# Supplementary material for: Direct evidence of substorm-related impulsive injections of electrons at Mercury
Source: Nat Commun. 2023 Jul 18;14:4019. doi: 10.1038/s41467-023-39565-4 (PMC10354196; doi:10.1038/s41467-023-39565-4)
Supplement: Supplementary file 3 — SourceDatafile [file 41467_2023_39565_MOESM3_ESM.zip]

Archive with 2,028 entries (2,016 files):
- SourceDataFile/
- SourceDataFile/.DS_Store
- __MACOSX/SourceDataFile/._.DS_Store
- SourceDataFile/FieldLinetracing/
- SourceDataFile/Fig1/
- SourceDataFile/SupplementaryFig1/
- SourceDataFile/README.txt
- __MACOSX/SourceDataFile/._README.txt
- SourceDataFile/Fig5/
- SourceDataFile/Fig2/
- SourceDataFile/Fig3/
- SourceDataFile/Fig4/
- SourceDataFile/SupplementaryFig5/
- SourceDataFile/SupplementaryFig2/
- SourceDataFile/SupplementaryFig3/
- SourceDataFile/SupplementaryFig4/
- SourceDataFile/FieldLinetracing/Final_KT17tracing_000299.txt
- SourceDataFile/FieldLinetracing/Final_KT17tracing_001187.txt
- SourceDataFile/FieldLinetracing/Final_KT17tracing_001839.txt
- SourceDataFile/FieldLinetracing/Final_KT17tracing_001193.txt
- SourceDataFile/FieldLinetracing/Final_KT17tracing_001811.txt
- SourceDataFile/FieldLinetracing/Final_KT17tracing_001144.txt
- SourceDataFile/FieldLinetracing/Final_KT17tracing_000528.txt
- SourceDataFile/FieldLinetracing/Final_KT17tracing_001150.txt
- SourceDataFile/FieldLinetracing/Final_KT17tracing_001178.txt
- SourceDataFile/FieldLinetracing/Final_KT17tracing_000266.txt
- SourceDataFile/FieldLinetracing/Final_KT17tracing_000500.txt
- SourceDataFile/FieldLinetracing/Final_KT17tracing_000514.txt
- SourceDataFile/FieldLinetracing/Final_KT17tracing_000272.txt
- SourceDataFile/FieldLinetracing/Final_KT17tracing_000925.txt
- SourceDataFile/FieldLinetracing/Final_KT17tracing_001385.txt
- SourceDataFile/FieldLinetracing/Final_KT17tracing_001391.txt
- SourceDataFile/FieldLinetracing/Final_KT17tracing_000931.txt
- SourceDataFile/FieldLinetracing/Final_KT17tracing_000919.txt
- SourceDataFile/FieldLinetracing/Final_KT17tracing_001420.txt
- SourceDataFile/FieldLinetracing/Final_KT17tracing_002129.txt
- SourceDataFile/FieldLinetracing/Final_KT17tracing_000058.txt
- SourceDataFile/FieldLinetracing/Final_KT17tracing_001346.txt
- SourceDataFile/FieldLinetracing/Final_KT17tracing_001352.txt
- SourceDataFile/FieldLinetracing/Final_KT17tracing_001434.txt
- SourceDataFile/FieldLinetracing/Final_KT17tracing_000702.txt
- SourceDataFile/FieldLinetracing/Final_KT17tracing_000064.txt
- SourceDataFile/FieldLinetracing/Final_KT17tracing_000070.txt
- SourceDataFile/FieldLinetracing/Final_KT17tracing_001408.txt
- SourceDataFile/FieldLinetracing/Final_KT17tracing_000716.txt
- SourceDataFile/FieldLinetracing/Final_KT17tracing_002101.txt
- SourceDataFile/FieldLinetracing/Final_KT17tracing_001597.txt
- SourceDataFile/FieldLinetracing/Final_KT17tracing_000851.txt
- SourceDataFile/FieldLinetracing/Final_KT17tracing_000689.txt
- SourceDataFile/FieldLinetracing/Final_KT17tracing_001583.txt
- SourceDataFile/FieldLinetracing/Final_KT17tracing_000845.txt
- SourceDataFile/FieldLinetracing/Final_KT17tracing_000879.txt
- SourceDataFile/FieldLinetracing/Final_KT17tracing_001554.txt
- SourceDataFile/FieldLinetracing/Final_KT17tracing_000892.txt
- SourceDataFile/FieldLinetracing/Final_KT17tracing_001232.txt
- SourceDataFile/FieldLinetracing/Final_KT17tracing_001226.txt
- SourceDataFile/FieldLinetracing/Final_KT17tracing_000138.txt
- SourceDataFile/FieldLinetracing/Final_KT17tracing_001540.txt
- SourceDataFile/FieldLinetracing/Final_KT17tracing_000886.txt
- SourceDataFile/FieldLinetracing/Final_KT17tracing_002061.txt
- SourceDataFile/FieldLinetracing/Final_KT17tracing_000676.txt
- SourceDataFile/FieldLinetracing/Final_KT17tracing_001568.txt
- SourceDataFile/FieldLinetracing/Final_KT17tracing_000110.txt
- SourceDataFile/FieldLinetracing/Final_KT17tracing_000104.txt
- SourceDataFile/FieldLinetracing/Final_KT17tracing_000662.txt
- SourceDataFile/FieldLinetracing/Final_KT17tracing_001795.txt
- SourceDataFile/FieldLinetracing/Final_KT17tracing_002288.txt
- SourceDataFile/FieldLinetracing/Final_KT17tracing_001971.txt
- SourceDataFile/FieldLinetracing/Final_KT17tracing_001965.txt
- SourceDataFile/FieldLinetracing/Final_KT17tracing_001030.txt
- SourceDataFile/FieldLinetracing/Final_KT17tracing_001756.txt
- SourceDataFile/FieldLinetracing/Final_KT17tracing_000448.txt
- SourceDataFile/FieldLinetracing/Final_KT17tracing_001742.txt
- SourceDataFile/FieldLinetracing/Final_KT17tracing_001024.txt
- SourceDataFile/FieldLinetracing/Final_KT17tracing_000312.txt
- SourceDataFile/FieldLinetracing/Final_KT17tracing_000474.txt
- SourceDataFile/FieldLinetracing/Final_KT17tracing_002263.txt
- SourceDataFile/FieldLinetracing/Final_KT17tracing_002277.txt
- SourceDataFile/FieldLinetracing/Final_KT17tracing_000460.txt
- SourceDataFile/FieldLinetracing/Final_KT17tracing_000306.txt
- SourceDataFile/FieldLinetracing/Final_KT17tracing_001018.txt
- SourceDataFile/FieldLinetracing/Final_KT17tracing_000461.txt
- SourceDataFile/FieldLinetracing/Final_KT17tracing_002276.txt
- SourceDataFile/FieldLinetracing/Final_KT17tracing_001019.txt
- SourceDataFile/FieldLinetracing/Final_KT17tracing_000307.txt
- SourceDataFile/FieldLinetracing/Final_KT17tracing_000313.txt
- SourceDataFile/FieldLinetracing/Final_KT17tracing_002262.txt
- SourceDataFile/FieldLinetracing/Final_KT17tracing_000475.txt
- SourceDataFile/FieldLinetracing/Final_KT17tracing_001743.txt
- SourceDataFile/FieldLinetracing/Final_KT17tracing_001025.txt
- SourceDataFile/FieldLinetracing/Final_KT17tracing_001031.txt
- SourceDataFile/FieldLinetracing/Final_KT17tracing_000449.txt
- SourceDataFile/FieldLinetracing/Final_KT17tracing_001757.txt
- SourceDataFile/FieldLinetracing/Final_KT17tracing_001964.txt
- SourceDataFile/FieldLinetracing/Final_KT17tracing_001970.txt
- SourceDataFile/FieldLinetracing/Final_KT17tracing_002289.txt
- SourceDataFile/FieldLinetracing/Final_KT17tracing_000105.txt
- SourceDataFile/FieldLinetracing/Final_KT17tracing_000663.txt
- SourceDataFile/FieldLinetracing/Final_KT17tracing_001569.txt
- SourceDataFile/FieldLinetracing/Final_KT17tracing_000677.txt
- SourceDataFile/FieldLinetracing/Final_KT17tracing_002060.txt
- SourceDataFile/FieldLinetracing/Final_KT17tracing_000111.txt
- SourceDataFile/FieldLinetracing/Final_KT17tracing_000139.txt
- SourceDataFile/FieldLinetracing/Final_KT17tracing_001227.txt
- SourceDataFile/FieldLinetracing/Final_KT17tracing_000887.txt
- SourceDataFile/FieldLinetracing/Final_KT17tracing_001541.txt
- SourceDataFile/FieldLinetracing/Final_KT17tracing_000893.txt
- SourceDataFile/FieldLinetracing/Final_KT17tracing_001555.txt
- SourceDataFile/FieldLinetracing/Final_KT17tracing_001233.txt
- SourceDataFile/FieldLinetracing/Final_KT17tracing_000878.txt
- SourceDataFile/FieldLinetracing/Final_KT17tracing_000844.txt
- SourceDataFile/FieldLinetracing/Final_KT17tracing_001582.txt
- SourceDataFile/FieldLinetracing/Final_KT17tracing_000688.txt
- SourceDataFile/FieldLinetracing/Final_KT17tracing_000850.txt
- SourceDataFile/FieldLinetracing/Final_KT17tracing_000071.txt
- SourceDataFile/FieldLinetracing/Final_KT17tracing_002100.txt
- SourceDataFile/FieldLinetracing/Final_KT17tracing_000717.txt
- SourceDataFile/FieldLinetracing/Final_KT17tracing_001409.txt
- SourceDataFile/FieldLinetracing/Final_KT17tracing_000703.txt
- SourceDataFile/FieldLinetracing/Final_KT17tracing_002114.txt
- SourceDataFile/FieldLinetracing/Final_KT17tracing_000065.txt
- SourceDataFile/FieldLinetracing/Final_KT17tracing_001353.txt
- SourceDataFile/FieldLinetracing/Final_KT17tracing_001435.txt
- SourceDataFile/FieldLinetracing/Final_KT17tracing_002128.txt
- SourceDataFile/FieldLinetracing/Final_KT17tracing_001421.txt
- SourceDataFile/FieldLinetracing/Final_KT17tracing_001347.txt
- SourceDataFile/FieldLinetracing/Final_KT17tracing_000059.txt
- SourceDataFile/FieldLinetracing/Final_KT17tracing_000918.txt
- SourceDataFile/FieldLinetracing/Final_KT17tracing_001390.txt
- SourceDataFile/FieldLinetracing/Final_KT17tracing_000930.txt
- SourceDataFile/FieldLinetracing/Final_KT17tracing_000924.txt
- SourceDataFile/FieldLinetracing/Final_KT17tracing_001384.txt
- SourceDataFile/FieldLinetracing/Final_KT17tracing_000515.txt
- SourceDataFile/FieldLinetracing/Final_KT17tracing_000273.txt
- SourceDataFile/FieldLinetracing/Final_KT17tracing_000267.txt
- SourceDataFile/FieldLinetracing/Final_KT17tracing_001179.txt
- SourceDataFile/FieldLinetracing/Final_KT17tracing_002316.txt
- SourceDataFile/FieldLinetracing/Final_KT17tracing_000501.txt
- SourceDataFile/FieldLinetracing/Final_KT17tracing_001637.txt
- SourceDataFile/FieldLinetracing/Final_KT17tracing_000529.txt
- SourceDataFile/FieldLinetracing/Final_KT17tracing_001151.txt
- SourceDataFile/FieldLinetracing/Final_KT17tracing_001145.txt
- SourceDataFile/FieldLinetracing/Final_KT17tracing_001810.txt
- SourceDataFile/FieldLinetracing/Final_KT17tracing_001192.txt
- SourceDataFile/FieldLinetracing/Final_KT17tracing_001186.txt
- SourceDataFile/FieldLinetracing/Final_KT17tracing_000298.txt
- SourceDataFile/FieldLinetracing/Final_KT17tracing_001838.txt
- SourceDataFile/FieldLinetracing/Final_KT17tracing_001190.txt
- SourceDataFile/FieldLinetracing/Final_KT17tracing_001184.txt
- SourceDataFile/FieldLinetracing/Final_KT17tracing_001812.txt
- SourceDataFile/FieldLinetracing/Final_KT17tracing_001153.txt
- SourceDataFile/FieldLinetracing/Final_KT17tracing_001621.txt
- SourceDataFile/FieldLinetracing/Final_KT17tracing_001147.txt
- SourceDataFile/FieldLinetracing/Final_KT17tracing_000259.txt
- SourceDataFile/FieldLinetracing/Final_KT17tracing_000271.txt
- SourceDataFile/FieldLinetracing/Final_KT17tracing_000517.txt
- SourceDataFile/FieldLinetracing/Final_KT17tracing_000503.txt
- SourceDataFile/FieldLinetracing/Final_KT17tracing_002314.txt
- SourceDataFile/FieldLinetracing/Final_KT17tracing_000265.txt
- SourceDataFile/FieldLinetracing/Final_KT17tracing_000932.txt
- SourceDataFile/FieldLinetracing/Final_KT17tracing_001392.txt
- SourceDataFile/FieldLinetracing/Final_KT17tracing_001386.txt
- SourceDataFile/FieldLinetracing/Final_KT17tracing_000098.txt
- SourceDataFile/FieldLinetracing/Final_KT17tracing_000926.txt
- SourceDataFile/FieldLinetracing/Final_KT17tracing_001437.txt
- SourceDataFile/FieldLinetracing/Final_KT17tracing_000729.txt
- SourceDataFile/FieldLinetracing/Final_KT17tracing_001351.txt
- SourceDataFile/FieldLinetracing/Final_KT17tracing_001345.txt
- SourceDataFile/FieldLinetracing/Final_KT17tracing_001423.txt
- SourceDataFile/FieldLinetracing/Final_KT17tracing_000715.txt
- SourceDataFile/FieldLinetracing/Final_KT17tracing_002102.txt
- SourceDataFile/FieldLinetracing/Final_KT17tracing_000073.txt
- SourceDataFile/FieldLinetracing/Final_KT17tracing_000067.txt
- SourceDataFile/FieldLinetracing/Final_KT17tracing_001379.txt
- SourceDataFile/FieldLinetracing/Final_KT17tracing_000701.txt
- SourceDataFile/FieldLinetracing/Final_KT17tracing_001580.txt
- SourceDataFile/FieldLinetracing/Final_KT17tracing_000846.txt
- SourceDataFile/FieldLinetracing/Final_KT17tracing_000852.txt
- SourceDataFile/FieldLinetracing/Final_KT17tracing_001543.txt
- SourceDataFile/FieldLinetracing/Final_KT17tracing_000885.txt
- SourceDataFile/FieldLinetracing/Final_KT17tracing_001225.txt
- SourceDataFile/FieldLinetracing/Final_KT17tracing_001231.txt
- SourceDataFile/FieldLinetracing/Final_KT17tracing_000649.txt
- SourceDataFile/FieldLinetracing/Final_KT17tracing_001557.txt
- SourceDataFile/FieldLinetracing/Final_KT17tracing_000891.txt
- SourceDataFile/FieldLinetracing/Final_KT17tracing_000661.txt
- SourceDataFile/FieldLinetracing/Final_KT17tracing_002076.txt
- SourceDataFile/FieldLinetracing/Final_KT17tracing_001219.txt
- SourceDataFile/FieldLinetracing/Final_KT17tracing_000107.txt
- SourceDataFile/FieldLinetracing/Final_KT17tracing_000113.txt
- SourceDataFile/FieldLinetracing/Final_KT17tracing_002062.txt
- SourceDataFile/FieldLinetracing/Final_KT17tracing_000675.txt
- SourceDataFile/FieldLinetracing/Final_KT17tracing_000488.txt
- SourceDataFile/FieldLinetracing/Final_KT17tracing_001796.txt
- SourceDataFile/FieldLinetracing/Final_KT17tracing_001972.txt
- SourceDataFile/FieldLinetracing/Final_KT17tracing_000339.txt
- SourceDataFile/FieldLinetracing/Final_KT17tracing_001027.txt
- SourceDataFile/FieldLinetracing/Final_KT17tracing_001741.txt
- SourceDataFile/FieldLinetracing/Final_KT17tracing_002248.txt
- SourceDataFile/FieldLinetracing/Final_KT17tracing_001033.txt
- SourceDataFile/FieldLinetracing/Final_KT17tracing_000305.txt
- SourceDataFile/FieldLinetracing/Final_KT17tracing_002274.txt
- SourceDataFile/FieldLinetracing/Final_KT17tracing_000463.txt
- SourceDataFile/FieldLinetracing/Final_KT17tracing_000477.txt
- SourceDataFile/FieldLinetracing/Final_KT17tracing_002260.txt
- SourceDataFile/FieldLinetracing/Final_KT17tracing_000311.txt
- SourceDataFile/FieldLinetracing/Final_KT17tracing_000476.txt
- SourceDataFile/FieldLinetracing/Final_KT17tracing_001768.txt
- SourceDataFile/FieldLinetracing/Final_KT17tracing_000310.txt
- SourceDataFile/FieldLinetracing/Final_KT17tracing_000304.txt
- SourceDataFile/FieldLinetracing/Final_KT17tracing_000462.txt
- SourceDataFile/FieldLinetracing/Final_KT17tracing_002275.txt
- SourceDataFile/FieldLinetracing/Final_KT17tracing_001032.txt
- SourceDataFile/FieldLinetracing/Final_KT17tracing_001026.txt
- SourceDataFile/FieldLinetracing/Final_KT17tracing_000338.txt
- SourceDataFile/FieldLinetracing/Final_KT17tracing_002249.txt
- SourceDataFile/FieldLinetracing/Final_KT17tracing_001797.txt
- SourceDataFile/FieldLinetracing/Final_KT17tracing_000489.txt
- SourceDataFile/FieldLinetracing/Final_KT17tracing_000112.txt
- SourceDataFile/FieldLinetracing/Final_KT17tracing_000674.txt
- SourceDataFile/FieldLinetracing/Final_KT17tracing_002063.txt
- SourceDataFile/FieldLinetracing/Final_KT17tracing_000660.txt
- SourceDataFile/FieldLinetracing/Final_KT17tracing_000106.txt
- SourceDataFile/FieldLinetracing/Final_KT17tracing_001218.txt
- SourceDataFile/FieldLinetracing/Final_KT17tracing_001230.txt
- SourceDataFile/FieldLinetracing/Final_KT17tracing_000890.txt
- SourceDataFile/FieldLinetracing/Final_KT17tracing_001556.txt
- SourceDataFile/FieldLinetracing/Final_KT17tracing_000648.txt
- SourceDataFile/FieldLinetracing/Final_KT17tracing_000884.txt
- SourceDataFile/FieldLinetracing/Final_KT17tracing_001542.txt
- SourceDataFile/FieldLinetracing/Final_KT17tracing_001224.txt
- SourceDataFile/FieldLinetracing/Final_KT17tracing_000853.txt
- SourceDataFile/FieldLinetracing/Final_KT17tracing_002088.txt
- SourceDataFile/FieldLinetracing/Final_KT17tracing_000847.txt
- SourceDataFile/FieldLinetracing/Final_KT17tracing_001581.txt
- SourceDataFile/FieldLinetracing/Final_KT17tracing_001378.txt
- SourceDataFile/FieldLinetracing/Final_KT17tracing_000066.txt
- SourceDataFile/FieldLinetracing/Final_KT17tracing_000700.txt
- SourceDataFile/FieldLinetracing/Final_KT17tracing_002103.txt
- SourceDataFile/FieldLinetracing/Final_KT17tracing_000714.txt
- SourceDataFile/FieldLinetracing/Final_KT17tracing_000072.txt
- SourceDataFile/FieldLinetracing/Final_KT17tracing_001344.txt
- SourceDataFile/FieldLinetracing/Final_KT17tracing_001422.txt
- SourceDataFile/FieldLinetracing/Final_KT17tracing_000728.txt
- SourceDataFile/FieldLinetracing/Final_KT17tracing_001436.txt
- SourceDataFile/FieldLinetracing/Final_KT17tracing_001350.txt
- SourceDataFile/FieldLinetracing/Final_KT17tracing_000099.txt
- SourceDataFile/FieldLinetracing/Final_KT17tracing_001387.txt
- SourceDataFile/FieldLinetracing/Final_KT17tracing_000927.txt
- SourceDataFile/FieldLinetracing/Final_KT17tracing_000933.txt
- SourceDataFile/FieldLinetracing/Final_KT17tracing_001393.txt
- SourceDataFile/FieldLinetracing/Final_KT17tracing_000502.txt
- SourceDataFile/FieldLinetracing/Final_KT17tracing_000264.txt
- SourceDataFile/FieldLinetracing/Final_KT17tracing_000270.txt
- SourceDataFile/FieldLinetracing/Final_KT17tracing_000516.txt
- SourceDataFile/FieldLinetracing/Final_KT17tracing_002301.txt
- SourceDataFile/FieldLinetracing/Final_KT17tracing_001620.txt
- SourceDataFile/FieldLinetracing/Final_KT17tracing_002329.txt
- SourceDataFile/FieldLinetracing/Final_KT17tracing_000258.txt
- SourceDataFile/FieldLinetracing/Final_KT17tracing_001146.txt
- SourceDataFile/FieldLinetracing/Final_KT17tracing_001152.txt
- SourceDataFile/FieldLinetracing/Final_KT17tracing_001185.txt
- SourceDataFile/FieldLinetracing/Final_KT17tracing_001191.txt
- SourceDataFile/FieldLinetracing/Final_KT17tracing_001803.txt
- SourceDataFile/FieldLinetracing/Final_KT17tracing_001195.txt
- SourceDataFile/FieldLinetracing/Final_KT17tracing_001181.txt
- SourceDataFile/FieldLinetracing/Final_KT17tracing_002305.txt
- SourceDataFile/FieldLinetracing/Final_KT17tracing_000512.txt
- SourceDataFile/FieldLinetracing/Final_KT17tracing_000274.txt
- SourceDataFile/FieldLinetracing/Final_KT17tracing_000260.txt
- SourceDataFile/FieldLinetracing/Final_KT17tracing_000506.txt
- SourceDataFile/FieldLinetracing/Final_KT17tracing_002311.txt
- SourceDataFile/FieldLinetracing/Final_KT17tracing_001630.txt
- SourceDataFile/FieldLinetracing/Final_KT17tracing_001156.txt
- SourceDataFile/FieldLinetracing/Final_KT17tracing_000248.txt
- SourceDataFile/FieldLinetracing/Final_KT17tracing_001142.txt
- SourceDataFile/FieldLinetracing/Final_KT17tracing_001397.txt
- SourceDataFile/FieldLinetracing/Final_KT17tracing_000089.txt
- SourceDataFile/FieldLinetracing/Final_KT17tracing_000937.txt
- SourceDataFile/FieldLinetracing/Final_KT17tracing_000923.txt
- SourceDataFile/FieldLinetracing/Final_KT17tracing_001383.txt
- SourceDataFile/FieldLinetracing/Final_KT17tracing_000076.txt
- SourceDataFile/FieldLinetracing/Final_KT17tracing_001368.txt
- SourceDataFile/FieldLinetracing/Final_KT17tracing_000710.txt
- SourceDataFile/FieldLinetracing/Final_KT17tracing_002113.txt
- SourceDataFile/FieldLinetracing/Final_KT17tracing_000704.txt
- SourceDataFile/FieldLinetracing/Final_KT17tracing_000062.txt
- SourceDataFile/FieldLinetracing/Final_KT17tracing_001354.txt
- SourceDataFile/FieldLinetracing/Final_KT17tracing_001432.txt
- SourceDataFile/FieldLinetracing/Final_KT17tracing_001426.txt
- SourceDataFile/FieldLinetracing/Final_KT17tracing_000738.txt
- SourceDataFile/FieldLinetracing/Final_KT17tracing_001340.txt
- SourceDataFile/FieldLinetracing/Final_KT17tracing_000843.txt
- SourceDataFile/FieldLinetracing/Final_KT17tracing_001585.txt
- SourceDataFile/FieldLinetracing/Final_KT17tracing_000857.txt
- SourceDataFile/FieldLinetracing/Final_KT17tracing_000102.txt
- SourceDataFile/FieldLinetracing/Final_KT17tracing_000664.txt
- SourceDataFile/FieldLinetracing/Final_KT17tracing_000670.txt
- SourceDataFile/FieldLinetracing/Final_KT17tracing_001208.txt
- SourceDataFile/FieldLinetracing/Final_KT17tracing_000116.txt
[truncated: 1,728 more entries]
