# Supplementary material for: Direct evidence of substorm-related impulsive injections of electrons at Mercury
Source: Nat Commun. 2023 Jul 18;14:4019. doi: 10.1038/s41467-023-39565-4 (PMC10354196; doi:10.1038/s41467-023-39565-4)
Supplement: Supplementary file 3 — SourceDatafile [file 41467_2023_39565_MOESM3_ESM.zip › SourceDataFile/README.txt]

================================================================
The data folders contain the data shown in the figures of 

Aizawa et al. (2023), Nature Communications,
"Direct evidence of substorm-related impulsive injections of electrons at Mercury"

Each folder contains data from each figure. Each file contains one dataset each shown in the respective figure.
FieldLinetracing directory contains each magnetic field line along the BepiColombo trajectory. The data is made with the code stated in Code availability section in the main text.
In the file, traced magnetic field line position (X, Y, Z) in MSO is in the 13th-15th, magnetic field value (Bx, By, Bz) in nT follows in 16th-18th, then footprints in the northern (southern) hemisphere in (X, Y, Z) are in 19th - 21st (22st - 24th) column.
The data is used in Fig. 5 and Supplementary Fig. 5.

Files prepared by S. Aizawa on the 11th of May 2023
Contact for further information: sae.aizawa@irap.omp.eu
================================================================
