# Supplementary material for: Direct evidence of substorm-related impulsive injections of electrons at Mercury
Source: Nat Commun. 2023 Jul 18;14:4019. doi: 10.1038/s41467-023-39565-4 (PMC10354196; doi:10.1038/s41467-023-39565-4)
Supplement: Supplementary file 3 — SourceDatafile [file 41467_2023_39565_MOESM3_ESM.zip › SourceDataFile/FieldLinetracing/Final_KT17tracing_000299.txt]

2021-10-01T23:19:59.000000	-0.48473	0.32782	0.59833	428.59	-274.58	-160.45	-0.4409096171680275	0.38474385607666745	0.59833	391.71615011418817	-325.0261870060914	-160.45	-0.4409096171680275	0.38474385607666745	0.79433	391.71615011418817	-325.0261870060914	-160.45	-0.6891206442610928	0.5817987252880579	-0.43199882049187055	-0.46396131015858605	0.40435650050574906	0.7881850818016493	2.8522	22.313	0.0	0.0	0.0
2021-10-01T23:19:59.000000	-0.51545	0.3474	0.60902	385.07	-244.15	-124.02	-0.46899899477715595	0.4079404434448945	0.60902	352.25267553997236	-289.49297051039235	-124.02	-0.46899899477715595	0.4079404434448945	0.8050200000000001	352.25267553997236	-289.49297051039235	-124.02	-0.6891206442610928	0.5817987252880579	-0.43199882049187055	-0.46396131015858605	0.40435650050574906	0.7881850818016493	2.8522	22.313	0.0	0.0	0.0
2021-10-01T23:19:59.000000	-0.5466	0.36704	0.61826	347.55	-217.94	-94.445	-0.49750778043545446	0.4312492666732171	0.61826	318.2269123865177	-258.88313643986845	-94.445	-0.49750778043545446	0.4312492666732171	0.81426	318.2269123865177	-258.88313643986845	-94.445	-0.6891206442610928	0.5817987252880579	-0.43199882049187055	-0.46396131015858605	0.40435650050574906	0.7881850818016493	2.8522	22.313	0.0	0.0	0.0
2021-10-01T23:19:59.000000	-0.57813	0.3867	0.62606	315.01	-195.24	-70.364	-0.5263912521102345	0.45462450066161153	0.62606	288.7135429890429	-232.36705402167945	-70.364	-0.5263912521102345	0.45462450066161153	0.82206	288.7135429890429	-232.36705402167945	-70.364	-0.6891206442610928	0.5817987252880579	-0.43199882049187055	-0.46396131015858605	0.40435650050574906	0.7881850818016493	2.8522	22.313	0.0	0.0	0.0
2021-10-01T23:19:59.000000	-0.61	0.40633	0.63243	286.62	-175.46	-50.712	-0.5556158377183901	0.4780116209638544	0.63243	262.9611143723971	-209.25746898982388	-50.712	-0.5556158377183901	0.4780116209638544	0.82843	262.9611143723971	-209.25746898982388	-50.712	-0.6891206442610928	0.5817987252880579	-0.43199882049187055	-0.46396131015858605	0.40435650050574906	0.7881850818016493	2.8522	22.313	0.0	0.0	0.0
2021-10-01T23:19:59.000000	-0.64216	0.42589	0.6374	261.73	-158.16	-34.659	-0.5851368152272328	0.5013648024799218	0.6374	240.37843769809365	-189.03805222712097	-34.659	-0.5851368152272328	0.5013648024799218	0.8333999999999999	240.37843769809365	-189.03805222712097	-34.659	-0.6891206442610928	0.5817987252880579	-0.43199882049187055	-0.46396131015858605	0.40435650050574906	0.7881850818016493	2.8522	22.313	0.0	0.0	0.0
2021-10-01T23:19:59.000000	-0.67456	0.44534	0.64099	239.8	-142.95	-21.55	-0.6149094626040743	0.5246382201097901	0.64099	220.47736874598965	-171.255576174456	-21.55	-0.6149094626040743	0.5246382201097901	0.8369899999999999	220.47736874598965	-171.255576174456	-21.55	-0.6891206442610928	0.5817987252880579	-0.43199882049187055	-0.46396131015858605	0.40435650050574906	0.7881850818016493	2.8522	22.313	0.0	0.0	0.0
2021-10-01T23:19:59.000000	-0.70718	0.46465	0.64326	220.38	-129.53	-10.865	-0.6449176064582073	0.5477996493064018	0.64326	202.84805741173653	-155.55716281896127	-10.865	-0.6449176064582073	0.5477996493064018	0.8392600000000001	202.84805741173653	-155.55716281896127	-10.865	-0.6891206442610928	0.5817987252880579	-0.43199882049187055	-0.46396131015858605	0.40435650050574906	0.7881850818016493	2.8522	22.313	0.0	0.0	0.0
2021-10-01T23:19:59.000000	-0.73996	0.48377	0.64424	203.14	-117.65	-2.1854	-0.6751078254107439	0.5707921150201503	0.64424	187.19362285722082	-141.65426100752694	-2.1854	-0.6751078254107439	0.5707921150201503	0.8402400000000001	187.19362285722082	-141.65426100752694	-2.1854	-0.6891206442610928	0.5817987252880579	-0.43199882049187055	-0.46396131015858605	0.40435650050574906	0.7881850818016493	2.8522	22.313	0.0	0.0	0.0
2021-10-01T23:19:59.000000	-0.77287	0.50269	0.64398	187.75	-107.1	4.8254	-0.7054515708197023	0.5936020166980687	0.64398	173.21228303756175	-129.29801817860783	4.8254	-0.7054515708197023	0.5936020166980687	0.83998	173.21228303756175	-129.29801817860783	4.8254	-0.6891206442610928	0.5817987252880579	-0.43199882049187055	-0.46396131015858605	0.40435650050574906	0.7881850818016493	2.8522	22.313	0.0	0.0	0.0
2021-10-01T23:19:59.000000	-0.80589	0.52138	0.64256	173.99	-97.694	10.441	-0.735932669294376	0.6161971297931	0.64256	160.70848631062108	-118.2768792442078	10.441	-0.735932669294376	0.6161971297931	0.83856	160.70848631062108	-118.2768792442078	10.441	-0.6891206442610928	0.5817987252880579	-0.43199882049187055	-0.46396131015858605	0.40435650050574906	0.7881850818016493	2.8522	22.313	0.0	0.0	0.0
2021-10-01T23:19:59.000000	-0.83899	0.53981	0.64004	161.65	-89.299	14.888	-0.7665250227961665	0.6385440044564951	0.64004	149.49011158318527	-108.43311505184575	14.888	-0.7665250227961665	0.6385440044564951	0.8360400000000001	149.49011158318527	-108.43311505184575	14.888	-0.6891206442610928	0.5817987252880579	-0.43199882049187055	-0.46396131015858605	0.40435650050574906	0.7881850818016493	2.8522	22.313	0.0	0.0	0.0
2021-10-01T23:19:59.000000	-0.87214	0.55798	0.63649	150.55	-81.789	18.35	-0.7971988573814003	0.6606389647831785	0.63649	139.39395399452994	-99.61961960763989	18.35	-0.7971988573814003	0.6606389647831785	0.83249	139.39395399452994	-99.61961960763989	18.35	-0.6891206442610928	0.5817987252880579	-0.43199882049187055	-0.46396131015858605	0.40435650050574906	0.7881850818016493	2.8522	22.313	0.0	0.0	0.0
2021-10-01T23:19:59.000000	-0.90533	0.57586	0.63198	140.56	-75.061	20.982	-0.8279479243072617	0.6824510115277848	0.63198	130.3036137294955	-91.71824011631729	20.982	-0.8279479243072617	0.6824510115277848	0.8279799999999999	130.3036137294955	-91.71824011631729	20.982	-0.6891206442610928	0.5817987252880579	-0.43199882049187055	-0.46396131015858605	0.40435650050574906	0.7881850818016493	2.8522	22.313	0.0	0.0	0.0
2021-10-01T23:19:59.000000	-0.93855	0.59344	0.6266	131.55	-69.027	22.916	-0.8587635242275515	0.7039689947407309	0.6266	122.10085302038456	-84.6257107544418	22.916	-0.8587635242275515	0.7039689947407309	0.8226	122.10085302038456	-84.6257107544418	22.916	-0.6891206442610928	0.5817987252880579	-0.43199882049187055	-0.46396131015858605	0.40435650050574906	0.7881850818016493	2.8522	22.313	0.0	0.0	0.0
2021-10-01T23:19:59.000000	-0.97179	0.61073	0.62043	123.41	-63.611	24.262	-0.8896345071926868	0.7252016137682165	0.62043	114.68581303325197	-78.25312587943033	24.262	-0.8896345071926868	0.7252016137682165	0.81643	114.68581303325197	-78.25312587943033	24.262	-0.6891206442610928	0.5817987252880579	-0.43199882049187055	-0.46396131015858605	0.40435650050574906	0.7881850818016493	2.8522	22.313	0.0	0.0	0.0
2021-10-01T23:19:59.000000	-1.005	0.62771	0.61356	116.07	-58.749	25.115	-0.9205137005665948	0.7461228928059996	0.61356	107.99686316368712	-72.52839063293652	25.115	-0.9205137005665948	0.7461228928059996	0.8095600000000001	107.99686316368712	-72.52839063293652	25.115	-0.6891206442610928	0.5817987252880579	-0.43199882049187055	-0.46396131015858605	0.40435650050574906	0.7881850818016493	2.8522	22.313	0.0	0.0	0.0
2021-10-01T23:19:59.000000	-1.0383	0.6444	0.60606	109.45	-54.385	25.558	-0.9515177495205867	0.7667673847701649	0.60606	101.96146791803477	-67.38612457323514	25.558	-0.9515177495205867	0.7667673847701649	0.80206	101.96146791803477	-67.38612457323514	25.558	-0.6891206442610928	0.5817987252880579	-0.43199882049187055	-0.46396131015858605	0.40435650050574906	0.7881850818016493	2.8522	22.313	0.0	0.0	0.0
2021-10-01T23:19:59.000000	-1.0716	0.66079	0.59804	103.47	-50.47	25.664	-0.9825585575253332	0.7871141372975946	0.59804	96.50623409145533	-62.76789451212477	25.664	-0.9825585575253332	0.7871141372975946	0.7940400000000001	96.50623409145533	-62.76789451212477	25.664	-0.6891206442610928	0.5817987252880579	-0.43199882049187055	-0.46396131015858605	0.40435650050574906	0.7881850818016493	2.8522	22.313	0.0	0.0	0.0
2021-10-01T23:19:59.000000	-1.1049	0.67689	0.58957	98.086	-46.96	25.499	-1.0136348992791424	0.80717307503618	0.58957	91.59288456067164	-58.62464067144018	25.499	-1.0136348992791424	0.80717307503618	0.7855700000000001	91.59288456067164	-58.62464067144018	25.499	-0.6891206442610928	0.5817987252880579	-0.43199882049187055	-0.46396131015858605	0.40435650050574906	0.7881850818016493	2.8522	22.313	0.0	0.0	0.0
2021-10-01T23:19:59.000000	-1.1383	0.69272	0.58073	93.24	-43.818	25.121	-1.044843570657543	0.8269763002986217	0.58073	87.16838998417455	-54.91253510417138	25.121	-1.044843570657543	0.8269763002986217	0.7767299999999999	87.16838998417455	-54.91253510417138	25.121	-0.6891206442610928	0.5817987252880579	-0.43199882049187055	-0.46396131015858605	0.40435650050574906	0.7881850818016493	2.8522	22.313	0.0	0.0	0.0
2021-10-01T23:19:59.000000	-1.1717	0.70828	0.5716	88.884	-41.007	24.582	-1.0760853251816225	0.8465115600680013	0.5716	83.18964566834617	-51.58897516500025	24.582	-1.0760853251816225	0.8465115600680013	0.7676000000000001	83.18964566834617	-51.58897516500025	24.582	-0.6891206442610928	0.5817987252880579	-0.43199882049187055	-0.46396131015858605	0.40435650050574906	0.7881850818016493	2.8522	22.313	0.0	0.0	0.0
2021-10-01T23:19:59.000000	-1.2052	0.72358	0.56226	84.975	-38.496	23.931	-1.1074581840286017	0.8658010320091283	0.56226	79.61777406249901	-48.61792564818925	23.931	-1.1074581840286017	0.8658010320091283	0.7582599999999999	79.61777406249901	-48.61792564818925	23.931	-0.6891206442610928	0.5817987252880579	-0.43199882049187055	-0.46396131015858605	0.40435650050574906	0.7881850818016493	2.8522	22.313	0.0	0.0	0.0
2021-10-01T23:19:59.000000	-1.2387	0.73863	0.55275	81.469	-36.255	23.21	-1.1388616754178762	0.8848423877529755	0.55275	76.41278262098736	-45.964221282620805	23.21	-1.1388616754178762	0.8848423877529755	0.74875	76.41278262098736	-45.964221282620805	23.21	-0.6891206442610928	0.5817987252880579	-0.43199882049187055	-0.46396131015858605	0.40435650050574906	0.7881850818016493	2.8522	22.313	0.0	0.0	0.0
2021-10-01T23:19:59.000000	-1.2723	0.75346	0.54315	78.325	-34.254	22.456	-1.170391369923283	0.9036776542601352	0.54315	73.53765619253284	-43.593064387684855	22.456	-1.170391369923283	0.9036776542601352	0.73915	73.53765619253284	-43.593064387684855	22.456	-0.6891206442610928	0.5817987252880579	-0.43199882049187055	-0.46396131015858605	0.40435650050574906	0.7881850818016493	2.8522	22.313	0.0	0.0	0.0
2021-10-01T23:19:59.000000	-1.306	0.76807	0.53347	75.504	-32.467	21.7	-1.202047267544822	0.9223068315306069	0.53347	70.95687443475853	-41.47387220226622	21.7	-1.202047267544822	0.9223068315306069	0.7294700000000001	70.95687443475853	-41.47387220226622	21.7	-0.6891206442610928	0.5817987252880579	-0.43199882049187055	-0.46396131015858605	0.40435650050574906	0.7881850818016493	2.8522	22.313	0.0	0.0	0.0
2021-10-01T23:19:59.000000	-1.3398	0.78247	0.52377	72.968	-30.869	20.968	-1.2338281429808007	0.9407398442122819	0.52377	68.63578693990752	-39.57717696020801	20.968	-1.2338281429808007	0.9407398442122819	0.71977	68.63578693990752	-39.57717696020801	20.968	-0.6891206442610928	0.5817987252880579	-0.43199882049187055	-0.46396131015858605	0.40435650050574906	0.7881850818016493	2.8522	22.313	0.0	0.0	0.0
2021-10-01T23:19:59.000000	-1.3736	0.79667	0.51405	70.679	-29.436	20.28	-1.265633524450616	0.9589743639361332	0.51405	66.53962077005369	-37.87450336014243	20.28	-1.265633524450616	0.9589743639361332	0.7100500000000001	66.53962077005369	-37.87450336014243	20.28	-0.6891206442610928	0.5817987252880579	-0.43199882049187055	-0.46396131015858605	0.40435650050574906	0.7881850818016493	2.8522	22.313	0.0	0.0	0.0
2021-10-01T23:19:59.000000	-1.4075	0.81069	0.50433	68.603	-28.146	19.65	-1.2975602078297963	0.9770424930148616	0.50433	64.637327786089	-36.33985115095666	19.65	-1.2975602078297963	0.9770424930148616	0.7003299999999999	64.637327786089	-36.33985115095666	19.65	-0.6891206442610928	0.5817987252880579	-0.43199882049187055	-0.46396131015858605	0.40435650050574906	0.7881850818016493	2.8522	22.313	0.0	0.0	0.0
2021-10-01T23:19:59.000000	-1.4415	0.82454	0.4946	66.708	-26.979	19.086	-1.329606967816649	0.9949541560963581	0.4946	62.89959971814533	-34.94945007145451	19.086	-1.329606967816649	0.9949541560963581	0.6906	62.89959971814533	-34.94945007145451	19.086	-0.6891206442610928	0.5817987252880579	-0.43199882049187055	-0.46396131015858605	0.40435650050574906	0.7881850818016493	2.8522	22.313	0.0	0.0	0.0
2021-10-01T23:19:59.000000	-1.4756	0.83822	0.48485	64.964	-25.917	18.59	-1.361773804411175	1.0127093531806224	0.48485	61.29886816559439	-33.68175985035636	18.59	-1.361773804411175	1.0127093531806224	0.68085	61.29886816559439	-33.68175985035636	18.59	-0.6891206442610928	0.5817987252880579	-0.43199882049187055	-0.46396131015858605	0.40435650050574906	0.7881850818016493	2.8522	22.313	0.0	0.0	0.0
2021-10-01T23:19:59.000000	-1.5097	0.85173	0.47509	63.346	-24.943	18.163	-1.393961471134462	1.0302958312507369	0.47509	59.81240452158433	-32.51684533201764	18.163	-1.393961471134462	1.0302958312507369	0.67109	59.81240452158433	-32.51684533201764	18.163	-0.6891206442610928	0.5817987252880579	-0.43199882049187055	-0.46396131015858605	0.40435650050574906	0.7881850818016493	2.8522	22.313	0.0	0.0	0.0
2021-10-01T23:19:59.000000	-1.5438	0.8651	0.46527	61.831	-24.044	17.801	-1.4261662920814344	1.0477433642503744	0.46527	58.418974988164805	-31.4389862802886	17.801	-1.4261662920814344	1.0477433642503744	0.66127	58.418974988164805	-31.4389862802886	17.801	-0.6891206442610928	0.5817987252880579	-0.43199882049187055	-0.46396131015858605	0.40435650050574906	0.7881850818016493	2.8522	22.313	0.0	0.0	0.0
2021-10-01T23:19:59.000000	-1.578	0.87832	0.4554	60.401	-23.209	17.498	-1.458488739032696	1.0650542805485628	0.4554	57.10206303099267	-30.43506003944366	17.498	-1.458488739032696	1.0650542805485628	0.6514	57.10206303099267	-30.43506003944366	17.498	-0.6891206442610928	0.5817987252880579	-0.43199882049187055	-0.46396131015858605	0.40435650050574906	0.7881850818016493	2.8522	22.313	0.0	0.0	0.0
2021-10-01T23:19:59.000000	-1.6123	0.89139	0.44544	59.039	-22.427	17.247	-1.490928811988247	1.0822285801453013	0.44544	55.846144580513915	-29.49206648392641	17.247	-1.490928811988247	1.0822285801453013	0.64144	55.846144580513915	-29.49206648392641	17.247	-0.6891206442610928	0.5817987252880579	-0.43199882049187055	-0.46396131015858605	0.40435650050574906	0.7881850818016493	2.8522	22.313	0.0	0.0	0.0
2021-10-01T23:19:59.000000	-1.6465	0.90433	0.43539	57.732	-21.691	17.041	-1.5232855673868795	1.0992616063025364	0.43539	54.6391753056543	-28.601465468013654	17.041	-1.5232855673868795	1.0992616063025364	0.63139	54.6391753056543	-28.601465468013654	17.041	-0.6891206442610928	0.5817987252880579	-0.43199882049187055	-0.46396131015858605	0.40435650050574906	0.7881850818016493	2.8522	22.313	0.0	0.0	0.0
2021-10-01T23:19:59.000000	-1.6808	0.91714	0.42521	56.471	-20.994	16.871	-1.5557574981864177	1.1161778650541043	0.42521	53.473080734496	-27.755206966658914	16.871	-1.5557574981864177	1.1161778650541043	0.62121	53.473080734496	-27.755206966658914	16.871	-0.6891206442610928	0.5817987252880579	-0.43199882049187055	-0.46396131015858605	0.40435650050574906	0.7881850818016493	2.8522	22.313	0.0	0.0	0.0
2021-10-01T23:19:59.000000	-1.7151	0.92982	0.41491	55.247	-20.331	16.732	-1.5882453579079499	1.1329651033830865	0.41491	52.3395413347829	-26.947225884393955	16.732	-1.5882453579079499	1.1329651033830865	0.6109100000000001	52.3395413347829	-26.947225884393955	16.732	-0.6891206442610928	0.5817987252880579	-0.43199882049187055	-0.46396131015858605	0.40435650050574906	0.7881850818016493	2.8522	22.313	0.0	0.0	0.0
2021-10-01T23:19:59.000000	-1.7493	0.94237	0.40445	54.052	-19.696	16.616	-1.6206499000725636	1.1496110682725655	0.40445	51.23135256921713	-26.17058719113061	16.616	-1.6206499000725636	1.1496110682725655	0.6004499999999999	51.23135256921713	-26.17058719113061	16.616	-0.6891206442610928	0.5817987252880579	-0.43199882049187055	-0.46396131015858605	0.40435650050574906	0.7881850818016493	2.8522	22.313	0.0	0.0	0.0
2021-10-01T23:19:59.000000	-1.7836	0.9548	0.39383	52.882	-19.087	16.519	-1.6531683923363913	1.1661501904042681	0.39383	50.14478963898056	-25.422815836613907	16.519	-1.6531683923363913	1.1661501904042681	0.5898300000000001	50.14478963898056	-25.422815836613907	16.519	-0.6891206442610928	0.5817987252880579	-0.43199882049187055	-0.46396131015858605	0.40435650050574906	0.7881850818016493	2.8522	22.313	0.0	0.0	0.0
2021-10-01T23:19:59.000000	-1.8179	0.9671	0.38304	51.731	-18.501	16.436	-1.6857028135222127	1.1825602921133855	0.38304	49.074265345846065	-24.700199245461402	16.436	-1.6857028135222127	1.1825602921133855	0.57904	49.074265345846065	-24.700199245461402	16.436	-0.6891206442610928	0.5817987252880579	-0.43199882049187055	-0.46396131015858605	0.40435650050574906	0.7881850818016493	2.8522	22.313	0.0	0.0	0.0
2021-10-01T23:19:59.000000	-1.8521	0.97929	0.37206	50.596	-17.934	16.362	-1.7181514665477324	1.1988489696787816	0.37206	48.017292416122984	-23.99839996800906	16.362	-1.7181514665477324	1.1988489696787816	0.56806	48.017292416122984	-23.99839996800906	16.362	-0.6891206442610928	0.5817987252880579	-0.43199882049187055	-0.46396131015858605	0.40435650050574906	0.7881850818016493	2.8522	22.313	0.0	0.0	0.0
2021-10-01T23:19:59.000000	-1.8863	0.99137	0.36089	49.471	-17.384	16.296	-1.7506135978918622	1.2150284761173746	0.36089	46.968161121414994	-23.314697893663567	16.296	-1.7506135978918622	1.2150284761173746	0.55689	46.968161121414994	-23.314697893663567	16.296	-0.6891206442610928	0.5817987252880579	-0.43199882049187055	-0.46396131015858605	0.40435650050574906	0.7881850818016493	2.8522	22.313	0.0	0.0	0.0
2021-10-01T23:19:59.000000	-1.9205	1.0033	0.34952	48.353	-16.849	16.233	-1.7830941087613692	1.2310591128376	0.34952	45.9241391276931	-22.646740502339124	16.233	-1.7830941087613692	1.2310591128376	0.54552	45.9241391276931	-22.646740502339124	16.233	-0.6891206442610928	0.5817987252880579	-0.43199882049187055	-0.46396131015858605	0.40435650050574906	0.7881850818016493	2.8522	22.313	0.0	0.0	0.0
2021-10-01T23:19:59.000000	-1.9547	1.0152	0.33794	47.238	-16.327	16.174	-1.8155782955359516	1.2470599756141518	0.33794	44.881501636139184	-21.992052743780775	16.174	-1.8155782955359516	1.2470599756141518	0.5339400000000001	44.881501636139184	-21.992052743780775	16.174	-0.6891206442610928	0.5817987252880579	-0.43199882049187055	-0.46396131015858605	0.40435650050574906	0.7881850818016493	2.8522	22.313	0.0	0.0	0.0
2021-10-01T23:19:59.000000	-1.9888	1.0269	0.32614	46.121	-15.816	16.114	-1.8479877418654584	1.2628500924159614	0.32614	43.83553138314603	-21.34803703756436	16.114	-1.8479877418654584	1.2628500924159614	0.52214	43.83553138314603	-21.34803703756436	16.114	-0.6891206442610928	0.5817987252880579	-0.43199882049187055	-0.46396131015858605	0.40435650050574906	0.7881850818016493	2.8522	22.313	0.0	0.0	0.0
2021-10-01T23:19:59.000000	-2.0229	1.0386	0.31411	44.997	-15.313	16.054	-1.8803971881949657	1.278640209217771	0.31411	42.781633635275576	-20.71110333847662	16.054	-1.8803971881949657	1.278640209217771	0.5101100000000001	42.781633635275576	-20.71110333847662	16.054	-0.6891206442610928	0.5817987252880579	-0.43199882049187055	-0.46396131015858605	0.40435650050574906	0.7881850818016493	2.8522	22.313	0.0	0.0	0.0
2021-10-01T23:19:59.000000	-2.0569	1.0501	0.30184	43.862	-14.816	15.99	-1.9127318940793978	1.294219580044839	0.30184	41.71608359370973	-20.07877659626258	15.99	-1.9127318940793978	1.294219580044839	0.49784	41.71608359370973	-20.07877659626258	15.99	-0.6891206442610928	0.5817987252880579	-0.43199882049187055	-0.46396131015858605	0.40435650050574906	0.7881850818016493	2.8522	22.313	0.0	0.0	0.0
2021-10-01T23:19:59.000000	-2.0909	1.0616	0.28931	42.709	-14.324	15.923	-1.9450665999638295	1.309798950871907	0.28931	40.63205653509384	-19.44920663494885	15.923	-1.9450665999638295	1.309798950871907	0.48531	40.63205653509384	-19.44920663494885	15.923	-0.6891206442610928	0.5817987252880579	-0.43199882049187055	-0.46396131015858605	0.40435650050574906	0.7881850818016493	2.8522	22.313	0.0	0.0	0.0
2021-10-01T23:19:59.000000	-2.1248	1.0729	0.27653	41.531	-13.833	15.848	-1.9773265654031857	1.3251675757242325	0.27653	39.523095326580794	-18.817565884194675	15.848	-1.9773265654031857	1.3251675757242325	0.47253	39.523095326580794	-18.817565884194675	15.848	-0.6891206442610928	0.5817987252880579	-0.43199882049187055	-0.46396131015858605	0.40435650050574906	0.7881850818016493	2.8522	22.313	0.0	0.0	0.0
2021-10-01T23:19:59.000000	-2.1586	1.0841	0.26346	40.322	-13.342	15.767	-2.0094995373805484	1.3404247010807284	0.26346	38.38336770960508	-18.182126698195844	15.767	-2.0094995373805484	1.3404247010807284	0.45946000000000004	38.38336770960508	-18.182126698195844	15.767	-0.6891206442610928	0.5817987252880579	-0.43199882049187055	-0.46396131015858605	0.40435650050574906	0.7881850818016493	2.8522	22.313	0.0	0.0	0.0
2021-10-01T23:19:59.000000	-2.1924	1.0952	0.25009	39.073	-12.847	15.675	-2.0416847623748295	1.355582579958312	0.25009	37.20443162174136	-17.537816446273236	15.675	-2.0416847623748295	1.355582579958312	0.44609	37.20443162174136	-17.537816446273236	15.675	-0.6891206442610928	0.5817987252880579	-0.43199882049187055	-0.46396131015858605	0.40435650050574906	0.7881850818016493	2.8522	22.313	0.0	0.0	0.0
2021-10-01T23:19:59.000000	-2.226	1.1063	0.23641	37.773	-12.346	15.573	-2.073671494411287	1.3707159528020598	0.23641	35.97561501064768	-16.88130236698762	15.573	-2.073671494411287	1.3707159528020598	0.43241	35.97561501064768	-16.88130236698762	15.573	-0.6891206442610928	0.5817987252880579	-0.43199882049187055	-0.46396131015858605	0.40435650050574906	0.7881850818016493	2.8522	22.313	0.0	0.0	0.0
2021-10-01T23:19:59.000000	-2.2596	1.1172	0.22238	36.41	-11.835	15.458	-2.105682732481581	1.3856508326879835	0.22238	34.68549841953135	-16.20714423915231	15.458	-2.105682732481581	1.3856508326879835	0.41838	34.68549841953135	-16.20714423915231	15.458	-0.6891206442610928	0.5817987252880579	-0.43199882049187055	-0.46396131015858605	0.40435650050574906	0.7881850818016493	2.8522	22.313	0.0	0.0	0.0
2021-10-01T23:19:59.000000	-2.293	1.128	0.20796	34.968	-11.308	15.33	-2.1375077306109693	1.4004619600611585	0.20796	33.31893759278159	-15.507426791325692	15.33	-2.1375077306109693	1.4004619600611585	0.40396	33.31893759278159	-15.507426791325692	15.33	-0.6891206442610928	0.5817987252880579	-0.43199882049187055	-0.46396131015858605	0.40435650050574906	0.7881850818016493	2.8522	22.313	0.0	0.0	0.0
2021-10-01T23:19:59.000000	-2.3262	1.1388	0.19312	33.426	-10.76	15.189	-2.169134235782534	1.4152485814004976	0.19312	31.8557034206728	-14.774614566009335	15.189	-2.169134235782534	1.4152485814004976	0.38912	31.8557034206728	-14.774614566009335	15.189	-0.6891206442610928	0.5817987252880579	-0.43199882049187055	-0.46396131015858605	0.40435650050574906	0.7881850818016493	2.8522	22.313	0.0	0.0	0.0
2021-10-01T23:19:59.000000	-2.3593	1.1494	0.17779	31.756	-10.183	15.033	-2.2006860005090236	1.4298244567650944	0.17779	30.26898713046313	-13.997337000153182	15.033	-2.2006860005090236	1.4298244567650944	0.37379	30.26898713046313	-13.997337000153182	15.033	-0.6891206442610928	0.5817987252880579	-0.43199882049187055	-0.46396131015858605	0.40435650050574906	0.7881850818016493	2.8522	22.313	0.0	0.0	0.0
2021-10-01T23:19:59.000000	-2.3921	1.1599	0.16188	29.922	-9.5643	14.863	-2.231952278815696	1.4442643266000248	0.16188	28.524616122892933	-13.158578704844858	14.863	-2.231952278815696	1.4442643266000248	0.35788	28.524616122892933	-13.158578704844858	14.863	-0.6891206442610928	0.5817987252880579	-0.43199882049187055	-0.46396131015858605	0.40435650050574906	0.7881850818016493	2.8522	22.313	0.0	0.0	0.0
2021-10-01T23:19:59.000000	-2.4247	1.1703	0.14526	27.868	-8.8875	14.68	-2.2630323171814624	1.4585804439222065	0.14526	26.56902186454615	-12.2352015680686	14.68	-2.2630323171814624	1.4585804439222065	0.34126	26.56902186454615	-12.2352015680686	14.68	-0.6891206442610928	0.5817987252880579	-0.43199882049187055	-0.46396131015858605	0.40435650050574906	0.7881850818016493	2.8522	22.313	0.0	0.0	0.0
2021-10-01T23:19:59.000000	-2.4567	1.1805	0.12774	25.516	-8.1272	14.486	-2.2935413827075943	1.4726245501850554	0.12774	24.327904368168788	-11.192439630984563	14.486	-2.2935413827075943	1.4726245501850554	0.32374	24.327904368168788	-11.192439630984563	14.486	-0.6891206442610928	0.5817987252880579	-0.43199882049187055	-0.46396131015858605	0.40435650050574906	0.7881850818016493	2.8522	22.313	0.0	0.0	0.0
2021-10-01T23:19:59.000000	-2.4882	1.1905	0.109	22.744	-7.2437	14.283	-2.3235787218730035	1.486408898405489	0.109	21.68504737720492	-9.975943360824475	14.283	-2.3235787218730035	1.486408898405489	0.305	21.68504737720492	-9.975943360824475	14.283	-0.6891206442610928	0.5817987252880579	-0.43199882049187055	-0.46396131015858605	0.40435650050574906	0.7881850818016493	2.8522	22.313	0.0	0.0	0.0
2021-10-01T23:19:59.000000	-2.5087	1.1971	0.095586	20.57	-6.5553	14.145	-2.343115550933329	1.4954710344819127	0.095586	19.611778694126436	-9.026350012192545	14.145	-2.343115550933329	1.4954710344819127	0.291586	19.611778694126436	-9.026350012192545	14.145	-0.6891206442610928	0.5817987252880579	-0.43199882049187055	-0.46396131015858605	0.40435650050574906	0.7881850818016493	2.8522	22.313	0.0	0.0	0.0
2021-10-01T23:19:59.000000	-2.5285	1.2034	0.081152	18.03	-5.7532	14.007	-2.3619944136920266	1.5041496600031725	0.081152	17.189199578466614	-7.919067375117043	14.007	-2.3619944136920266	1.5041496600031725	0.277152	17.189199578466614	-7.919067375117043	14.007	-0.6891206442610928	0.5817987252880579	-0.43199882049187055	-0.46396131015858605	0.40435650050574906	0.7881850818016493	2.8522	22.313	0.0	0.0	0.0
2021-10-01T23:19:59.000000	-2.5473	1.2094	0.065306	14.987	-4.7908	13.872	-2.37991757071236	1.5124080159185147	0.065306	14.287052260000118	-6.591059957247049	13.872	-2.37991757071236	1.5124080159185147	0.26130600000000004	14.287052260000118	-6.591059957247049	13.872	-0.6891206442610928	0.5817987252880579	-0.43199882049187055	-0.46396131015858605	0.40435650050574906	0.7881850818016493	2.8522	22.313	0.0	0.0	0.0
2021-10-01T23:19:59.000000	-2.5589	1.2131	0.053655	12.577	-4.0261	13.786	-2.3909768006401597	1.5175014856007703	0.053655	11.988910938598282	-5.536824425278305	13.786	-2.3909768006401597	1.5175014856007703	0.24965500000000002	11.988910938598282	-5.536824425278305	13.786	-0.6891206442610928	0.5817987252880579	-0.43199882049187055	-0.46396131015858605	0.40435650050574906	0.7881850818016493	2.8522	22.313	0.0	0.0	0.0
2021-10-01T23:19:59.000000	-2.5693	1.2164	0.040832	9.7625	-3.1299	13.709	-2.400894084888691	1.5220509331643592	0.040832	9.305430327245492	-4.302516320106157	13.709	-2.400894084888691	1.5220509331643592	0.23683200000000001	9.305430327245492	-4.302516320106157	13.709	-0.6891206442610928	0.5817987252880579	-0.43199882049187055	-0.46396131015858605	0.40435650050574906	0.7881850818016493	2.8522	22.313	0.0	0.0	0.0
2021-10-01T23:19:59.000000	-2.5778	1.2192	0.026532	6.4505	-2.071	13.645	-2.408986951122487	1.5258713410119422	0.026532	6.1481341418322195	-2.8457754345761357	13.645	-2.408986951122487	1.5258713410119422	0.222532	6.1481341418322195	-2.8457754345761357	13.645	-0.6891206442610928	0.5817987252880579	-0.43199882049187055	-0.46396131015858605	0.40435650050574906	0.7881850818016493	2.8522	22.313	0.0	0.0	0.0
2021-10-01T23:19:59.000000	-2.5818	1.2204	0.016102	3.9464	-1.2679	13.614	-2.412809774075942	1.5275524194356143	0.016102	3.761307042270936	-1.7418991657851677	13.614	-2.412809774075942	1.5275524194356143	0.212102	3.761307042270936	-1.7418991657851677	13.614	-0.6891206442610928	0.5817987252880579	-0.43199882049187055	-0.46396131015858605	0.40435650050574906	0.7881850818016493	2.8522	22.313	0.0	0.0	0.0
2021-10-01T23:19:59.000000	-2.5839	1.2211	0.0050909	1.2531	-0.40276	13.598	-2.414808179014664	1.5285044581432805	0.0050909	1.1943073763045058	-0.5532676734679589	13.598	-2.414808179014664	1.5285044581432805	0.20109090000000002	1.1943073763045058	-0.5532676734679589	13.598	-0.6891206442610928	0.5817987252880579	-0.43199882049187055	-0.46396131015858605	0.40435650050574906	0.7881850818016493	2.8522	22.313	0.0	0.0	0.0
2021-10-01T23:19:59.000000	-2.5838	1.2211	-0.0061374	-1.5103	0.48544	13.599	-2.414708932535752	1.5284922051263623	-0.0061374	-1.4394385256777862	0.6668394217460157	13.599	-2.414708932535752	1.5284922051263623	0.18986260000000002	-1.4394385256777862	0.6668394217460157	13.599	-0.6891206442610928	0.5817987252880579	-0.43199882049187055	-0.46396131015858605	0.40435650050574906	0.7881850818016493	2.8522	22.313	0.0	0.0	0.0
2021-10-01T23:19:59.000000	-2.5774	1.219	-0.027471	-6.6729	2.1422	13.648	-2.4086144712406763	1.5256238359864456	-0.027471	-6.360134162886391	2.943689637187561	13.648	-2.4086144712406763	1.5256238359864456	0.168529	-6.360134162886391	2.943689637187561	13.648	-0.6891206442610928	0.5817987252880579	-0.43199882049187055	-0.46396131015858605	0.40435650050574906	0.7881850818016493	2.8522	22.313	0.0	0.0	0.0
2021-10-01T23:19:59.000000	-2.5654	1.2152	-0.046066	-10.931	3.5023	13.738	-2.3971705084141472	1.5203821077576052	-0.046066	-10.419495198326949	4.8152867102636385	13.738	-2.3971705084141472	1.5203821077576052	0.149934	-10.419495198326949	4.8152867102636385	13.738	-0.6891206442610928	0.5817987252880579	-0.43199882049187055	-0.46396131015858605	0.40435650050574906	0.7881850818016493	2.8522	22.313	0.0	0.0	0.0
2021-10-01T23:19:59.000000	-2.5505	1.2104	-0.062247	-14.369	4.5948	13.848	-2.3829709278683566	1.513792577249017	-0.062247	-13.697724933484627	6.320813214025038	13.848	-2.3829709278683566	1.513792577249017	0.133753	-13.697724933484627	6.320813214025038	13.848	-0.6891206442610928	0.5817987252880579	-0.43199882049187055	-0.46396131015858605	0.40435650050574906	0.7881850818016493	2.8522	22.313	0.0	0.0	0.0
2021-10-01T23:19:59.000000	-2.5341	1.2052	-0.076697	-17.202	5.4915	13.967	-2.3673316622065617	1.506622265571008	-0.076697	-16.39950487835152	7.557884359721622	13.967	-2.3673316622065617	1.506622265571008	0.119303	-16.39950487835152	7.557884359721622	13.967	-0.6891206442610928	0.5817987252880579	-0.43199882049187055	-0.46396131015858605	0.40435650050574906	0.7881850818016493	2.8522	22.313	0.0	0.0	0.0
2021-10-01T23:19:59.000000	-2.5226	1.2015	-0.085621	-18.839	6.0088	14.048	-2.356371678757674	1.5015410489056706	-0.085621	-17.96078488162047	8.271868282084375	14.048	-2.356371678757674	1.5015410489056706	0.110379	-17.96078488162047	8.271868282084375	14.048	-0.6891206442610928	0.5817987252880579	-0.43199882049187055	-0.46396131015858605	0.40435650050574906	0.7881850818016493	2.8522	22.313	0.0	0.0	0.0
2021-10-01T23:19:59.000000	-2.5148	1.199	-0.091319	-19.841	6.3252	14.103	-2.3489367788255056	1.498104151613251	-0.091319	-18.91646605478791	8.708659370882334	14.103	-2.3489367788255056	1.498104151613251	0.10468100000000001	-18.91646605478791	8.708659370882334	14.103	-0.6891206442610928	0.5817987252880579	-0.43199882049187055	-0.46396131015858605	0.40435650050574906	0.7881850818016493	2.8522	22.313	0.0	0.0	1.0
2021-10-01T23:19:59.000000	-2.4841	1.1892	-0.11153	-23.136	7.368	14.31	-2.3196689054575548	1.4846163204859868	-0.11153	-22.058863074510004	10.147338560431447	14.31	-2.3196689054575548	1.4846163204859868	0.08447	-22.058863074510004	10.147338560431447	14.31	-0.6891206442610928	0.5817987252880579	-0.43199882049187055	-0.46396131015858605	0.40435650050574906	0.7881850818016493	2.8522	22.313	0.0	0.0	0.0
2021-10-01T23:19:59.000000	-2.4526	1.1792	-0.13009	-25.844	8.2324	14.512	-2.289631566292145	1.470831972265553	-0.13009	-24.640542645201673	11.33703682229169	14.512	-2.289631566292145	1.470831972265553	0.06591	-24.640542645201673	11.33703682229169	14.512	-0.6891206442610928	0.5817987252880579	-0.43199882049187055	-0.46396131015858605	0.40435650050574906	0.7881850818016493	2.8522	22.313	0.0	0.0	0.0
2021-10-01T23:19:59.000000	-2.4204	1.1689	-0.14748	-28.151	8.9799	14.705	-2.2589362608251076	1.456664113489956	-0.14748	-26.83856761223424	12.361581352461798	14.705	-2.2589362608251076	1.456664113489956	0.04852000000000001	-26.83856761223424	12.361581352461798	14.705	-0.6891206442610928	0.5817987252880579	-0.43199882049187055	-0.46396131015858605	0.40435650050574906	0.7881850818016493	2.8522	22.313	0.0	0.0	0.0
2021-10-01T23:19:59.000000	-2.3879	1.1585	-0.164	-30.172	9.6479	14.886	-2.2279554689382532	1.4423602491846925	-0.164	-28.76248879802891	13.272181303510791	14.886	-2.2279554689382532	1.4423602491846925	0.032	-28.76248879802891	13.272181303510791	14.886	-0.6891206442610928	0.5817987252880579	-0.43199882049187055	-0.46396131015858605	0.40435650050574906	0.7881850818016493	2.8522	22.313	0.0	0.0	0.0
2021-10-01T23:19:59.000000	-2.355	1.148	-0.17982	-31.983	10.26	15.054	-2.1965899441526693	1.4279081263328437	-0.17982	-30.484841814565986	14.101571137319736	15.054	-2.1965899441526693	1.4279081263328437	0.01618	-30.484841814565986	14.101571137319736	15.054	-0.6891206442610928	0.5817987252880579	-0.43199882049187055	-0.46396131015858605	0.40435650050574906	0.7881850818016493	2.8522	22.313	0.0	0.0	0.0
2021-10-01T23:19:59.000000	-2.3219	1.1374	-0.19509	-33.634	10.833	15.208	-2.1650381794261797	1.4133322509682469	-0.19509	-32.053191394459134	14.872550770804946	15.208	-2.1650381794261797	1.4133322509682469	0.0009099999999999941	-32.053191394459134	14.872550770804946	15.208	-0.6891206442610928	0.5817987252880579	-0.43199882049187055	-0.46396131015858605	0.40435650050574906	0.7881850818016493	2.8522	22.313	0.0	0.0	0.0
2021-10-01T23:19:59.000000	-2.2886	1.1266	-0.20987	-35.162	11.378	15.348	-2.133312427775704	1.3985333766119898	-0.20987	-33.50289865002781	15.600670179385393	15.348	-2.133312427775704	1.3985333766119898	-0.013869999999999993	-33.50289865002781	15.600670179385393	15.348	-0.6891206442610928	0.5817987252880579	-0.43199882049187055	-0.46396131015858605	0.40435650050574906	0.7881850818016493	2.8522	22.313	0.0	0.0	0.0
2021-10-01T23:19:59.000000	-2.2552	1.1158	-0.22423	-36.592	11.902	15.474	-2.101487429646315	1.3837222492388144	-0.22423	-34.8579174898157	16.295939870814465	15.474	-2.101487429646315	1.3837222492388144	-0.028230000000000005	-34.8579174898157	16.295939870814465	15.474	-0.6891206442610928	0.5817987252880579	-0.43199882049187055	-0.46396131015858605	0.40435650050574906	0.7881850818016493	2.8522	22.313	0.0	0.0	0.0
2021-10-01T23:19:59.000000	-2.2216	1.1048	-0.23821	-37.946	12.412	15.587	-2.069488444592939	1.3686881228739791	-0.23821	-36.13922442799914	16.96800276233801	15.587	-2.069488444592939	1.3686881228739791	-0.04221	-36.13922442799914	16.96800276233801	15.587	-0.6891206442610928	0.5817987252880579	-0.43199882049187055	-0.46396131015858605	0.40435650050574906	0.7881850818016493	2.8522	22.313	0.0	0.0	0.0
2021-10-01T23:19:59.000000	-2.188	1.0938	-0.25185	-39.239	12.912	15.688	-2.037489459539564	1.3536539965091434	-0.25185	-37.36121631573816	17.622666665650236	15.688	-2.037489459539564	1.3536539965091434	-0.05585000000000001	-37.36121631573816	17.622666665650236	15.688	-0.6891206442610928	0.5817987252880579	-0.43199882049187055	-0.46396131015858605	0.40435650050574906	0.7881850818016493	2.8522	22.313	0.0	0.0	0.0
2021-10-01T23:19:59.000000	-2.1542	1.0827	-0.26518	-40.482	13.406	15.778	-2.0053042345452825	1.3384961176315595	-0.26518	-38.53432014503636	18.265249271768628	15.778	-2.0053042345452825	1.3384961176315595	-0.06918000000000002	-38.53432014503636	18.265249271768628	15.778	-0.6891206442610928	0.5817987252880579	-0.43199882049187055	-0.46396131015858605	0.40435650050574906	0.7881850818016493	2.8522	22.313	0.0	0.0	0.0
2021-10-01T23:19:59.000000	-2.1204	1.0714	-0.27821	-41.687	13.897	15.859	-1.9731435155848382	1.3231397457961518	-0.27821	-39.6700779028556	18.90019833709073	15.859	-1.9731435155848382	1.3231397457961518	-0.08221	-39.6700779028556	18.90019833709073	15.859	-0.6891206442610928	0.5817987252880579	-0.43199882049187055	-0.46396131015858605	0.40435650050574906	0.7881850818016493	2.8522	22.313	0.0	0.0	0.0
2021-10-01T23:19:59.000000	-2.0864	1.0601	-0.29096	-42.86	14.388	15.932	-1.9407843036665695	1.3077588679269079	-0.29096	-40.77407678742305	19.531226436998992	15.932	-1.9407843036665695	1.3077588679269079	-0.09495999999999999	-40.77407678742305	19.531226436998992	15.932	-0.6891206442610928	0.5817987252880579	-0.43199882049187055	-0.46396131015858605	0.40435650050574906	0.7881850818016493	2.8522	22.313	0.0	0.0	0.0
2021-10-01T23:19:59.000000	-2.0525	1.0486	-0.30345	-44.011	14.881	15.999	-1.9085488442610499	1.2921917501167581	-0.30345	-41.85599638629153	20.161543802763475	15.999	-1.9085488442610499	1.2921917501167581	-0.10744999999999999	-41.85599638629153	20.161543802763475	15.999	-0.6891206442610928	0.5817987252880579	-0.43199882049187055	-0.46396131015858605	0.40435650050574906	0.7881850818016493	2.8522	22.313	0.0	0.0	0.0
2021-10-01T23:19:59.000000	-2.0184	1.0371	-0.31569	-45.145	15.378	16.062	-1.8761148918977062	1.2766001262727722	-0.31569	-42.920553963068265	20.79374801480833	16.062	-1.8761148918977062	1.2766001262727722	-0.11969000000000002	-42.920553963068265	20.79374801480833	16.062	-0.6891206442610928	0.5817987252880579	-0.43199882049187055	-0.46396131015858605	0.40435650050574906	0.7881850818016493	2.8522	22.313	0.0	0.0	0.0
2021-10-01T23:19:59.000000	-1.9843	1.0254	-0.32769	-46.267	15.882	16.122	-1.843705445568199	1.2608100094709624	-0.32769	-43.97234425119129	21.431429118346827	16.122	-1.843705445568199	1.2608100094709624	-0.13168999999999997	-43.97234425119129	21.431429118346827	16.122	-0.6891206442610928	0.5817987252880579	-0.43199882049187055	-0.46396131015858605	0.40435650050574906	0.7881850818016493	2.8522	22.313	0.0	0.0	0.0
2021-10-01T23:19:59.000000	-1.9502	1.0137	-0.33947	-47.383	16.395	16.181	-1.8112959992386917	1.2450198926691527	-0.33947	-45.01707697905697	22.077307223972294	16.181	-1.8112959992386917	1.2450198926691527	-0.14347	-45.01707697905697	22.077307223972294	16.181	-0.6891206442610928	0.5817987252880579	-0.43199882049187055	-0.46396131015858605	0.40435650050574906	0.7881850818016493	2.8522	22.313	0.0	0.0	0.0
2021-10-01T23:19:59.000000	-1.916	1.0018	-0.35102	-48.499	16.919	16.241	-1.7788118124641092	1.229019029892601	-0.35102	-46.060461875061634	22.734102442278065	16.241	-1.7788118124641092	1.229019029892601	-0.15502	-46.060461875061634	22.734102442278065	16.241	-0.6891206442610928	0.5817987252880579	-0.43199882049187055	-0.46396131015858605	0.40435650050574906	0.7881850818016493	2.8522	22.313	0.0	0.0	0.0
2021-10-01T23:19:59.000000	-1.8818	0.9898	-0.36236	-49.617	17.455	16.304	-1.7463398787064448	1.2129189206371374	-0.36236	-47.104361338614346	23.403052298391625	16.304	-1.7463398787064448	1.2129189206371374	-0.16636	-47.104361338614346	23.403052298391625	16.304	-0.6891206442610928	0.5817987252880579	-0.43199882049187055	-0.46396131015858605	0.40435650050574906	0.7881850818016493	2.8522	22.313	0.0	0.0	0.0
2021-10-01T23:19:59.000000	-1.8476	0.97771	-0.37351	-50.743	18.007	16.371	-1.7138789726640071	1.196729489550653	-0.37351	-48.1542400377731	24.088861832484547	16.371	-1.7138789726640071	1.196729489550653	-0.17751	-48.1542400377731	24.088861832484547	16.371	-0.6891206442610928	0.5817987252880579	-0.43199882049187055	-0.46396131015858605	0.40435650050574906	0.7881850818016493	2.8522	22.313	0.0	0.0	0.0
2021-10-01T23:19:59.000000	-1.8134	0.9655	-0.38446	-51.881	18.576	16.446	-1.6814327702418712	1.1804209626894748	-0.38446	-49.21394530152516	24.793013630022664	16.446	-1.6814327702418712	1.1804209626894748	-0.18846000000000002	-49.21394530152516	24.793013630022664	16.446	-0.6891206442610928	0.5817987252880579	-0.43199882049187055	-0.46396131015858605	0.40435650050574906	0.7881850818016493	2.8522	22.313	0.0	0.0	0.0
2021-10-01T23:19:59.000000	-1.7791	0.95318	-0.39523	-53.034	19.166	16.531	-1.6489007996594334	1.163991011684575	-0.39523	-50.28596440356117	25.519845140670014	16.531	-1.6489007996594334	1.163991011684575	-0.19923000000000002	-50.28596440356117	25.519845140670014	16.531	-0.6891206442610928	0.5817987252880579	-0.43199882049187055	-0.46396131015858605	0.40435650050574906	0.7881850818016493	2.8522	22.313	0.0	0.0	0.0
2021-10-01T23:19:59.000000	-1.7449	0.94074	-0.40582	-54.207	19.778	16.63	-1.6164827791762095	1.1474542179218992	-0.40582	-51.37513713765754	26.270961480061615	16.63	-1.6164827791762095	1.1474542179218992	-0.20982	-51.37513713765754	26.270961480061615	16.63	-0.6891206442610928	0.5817987252880579	-0.43199882049187055	-0.46396131015858605	0.40435650050574906	0.7881850818016493	2.8522	22.313	0.0	0.0	0.0
2021-10-01T23:19:59.000000	-1.7106	0.92817	-0.41626	-55.405	20.416	16.749	-1.5839814411360673	1.1307761507197198	-0.41626	-52.48593570708312	27.050945158199866	16.749	-1.5839814411360673	1.1307761507197198	-0.22026	-52.48593570708312	27.050945158199866	16.749	-0.6891206442610928	0.5817987252880579	-0.43199882049187055	-0.46396131015858605	0.40435650050574906	0.7881850818016493	2.8522	22.313	0.0	0.0	0.0
2021-10-01T23:19:59.000000	-1.6763	0.91547	-0.42655	-56.634	21.083	16.892	-1.551496032017919	1.113969063094955	-0.42655	-53.62394731006509	27.863508750467208	16.892	-1.551496032017919	1.113969063094955	-0.23054999999999998	-53.62394731006509	27.863508750467208	16.892	-0.6891206442610928	0.5817987252880579	-0.43199882049187055	-0.46396131015858605	0.40435650050574906	0.7881850818016493	2.8522	22.313	0.0	0.0	0.0
2021-10-01T23:19:59.000000	-1.642	0.90265	-0.43671	-57.9	21.785	17.065	-1.5190253265200724	1.0970428796954959	-0.43671	-54.794391554323056	28.71534222661346	17.065	-1.5190253265200724	1.0970428796954959	-0.24070999999999998	-54.794391554323056	28.71534222661346	17.065	-0.6891206442610928	0.5817987252880579	-0.43199882049187055	-0.46396131015858605	0.40435650050574906	0.7881850818016493	2.8522	22.313	0.0	0.0	0.0
2021-10-01T23:19:59.000000	-1.6078	0.88969	-0.44675	-59.213	22.527	17.277	-1.4866710217248233	1.0799900042424786	-0.44675	-56.0065804369023	29.61263321227602	17.277	-1.4866710217248233	1.0799900042424786	-0.25075	-56.0065804369023	29.61263321227602	17.277	-0.6891206442610928	0.5817987252880579	-0.43199882049187055	-0.46396131015858605	0.40435650050574906	0.7881850818016493	2.8522	22.313	0.0	0.0	0.0
2021-10-01T23:19:59.000000	-1.5736	0.8766	-0.45669	-60.583	23.315	17.535	-1.4543326458515682	1.062808108366876	-0.45669	-57.269703424678895	30.56256179788144	17.535	-1.4543326458515682	1.062808108366876	-0.26069	-57.269703424678895	30.56256179788144	17.535	-0.6891206442610928	0.5817987252880579	-0.43199882049187055	-0.46396131015858605	0.40435650050574906	0.7881850818016493	2.8522	22.313	0.0	0.0	0.0
2021-10-01T23:19:59.000000	-1.5394	0.86336	-0.46656	-62.024	24.158	17.845	-1.4220126495036902	1.0454773427729052	-0.46656	-58.596552253177876	31.575775588900335	17.845	-1.4220126495036902	1.0454773427729052	-0.27055999999999997	-58.596552253177876	31.575775588900335	17.845	-0.6891206442610928	0.5817987252880579	-0.43199882049187055	-0.46396131015858605	0.40435650050574906	0.7881850818016493	2.8522	22.313	0.0	0.0	0.0
2021-10-01T23:19:59.000000	-1.5052	0.84998	-0.47636	-63.551	25.066	18.215	-1.3897098073794978	1.0280076321084581	-0.47636	-60.00078859254419	32.66403718576163	18.215	-1.3897098073794978	1.0280076321084581	-0.28036	-60.00078859254419	32.66403718576163	18.215	-0.6891206442610928	0.5817987252880579	-0.43199882049187055	-0.46396131015858605	0.40435650050574906	0.7881850818016493	2.8522	22.313	0.0	0.0	0.0
2021-10-01T23:19:59.000000	-1.4711	0.83644	-0.48613	-65.184	26.05	18.651	-1.3575258165612865	1.0103913800946702	-0.48613	-61.5009139066992	33.84071430452927	18.651	-1.3575258165612865	1.0103913800946702	-0.29013	-61.5009139066992	33.84071430452927	18.651	-0.6891206442610928	0.5817987252880579	-0.43199882049187055	-0.46396131015858605	0.40435650050574906	0.7881850818016493	2.8522	22.313	0.0	0.0	0.0
2021-10-01T23:19:59.000000	-1.4371	0.82274	-0.49587	-66.946	27.125	19.155	-1.325460677049056	0.9926285867315416	-0.49587	-63.1179169332549	35.123512110931244	19.155	-1.325460677049056	0.9926285867315416	-0.29986999999999997	-63.1179169332549	35.123512110931244	19.155	-0.6891206442610928	0.5817987252880579	-0.43199882049187055	-0.46396131015858605	0.40435650050574906	0.7881850818016493	2.8522	22.313	0.0	0.0	0.0
2021-10-01T23:19:59.000000	-1.4031	0.80887	-0.5056	-68.864	28.308	19.729	-1.2934163676655868	0.9746970743542629	-0.5056	-64.87651120864138	36.532610820950495	19.729	-1.2934163676655868	0.9746970743542629	-0.30960000000000004	-64.87651120864138	36.532610820950495	19.729	-0.6891206442610928	0.5817987252880579	-0.43199882049187055	-0.46396131015858605	0.40435650050574906	0.7881850818016493	2.8522	22.313	0.0	0.0	0.0
2021-10-01T23:19:59.000000	-1.3692	0.79483	-0.51532	-70.965	29.615	20.367	-1.2614921348897903	0.9566090959797523	-0.51532	-66.80153279945793	38.087198185780835	20.367	-1.2614921348897903	0.9566090959797523	-0.31932	-66.80153279945793	38.087198185780835	20.367	-0.6891206442610928	0.5817987252880579	-0.43199882049187055	-0.46396131015858605	0.40435650050574906	0.7881850818016493	2.8522	22.313	0.0	0.0	0.0
2021-10-01T23:19:59.000000	-1.3354	0.7806	-0.52504	-73.284	31.068	21.062	-1.2296904293250503	0.9383448023122273	-0.52504	-68.92502230960167	39.81339698670426	21.062	-1.2296904293250503	0.9383448023122273	-0.32903999999999994	-68.92502230960167	39.81339698670426	21.062	-0.6891206442610928	0.5817987252880579	-0.43199882049187055	-0.46396131015858605	0.40435650050574906	0.7881850818016493	2.8522	22.313	0.0	0.0	0.0
2021-10-01T23:19:59.000000	-1.3016	0.76617	-0.53474	-75.856	32.689	21.798	-1.197913229794147	0.9198820156868788	-0.53474	-71.27902034296973	41.73733000500278	21.798	-1.197913229794147	0.9198820156868788	-0.33874	-71.27902034296973	41.73733000500278	21.798	-0.6891206442610928	0.5817987252880579	-0.43199882049187055	-0.46396131015858605	0.40435650050574906	0.7881850818016493	2.8522	22.313	0.0	0.0	0.0
2021-10-01T23:19:59.000000	-1.2679	0.75154	-0.54441	-78.717	34.502	22.555	-1.166259782775992	0.9012329891206246	-0.54441	-73.89631490791004	43.88722748170579	22.555	-1.166259782775992	0.9012329891206246	-0.34840999999999994	-73.89631490791004	43.88722748170579	22.555	-0.6891206442610928	0.5817987252880579	-0.43199882049187055	-0.46396131015858605	0.40435650050574906	0.7881850818016493	2.8522	22.313	0.0	0.0	0.0
2021-10-01T23:19:59.000000	-1.2343	0.73668	-0.554	-81.905	36.533	23.307	-1.1347337641756607	0.8823679486697915	-0.554	-76.81143388201032	46.29354964775932	23.307	-1.1347337641756607	0.8823679486697915	-0.35800000000000004	-76.81143388201032	46.29354964775932	23.307	-0.6891206442610928	0.5817987252880579	-0.43199882049187055	-0.46396131015858605	0.40435650050574906	0.7881850818016493	2.8522	22.313	0.0	0.0	0.0
2021-10-01T23:19:59.000000	-1.2008	0.72159	-0.56349	-85.461	38.808	24.021	-1.1033351739931534	0.8632868943343793	-0.56349	-80.06188253722569	48.98712432461693	24.021	-1.1033351739931534	0.8632868943343793	-0.36749000000000004	-80.06188253722569	48.98712432461693	24.021	-0.6891206442610928	0.5817987252880579	-0.43199882049187055	-0.46396131015858605	0.40435650050574906	0.7881850818016493	2.8522	22.313	0.0	0.0	0.0
2021-10-01T23:19:59.000000	-1.1673	0.70626	-0.57281	-89.427	41.357	24.66	-1.0719659910512496	0.8439676484495788	-0.57281	-83.68566848962368	52.00287172305784	24.66	-1.0719659910512496	0.8439676484495788	-0.37681000000000003	-83.68566848962368	52.00287172305784	24.66	-0.6891206442610928	0.5817987252880579	-0.43199882049187055	-0.46396131015858605	0.40435650050574906	0.7881850818016493	2.8522	22.313	0.0	0.0	0.0
2021-10-01T23:19:59.000000	-1.1339	0.69067	-0.5819	-93.844	44.209	25.18	-1.0407279124322453	0.8244026147365257	-0.5819	-87.7199294206518	55.374597058902964	25.18	-1.0407279124322453	0.8244026147365257	-0.38589999999999997	-87.7199294206518	55.374597058902964	25.18	-0.6891206442610928	0.5817987252880579	-0.43199882049187055	-0.46396131015858605	0.40435650050574906	0.7881850818016493	2.8522	22.313	0.0	0.0	0.0
2021-10-01T23:19:59.000000	-1.1006	0.67481	-0.5907	-98.758	47.397	25.534	-1.0096221634378324	0.8045818685473288	-0.5907	-92.20627521502655	59.14068805797561	25.534	-1.0096221634378324	0.8045818685473288	-0.3947	-92.20627521502655	59.14068805797561	25.534	-0.6891206442610928	0.5817987252880579	-0.43199882049187055	-0.46396131015858605	0.40435650050574906	0.7881850818016493	2.8522	22.313	0.0	0.0	0.0
2021-10-01T23:19:59.000000	-1.0673	0.65867	-0.59912	-104.22	50.957	25.667	-0.9785507228907901	0.7844832322171786	-0.59912	-97.19091049090235	63.34312249131237	25.667	-0.9785507228907901	0.7844832322171786	-0.40312	-97.19091049090235	63.34312249131237	25.667	-0.6891206442610928	0.5817987252880579	-0.43199882049187055	-0.46396131015858605	0.40435650050574906	0.7881850818016493	2.8522	22.313	0.0	0.0	0.0
2021-10-01T23:19:59.000000	-1.034	0.64224	-0.60707	-110.27	54.928	25.52	-0.9475148160928111	0.7640967810981842	-0.60707	-102.70875516324588	68.02550769245615	25.52	-0.9475148160928111	0.7640967810981842	-0.41107	-102.70875516324588	68.02550769245615	25.52	-0.6891206442610928	0.5817987252880579	-0.43199882049187055	-0.46396131015858605	0.40435650050574906	0.7881850818016493	2.8522	22.313	0.0	0.0	0.0
2021-10-01T23:19:59.000000	-1.0007	0.62551	-0.61449	-116.99	59.355	25.028	-0.9165156683455865	0.7434125905424541	-0.61449	-108.83567748715161	73.24255205079024	25.028	-0.9165156683455865	0.7434125905424541	-0.41849	-108.83567748715161	73.24255205079024	25.028	-0.6891206442610928	0.5817987252880579	-0.43199882049187055	-0.46396131015858605	0.40435650050574906	0.7881850818016493	2.8522	22.313	0.0	0.0	0.0
2021-10-01T23:19:59.000000	-0.96745	0.60849	-0.62128	-124.43	64.286	24.116	-0.885601677586881	0.7224467117063388	-0.62128	-115.61541925395471	79.04802038465148	24.116	-0.885601677586881	0.7224467117063388	-0.42528000000000005	-115.61541925395471	79.04802038465148	24.116	-0.6891206442610928	0.5817987252880579	-0.43199882049187055	-0.46396131015858605	0.40435650050574906	0.7881850818016493	2.8522	22.313	0.0	0.0	0.0
2021-10-01T23:19:59.000000	-0.93421	0.59116	-0.62735	-132.67	69.778	22.699	-0.8547355958285132	0.7011743940872887	-0.62735	-123.12039342714127	85.50828560055422	22.699	-0.8547355958285132	0.7011743940872887	-0.43134999999999996	-123.12039342714127	85.50828560055422	22.699	-0.6891206442610928	0.5817987252880579	-0.43199882049187055	-0.46396131015858605	0.40435650050574906	0.7881850818016493	2.8522	22.313	0.0	0.0	0.0
2021-10-01T23:19:59.000000	-0.901	0.57354	-0.63262	-141.8	75.899	20.681	-0.8239348217628819	0.6796179375844696	-0.63262	-131.43158978622753	92.70186301938492	20.681	-0.8239348217628819	0.6796179375844696	-0.43661999999999995	-131.43158978622753	92.70186301938492	20.681	-0.6891206442610928	0.5817987252880579	-0.43199882049187055	-0.46396131015858605	0.40435650050574906	0.7881850818016493	2.8522	22.313	0.0	0.0	0.0
2021-10-01T23:19:59.000000	-0.86781	0.55562	-0.637	-151.94	82.724	17.948	-0.7931906560437876	0.6577661922482985	-0.637	-140.65891434321907	100.71789112062939	17.948	-0.7931906560437876	0.6577661922482985	-0.441	-140.65891434321907	100.71789112062939	17.948	-0.6891206442610928	0.5817987252880579	-0.43199882049187055	-0.46396131015858605	0.40435650050574906	0.7881850818016493	2.8522	22.313	0.0	0.0	0.0
2021-10-01T23:19:59.000000	-0.83466	0.53742	-0.64043	-163.19	90.343	14.367	-0.7625204973636293	0.6356414579779417	-0.64043	-150.8905858618013	109.65794475222654	14.367	-0.7625204973636293	0.6356414579779417	-0.44443000000000005	-150.8905858618013	109.65794475222654	14.367	-0.6891206442610928	0.5817987252880579	-0.43199882049187055	-0.46396131015858605	0.40435650050574906	0.7881850818016493	2.8522	22.313	0.0	0.0	0.0
2021-10-01T23:19:59.000000	-0.80158	0.51896	-0.64281	-175.7	98.862	9.7789	-0.7319516690626966	0.6132672599742566	-0.64281	-162.26248586240862	119.64560470720029	9.7789	-0.7319516690626966	0.6132672599742566	-0.44681	-162.26248586240862	119.64560470720029	9.7789	-0.6891206442610928	0.5817987252880579	-0.43199882049187055	-0.46396131015858605	0.40435650050574906	0.7881850818016493	2.8522	22.313	0.0	0.0	0.0
2021-10-01T23:19:59.000000	-0.76857	0.50024	-0.64408	-189.66	108.41	3.9943	-0.7014841711409898	0.5906435982372437	-0.64408	-174.9473762631491	130.83217967549166	3.9943	-0.7014841711409898	0.5906435982372437	-0.44808	-174.9473762631491	130.83217967549166	3.9943	-0.6891206442610928	0.5817987252880579	-0.43199882049187055	-0.46396131015858605	0.40435650050574906	0.7881850818016493	2.8522	22.313	0.0	0.0	0.0
2021-10-01T23:19:59.000000	-0.73567	0.48129	-0.64418	-205.28	119.12	-3.2176	-0.6711540262849979	0.5678051479173434	-0.64418	-189.13737815723627	143.3753988095817	-3.2176	-0.6711540262849979	0.5678051479173434	-0.44817999999999997	-189.13737815723627	143.3753988095817	-3.2176	-0.6891206442610928	0.5817987252880579	-0.43199882049187055	-0.46396131015858605	0.40435650050574906	0.7881850818016493	2.8522	22.313	0.0	0.0	0.0
2021-10-01T23:19:59.000000	-0.70291	0.46213	-0.64304	-222.79	131.2	-12.139	-0.640988557835011	0.5447754342154139	-0.64304	-205.03527217097746	157.50987672451905	-12.139	-0.640988557835011	0.5447754342154139	-0.44703999999999994	-205.03527217097746	157.50987672451905	-12.139	-0.6891206442610928	0.5817987252880579	-0.43199882049187055	-0.46396131015858605	0.40435650050574906	0.7881850818016493	2.8522	22.313	0.0	0.0	0.0
2021-10-01T23:19:59.000000	-0.67032	0.44281	-0.6406	-242.51	144.83	-23.115	-0.6110114132262434	0.5216077562759864	-0.6406	-222.9365916064378	173.45346673648345	-23.115	-0.6110114132262434	0.5216077562759864	-0.44459999999999994	-222.9365916064378	173.45346673648345	-23.115	-0.6891206442610928	0.5817987252880579	-0.43199882049187055	-0.46396131015858605	0.40435650050574906	0.7881850818016493	2.8522	22.313	0.0	0.0	0.0
2021-10-01T23:19:59.000000	-0.63794	0.42334	-0.63683	-264.8	160.29	-36.576	-0.581261065748568	0.4983169399537194	-0.63683	-243.1643153403288	191.5281698473337	-36.576	-0.581261065748568	0.4983169399537194	-0.44083	-243.1643153403288	191.5281698473337	-36.576	-0.6891206442610928	0.5817987252880579	-0.43199882049187055	-0.46396131015858605	0.40435650050574906	0.7881850818016493	2.8522	22.313	0.0	0.0	0.0
