# Supplementary material for: Direct evidence of substorm-related impulsive injections of electrons at Mercury
Source: Nat Commun. 2023 Jul 18;14:4019. doi: 10.1038/s41467-023-39565-4 (PMC10354196; doi:10.1038/s41467-023-39565-4)
Supplement: Supplementary file 3 — SourceDatafile [file 41467_2023_39565_MOESM3_ESM.zip › SourceDataFile/FieldLinetracing/Final_KT17tracing_001187.txt]

2021-10-01T23:34:47.000000	-0.39433	-0.43159	0.60478	348.75	356.24	-159.74	-0.44424143601058425	-0.38002055672194096	0.60478	389.77224267466073	310.8232599731967	-159.74	-0.44424143601058425	-0.38002055672194096	0.80078	389.77224267466073	310.8232599731967	-159.74	-0.6961717111597169	-0.5690464509762568	-0.43764264555945437	-0.4630931901871248	-0.39564269562840904	0.7931024868188206	2.447	2.4882	0.0	0.0	0.0
2021-10-01T23:34:47.000000	-0.41987	-0.45751	0.61562	314.64	317.23	-123.26	-0.4727649687098819	-0.40261582353497277	0.61562	351.1393668180184	276.286712620497	-123.26	-0.4727649687098819	-0.40261582353497277	0.81162	351.1393668180184	276.286712620497	-123.26	-0.6961717111597169	-0.5690464509762568	-0.43764264555945437	-0.4630931901871248	-0.39564269562840904	0.7931024868188206	2.447	2.4882	0.0	0.0	0.0
2021-10-01T23:34:47.000000	-0.44587	-0.48355	0.62497	285.22	283.6	-93.538	-0.5017597388324759	-0.4252738222448749	0.62497	317.8203631325439	246.51495933978924	-93.538	-0.5017597388324759	-0.4252738222448749	0.82097	317.8203631325439	246.51495933978924	-93.538	-0.6961717111597169	-0.5690464509762568	-0.43764264555945437	-0.4630931901871248	-0.39564269562840904	0.7931024868188206	2.447	2.4882	0.0	0.0	0.0
2021-10-01T23:34:47.000000	-0.4723	-0.50964	0.63282	259.66	254.44	-69.241	-0.5311873953228501	-0.44792875622148454	0.63282	288.8799833893126	220.70655721339696	-69.241	-0.5311873953228501	-0.44792875622148454	0.8288200000000001	288.8799833893126	220.70655721339696	-69.241	-0.6961717111597169	-0.5690464509762568	-0.43764264555945437	-0.4630931901871248	-0.39564269562840904	0.7931024868188206	2.447	2.4882	0.0	0.0	0.0
2021-10-01T23:34:47.000000	-0.49914	-0.53574	0.63918	237.34	229.02	-49.326	-0.5610231876784546	-0.47054337747662056	0.63918	263.61345239556795	198.21297565015675	-49.326	-0.5610231876784546	-0.47054337747662056	0.83518	263.61345239556795	198.21297565015675	-49.326	-0.6961717111597169	-0.5690464509762568	-0.43764264555945437	-0.4630931901871248	-0.39564269562840904	0.7931024868188206	2.447	2.4882	0.0	0.0	0.0
2021-10-01T23:34:47.000000	-0.52634	-0.56177	0.64406	217.74	206.76	-32.976	-0.5912076902462992	-0.49304441533561244	0.64406	241.43362096284235	178.52230076035477	-32.976	-0.5912076902462992	-0.49304441533561244	0.84006	241.43362096284235	178.52230076035477	-32.976	-0.6961717111597169	-0.5690464509762568	-0.43764264555945437	-0.4630931901871248	-0.39564269562840904	0.7931024868188206	2.447	2.4882	0.0	0.0	0.0
2021-10-01T23:34:47.000000	-0.55386	-0.5877	0.64748	200.42	187.17	-19.548	-0.6216975285297432	-0.5154069970615542	0.64748	221.84376480102424	161.20213807176322	-19.548	-0.6216975285297432	-0.5154069970615542	0.84348	221.84376480102424	161.20213807176322	-19.548	-0.6961717111597169	-0.5690464509762568	-0.43764264555945437	-0.4630931901871248	-0.39564269562840904	0.7931024868188206	2.447	2.4882	0.0	0.0	0.0
2021-10-01T23:34:47.000000	-0.58168	-0.61346	0.64947	185.06	169.86	-8.5284	-0.652464276121162	-0.537564100722591	0.64947	204.47850841161463	145.90463597076433	-8.5284	-0.652464276121162	-0.537564100722591	0.8454699999999999	204.47850841161463	145.90463597076433	-8.5284	-0.6961717111597169	-0.5690464509762568	-0.43764264555945437	-0.4630931901871248	-0.39564269562840904	0.7931024868188206	2.447	2.4882	0.0	0.0	0.0
2021-10-01T23:34:47.000000	-0.60976	-0.639	0.65007	171.37	154.51	0.49203	-0.6834621079205314	-0.5594710042860344	0.65007	189.0108273516306	132.34773947390295	0.49203	-0.6834621079205314	-0.5594710042860344	0.8460700000000001	189.0108273516306	132.34773947390295	0.49203	-0.6961717111597169	-0.5690464509762568	-0.43764264555945437	-0.4630931901871248	-0.39564269562840904	0.7931024868188206	2.447	2.4882	0.0	0.0	0.0
2021-10-01T23:34:47.000000	-0.63807	-0.66429	0.64932	159.13	140.86	7.8451	-0.7146575740791024	-0.5811016097132861	0.64932	175.1905215234787	120.3003643732285	7.8451	-0.7146575740791024	-0.5811016097132861	0.8453200000000001	175.1905215234787	120.3003643732285	7.8451	-0.6961717111597169	-0.5690464509762568	-0.43764264555945437	-0.4630931901871248	-0.39564269562840904	0.7931024868188206	2.447	2.4882	0.0	0.0	0.0
2021-10-01T23:34:47.000000	-0.66658	-0.68929	0.64729	148.13	128.67	13.8	-0.7460159994464342	-0.6024198943178568	0.64729	162.7797660808402	109.55005045488083	13.8	-0.7460159994464342	-0.6024198943178568	0.8432900000000001	162.7797660808402	109.55005045488083	13.8	-0.6961717111597169	-0.5690464509762568	-0.43764264555945437	-0.4630931901871248	-0.39564269562840904	0.7931024868188206	2.447	2.4882	0.0	0.0	0.0
2021-10-01T23:34:47.000000	-0.69525	-0.71396	0.64402	138.21	117.76	18.578	-0.7774927842241948	-0.6233910607149493	0.64402	151.59771122700334	99.93775888388782	18.578	-0.7774927842241948	-0.6233910607149493	0.84002	151.59771122700334	99.93775888388782	18.578	-0.6961717111597169	-0.5690464509762568	-0.43764264555945437	-0.4630931901871248	-0.39564269562840904	0.7931024868188206	2.447	2.4882	0.0	0.0	0.0
2021-10-01T23:34:47.000000	-0.72407	-0.73827	0.63958	129.26	107.98	22.361	-0.8090743278594175	-0.6439865602625817	0.63958	141.51680630978765	91.32809826049176	22.361	-0.8090743278594175	-0.6439865602625817	0.83558	141.51680630978765	91.32809826049176	22.361	-0.6961717111597169	-0.5690464509762568	-0.43764264555945437	-0.4630931901871248	-0.39564269562840904	0.7931024868188206	2.447	2.4882	0.0	0.0	0.0
2021-10-01T23:34:47.000000	-0.75302	-0.76221	0.63405	121.15	99.185	25.3	-0.8407395557546279	-0.6641989189162467	0.63405	132.39026403207632	83.59309011226415	25.3	-0.8407395557546279	-0.6641989189162467	0.83005	132.39026403207632	83.59309011226415	25.3	-0.6961717111597169	-0.5690464509762568	-0.43764264555945437	-0.4630931901871248	-0.39564269562840904	0.7931024868188206	2.447	2.4882	0.0	0.0	0.0
2021-10-01T23:34:47.000000	-0.78207	-0.78576	0.62749	113.78	91.274	27.522	-0.8724562433627692	-0.6840119632852371	0.62749	124.10646236787002	76.64474851242231	27.522	-0.8724562433627692	-0.6840119632852371	0.82349	124.10646236787002	76.64474851242231	27.522	-0.6961717111597169	-0.5690464509762568	-0.43764264555945437	-0.4630931901871248	-0.39564269562840904	0.7931024868188206	2.447	2.4882	0.0	0.0	0.0
2021-10-01T23:34:47.000000	-0.81122	-0.8089	0.61999	107.1	84.147	29.133	-0.9042219400804574	-0.7034058440737705	0.61999	116.60352506079457	70.38995349051349	29.133	-0.9042219400804574	-0.7034058440737705	0.81599	116.60352506079457	70.38995349051349	29.133	-0.6961717111597169	-0.5690464509762568	-0.43764264555945437	-0.4630931901871248	-0.39564269562840904	0.7931024868188206	2.447	2.4882	0.0	0.0	0.0
2021-10-01T23:34:47.000000	-0.84046	-0.83163	0.61164	101.01	77.723	30.226	-0.9360267212598015	-0.7223817865835391	0.61164	109.77228068823436	64.76056841553732	30.226	-0.9360267212598015	-0.7223817865835391	0.8076399999999999	109.77228068823436	64.76056841553732	30.226	-0.6961717111597169	-0.5690464509762568	-0.43764264555945437	-0.4630931901871248	-0.39564269562840904	0.7931024868188206	2.447	2.4882	0.0	0.0	0.0
2021-10-01T23:34:47.000000	-0.86978	-0.85396	0.6025	95.473	71.931	30.88	-0.9678618875546021	-0.7409509407641257	0.6025	103.56730841098002	59.69066190372616	30.88	-0.9678618875546021	-0.7409509407641257	0.7985	103.56730841098002	59.69066190372616	30.88	-0.6961717111597169	-0.5690464509762568	-0.43764264555945437	-0.4630931901871248	-0.39564269562840904	0.7931024868188206	2.447	2.4882	0.0	0.0	0.0
2021-10-01T23:34:47.000000	-0.89918	-0.87588	0.59267	90.434	66.711	31.165	-0.9997262136631673	-0.7591033819676388	0.59267	97.9266708554791	55.12742522703793	31.165	-0.9997262136631673	-0.7591033819676388	0.78867	97.9266708554791	55.12742522703793	31.165	-0.6961717111597169	-0.5690464509762568	-0.43764264555945437	-0.4630931901871248	-0.39564269562840904	0.7931024868188206	2.447	2.4882	0.0	0.0	0.0
2021-10-01T23:34:47.000000	-0.92867	-0.8974	0.58223	85.852	62.008	31.142	-1.03163084953508	-0.7768478095402783	0.58223	92.8029378060727	51.021296559007595	31.142	-1.03163084953508	-0.7768478095402783	0.77823	92.8029378060727	51.021296559007595	31.142	-0.6961717111597169	-0.5690464509762568	-0.43764264555945437	-0.4630931901871248	-0.39564269562840904	0.7931024868188206	2.447	2.4882	0.0	0.0	0.0
2021-10-01T23:34:47.000000	-0.95824	-0.91854	0.57128	81.69	57.776	30.867	-1.0635683211258333	-0.7942052980795181	0.57128	88.15375167778105	47.33115613559545	30.867	-1.0635683211258333	-0.7942052980795181	0.76728	88.15375167778105	47.33115613559545	30.867	-0.6961717111597169	-0.5690464509762568	-0.43764264555945437	-0.4630931901871248	-0.39564269562840904	0.7931024868188206	2.447	2.4882	0.0	0.0	0.0
2021-10-01T23:34:47.000000	-0.98791	-0.93931	0.55988	77.913	53.972	30.391	-1.0955597030329007	-0.8111833216298658	0.55988	83.93910740571013	44.018616526790765	30.391	-1.0955597030329007	-0.8111833216298658	0.7558800000000001	83.93910740571013	44.018616526790765	30.391	-0.6961717111597169	-0.5690464509762568	-0.43764264555945437	-0.4630931901871248	-0.39564269562840904	0.7931024868188206	2.447	2.4882	0.0	0.0	0.0
2021-10-01T23:34:47.000000	-1.0177	-0.95972	0.54812	74.493	50.56	29.761	-1.1276260698537566	-0.827789354235829	0.54812	80.12680488967408	41.05137984492241	29.761	-1.1276260698537566	-0.827789354235829	0.7441200000000001	80.12680488967408	41.05137984492241	29.761	-0.6961717111597169	-0.5690464509762568	-0.43764264555945437	-0.4630931901871248	-0.39564269562840904	0.7931024868188206	2.447	2.4882	0.0	0.0	0.0
2021-10-01T23:34:47.000000	-1.0476	-0.9798	0.53607	71.398	47.502	29.021	-1.1597611728455854	-0.8440543951427729	0.53607	76.68042910999213	38.3956533934177	29.021	-1.1597611728455854	-0.8440543951427729	0.73207	76.68042910999213	38.3956533934177	29.021	-0.6961717111597169	-0.5690464509762568	-0.43764264555945437	-0.4630931901871248	-0.39564269562840904	0.7931024868188206	2.447	2.4882	0.0	0.0	0.0
2021-10-01T23:34:47.000000	-1.0776	-0.99957	0.52379	68.602	44.767	28.21	-1.1919575379638792	-0.8599995189481717	0.52379	73.5703775469026	36.023856548212734	28.21	-1.1919575379638792	-0.8599995189481717	0.7197899999999999	73.5703775469026	36.023856548212734	28.21	-0.6961717111597169	-0.5690464509762568	-0.43764264555945437	-0.4630931901871248	-0.39564269562840904	0.7931024868188206	2.447	2.4882	0.0	0.0	0.0
2021-10-01T23:34:47.000000	-1.1077	-1.019	0.51136	66.078	42.322	27.365	-1.2242114893035632	-0.8755949517083521	0.51136	70.76581015551622	33.906546285834494	27.365	-1.2242114893035632	-0.8755949517083521	0.70736	70.76581015551622	33.906546285834494	27.365	-0.6961717111597169	-0.5690464509762568	-0.43764264555945437	-0.4630931901871248	-0.39564269562840904	0.7931024868188206	2.447	2.4882	0.0	0.0	0.0
2021-10-01T23:34:47.000000	-1.138	-1.0383	0.4988	63.796	40.136	26.518	-1.256648004679077	-0.8910368580121107	0.4988	68.2331545569148	32.016632102895805	26.518	-1.256648004679077	-0.8910368580121107	0.6948000000000001	68.2331545569148	32.016632102895805	26.518	-0.6961717111597169	-0.5690464509762568	-0.43764264555945437	-0.4630931901871248	-0.39564269562840904	0.7931024868188206	2.447	2.4882	0.0	0.0	0.0
2021-10-01T23:34:47.000000	-1.1683	-1.0572	0.48616	61.731	38.182	25.696	-1.2890355079869176	-0.9060817784002215	0.48616	65.94429081680242	30.330380704320007	25.696	-1.2890355079869176	-0.9060817784002215	0.68216	65.94429081680242	30.330380704320007	25.696	-0.6961717111597169	-0.5690464509762568	-0.43764264555945437	-0.4630931901871248	-0.39564269562840904	0.7931024868188206	2.447	2.4882	0.0	0.0	0.0
2021-10-01T23:34:47.000000	-1.1988	-1.0759	0.47347	59.852	36.429	24.922	-1.3215969982187459	-0.9209036997966727	0.47347	63.86465409147178	28.820824116889103	24.922	-1.3215969982187459	-0.9209036997966727	0.66947	63.86465409147178	28.820824116889103	24.922	-0.6961717111597169	-0.5690464509762568	-0.43764264555945437	-0.4630931901871248	-0.39564269562840904	0.7931024868188206	2.447	2.4882	0.0	0.0	0.0
2021-10-01T23:34:47.000000	-1.2294	-1.0944	0.46072	58.134	34.852	24.213	-1.3542332288956493	-0.9355148752183816	0.46072	61.96636950696535	27.466213975104672	24.213	-1.3542332288956493	-0.9355148752183816	0.65672	61.96636950696535	27.466213975104672	24.213	-0.6961717111597169	-0.5690464509762568	-0.43764264555945437	-0.4630931901871248	-0.39564269562840904	0.7931024868188206	2.447	2.4882	0.0	0.0	0.0
2021-10-01T23:34:47.000000	-1.2602	-1.1127	0.44792	56.549	33.423	23.58	-1.38704344649654	-0.9499030516484301	0.44792	60.21821720445068	26.242192109608517	23.58	-1.38704344649654	-0.9499030516484301	0.64392	60.21821720445068	26.242192109608517	23.58	-0.6961717111597169	-0.5690464509762568	-0.43764264555945437	-0.4630931901871248	-0.39564269562840904	0.7931024868188206	2.447	2.4882	0.0	0.0	0.0
2021-10-01T23:34:47.000000	-1.291	-1.1308	0.43506	55.071	32.122	23.028	-1.419829158063594	-0.9640927351206552	0.43506	58.59194249602706	25.132095009017014	23.028	-1.419829158063594	-0.9640927351206552	0.63106	58.59194249602706	25.132095009017014	23.028	-0.6961717111597169	-0.5690464509762568	-0.43764264555945437	-0.4630931901871248	-0.39564269562840904	0.7931024868188206	2.447	2.4882	0.0	0.0	0.0
2021-10-01T23:34:47.000000	-1.3219	-1.1487	0.42211	53.679	30.924	22.558	-1.4526896100757236	-0.9780716726181382	0.42211	57.06364036689343	24.113684187155023	22.558	-1.4526896100757236	-0.9780716726181382	0.6181099999999999	57.06364036689343	24.113684187155023	22.558	-0.6961717111597169	-0.5690464509762568	-0.43764264555945437	-0.4630931901871248	-0.39564269562840904	0.7931024868188206	2.447	2.4882	0.0	0.0	0.0
2021-10-01T23:34:47.000000	-1.3528	-1.1664	0.40906	52.35	29.813	22.169	-1.4855255560540164	-0.9918521171577975	0.40906	55.60852364419315	23.17389840128785	22.169	-1.4855255560540164	-0.9918521171577975	0.6050599999999999	55.60852364419315	23.17389840128785	22.169	-0.6961717111597169	-0.5690464509762568	-0.43764264555945437	-0.4630931901871248	-0.39564269562840904	0.7931024868188206	2.447	2.4882	0.0	0.0	0.0
2021-10-01T23:34:47.000000	-1.3838	-1.1839	0.39588	51.066	28.772	21.853	-1.5184362424773845	-1.0054218157227148	0.39588	54.20664494884597	22.29807129304576	21.853	-1.5184362424773845	-1.0054218157227148	0.59188	54.20664494884597	22.29807129304576	21.853	-0.6961717111597169	-0.5690464509762568	-0.43764264555945437	-0.4630931901871248	-0.39564269562840904	0.7931024868188206	2.447	2.4882	0.0	0.0	0.0
2021-10-01T23:34:47.000000	-1.4148	-1.2013	0.38252	49.81	27.787	21.604	-1.5513346758838347	-1.0188922678087204	0.38252	52.83941695706833	21.4743913682572	21.604	-1.5513346758838347	-1.0188922678087204	0.57852	52.83941695706833	21.4743913682572	21.604	-0.6961717111597169	-0.5690464509762568	-0.43764264555945437	-0.4630931901871248	-0.39564269562840904	0.7931024868188206	2.447	2.4882	0.0	0.0	0.0
2021-10-01T23:34:47.000000	-1.4458	-1.2185	0.36897	48.569	26.845	21.412	-1.5842086032564482	-1.032164226936902	0.36897	51.492344734402316	20.691549476863003	21.412	-1.5842086032564482	-1.032164226936902	0.56497	51.492344734402316	20.691549476863003	21.412	-0.6961717111597169	-0.5690464509762568	-0.43764264555945437	-0.4630931901871248	-0.39564269562840904	0.7931024868188206	2.447	2.4882	0.0	0.0	0.0
2021-10-01T23:34:47.000000	-1.4768	-1.2356	0.35518	47.33	25.937	21.268	-1.6170702776121435	-1.0453369395861722	0.35518	50.15142346706674	19.942206327960474	21.268	-1.6170702776121435	-1.0453369395861722	0.55118	50.15142346706674	19.942206327960474	21.268	-0.6961717111597169	-0.5690464509762568	-0.43764264555945437	-0.4630931901871248	-0.39564269562840904	0.7931024868188206	2.447	2.4882	0.0	0.0	0.0
2021-10-01T23:34:47.000000	-1.5077	-1.2525	0.34112	46.081	25.054	21.164	-1.6498081994550906	-1.0583234122945366	0.34112	48.80364080606956	19.218900100477725	21.164	-1.6498081994550906	-1.0583234122945366	0.53712	48.80364080606956	19.218900100477725	21.164	-0.6961717111597169	-0.5690464509762568	-0.43764264555945437	-0.4630931901871248	-0.39564269562840904	0.7931024868188206	2.447	2.4882	0.0	0.0	0.0
2021-10-01T23:34:47.000000	-1.5386	-1.2692	0.32675	44.813	24.189	21.091	-1.682521615264201	-1.0711113920450777	0.32675	47.43920685712439	18.51578631241358	21.091	-1.682521615264201	-1.0711113920450777	0.52275	47.43920685712439	18.51578631241358	21.091	-0.6961717111597169	-0.5690464509762568	-0.43764264555945437	-0.4630931901871248	-0.39564269562840904	0.7931024868188206	2.447	2.4882	0.0	0.0	0.0
2021-10-01T23:34:47.000000	-1.5695	-1.2858	0.31205	43.515	23.333	21.042	-1.7152227780563933	-1.0838001253167064	0.31205	46.04610173602831	17.825280612526978	21.042	-1.7152227780563933	-1.0838001253167064	0.50805	46.04610173602831	17.825280612526978	21.042	-0.6961717111597169	-0.5690464509762568	-0.43764264555945437	-0.4630931901871248	-0.39564269562840904	0.7931024868188206	2.447	2.4882	0.0	0.0	0.0
2021-10-01T23:34:47.000000	-1.6002	-1.3022	0.29697	42.176	22.48	21.011	-1.7477009418569254	-1.096314871664348	0.29697	44.61267314908592	17.142776043944217	21.011	-1.7477009418569254	-1.096314871664348	0.49297	44.61267314908592	17.142776043944217	21.011	-0.6961717111597169	-0.5690464509762568	-0.43764264555945437	-0.4630931901871248	-0.39564269562840904	0.7931024868188206	2.447	2.4882	0.0	0.0	0.0
2021-10-01T23:34:47.000000	-1.6308	-1.3185	0.28147	40.783	21.623	20.993	-1.7800676061616272	-1.108742624549996	0.28147	43.12516134285441	16.46291824534083	20.993	-1.7800676061616272	-1.108742624549996	0.47747	43.12516134285441	16.46291824534083	20.993	-0.6961717111597169	-0.5690464509762568	-0.43764264555945437	-0.4630931901871248	-0.39564269562840904	0.7931024868188206	2.447	2.4882	0.0	0.0	0.0
2021-10-01T23:34:47.000000	-1.6613	-1.3346	0.26551	39.322	20.751	20.985	-1.8123105179535808	-1.1209841374947387	0.26551	41.568323978425084	15.776505526405078	20.985	-1.8123105179535808	-1.1209841374947387	0.46151000000000003	41.568323978425084	15.776505526405078	20.985	-0.6961717111597169	-0.5690464509762568	-0.43764264555945437	-0.4630931901871248	-0.39564269562840904	0.7931024868188206	2.447	2.4882	0.0	0.0	0.0
2021-10-01T23:34:47.000000	-1.6915	-1.3506	0.24904	37.774	19.856	20.983	-1.8442434372918806	-1.1331631630113244	0.24904	39.92232398345126	15.077926242038473	20.983	-1.8442434372918806	-1.1331631630113244	0.44504	39.92232398345126	15.077926242038473	20.983	-0.6961717111597169	-0.5690464509762568	-0.43764264555945437	-0.4630931901871248	-0.39564269562840904	0.7931024868188206	2.447	2.4882	0.0	0.0	0.0
2021-10-01T23:34:47.000000	-1.7216	-1.3663	0.23198	36.116	18.924	20.985	-1.8760403511005137	-1.1450567021080926	0.23198	38.16261924541464	14.356104079084556	20.985	-1.8760403511005137	-1.1450567021080926	0.42798	38.16261924541464	14.356104079084556	20.985	-0.6961717111597169	-0.5690464509762568	-0.43764264555945437	-0.4630931901871248	-0.39564269562840904	0.7931024868188206	2.447	2.4882	0.0	0.0	0.0
2021-10-01T23:34:47.000000	-1.7513	-1.3819	0.21426	34.317	17.937	20.989	-1.9074280259765812	-1.156900006793622	0.21426	36.25623781280727	13.596973106583851	20.989	-1.9074280259765812	-1.156900006793622	0.41026	36.25623781280727	13.596973106583851	20.989	-0.6961717111597169	-0.5690464509762568	-0.43764264555945437	-0.4630931901871248	-0.39564269562840904	0.7931024868188206	2.447	2.4882	0.0	0.0	0.0
2021-10-01T23:34:47.000000	-1.7807	-1.3972	0.19575	32.336	16.874	20.994	-1.9384812023651583	-1.1684823310931705	0.19575	34.15991549572245	12.784715300901349	20.994	-1.9384812023651583	-1.1684823310931705	0.39175000000000004	34.15991549572245	12.784715300901349	20.994	-0.6961717111597169	-0.5690464509762568	-0.43764264555945437	-0.4630931901871248	-0.39564269562840904	0.7931024868188206	2.447	2.4882	0.0	0.0	0.0
2021-10-01T23:34:47.000000	-1.8096	-1.4123	0.17632	30.116	15.704	20.998	-1.9690136403253398	-1.1799274275194866	0.17632	31.813283365935778	11.89554847321778	20.998	-1.9690136403253398	-1.1799274275194866	0.37232	31.813283365935778	11.89554847321778	20.998	-0.6961717111597169	-0.5690464509762568	-0.43764264555945437	-0.4630931901871248	-0.39564269562840904	0.7931024868188206	2.447	2.4882	0.0	0.0	0.0
2021-10-01T23:34:47.000000	-1.8379	-1.4271	0.15574	27.579	14.383	20.998	-1.9989138403612954	-1.1911483026105765	0.15574	29.13353784245197	10.895361526008156	20.998	-1.9989138403612954	-1.1911483026105765	0.35174	29.13353784245197	10.895361526008156	20.998	-0.6961717111597169	-0.5690464509762568	-0.43764264555945437	-0.4630931901871248	-0.39564269562840904	0.7931024868188206	2.447	2.4882	0.0	0.0	0.0
2021-10-01T23:34:47.000000	-1.8653	-1.4414	0.1337	24.61	12.848	20.994	-2.027859557002453	-1.2019832224593716	0.1337	25.998826073863906	9.735720147014003	20.994	-2.027859557002453	-1.2019832224593716	0.3297	25.998826073863906	9.735720147014003	20.994	-0.6961717111597169	-0.5690464509762568	-0.43764264555945437	-0.4630931901871248	-0.39564269562840904	0.7931024868188206	2.447	2.4882	0.0	0.0	0.0
2021-10-01T23:34:47.000000	-1.8914	-1.455	0.10974	21.038	11.005	20.984	-2.0554292982993285	-1.2122827061757209	0.10974	22.227918745329152	8.344285304988375	20.984	-2.0554292982993285	-1.2122827061757209	0.30574	22.227918745329152	8.344285304988375	20.984	-0.6961717111597169	-0.5690464509762568	-0.43764264555945437	-0.4630931901871248	-0.39564269562840904	0.7931024868188206	2.447	2.4882	0.0	0.0	0.0
2021-10-01T23:34:47.000000	-1.9077	-1.4635	0.092343	18.198	9.5365	20.973	-2.0726479808000122	-1.2187214151255539	0.092343	19.22938319078801	7.234836442646062	20.973	-2.0726479808000122	-1.2187214151255539	0.288343	19.22938319078801	7.234836442646062	20.973	-0.6961717111597169	-0.5690464509762568	-0.43764264555945437	-0.4630931901871248	-0.39564269562840904	0.7931024868188206	2.447	2.4882	0.0	0.0	0.0
2021-10-01T23:34:47.000000	-1.9226	-1.4714	0.073459	14.872	7.8092	20.959	-2.08840369449442	-1.2247361874387712	0.073459	15.716798940950829	5.928087355102559	20.959	-2.08840369449442	-1.2247361874387712	0.269459	15.716798940950829	5.928087355102559	20.959	-0.6961717111597169	-0.5690464509762568	-0.43764264555945437	-0.4630931901871248	-0.39564269562840904	0.7931024868188206	2.447	2.4882	0.0	0.0	0.0
2021-10-01T23:34:47.000000	-1.9354	-1.4781	0.052711	10.937	5.7547	20.944	-2.10192819592866	-1.2298173153603296	0.052711	11.559711763183948	4.371224661591603	20.944	-2.10192819592866	-1.2298173153603296	0.24871100000000002	11.559711763183948	4.371224661591603	20.944	-0.6961717111597169	-0.5690464509762568	-0.43764264555945437	-0.4630931901871248	-0.39564269562840904	0.7931024868188206	2.447	2.4882	0.0	0.0	0.0
2021-10-01T23:34:47.000000	-1.9422	-1.4817	0.037686	7.9261	4.1756	20.934	-2.109118065103723	-1.2325569834507155	0.037686	8.378012139470867	3.1729495994860666	20.934	-2.109118065103723	-1.2325569834507155	0.233686	8.378012139470867	3.1729495994860666	20.934	-0.6961717111597169	-0.5690464509762568	-0.43764264555945437	-0.4630931901871248	-0.39564269562840904	0.7931024868188206	2.447	2.4882	0.0	0.0	0.0
2021-10-01T23:34:47.000000	-1.947	-1.4842	0.021722	4.6137	2.4328	20.927	-2.114188221514448	-1.2344500006114358	0.021722	4.87702619314337	1.8491508974103448	20.927	-2.114188221514448	-1.2344500006114358	0.217722	4.87702619314337	1.8491508974103448	20.927	-0.6961717111597169	-0.5690464509762568	-0.43764264555945437	-0.4630931901871248	-0.39564269562840904	0.7931024868188206	2.447	2.4882	0.0	0.0	0.0
2021-10-01T23:34:47.000000	-1.9492	-1.4854	0.0050675	1.0814	0.57051	20.923	-2.116518680253528	-1.2353713919861766	0.0050675	1.1431561097730916	0.43370696188607694	20.923	-2.116518680253528	-1.2353713919861766	0.2010675	1.1431561097730916	0.43370696188607694	20.923	-0.6961717111597169	-0.5690464509762568	-0.43764264555945437	-0.4630931901871248	-0.39564269562840904	0.7931024868188206	2.447	2.4882	0.0	0.0	0.0
2021-10-01T23:34:47.000000	-1.9487	-1.4851	-0.011769	-2.5085	-1.3232	20.924	-2.1159856888082142	-1.2351349176340323	-0.011769	-2.651729843366129	-1.0058624795673836	20.924	-2.1159856888082142	-1.2351349176340323	0.184231	-2.651729843366129	-1.0058624795673836	20.924	-0.6961717111597169	-0.5690464509762568	-0.43764264555945437	-0.4630931901871248	-0.39564269562840904	0.7931024868188206	2.447	2.4882	0.0	0.0	0.0
2021-10-01T23:34:47.000000	-1.9453	-1.4833	-0.028195	-5.9684	-3.1462	20.93	-2.1123907542206823	-1.2337650835888394	-0.028195	-6.308931265657045	-2.3911836577759957	20.93	-2.1123907542206823	-1.2337650835888394	0.167805	-6.308931265657045	-2.3911836577759957	20.93	-0.6961717111597169	-0.5690464509762568	-0.43764264555945437	-0.4630931901871248	-0.39564269562840904	0.7931024868188206	2.447	2.4882	0.0	0.0	0.0
2021-10-01T23:34:47.000000	-1.9323	-1.4764	-0.058433	-12.05	-6.3369	20.948	-2.098643253794782	-1.2285099687432939	-0.058433	-12.73566213797093	-4.812661583516309	20.948	-2.098643253794782	-1.2285099687432939	0.137567	-12.73566213797093	-4.812661583516309	20.948	-0.6961717111597169	-0.5690464509762568	-0.43764264555945437	-0.4630931901871248	-0.39564269562840904	0.7931024868188206	2.447	2.4882	0.0	0.0	0.0
2021-10-01T23:34:47.000000	-1.9139	-1.4668	-0.084976	-16.931	-8.8792	20.967	-2.079205612050849	-1.2212368618807137	-0.084976	-17.89139122277117	-6.737735061112656	20.967	-2.079205612050849	-1.2212368618807137	0.11102400000000001	-17.89139122277117	-6.737735061112656	20.967	-0.6961717111597169	-0.5690464509762568	-0.43764264555945437	-0.4630931901871248	-0.39564269562840904	0.7931024868188206	2.447	2.4882	0.0	0.0	0.0
2021-10-01T23:34:47.000000	-1.8925	-1.4556	-0.10861	-20.86	-10.913	20.983	-2.0565945276688686	-1.2127434018630912	-0.10861	-22.039987237301258	-8.27478891450395	20.983	-2.0565945276688686	-1.2127434018630912	0.08739000000000001	-22.039987237301258	-8.27478891450395	20.983	-0.6961717111597169	-0.5690464509762568	-0.43764264555945437	-0.4630931901871248	-0.39564269562840904	0.7931024868188206	2.447	2.4882	0.0	0.0	0.0
2021-10-01T23:34:47.000000	-1.8695	-1.4436	-0.13011	-24.098	-12.584	20.993	-2.032297475488952	-1.203652018284866	-0.13011	-25.45833613717103	-9.53644488930814	20.993	-2.032297475488952	-1.203652018284866	0.06589	-25.45833613717103	-9.53644488930814	20.993	-0.6961717111597169	-0.5690464509762568	-0.43764264555945437	-0.4630931901871248	-0.39564269562840904	0.7931024868188206	2.447	2.4882	0.0	0.0	0.0
2021-10-01T23:34:47.000000	-1.8453	-1.4309	-0.15001	-26.834	-13.997	20.998	-2.0067236944436657	-1.1940129455572766	-0.15001	-28.346854929254217	-10.603555093449353	20.998	-2.0067236944436657	-1.1940129455572766	0.04599	-28.346854929254217	-10.603555093449353	20.998	-0.6961717111597169	-0.5690464509762568	-0.43764264555945437	-0.4630931901871248	-0.39564269562840904	0.7931024868188206	2.447	2.4882	0.0	0.0	0.0
2021-10-01T23:34:47.000000	-1.8204	-1.4179	-0.16868	-29.199	-15.225	20.998	-1.980418428995242	-1.1841619045113796	-0.16868	-30.844501203275666	-11.532518004370338	20.998	-1.980418428995242	-1.1841619045113796	0.02732000000000001	-30.844501203275666	-11.532518004370338	20.998	-0.6961717111597169	-0.5690464509762568	-0.43764264555945437	-0.4630931901871248	-0.39564269562840904	0.7931024868188206	2.447	2.4882	0.0	0.0	0.0
2021-10-01T23:34:47.000000	-1.7949	-1.4047	-0.18637	-31.284	-16.317	20.996	-1.9534931786395102	-1.1741858886091683	-0.18637	-33.0475932333351	-12.360814151342298	20.996	-1.9534931786395102	-1.1741858886091683	0.00963	-33.0475932333351	-12.360814151342298	20.996	-0.6961717111597169	-0.5690464509762568	-0.43764264555945437	-0.4630931901871248	-0.39564269562840904	0.7931024868188206	2.447	2.4882	0.0	0.0	0.0
2021-10-01T23:34:47.000000	-1.769	-1.3911	-0.20325	-33.153	-17.31	20.992	-1.9261219303004582	-1.1638618988589824	-0.20325	-35.02418238219586	-13.11732280073494	20.992	-1.9261219303004582	-1.1638618988589824	-0.007249999999999979	-35.02418238219586	-13.11732280073494	20.992	-0.6961717111597169	-0.5690464509762568	-0.43764264555945437	-0.4630931901871248	-0.39564269562840904	0.7931024868188206	2.447	2.4882	0.0	0.0	0.0
2021-10-01T23:34:47.000000	-1.7428	-1.3774	-0.21944	-34.853	-18.228	20.988	-1.8984406895077524	-1.1534754216806395	-0.21944	-36.82385521900691	-13.820104189535535	20.988	-1.8984406895077524	-1.1534754216806395	-0.02343999999999999	-36.82385521900691	-13.820104189535535	20.988	-0.6961717111597169	-0.5690464509762568	-0.43764264555945437	-0.4630931901871248	-0.39564269562840904	0.7931024868188206	2.447	2.4882	0.0	0.0	0.0
2021-10-01T23:34:47.000000	-1.7163	-1.3635	-0.23505	-36.42	-19.092	20.985	-1.8704372032444745	-1.1429272105952277	-0.23505	-38.48491360972933	-14.485588992224994	20.985	-1.8704372032444745	-1.1429272105952277	-0.03905	-38.48491360972933	-14.485588992224994	20.985	-0.6961717111597169	-0.5690464509762568	-0.43764264555945437	-0.4630931901871248	-0.39564269562840904	0.7931024868188206	2.447	2.4882	0.0	0.0	0.0
2021-10-01T23:34:47.000000	-1.6895	-1.3495	-0.25015	-37.88	-19.916	20.983	-1.8421237245275426	-1.132316512081659	-0.25015	-40.03487706124878	-15.124485931452242	20.983	-1.8421237245275426	-1.132316512081659	-0.054149999999999976	-40.03487706124878	-15.124485931452242	20.983	-0.6961717111597169	-0.5690464509762568	-0.43764264555945437	-0.4630931901871248	-0.39564269562840904	0.7931024868188206	2.447	2.4882	0.0	0.0	0.0
2021-10-01T23:34:47.000000	-1.6626	-1.3353	-0.26479	-39.255	-20.712	20.985	-1.8136864932978627	-1.1215195736271846	-0.26479	-41.49705016095603	-15.74600892096468	20.985	-1.8136864932978627	-1.1215195736271846	-0.06879000000000002	-41.49705016095603	-15.74600892096468	20.985	-0.6961717111597169	-0.5690464509762568	-0.43764264555945437	-0.4630931901871248	-0.39564269562840904	0.7931024868188206	2.447	2.4882	0.0	0.0	0.0
2021-10-01T23:34:47.000000	-1.6356	-1.321	-0.27901	-40.56	-21.488	20.992	-1.7851377625723523	-1.1106356417107166	-0.27901	-42.88730012204133	-16.356259726537523	20.992	-1.7851377625723523	-1.1106356417107166	-0.08300999999999997	-42.88730012204133	-16.356259726537523	20.992	-0.6961717111597169	-0.5690464509762568	-0.43764264555945437	-0.4630931901871248	-0.39564269562840904	0.7931024868188206	2.447	2.4882	0.0	0.0	0.0
2021-10-01T23:34:47.000000	-1.6084	-1.3066	-0.29287	-41.809	-22.252	21.005	-1.7563782858721004	-1.099676969349173	-0.29287	-44.22050169290581	-16.961462644115162	21.005	-1.7563782858721004	-1.099676969349173	-0.09687000000000001	-44.22050169290581	-16.961462644115162	21.005	-0.6961717111597169	-0.5690464509762568	-0.43764264555945437	-0.4630931901871248	-0.39564269562840904	0.7931024868188206	2.447	2.4882	0.0	0.0	0.0
2021-10-01T23:34:47.000000	-1.5811	-1.2921	-0.30639	-43.014	-23.011	21.028	-1.7275073096760178	-1.0886313035256363	-0.30639	-45.509422162203165	-17.567094565191233	21.028	-1.7275073096760178	-1.0886313035256363	-0.11038999999999999	-45.509422162203165	-17.567094565191233	21.028	-0.6961717111597169	-0.5690464509762568	-0.43764264555945437	-0.4630931901871248	-0.39564269562840904	0.7931024868188206	2.447	2.4882	0.0	0.0	0.0
2021-10-01T23:34:47.000000	-1.5537	-1.2774	-0.3196	-44.182	-23.769	21.064	-1.6985125809671877	-1.077399397761194	-0.3196	-46.761498904133944	-18.176267637737944	21.064	-1.6985125809671877	-1.077399397761194	-0.12359999999999999	-46.761498904133944	-18.176267637737944	21.064	-0.6961717111597169	-0.5690464509762568	-0.43764264555945437	-0.4630931901871248	-0.39564269562840904	0.7931024868188206	2.447	2.4882	0.0	0.0	0.0
2021-10-01T23:34:47.000000	-1.5263	-1.2626	-0.33253	-45.323	-24.533	21.117	-1.6695055992414387	-1.0660682455178396	-0.33253	-47.98751427777362	-18.794703813587294	21.117	-1.6695055992414387	-1.0660682455178396	-0.13652999999999998	-47.98751427777362	-18.794703813587294	21.117	-0.6961717111597169	-0.5690464509762568	-0.43764264555945437	-0.4630931901871248	-0.39564269562840904	0.7931024868188206	2.447	2.4882	0.0	0.0	0.0
2021-10-01T23:34:47.000000	-1.4988	-1.2476	-0.3452	-46.443	-25.307	21.19	-1.6403748650029413	-1.05455085333358	-0.3452	-49.19391319253363	-19.425637770880655	21.19	-1.6403748650029413	-1.05455085333358	-0.1492	-49.19391319253363	-19.425637770880655	21.19	-0.6961717111597169	-0.5690464509762568	-0.43764264555945437	-0.4630931901871248	-0.39564269562840904	0.7931024868188206	2.447	2.4882	0.0	0.0	0.0
2021-10-01T23:34:47.000000	-1.4713	-1.2326	-0.35764	-47.55	-26.096	21.291	-1.6112441307644443	-1.0430334611493202	-0.35764	-50.38924801757283	-20.07305159221017	21.291	-1.6112441307644443	-1.0430334611493202	-0.16164	-50.38924801757283	-20.07305159221017	21.291	-0.6961717111597169	-0.5690464509762568	-0.43764264555945437	-0.4630931901871248	-0.39564269562840904	0.7931024868188206	2.447	2.4882	0.0	0.0	0.0
2021-10-01T23:34:47.000000	-1.4437	-1.2174	-0.36987	-48.651	-26.906	21.423	-1.5819896440131986	-1.031329829024155	-0.36987	-51.581201187430175	-20.742042355126273	21.423	-1.5819896440131986	-1.031329829024155	-0.17386999999999997	-51.581201187430175	-20.742042355126273	21.423	-0.6961717111597169	-0.5690464509762568	-0.43764264555945437	-0.4630931901871248	-0.39564269562840904	0.7931024868188206	2.447	2.4882	0.0	0.0	0.0
2021-10-01T23:34:47.000000	-1.4162	-1.2021	-0.38192	-49.754	-27.744	21.594	-1.5528221507239466	-1.0195146974031597	-0.38192	-52.77857013160284	-21.438577071799326	21.594	-1.5528221507239466	-1.0195146974031597	-0.18591999999999997	-52.77857013160284	-21.438577071799326	21.594	-0.6961717111597169	-0.5690464509762568	-0.43764264555945437	-0.4630931901871248	-0.39564269562840904	0.7931024868188206	2.447	2.4882	0.0	0.0	0.0
2021-10-01T23:34:47.000000	-1.3886	-1.1867	-0.39381	-50.868	-28.615	21.81	-1.5235431579388647	-1.007612572320171	-0.39381	-53.990899684038844	-22.16651529465228	21.81	-1.5235431579388647	-1.007612572320171	-0.19780999999999999	-53.990899684038844	-22.16651529465228	21.81	-0.6961717111597169	-0.5690464509762568	-0.43764264555945437	-0.4630931901871248	-0.39564269562840904	0.7931024868188206	2.447	2.4882	0.0	0.0	0.0
2021-10-01T23:34:47.000000	-1.3611	-1.1711	-0.40556	-52.003	-29.529	22.078	-1.4943389055988578	-0.99549970126244	-0.40556	-55.22933979432119	-22.934556369884508	22.078	-1.4943389055988578	-0.99549970126244	-0.20955999999999997	-55.22933979432119	-22.934556369884508	22.078	-0.6961717111597169	-0.5690464509762568	-0.43764264555945437	-0.4630931901871248	-0.39564269562840904	0.7931024868188206	2.447	2.4882	0.0	0.0	0.0
2021-10-01T23:34:47.000000	-1.3335	-1.1554	-0.41719	-53.17	-30.495	22.402	-1.465023153763021	-0.9832998367427155	-0.41719	-56.505910346652804	-23.750284648737054	22.402	-1.465023153763021	-0.9832998367427155	-0.22119	-56.505910346652804	-23.750284648737054	22.402	-0.6961717111597169	-0.5690464509762568	-0.43764264555945437	-0.4630931901871248	-0.39564269562840904	0.7931024868188206	2.447	2.4882	0.0	0.0	0.0
2021-10-01T23:34:47.000000	-1.3061	-1.1396	-0.42873	-54.381	-31.524	22.788	-1.4358936418680897	-0.9709762197102427	-0.42873	-57.83386875036413	-24.62314688186004	22.788	-1.4358936418680897	-0.9709762197102427	-0.23273	-57.83386875036413	-24.62314688186004	22.788	-0.6961717111597169	-0.5690464509762568	-0.43764264555945437	-0.4630931901871248	-0.39564269562840904	0.7931024868188206	2.447	2.4882	0.0	0.0	0.0
2021-10-01T23:34:47.000000	-1.2787	-1.1236	-0.4402	-55.65	-32.628	23.238	-1.406739623939322	-0.9584541097199462	-0.4402	-59.22857987453303	-25.563337224354335	23.238	-1.406739623939322	-0.9584541097199462	-0.24419999999999997	-59.22857987453303	-25.563337224354335	23.238	-0.6961717111597169	-0.5690464509762568	-0.43764264555945437	-0.4630931901871248	-0.39564269562840904	0.7931024868188206	2.447	2.4882	0.0	0.0	0.0
2021-10-01T23:34:47.000000	-1.2513	-1.1074	-0.45161	-56.994	-33.821	23.754	-1.3775610999767176	-0.945733506771826	-0.45161	-60.70863104294306	-26.58266717039149	23.754	-1.3775610999767176	-0.945733506771826	-0.25561	-60.70863104294306	-26.58266717039149	23.754	-0.6961717111597169	-0.5690464509762568	-0.43764264555945437	-0.4630931901871248	-0.39564269562840904	0.7931024868188206	2.447	2.4882	0.0	0.0	0.0
2021-10-01T23:34:47.000000	-1.224	-1.0911	-0.46298	-58.428	-35.12	24.334	-1.3484695694761069	-0.9329014043278757	-0.46298	-62.2909922403071	-27.696170668848787	24.334	-1.3484695694761069	-0.9329014043278757	-0.26698	-62.2909922403071	-27.696170668848787	24.334	-0.6961717111597169	-0.5690464509762568	-0.43764264555945437	-0.4630931901871248	-0.39564269562840904	0.7931024868188206	2.447	2.4882	0.0	0.0	0.0
2021-10-01T23:34:47.000000	-1.1968	-1.0747	-0.47431	-59.971	-36.539	24.972	-1.3194650324374897	-0.9199578023880952	-0.47431	-63.996235719986956	-28.91541415355942	24.972	-1.3194650324374897	-0.9199578023880952	-0.27831	-63.996235719986956	-28.91541415355942	24.972	-0.6961717111597169	-0.5690464509762568	-0.43764264555945437	-0.4630931901871248	-0.39564269562840904	0.7931024868188206	2.447	2.4882	0.0	0.0	0.0
2021-10-01T23:34:47.000000	-1.1697	-1.058	-0.48559	-61.642	-38.099	25.66	-1.2905229828270297	-0.9067042079946611	-0.48559	-65.84579144652872	-30.258911311880407	25.66	-1.2905229828270297	-0.9067042079946611	-0.28959	-65.84579144652872	-30.258911311880407	25.66	-0.6961717111597169	-0.5690464509762568	-0.43764264555945437	-0.4630931901871248	-0.39564269562840904	0.7931024868188206	2.447	2.4882	0.0	0.0	0.0
2021-10-01T23:34:47.000000	-1.1427	-1.0412	-0.49683	-63.461	-39.817	26.387	-1.2616679266785633	-0.8933391141053968	-0.49683	-67.86159172859087	-31.741083441843116	26.387	-1.2616679266785633	-0.8933391141053968	-0.30083	-67.86159172859087	-31.741083441843116	26.387	-0.6961717111597169	-0.5690464509762568	-0.43764264555945437	-0.4630931901871248	-0.39564269562840904	0.7931024868188206	2.447	2.4882	0.0	0.0	0.0
2021-10-01T23:34:47.000000	-1.1158	-1.0242	-0.50801	-65.446	-41.714	27.138	-1.2328876109751723	-0.8797632742413906	-0.50801	-70.06407406593034	-33.38056676097376	27.138	-1.2328876109751723	-0.8797632742413906	-0.31200999999999995	-70.06407406593034	-33.38056676097376	27.138	-0.6961717111597169	-0.5690464509762568	-0.43764264555945437	-0.4630931901871248	-0.39564269562840904	0.7931024868188206	2.447	2.4882	0.0	0.0	0.0
2021-10-01T23:34:47.000000	-1.089	-1.007	-0.51911	-67.617	-43.809	27.893	-1.2041820357168564	-0.8659766884026421	-0.51911	-72.47541582754401	-35.19376749688192	27.893	-1.2041820357168564	-0.8659766884026421	-0.32310999999999995	-72.47541582754401	-35.19376749688192	27.893	-0.6961717111597169	-0.5690464509762568	-0.43764264555945437	-0.4630931901871248	-0.39564269562840904	0.7931024868188206	2.447	2.4882	0.0	0.0	0.0
2021-10-01T23:34:47.000000	-1.0622	-0.98952	-0.53008	-69.995	-46.125	28.631	-1.1754421520111697	-0.8519122124229408	-0.53008	-75.11927696789456	-37.2009392061645	28.631	-1.1754421520111697	-0.8519122124229408	-0.33408	-75.11927696789456	-37.2009392061645	28.631	-0.6961717111597169	-0.5690464509762568	-0.43764264555945437	-0.4630931901871248	-0.39564269562840904	0.7931024868188206	2.447	2.4882	0.0	0.0	0.0
2021-10-01T23:34:47.000000	-1.0356	-0.97182	-0.54091	-72.597	-48.683	29.328	-1.1468738046260867	-0.8376048881557968	-0.54091	-78.01510252194979	-39.4208406365169	29.328	-1.1468738046260867	-0.8376048881557968	-0.34491	-78.01510252194979	-39.4208406365169	29.328	-0.6961717111597169	-0.5690464509762568	-0.43764264555945437	-0.4630931901871248	-0.39564269562840904	0.7931024868188206	2.447	2.4882	0.0	0.0	0.0
2021-10-01T23:34:47.000000	-1.0091	-0.95387	-0.55154	-75.444	-51.506	29.956	-1.1183740711776196	-0.8230371946744549	-0.55154	-81.18655244417245	-41.873725344536005	29.956	-1.1183740711776196	-0.8230371946744549	-0.35554	-81.18655244417245	-41.873725344536005	29.956	-0.6961717111597169	-0.5690464509762568	-0.43764264555945437	-0.4630931901871248	-0.39564269562840904	0.7931024868188206	2.447	2.4882	0.0	0.0	0.0
2021-10-01T23:34:47.000000	-0.98264	-0.93565	-0.56193	-78.556	-54.617	30.488	-1.089880953175038	-0.8081966344932836	-0.56193	-84.65629422423606	-44.57996941698788	30.488	-1.089880953175038	-0.8081966344932836	-0.36593000000000003	-84.65629422423606	-44.57996941698788	30.488	-0.6961717111597169	-0.5690464509762568	-0.43764264555945437	-0.4630931901871248	-0.39564269562840904	0.7931024868188206	2.447	2.4882	0.0	0.0	0.0
2021-10-01T23:34:47.000000	-0.95628	-0.91715	-0.57202	-81.953	-58.042	30.892	-1.0614527732039973	-0.7930659311542411	-0.57202	-88.44736294232177	-47.56292633500598	30.892	-1.0614527732039973	-0.7930659311542411	-0.37601999999999997	-88.44736294232177	-47.56292633500598	30.892	-0.6961717111597169	-0.5690464509762568	-0.43764264555945437	-0.4630931901871248	-0.39564269562840904	0.7931024868188206	2.447	2.4882	0.0	0.0	0.0
2021-10-01T23:34:47.000000	-0.92999	-0.89836	-0.58175	-85.657	-61.808	31.134	-1.033058532019132	-0.7776388359145113	-0.58175	-92.58490113835808	-50.84669698417447	31.134	-1.033058532019132	-0.7776388359145113	-0.38575	-92.58490113835808	-50.84669698417447	31.134	-0.6961717111597169	-0.5690464509762568	-0.43764264555945437	-0.4630931901871248	-0.39564269562840904	0.7931024868188206	2.447	2.4882	0.0	0.0	0.0
2021-10-01T23:34:47.000000	-0.90378	-0.87926	-0.59108	-89.69	-65.944	31.18	-1.0047057036649494	-0.7618942741766201	-0.59108	-97.09429641261194	-54.45736717965579	31.18	-1.0047057036649494	-0.7618942741766201	-0.39508000000000004	-97.09429641261194	-54.45736717965579	31.18	-0.6961717111597169	-0.5690464509762568	-0.43764264555945437	-0.4630931901871248	-0.39564269562840904	0.7931024868188206	2.447	2.4882	0.0	0.0	0.0
2021-10-01T23:34:47.000000	-0.87762	-0.85985	-0.59994	-94.08	-70.483	30.99	-0.9763645141977763	-0.7458359218456431	-0.59994	-102.00738127476164	-58.42425741475373	30.99	-0.9763645141977763	-0.7458359218456431	-0.40394	-102.00738127476164	-58.42425741475373	30.99	-0.6961717111597169	-0.5690464509762568	-0.43764264555945437	-0.4630931901871248	-0.39564269562840904	0.7931024868188206	2.447	2.4882	0.0	0.0	0.0
2021-10-01T23:34:47.000000	-0.85154	-0.84013	-0.60827	-98.854	-75.462	30.521	-0.948064737561286	-0.7294601030165048	-0.60827	-107.35548589037317	-62.780780572097754	30.521	-0.948064737561286	-0.7294601030165048	-0.41226999999999997	-107.35548589037317	-62.780780572097754	30.521	-0.6961717111597169	-0.5690464509762568	-0.43764264555945437	-0.4630931901871248	-0.39564269562840904	0.7931024868188206	2.447	2.4882	0.0	0.0	0.0
2021-10-01T23:34:47.000000	-0.82552	-0.82008	-0.61601	-104.05	-80.921	29.728	-0.9197840738563128	-0.7127494189968063	-0.61601	-113.18122512820031	-67.56197909682366	29.728	-0.9197840738563128	-0.7127494189968063	-0.42000999999999994	-113.18122512820031	-67.56197909682366	29.728	-0.6961717111597169	-0.5690464509762568	-0.43764264555945437	-0.4630931901871248	-0.39564269562840904	0.7931024868188206	2.447	2.4882	0.0	0.0	0.0
2021-10-01T23:34:47.000000	-0.79956	-0.7997	-0.6231	-109.69	-86.906	28.556	-0.8915225230828564	-0.6957038697865477	-0.6231	-119.51206960138607	-72.81081070550891	28.556	-0.8915225230828564	-0.6957038697865477	-0.4271	-119.51206960138607	-72.81081070550891	28.556	-0.6961717111597169	-0.5690464509762568	-0.43764264555945437	-0.4630931901871248	-0.39564269562840904	0.7931024868188206	2.447	2.4882	0.0	0.0	0.0
2021-10-01T23:34:47.000000	-0.77368	-0.77901	-0.62948	-115.84	-93.471	26.948	-0.8633023851400828	-0.6783408540781279	-0.62948	-126.42013861514813	-78.57278150559982	26.948	-0.8633023851400828	-0.6783408540781279	-0.43348000000000003	-126.42013861514813	-78.57278150559982	26.948	-0.6961717111597169	-0.5690464509762568	-0.43764264555945437	-0.4630931901871248	-0.39564269562840904	0.7931024868188206	2.447	2.4882	0.0	0.0	0.0
2021-10-01T23:34:47.000000	-0.74788	-0.75799	-0.6351	-122.53	-100.68	24.835	-0.8351212094246084	-0.6606405225757646	-0.6351	-133.94304804398772	-84.90773333852455	24.835	-0.8351212094246084	-0.6606405225757646	-0.4391	-133.94304804398772	-84.90773333852455	24.835	-0.6961717111597169	-0.5690464509762568	-0.43764264555945437	-0.4630931901871248	-0.39564269562840904	0.7931024868188206	2.447	2.4882	0.0	0.0	0.0
2021-10-01T23:34:47.000000	-0.72216	-0.73667	-0.63991	-129.82	-108.59	22.138	-0.8069826718415091	-0.6426326492231308	-0.63991	-142.1473299948954	-91.86488488711187	22.138	-0.8069826718415091	-0.6426326492231308	-0.44390999999999997	-142.1473299948954	-91.86488488711187	22.138	-0.6961717111597169	-0.5690464509762568	-0.43764264555945437	-0.4630931901871248	-0.39564269562840904	0.7931024868188206	2.447	2.4882	0.0	0.0	0.0
2021-10-01T23:34:47.000000	-0.70507	-0.72229	-0.64263	-135.06	-114.3	19.973	-0.788259464762629	-0.6304550461469347	-0.64263	-148.04749275590854	-96.88980074646251	19.973	-0.788259464762629	-0.6304550461469347	-0.44663	-148.04749275590854	-96.88980074646251	19.973	-0.6961717111597169	-0.5690464509762568	-0.43764264555945437	-0.4630931901871248	-0.39564269562840904	0.7931024868188206	2.447	2.4882	0.0	0.0	0.0
2021-10-01T23:34:47.000000	-0.6937	-0.71264	-0.64422	-138.72	-118.32	18.348	-0.77579272397774	-0.6222709289555458	-0.64422	-152.172485164196	-100.43104877951114	18.348	-0.77579272397774	-0.6222709289555458	-0.44822	-152.172485164196	-100.43104877951114	18.348	-0.6961717111597169	-0.5690464509762568	-0.43764264555945437	-0.4630931901871248	-0.39564269562840904	0.7931024868188206	2.447	2.4882	0.0	0.0	0.0
2021-10-01T23:34:47.000000	-0.68614	-0.70617	-0.64518	-141.25	-121.09	17.178	-0.7674969199773932	-0.6167760098489683	-0.64518	-155.0228296493014	-102.8701749173378	17.178	-0.7674969199773932	-0.6167760098489683	-0.44917999999999997	-155.0228296493014	-102.8701749173378	17.178	-0.6961717111597169	-0.5690464509762568	-0.43764264555945437	-0.4630931901871248	-0.39564269562840904	0.7931024868188206	2.447	2.4882	0.0	0.0	1.0
2021-10-01T23:34:47.000000	-0.65751	-0.68139	-0.64807	-151.49	-132.39	12.048	-0.7360463554725875	-0.5956907711183056	-0.64807	-166.57026000163737	-112.83031810194865	12.048	-0.7360463554725875	-0.5956907711183056	-0.45207	-166.57026000163737	-112.83031810194865	12.048	-0.6961717111597169	-0.5690464509762568	-0.43764264555945437	-0.4630931901871248	-0.39564269562840904	0.7931024868188206	2.447	2.4882	0.0	0.0	0.37511
2021-10-01T23:34:47.000000	-0.62907	-0.6563	-0.6497	-162.87	-145.02	5.6755	-0.7047463749252675	-0.5742745875708712	-0.6497	-179.41206533858121	-123.97075506321914	5.6755	-0.7047463749252675	-0.5742745875708712	-0.45370000000000005	-179.41206533858121	-123.97075506321914	5.6755	-0.6961717111597169	-0.5690464509762568	-0.43764264555945437	-0.4630931901871248	-0.39564269562840904	0.7931024868188206	2.447	2.4882	0.0	0.0	0.0
2021-10-01T23:34:47.000000	-0.60083	-0.63092	-0.65003	-175.55	-159.19	-2.1747	-0.6736093535867083	-0.5525460832007562	-0.65003	-193.73277136192016	-136.4802985797949	-2.1747	-0.6736093535867083	-0.5525460832007562	-0.45403	-193.73277136192016	-136.4802985797949	-2.1747	-0.6961717111597169	-0.5690464509762568	-0.43764264555945437	-0.4630931901871248	-0.39564269562840904	0.7931024868188206	2.447	2.4882	0.0	0.0	0.0
2021-10-01T23:34:47.000000	-0.57283	-0.6053	-0.64899	-189.74	-175.13	-11.79	-0.6426811165569337	-0.5305499800406487	-0.64899	-209.7689776162811	-150.56148421764496	-11.79	-0.6426811165569337	-0.5305499800406487	-0.45298999999999995	-209.7689776162811	-150.56148421764496	-11.79	-0.6961717111597169	-0.5690464509762568	-0.43764264555945437	-0.4630931901871248	-0.39564269562840904	0.7931024868188206	2.447	2.4882	0.0	0.0	0.0
2021-10-01T23:34:47.000000	-0.5451	-0.57949	-0.64655	-205.69	-193.12	-23.525	-0.6119975642880767	-0.5083322254249295	-0.64655	-227.80310874631476	-166.46156957542686	-23.525	-0.6119975642880767	-0.5083322254249295	-0.45054999999999995	-227.80310874631476	-166.46156957542686	-23.525	-0.6961717111597169	-0.5690464509762568	-0.43764264555945437	-0.4630931901871248	-0.39564269562840904	0.7931024868188206	2.447	2.4882	0.0	0.0	0.0
2021-10-01T23:34:47.000000	-0.51767	-0.55352	-0.64267	-223.69	-213.51	-37.819	-0.5815921466288858	-0.4859189173921968	-0.64267	-248.16586510007943	-184.49238358026912	-37.819	-0.5815921466288858	-0.4859189173921968	-0.44666999999999996	-248.16586510007943	-184.49238358026912	-37.819	-0.6961717111597169	-0.5690464509762568	-0.43764264555945437	-0.4630931901871248	-0.39564269562840904	0.7931024868188206	2.447	2.4882	0.0	0.0	0.0
