# Supplementary material for: Direct evidence of substorm-related impulsive injections of electrons at Mercury
Source: Nat Commun. 2023 Jul 18;14:4019. doi: 10.1038/s41467-023-39565-4 (PMC10354196; doi:10.1038/s41467-023-39565-4)
Supplement: Supplementary file 3 — SourceDatafile [file 41467_2023_39565_MOESM3_ESM.zip › SourceDataFile/FieldLinetracing/Final_KT17tracing_001839.txt]

2021-10-01T23:45:39.000000	0.91942	-1.8792	-0.89924	-35.491	-24.35	119.46	0.6822332824836387	-1.9776965198613259	-0.89924	-38.20717745019972	-19.81779938058082	119.46	0.6822332824836387	-1.9776965198613259	-0.7032400000000001	-38.20717745019972	-19.81779938058082	119.46	-0.9739337641609551	0.1202423201342662	0.19234034281970572	-0.9739337641609551	0.1202423201342662	0.19234034281970572	nan	nan	0.0	0.0	1.0
2021-10-01T23:45:39.000000	-2.3158e+77	1.3907e-308	1.3907e-308	1.3907e-308	1.3907e-308	1.3907e-308	-2.298349958640718e+77	2.8375536579280472e+76	1.3907e-308	1.550623488509241e-308	1.2098180759450704e-308	1.3907e-308	-2.298349958640718e+77	2.8375536579280472e+76	0.196	1.550623488509241e-308	1.2098180759450704e-308	1.3907e-308	-0.9739337641609551	0.1202423201342662	0.19234034281970572	-0.9739337641609551	0.1202423201342662	0.19234034281970572	nan	nan	0.0	0.0	1.3907e-308
