# Supplementary material for: Direct evidence of substorm-related impulsive injections of electrons at Mercury
Source: Nat Commun. 2023 Jul 18;14:4019. doi: 10.1038/s41467-023-39565-4 (PMC10354196; doi:10.1038/s41467-023-39565-4)
Supplement: Supplementary file 3 — SourceDatafile [file 41467_2023_39565_MOESM3_ESM.zip › SourceDataFile/FieldLinetracing/Final_KT17tracing_001193.txt]

2021-10-01T23:34:53.000000	-0.38563	-0.43937	0.60703	339.84	360.55	-160.13	-0.4365602770614927	-0.38880794525317086	0.60703	381.457486432791	316.19252702171354	-160.13	-0.4365602770614927	-0.38880794525317086	0.8030299999999999	381.457486432791	316.19252702171354	-160.13	-0.6839058387666563	-0.581542359965738	-0.4405465778624961	-0.4534269786168104	-0.4034120230504075	0.7947721149617719	2.4201	2.5542	0.0	0.0	0.0
2021-10-01T23:34:53.000000	-0.41065	-0.46575	0.61796	306.84	321.18	-123.73	-0.46462409194827264	-0.4119234615571722	0.61796	343.8821356311646	281.16268385713863	-123.73	-0.46462409194827264	-0.4119234615571722	0.81396	343.8821356311646	281.16268385713863	-123.73	-0.6839058387666563	-0.581542359965738	-0.4405465778624961	-0.4534269786168104	-0.4034120230504075	0.7947721149617719	2.4201	2.5542	0.0	0.0	0.0
2021-10-01T23:34:53.000000	-0.43615	-0.49225	0.6274	278.36	287.24	-94.05	-0.4931789935541313	-0.4350992591546601	0.6274	311.458064495015	250.9680881327726	-94.05	-0.4931789935541313	-0.4350992591546601	0.8233999999999999	311.458064495015	250.9680881327726	-94.05	-0.6839058387666563	-0.581542359965738	-0.4405465778624961	-0.4534269786168104	-0.4034120230504075	0.7947721149617719	2.4201	2.5542	0.0	0.0	0.0
2021-10-01T23:34:53.000000	-0.46209	-0.51881	0.63534	253.62	257.8	-69.769	-0.5221779314773531	-0.4582806913650548	0.63534	283.2971974314898	224.7813211266975	-69.769	-0.5221779314773531	-0.4582806913650548	0.83134	283.2971974314898	224.7813211266975	-69.769	-0.6839058387666563	-0.581542359965738	-0.4405465778624961	-0.4534269786168104	-0.4034120230504075	0.7947721149617719	2.4201	2.5542	0.0	0.0	0.0
2021-10-01T23:34:53.000000	-0.48843	-0.54538	0.64179	232.0	232.13	-49.848	-0.5515750806179143	-0.4814230361556677	0.64179	258.69475924783245	201.95385224774992	-49.848	-0.5515750806179143	-0.4814230361556677	0.83779	258.69475924783245	201.95385224774992	-49.848	-0.6839058387666563	-0.581542359965738	-0.4405465778624961	-0.4534269786168104	-0.4034120230504075	0.7947721149617719	2.4201	2.5542	0.0	0.0	0.0
2021-10-01T23:34:53.000000	-0.51515	-0.5719	0.64675	213.0	209.64	-33.476	-0.5813432398698812	-0.5044691962425354	0.64675	237.082224749666	181.96139235494115	-33.476	-0.5813432398698812	-0.5044691962425354	0.8427500000000001	237.082224749666	181.96139235494115	-33.476	-0.6839058387666563	-0.581542359965738	-0.4405465778624961	-0.4534269786168104	-0.4034120230504075	0.7947721149617719	2.4201	2.5542	0.0	0.0	0.0
2021-10-01T23:34:53.000000	-0.5422	-0.5983	0.65025	196.23	189.85	-20.014	-0.6114242088819555	-0.5273558255988786	0.65025	218.01371818802662	164.37534511547557	-20.014	-0.6114242088819555	-0.5273558255988786	0.84625	218.01371818802662	164.37534511547557	-20.014	-0.6839058387666563	-0.581542359965738	-0.4405465778624961	-0.4534269786168104	-0.4034120230504075	0.7947721149617719	2.4201	2.5542	0.0	0.0	0.0
2021-10-01T23:34:53.000000	-0.56956	-0.62454	0.65232	181.34	172.36	-8.9525	-0.6417932371515871	-0.5500456762365162	0.65232	201.09286481904985	148.8416101729195	-8.9525	-0.6417932371515871	-0.5500456762365162	0.84832	201.09286481904985	148.8416101729195	-8.9525	-0.6839058387666563	-0.581542359965738	-0.4405465778624961	-0.4534269786168104	-0.4034120230504075	0.7947721149617719	2.4201	2.5542	0.0	0.0	0.0
2021-10-01T23:34:53.000000	-0.5972	-0.65057	0.65298	168.06	156.85	0.11617	-0.6724144242266438	-0.5724928008210679	0.65298	186.01248949553525	135.07568194043438	0.11617	-0.6724144242266438	-0.5724928008210679	0.8489800000000001	186.01248949553525	135.07568194043438	0.11617	-0.6839058387666563	-0.581542359965738	-0.4405465778624961	-0.4534269786168104	-0.4034120230504075	0.7947721149617719	2.4201	2.5542	0.0	0.0	0.0
2021-10-01T23:34:53.000000	-0.62507	-0.67634	0.65229	156.17	143.04	7.5219	-0.7032320203592104	-0.5946537026215368	0.65229	172.51994151650564	122.82662691428706	7.5219	-0.7032320203592104	-0.5946537026215368	0.84829	172.51994151650564	122.82662691428706	7.5219	-0.6839058387666563	-0.581542359965738	-0.4405465778624961	-0.4534269786168104	-0.4034120230504075	0.7947721149617719	2.4201	2.5542	0.0	0.0	0.0
2021-10-01T23:34:53.000000	-0.65315	-0.70181	0.6503	145.49	130.71	13.533	-0.734221275046737	-0.6164911336497418	0.6503	160.40962058269955	111.89815827132443	13.533	-0.734221275046737	-0.6164911336497418	0.8463	160.40962058269955	111.89815827132443	13.533	-0.6839058387666563	-0.581542359965738	-0.4405465778624961	-0.4534269786168104	-0.4034120230504075	0.7947721149617719	2.4201	2.5542	0.0	0.0	0.0
2021-10-01T23:34:53.000000	-0.68141	-0.72695	0.64707	135.86	119.67	18.368	-0.7653487384404746	-0.6379789958670847	0.64707	149.49945159571337	102.12131252868309	18.368	-0.7653487384404746	-0.6379789958670847	0.84307	149.49945159571337	102.12131252868309	18.368	-0.6839058387666563	-0.581542359965738	-0.4405465778624961	-0.4534269786168104	-0.4034120230504075	0.7947721149617719	2.4201	2.5542	0.0	0.0	0.0
2021-10-01T23:34:53.000000	-0.70984	-0.75174	0.64266	127.15	109.77	22.21	-0.7966020352891487	-0.6590986652794752	0.64266	139.6420346075842	93.36314888998899	22.21	-0.7966020352891487	-0.6590986652794752	0.83866	139.6420346075842	93.36314888998899	22.21	-0.6839058387666563	-0.581542359965738	-0.4405465778624961	-0.4534269786168104	-0.4034120230504075	0.7947721149617719	2.4201	2.5542	0.0	0.0	0.0
2021-10-01T23:34:53.000000	-0.73839	-0.77614	0.63714	119.26	100.86	25.207	-0.8279266411465357	-0.6798165698038078	0.63714	130.71974361402295	85.48705065379262	25.207	-0.8279266411465357	-0.6798165698038078	0.83314	130.71974361402295	85.48705065379262	25.207	-0.6839058387666563	-0.581542359965738	-0.4405465778624961	-0.4534269786168104	-0.4034120230504075	0.7947721149617719	2.4201	2.5542	0.0	0.0	0.0
2021-10-01T23:34:53.000000	-0.76707	-0.80015	0.63059	112.09	92.85	27.487	-0.859332480660527	-0.7001314841383902	0.63059	122.62230442089128	78.41594900599154	27.487	-0.859332480660527	-0.7001314841383902	0.8265899999999999	122.62230442089128	78.41594900599154	27.487	-0.6839058387666563	-0.581542359965738	-0.4405465778624961	-0.4534269786168104	-0.4034120230504075	0.7947721149617719	2.4201	2.5542	0.0	0.0	0.0
2021-10-01T23:34:53.000000	-0.79586	-0.82374	0.62308	105.57	85.626	29.156	-0.8907960286302646	-0.7200160849429327	0.62308	115.2662760536641	72.04528007246903	29.156	-0.8907960286302646	-0.7200160849429327	0.81908	115.2662760536641	72.04528007246903	29.156	-0.6839058387666563	-0.581542359965738	-0.4405465778624961	-0.4534269786168104	-0.4034120230504075	0.7947721149617719	2.4201	2.5542	0.0	0.0	0.0
2021-10-01T23:34:53.000000	-0.82474	-0.84691	0.61469	99.637	79.11	30.305	-0.9222974357599665	-0.7394728228208192	0.61469	108.5795758774307	66.3053510003323	30.305	-0.9222974357599665	-0.7394728228208192	0.8106899999999999	108.5795758774307	66.3053510003323	30.305	-0.6839058387666563	-0.581542359965738	-0.4405465778624961	-0.4534269786168104	-0.4034120230504075	0.7947721149617719	2.4201	2.5542	0.0	0.0	0.0
2021-10-01T23:34:53.000000	-0.85371	-0.86967	0.60551	94.228	73.233	31.013	-0.953837927351324	-0.7585116224199405	0.60551	102.49122402880303	61.135401119790714	31.013	-0.953837927351324	-0.7585116224199405	0.80151	102.49122402880303	61.135401119790714	31.013	-0.6839058387666563	-0.581542359965738	-0.4405465778624961	-0.4534269786168104	-0.4034120230504075	0.7947721149617719	2.4201	2.5542	0.0	0.0	0.0
2021-10-01T23:34:53.000000	-0.88277	-0.89202	0.59562	89.302	67.93	31.348	-0.9854175034043374	-0.7771324837402969	0.59562	96.95256499043037	56.475943956488024	31.348	-0.9854175034043374	-0.7771324837402969	0.79162	96.95256499043037	56.475943956488024	31.348	-0.6839058387666563	-0.581542359965738	-0.4405465778624961	-0.4534269786168104	-0.4034120230504075	0.7947721149617719	2.4201	2.5542	0.0	0.0	0.0
2021-10-01T23:34:53.000000	-0.91192	-0.91396	0.5851	84.815	63.151	31.374	-1.0170361639190066	-0.795335406781888	0.5851	91.91380380313235	52.28274759841233	31.374	-1.0170361639190066	-0.795335406781888	0.7810999999999999	91.91380380313235	52.28274759841233	31.374	-0.6839058387666563	-0.581542359965738	-0.4405465778624961	-0.4534269786168104	-0.4034120230504075	0.7947721149617719	2.4201	2.5542	0.0	0.0	0.0
2021-10-01T23:34:53.000000	-0.94116	-0.9355	0.57405	80.734	58.846	31.143	-1.0486951341970236	-0.8131303161926055	0.57405	87.33606262040898	48.51023230169073	31.143	-1.0486951341970236	-0.8131303161926055	0.7700499999999999	87.33606262040898	48.51023230169073	31.143	-0.6839058387666563	-0.581542359965738	-0.4405465778624961	-0.4534269786168104	-0.4034120230504075	0.7947721149617719	2.4201	2.5542	0.0	0.0	0.0
2021-10-01T23:34:53.000000	-0.97051	-0.95666	0.56253	77.026	54.973	30.708	-1.080416714137554	-0.8305346106648478	0.56253	83.18144383711366	45.120758040763285	30.708	-1.080416714137554	-0.8305346106648478	0.7585299999999999	83.18144383711366	45.120758040763285	30.708	-0.6839058387666563	-0.581542359965738	-0.4405465778624961	-0.4534269786168104	-0.4034120230504075	0.7947721149617719	2.4201	2.5542	0.0	0.0	0.0
2021-10-01T23:34:53.000000	-0.99996	-0.97747	0.55063	73.662	51.495	30.114	-1.1121946549977828	-0.8475792894439803	0.55063	79.4166323581022	42.08115699333889	30.114	-1.1121946549977828	-0.8475792894439803	0.7466299999999999	79.4166323581022	42.08115699333889	30.114	-0.6839058387666563	-0.581542359965738	-0.4405465778624961	-0.4534269786168104	-0.4034120230504075	0.7947721149617719	2.4201	2.5542	0.0	0.0	0.0
2021-10-01T23:34:53.000000	-1.0295	-0.99792	0.53843	70.614	48.376	29.405	-1.1440178068281264	-0.8642556531838038	0.53843	76.00942808318871	39.35913127174638	29.405	-1.1440178068281264	-0.8642556531838038	0.7344299999999999	76.00942808318871	39.35913127174638	29.405	-0.6839058387666563	-0.581542359965738	-0.4405465778624961	-0.4534269786168104	-0.4034120230504075	0.7947721149617719	2.4201	2.5542	0.0	0.0	0.0
2021-10-01T23:34:53.000000	-1.0592	-1.0181	0.52598	67.856	45.583	28.619	-1.1759666698790496	-0.8806444466034962	0.52598	72.92998343227308	36.92511532234359	28.619	-1.1759666698790496	-0.8806444466034962	0.7219800000000001	72.92998343227308	36.92511532234359	28.619	-0.6839058387666563	-0.581542359965738	-0.4405465778624961	-0.4534269786168104	-0.4034120230504075	0.7947721149617719	2.4201	2.5542	0.0	0.0	0.0
2021-10-01T23:34:53.000000	-1.089	-1.0379	0.51335	65.361	43.084	27.794	-1.2079682179445954	-0.8966438503864053	0.51335	70.14758089063528	34.75065858644667	27.794	-1.2079682179445954	-0.8966438503864053	0.7093499999999999	70.14758089063528	34.75065858644667	27.794	-0.6839058387666563	-0.581542359965738	-0.4405465778624961	-0.4534269786168104	-0.4034120230504075	0.7947721149617719	2.4201	2.5542	0.0	0.0	0.0
2021-10-01T23:34:53.000000	-1.119	-1.0575	0.50059	63.103	40.849	26.961	-1.2401437529341284	-0.912420255177654	0.50059	67.63274046868275	32.80917290478078	26.961	-1.2401437529341284	-0.912420255177654	0.69659	67.63274046868275	32.80917290478078	26.961	-0.6839058387666563	-0.581542359965738	-0.4405465778624961	-0.4534269786168104	-0.4034120230504075	0.7947721149617719	2.4201	2.5542	0.0	0.0	0.0
2021-10-01T23:34:53.000000	-1.149	-1.0767	0.48773	61.056	38.849	26.148	-1.2722702758559885	-0.9277996740532553	0.48773	65.35610470699211	31.07506258286025	26.148	-1.2722702758559885	-0.9277996740532553	0.68373	65.35610470699211	31.07506258286025	26.148	-0.6839058387666563	-0.581542359965738	-0.4405465778624961	-0.4534269786168104	-0.4034120230504075	0.7947721149617719	2.4201	2.5542	0.0	0.0	0.0
2021-10-01T23:34:53.000000	-1.1792	-1.0958	0.47479	59.192	37.054	25.379	-1.304583038718754	-0.9430553404161085	0.47479	63.2862086863926	29.52198452174863	25.379	-1.304583038718754	-0.9430553404161085	0.67079	63.2862086863926	29.52198452174863	25.379	-0.6839058387666563	-0.581542359965738	-0.4405465778624961	-0.4534269786168104	-0.4034120230504075	0.7947721149617719	2.4201	2.5542	0.0	0.0	0.0
2021-10-01T23:34:53.000000	-1.2095	-1.1146	0.46179	57.486	35.439	24.671	-1.3369582890096765	-0.9580010143253075	0.46179	61.395177532926645	28.12819035594751	24.671	-1.3369582890096765	-0.9580010143253075	0.65779	61.395177532926645	28.12819035594751	24.671	-0.6839058387666563	-0.581542359965738	-0.4405465778624961	-0.4534269786168104	-0.4034120230504075	0.7947721149617719	2.4201	2.5542	0.0	0.0	0.0
2021-10-01T23:34:53.000000	-1.2399	-1.1332	0.44873	55.91	33.976	24.035	-1.3694082797456744	-0.9727359422597647	0.44873	59.65179138776184	26.869321916098684	24.035	-1.3694082797456744	-0.9727359422597647	0.64473	59.65179138776184	26.869321916098684	24.035	-0.6839058387666563	-0.581542359965738	-0.4405465778624961	-0.4534269786168104	-0.4034120230504075	0.7947721149617719	2.4201	2.5542	0.0	0.0	0.0
2021-10-01T23:34:53.000000	-1.2704	-1.1516	0.4356	54.441	32.643	23.48	-1.4019330109267476	-0.9872601242194801	0.4356	58.03052789702645	25.72636317073274	23.48	-1.4019330109267476	-0.9872601242194801	0.6315999999999999	58.03052789702645	25.72636317073274	23.48	-0.6839058387666563	-0.581542359965738	-0.4405465778624961	-0.4534269786168104	-0.4034120230504075	0.7947721149617719	2.4201	2.5542	0.0	0.0	0.0
2021-10-01T23:34:53.000000	-1.301	-1.1699	0.42238	53.055	31.418	23.006	-1.4345447355698147	-1.0016728066833653	0.42238	56.50487224205961	24.680420618549455	23.006	-1.4345447355698147	-1.0016728066833653	0.6183799999999999	56.50487224205961	24.680420618549455	23.006	-0.6839058387666563	-0.581542359965738	-0.4405465778624961	-0.4534269786168104	-0.4034120230504075	0.7947721149617719	2.4201	2.5542	0.0	0.0	0.0
2021-10-01T23:34:53.000000	-1.3316	-1.1879	0.40905	51.731	30.281	22.611	-1.4671197011621266	-1.015787749710515	0.40905	55.051532058906176	23.714218097319286	22.611	-1.4671197011621266	-1.015787749710515	0.6050500000000001	55.051532058906176	23.714218097319286	22.611	-0.6839058387666563	-0.581542359965738	-0.4405465778624961	-0.4534269786168104	-0.4034120230504075	0.7947721149617719	2.4201	2.5542	0.0	0.0	0.0
2021-10-01T23:34:53.000000	-1.3623	-1.2058	0.39557	50.451	29.216	22.291	-1.4997816602164327	-1.0297911932418344	0.39557	53.65068249865509	22.814081713461626	22.291	-1.4997816602164327	-1.0297911932418344	0.5915699999999999	53.65068249865509	22.814081713461626	22.291	-0.6839058387666563	-0.581542359965738	-0.4405465778624961	-0.4534269786168104	-0.4034120230504075	0.7947721149617719	2.4201	2.5542	0.0	0.0	0.0
2021-10-01T23:34:53.000000	-1.393	-1.2234	0.38192	49.198	28.207	22.039	-1.5324068602199834	-1.0434968973364183	0.38192	52.28349117718443	21.966215043226672	22.039	-1.5324068602199834	-1.0434968973364183	0.57792	52.28349117718443	21.966215043226672	22.039	-0.6839058387666563	-0.581542359965738	-0.4405465778624961	-0.4534269786168104	-0.4034120230504075	0.7947721149617719	2.4201	2.5542	0.0	0.0	0.0
2021-10-01T23:34:53.000000	-1.4237	-1.241	0.36805	47.957	27.244	21.845	-1.5650320602235346	-1.0572026014310023	0.36805	50.93384582096559	21.162531391260984	21.845	-1.5650320602235346	-1.0572026014310023	0.5640499999999999	50.93384582096559	21.162531391260984	21.845	-0.6839058387666563	-0.581542359965738	-0.4405465778624961	-0.4534269786168104	-0.4034120230504075	0.7947721149617719	2.4201	2.5542	0.0	0.0	0.0
2021-10-01T23:34:53.000000	-1.4544	-1.2583	0.35394	46.716	26.313	21.7	-1.5976205011763307	-1.0706105660888507	0.35394	49.58812143016058	20.39060661254709	21.7	-1.5976205011763307	-1.0706105660888507	0.54994	49.58812143016058	20.39060661254709	21.7	-0.6839058387666563	-0.581542359965738	-0.4405465778624961	-0.4534269786168104	-0.4034120230504075	0.7947721149617719	2.4201	2.5542	0.0	0.0	0.0
2021-10-01T23:34:53.000000	-1.485	-1.2755	0.33955	45.462	25.408	21.597	-1.630097442633297	-1.0839315372847056	0.33955	48.23268078149578	19.646078810549653	21.597	-1.630097442633297	-1.0839315372847056	0.53555	48.23268078149578	19.646078810549653	21.597	-0.6839058387666563	-0.581542359965738	-0.4405465778624961	-0.4534269786168104	-0.4034120230504075	0.7947721149617719	2.4201	2.5542	0.0	0.0	0.0
2021-10-01T23:34:53.000000	-1.5156	-1.2925	0.32484	44.185	24.518	21.526	-1.6625498780564265	-1.0970540155227366	0.32484	46.85625139521898	18.919256174280186	21.526	-1.6625498780564265	-1.0970540155227366	0.52084	46.85625139521898	18.919256174280186	21.526	-0.6839058387666563	-0.581542359965738	-0.4405465778624961	-0.4534269786168104	-0.4034120230504075	0.7947721149617719	2.4201	2.5542	0.0	0.0	0.0
2021-10-01T23:34:53.000000	-1.5461	-1.3094	0.30978	42.873	23.637	21.48	-1.6948908139837262	-1.1100895002987738	0.30978	45.44618851284568	18.205654277034174	21.48	-1.6948908139837262	-1.1100895002987738	0.50578	45.44618851284568	18.205654277034174	21.48	-0.6839058387666563	-0.581542359965738	-0.4405465778624961	-0.4534269786168104	-0.4034120230504075	0.7947721149617719	2.4201	2.5542	0.0	0.0	0.0
2021-10-01T23:34:53.000000	-1.5765	-1.3261	0.29432	41.515	22.755	21.454	-1.7271079973982775	-1.1229387451339061	0.29432	43.990349720003756	17.496696302781437	21.454	-1.7271079973982775	-1.1229387451339061	0.49032000000000003	43.990349720003756	17.496696302781437	21.454	-0.6839058387666563	-0.581542359965738	-0.4405465778624961	-0.4534269786168104	-0.4034120230504075	0.7947721149617719	2.4201	2.5542	0.0	0.0	0.0
2021-10-01T23:34:53.000000	-1.6068	-1.3426	0.27842	40.097	21.866	21.441	-1.75920142830008	-1.1356017500281326	0.27842	42.47410532863043	16.78814288515582	21.441	-1.75920142830008	-1.1356017500281326	0.47442	42.47410532863043	16.78814288515582	21.441	-0.6839058387666563	-0.581542359965738	-0.4405465778624961	-0.4534269786168104	-0.4034120230504075	0.7947721149617719	2.4201	2.5542	0.0	0.0	0.0
2021-10-01T23:34:53.000000	-1.6368	-1.359	0.26203	38.602	20.959	21.438	-1.790984866748229	-1.1482022674942023	0.26203	40.87923560544969	16.071159924353125	21.438	-1.790984866748229	-1.1482022674942023	0.45803	40.87923560544969	16.071159924353125	21.438	-0.6839058387666563	-0.581542359965738	-0.4405465778624961	-0.4534269786168104	-0.4034120230504075	0.7947721149617719	2.4201	2.5542	0.0	0.0	0.0
2021-10-01T23:34:53.000000	-1.6667	-1.3752	0.24509	37.011	20.021	21.442	-1.82264455268363	-1.1606165450193662	0.24509	39.18529082726892	15.335173451329272	21.442	-1.82264455268363	-1.1606165450193662	0.44109	39.18529082726892	15.335173451329272	21.442	-0.6839058387666563	-0.581542359965738	-0.4405465778624961	-0.4534269786168104	-0.4034120230504075	0.7947721149617719	2.4201	2.5542	0.0	0.0	0.0
2021-10-01T23:34:53.000000	-1.6963	-1.3912	0.22752	35.297	19.039	21.451	-1.8539819931484585	-1.172869088637461	0.22752	37.363881552582534	14.570589738393647	21.451	-1.8539819931484585	-1.172869088637461	0.42352	37.363881552582534	14.570589738393647	21.451	-0.6839058387666563	-0.581542359965738	-0.4405465778624961	-0.4534269786168104	-0.4034120230504075	0.7947721149617719	2.4201	2.5542	0.0	0.0	0.0
2021-10-01T23:34:53.000000	-1.7256	-1.407	0.20924	33.426	17.992	21.462	-1.884997188142715	-1.1849598983484873	0.20924	35.37869084500768	13.760733050726968	21.462	-1.884997188142715	-1.1849598983484873	0.40524000000000004	35.37869084500768	13.760733050726968	21.462	-0.6839058387666563	-0.581542359965738	-0.4405465778624961	-0.4534269786168104	-0.4034120230504075	0.7947721149617719	2.4201	2.5542	0.0	0.0	0.0
2021-10-01T23:34:53.000000	-1.7545	-1.4225	0.1901	31.35	16.854	21.473	-1.9155786381705693	-1.1968019806904509	0.1901	33.17889461026792	12.88568075193291	21.473	-1.9155786381705693	-1.1968019806904509	0.3861	33.17889461026792	12.88568075193291	21.473	-0.6839058387666563	-0.581542359965738	-0.4405465778624961	-0.4534269786168104	-0.4034120230504075	0.7947721149617719	2.4201	2.5542	0.0	0.0	0.0
2021-10-01T23:34:53.000000	-1.7828	-1.4378	0.16994	29.007	15.589	21.483	-1.9455401032911162	-1.2085190881761	0.16994	30.698548945347333	11.917300980092525	21.483	-1.9455401032911162	-1.2085190881761	0.36594000000000004	30.698548945347333	11.917300980092525	21.483	-0.6839058387666563	-0.581542359965738	-0.4405465778624961	-0.4534269786168104	-0.4034120230504075	0.7947721149617719	2.4201	2.5542	0.0	0.0	0.0
2021-10-01T23:34:53.000000	-1.8104	-1.4526	0.14851	26.303	14.144	21.491	-1.9747455779746887	-1.2198257343856178	0.14851	27.8378680611021	10.814510937285679	21.491	-1.9747455779746887	-1.2198257343856178	0.34451	27.8378680611021	10.814510937285679	21.491	-0.6839058387666563	-0.581542359965738	-0.4405465778624961	-0.4534269786168104	-0.4034120230504075	0.7947721149617719	2.4201	2.5542	0.0	0.0	0.0
2021-10-01T23:34:53.000000	-1.837	-1.4669	0.12544	23.107	12.445	21.494	-2.0028973227845515	-1.2307586783697588	0.12544	24.457771837638195	9.51991968128051	21.494	-2.0028973227845515	-1.2307586783697588	0.32144	24.457771837638195	9.51991968128051	21.494	-0.6839058387666563	-0.581542359965738	-0.4405465778624961	-0.4534269786168104	-0.4034120230504075	0.7947721149617719	2.4201	2.5542	0.0	0.0	0.0
2021-10-01T23:34:53.000000	-1.8538	-1.476	0.10888	20.607	11.116	21.493	-2.0206857557813036	-1.2377316011084716	0.10888	21.813767269998316	8.507259399498185	21.493	-2.0206857557813036	-1.2377316011084716	0.30488000000000004	21.813767269998316	8.507259399498185	21.493	-0.6839058387666563	-0.581542359965738	-0.4405465778624961	-0.4534269786168104	-0.4034120230504075	0.7947721149617719	2.4201	2.5542	0.0	0.0	0.0
2021-10-01T23:34:53.000000	-1.8697	-1.4845	0.091114	17.721	9.5762	21.488	-2.0375074523663397	-1.2442193221259776	0.091114	18.760841934095012	7.332684185474115	21.488	-2.0375074523663397	-1.2442193221259776	0.287114	18.760841934095012	7.332684185474115	21.488	-0.6839058387666563	-0.581542359965738	-0.4405465778624961	-0.4534269786168104	-0.4034120230504075	0.7947721149617719	2.4201	2.5542	0.0	0.0	0.0
2021-10-01T23:34:53.000000	-1.8841	-1.4923	0.071831	14.343	7.7671	21.481	-2.05275468064927	-1.2501961130448744	0.071831	15.186626547384538	5.9511230469782035	21.481	-2.05275468064927	-1.2501961130448744	0.26783100000000004	15.186626547384538	5.9511230469782035	21.481	-0.6839058387666563	-0.581542359965738	-0.4405465778624961	-0.4534269786168104	-0.4034120230504075	0.7947721149617719	2.4201	2.5542	0.0	0.0	0.0
2021-10-01T23:34:53.000000	-1.8963	-1.4989	0.05068	10.362	5.6224	21.472	-2.065671450193121	-1.2552515125890304	0.05068	10.972833768057946	4.310376417271151	21.472	-2.065671450193121	-1.2552515125890304	0.24668	10.972833768057946	4.310376417271151	21.472	-0.6839058387666563	-0.581542359965738	-0.4405465778624961	-0.4534269786168104	-0.4034120230504075	0.7947721149617719	2.4201	2.5542	0.0	0.0	0.0
2021-10-01T23:34:53.000000	-1.9026	-1.5023	0.035415	7.3334	3.9839	21.466	-2.072340580939788	-1.2578539528061838	0.035415	7.766289225528023	3.055317730686503	21.466	-2.072340580939788	-1.2578539528061838	0.231415	7.766289225528023	3.055317730686503	21.466	-0.6839058387666563	-0.581542359965738	-0.4405465778624961	-0.4534269786168104	-0.4034120230504075	0.7947721149617719	2.4201	2.5542	0.0	0.0	0.0
2021-10-01T23:34:53.000000	-1.9069	-1.5047	0.019276	4.027	2.1895	21.462	-2.076902251939036	-1.2597089885725836	0.019276	4.264935511205422	1.6795726644771685	21.462	-2.076902251939036	-1.2597089885725836	0.21527600000000002	4.264935511205422	1.6795726644771685	21.462	-0.6839058387666563	-0.581542359965738	-0.4405465778624961	-0.4534269786168104	-0.4034120230504075	0.7947721149617719	2.4201	2.5542	0.0	0.0	0.0
2021-10-01T23:34:53.000000	-1.9086	-1.5056	0.0025467	0.53403	0.29046	21.46	-2.0786997192328016	-1.26039390559518	0.0025467	0.56559608427372	0.2228365363988477	21.46	-2.0786997192328016	-1.26039390559518	0.19854670000000002	0.56559608427372	0.2228365363988477	21.46	-0.6839058387666563	-0.581542359965738	-0.4405465778624961	-0.4534269786168104	-0.4034120230504075	0.7947721149617719	2.4201	2.5542	0.0	0.0	0.0
2021-10-01T23:34:53.000000	-1.9077	-1.5051	-0.014269	-2.9859	-1.6238	21.461	-2.0777452358380035	-1.2600079503528852	-0.014269	-3.162365102547576	-1.2457014924086978	21.461	-2.0777452358380035	-1.2600079503528852	0.181731	-3.162365102547576	-1.2457014924086978	21.461	-0.6839058387666563	-0.581542359965738	-0.4405465778624961	-0.4534269786168104	-0.4034120230504075	0.7947721149617719	2.4201	2.5542	0.0	0.0	0.0
2021-10-01T23:34:53.000000	-1.8984	-1.5	-0.046171	-9.4792	-5.1456	21.47	-2.0678904094363704	-1.2560859105017779	-0.046171	-10.038263467557886	-3.9453388391737305	21.47	-2.0678904094363704	-1.2560859105017779	0.14982900000000002	-10.038263467557886	-3.9453388391737305	21.47	-0.6839058387666563	-0.581542359965738	-0.4405465778624961	-0.4534269786168104	-0.4034120230504075	0.7947721149617719	2.4201	2.5542	0.0	0.0	0.0
2021-10-01T23:34:53.000000	-1.8823	-1.4913	-0.074477	-14.822	-8.0238	21.482	-2.0508457138596743	-1.2494242025602844	-0.074477	-15.693470675801464	-6.147196807306522	21.482	-2.0508457138596743	-1.2494242025602844	0.121523	-15.693470675801464	-6.147196807306522	21.482	-0.6839058387666563	-0.581542359965738	-0.4405465778624961	-0.4534269786168104	-0.4034120230504075	0.7947721149617719	2.4201	2.5542	0.0	0.0	0.0
2021-10-01T23:34:53.000000	-1.8625	-1.4806	-0.09955	-19.118	-10.322	21.491	-2.0298838382248747	-1.2412309266665293	-0.09955	-20.23869824466991	-7.901689778850786	21.491	-2.0298838382248747	-1.2412309266665293	0.09645000000000001	-20.23869824466991	-7.901689778850786	21.491	-0.6839058387666563	-0.581542359965738	-0.4405465778624961	-0.4534269786168104	-0.4034120230504075	0.7947721149617719	2.4201	2.5542	0.0	0.0	0.0
2021-10-01T23:34:53.000000	-1.8404	-1.4687	-0.12219	-22.631	-12.192	21.494	-2.0064922573720834	-1.2321285124149517	-0.12219	-23.9543584652146	-9.32715045016438	21.494	-2.0064922573720834	-1.2321285124149517	0.07381000000000001	-23.9543584652146	-9.32715045016438	21.494	-0.6839058387666563	-0.581542359965738	-0.4405465778624961	-0.4534269786168104	-0.4034120230504075	0.7947721149617719	2.4201	2.5542	0.0	0.0	0.0
2021-10-01T23:34:53.000000	-1.8171	-1.4562	-0.14302	-25.571	-13.755	21.492	-1.9818362006708399	-1.2225776554929217	-0.14302	-27.063719599655343	-10.518134218160148	21.492	-1.9818362006708399	-1.2225776554929217	0.05298	-27.063719599655343	-10.518134218160148	21.492	-0.6839058387666563	-0.581542359965738	-0.4405465778624961	-0.4534269786168104	-0.4034120230504075	0.7947721149617719	2.4201	2.5542	0.0	0.0	0.0
2021-10-01T23:34:53.000000	-1.7928	-1.4431	-0.16246	-28.09	-15.098	21.487	-1.9561141610789687	-1.2125538498666035	-0.16246	-29.728296420657028	-11.542360933775663	21.487	-1.9561141610789687	-1.2125538498666035	0.033540000000000014	-29.728296420657028	-11.542360933775663	21.487	-0.6839058387666563	-0.581542359965738	-0.4405465778624961	-0.4534269786168104	-0.4034120230504075	0.7947721149617719	2.4201	2.5542	0.0	0.0	0.0
2021-10-01T23:34:53.000000	-1.7678	-1.4297	-0.18082	-30.293	-16.281	21.478	-1.92966063708396	-1.2023180759219771	-0.18082	-32.059649541228055	-12.446512816593874	21.478	-1.92966063708396	-1.2023180759219771	0.015179999999999999	-32.059649541228055	-12.446512816593874	21.478	-0.6839058387666563	-0.581542359965738	-0.4405465778624961	-0.4534269786168104	-0.4034120230504075	0.7947721149617719	2.4201	2.5542	0.0	0.0	0.0
2021-10-01T23:34:53.000000	-1.7424	-1.416	-0.19828	-32.254	-17.347	21.468	-1.902773368122549	-1.1918335746082882	-0.19828	-34.13649015303805	-13.264198620027386	21.468	-1.902773368122549	-1.1918335746082882	-0.0022800000000000042	-34.13649015303805	-13.264198620027386	21.468	-0.6839058387666563	-0.581542359965738	-0.4405465778624961	-0.4534269786168104	-0.4034120230504075	0.7947721149617719	2.4201	2.5542	0.0	0.0	0.0
2021-10-01T23:34:53.000000	-1.7166	-1.4021	-0.21499	-34.026	-18.325	21.458	-1.8754646072116539	-1.1811995924044485	-0.21499	-36.01497226481658	-14.017705723993947	21.458	-1.8754646072116539	-1.1811995924044485	-0.01898999999999998	-36.01497226481658	-14.017705723993947	21.458	-0.6839058387666563	-0.581542359965738	-0.4405465778624961	-0.4534269786168104	-0.4034120230504075	0.7947721149617719	2.4201	2.5542	0.0	0.0	0.0
2021-10-01T23:34:53.000000	-1.6905	-1.388	-0.23107	-35.65	-19.239	21.449	-1.847833600830187	-1.1704038762935403	-0.23107	-37.73872765697788	-14.725829546495937	21.449	-1.847833600830187	-1.1704038762935403	-0.03506999999999999	-37.73872765697788	-14.725829546495937	21.449	-0.6839058387666563	-0.581542359965738	-0.4405465778624961	-0.4534269786168104	-0.4034120230504075	0.7947721149617719	2.4201	2.5542	0.0	0.0	0.0
2021-10-01T23:34:53.000000	-1.6641	-1.3738	-0.2466	-37.156	-20.105	21.442	-1.819892601995066	-1.1595456727544746	-0.2466	-39.33949075590243	-15.400773619083768	21.442	-1.819892601995066	-1.1595456727544746	-0.050600000000000006	-39.33949075590243	-15.400773619083768	21.442	-0.6839058387666563	-0.581542359965738	-0.4405465778624961	-0.4534269786168104	-0.4034120230504075	0.7947721149617719	2.4201	2.5542	0.0	0.0	0.0
2021-10-01T23:34:53.000000	-1.6375	-1.3594	-0.26164	-38.567	-20.937	21.438	-1.7917286041682852	-1.1485134822914218	-0.26164	-40.84180367410853	-16.053614254913903	21.438	-1.7917286041682852	-1.1485134822914218	-0.06563999999999998	-40.84180367410853	-16.053614254913903	21.438	-0.6839058387666563	-0.581542359965738	-0.4405465778624961	-0.4534269786168104	-0.4034120230504075	0.7947721149617719	2.4201	2.5542	0.0	0.0	0.0
2021-10-01T23:34:53.000000	-1.6108	-1.3449	-0.27625	-39.901	-21.746	21.44	-1.763453106845674	-1.1373942983663754	-0.27625	-42.2648786096613	-16.693063023621363	21.44	-1.763453106845674	-1.1373942983663754	-0.08024999999999999	-42.2648786096613	-16.693063023621363	21.44	-0.6839058387666563	-0.581542359965738	-0.4405465778624961	-0.4534269786168104	-0.4034120230504075	0.7947721149617719	2.4201	2.5542	0.0	0.0	0.0
2021-10-01T23:34:53.000000	-1.5839	-1.3302	-0.29046	-41.173	-22.538	21.45	-1.7349546105314029	-1.1261011275173418	-0.29046	-43.624337715412615	-17.323236761403123	21.45	-1.7349546105314029	-1.1261011275173418	-0.09445999999999999	-43.624337715412615	-17.323236761403123	21.45	-0.6839058387666563	-0.581542359965738	-0.4405465778624961	-0.4534269786168104	-0.4034120230504075	0.7947721149617719	2.4201	2.5542	0.0	0.0	0.0
2021-10-01T23:34:53.000000	-1.557	-1.3154	-0.30431	-42.395	-23.323	21.469	-1.706443861200213	-1.1147087101893962	-0.30431	-44.93331587052373	-17.952589754120183	21.469	-1.706443861200213	-1.1147087101893962	-0.10831000000000002	-44.93331587052373	-17.952589754120183	21.469	-0.6839058387666563	-0.581542359965738	-0.4405465778624961	-0.4534269786168104	-0.4034120230504075	0.7947721149617719	2.4201	2.5542	0.0	0.0	0.0
2021-10-01T23:34:53.000000	-1.5299	-1.3004	-0.31784	-43.577	-24.105	21.502	-1.6777101128773633	-1.1031423059374634	-0.31784	-46.20222784356254	-18.58386655923718	21.502	-1.6777101128773633	-1.1031423059374634	-0.12184	-46.20222784356254	-18.58386655923718	21.502	-0.6839058387666563	-0.581542359965738	-0.4405465778624961	-0.4534269786168104	-0.4034120230504075	0.7947721149617719	2.4201	2.5542	0.0	0.0	0.0
2021-10-01T23:34:53.000000	-1.5027	-1.2854	-0.33108	-44.727	-24.892	21.552	-1.6488771180756017	-1.0915881547024493	-0.33108	-47.43999359419548	-19.22402665371361	21.552	-1.6488771180756017	-1.0915881547024493	-0.13507999999999998	-47.43999359419548	-19.22402665371361	21.552	-0.6839058387666563	-0.581542359965738	-0.4405465778624961	-0.4534269786168104	-0.4034120230504075	0.7947721149617719	2.4201	2.5542	0.0	0.0	0.0
2021-10-01T23:34:53.000000	-1.4755	-1.2702	-0.34405	-45.853	-25.687	21.625	-1.6200196172400037	-1.079835510509611	-0.34405	-48.65492043124304	-19.87506719056337	21.625	-1.6200196172400037	-1.079835510509611	-0.14805000000000001	-48.65492043124304	-19.87506719056337	21.625	-0.6839058387666563	-0.581542359965738	-0.4405465778624961	-0.4534269786168104	-0.4034120230504075	0.7947721149617719	2.4201	2.5542	0.0	0.0	0.0
2021-10-01T23:34:53.000000	-1.4483	-1.2549	-0.35677	-46.964	-26.496	21.726	-1.5911498633874872	-1.067983619837861	-0.35677	-49.856675718822366	-20.541840186998527	21.726	-1.5911498633874872	-1.067983619837861	-0.16076999999999997	-49.856675718822366	-20.541840186998527	21.726	-0.6839058387666563	-0.581542359965738	-0.4405465778624961	-0.4534269786168104	-0.4034120230504075	0.7947721149617719	2.4201	2.5542	0.0	0.0	0.0
2021-10-01T23:34:53.000000	-1.421	-1.2394	-0.36928	-48.066	-27.327	21.86	-1.5621563570222223	-1.0559454892252054	-0.36928	-51.05219448702165	-21.231550180316937	21.86	-1.5621563570222223	-1.0559454892252054	-0.17328	-51.05219448702165	-21.231550180316937	21.86	-0.6839058387666563	-0.581542359965738	-0.4405465778624961	-0.4534269786168104	-0.4034120230504075	0.7947721149617719	2.4201	2.5542	0.0	0.0	0.0
2021-10-01T23:34:53.000000	-1.3937	-1.2238	-0.3816	-49.169	-28.185	22.034	-1.5331505976400395	-1.043808112133638	-0.3816	-52.252014034577975	-21.947934192772358	22.034	-1.5331505976400395	-1.043808112133638	-0.1856	-52.252014034577975	-21.947934192772358	22.034	-0.6839058387666563	-0.581542359965738	-0.4405465778624961	-0.4534269786168104	-0.4034120230504075	0.7947721149617719	2.4201	2.5542	0.0	0.0	0.0
2021-10-01T23:34:53.000000	-1.3664	-1.2081	-0.39375	-50.282	-29.077	22.254	-1.5041325852409382	-1.0315714885631588	-0.39375	-53.465924255777686	-22.696836706365993	22.254	-1.5041325852409382	-1.0315714885631588	-0.19774999999999998	-53.465924255777686	-22.696836706365993	22.254	-0.6839058387666563	-0.581542359965738	-0.4405465778624961	-0.4534269786168104	-0.4034120230504075	0.7947721149617719	2.4201	2.5542	0.0	0.0	0.0
2021-10-01T23:34:53.000000	-1.3392	-1.1923	-0.40576	-51.414	-30.014	22.526	-1.4752015663038305	-1.0192233654968494	-0.40576	-54.70420516558387	-23.488072062255487	22.526	-1.4752015663038305	-1.0192233654968494	-0.20976	-54.70420516558387	-23.488072062255487	22.526	-0.6839058387666563	-0.581542359965738	-0.4405465778624961	-0.4534269786168104	-0.4034120230504075	0.7947721149617719	2.4201	2.5542	0.0	0.0	0.0
2021-10-01T23:34:53.000000	-1.3119	-1.1763	-0.41764	-52.577	-31.003	22.856	-1.4461467948539748	-1.0066890024896347	-0.41764	-55.979624052650216	-24.327117151934488	22.856	-1.4461467948539748	-1.0066890024896347	-0.22164	-55.979624052650216	-24.327117151934488	22.856	-0.6839058387666563	-0.581542359965738	-0.4405465778624961	-0.4534269786168104	-0.4034120230504075	0.7947721149617719	2.4201	2.5542	0.0	0.0	0.0
2021-10-01T23:34:53.000000	-1.2847	-1.1602	-0.42943	-53.784	-32.058	23.248	-1.417179016866112	-0.9940431399865898	-0.42943	-57.30679838160382	-25.22627359025129	23.248	-1.417179016866112	-0.9940431399865898	-0.23342999999999997	-57.30679838160382	-25.22627359025129	23.248	-0.6839058387666563	-0.581542359965738	-0.4405465778624961	-0.4534269786168104	-0.4034120230504075	0.7947721149617719	2.4201	2.5542	0.0	0.0	0.0
2021-10-01T23:34:53.000000	-1.2576	-1.1439	-0.44114	-55.049	-33.19	23.704	-1.3882859793233253	-0.9811865315088031	-0.44114	-58.700970491353345	-26.19474306751763	23.704	-1.3882859793233253	-0.9811865315088031	-0.24513999999999997	-58.700970491353345	-26.19474306751763	23.704	-0.6839058387666563	-0.581542359965738	-0.4405465778624961	-0.4534269786168104	-0.4034120230504075	0.7947721149617719	2.4201	2.5542	0.0	0.0	0.0
2021-10-01T23:34:53.000000	-1.2305	-1.1275	-0.45279	-56.387	-34.415	24.224	-1.3593806887636197	-0.9682306765521044	-0.45279	-60.1789878364425	-27.24656706782168	24.224	-1.3593806887636197	-0.9682306765521044	-0.25679	-60.1789878364425	-27.24656706782168	24.224	-0.6839058387666563	-0.581542359965738	-0.4405465778624961	-0.4534269786168104	-0.4034120230504075	0.7947721149617719	2.4201	2.5542	0.0	0.0	0.0
2021-10-01T23:34:53.000000	-1.2035	-1.1109	-0.46439	-57.814	-35.747	24.806	-1.33055013864899	-0.9550640756206638	-0.46439	-61.75844527586574	-28.393679615504162	24.806	-1.33055013864899	-0.9550640756206638	-0.26839	-61.75844527586574	-28.393679615504162	24.806	-0.6839058387666563	-0.581542359965738	-0.4405465778624961	-0.4534269786168104	-0.4034120230504075	0.7947721149617719	2.4201	2.5542	0.0	0.0	0.0
2021-10-01T23:34:53.000000	-1.1765	-1.0941	-0.47593	-59.35	-37.205	25.444	-1.3016950825005238	-0.9416989817313995	-0.47593	-63.461520178619885	-29.652486938174697	25.444	-1.3016950825005238	-0.9416989817313995	-0.27993	-63.461520178619885	-29.652486938174697	25.444	-0.6839058387666563	-0.581542359965738	-0.4405465778624961	-0.4534269786168104	-0.4034120230504075	0.7947721149617719	2.4201	2.5542	0.0	0.0	0.0
2021-10-01T23:34:53.000000	-1.1497	-1.0772	-0.48743	-61.011	-38.805	26.13	-1.2730262662929626	-0.9282101353293869	-0.48743	-65.30605246403776	-31.03690798975225	26.13	-1.2730262662929626	-0.9282101353293869	-0.29142999999999997	-65.30605246403776	-31.03690798975225	26.13	-0.6839058387666563	-0.581542359965738	-0.4405465778624961	-0.4534269786168104	-0.4034120230504075	0.7947721149617719	2.4201	2.5542	0.0	0.0	0.0
2021-10-01T23:34:53.000000	-1.123	-1.0601	-0.49887	-62.817	-40.568	26.85	-1.2444321905304772	-0.9145105429526323	-0.49887	-67.31446456145457	-32.56533392742467	26.85	-1.2444321905304772	-0.9145105429526323	-0.30287	-67.31446456145457	-32.56533392742467	26.85	-0.6839058387666563	-0.581542359965738	-0.4405465778624961	-0.4534269786168104	-0.4034120230504075	0.7947721149617719	2.4201	2.5542	0.0	0.0	0.0
2021-10-01T23:34:53.000000	-1.0963	-1.0427	-0.51023	-64.786	-42.513	27.589	-1.215801355717237	-0.900513211139142	-0.51023	-69.50694891028891	-34.25441603913991	27.589	-1.215801355717237	-0.900513211139142	-0.31422999999999995	-69.50694891028891	-34.25441603913991	27.589	-0.6839058387666563	-0.581542359965738	-0.4405465778624961	-0.4534269786168104	-0.4034120230504075	0.7947721149617719	2.4201	2.5542	0.0	0.0	0.0
2021-10-01T23:34:53.000000	-1.0698	-1.0252	-0.5215	-66.938	-44.66	28.328	-1.187356760844902	-0.8863921268129034	-0.5215	-71.90580540970683	-36.121553017296705	28.328	-1.187356760844902	-0.8863921268129034	-0.32549999999999996	-71.90580540970683	-36.121553017296705	28.328	-0.6839058387666563	-0.581542359965738	-0.4405465778624961	-0.4534269786168104	-0.4034120230504075	0.7947721149617719	2.4201	2.5542	0.0	0.0	0.0
2021-10-01T23:34:53.000000	-1.0434	-1.0074	-0.53264	-69.29	-47.032	29.044	-1.1589746534007241	-0.8719610500330112	-0.53264	-74.5307241550145	-38.18748853916867	29.044	-1.1589746534007241	-0.8719610500330112	-0.33664	-74.5307241550145	-38.18748853916867	29.044	-0.6839058387666563	-0.581542359965738	-0.4405465778624961	-0.4534269786168104	-0.4034120230504075	0.7947721149617719	2.4201	2.5542	0.0	0.0	0.0
2021-10-01T23:34:53.000000	-1.017	-0.98934	-0.5436	-71.862	-49.649	29.715	-1.130560688112559	-0.857271932407948	-0.5436	-77.40400504537794	-40.46962129715454	29.715	-1.130560688112559	-0.857271932407948	-0.34759999999999996	-77.40400504537794	-40.46962129715454	29.715	-0.6839058387666563	-0.581542359965738	-0.4405465778624961	-0.4534269786168104	-0.4034120230504075	0.7947721149617719	2.4201	2.5542	0.0	0.0	0.0
2021-10-01T23:34:53.000000	-0.99081	-0.97105	-0.55436	-74.671	-52.535	30.313	-1.1023269584911966	-0.8423288165458591	-0.55436	-80.54546070627259	-42.989687433317044	30.313	-1.1023269584911966	-0.8423288165458591	-0.35835999999999996	-80.54546070627259	-42.989687433317044	30.313	-0.6839058387666563	-0.581542359965738	-0.4405465778624961	-0.4534269786168104	-0.4034120230504075	0.7947721149617719	2.4201	2.5542	0.0	0.0	0.0
2021-10-01T23:34:53.000000	-0.96465	-0.95248	-0.56486	-77.737	-55.712	30.809	-1.0740886943661367	-0.8271041346377417	-0.56486	-83.9776360972028	-45.76707056963315	30.809	-1.0740886943661367	-0.8271041346377417	-0.36886	-83.9776360972028	-45.76707056963315	30.809	-0.6839058387666563	-0.581542359965738	-0.4405465778624961	-0.4534269786168104	-0.4034120230504075	0.7947721149617719	2.4201	2.5542	0.0	0.0	0.0
2021-10-01T23:34:53.000000	-0.93858	-0.93362	-0.57504	-81.078	-59.207	31.173	-1.0459042183230345	-0.8115806102255535	-0.57504	-87.72170389894063	-48.82636171236375	31.173	-1.0459042183230345	-0.8115806102255535	-0.37904	-87.72170389894063	-48.82636171236375	31.173	-0.6839058387666563	-0.581542359965738	-0.4405465778624961	-0.4534269786168104	-0.4034120230504075	0.7947721149617719	2.4201	2.5542	0.0	0.0	0.0
2021-10-01T23:34:53.000000	-0.91259	-0.91446	-0.58485	-84.717	-63.046	31.371	-1.0177623804123073	-0.795749543963095	-0.58485	-91.80367658603458	-52.190546752134765	31.371	-1.0177623804123073	-0.795749543963095	-0.38885	-91.80367658603458	-52.190546752134765	31.371	-0.6839058387666563	-0.581542359965738	-0.4405465778624961	-0.4534269786168104	-0.4034120230504075	0.7947721149617719	2.4201	2.5542	0.0	0.0	0.0
2021-10-01T23:34:53.000000	-0.88667	-0.89498	-0.59424	-88.675	-67.26	31.369	-0.9896508053826798	-0.779592311856276	-0.59424	-96.24819435430078	-55.88781896385602	31.369	-0.9896508053826798	-0.779592311856276	-0.39824	-96.24819435430078	-55.88781896385602	31.369	-0.6839058387666563	-0.581542359965738	-0.4405465778624961	-0.4534269786168104	-0.4034120230504075	0.7947721149617719	2.4201	2.5542	0.0	0.0	0.0
2021-10-01T23:34:53.000000	-0.86083	-0.87519	-0.60315	-92.977	-71.881	31.127	-0.9615806431837353	-0.7631176132512956	-0.60315	-101.08398978888101	-59.946873966549724	31.127	-0.9615806431837353	-0.7631176132512956	-0.40714999999999996	-101.08398978888101	-59.946873966549724	31.127	-0.6839058387666563	-0.581542359965738	-0.4405465778624961	-0.4534269786168104	-0.4034120230504075	0.7947721149617719	2.4201	2.5542	0.0	0.0	0.0
2021-10-01T23:34:53.000000	-0.83505	-0.85507	-0.6115	-97.651	-76.946	30.604	-0.9335295939163076	-0.7463080494557549	-0.6115	-106.34338552013037	-64.4010021126762	30.604	-0.9335295939163076	-0.7463080494557549	-0.41550000000000004	-106.34338552013037	-64.4010021126762	30.604	-0.6839058387666563	-0.581542359965738	-0.4405465778624961	-0.4534269786168104	-0.4034120230504075	0.7947721149617719	2.4201	2.5542	0.0	0.0	0.0
2021-10-01T23:34:53.000000	-0.80935	-0.83463	-0.61926	-102.73	-82.496	29.753	-0.905518732177871	-0.729171094514162	-0.61926	-112.06415662302626	-69.28685096300623	29.753	-0.905518732177871	-0.729171094514162	-0.42326	-112.06415662302626	-69.28685096300623	29.753	-0.6839058387666563	-0.581542359965738	-0.4405465778624961	-0.4534269786168104	-0.4034120230504075	0.7947721149617719	2.4201	2.5542	0.0	0.0	0.0
2021-10-01T23:34:53.000000	-0.78372	-0.81385	-0.62635	-108.25	-88.579	28.521	-0.8775356827171508	-0.7116881244324257	-0.62635	-118.28791327809768	-74.64764774132699	28.521	-0.8775356827171508	-0.7116881244324257	-0.43034999999999995	-118.28791327809768	-74.64764774132699	28.521	-0.6839058387666563	-0.581542359965738	-0.4405465778624961	-0.4534269786168104	-0.4034120230504075	0.7947721149617719	2.4201	2.5542	0.0	0.0	0.0
2021-10-01T23:34:53.000000	-0.75816	-0.79274	-0.63273	-114.24	-95.247	26.85	-0.8495816708358385	-0.6938690638584377	-0.63273	-125.04980853302655	-80.53144724176634	26.85	-0.8495816708358385	-0.6938690638584377	-0.43673	-125.04980853302655	-80.53144724176634	26.85	-0.6839058387666563	-0.581542359965738	-0.4405465778624961	-0.4534269786168104	-0.4034120230504075	0.7947721149617719	2.4201	2.5542	0.0	0.0	0.0
2021-10-01T23:34:53.000000	-0.7327	-0.77131	-0.63833	-120.77	-102.56	24.671	-0.8216876957792998	-0.6757201615350136	-0.63833	-132.42666673320215	-86.98922023982858	24.671	-0.8216876957792998	-0.6757201615350136	-0.44232999999999995	-132.42666673320215	-86.98922023982858	24.671	-0.6839058387666563	-0.581542359965738	-0.4405465778624961	-0.4534269786168104	-0.4034120230504075	0.7947721149617719	2.4201	2.5542	0.0	0.0	0.0
2021-10-01T23:34:53.000000	-0.70733	-0.74957	-0.6431	-127.89	-110.6	21.907	-0.7938450582013351	-0.6572525674117361	-0.6431	-140.4781585919534	-94.09622233976235	21.907	-0.7938450582013351	-0.6572525674117361	-0.4471	-140.4781585919534	-94.09622233976235	21.907	-0.6839058387666563	-0.581542359965738	-0.4405465778624961	-0.4534269786168104	-0.4034120230504075	0.7947721149617719	2.4201	2.5542	0.0	0.0	0.0
2021-10-01T23:34:53.000000	-0.69048	-0.73491	-0.64579	-132.99	-116.39	19.695	-0.7753257342244724	-0.6447676669539832	-0.64579	-146.24917869602456	-99.21768960592802	19.695	-0.7753257342244724	-0.6447676669539832	-0.44978999999999997	-146.24917869602456	-99.21768960592802	19.695	-0.6839058387666563	-0.581542359965738	-0.4405465778624961	-0.4534269786168104	-0.4034120230504075	0.7947721149617719	2.4201	2.5542	0.0	0.0	0.0
2021-10-01T23:34:53.000000	-0.67927	-0.72506	-0.64736	-136.56	-120.46	18.039	-0.7629932817720061	-0.6363654519777013	-0.64736	-150.2909757817505	-102.81958859365899	18.039	-0.7629932817720061	-0.6363654519777013	-0.45136000000000004	-150.2909757817505	-102.81958859365899	18.039	-0.6839058387666563	-0.581542359965738	-0.4405465778624961	-0.4534269786168104	-0.4034120230504075	0.7947721149617719	2.4201	2.5542	0.0	0.0	0.0
2021-10-01T23:34:53.000000	-0.67181	-0.71847	-0.6483	-139.02	-123.28	16.848	-0.7547820206302692	-0.6307391840795116	-0.6483	-153.0779742400767	-105.31691508278436	16.848	-0.7547820206302692	-0.6307391840795116	-0.4523	-153.0779742400767	-105.31691508278436	16.848	-0.6839058387666563	-0.581542359965738	-0.4405465778624961	-0.4534269786168104	-0.4034120230504075	0.7947721149617719	2.4201	2.5542	0.0	0.0	1.0
2021-10-01T23:34:53.000000	-0.64361	-0.69321	-0.65112	-148.99	-134.73	11.636	-0.7236994015035767	-0.6091248742773232	-0.65112	-164.37581862472803	-115.45901113144224	11.636	-0.7236994015035767	-0.6091248742773232	-0.45512	-164.37581862472803	-115.45901113144224	11.636	-0.6839058387666563	-0.581542359965738	-0.4405465778624961	-0.4534269786168104	-0.4034120230504075	0.7947721149617719	2.4201	2.5542	0.0	0.0	0.37511
2021-10-01T23:34:53.000000	-0.61559	-0.66763	-0.65267	-160.06	-147.54	5.1795	-0.692756216384787	-0.5871709203121642	-0.65267	-176.93201530749795	-126.81607610720064	5.1795	-0.692756216384787	-0.5871709203121642	-0.45666999999999996	-176.93201530749795	-126.81607610720064	5.1795	-0.6839058387666563	-0.581542359965738	-0.4405465778624961	-0.4534269786168104	-0.4034120230504075	0.7947721149617719	2.4201	2.5542	0.0	0.0	0.0
2021-10-01T23:34:53.000000	-0.5878	-0.64177	-0.65291	-172.39	-161.9	-2.7573	-0.6620069897201237	-0.56491089426714	-0.65291	-190.92863938679005	-139.55707349292283	-2.7573	-0.6620069897201237	-0.56491089426714	-0.45691	-190.92863938679005	-139.55707349292283	-2.7573	-0.6839058387666563	-0.581542359965738	-0.4405465778624961	-0.4534269786168104	-0.4034120230504075	0.7947721149617719	2.4201	2.5542	0.0	0.0	0.0
2021-10-01T23:34:53.000000	-0.56025	-0.61566	-0.65177	-186.19	-178.06	-12.461	-0.6314653220625532	-0.5423733447842326	-0.65177	-206.60474101061496	-153.90438815036012	-12.461	-0.6314653220625532	-0.5423733447842326	-0.45576999999999995	-206.60474101061496	-153.90438815036012	-12.461	-0.6839058387666563	-0.581542359965738	-0.4405465778624961	-0.4534269786168104	-0.4034120230504075	0.7947721149617719	2.4201	2.5542	0.0	0.0	0.0
2021-10-01T23:34:53.000000	-0.53299	-0.58936	-0.64923	-201.69	-196.29	-24.286	-0.6011881884616822	-0.5196116932423296	-0.64923	-224.2216702261491	-170.09780363366255	-24.286	-0.6011881884616822	-0.5196116932423296	-0.45322999999999997	-224.2216702261491	-170.09780363366255	-24.286	-0.6839058387666563	-0.581542359965738	-0.4405465778624961	-0.4534269786168104	-0.4034120230504075	0.7947721149617719	2.4201	2.5542	0.0	0.0	0.0
2021-10-01T23:34:53.000000	-0.50605	-0.56292	-0.64524	-219.18	-216.94	-38.672	-0.5712114893696437	-0.49667188697581144	-0.64524	-244.11012738145075	-188.44914886995872	-38.672	-0.5712114893696437	-0.49667188697581144	-0.44924000000000003	-244.11012738145075	-188.44914886995872	-38.672	-0.6839058387666563	-0.581542359965738	-0.4405465778624961	-0.4534269786168104	-0.4034120230504075	0.7947721149617719	2.4201	2.5542	0.0	0.0	0.0
