# Supplementary material for: Direct evidence of substorm-related impulsive injections of electrons at Mercury
Source: Nat Commun. 2023 Jul 18;14:4019. doi: 10.1038/s41467-023-39565-4 (PMC10354196; doi:10.1038/s41467-023-39565-4)
Supplement: Supplementary file 3 — SourceDatafile [file 41467_2023_39565_MOESM3_ESM.zip › SourceDataFile/FieldLinetracing/Final_KT17tracing_001144.txt]

2021-10-01T23:34:04.000000	-0.45754	-0.37756	0.592	399.08	310.76	-147.0	-0.5003548302898374	-0.31865255217184113	0.592	434.15032341657735	259.5190179491308	-147.0	-0.5003548302898374	-0.31865255217184113	0.788	434.15032341657735	259.5190179491308	-147.0	-0.7752442933778231	-0.4740909921229551	-0.41741348417725066	-0.526608295634382	-0.3347549725972096	0.7814235799427176	2.5687	2.0479	0.0	0.0	0.0
2021-10-01T23:34:04.000000	-0.48653	-0.40002	0.60185	358.77	276.3	-111.77	-0.5318784121262227	-0.33739116173084327	0.60185	389.9216781371804	230.25787243585194	-111.77	-0.5318784121262227	-0.33739116173084327	0.79785	389.9216781371804	230.25787243585194	-111.77	-0.7752442933778231	-0.4740909921229551	-0.41741348417725066	-0.526608295634382	-0.3347549725972096	0.7814235799427176	2.5687	2.0479	0.0	0.0	0.0
2021-10-01T23:34:04.000000	-0.51594	-0.42253	0.6102	324.0	246.61	-83.205	-0.5638249556824968	-0.35612793185824465	0.6102	351.77575669650065	205.05196682939754	-83.205	-0.5638249556824968	-0.35612793185824465	0.8062	351.77575669650065	205.05196682939754	-83.205	-0.7752442933778231	-0.4740909921229551	-0.41741348417725066	-0.526608295634382	-0.3347549725972096	0.7814235799427176	2.5687	2.0479	0.0	0.0	0.0
2021-10-01T23:34:04.000000	-0.54572	-0.44506	0.61706	293.83	220.88	-59.982	-0.5961411618141284	-0.37483921511883095	0.61706	318.68039275572886	183.2125830096131	-59.982	-0.5961411618141284	-0.37483921511883095	0.8130600000000001	318.68039275572886	183.2125830096131	-59.982	-0.7752442933778231	-0.4740909921229551	-0.41741348417725066	-0.526608295634382	-0.3347549725972096	0.7814235799427176	2.5687	2.0479	0.0	0.0	0.0
2021-10-01T23:34:04.000000	-0.57583	-0.46755	0.62244	267.49	198.47	-41.065	-0.6287799801194017	-0.39347036483202225	0.62244	289.79296911896694	164.1988917417333	-41.065	-0.6287799801194017	-0.39347036483202225	0.8184400000000001	289.79296911896694	164.1988917417333	-41.065	-0.7752442933778231	-0.4740909921229551	-0.41741348417725066	-0.526608295634382	-0.3347549725972096	0.7814235799427176	2.5687	2.0479	0.0	0.0	0.0
2021-10-01T23:34:04.000000	-0.60623	-0.48995	0.62636	244.37	178.85	-25.647	-0.6616955854982932	-0.4119766589651299	0.62636	264.4431412751859	147.5596300907266	-25.647	-0.6616955854982932	-0.4119766589651299	0.82236	264.4431412751859	147.5596300907266	-25.647	-0.7752442933778231	-0.4740909921229551	-0.41741348417725066	-0.526608295634382	-0.3347549725972096	0.7814235799427176	2.5687	2.0479	0.0	0.0	0.0
2021-10-01T23:34:04.000000	-0.63688	-0.51222	0.62886	223.98	161.59	-13.093	-0.6948433781524704	-0.4303233001333566	0.62886	242.09191350496906	132.92807798017157	-13.093	-0.6948433781524704	-0.4303233001333566	0.8248599999999999	242.09191350496906	132.92807798017157	-13.093	-0.7752442933778231	-0.4740909921229551	-0.41741348417725066	-0.526608295634382	-0.3347549725972096	0.7814235799427176	2.5687	2.0479	0.0	0.0	0.0
2021-10-01T23:34:04.000000	-0.66773	-0.53432	0.62997	205.92	146.36	-2.8958	-0.7281688336357105	-0.44847671625359664	0.62997	222.3018649368389	120.02573409733188	-2.8958	-0.7281688336357105	-0.44847671625359664	0.8259700000000001	222.3018649368389	120.02573409733188	-2.8958	-0.7752442933778231	-0.4740909921229551	-0.41741348417725066	-0.526608295634382	-0.3347549725972096	0.7814235799427176	2.5687	2.0479	0.0	0.0	0.0
2021-10-01T23:34:04.000000	-0.69876	-0.5562	0.62975	189.86	132.87	5.3497	-0.7616459761437716	-0.4663897346897778	0.62975	204.70994844132343	108.6052186091935	5.3497	-0.7616459761437716	-0.4663897346897778	0.82575	204.70994844132343	108.6052186091935	5.3497	-0.7752442933778231	-0.4740909921229551	-0.41741348417725066	-0.526608295634382	-0.3347549725972096	0.7814235799427176	2.5687	2.0479	0.0	0.0	0.0
2021-10-01T23:34:04.000000	-0.72992	-0.57784	0.62824	175.52	120.88	11.97	-0.7952227318338143	-0.48404863265457665	0.62824	189.0088666368655	98.46264841373906	11.97	-0.7952227318338143	-0.48404863265457665	0.8242400000000001	189.0088666368655	98.46264841373906	11.97	-0.7752442933778231	-0.4740909921229551	-0.41741348417725066	-0.526608295634382	-0.3347549725972096	0.7814235799427176	2.5687	2.0479	0.0	0.0	0.0
2021-10-01T23:34:04.000000	-0.76119	-0.5992	0.62551	162.67	110.19	17.232	-0.8288743502032891	-0.5014161621598123	0.62551	174.94584658813142	89.42771249205683	17.232	-0.8288743502032891	-0.5014161621598123	0.82151	174.94584658813142	89.42771249205683	17.232	-0.7752442933778231	-0.4740909921229551	-0.41741348417725066	-0.526608295634382	-0.3347549725972096	0.7814235799427176	2.5687	2.0479	0.0	0.0	0.0
2021-10-01T23:34:04.000000	-0.79254	-0.62026	0.62163	151.13	100.65	21.352	-0.8625686067051386	-0.5184761498147779	0.62163	162.32386510770255	81.37359655623186	21.352	-0.8625686067051386	-0.5184761498147779	0.8176300000000001	162.32386510770255	81.37359655623186	21.352	-0.7752442933778231	-0.4740909921229551	-0.41741348417725066	-0.526608295634382	-0.3347549725972096	0.7814235799427176	2.5687	2.0479	0.0	0.0	0.0
2021-10-01T23:34:04.000000	-0.82395	-0.64099	0.61666	140.74	92.103	24.511	-0.8962819761385049	-0.5352012722791832	0.61666	150.9648905927582	74.16408846144171	24.511	-0.8962819761385049	-0.5352012722791832	0.8126599999999999	150.9648905927582	74.16408846144171	24.511	-0.7752442933778231	-0.4740909921229551	-0.41741348417725066	-0.526608295634382	-0.3347549725972096	0.7814235799427176	2.5687	2.0479	0.0	0.0	0.0
2021-10-01T23:34:04.000000	-0.85541	-0.6614	0.6107	131.37	84.445	26.858	-0.9300057591571889	-0.5516026795026115	0.6107	140.72715948311796	67.71190079161182	26.858	-0.9300057591571889	-0.5516026795026115	0.8067	140.72715948311796	67.71190079161182	26.858	-0.7752442933778231	-0.4740909921229551	-0.41741348417725066	-0.526608295634382	-0.3347549725972096	0.7814235799427176	2.5687	2.0479	0.0	0.0	0.0
2021-10-01T23:34:04.000000	-0.8869	-0.68146	0.60382	122.9	77.573	28.52	-0.9637164305603324	-0.567653048144773	0.60382	131.47895539666186	61.929513293764884	28.52	-0.9637164305603324	-0.567653048144773	0.79982	131.47895539666186	61.929513293764884	28.52	-0.7752442933778231	-0.4740909921229551	-0.41741348417725066	-0.526608295634382	-0.3347549725972096	0.7814235799427176	2.5687	2.0479	0.0	0.0	0.0
2021-10-01T23:34:04.000000	-0.91842	-0.70117	0.59611	115.25	71.402	29.602	-0.9974139903479357	-0.5833523782056674	0.59611	123.13046608587987	56.74236887436041	29.602	-0.9974139903479357	-0.5833523782056674	0.7921100000000001	123.13046608587987	56.74236887436041	29.602	-0.7752442933778231	-0.4740909921229551	-0.41741348417725066	-0.526608295634382	-0.3347549725972096	0.7814235799427176	2.5687	2.0479	0.0	0.0	0.0
2021-10-01T23:34:04.000000	-0.94997	-0.72053	0.58765	108.34	65.862	30.198	-1.0310984385199986	-0.5987006696852949	0.58765	115.59371725579977	52.090797411694666	30.198	-1.0310984385199986	-0.5987006696852949	0.78365	115.59371725579977	52.090797411694666	30.198	-0.7752442933778231	-0.4740909921229551	-0.41741348417725066	-0.526608295634382	-0.3347549725972096	0.7814235799427176	2.5687	2.0479	0.0	0.0	0.0
2021-10-01T23:34:04.000000	-0.98155	-0.73955	0.57854	102.09	60.888	30.387	-1.064771000378213	-0.6137078472315467	0.57854	108.7813472622952	47.920091108009586	30.387	-1.064771000378213	-0.6137078472315467	0.77454	108.7813472622952	47.920091108009586	30.387	-0.7752442933778231	-0.4740909921229551	-0.41741348417725066	-0.526608295634382	-0.3347549725972096	0.7814235799427176	2.5687	2.0479	0.0	0.0	0.0
2021-10-01T23:34:04.000000	-1.0132	-0.75822	0.56888	96.441	56.426	30.242	-1.098470149212452	-0.628359084989764	0.56888	102.6281840536723	44.18388614467453	30.242	-1.098470149212452	-0.628359084989764	0.76488	102.6281840536723	44.18388614467453	30.242	-0.7752442933778231	-0.4740909921229551	-0.41741348417725066	-0.526608295634382	-0.3347549725972096	0.7814235799427176	2.5687	2.0479	0.0	0.0	0.0
2021-10-01T23:34:04.000000	-1.0448	-0.77657	0.55874	91.35	52.429	29.826	-1.1320804651530962	-0.6426988605239228	0.55874	97.08579272604739	40.84080547387577	29.826	-1.1320804651530962	-0.6426988605239228	0.75474	97.08579272604739	40.84080547387577	29.826	-0.7752442933778231	-0.4740909921229551	-0.41741348417725066	-0.526608295634382	-0.3347549725972096	0.7814235799427176	2.5687	2.0479	0.0	0.0	0.0
2021-10-01T23:34:04.000000	-1.0765	-0.7946	0.54821	86.767	48.854	29.199	-1.1657508179185145	-0.656708794308645	0.54821	92.09928124268973	37.85429961814032	29.199	-1.1657508179185145	-0.656708794308645	0.74421	92.09928124268973	37.85429961814032	29.199	-0.7752442933778231	-0.4740909921229551	-0.41741348417725066	-0.526608295634382	-0.3347549725972096	0.7814235799427176	2.5687	2.0479	0.0	0.0	0.0
2021-10-01T23:34:04.000000	-1.1083	-0.81232	0.5374	82.649	45.662	28.412	-1.199482432810398	-0.6703988109918226	0.5374	87.62119494106909	35.19093124796742	28.412	-1.199482432810398	-0.6703988109918226	0.7334	87.62119494106909	35.19093124796742	28.412	-0.7752442933778231	-0.4740909921229551	-0.41741348417725066	-0.526608295634382	-0.3347549725972096	0.7814235799427176	2.5687	2.0479	0.0	0.0	0.0
2021-10-01T23:34:04.000000	-1.1402	-0.82977	0.52636	78.956	42.816	27.517	-1.2332802110355137	-0.6838086091650198	0.52636	83.60730161336095	32.81888037292698	27.517	-1.2332802110355137	-0.6838086091650198	0.7223600000000001	83.60730161336095	32.81888037292698	27.517	-0.7752442933778231	-0.4740909921229551	-0.41741348417725066	-0.526608295634382	-0.3347549725972096	0.7814235799427176	2.5687	2.0479	0.0	0.0	0.0
2021-10-01T23:34:04.000000	-1.1721	-0.84694	0.51517	75.649	40.283	26.558	-1.2670436808132584	-0.6969405171972638	0.51517	80.01485163720669	30.710174331576205	26.558	-1.2670436808132584	-0.6969405171972638	0.7111700000000001	80.01485163720669	30.710174331576205	26.558	-0.7752442933778231	-0.4740909921229551	-0.41741348417725066	-0.526608295634382	-0.3347549725972096	0.7814235799427176	2.5687	2.0479	0.0	0.0	0.0
2021-10-01T23:34:04.000000	-1.2042	-0.86387	0.5039	72.691	38.031	25.575	-1.3009762363082231	-0.7098097276462829	0.5039	76.80320284999507	28.837587866923037	25.575	-1.3009762363082231	-0.7098097276462829	0.6999	76.80320284999507	28.837587866923037	25.575	-0.7752442933778231	-0.4740909921229551	-0.41741348417725066	-0.526608295634382	-0.3347549725972096	0.7814235799427176	2.5687	2.0479	0.0	0.0	0.0
2021-10-01T23:34:04.000000	-1.2364	-0.88055	0.49259	70.044	36.029	24.604	-1.334977405739804	-0.722418568881104	0.49259	73.93084315449495	27.17501071693377	24.604	-1.334977405739804	-0.722418568881104	0.68859	73.93084315449495	27.17501071693377	24.604	-0.7752442933778231	-0.4740909921229551	-0.41741348417725066	-0.526608295634382	-0.3347549725972096	0.7814235799427176	2.5687	2.0479	0.0	0.0	0.0
2021-10-01T23:34:04.000000	-1.2687	-0.89703	0.48127	67.671	34.248	23.674	-1.3690533156164604	-0.7348166641411832	0.48127	71.35749797860267	25.69819501898369	23.674	-1.3690533156164604	-0.7348166641411832	0.67727	71.35749797860267	25.69819501898369	23.674	-0.7752442933778231	-0.4740909921229551	-0.41741348417725066	-0.526608295634382	-0.3347549725972096	0.7814235799427176	2.5687	2.0479	0.0	0.0	0.0
2021-10-01T23:34:04.000000	-1.3011	-0.91329	0.46997	65.535	32.658	22.808	-1.4032015153348083	-0.7469841641307381	0.46997	69.04277022004528	24.381900445659006	22.808	-1.4032015153348083	-0.7469841641307381	0.66597	69.04277022004528	24.381900445659006	22.808	-0.7752442933778231	-0.4740909921229551	-0.41741348417725066	-0.526608295634382	-0.3347549725972096	0.7814235799427176	2.5687	2.0479	0.0	0.0	0.0
2021-10-01T23:34:04.000000	-1.3336	-0.92937	0.45869	63.6	31.233	22.022	-1.4374269061016152	-0.7589607674413335	0.45869	66.94774536201587	23.204733998533197	22.022	-1.4374269061016152	-0.7589607674413335	0.65469	66.94774536201587	23.204733998533197	22.022	-0.7752442933778231	-0.4740909921229551	-0.41741348417725066	-0.526608295634382	-0.3347549725972096	0.7814235799427176	2.5687	2.0479	0.0	0.0	0.0
2021-10-01T23:34:04.000000	-1.3661	-0.94526	0.44742	61.834	29.949	21.325	-1.4716290161362777	-0.7707488024419962	0.44742	65.03772380720221	22.146797488081262	21.325	-1.4716290161362777	-0.7707488024419962	0.64342	65.03772380720221	22.146797488081262	21.325	-0.7752442933778231	-0.4740909921229551	-0.41741348417725066	-0.526608295634382	-0.3347549725972096	0.7814235799427176	2.5687	2.0479	0.0	0.0	0.0
2021-10-01T23:34:04.000000	-1.3988	-0.96098	0.43617	60.205	28.782	20.721	-1.5060087890000027	-0.7823436123946723	0.43617	63.27800595829214	21.188192724778197	20.721	-1.5060087890000027	-0.7823436123946723	0.63217	63.27800595829214	21.188192724778197	20.721	-0.7752442933778231	-0.4740909921229551	-0.41741348417725066	-0.526608295634382	-0.3347549725972096	0.7814235799427176	2.5687	2.0479	0.0	0.0	0.0
2021-10-01T23:34:04.000000	-1.4316	-0.97654	0.4249	58.687	27.714	20.209	-1.5404682035155703	-0.7937673749641712	0.4249	61.6405821877233	20.314241126818608	20.209	-1.5404682035155703	-0.7937673749641712	0.6209	61.6405821877233	20.314241126818608	20.209	-0.7752442933778231	-0.4740909921229551	-0.41741348417725066	-0.526608295634382	-0.3347549725972096	0.7814235799427176	2.5687	2.0479	0.0	0.0	0.0
2021-10-01T23:34:04.000000	-1.4644	-0.99195	0.41358	57.254	26.726	19.782	-1.5749092385057606	-0.8050422678153023	0.41358	60.09732033776413	19.509271647607992	19.782	-1.5749092385057606	-0.8050422678153023	0.60958	60.09732033776413	19.509271647607992	19.782	-0.7752442933778231	-0.4740909921229551	-0.41741348417725066	-0.526608295634382	-0.3347549725972096	0.7814235799427176	2.5687	2.0479	0.0	0.0	0.0
2021-10-01T23:34:04.000000	-1.4972	-1.0072	0.4022	55.887	25.805	19.434	-1.609330668668882	-0.8161583663001746	0.4022	58.62777068522202	18.762710318102275	19.434	-1.609330668668882	-0.8161583663001746	0.5982000000000001	58.62777068522202	18.762710318102275	19.434	-0.7752442933778231	-0.4740909921229551	-0.41741348417725066	-0.526608295634382	-0.3347549725972096	0.7814235799427176	2.5687	2.0479	0.0	0.0	0.0
2021-10-01T23:34:04.000000	-1.5301	-1.0223	0.39071	54.568	24.938	19.153	-1.6438329657855373	-0.8271133420497606	0.39071	57.21247597169344	18.063860639088205	19.153	-1.6438329657855373	-0.8271133420497606	0.5867100000000001	57.21247597169344	18.063860639088205	19.153	-0.7752442933778231	-0.4740909921229551	-0.41741348417725066	-0.526608295634382	-0.3347549725972096	0.7814235799427176	2.5687	2.0479	0.0	0.0	0.0
2021-10-01T23:34:04.000000	-1.563	-1.0373	0.3791	53.284	24.116	18.929	-1.6783230098852746	-0.8379690713204352	0.3791	55.83743138339723	17.405383319663077	18.929	-1.6783230098852746	-0.8379690713204352	0.5751	55.83743138339723	17.405383319663077	18.929	-0.7752442933778231	-0.4740909921229551	-0.41741348417725066	-0.526608295634382	-0.3347549725972096	0.7814235799427176	2.5687	2.0479	0.0	0.0	0.0
2021-10-01T23:34:04.000000	-1.5959	-1.0521	0.36732	52.023	23.329	18.754	-1.7127885479511755	-0.8486263076332856	0.36732	54.48950204117214	16.778824073965904	18.754	-1.7127885479511755	-0.8486263076332856	0.56332	54.48950204117214	16.778824073965904	18.754	-0.7752442933778231	-0.4740909921229551	-0.41741348417725066	-0.526608295634382	-0.3347549725972096	0.7814235799427176	2.5687	2.0479	0.0	0.0	0.0
2021-10-01T23:34:04.000000	-1.6288	-1.0668	0.35536	50.775	22.573	18.616	-1.747241833000158	-0.8591842974672242	0.35536	53.15827317645023	16.18143834453203	18.616	-1.747241833000158	-0.8591842974672242	0.5513600000000001	53.15827317645023	16.18143834453203	18.616	-0.7752442933778231	-0.4740909921229551	-0.41741348417725066	-0.526608295634382	-0.3347549725972096	0.7814235799427176	2.5687	2.0479	0.0	0.0	0.0
2021-10-01T23:34:04.000000	-1.6617	-1.0813	0.34319	49.532	21.84	18.508	-1.781670612015304	-0.8695437943433391	0.34319	51.834824829565115	15.606266654401969	18.508	-1.781670612015304	-0.8695437943433391	0.5391900000000001	51.834824829565115	15.606266654401969	18.508	-0.7752442933778231	-0.4740909921229551	-0.41741348417725066	-0.526608295634382	-0.3347549725972096	0.7814235799427176	2.5687	2.0479	0.0	0.0	0.0
2021-10-01T23:34:04.000000	-1.6946	-1.0958	0.33078	48.288	21.127	18.423	-1.8160993910304501	-0.8799032912194544	0.33078	50.512834621274536	15.051066790223464	18.423	-1.8160993910304501	-0.8799032912194544	0.52678	50.512834621274536	15.051066790223464	18.423	-0.7752442933778231	-0.4740909921229551	-0.41741348417725066	-0.526608295634382	-0.3347549725972096	0.7814235799427176	2.5687	2.0479	0.0	0.0	0.0
2021-10-01T23:34:04.000000	-1.7274	-1.1101	0.31813	47.036	20.429	18.354	-1.850404417532848	-0.890076548154664	0.31813	49.18474264720875	14.511734139235195	18.354	-1.850404417532848	-0.890076548154664	0.51413	49.18474264720875	14.511734139235195	18.354	-0.7752442933778231	-0.4740909921229551	-0.41741348417725066	-0.526608295634382	-0.3347549725972096	0.7814235799427176	2.5687	2.0479	0.0	0.0	0.0
2021-10-01T23:34:04.000000	-1.7602	-1.1243	0.30519	45.768	19.743	18.298	-1.8846971910183274	-0.9001505586109616	0.30519	47.84224159854726	13.986271548423272	18.298	-1.8846971910183274	-0.9001505586109616	0.50119	47.84224159854726	13.986271548423272	18.298	-0.7752442933778231	-0.4740909921229551	-0.41741348417725066	-0.526608295634382	-0.3347549725972096	0.7814235799427176	2.5687	2.0479	0.0	0.0	0.0
2021-10-01T23:34:04.000000	-1.7929	-1.1383	0.29195	44.476	19.063	18.25	-1.9188662119910584	-0.9100383291263539	0.29195	46.47665657596201	13.469704470406434	18.25	-1.9188662119910584	-0.9100383291263539	0.48795	46.47665657596201	13.469704470406434	18.25	-0.7752442933778231	-0.4740909921229551	-0.41741348417725066	-0.526608295634382	-0.3347549725972096	0.7814235799427176	2.5687	2.0479	0.0	0.0	0.0
2021-10-01T23:34:04.000000	-1.8255	-1.1523	0.27838	43.152	18.386	18.208	-1.9529359864848779	-0.9199383526586644	0.27838	45.07968027063252	12.960035752170798	18.208	-1.9529359864848779	-0.9199383526586644	0.47438	45.07968027063252	12.960035752170798	18.208	-0.7752442933778231	-0.4740909921229551	-0.41741348417725066	-0.526608295634382	-0.3347549725972096	0.7814235799427176	2.5687	2.0479	0.0	0.0	0.0
2021-10-01T23:34:04.000000	-1.858	-1.1661	0.26446	41.785	17.707	18.17	-1.9868820084659489	-0.9296521362500691	0.26446	43.639782919032555	12.453650901631772	18.17	-1.9868820084659489	-0.9296521362500691	0.46046	43.639782919032555	12.453650901631772	18.17	-0.7752442933778231	-0.4740909921229551	-0.41741348417725066	-0.526608295634382	-0.3347549725972096	0.7814235799427176	2.5687	2.0479	0.0	0.0	0.0
2021-10-01T23:34:04.000000	-1.8904	-1.1798	0.25014	40.362	17.019	18.134	-2.0207165309511894	-0.9392789263794805	0.25014	42.14320476771933	11.945195557464892	18.134	-2.0207165309511894	-0.9392789263794805	0.44614	42.14320476771933	11.945195557464892	18.134	-0.7752442933778231	-0.4740909921229551	-0.41741348417725066	-0.526608295634382	-0.3347549725972096	0.7814235799427176	2.5687	2.0479	0.0	0.0	0.0
2021-10-01T23:34:04.000000	-1.9226	-1.1933	0.2354	38.866	16.316	18.099	-2.0543280544447704	-0.9487317295849049	0.2354	40.57233873426269	11.430797943811559	18.099	-2.0543280544447704	-0.9487317295849049	0.4314	40.57233873426269	11.430797943811559	18.099	-0.7752442933778231	-0.4740909921229551	-0.41741348417725066	-0.526608295634382	-0.3347549725972096	0.7814235799427176	2.5687	2.0479	0.0	0.0	0.0
2021-10-01T23:34:04.000000	-1.9547	-1.2068	0.22016	37.277	15.588	18.061	-2.087840331459439	-0.9581967858072473	0.22016	38.906110221188484	10.902984016164234	18.061	-2.087840331459439	-0.9581967858072473	0.41616	38.906110221188484	10.902984016164234	18.061	-0.7752442933778231	-0.4740909921229551	-0.41741348417725066	-0.526608295634382	-0.3347549725972096	0.7814235799427176	2.5687	2.0479	0.0	0.0	0.0
2021-10-01T23:34:04.000000	-1.9866	-1.2201	0.20438	35.568	14.825	18.021	-2.1211296094824474	-0.9674878551056024	0.20438	37.11649737749866	10.355137441199659	18.021	-2.1211296094824474	-0.9674878551056024	0.40038	37.11649737749866	10.355137441199659	18.021	-0.7752442933778231	-0.4740909921229551	-0.41741348417725066	-0.526608295634382	-0.3347549725972096	0.7814235799427176	2.5687	2.0479	0.0	0.0	0.0
2021-10-01T23:34:04.000000	-2.0182	-1.2332	0.18796	33.706	14.012	17.975	-2.154096642034884	-0.9766171904968889	0.18796	35.16891091261458	9.776414742664077	17.975	-2.154096642034884	-0.9766171904968889	0.38395999999999997	35.16891091261458	9.776414742664077	17.975	-0.7752442933778231	-0.4740909921229551	-0.41741348417725066	-0.526608295634382	-0.3347549725972096	0.7814235799427176	2.5687	2.0479	0.0	0.0	0.0
2021-10-01T23:34:04.000000	-2.0494	-1.2462	0.17079	31.642	13.129	17.921	-2.186654435654755	-0.9856962914769363	0.17079	33.01226944848577	9.152970603065059	17.921	-2.186654435654755	-0.9856962914769363	0.36679	33.01226944848577	9.152970603065059	17.921	-0.7752442933778231	-0.4740909921229551	-0.41741348417725066	-0.526608295634382	-0.3347549725972096	0.7814235799427176	2.5687	2.0479	0.0	0.0	0.0
2021-10-01T23:34:04.000000	-2.0803	-1.259	0.1527	29.313	12.149	17.858	-2.2188899838040537	-0.9946136585499146	0.1527	30.580739388829844	8.4657278737549	17.858	-2.2188899838040537	-0.9946136585499146	0.3487	30.580739388829844	8.4657278737549	17.858	-0.7752442933778231	-0.4740909921229551	-0.41741348417725066	-0.526608295634382	-0.3347549725972096	0.7814235799427176	2.5687	2.0479	0.0	0.0	0.0
2021-10-01T23:34:04.000000	-2.1105	-1.2715	0.13345	26.622	11.032	17.784	-2.2503940475502144	-1.0033190573045856	0.13345	27.77315044233501	7.686873389579565	17.784	-2.2503940475502144	-1.0033190573045856	0.32945	27.77315044233501	7.686873389579565	17.784	-0.7752442933778231	-0.4740909921229551	-0.41741348417725066	-0.526608295634382	-0.3347549725972096	0.7814235799427176	2.5687	2.0479	0.0	0.0	0.0
2021-10-01T23:34:04.000000	-2.1398	-1.2837	0.11266	23.426	9.7149	17.698	-2.2809681339354144	-1.0118369937747846	0.11266	24.4398484904819	6.771304436538765	17.698	-2.2809681339354144	-1.0118369937747846	0.30866	24.4398484904819	6.771304436538765	17.698	-0.7752442933778231	-0.4740909921229551	-0.41741348417725066	-0.526608295634382	-0.3347549725972096	0.7814235799427176	2.5687	2.0479	0.0	0.0	0.0
2021-10-01T23:34:04.000000	-2.1587	-1.2915	0.097664	20.905	8.6785	17.634	-2.300681453769378	-1.0172623989323606	0.097664	21.810854489773327	6.051612485605359	17.634	-2.300681453769378	-1.0172623989323606	0.29366400000000004	21.810854489773327	6.051612485605359	17.634	-0.7752442933778231	-0.4740909921229551	-0.41741348417725066	-0.526608295634382	-0.3347549725972096	0.7814235799427176	2.5687	2.0479	0.0	0.0	0.0
2021-10-01T23:34:04.000000	-2.1766	-1.299	0.081436	17.955	7.4649	17.567	-2.319365549763469	-1.0225125948223828	0.081436	18.73438074855376	5.208621216619435	17.567	-2.319365549763469	-1.0225125948223828	0.277436	18.73438074855376	5.208621216619435	17.567	-0.7752442933778231	-0.4740909921229551	-0.41741348417725066	-0.526608295634382	-0.3347549725972096	0.7814235799427176	2.5687	2.0479	0.0	0.0	0.0
2021-10-01T23:34:04.000000	-2.1931	-1.3058	0.063561	14.429	6.01	17.498	-2.336574423934365	-1.027239607596878	0.063561	15.056680758978185	4.1967255714683205	17.498	-2.336574423934365	-1.027239607596878	0.25956100000000004	15.056680758978185	4.1967255714683205	17.498	-0.7752442933778231	-0.4740909921229551	-0.41741348417725066	-0.526608295634382	-0.3347549725972096	0.7814235799427176	2.5687	2.0479	0.0	0.0	0.0
2021-10-01T23:34:04.000000	-2.2029	-1.3099	0.050451	11.665	4.8647	17.454	-2.346802952561376	-1.0301079175742756	0.050451	12.173174279089832	3.398729036111251	17.454	-2.346802952561376	-1.0301079175742756	0.246451	12.173174279089832	3.398729036111251	17.454	-0.7752442933778231	-0.4740909921229551	-0.41741348417725066	-0.526608295634382	-0.3347549725972096	0.7814235799427176	2.5687	2.0479	0.0	0.0	0.0
2021-10-01T23:34:04.000000	-2.2112	-1.3134	0.036168	8.4973	3.5481	17.415	-2.3554692659031975	-1.0325645439319757	0.036168	8.868020345853365	2.480188711677145	17.415	-2.3554692659031975	-1.0325645439319757	0.232168	8.868020345853365	2.480188711677145	17.415	-0.7752442933778231	-0.4740909921229551	-0.41741348417725066	-0.526608295634382	-0.3347549725972096	0.7814235799427176	2.5687	2.0479	0.0	0.0	0.0
2021-10-01T23:34:04.000000	-2.2172	-1.3159	0.020621	4.9033	2.0494	17.386	-2.3617303800608656	-1.0343105248896773	0.020621	5.117465929207533	1.4331551602670474	17.386	-2.3617303800608656	-1.0343105248896773	0.216621	5.117465929207533	1.4331551602670474	17.386	-0.7752442933778231	-0.4740909921229551	-0.41741348417725066	-0.526608295634382	-0.3347549725972096	0.7814235799427176	2.5687	2.0479	0.0	0.0	0.0
2021-10-01T23:34:04.000000	-2.22	-1.317	0.0040623	0.97144	0.40622	17.372	-2.3646440646564986	-1.0350591516839964	0.0040623	1.013894200066626	0.2841283390850982	17.372	-2.3646440646564986	-1.0350591516839964	0.2000623	1.013894200066626	0.2841283390850982	17.372	-0.7752442933778231	-0.4740909921229551	-0.41741348417725066	-0.526608295634382	-0.3347549725972096	0.7814235799427176	2.5687	2.0479	0.0	0.0	0.0
2021-10-01T23:34:04.000000	-2.219	-1.3166	-0.012735	-3.0391	-1.2706	17.377	-2.363602587799706	-1.0347846959375315	-0.012735	-3.171886573573428	-0.8886443238915207	17.377	-2.363602587799706	-1.0347846959375315	0.183265	-3.171886573573428	-0.8886443238915207	17.377	-0.7752442933778231	-0.4740909921229551	-0.41741348417725066	-0.526608295634382	-0.3347549725972096	0.7814235799427176	2.5687	2.0479	0.0	0.0	0.0
2021-10-01T23:34:04.000000	-2.2072	-1.3117	-0.043725	-10.192	-4.2529	17.435	-2.3512911054591132	-1.0313674744672043	-0.043725	-10.636309687212377	-2.972026017334332	17.435	-2.3512911054591132	-1.0313674744672043	0.152275	-10.636309687212377	-2.972026017334332	17.435	-0.7752442933778231	-0.4740909921229551	-0.41741348417725066	-0.526608295634382	-0.3347549725972096	0.7814235799427176	2.5687	2.0479	0.0	0.0	0.0
2021-10-01T23:34:04.000000	-2.1876	-1.3035	-0.069953	-15.723	-6.5447	17.522	-2.3308340482050935	-1.025630854512409	-0.069953	-16.406447077559452	-4.568842455287865	17.522	-2.3308340482050935	-1.025630854512409	0.12604700000000002	-16.406447077559452	-4.568842455287865	17.522	-0.7752442933778231	-0.4740909921229551	-0.41741348417725066	-0.526608295634382	-0.3347549725972096	0.7814235799427176	2.5687	2.0479	0.0	0.0	0.0
2021-10-01T23:34:04.000000	-2.1646	-1.2939	-0.092601	-20.01	-8.3105	17.613	-2.306831068431215	-1.0189213864280682	-0.092601	-20.87750740125308	-5.796049944628061	17.613	-2.306831068431215	-1.0189213864280682	0.103399	-20.87750740125308	-5.796049944628061	17.613	-0.7752442933778231	-0.4740909921229551	-0.41741348417725066	-0.526608295634382	-0.3347549725972096	0.7814235799427176	2.5687	2.0479	0.0	0.0	0.0
2021-10-01T23:34:04.000000	-2.1396	-1.2836	-0.11284	-23.454	-9.7265	17.699	-2.2807573879606724	-1.0117622533297095	-0.11284	-24.46905885453974	-6.779386183355429	17.699	-2.2807573879606724	-1.0117622533297095	0.08316000000000001	-24.46905885453974	-6.779386183355429	17.699	-0.7752442933778231	-0.4740909921229551	-0.41741348417725066	-0.526608295634382	-0.3347549725972096	0.7814235799427176	2.5687	2.0479	0.0	0.0	0.0
2021-10-01T23:34:04.000000	-2.1136	-1.2728	-0.13138	-26.319	-10.907	17.776	-2.2536299776164195	-1.0042294180059737	-0.13138	-27.45711734008428	-7.599941932202041	17.776	-2.2536299776164195	-1.0042294180059737	0.06462000000000001	-27.45711734008428	-7.599941932202041	17.776	-0.7752442933778231	-0.4740909921229551	-0.41741348417725066	-0.526608295634382	-0.3347549725972096	0.7814235799427176	2.5687	2.0479	0.0	0.0	0.0
2021-10-01T23:34:04.000000	-2.0868	-1.2617	-0.14868	-28.771	-11.923	17.843	-2.225671836390117	-0.9964968673808487	-0.14868	-30.015131654892357	-8.307842183111019	17.843	-2.225671836390117	-0.9964968673808487	0.04732	-30.015131654892357	-8.307842183111019	17.843	-0.7752442933778231	-0.4740909921229551	-0.41741348417725066	-0.526608295634382	-0.3347549725972096	0.7814235799427176	2.5687	2.0479	0.0	0.0	0.0
2021-10-01T23:34:04.000000	-2.0595	-1.2504	-0.16501	-30.918	-12.823	17.902	-2.1971929567354187	-0.988627088882491	-0.16501	-32.2562307093941	-8.937988220082905	17.902	-2.1971929567354187	-0.988627088882491	0.030990000000000018	-32.2562307093941	-8.937988220082905	17.902	-0.7752442933778231	-0.4740909921229551	-0.41741348417725066	-0.526608295634382	-0.3347549725972096	0.7814235799427176	2.5687	2.0479	0.0	0.0	0.0
2021-10-01T23:34:04.000000	-2.0319	-1.2389	-0.18057	-32.833	-13.636	17.952	-2.168391831610148	-0.9805955764770644	-0.18057	-34.25641780810147	-9.510216819651816	17.952	-2.168391831610148	-0.9805955764770644	0.01543	-34.25641780810147	-9.510216819651816	17.952	-0.7752442933778231	-0.4740909921229551	-0.41741348417725066	-0.526608295634382	-0.3347549725972096	0.7814235799427176	2.5687	2.0479	0.0	0.0	0.0
2021-10-01T23:34:04.000000	-2.0039	-1.2273	-0.19548	-34.57	-14.387	17.996	-2.1391814675523118	-0.972513829660399	-0.19548	-36.07234930385643	-10.042722972409862	17.996	-2.1391814675523118	-0.972513829660399	0.0005200000000000204	-36.07234930385643	-10.042722972409862	17.996	-0.7752442933778231	-0.4740909921229551	-0.41741348417725066	-0.526608295634382	-0.3347549725972096	0.7814235799427176	2.5687	2.0479	0.0	0.0	0.0
2021-10-01T23:34:04.000000	-1.9757	-1.2155	-0.20984	-36.167	-15.09	18.035	-2.109748104502816	-0.9642580959197464	-0.20984	-37.743454281014024	-10.544745038975762	18.035	-2.109748104502816	-0.9642580959197464	-0.013839999999999991	-37.743454281014024	-10.544745038975762	18.035	-0.7752442933778231	-0.4740909921229551	-0.41741348417725066	-0.526608295634382	-0.3347549725972096	0.7814235799427176	2.5687	2.0479	0.0	0.0	0.0
2021-10-01T23:34:04.000000	-1.9473	-1.2037	-0.22372	-37.652	-15.758	18.07	-2.080116248495496	-0.9560268682129303	-0.22372	-39.29911464586896	-11.02575421687095	18.07	-2.080116248495496	-0.9560268682129303	-0.027719999999999995	-39.29911464586896	-11.02575421687095	18.07	-0.7752442933778231	-0.4740909921229551	-0.41741348417725066	-0.526608295634382	-0.3347549725972096	0.7814235799427176	2.5687	2.0479	0.0	0.0	0.0
2021-10-01T23:34:04.000000	-1.9188	-1.1917	-0.23718	-39.049	-16.401	18.103	-2.0503606399754277	-0.9476094005652087	-0.23718	-40.764374855051905	-11.492734429926239	18.103	-2.0503606399754277	-0.9476094005652087	-0.041179999999999994	-40.764374855051905	-11.492734429926239	18.103	-0.7752442933778231	-0.4740909921229551	-0.41741348417725066	-0.526608295634382	-0.3347549725972096	0.7814235799427176	2.5687	2.0479	0.0	0.0	0.0
2021-10-01T23:34:04.000000	-1.8901	-1.1796	-0.25026	-40.374	-17.025	18.135	-2.0203942854806174	-0.9391171924724117	-0.25026	-42.155849526203845	-11.94967998416941	18.135	-2.0203942854806174	-0.9391171924724117	-0.054259999999999975	-42.155849526203845	-11.94967998416941	18.135	-0.7752442933778231	-0.4740909921229551	-0.41741348417725066	-0.526608295634382	-0.3347549725972096	0.7814235799427176	2.5687	2.0479	0.0	0.0	0.0
2021-10-01T23:34:04.000000	-1.8613	-1.1675	-0.263	-41.642	-17.637	18.167	-1.9903286845068953	-0.930637237396533	-0.263	-43.48928334234584	-12.401700180586568	18.167	-1.9903286845068953	-0.930637237396533	-0.067	-43.48928334234584	-12.401700180586568	18.167	-0.7752442933778231	-0.4740909921229551	-0.41741348417725066	-0.526608295634382	-0.3347549725972096	0.7814235799427176	2.5687	2.0479	0.0	0.0	0.0
2021-10-01T23:34:04.000000	-1.8324	-1.1552	-0.27543	-42.864	-18.241	18.2	-1.960139331020425	-0.9219710423797489	-0.27543	-44.77608353683492	-12.851417046473166	18.2	-1.960139331020425	-0.9219710423797489	-0.07943	-44.77608353683492	-12.851417046473166	18.2	-0.7752442933778231	-0.4740909921229551	-0.41741348417725066	-0.526608295634382	-0.3347549725972096	0.7814235799427176	2.5687	2.0479	0.0	0.0	0.0
2021-10-01T23:34:04.000000	-1.8035	-1.1429	-0.28757	-44.05	-18.843	18.236	-1.9299499775339546	-0.9133048473629647	-0.28757	-46.02690993857736	-13.3035600688721	18.236	-1.9299499775339546	-0.9133048473629647	-0.09156999999999998	-46.02690993857736	-13.3035600688721	18.236	-0.7752442933778231	-0.4740909921229551	-0.41741348417725066	-0.526608295634382	-0.3347549725972096	0.7814235799427176	2.5687	2.0479	0.0	0.0	0.0
2021-10-01T23:34:04.000000	-1.7744	-1.1304	-0.29945	-45.207	-19.446	18.276	-1.8995376250558238	-0.9044646654221933	-0.29945	-47.24907739160456	-13.76024893096644	18.276	-1.8995376250558238	-0.9044646654221933	-0.10344999999999999	-47.24907739160456	-13.76024893096644	18.276	-0.7752442933778231	-0.4740909921229551	-0.41741348417725066	-0.526608295634382	-0.3347549725972096	0.7814235799427176	2.5687	2.0479	0.0	0.0	0.0
2021-10-01T23:34:04.000000	-1.7453	-1.1179	-0.31108	-46.344	-20.052	18.322	-1.8691252725776932	-0.8956244834814218	-0.31108	-48.45176313935693	-14.222365790811788	18.322	-1.8691252725776932	-0.8956244834814218	-0.11508000000000002	-48.45176313935693	-14.222365790811788	18.322	-0.7752442933778231	-0.4740909921229551	-0.41741348417725066	-0.526608295634382	-0.3347549725972096	0.7814235799427176	2.5687	2.0479	0.0	0.0	0.0
2021-10-01T23:34:04.000000	-1.7162	-1.1052	-0.32248	-47.465	-20.666	18.376	-1.838688414065726	-0.8865858085828267	-0.32248	-49.63954969183686	-14.694382851677005	18.376	-1.838688414065726	-0.8865858085828267	-0.12647999999999998	-49.63954969183686	-14.694382851677005	18.376	-0.7752442933778231	-0.4740909921229551	-0.41741348417725066	-0.526608295634382	-0.3347549725972096	0.7814235799427176	2.5687	2.0479	0.0	0.0	0.0
2021-10-01T23:34:04.000000	-1.687	-1.0925	-0.33366	-48.575	-21.29	18.441	-1.808152309074847	-0.8775593867011501	-0.33366	-50.81764443332831	-15.177672392294411	18.441	-1.808152309074847	-0.8775593867011501	-0.13766	-50.81764443332831	-15.177672392294411	18.441	-0.7752442933778231	-0.4740909921229551	-0.41741348417725066	-0.526608295634382	-0.3347549725972096	0.7814235799427176	2.5687	2.0479	0.0	0.0	0.0
2021-10-01T23:34:04.000000	-1.6578	-1.0796	-0.34465	-49.68	-21.926	18.52	-1.7775916980501316	-0.8683344718616495	-0.34465	-51.99224721290436	-15.673484161227156	18.52	-1.7775916980501316	-0.8683344718616495	-0.14865	-51.99224721290436	-15.673484161227156	18.52	-0.7752442933778231	-0.4740909921229551	-0.41741348417725066	-0.526608295634382	-0.3347549725972096	0.7814235799427176	2.5687	2.0479	0.0	0.0	0.0
2021-10-01T23:34:04.000000	-1.6286	-1.0667	-0.35546	-50.785	-22.579	18.617	-1.747031087025416	-0.8591095570221488	-0.35546	-53.16893300535651	-16.186167831574917	18.617	-1.747031087025416	-0.8591095570221488	-0.15946	-53.16893300535651	-16.186167831574917	18.617	-0.7752442933778231	-0.4740909921229551	-0.41741348417725066	-0.526608295634382	-0.3347549725972096	0.7814235799427176	2.5687	2.0479	0.0	0.0	0.0
2021-10-01T23:34:04.000000	-1.5993	-1.0536	-0.3661	-51.893	-23.25	18.738	-1.7163467234879524	-0.849698402241743	-0.3661	-54.35080173522131	-16.71634827761926	18.738	-1.7163467234879524	-0.849698402241743	-0.17009999999999997	-54.35080173522131	-16.71634827761926	18.738	-0.7752442933778231	-0.4740909921229551	-0.41741348417725066	-0.526608295634382	-0.3347549725972096	0.7814235799427176	2.5687	2.0479	0.0	0.0	0.0
2021-10-01T23:34:04.000000	-1.5701	-1.0405	-0.37659	-53.012	-23.944	18.888	-1.6857616064294003	-0.8402749944444186	-0.37659	-55.5464057716576	-17.26800758195232	18.888	-1.6857616064294003	-0.8402749944444186	-0.18058999999999997	-55.5464057716576	-17.26800758195232	18.888	-0.7752442933778231	-0.4740909921229551	-0.41741348417725066	-0.526608295634382	-0.3347549725972096	0.7814235799427176	2.5687	2.0479	0.0	0.0	0.0
2021-10-01T23:34:04.000000	-1.5408	-1.0272	-0.38695	-54.147	-24.666	19.074	-1.6550527368580996	-0.8306653467061887	-0.38695	-56.7613200894569	-17.84549541767379	19.074	-1.6550527368580996	-0.8306653467061887	-0.19095	-56.7613200894569	-17.84549541767379	19.074	-0.7752442933778231	-0.4740909921229551	-0.41741348417725066	-0.526608295634382	-0.3347549725972096	0.7814235799427176	2.5687	2.0479	0.0	0.0	0.0
2021-10-01T23:34:04.000000	-1.5116	-1.0138	-0.3972	-55.306	-25.421	19.303	-1.6244308607487932	-0.820944199472129	-0.3972	-58.00409705777807	-18.45279386737578	19.303	-1.6244308607487932	-0.820944199472129	-0.2012	-58.00409705777807	-18.45279386737578	19.303	-0.7752442933778231	-0.4740909921229551	-0.41741348417725066	-0.526608295634382	-0.3347549725972096	0.7814235799427176	2.5687	2.0479	0.0	0.0	0.0
2021-10-01T23:34:04.000000	-1.4824	-1.0003	-0.40736	-56.498	-26.215	19.582	-1.5937967316225679	-0.8111238057591573	-0.40736	-59.28440404073826	-19.094754948270378	19.582	-1.5937967316225679	-0.8111238057591573	-0.21136	-59.28440404073826	-19.094754948270378	19.582	-0.7752442933778231	-0.4740909921229551	-0.41741348417725066	-0.526608295634382	-0.3347549725972096	0.7814235799427176	2.5687	2.0479	0.0	0.0	0.0
2021-10-01T23:34:04.000000	-1.4532	-0.9867	-0.41745	-57.735	-27.055	19.919	-1.563150349479425	-0.8012041655672739	-0.41745	-60.615008326991195	-19.776855551851217	19.919	-1.563150349479425	-0.8012041655672739	-0.22144999999999998	-60.615008326991195	-19.776855551851217	19.919	-0.7752442933778231	-0.4740909921229551	-0.41741348417725066	-0.526608295634382	-0.3347549725972096	0.7814235799427176	2.5687	2.0479	0.0	0.0	0.0
2021-10-01T23:34:04.000000	-1.424	-0.97297	-0.4275	-59.028	-27.952	20.319	-1.532488038414288	-0.791155504952805	-0.4275	-62.00817486107815	-20.508664958937594	20.319	-1.532488038414288	-0.791155504952805	-0.23149999999999998	-62.00817486107815	-20.508664958937594	20.319	-0.7752442933778231	-0.4740909921229551	-0.41741348417725066	-0.526608295634382	-0.3347549725972096	0.7814235799427176	2.5687	2.0479	0.0	0.0	0.0
2021-10-01T23:34:04.000000	-1.3949	-0.95912	-0.43751	-60.393	-28.916	20.788	-1.501910270207761	-0.7809754955467235	-0.43751	-63.48100838131688	-21.29814733471377	20.788	-1.501910270207761	-0.7809754955467235	-0.24151	-63.48100838131688	-21.29814733471377	20.788	-0.7752442933778231	-0.4740909921229551	-0.41741348417725066	-0.526608295634382	-0.3347549725972096	0.7814235799427176	2.5687	2.0479	0.0	0.0	0.0
2021-10-01T23:34:04.000000	-1.3659	-0.94513	-0.44751	-61.847	-29.959	21.33	-1.47141459425646	-0.7706442880532474	-0.44751	-65.05185115115258	-22.15512924377307	21.33	-1.47141459425646	-0.7706442880532474	-0.25151	-65.05185115115258	-22.15512924377307	21.33	-0.7752442933778231	-0.4740909921229551	-0.41741348417725066	-0.526608295634382	-0.3347549725972096	0.7814235799427176	2.5687	2.0479	0.0	0.0	0.0
2021-10-01T23:34:04.000000	-1.3369	-0.93101	-0.45752	-63.411	-31.095	21.945	-1.4409029893831657	-0.7601840601371856	-0.45752	-66.74326035352529	-23.090932059610324	21.945	-1.4409029893831657	-0.7601840601371856	-0.26152	-66.74326035352529	-23.090932059610324	21.945	-0.7752442933778231	-0.4740909921229551	-0.41741348417725066	-0.526608295634382	-0.3347549725972096	0.7814235799427176	2.5687	2.0479	0.0	0.0	0.0
2021-10-01T23:34:04.000000	-1.308	-0.91675	-0.46755	-65.104	-32.34	22.632	-1.4104734767650977	-0.7495726341337291	-0.46755	-68.57605330213516	-24.11910714563696	22.632	-1.4104734767650977	-0.7495726341337291	-0.27155	-68.57605330213516	-24.11910714563696	22.632	-0.7752442933778231	-0.4740909921229551	-0.41741348417725066	-0.526608295634382	-0.3347549725972096	0.7814235799427176	2.5687	2.0479	0.0	0.0	0.0
2021-10-01T23:34:04.000000	-1.2792	-0.90234	-0.47759	-66.952	-33.711	23.384	-1.380124831100564	-0.7388000853949865	-0.47759	-70.57811709437541	-25.253340618869238	23.384	-1.380124831100564	-0.7388000853949865	-0.28159	-70.57811709437541	-25.253340618869238	23.384	-0.7752442933778231	-0.4740909921229551	-0.41741348417725066	-0.526608295634382	-0.3347549725972096	0.7814235799427176	2.5687	2.0479	0.0	0.0	0.0
2021-10-01T23:34:04.000000	-1.2505	-0.88777	-0.48765	-68.977	-35.226	24.191	-1.3498558270878729	-0.7278564892730668	-0.48765	-72.77349149865195	-26.508801181789295	24.191	-1.3498558270878729	-0.7278564892730668	-0.29164999999999996	-72.77349149865195	-26.508801181789295	24.191	-0.7752442933778231	-0.4740909921229551	-0.41741348417725066	-0.526608295634382	-0.3347549725972096	0.7814235799427176	2.5687	2.0479	0.0	0.0	0.0
2021-10-01T23:34:04.000000	-1.2218	-0.87303	-0.49771	-71.206	-36.906	25.04	-1.319565992946421	-0.7167441741369969	-0.49771	-75.19154619782375	-27.903022280400677	25.04	-1.319565992946421	-0.7167441741369969	-0.30171	-75.19154619782375	-27.903022280400677	25.04	-0.7752442933778231	-0.4740909921229551	-0.41741348417725066	-0.526608295634382	-0.3347549725972096	0.7814235799427176	2.5687	2.0479	0.0	0.0	0.0
2021-10-01T23:34:04.000000	-1.1933	-0.85812	-0.50775	-73.664	-38.77	25.911	-1.2894538216340317	-0.7054386339529404	-0.50775	-77.85942088483328	-29.45179749146709	25.911	-1.2894538216340317	-0.7054386339529404	-0.31175	-77.85942088483328	-29.45179749146709	25.911	-0.7752442933778231	-0.4740909921229551	-0.41741348417725066	-0.526608295634382	-0.3347549725972096	0.7814235799427176	2.5687	2.0479	0.0	0.0	0.0
2021-10-01T23:34:04.000000	-1.1648	-0.84301	-0.51776	-76.379	-40.84	26.782	-1.259317144287806	-0.6939346008110602	-0.51776	-80.80760023749788	-31.173530195612017	26.782	-1.259317144287806	-0.6939346008110602	-0.32176	-80.80760023749788	-31.173530195612017	26.782	-0.7752442933778231	-0.4740909921229551	-0.41741348417725066	-0.526608295634382	-0.3347549725972096	0.7814235799427176	2.5687	2.0479	0.0	0.0	0.0
2021-10-01T23:34:04.000000	-1.1364	-0.8277	-0.52768	-79.375	-43.138	27.628	-1.2292552073866554	-0.6822198216944378	-0.52768	-84.06259907447838	-33.08711389413568	27.628	-1.2292552073866554	-0.6822198216944378	-0.33168000000000003	-84.06259907447838	-33.08711389413568	27.628	-0.7752442933778231	-0.4740909921229551	-0.41741348417725066	-0.526608295634382	-0.3347549725972096	0.7814235799427176	2.5687	2.0479	0.0	0.0	0.0
2021-10-01T23:34:04.000000	-1.1081	-0.81218	-0.53748	-82.681	-45.686	28.419	-1.1992667856288888	-0.6702843719551825	-0.53748	-87.65589453838125	-35.21082943749243	28.419	-1.1992667856288888	-0.6702843719551825	-0.34147999999999995	-87.65589453838125	-35.21082943749243	28.419	-0.7752442933778231	-0.4740909921229551	-0.41741348417725066	-0.526608295634382	-0.3347549725972096	0.7814235799427176	2.5687	2.0479	0.0	0.0	0.0
2021-10-01T23:34:04.000000	-1.0798	-0.79644	-0.54711	-86.322	-48.508	29.124	-1.1692514072339015	-0.658130579962321	-0.54711	-91.61523897299483	-37.56543272639152	29.124	-1.1692514072339015	-0.658130579962321	-0.35111	-91.61523897299483	-37.56543272639152	29.124	-0.7752442933778231	-0.4740909921229551	-0.41741348417725066	-0.526608295634382	-0.3347549725972096	0.7814235799427176	2.5687	2.0479	0.0	0.0	0.0
2021-10-01T23:34:04.000000	-1.0516	-0.78046	-0.55651	-90.327	-51.629	29.708	-1.1393058680772226	-0.6457263434031528	-0.55651	-95.97247711143314	-40.17218200565461	29.708	-1.1393058680772226	-0.6457263434031528	-0.36050999999999994	-95.97247711143314	-40.17218200565461	29.708	-0.7752442933778231	-0.4740909921229551	-0.41741348417725066	-0.526608295634382	-0.3347549725972096	0.7814235799427176	2.5687	2.0479	0.0	0.0	0.0
2021-10-01T23:34:04.000000	-1.0235	-0.76423	-0.56562	-94.726	-55.077	30.134	-1.1094289428571595	-0.6330617376297868	-0.56562	-100.76081374210682	-43.05519038430158	30.134	-1.1094289428571595	-0.6330617376297868	-0.36962	-100.76081374210682	-43.05519038430158	30.134	-0.7752442933778231	-0.4740909921229551	-0.41741348417725066	-0.526608295634382	-0.3347549725972096	0.7814235799427176	2.5687	2.0479	0.0	0.0	0.0
2021-10-01T23:34:04.000000	-0.99534	-0.74774	-0.57439	-99.551	-58.881	30.361	-1.0794606119057624	-0.6201464428214009	-0.57439	-106.01556111317397	-46.23931837580302	30.361	-1.0794606119057624	-0.6201464428214009	-0.37838999999999995	-106.01556111317397	-46.23931837580302	30.361	-0.7752442933778231	-0.4740909921229551	-0.41741348417725066	-0.526608295634382	-0.3347549725972096	0.7814235799427176	2.5687	2.0479	0.0	0.0	0.0
2021-10-01T23:34:04.000000	-0.96726	-0.73099	-0.58274	-104.84	-63.072	30.347	-1.049539820293507	-0.6069633047543097	-0.58274	-111.77823132186573	-49.75067624219265	30.347	-1.049539820293507	-0.6069633047543097	-0.38674000000000003	-111.77823132186573	-49.75067624219265	30.347	-0.7752442933778231	-0.4740909921229551	-0.41741348417725066	-0.526608295634382	-0.3347549725972096	0.7814235799427176	2.5687	2.0479	0.0	0.0	0.0
2021-10-01T23:34:04.000000	-0.9392	-0.71396	-0.59062	-110.62	-67.686	30.044	-1.019604569529663	-0.5934998259428815	-0.59062	-118.0800320035789	-53.62168440131082	30.044	-1.019604569529663	-0.5934998259428815	-0.39462	-118.0800320035789	-53.62168440131082	30.044	-0.7752442933778231	-0.4740909921229551	-0.41741348417725066	-0.526608295634382	-0.3347549725972096	0.7814235799427176	2.5687	2.0479	0.0	0.0	0.0
2021-10-01T23:34:04.000000	-0.91116	-0.69666	-0.59795	-116.95	-72.765	29.399	-0.9896560849159219	-0.5797659310350077	-0.59795	-124.98466484797713	-57.886797094318744	29.399	-0.9896560849159219	-0.5797659310350077	-0.40195	-124.98466484797713	-57.886797094318744	29.399	-0.7752442933778231	-0.4740909921229551	-0.41741348417725066	-0.526608295634382	-0.3347549725972096	0.7814235799427176	2.5687	2.0479	0.0	0.0	0.0
2021-10-01T23:34:04.000000	-0.88315	-0.67909	-0.60469	-123.87	-78.353	28.354	-0.9597042911001753	-0.5657603947289963	-0.60469	-132.53721977406917	-62.58478156517033	28.354	-0.9597042911001753	-0.5657603947289963	-0.40868999999999994	-132.53721977406917	-62.58478156517033	28.354	-0.7752442933778231	-0.4740909921229551	-0.41741348417725066	-0.526608295634382	-0.3347549725972096	0.7814235799427176	2.5687	2.0479	0.0	0.0	0.0
2021-10-01T23:34:04.000000	-0.85516	-0.66124	-0.61075	-131.44	-84.503	26.842	-0.9297380381328401	-0.5514745176786483	-0.61075	-140.80373876816884	-67.76088663753794	26.842	-0.9297380381328401	-0.5514745176786483	-0.41475	-140.80373876816884	-67.76088663753794	26.842	-0.7752442933778231	-0.4740909921229551	-0.41741348417725066	-0.526608295634382	-0.3347549725972096	0.7814235799427176	2.5687	2.0479	0.0	0.0	0.0
2021-10-01T23:34:04.000000	-0.82719	-0.64311	-0.61609	-139.73	-91.275	24.788	-0.8997573260139159	-0.5369082998839633	-0.61609	-149.86104617566534	-73.46608308692588	24.788	-0.8997573260139159	-0.5369082998839633	-0.42009	-149.86104617566534	-73.46608308692588	24.788	-0.7752442933778231	-0.4740909921229551	-0.41741348417725066	-0.526608295634382	-0.3347549725972096	0.7814235799427176	2.5687	2.0479	0.0	0.0	0.0
2021-10-01T23:34:04.000000	-0.80857	-0.63088	-0.61922	-145.69	-96.168	23.075	-0.8797790876714268	-0.5270519672632215	-0.61922	-156.37567643662177	-77.59193349175528	23.075	-0.8797790876714268	-0.5270519672632215	-0.42322	-156.37567643662177	-77.59193349175528	23.075	-0.7752442933778231	-0.4740909921229551	-0.41741348417725066	-0.526608295634382	-0.3347549725972096	0.7814235799427176	2.5687	2.0479	0.0	0.0	0.0
2021-10-01T23:34:04.000000	-0.79616	-0.62267	-0.62111	-149.87	-99.612	21.763	-0.8664566269494773	-0.5204244307441128	-0.62111	-160.94617315780178	-80.49780611829674	21.763	-0.8664566269494773	-0.5204244307441128	-0.42511000000000004	-160.94617315780178	-80.49780611829674	21.763	-0.7752442933778231	-0.4740909921229551	-0.41741348417725066	-0.526608295634382	-0.3347549725972096	0.7814235799427176	2.5687	2.0479	0.0	0.0	0.0
2021-10-01T23:34:04.000000	-0.7879	-0.61716	-0.62227	-152.76	-101.99	20.807	-0.8575837265591628	-0.5159680489535171	-0.62227	-164.1057731406703	-82.50377519788323	20.807	-0.8575837265591628	-0.5159680489535171	-0.42627	-164.1057731406703	-82.50377519788323	20.807	-0.7752442933778231	-0.4740909921229551	-0.41741348417725066	-0.526608295634382	-0.3347549725972096	0.7814235799427176	2.5687	2.0479	0.0	0.0	1.0
2021-10-01T23:34:04.000000	-0.75656	-0.59605	-0.62599	-164.48	-111.7	16.53	-0.8238932681967455	-0.49885721275740375	-0.62599	-176.92722841190155	-90.70455471740551	16.53	-0.8238932681967455	-0.49885721275740375	-0.42999000000000004	-176.92722841190155	-90.70455471740551	16.53	-0.7752442933778231	-0.4740909921229551	-0.41741348417725066	-0.526608295634382	-0.3347549725972096	0.7814235799427176	2.5687	2.0479	0.0	0.0	490.47
2021-10-01T23:34:04.000000	-0.7253	-0.57465	-0.62854	-177.54	-122.57	11.082	-0.7902466732683946	-0.48144875935891157	-0.62854	-191.22072149680335	-99.89240296560078	11.082	-0.7902466732683946	-0.48144875935891157	-0.43254	-191.22072149680335	-99.89240296560078	11.082	-0.7752442933778231	-0.4740909921229551	-0.41741348417725066	-0.526608295634382	-0.3347549725972096	0.7814235799427176	2.5687	2.0479	0.0	0.0	0.0
2021-10-01T23:34:04.000000	-0.69416	-0.55298	-0.62986	-192.12	-134.77	4.2394	-0.7566860909690587	-0.4637576368470555	-0.62986	-207.18572618617804	-110.21398352616632	4.2394	-0.7566860909690587	-0.4637576368470555	-0.43385999999999997	-207.18572618617804	-110.21398352616632	4.2394	-0.7752442933778231	-0.4740909921229551	-0.41741348417725066	-0.526608295634382	-0.3347549725972096	0.7814235799427176	2.5687	2.0479	0.0	0.0	0.0
2021-10-01T23:34:04.000000	-0.66315	-0.53106	-0.62989	-208.46	-148.5	-4.2725	-0.7232238965500126	-0.4458024692159259	-0.62989	-225.08494006325054	-121.83838211632202	-4.2725	-0.7232238965500126	-0.4458024692159259	-0.43388999999999994	-225.08494006325054	-121.83838211632202	-4.2725	-0.7752442933778231	-0.4740909921229551	-0.41741348417725066	-0.526608295634382	-0.3347549725972096	0.7814235799427176	2.5687	2.0479	0.0	0.0	0.0
2021-10-01T23:34:04.000000	-0.63233	-0.50894	-0.62858	-226.85	-164.01	-14.791	-0.6899257644070624	-0.42762552789482805	-0.62858	-245.2368104591609	-134.97818118428467	-14.791	-0.6899257644070624	-0.42762552789482805	-0.43258	-245.2368104591609	-134.97818118428467	-14.791	-0.7752442933778231	-0.4740909921229551	-0.41741348417725066	-0.526608295634382	-0.3347549725972096	0.7814235799427176	2.5687	2.0479	0.0	0.0	0.0
2021-10-01T23:34:04.000000	-0.60171	-0.48664	-0.62587	-247.61	-181.59	-27.734	-0.6568040697914833	-0.4092454368778524	-0.62587	-267.99445985549	-149.8819858647602	-27.734	-0.6568040697914833	-0.4092454368778524	-0.42987000000000003	-267.99445985549	-149.8819858647602	-27.734	-0.7752442933778231	-0.4740909921229551	-0.41741348417725066	-0.526608295634382	-0.3347549725972096	0.7814235799427176	2.5687	2.0479	0.0	0.0	0.0
