# Supplementary material for: Direct evidence of substorm-related impulsive injections of electrons at Mercury
Source: Nat Commun. 2023 Jul 18;14:4019. doi: 10.1038/s41467-023-39565-4 (PMC10354196; doi:10.1038/s41467-023-39565-4)
Supplement: Supplementary file 3 — SourceDatafile [file 41467_2023_39565_MOESM3_ESM.zip › SourceDataFile/FieldLinetracing/Final_KT17tracing_000528.txt]

2021-10-01T23:23:48.000000	-0.58454	0.24677	0.56404	451.38	-181.68	-92.643	-0.5498985979821897	0.3165343211047137	0.56404	425.7174753752529	-235.61867065264786	-92.643	-0.5498985979821897	0.3165343211047137	0.76004	425.7174753752529	-235.61867065264786	-92.643	-0.8116294365628216	0.4571085218267857	-0.36374366933054353	-0.5730381079283561	0.32948688570175566	0.7503770512298787	2.6631	22.808	0.0	0.0	0.0
2021-10-01T23:23:48.000000	-0.61929	0.2607	0.57037	404.29	-161.3	-64.372	-0.582679904147347	0.33461727899622645	0.57037	381.4794733035999	-209.62229258360864	-64.372	-0.582679904147347	0.33461727899622645	0.76637	381.4794733035999	-209.62229258360864	-64.372	-0.8116294365628216	0.4571085218267857	-0.36374366933054353	-0.5730381079283561	0.32948688570175566	0.7503770512298787	2.6631	22.808	0.0	0.0	0.0
2021-10-01T23:23:48.000000	-0.65429	0.2746	0.57516	363.57	-143.7	-41.737	-0.6157130024148594	0.3527010954863613	0.57516	343.22283806830467	-187.16548380601137	-41.737	-0.6157130024148594	0.3527010954863613	0.7711600000000001	343.22283806830467	-187.16548380601137	-41.737	-0.8116294365628216	0.4571085218267857	-0.36374366933054353	-0.5730381079283561	0.32948688570175566	0.7503770512298787	2.6631	22.808	0.0	0.0	0.0
2021-10-01T23:23:48.000000	-0.68949	0.28844	0.57844	328.15	-128.42	-23.616	-0.6489519454503464	0.3707498701229854	0.57844	309.9419962228343	-167.66060323583636	-23.616	-0.6489519454503464	0.3707498701229854	0.77444	309.9419962228343	-167.66060323583636	-23.616	-0.8116294365628216	0.4571085218267857	-0.36374366933054353	-0.5730381079283561	0.32948688570175566	0.7503770512298787	2.6631	22.808	0.0	0.0	0.0
2021-10-01T23:23:48.000000	-0.72483	0.3022	0.58025	297.19	-115.08	-9.1382	-0.6823396359698446	0.3887364018001657	0.58025	280.84983880861864	-150.62758891110522	-9.1382	-0.6823396359698446	0.3887364018001657	0.7762500000000001	280.84983880861864	-150.62758891110522	-9.1382	-0.8116294365628216	0.4571085218267857	-0.36374366933054353	-0.5730381079283561	0.32948688570175566	0.7503770512298787	2.6631	22.808	0.0	0.0	0.0
2021-10-01T23:23:48.000000	-0.76026	0.31584	0.58063	269.99	-103.4	2.38	-0.7158313519406654	0.4066148654178781	0.58063	255.2859489206458	-135.702779572437	2.38	-0.7158313519406654	0.4066148654178781	0.7766299999999999	255.2859489206458	-135.702779572437	2.38	-0.8116294365628216	0.4571085218267857	-0.36374366933054353	-0.5730381079283561	0.32948688570175566	0.7503770512298787	2.6631	22.808	0.0	0.0	0.0
2021-10-01T23:23:48.000000	-0.79573	0.32935	0.57964	246.0	-93.12	11.478	-0.7493786954250448	0.42436920981977244	0.57964	232.73632876888794	-122.56074278161053	11.478	-0.7493786954250448	0.42436920981977244	0.7756400000000001	232.73632876888794	-122.56074278161053	11.478	-0.8116294365628216	0.4571085218267857	-0.36374366933054353	-0.5730381079283561	0.32948688570175566	0.7503770512298787	2.6631	22.808	0.0	0.0	0.0
2021-10-01T23:23:48.000000	-0.8312	0.34269	0.57734	224.75	-84.047	18.584	-0.782946869038185	0.4419548352075166	0.57734	212.75816822511166	-110.95234365481012	18.584	-0.782946869038185	0.4419548352075166	0.7733399999999999	212.75816822511166	-110.95234365481012	18.584	-0.8116294365628216	0.4571085218267857	-0.36374366933054353	-0.5730381079283561	0.32948688570175566	0.7503770512298787	2.6631	22.808	0.0	0.0	0.0
2021-10-01T23:23:48.000000	-0.86663	0.35586	0.5738	205.87	-76.014	24.043	-0.8164961741885215	0.4593668403743434	0.5738	195.0047178555965	-100.66650440965552	24.043	-0.8164961741885215	0.4593668403743434	0.7698	195.0047178555965	-100.66650440965552	24.043	-0.8116294365628216	0.4571085218267857	-0.36374366933054353	-0.5730381079283561	0.32948688570175566	0.7503770512298787	2.6631	22.808	0.0	0.0	0.0
2021-10-01T23:23:48.000000	-0.902	0.36884	0.5691	189.05	-68.884	28.134	-0.8500092121836557	0.4765829254210866	0.5691	179.1851002088938	-91.52927301759088	28.134	-0.8500092121836557	0.4765829254210866	0.7651000000000001	179.1851002088938	-91.52927301759088	28.134	-0.8116294365628216	0.4571085218267857	-0.36374366933054353	-0.5730381079283561	0.32948688570175566	0.7503770512298787	2.6631	22.808	0.0	0.0	0.0
2021-10-01T23:23:48.000000	-0.93729	0.38161	0.56332	174.03	-62.543	31.084	-0.8834685843311885	0.49358079044858033	0.56332	165.05524287911945	-83.39565064866925	31.084	-0.8834685843311885	0.49358079044858033	0.75932	165.05524287911945	-83.39565064866925	31.084	-0.8116294365628216	0.4571085218267857	-0.36374366933054353	-0.5730381079283561	0.32948688570175566	0.7503770512298787	2.6631	22.808	0.0	0.0	0.0
2021-10-01T23:23:48.000000	-0.97247	0.39416	0.55654	160.6	-56.896	33.082	-0.9168457419891386	0.510346834903858	0.55654	152.41836862663095	-76.14562181239604	33.082	-0.9168457419891386	0.510346834903858	0.75254	152.41836862663095	-76.14562181239604	33.082	-0.8116294365628216	0.4571085218267857	-0.36374366933054353	-0.5730381079283561	0.32948688570175566	0.7503770512298787	2.6631	22.808	0.0	0.0	0.0
2021-10-01T23:23:48.000000	-1.0076	0.4065	0.54888	148.57	-51.862	34.281	-0.9501990077431612	0.5268983352449615	0.54888	141.09583408519953	-69.67551612870798	34.281	-0.9501990077431612	0.5268983352449615	0.74488	141.09583408519953	-69.67551612870798	34.281	-0.8116294365628216	0.4571085218267857	-0.36374366933054353	-0.5730381079283561	0.32948688570175566	0.7503770512298787	2.6631	22.808	0.0	0.0	0.0
2021-10-01T23:23:48.000000	-1.0425	0.41861	0.54041	137.8	-47.372	34.816	-0.9833521885345982	0.5431933867456559	0.54041	130.95714876602221	-63.89969930347033	34.816	-0.9833521885345982	0.5431933867456559	0.73641	130.95714876602221	-63.89969930347033	34.816	-0.8116294365628216	0.4571085218267857	-0.36374366933054353	-0.5730381079283561	0.32948688570175566	0.7503770512298787	2.6631	22.808	0.0	0.0	0.0
2021-10-01T23:23:48.000000	-1.0774	0.43051	0.53126	128.15	-43.369	34.798	-1.0165311006615638	0.5592800206406354	0.53126	121.87035181826579	-58.744446620017804	34.798	-1.0165311006615638	0.5592800206406354	0.72726	121.87035181826579	-58.744446620017804	34.798	-0.8116294365628216	0.4571085218267857	-0.36374366933054353	-0.5730381079283561	0.32948688570175566	0.7503770512298787	2.6631	22.808	0.0	0.0	0.0
2021-10-01T23:23:48.000000	-1.1122	0.44219	0.52153	119.51	-39.804	34.326	-1.0496377229468377	0.5751360592650905	0.52153	113.73227609341716	-54.147648985073516	34.326	-1.0496377229468377	0.5751360592650905	0.71753	113.73227609341716	-54.147648985073516	34.326	-0.8116294365628216	0.4571085218267857	-0.36374366933054353	-0.5730381079283561	0.32948688570175566	0.7503770512298787	2.6631	22.808	0.0	0.0	0.0
2021-10-01T23:23:48.000000	-1.1469	0.45366	0.51134	111.81	-36.632	33.488	-1.0826708300887278	0.5907714272669125	0.51134	106.47896291385123	-50.05606837128435	33.488	-1.0826708300887278	0.5907714272669125	0.7073400000000001	106.47896291385123	-50.05606837128435	33.488	-0.8116294365628216	0.4571085218267857	-0.36374366933054353	-0.5730381079283561	0.32948688570175566	0.7503770512298787	2.6631	22.808	0.0	0.0	0.0
2021-10-01T23:23:48.000000	-1.1816	0.46494	0.50078	104.94	-33.818	32.363	-1.1157272179627626	0.606218226958802	0.50078	100.00552970868637	-46.421490192421075	32.363	-1.1157272179627626	0.606218226958802	0.69678	100.00552970868637	-46.421490192421075	32.363	-0.8116294365628216	0.4571085218267857	-0.36374366933054353	-0.5730381079283561	0.32948688570175566	0.7503770512298787	2.6631	22.808	0.0	0.0	0.0
2021-10-01T23:23:48.000000	-1.2163	0.47602	0.48998	98.839	-31.327	31.027	-1.1488081118706341	0.6214665336928678	0.48998	94.25572468170773	-43.20170384054444	31.027	-1.1488081118706341	0.6214665336928678	0.68598	94.25572468170773	-43.20170384054444	31.027	-0.8116294365628216	0.4571085218267857	-0.36374366933054353	-0.5730381079283561	0.32948688570175566	0.7503770512298787	2.6631	22.808	0.0	0.0	0.0
2021-10-01T23:23:48.000000	-1.251	0.48692	0.47905	93.442	-29.128	29.547	-1.1819110612089583	0.6365361967648921	0.47905	89.16883605686725	-40.35797844619488	29.547	-1.1819110612089583	0.6365361967648921	0.6750499999999999	89.16883605686725	-40.35797844619488	29.547	-0.8116294365628216	0.4571085218267857	-0.36374366933054353	-0.5730381079283561	0.32948688570175566	0.7503770512298787	2.6631	22.808	0.0	0.0	0.0
2021-10-01T23:23:48.000000	-1.2857	0.49766	0.46807	88.682	-27.194	27.988	-1.215033615374352	0.6514470654706576	0.46807	84.68167700786192	-37.85530793873098	27.988	-1.215033615374352	0.6514470654706576	0.6640699999999999	84.68167700786192	-37.85530793873098	27.988	-0.8116294365628216	0.4571085218267857	-0.36374366933054353	-0.5730381079283561	0.32948688570175566	0.7503770512298787	2.6631	22.808	0.0	0.0	0.0
2021-10-01T23:23:48.000000	-1.3205	0.50824	0.45714	84.497	-25.496	26.409	-1.2482750208457265	0.6662113928270823	0.45714	80.73626809267269	-35.65731396877898	26.409	-1.2482750208457265	0.6662113928270823	0.65314	80.73626809267269	-35.65731396877898	26.409	-0.8116294365628216	0.4571085218267857	-0.36374366933054353	-0.5730381079283561	0.32948688570175566	0.7503770512298787	2.6631	22.808	0.0	0.0	0.0
2021-10-01T23:23:48.000000	-1.3553	0.51868	0.44632	80.825	-24.008	24.863	-1.2815335805407866	0.6808367751130304	0.44632	77.27426227877295	-33.7305955813325	24.863	-1.2815335805407866	0.6808367751130304	0.64232	77.27426227877295	-33.7305955813325	24.863	-0.8116294365628216	0.4571085218267857	-0.36374366933054353	-0.5730381079283561	0.32948688570175566	0.7503770512298787	2.6631	22.808	0.0	0.0	0.0
2021-10-01T23:23:48.000000	-1.3903	0.52898	0.43567	77.603	-22.705	23.395	-1.315007787417356	0.6953477183623386	0.43567	74.23619753867779	-32.04262175600506	23.395	-1.315007787417356	0.6953477183623386	0.63167	74.23619753867779	-32.04262175600506	23.395	-0.8116294365628216	0.4571085218267857	-0.36374366933054353	-0.5730381079283561	0.32948688570175566	0.7503770512298787	2.6631	22.808	0.0	0.0	0.0
2021-10-01T23:23:48.000000	-1.4254	0.53916	0.42522	74.768	-21.562	22.04	-1.3485959443931388	0.7097518188538705	0.42522	71.5626118449023	-30.560861472410224	22.04	-1.3485959443931388	0.7097518188538705	0.62122	71.5626118449023	-30.560861472410224	22.04	-0.8116294365628216	0.4571085218267857	-0.36374366933054353	-0.5730381079283561	0.32948688570175566	0.7503770512298787	2.6631	22.808	0.0	0.0	0.0
2021-10-01T23:23:48.000000	-1.4605	0.54923	0.41498	72.261	-20.553	20.82	-1.3821975796875319	0.7240467482185996	0.41498	69.19813555928724	-29.252281366049118	20.82	-1.3821975796875319	0.7240467482185996	0.6109800000000001	69.19813555928724	-29.252281366049118	20.82	-0.8116294365628216	0.4571085218267857	-0.36374366933054353	-0.5730381079283561	0.32948688570175566	0.7503770512298787	2.6631	22.808	0.0	0.0	0.0
2021-10-01T23:23:48.000000	-1.4957	0.55918	0.40494	70.023	-19.658	19.75	-1.415913165081139	0.7382348348255526	0.40494	67.08666386265828	-28.089802861157615	19.75	-1.415913165081139	0.7382348348255526	0.60094	67.08666386265828	-28.089802861157615	19.75	-0.8116294365628216	0.4571085218267857	-0.36374366933054353	-0.5730381079283561	0.32948688570175566	0.7503770512298787	2.6631	22.808	0.0	0.0	0.0
2021-10-01T23:23:48.000000	-1.5311	0.56904	0.39507	68.003	-18.856	18.83	-1.449838271147796	0.7523581056353215	0.39507	65.18015418432319	-27.04633515853592	18.83	-1.449838271147796	0.7523581056353215	0.59107	65.18015418432319	-27.04633515853592	18.83	-0.8116294365628216	0.4571085218267857	-0.36374366933054353	-0.5730381079283561	0.32948688570175566	0.7503770512298787	2.6631	22.808	0.0	0.0	0.0
2021-10-01T23:23:48.000000	-1.5664	0.57879	0.38535	66.154	-18.13	18.055	-1.4836776090541512	0.7663599523013691	0.38535	63.43404369206949	-26.099247438817436	18.055	-1.4836776090541512	0.7663599523013691	0.58135	63.43404369206949	-26.099247438817436	18.055	-0.8116294365628216	0.4571085218267857	-0.36374366933054353	-0.5730381079283561	0.32948688570175566	0.7503770512298787	2.6631	22.808	0.0	0.0	0.0
2021-10-01T23:23:48.000000	-1.6019	0.58845	0.37573	64.439	-17.466	17.413	-1.5177264676335567	0.7802969831702325	0.37573	61.813326611068355	-25.23011157869476	17.413	-1.5177264676335567	0.7802969831702325	0.5717300000000001	61.813326611068355	-25.23011157869476	17.413	-0.8116294365628216	0.4571085218267857	-0.36374366933054353	-0.5730381079283561	0.32948688570175566	0.7503770512298787	2.6631	22.808	0.0	0.0	0.0
2021-10-01T23:23:48.000000	-1.6374	0.59801	0.36617	62.825	-16.85	16.888	-1.5517875792298803	0.7941347675601841	0.36617	60.28696702564745	-24.420989575537206	16.888	-1.5517875792298803	0.7941347675601841	0.5621700000000001	60.28696702564745	-24.420989575537206	16.888	-0.8116294365628216	0.4571085218267857	-0.36374366933054353	-0.5730381079283561	0.32948688570175566	0.7503770512298787	2.6631	22.808	0.0	0.0	0.0
2021-10-01T23:23:48.000000	-1.6729	0.60749	0.35663	61.288	-16.274	16.464	-1.5858584932397386	0.8078931547670062	0.35663	58.83212602222136	-23.66100098697144	16.464	-1.5858584932397386	0.8078931547670062	0.55263	58.83212602222136	-23.66100098697144	16.464	-0.8116294365628216	0.4571085218267857	-0.36374366933054353	-0.5730381079283561	0.32948688570175566	0.7503770512298787	2.6631	22.808	0.0	0.0	0.0
2021-10-01T23:23:48.000000	-1.7084	0.61688	0.34707	59.809	-15.729	16.121	-1.619940434964823	0.8215622201428076	0.34707	57.431049541319496	-22.938885556680937	16.121	-1.619940434964823	0.8215622201428076	0.5430699999999999	57.431049541319496	-22.938885556680937	16.121	-0.8116294365628216	0.4571085218267857	-0.36374366933054353	-0.5730381079283561	0.32948688570175566	0.7503770512298787	2.6631	22.808	0.0	0.0	0.0
2021-10-01T23:23:48.000000	-1.7439	0.62618	0.33746	58.373	-15.212	15.846	-1.6540334044051344	0.8351419636875883	0.33746	56.069218201612614	-22.2498279377606	15.846	-1.6540334044051344	0.8351419636875883	0.53346	56.069218201612614	-22.2498279377606	15.846	-0.8116294365628216	0.4571085218267857	-0.36374366933054353	-0.5730381079283561	0.32948688570175566	0.7503770512298787	2.6631	22.808	0.0	0.0	0.0
2021-10-01T23:23:48.000000	-1.7795	0.6354	0.32777	56.97	-14.716	15.622	-1.688235422737892	0.8486545630661578	0.32777	54.73756506639381	-21.58565557499477	15.622	-1.688235422737892	0.8486545630661578	0.5237700000000001	54.73756506639381	-21.58565557499477	15.622	-0.8116294365628216	0.4571085218267857	-0.36374366933054353	-0.5730381079283561	0.32948688570175566	0.7503770512298787	2.6631	22.808	0.0	0.0	0.0
2021-10-01T23:23:48.000000	-1.815	0.64454	0.31797	55.59	-14.238	15.437	-1.7223479970052722	0.8620755122446796	0.31797	53.42653307827946	-20.942165772324277	15.437	-1.7223479970052722	0.8620755122446796	0.51397	53.42653307827946	-20.942165772324277	15.437	-0.8116294365628216	0.4571085218267857	-0.36374366933054353	-0.5730381079283561	0.32948688570175566	0.7503770512298787	2.6631	22.808	0.0	0.0	0.0
2021-10-01T23:23:48.000000	-1.8505	0.65359	0.30804	54.229	-13.777	15.282	-1.7564715989878787	0.8754071395921807	0.30804	52.132274908282255	-20.317875944283262	15.282	-1.7564715989878787	0.8754071395921807	0.50404	52.132274908282255	-20.317875944283262	15.282	-0.8116294365628216	0.4571085218267857	-0.36374366933054353	-0.5730381079283561	0.32948688570175566	0.7503770512298787	2.6631	22.808	0.0	0.0	0.0
2021-10-01T23:23:48.000000	-1.886	0.66257	0.29796	52.88	-13.329	15.149	-1.7906037780823283	0.8886692944044435	0.29796	50.8483334235551	-19.707958520530983	15.149	-1.7906037780823283	0.8886692944044435	0.49396	50.8483334235551	-19.707958520530983	15.149	-0.8116294365628216	0.4571085218267857	-0.36374366933054353	-0.5730381079283561	0.32948688570175566	0.7503770512298787	2.6631	22.808	0.0	0.0	0.0
2021-10-01T23:23:48.000000	-1.9214	0.67148	0.28771	51.539	-12.893	15.032	-1.8246452878097088	0.9018497236645497	0.28771	49.570861295110696	-19.110930915601582	15.032	-1.8246452878097088	0.9018497236645497	0.48371000000000003	49.570861295110696	-19.110930915601582	15.032	-0.8116294365628216	0.4571085218267857	-0.36374366933054353	-0.5730381079283561	0.32948688570175566	0.7503770512298787	2.6631	22.808	0.0	0.0	0.0
2021-10-01T23:23:48.000000	-1.9569	0.68031	0.27728	50.2	-12.466	14.927	-1.8587958464295355	0.9149630087584448	0.27728	48.29427132472189	-18.523080554112614	14.927	-1.8587958464295355	0.9149630087584448	0.47328000000000003	48.29427132472189	-18.523080554112614	14.927	-0.8116294365628216	0.4571085218267857	-0.36374366933054353	-0.5730381079283561	0.32948688570175566	0.7503770512298787	2.6631	22.808	0.0	0.0	0.0
2021-10-01T23:23:48.000000	-1.9922	0.68906	0.26665	48.857	-12.048	14.831	-1.8927577145050734	0.927972390635374	0.26665	47.01260872365397	-17.94367225504898	14.831	-1.8927577145050734	0.927972390635374	0.46265	47.01260872365397	-17.94367225504898	14.831	-0.8116294365628216	0.4571085218267857	-0.36374366933054353	-0.5730381079283561	0.32948688570175566	0.7503770512298787	2.6631	22.808	0.0	0.0	0.0
2021-10-01T23:23:48.000000	-2.0276	0.69775	0.2558	47.503	-11.635	14.741	-1.9268261808696738	0.9409344776418741	0.2558	45.719416359059835	-17.367878448069938	14.741	-1.9268261808696738	0.9409344776418741	0.45180000000000003	45.719416359059835	-17.367878448069938	14.741	-0.8116294365628216	0.4571085218267857	-0.36374366933054353	-0.5730381079283561	0.32948688570175566	0.7503770512298787	2.6631	22.808	0.0	0.0	0.0
2021-10-01T23:23:48.000000	-2.0629	0.70636	0.24473	46.131	-11.227	14.657	-1.960805203168897	0.9538049144483265	0.24473	44.40774697741564	-16.7948414219912	14.657	-1.960805203168897	0.9538049144483265	0.44073	44.40774697741564	-16.7948414219912	14.657	-0.8116294365628216	0.4571085218267857	-0.36374366933054353	-0.5730381079283561	0.32948688570175566	0.7503770512298787	2.6631	22.808	0.0	0.0	0.0
2021-10-01T23:23:48.000000	-2.0981	0.7149	0.2334	44.73	-10.819	14.575	-1.9946935561010513	0.9665936257026224	0.2334	43.06729611688702	-16.218251021006168	14.575	-1.9946935561010513	0.9665936257026224	0.4294	43.06729611688702	-16.218251021006168	14.575	-0.8116294365628216	0.4571085218267857	-0.36374366933054353	-0.5730381079283561	0.32948688570175566	0.7503770512298787	2.6631	22.808	0.0	0.0	0.0
2021-10-01T23:23:48.000000	-2.1332	0.72338	0.22179	43.29	-10.409	14.495	-2.0284900143644444	0.9793105360526531	0.22179	41.688384189921145	-15.634897013844785	14.495	-2.0284900143644444	0.9793105360526531	0.41779	41.688384189921145	-15.634897013844785	14.495	-0.8116294365628216	0.4571085218267857	-0.36374366933054353	-0.5730381079283561	0.32948688570175566	0.7503770512298787	2.6631	22.808	0.0	0.0	0.0
2021-10-01T23:23:48.000000	-2.1683	0.73179	0.20988	41.796	-9.994	14.414	-2.0622950497396806	0.9919579738674452	0.20988	40.256491815188774	-15.039964053601953	14.414	-2.0622950497396806	0.9919579738674452	0.40588	40.256491815188774	-15.039964053601953	14.414	-0.8116294365628216	0.4571085218267857	-0.36374366933054353	-0.5730381079283561	0.32948688570175566	0.7503770512298787	2.6631	22.808	0.0	0.0	0.0
2021-10-01T23:23:48.000000	-2.2032	0.74012	0.19763	40.234	-9.5705	14.329	-2.095911394570628	1.0045015084652715	0.19763	38.7581533412344	-14.428263091147205	14.329	-2.095911394570628	1.0045015084652715	0.39363000000000004	38.7581533412344	-14.428263091147205	14.329	-0.8116294365628216	0.4571085218267857	-0.36374366933054353	-0.5730381079283561	0.32948688570175566	0.7503770512298787	2.6631	22.808	0.0	0.0	0.0
2021-10-01T23:23:48.000000	-2.2381	0.74839	0.185	38.583	-9.1339	14.239	-2.129535091211726	1.0169854951757507	0.185	37.17309064626476	-13.792655654897764	14.239	-2.129535091211726	1.0169854951757507	0.381	37.17309064626476	-13.792655654897764	14.239	-0.8116294365628216	0.4571085218267857	-0.36374366933054353	-0.5730381079283561	0.32948688570175566	0.7503770512298787	2.6631	22.808	0.0	0.0	0.0
2021-10-01T23:23:48.000000	-2.2728	0.75659	0.17194	36.82	-8.6785	14.139	-2.162968872006843	1.029375503317155	0.17194	35.479175462094474	-13.124666501664453	14.139	-2.162968872006843	1.029375503317155	0.36794000000000004	35.479175462094474	-13.124666501664453	14.139	-0.8116294365628216	0.4571085218267857	-0.36374366933054353	-0.5730381079283561	0.32948688570175566	0.7503770512298787	2.6631	22.808	0.0	0.0	0.0
2021-10-01T23:23:48.000000	-2.3073	0.76471	0.15839	34.912	-8.1972	14.029	-2.1962139622576706	1.0416616082415935	0.15839	33.644526414883835	-12.413205635861514	14.029	-2.1962139622576706	1.0416616082415935	0.35439	33.644526414883835	-12.413205635861514	14.029	-0.8116294365628216	0.4571085218267857	-0.36374366933054353	-0.5730381079283561	0.32948688570175566	0.7503770512298787	2.6631	22.808	0.0	0.0	0.0
2021-10-01T23:23:48.000000	-2.3416	0.77275	0.14424	32.816	-7.6801	13.905	-2.22927036196421	1.0538438099490657	0.14424	31.627680567375638	-11.643178858801823	13.905	-2.22927036196421	1.0538438099490657	0.34024	31.627680567375638	-11.643178858801823	13.905	-0.8116294365628216	0.4571085218267857	-0.36374366933054353	-0.5730381079283561	0.32948688570175566	0.7503770512298787	2.6631	22.808	0.0	0.0	0.0
2021-10-01T23:23:48.000000	-2.3756	0.7807	0.12938	30.47	-7.113	13.765	-2.262040049949239	1.0658999307747627	0.12938	29.368845031046924	-10.79289629999058	13.765	-2.262040049949239	1.0658999307747627	0.32538	29.368845031046924	-10.79289629999058	13.765	-0.8116294365628216	0.4571085218267857	-0.36374366933054353	-0.5730381079283561	0.32948688570175566	0.7503770512298787	2.6631	22.808	0.0	0.0	0.0
2021-10-01T23:23:48.000000	-2.4093	0.78854	0.11358	27.783	-6.4745	13.61	-2.294525476816143	1.077810121422902	0.11358	26.780327655708422	-9.82996896754505	13.61	-2.294525476816143	1.077810121422902	0.30958	26.780327655708422	-9.82996896754505	13.61	-0.8116294365628216	0.4571085218267857	-0.36374366933054353	-0.5730381079283561	0.32948688570175566	0.7503770512298787	2.6631	22.808	0.0	0.0	0.0
2021-10-01T23:23:48.000000	-2.4423	0.79624	0.096539	24.61	-5.7306	13.439	-2.32633333255435	1.0894955958821368	0.096539	23.72238707269014	-8.702886184103733	13.439	-2.32633333255435	1.0894955958821368	0.292539	23.72238707269014	-8.702886184103733	13.439	-0.8116294365628216	0.4571085218267857	-0.36374366933054353	-0.5730381079283561	0.32948688570175566	0.7503770512298787	2.6631	22.808	0.0	0.0	0.0
2021-10-01T23:23:48.000000	-2.4638	0.80125	0.084215	22.11	-5.1486	13.317	-2.347057449372794	1.0971022431130442	0.084215	21.312537658357996	-7.818946253880522	13.317	-2.347057449372794	1.0971022431130442	0.280215	21.312537658357996	-7.818946253880522	13.317	-0.8116294365628216	0.4571085218267857	-0.36374366933054353	-0.5730381079283561	0.32948688570175566	0.7503770512298787	2.6631	22.808	0.0	0.0	0.0
2021-10-01T23:23:48.000000	-2.4847	0.80612	0.070803	19.168	-4.466	13.191	-2.367203241541453	1.1044964271719655	0.070803	18.47634534225521	-6.781006031093328	13.191	-2.367203241541453	1.1044964271719655	0.266803	18.47634534225521	-6.781006031093328	13.191	-0.8116294365628216	0.4571085218267857	-0.36374366933054353	-0.5730381079283561	0.32948688570175566	0.7503770512298787	2.6631	22.808	0.0	0.0	0.0
2021-10-01T23:23:48.000000	-2.4981	0.80924	0.061033	16.872	-3.9335	13.106	-2.380119975587792	1.1092348215810606	0.061033	16.262893501528715	-5.971189262444713	13.106	-2.380119975587792	1.1092348215810606	0.257033	16.262893501528715	-5.971189262444713	13.106	-0.8116294365628216	0.4571085218267857	-0.36374366933054353	-0.5730381079283561	0.32948688570175566	0.7503770512298787	2.6631	22.808	0.0	0.0	0.0
2021-10-01T23:23:48.000000	-2.5108	0.81221	0.050353	14.212	-3.3161	13.022	-2.392360363807126	1.1137385751533604	0.050353	13.698587288926664	-5.032511251617509	13.022	-2.392360363807126	1.1137385751533604	0.24635300000000002	13.698587288926664	-5.032511251617509	13.022	-0.8116294365628216	0.4571085218267857	-0.36374366933054353	-0.5730381079283561	0.32948688570175566	0.7503770512298787	2.6631	22.808	0.0	0.0	0.0
2021-10-01T23:23:48.000000	-2.5225	0.81492	0.038433	11.066	-2.5844	12.942	-2.403640145081328	1.1178617577113066	0.038433	10.665948387150559	-3.920844853171366	12.942	-2.403640145081328	1.1178617577113066	0.234433	10.665948387150559	-3.920844853171366	12.942	-0.8116294365628216	0.4571085218267857	-0.36374366933054353	-0.5730381079283561	0.32948688570175566	0.7503770512298787	2.6631	22.808	0.0	0.0	0.0
2021-10-01T23:23:48.000000	-2.5321	0.81718	0.02483	7.2736	-1.7003	12.874	-2.412890888874513	1.1212810177588666	0.02483	7.010453843471639	-2.5787233195039976	12.874	-2.412890888874513	1.1212810177588666	0.22083	7.010453843471639	-2.5787233195039976	12.874	-0.8116294365628216	0.4571085218267857	-0.36374366933054353	-0.5730381079283561	0.32948688570175566	0.7503770512298787	2.6631	22.808	0.0	0.0	0.0
2021-10-01T23:23:48.000000	-2.5382	0.81861	0.0092298	2.7342	-0.63959	12.83	-2.418769705946205	1.123447676439319	0.0092298	2.6352281555004886	-0.9697925430510854	12.83	-2.418769705946205	1.123447676439319	0.20522980000000002	2.6352281555004886	-0.9697925430510854	12.83	-0.8116294365628216	0.4571085218267857	-0.36374366933054353	-0.5730381079283561	0.32948688570175566	0.7503770512298787	2.6631	22.808	0.0	0.0	0.0
2021-10-01T23:23:48.000000	-2.5386	0.81868	-0.0075339	-2.2332	0.52241	12.828	-2.4191581147500107	1.1235661610422305	-0.0075339	-2.1523613813769034	0.7921079043017485	12.828	-2.4191581147500107	1.1235661610422305	0.1884661	-2.1523613813769034	0.7921079043017485	12.828	-0.8116294365628216	0.4571085218267857	-0.36374366933054353	-0.5730381079283561	0.32948688570175566	0.7503770512298787	2.6631	22.808	0.0	0.0	0.0
2021-10-01T23:23:48.000000	-2.533	0.81737	-0.023323	-6.8425	1.5997	12.868	-2.4137608264525756	1.1215798632210632	-0.023323	-6.594928807902394	2.426058605784102	12.868	-2.4137608264525756	1.1215798632210632	0.172677	-6.594928807902394	2.426058605784102	12.868	-0.8116294365628216	0.4571085218267857	-0.36374366933054353	-0.5730381079283561	0.32948688570175566	0.7503770512298787	2.6631	22.808	0.0	0.0	0.0
2021-10-01T23:23:48.000000	-2.5236	0.81518	-0.037125	-10.71	2.5015	12.935	-2.4046999985053708	1.1182545817425784	-0.037125	-10.322788673249587	3.7949487819244734	12.935	-2.4046999985053708	1.1182545817425784	0.15887500000000002	-10.322788673249587	3.7949487819244734	12.935	-0.8116294365628216	0.4571085218267857	-0.36374366933054353	-0.5730381079283561	0.32948688570175566	0.7503770512298787	2.6631	22.808	0.0	0.0	0.0
2021-10-01T23:23:48.000000	-2.5121	0.8125	-0.049195	-13.914	3.2469	13.013	-2.393615034283917	1.114185679162142	-0.049195	-13.411311869476766	4.927318697794124	13.013	-2.393615034283917	1.114185679162142	0.14680500000000002	-13.411311869476766	4.927318697794124	13.013	-0.8116294365628216	0.4571085218267857	-0.36374366933054353	-0.5730381079283561	0.32948688570175566	0.7503770512298787	2.6631	22.808	0.0	0.0	0.0
2021-10-01T23:23:48.000000	-2.4861	0.80644	-0.069837	-18.947	4.4147	13.182	-2.368553482592081	1.104985558141339	-0.069837	-18.263296421539074	6.7030134200222165	13.182	-2.368553482592081	1.104985558141339	0.12616300000000003	-18.263296421539074	6.7030134200222165	13.182	-0.8116294365628216	0.4571085218267857	-0.36374366933054353	-0.5730381079283561	0.32948688570175566	0.7503770512298787	2.6631	22.808	0.0	0.0	0.0
2021-10-01T23:23:48.000000	-2.4582	0.79993	-0.087573	-22.809	5.3112	13.35	-2.3416613863770515	1.095106020643986	-0.087573	-21.98634714044278	8.065969616849756	13.35	-2.3416613863770515	1.095106020643986	0.10842700000000001	-21.98634714044278	8.065969616849756	13.35	-0.8116294365628216	0.4571085218267857	-0.36374366933054353	-0.5730381079283561	0.32948688570175566	0.7503770512298787	2.6631	22.808	0.0	0.0	0.0
2021-10-01T23:23:48.000000	-2.4292	0.79319	-0.10352	-25.947	6.043	13.509	-2.3137057608329035	1.0848634330590348	-0.10352	-25.01103407088902	9.17675502042135	13.509	-2.3137057608329035	1.0848634330590348	0.09248	-25.01103407088902	9.17675502042135	13.509	-0.8116294365628216	0.4571085218267857	-0.36374366933054353	-0.5730381079283561	0.32948688570175566	0.7503770512298787	2.6631	22.808	0.0	0.0	0.0
2021-10-01T23:23:48.000000	-2.3996	0.7863	-0.11824	-28.599	6.6672	13.657	-2.2851730359406623	1.0743984576542063	-0.11824	-27.566567360027683	10.121201550461102	13.657	-2.2851730359406623	1.0743984576542063	0.07776000000000001	-27.566567360027683	10.121201550461102	13.657	-0.8116294365628216	0.4571085218267857	-0.36374366933054353	-0.5730381079283561	0.32948688570175566	0.7503770512298787	2.6631	22.808	0.0	0.0	0.0
2021-10-01T23:23:48.000000	-2.3696	0.7793	-0.13206	-30.906	7.2176	13.791	-2.2562568034513832	1.0637752990549019	-0.13206	-29.788743023406116	10.950131270695945	13.791	-2.2562568034513832	1.0637752990549019	0.06394	-29.788743023406116	10.950131270695945	13.791	-0.8116294365628216	0.4571085218267857	-0.36374366933054353	-0.5730381079283561	0.32948688570175566	0.7503770512298787	2.6631	22.808	0.0	0.0	0.0
2021-10-01T23:23:48.000000	-2.3394	0.77222	-0.14519	-32.96	7.7153	13.913	-2.227151880417815	1.0530482372386314	-0.14519	-31.76628243505348	11.695757963741073	13.913	-2.227151880417815	1.0530482372386314	0.050809999999999994	-31.76628243505348	11.695757963741073	13.913	-0.8116294365628216	0.4571085218267857	-0.36374366933054353	-0.5730381079283561	0.32948688570175566	0.7503770512298787	2.6631	22.808	0.0	0.0	0.0
2021-10-01T23:23:48.000000	-2.3089	0.76508	-0.15776	-34.821	8.1745	14.023	-2.1977565697576624	1.0422248684842592	-0.15776	-33.55699355391449	12.379526439752915	14.023	-2.1977565697576624	1.0422248684842592	0.038239999999999996	-33.55699355391449	12.379526439752915	14.023	-0.8116294365628216	0.4571085218267857	-0.36374366933054353	-0.5730381079283561	0.32948688570175566	0.7503770512298787	2.6631	22.808	0.0	0.0	0.0
2021-10-01T23:23:48.000000	-2.2782	0.75786	-0.16986	-36.532	8.605	14.123	-2.168172568553221	1.031297596512921	-0.16986	-35.20235157026325	13.016431650939683	14.123	-2.168172568553221	1.031297596512921	0.026139999999999997	-35.20235157026325	13.016431650939683	14.123	-0.8116294365628216	0.4571085218267857	-0.36374366933054353	-0.5730381079283561	0.32948688570175566	0.7503770512298787	2.6631	22.808	0.0	0.0	0.0
2021-10-01T23:23:48.000000	-2.2474	0.75059	-0.18155	-38.123	9.014	14.213	-2.138495447378326	1.0203084482852085	-0.18155	-36.731248210555215	13.617295248858506	14.213	-2.138495447378326	1.0203084482852085	0.014450000000000018	-36.731248210555215	13.617295248858506	14.213	-0.8116294365628216	0.4571085218267857	-0.36374366933054353	-0.5730381079283561	0.32948688570175566	0.7503770512298787	2.6631	22.808	0.0	0.0	0.0
2021-10-01T23:23:48.000000	-2.2165	0.74326	-0.19289	-39.62	9.4069	14.296	-2.1087264315346714	1.009247499153231	-0.19289	-38.16882589639386	14.190662327769365	14.296	-2.1087264315346714	1.009247499153231	0.0031100000000000017	-38.16882589639386	14.190662327769365	14.296	-0.8116294365628216	0.4571085218267857	-0.36374366933054353	-0.5730381079283561	0.32948688570175566	0.7503770512298787	2.6631	22.808	0.0	0.0	0.0
2021-10-01T23:23:48.000000	-2.1854	0.73588	-0.20392	-41.04	9.7879	14.373	-2.0787650492416514	0.9981124207479606	-0.20392	-39.53144190248367	14.742784252662663	14.373	-2.0787650492416514	0.9981124207479606	-0.007919999999999983	-39.53144190248367	14.742784252662663	14.373	-0.8116294365628216	0.4571085218267857	-0.36374366933054353	-0.5730381079283561	0.32948688570175566	0.7503770512298787	2.6631	22.808	0.0	0.0	0.0
2021-10-01T23:23:48.000000	-2.1543	0.72844	-0.21467	-42.399	10.16	14.447	-2.0488110187587822	0.9869177944553433	-0.21467	-40.83460807494296	15.278598900612671	14.447	-2.0488110187587822	0.9869177944553433	-0.018669999999999992	-40.83460807494296	15.278598900612671	14.447	-0.8116294365628216	0.4571085218267857	-0.36374366933054353	-0.5730381079283561	0.32948688570175566	0.7503770512298787	2.6631	22.808	0.0	0.0	0.0
2021-10-01T23:23:48.000000	-2.1231	0.72095	-0.22516	-43.709	10.527	14.518	-2.018763868305461	0.9756612919063518	-0.22516	-42.08976837659828	15.803347999848235	14.518	-2.018763868305461	0.9756612919063518	-0.02915999999999999	-42.08976837659828	15.803347999848235	14.518	-0.8116294365628216	0.4571085218267857	-0.36374366933054353	-0.5730381079283561	0.32948688570175566	0.7503770512298787	2.6631	22.808	0.0	0.0	0.0
2021-10-01T23:23:48.000000	-2.1023	0.71592	-0.23202	-44.56	10.77	14.566	-1.9987369274427833	0.9681205664980899	-0.23202	-42.90458108102681	16.148790117578336	14.566	-1.9987369274427833	0.9681205664980899	-0.036019999999999996	-42.90458108102681	16.148790117578336	14.566	-0.8116294365628216	0.4571085218267857	-0.36374366933054353	-0.5730381079283561	0.32948688570175566	0.7503770512298787	2.6631	22.808	0.0	0.0	0.0
2021-10-01T23:23:48.000000	-2.0884	0.71256	-0.23654	-45.12	10.931	14.598	-1.9853533682424886	0.9630827154550148	-0.23654	-43.44063400569481	16.377193843368616	14.598	-1.9853533682424886	0.9630827154550148	-0.04053999999999999	-43.44063400569481	16.377193843368616	14.598	-0.8116294365628216	0.4571085218267857	-0.36374366933054353	-0.5730381079283561	0.32948688570175566	0.7503770512298787	2.6631	22.808	0.0	0.0	0.0
2021-10-01T23:23:48.000000	-2.0791	0.71031	-0.23953	-45.489	11.038	14.619	-1.9763991385843465	0.959710139106101	-0.23953	-43.79374278477703	16.528601208232637	14.619	-1.9763991385843465	0.959710139106101	-0.043529999999999985	-43.79374278477703	16.528601208232637	14.619	-0.8116294365628216	0.4571085218267857	-0.36374366933054353	-0.5730381079283561	0.32948688570175566	0.7503770512298787	2.6631	22.808	0.0	0.0	1.0
2021-10-01T23:23:48.000000	-2.0439	0.70173	-0.25073	-46.873	11.447	14.702	-1.9425156868589595	0.9468817292602403	-0.25073	-45.117199213721456	17.104101061130685	14.702	-1.9425156868589595	0.9468817292602403	-0.05473	-45.117199213721456	17.104101061130685	14.702	-0.8116294365628216	0.4571085218267857	-0.36374366933054353	-0.5730381079283561	0.32948688570175566	0.7503770512298787	2.6631	22.808	0.0	0.0	0.0
2021-10-01T23:23:48.000000	-2.0086	0.69308	-0.26167	-48.235	11.857	14.789	-1.9085415657665037	0.9339715938622233	-0.26167	-46.41869888713609	17.67789771509583	14.789	-1.9085415657665037	0.9339715938622233	-0.06567	-46.41869888713609	17.67789771509583	14.789	-0.8116294365628216	0.4571085218267857	-0.36374366933054353	-0.5730381079283561	0.32948688570175566	0.7503770512298787	2.6631	22.808	0.0	0.0	0.0
2021-10-01T23:23:48.000000	-1.9732	0.68435	-0.2724	-49.581	12.273	14.881	-1.8744780006086708	0.9209698082641583	-0.2724	-47.70358394290974	18.255688675088773	14.881	-1.8744780006086708	0.9209698082641583	-0.07639999999999997	-47.70358394290974	18.255688675088773	14.881	-0.8116294365628216	0.4571085218267857	-0.36374366933054353	-0.5730381079283561	0.32948688570175566	0.7503770512298787	2.6631	22.808	0.0	0.0	0.0
2021-10-01T23:23:48.000000	-1.9378	0.67556	-0.28292	-50.921	12.695	14.982	-1.8404217872609883	0.9079084747787464	-0.28292	-48.981779028933566	18.838699242801333	14.982	-1.8404217872609883	0.9079084747787464	-0.08692	-48.981779028933566	18.838699242801333	14.982	-0.8116294365628216	0.4571085218267857	-0.36374366933054353	-0.5730381079283561	0.32948688570175566	0.7503770512298787	2.6631	22.808	0.0	0.0	0.0
2021-10-01T23:23:48.000000	-1.9023	0.66669	-0.29325	-52.261	13.126	15.093	-1.8062761298479286	0.8947554910932864	-0.29325	-50.25887134343476	19.430641993615957	15.093	-1.8062761298479286	0.8947554910932864	-0.09725	-50.25887134343476	19.430641993615957	15.093	-0.8116294365628216	0.4571085218267857	-0.36374366933054353	-0.5730381079283561	0.32948688570175566	0.7503770512298787	2.6631	22.808	0.0	0.0	0.0
2021-10-01T23:23:48.000000	-1.8669	0.65775	-0.30341	-53.606	13.568	15.218	-1.7722382960256238	0.8815452878895066	-0.30341	-51.539578150020546	20.034114507956797	15.218	-1.7722382960256238	0.8815452878895066	-0.10741	-51.539578150020546	20.034114507956797	15.218	-0.8116294365628216	0.4571085218267857	-0.36374366933054353	-0.5730381079283561	0.32948688570175566	0.7503770512298787	2.6631	22.808	0.0	0.0	0.0
2021-10-01T23:23:48.000000	-1.8314	0.64872	-0.31341	-54.961	14.023	15.362	-1.7381122434396332	0.8682335098377878	-0.31341	-52.828616712298135	20.651714366248004	15.362	-1.7381122434396332	0.8682335098377878	-0.11741000000000001	-52.828616712298135	20.651714366248004	15.362	-0.8116294365628216	0.4571085218267857	-0.36374366933054353	-0.5730381079283561	0.32948688570175566	0.7503770512298787	2.6631	22.808	0.0	0.0	0.0
2021-10-01T23:23:48.000000	-1.7958	0.63962	-0.32327	-56.331	14.493	15.532	-1.703895521486574	0.8548400062339127	-0.32327	-54.130704293874764	21.28603914891373	15.532	-1.703895521486574	0.8548400062339127	-0.12727	-54.130704293874764	21.28603914891373	15.532	-0.8116294365628216	0.4571085218267857	-0.36374366933054353	-0.5730381079283561	0.32948688570175566	0.7503770512298787	2.6631	22.808	0.0	0.0	0.0
2021-10-01T23:23:48.000000	-1.7603	0.63044	-0.33301	-57.722	14.98	15.737	-1.669787848425961	0.8413793584638262	-0.33301	-55.45155062314679	21.9398089665473	15.737	-1.669787848425961	0.8413793584638262	-0.13700999999999997	-55.45155062314679	21.9398089665473	15.737	-0.8116294365628216	0.4571085218267857	-0.36374366933054353	-0.5730381079283561	0.32948688570175566	0.7503770512298787	2.6631	22.808	0.0	0.0	0.0
2021-10-01T23:23:48.000000	-1.7248	0.62118	-0.34265	-59.142	15.488	15.987	-1.6356899777788827	0.8278393135106101	-0.34265	-56.79860529775041	22.61797391965865	15.987	-1.6356899777788827	0.8278393135106101	-0.14665	-56.79860529775041	22.61797391965865	15.987	-0.8116294365628216	0.4571085218267857	-0.36374366933054353	-0.5730381079283561	0.32948688570175566	0.7503770512298787	2.6631	22.808	0.0	0.0	0.0
2021-10-01T23:23:48.000000	-1.6892	0.61183	-0.35223	-60.6	16.019	16.297	-1.601503888368119	0.8141976937094553	-0.35223	-58.18055544044934	23.32362170934866	16.297	-1.601503888368119	0.8141976937094553	-0.15622999999999998	-58.18055544044934	23.32362170934866	16.297	-0.8116294365628216	0.4571085218267857	-0.36374366933054353	-0.5730381079283561	0.32948688570175566	0.7503770512298787	2.6631	22.808	0.0	0.0	0.0
2021-10-01T23:23:48.000000	-1.6537	0.6024	-0.36177	-62.108	16.58	16.681	-1.5674268478498012	0.8004889297420891	-0.36177	-59.60845291752872	24.065169951171352	16.681	-1.5674268478498012	0.8004889297420891	-0.16576999999999997	-59.60845291752872	24.065169951171352	16.681	-0.8116294365628216	0.4571085218267857	-0.36374366933054353	-0.5730381079283561	0.32948688570175566	0.7503770512298787	2.6631	22.808	0.0	0.0	0.0
2021-10-01T23:23:48.000000	-1.6182	0.59287	-0.37131	-63.684	17.176	17.157	-1.5333620603484024	0.7866809192958111	-0.37131	-61.09954944434678	24.849786512117603	17.157	-1.5333620603484024	0.7866809192958111	-0.17530999999999997	-61.09954944434678	24.849786512117603	17.157	-0.8116294365628216	0.4571085218267857	-0.36374366933054353	-0.5730381079283561	0.32948688570175566	0.7503770512298787	2.6631	22.808	0.0	0.0	0.0
2021-10-01T23:23:48.000000	-1.5828	0.58326	-0.3809	-65.348	17.817	17.743	-1.4994063217394498	0.7728057646833217	-0.3809	-62.672469014994064	25.689846643462253	17.743	-1.4994063217394498	0.7728057646833217	-0.1849	-62.672469014994064	25.689846643462253	17.743	-0.8116294365628216	0.4571085218267857	-0.36374366933054353	-0.5730381079283561	0.32948688570175566	0.7503770512298787	2.6631	22.808	0.0	0.0	0.0
2021-10-01T23:23:48.000000	-1.5474	0.57355	-0.39057	-67.131	18.513	18.455	-1.4654628361474153	0.7588313635919208	-0.39057	-64.3567527362414	26.599073428341132	18.455	-1.4654628361474153	0.7588313635919208	-0.19456999999999997	-64.3567527362414	26.599073428341132	18.455	-0.8116294365628216	0.4571085218267857	-0.36374366933054353	-0.5730381079283561	0.32948688570175566	0.7503770512298787	2.6631	22.808	0.0	0.0	0.0
2021-10-01T23:23:48.000000	-1.512	0.56374	-0.40037	-69.067	19.278	19.307	-1.4315316035722991	0.7447577160216078	-0.40037	-66.1844289885503	27.595527399554108	19.307	-1.4315316035722991	0.7447577160216078	-0.20437	-66.1844289885503	27.595527399554108	19.307	-0.8116294365628216	0.4571085218267857	-0.36374366933054353	-0.5730381079283561	0.32948688570175566	0.7503770512298787	2.6631	22.808	0.0	0.0	0.0
2021-10-01T23:23:48.000000	-1.4767	0.55383	-0.41032	-71.199	20.128	20.308	-1.3977118704930127	0.7305970749893012	-0.41032	-68.19621327514592	28.700356791001933	20.308	-1.3977118704930127	0.7305970749893012	-0.21432	-68.19621327514592	28.700356791001933	20.308	-0.8116294365628216	0.4571085218267857	-0.36374366933054353	-0.5730381079283561	0.32948688570175566	0.7503770512298787	2.6631	22.808	0.0	0.0	0.0
2021-10-01T23:23:48.000000	-1.4416	0.54382	-0.42047	-73.575	21.081	21.459	-1.364102883388469	0.7163616935119193	-0.42047	-70.43753836286066	29.937307417009492	21.459	-1.364102883388469	0.7163616935119193	-0.22447	-70.43753836286066	29.937307417009492	21.459	-0.8116294365628216	0.4571085218267857	-0.36374366933054353	-0.5730381079283561	0.32948688570175566	0.7503770512298787	2.6631	22.808	0.0	0.0	0.0
2021-10-01T23:23:48.000000	-1.4065	0.53369	-0.43083	-76.251	22.159	22.754	-1.3305085999042268	0.7020072162598432	-0.43083	-72.96128661616316	31.33507519241162	22.754	-1.3305085999042268	0.7020072162598432	-0.23482999999999998	-72.96128661616316	31.33507519241162	22.754	-0.8116294365628216	0.4571085218267857	-0.36374366933054353	-0.5730381079283561	0.32948688570175566	0.7503770512298787	2.6631	22.808	0.0	0.0	0.0
2021-10-01T23:23:48.000000	-1.3715	0.52344	-0.44139	-79.287	23.386	24.174	-1.2970282665191981	0.687545896249991	-0.44139	-75.82406519834015	32.924831082298105	24.174	-1.2970282665191981	0.687545896249991	-0.24539	-75.82406519834015	32.924831082298105	24.174	-0.8116294365628216	0.4571085218267857	-0.36374366933054353	-0.5730381079283561	0.32948688570175566	0.7503770512298787	2.6631	22.808	0.0	0.0	0.0
2021-10-01T23:23:48.000000	-1.3366	0.51307	-0.45213	-82.744	24.785	25.689	-1.2636618832333837	0.672977733482363	-0.45213	-79.08359626763664	34.7368761171388	25.689	-1.2636618832333837	0.672977733482363	-0.25612999999999997	-79.08359626763664	34.7368761171388	25.689	-0.8116294365628216	0.4571085218267857	-0.36374366933054353	-0.5730381079283561	0.32948688570175566	0.7503770512298787	2.6631	22.808	0.0	0.0	0.0
2021-10-01T23:23:48.000000	-1.3017	0.50256	-0.46302	-86.684	26.383	27.258	-1.2303126541712546	0.6582706256442583	-0.46302	-82.79810432641008	36.80560371672923	27.258	-1.2303126541712546	0.6582706256442583	-0.26702	-82.79810432641008	36.80560371672923	27.258	-0.8116294365628216	0.4571085218267857	-0.36374366933054353	-0.5730381079283561	0.32948688570175566	0.7503770512298787	2.6631	22.808	0.0	0.0	0.0
2021-10-01T23:23:48.000000	-1.267	0.49189	-0.47398	-91.171	28.205	28.834	-1.1971815228940181	0.6434292294737312	-0.47398	-87.02804386693448	39.16366743162503	28.834	-1.1971815228940181	0.6434292294737312	-0.27798	-87.02804386693448	39.16366743162503	28.834	-0.8116294365628216	0.4571085218267857	-0.36374366933054353	-0.5730381079283561	0.32948688570175566	0.7503770512298787	2.6631	22.808	0.0	0.0	0.0
2021-10-01T23:23:48.000000	-1.2323	0.48107	-0.48495	-96.267	30.278	30.358	-1.1640687711421593	0.6284389635848362	-0.48495	-91.83163939156726	41.845460681621724	30.358	-1.1640687711421593	0.6284389635848362	-0.28895	-91.83163939156726	41.845460681621724	30.358	-0.8116294365628216	0.4571085218267857	-0.36374366933054353	-0.5730381079283561	0.32948688570175566	0.7503770512298787	2.6631	22.808	0.0	0.0	0.0
2021-10-01T23:23:48.000000	-1.1976	0.47007	-0.49583	-102.03	32.631	31.769	-1.1309780748207532	0.6132700540338998	-0.49583	-97.26290048317104	44.88687169541633	31.769	-1.1309780748207532	0.6132700540338998	-0.29983	-97.26290048317104	44.88687169541633	31.769	-0.8116294365628216	0.4571085218267857	-0.36374366933054353	-0.5730381079283561	0.32948688570175566	0.7503770512298787	2.6631	22.808	0.0	0.0	0.0
2021-10-01T23:23:48.000000	-1.1629	0.45889	-0.50651	-108.54	35.292	33.0	-1.0979094339298001	0.5979225008209224	-0.50651	-103.39779348013813	48.32549190063877	33.0	-1.0979094339298001	0.5979225008209224	-0.31051	-103.39779348013813	48.32549190063877	33.0	-0.8116294365628216	0.4571085218267857	-0.36374366933054353	-0.5730381079283561	0.32948688570175566	0.7503770512298787	2.6631	22.808	0.0	0.0	0.0
2021-10-01T23:23:48.000000	-1.1282	0.44751	-0.51688	-115.85	38.294	33.98	-1.0648652990726835	0.582376454650121	-0.51688	-110.28487552070884	52.20056673429661	33.98	-1.0648652990726835	0.582376454650121	-0.32088	-110.28487552070884	52.20056673429661	33.98	-0.8116294365628216	0.4571085218267857	-0.36374366933054353	-0.5730381079283561	0.32948688570175566	0.7503770512298787	2.6631	22.808	0.0	0.0	0.0
2021-10-01T23:23:48.000000	-1.0935	0.43593	-0.52684	-124.04	41.673	34.631	-1.0318456702494032	0.5666319155214958	-0.52684	-117.99913270192208	56.55762734233274	34.631	-1.0318456702494032	0.5666319155214958	-0.33083999999999997	-117.99913270192208	56.55762734233274	34.631	-0.8116294365628216	0.4571085218267857	-0.36374366933054353	-0.5730381079283561	0.32948688570175566	0.7503770512298787	2.6631	22.808	0.0	0.0	0.0
2021-10-01T23:23:48.000000	-1.0586	0.42413	-0.53627	-133.21	45.468	34.87	-0.9986545051055193	0.5506445281054283	-0.53627	-126.63503282609156	61.44763286844102	34.87	-0.9986545051055193	0.5506445281054283	-0.34027	-126.63503282609156	61.44763286844102	34.87	-0.8116294365628216	0.4571085218267857	-0.36374366933054353	-0.5730381079283561	0.32948688570175566	0.7503770512298787	2.6631	22.808	0.0	0.0	0.0
2021-10-01T23:23:48.000000	-1.0237	0.41211	-0.54507	-143.45	49.727	34.603	-0.965490296598856	0.5344387984357546	-0.54507	-136.2760162761172	66.92924933772555	34.603	-0.965490296598856	0.5344387984357546	-0.34907000000000005	-136.2760162761172	66.92924933772555	34.603	-0.8116294365628216	0.4571085218267857	-0.36374366933054353	-0.5730381079283561	0.32948688570175566	0.7503770512298787	2.6631	22.808	0.0	0.0	0.0
2021-10-01T23:23:48.000000	-0.98866	0.39988	-0.55311	-154.89	54.502	33.726	-0.932212874357244	0.5180074969366806	-0.55311	-147.04473190578693	73.07001384121425	33.726	-0.932212874357244	0.5180074969366806	-0.35711	-147.04473190578693	73.07001384121425	33.726	-0.8116294365628216	0.4571085218267857	-0.36374366933054353	-0.5730381079283561	0.32948688570175566	0.7503770512298787	2.6631	22.808	0.0	0.0	0.0
2021-10-01T23:23:48.000000	-0.95353	0.38742	-0.56031	-167.65	59.858	32.114	-0.8988743122235234	0.5013369008208827	-0.56031	-159.05231102879813	79.9491402105017	32.114	-0.8988743122235234	0.5013369008208827	-0.36430999999999997	-159.05231102879813	79.9491402105017	32.114	-0.8116294365628216	0.4571085218267857	-0.36374366933054353	-0.5730381079283561	0.32948688570175566	0.7503770512298787	2.6631	22.808	0.0	0.0	0.0
2021-10-01T23:23:48.000000	-0.91829	0.37475	-0.56656	-181.91	65.868	29.624	-0.8654523102985282	0.4844444087807599	-0.56656	-172.4684526048418	87.6611338056464	29.624	-0.8654523102985282	0.4844444087807599	-0.37055999999999994	-172.4684526048418	87.6611338056464	29.624	-0.8116294365628216	0.4571085218267857	-0.36374366933054353	-0.5730381079283561	0.32948688570175566	0.7503770512298787	2.6631	22.808	0.0	0.0	0.0
2021-10-01T23:23:48.000000	-0.88295	0.36187	-0.57177	-197.87	72.621	26.085	-0.8319567932301494	0.467331246118004	-0.57177	-187.48074440668438	96.3188300267164	26.085	-0.8319567932301494	0.467331246118004	-0.37577	-187.48074440668438	96.3188300267164	26.085	-0.8116294365628216	0.4571085218267857	-0.36374366933054353	-0.5730381079283561	0.32948688570175566	0.7503770512298787	2.6631	22.808	0.0	0.0	0.0
2021-10-01T23:23:48.000000	-0.84755	0.34879	-0.57586	-215.77	80.222	21.288	-0.79842623430826	0.4500122386872734	-0.57586	-204.31451231595017	106.05584491717296	21.288	-0.79842623430826	0.4500122386872734	-0.37986000000000003	-204.31451231595017	106.05584491717296	21.288	-0.8116294365628216	0.4571085218267857	-0.36374366933054353	-0.5730381079283561	0.32948688570175566	0.7503770512298787	2.6631	22.808	0.0	0.0	0.0
2021-10-01T23:23:48.000000	-0.81209	0.33553	-0.57874	-235.88	88.796	14.98	-0.7648581829294762	0.4325072357843506	-0.57874	-223.22240555455338	117.02931972133518	14.98	-0.7648581829294762	0.4325072357843506	-0.38274	-223.22240555455338	117.02931972133518	14.98	-0.8116294365628216	0.4571085218267857	-0.36374366933054353	-0.5730381079283561	0.32948688570175566	0.7503770512298787	2.6631	22.808	0.0	0.0	0.0
2021-10-01T23:23:48.000000	-0.77661	0.32209	-0.58034	-258.56	98.496	6.8485	-0.7312923376853631	0.41482113861600267	-0.58034	-244.54296433069177	129.43521241284384	6.8485	-0.7312923376853631	0.41482113861600267	-0.38433999999999996	-244.54296433069177	129.43521241284384	6.8485	-0.8116294365628216	0.4571085218267857	-0.36374366933054353	-0.5730381079283561	0.32948688570175566	0.7503770512298787	2.6631	22.808	0.0	0.0	0.0
2021-10-01T23:23:48.000000	-0.74116	0.30851	-0.5806	-284.21	109.5	-3.4936	-0.6977734206086089	0.3969997722822537	-0.5806	-268.65136418989823	143.49919379183507	-3.4936	-0.6977734206086089	0.3969997722822537	-0.3846	-268.65136418989823	143.49919379183507	-3.4936	-0.8116294365628216	0.4571085218267857	-0.36374366933054353	-0.5730381079283561	0.32948688570175566	0.7503770512298787	2.6631	22.808	0.0	0.0	0.0
