# Supplementary material for: Direct evidence of substorm-related impulsive injections of electrons at Mercury
Source: Nat Commun. 2023 Jul 18;14:4019. doi: 10.1038/s41467-023-39565-4 (PMC10354196; doi:10.1038/s41467-023-39565-4)
Supplement: Supplementary file 3 — SourceDatafile [file 41467_2023_39565_MOESM3_ESM.zip › SourceDataFile/FieldLinetracing/Final_KT17tracing_001150.txt]

2021-10-01T23:34:10.000000	-0.44562	-0.38254	0.59231	398.22	322.48	-153.99	-0.4891348502460733	-0.32505558643830673	0.59231	434.7328572807542	271.25608122309706	-153.99	-0.4891348502460733	-0.32505558643830673	0.7883100000000001	434.7328572807542	271.25608122309706	-153.99	-0.7651978139249416	-0.4878012276904595	-0.42014553172462876	-0.5184041039427153	-0.34372111247294757	0.7830153139343508	2.5623	2.1055	0.0	0.0	0.0
2021-10-01T23:34:10.000000	-0.4741	-0.40548	0.60249	357.93	286.63	-117.58	-0.5202110895212155	-0.34433306948236886	0.60249	390.35374436197594	240.61295904955978	-117.58	-0.5202110895212155	-0.34433306948236886	0.7984899999999999	390.35374436197594	240.61295904955978	-117.58	-0.7651978139249416	-0.4878012276904595	-0.42014553172462876	-0.5184041039427153	-0.34372111247294757	0.7830153139343508	2.5623	2.1055	0.0	0.0	0.0
2021-10-01T23:34:10.000000	-0.50302	-0.4285	0.61117	323.21	255.77	-88.069	-0.5517338157171047	-0.3636360364351201	0.61117	352.11408586280857	214.23974313137754	-88.069	-0.5517338157171047	-0.3636360364351201	0.8071699999999999	352.11408586280857	214.23974313137754	-88.069	-0.7651978139249416	-0.4878012276904595	-0.42014553172462876	-0.5184041039427153	-0.34372111247294757	0.7830153139343508	2.5623	2.1055	0.0	0.0	0.0
2021-10-01T23:34:10.000000	-0.53232	-0.45155	0.61836	293.1	229.03	-64.062	-0.5836373544379342	-0.3829222158672556	0.61836	318.9545143385096	191.39061806443243	-64.062	-0.5836373544379342	-0.3829222158672556	0.81436	318.9545143385096	191.39061806443243	-64.062	-0.7651978139249416	-0.4878012276904595	-0.42014553172462876	-0.5184041039427153	-0.34372111247294757	0.7830153139343508	2.5623	2.1055	0.0	0.0	0.0
2021-10-01T23:34:10.000000	-0.56197	-0.47456	0.62406	266.82	205.76	-44.493	-0.615883354628188	-0.40212581114861246	0.62406	290.0212626435979	171.51605526775975	-44.493	-0.615883354628188	-0.40212581114861246	0.82006	290.0212626435979	171.51605526775975	-44.493	-0.7651978139249416	-0.4878012276904595	-0.42014553172462876	-0.5184041039427153	-0.34372111247294757	0.7830153139343508	2.5623	2.1055	0.0	0.0	0.0
2021-10-01T23:34:10.000000	-0.59193	-0.4975	0.62831	243.78	185.39	-28.529	-0.6484284417912257	-0.4212219495422845	0.62831	264.6589343560594	154.12264261137958	-28.529	-0.6484284417912257	-0.4212219495422845	0.8243100000000001	264.6589343560594	154.12264261137958	-28.529	-0.7651978139249416	-0.4878012276904595	-0.42014553172462876	-0.5184041039427153	-0.34372111247294757	0.7830153139343508	2.5623	2.1055	0.0	0.0	0.0
2021-10-01T23:34:10.000000	-0.62214	-0.52032	0.63112	223.47	167.49	-15.511	-0.6812069415312414	-0.44016835961896666	0.63112	242.3086844606953	138.84611062225403	-15.511	-0.6812069415312414	-0.44016835961896666	0.8271200000000001	242.3086844606953	138.84611062225403	-15.511	-0.7651978139249416	-0.4878012276904595	-0.42014553172462876	-0.5184041039427153	-0.34372111247294757	0.7830153139343508	2.5623	2.1055	0.0	0.0	0.0
2021-10-01T23:34:10.000000	-0.65258	-0.54296	0.63253	205.48	151.7	-4.917	-0.7141916527423012	-0.45890794409469543	0.63253	222.51949153306126	125.37940934566518	-4.917	-0.7141916527423012	-0.45890794409469543	0.82853	222.51949153306126	125.37940934566518	-4.917	-0.7651978139249416	-0.4878012276904595	-0.42014553172462876	-0.5184041039427153	-0.34372111247294757	0.7830153139343508	2.5623	2.1055	0.0	0.0	0.0
2021-10-01T23:34:10.000000	-0.68321	-0.5654	0.63259	189.48	137.71	3.67	-0.7473404262294572	-0.47742575488045597	0.63259	204.9258578403016	113.45530965281661	3.67	-0.7473404262294572	-0.47742575488045597	0.8285899999999999	204.9258578403016	113.45530965281661	3.67	-0.7651978139249416	-0.4878012276904595	-0.42014553172462876	-0.5184041039427153	-0.34372111247294757	0.7830153139343508	2.5623	2.1055	0.0	0.0	0.0
2021-10-01T23:34:10.000000	-0.71399	-0.58759	0.63136	175.2	125.28	10.587	-0.7806074368926852	-0.49567706994355937	0.63136	189.23041064875048	102.86870313999906	10.587	-0.7806074368926852	-0.49567706994355937	0.8273600000000001	189.23041064875048	102.86870313999906	10.587	-0.7651978139249416	-0.4878012276904595	-0.42014553172462876	-0.5184041039427153	-0.34372111247294757	0.7830153139343508	2.5623	2.1055	0.0	0.0	0.0
2021-10-01T23:34:10.000000	-0.7449	-0.60951	0.62889	162.41	114.21	16.108	-0.8139703848328195	-0.5136444905916072	0.62889	175.18037702307421	93.4492787883008	16.108	-0.8139703848328195	-0.5136444905916072	0.8248899999999999	175.18037702307421	93.4492787883008	16.108	-0.7651978139249416	-0.4878012276904595	-0.42014553172462876	-0.5184041039427153	-0.34372111247294757	0.7830153139343508	2.5623	2.1055	0.0	0.0	0.0
2021-10-01T23:34:10.000000	-0.7759	-0.63112	0.62524	150.93	104.32	20.457	-0.847384670251528	-0.5312932194398017	0.62524	162.57505787077855	85.04044836613338	20.457	-0.847384670251528	-0.5312932194398017	0.82124	162.57505787077855	85.04044836613338	20.457	-0.7651978139249416	-0.4878012276904595	-0.42014553172462876	-0.5184041039427153	-0.34372111247294757	0.7830153139343508	2.5623	2.1055	0.0	0.0	0.0
2021-10-01T23:34:10.000000	-0.80698	-0.65241	0.6205	140.58	95.463	23.817	-0.8808391431992273	-0.5486145571419438	0.6205	151.21779759495237	77.51837497994921	23.817	-0.8808391431992273	-0.5486145571419438	0.8165	151.21779759495237	77.51837497994921	23.817	-0.7651978139249416	-0.4878012276904595	-0.42014553172462876	-0.5184041039427153	-0.34372111247294757	0.7830153139343508	2.5623	2.1055	0.0	0.0	0.0
2021-10-01T23:34:10.000000	-0.83811	-0.67336	0.61473	131.25	87.526	26.344	-0.9143015791288606	-0.5655923303073263	0.61473	140.98557915967498	70.78438842718796	26.344	-0.9143015791288606	-0.5655923303073263	0.81073	140.98557915967498	70.78438842718796	26.344	-0.7651978139249416	-0.4878012276904595	-0.42014553172462876	-0.5184041039427153	-0.34372111247294757	0.7830153139343508	2.5623	2.1055	0.0	0.0	0.0
2021-10-01T23:34:10.000000	-0.86929	-0.69396	0.60802	122.82	80.401	28.164	-0.9477707527387359	-0.5822166142880584	0.60802	131.74607353198044	64.74600613092673	28.164	-0.9477707527387359	-0.5822166142880584	0.80402	131.74607353198044	64.74600613092673	28.164	-0.7651978139249416	-0.4878012276904595	-0.42014553172462876	-0.5184041039427153	-0.34372111247294757	0.7830153139343508	2.5623	2.1055	0.0	0.0	0.0
2021-10-01T23:34:10.000000	-0.9005	-0.71421	0.60045	115.19	74.002	29.389	-0.9812268147330709	-0.5984898596875233	0.60045	123.38949663840722	59.330129136219554	29.389	-0.9812268147330709	-0.5984898596875233	0.7964500000000001	123.38949663840722	59.330129136219554	29.389	-0.7651978139249416	-0.4878012276904595	-0.42014553172462876	-0.5184041039427153	-0.34372111247294757	0.7830153139343508	2.5623	2.1055	0.0	0.0	0.0
2021-10-01T23:34:10.000000	-0.93175	-0.73409	0.59211	108.29	68.252	30.111	-1.0146772391563732	-0.6143909919082473	0.59211	115.83694112069	54.4689147661471	30.111	-1.0146772391563732	-0.6143909919082473	0.7881100000000001	115.83694112069	54.4689147661471	30.111	-0.7651978139249416	-0.4878012276904595	-0.42014553172462876	-0.5184041039427153	-0.34372111247294757	0.7830153139343508	2.5623	2.1055	0.0	0.0	0.0
2021-10-01T23:34:10.000000	-0.96304	-0.75362	0.58309	102.04	63.088	30.412	-1.0481244766120263	-0.6299398602460123	0.58309	109.00129039504074	50.10964015252951	30.412	-1.0481244766120263	-0.6299398602460123	0.7790900000000001	109.00129039504074	50.10964015252951	30.412	-0.7651978139249416	-0.4878012276904595	-0.42014553172462876	-0.5184041039427153	-0.34372111247294757	0.7830153139343508	2.5623	2.1055	0.0	0.0	0.0
2021-10-01T23:34:10.000000	-0.99437	-0.77281	0.57348	96.402	58.452	30.365	-1.0815697524017223	-0.6451463893487098	0.57348	102.8377240496604	46.199398484026815	30.365	-1.0815697524017223	-0.6451463893487098	0.7694799999999999	102.8377240496604	46.199398484026815	30.365	-0.7651978139249416	-0.4878012276904595	-0.42014553172462876	-0.5184041039427153	-0.34372111247294757	0.7830153139343508	2.5623	2.1055	0.0	0.0	0.0
2021-10-01T23:34:10.000000	-1.0257	-0.79165	0.56337	91.306	54.295	30.034	-1.1149721426322043	-0.6600055557752158	0.56337	97.2707655710207	42.698136097814995	30.034	-1.1149721426322043	-0.6600055557752158	0.7593700000000001	97.2707655710207	42.698136097814995	30.034	-0.7651978139249416	-0.4878012276904595	-0.42014553172462876	-0.5184041039427153	-0.34372111247294757	0.7830153139343508	2.5623	2.1055	0.0	0.0	0.0
2021-10-01T23:34:10.000000	-1.0572	-0.81016	0.55285	86.712	50.572	29.479	-1.1485028169210059	-0.6745163786925517	0.55285	92.25520250994373	39.56609328515102	29.479	-1.1485028169210059	-0.6745163786925517	0.74885	92.25520250994373	39.56609328515102	29.479	-0.7651978139249416	-0.4878012276904595	-0.42014553172462876	-0.5184041039427153	-0.34372111247294757	0.7830153139343508	2.5623	2.1055	0.0	0.0	0.0
2021-10-01T23:34:10.000000	-1.0887	-0.82836	0.542	82.578	47.245	28.752	-1.1819955068573615	-0.6887195375252607	0.542	87.74469519885754	36.770702651154025	28.752	-1.1819955068573615	-0.6887195375252607	0.738	87.74469519885754	36.770702651154025	28.752	-0.7651978139249416	-0.4878012276904595	-0.42014553172462876	-0.5184041039427153	-0.34372111247294757	0.7830153139343508	2.5623	2.1055	0.0	0.0	0.0
2021-10-01T23:34:10.000000	-1.1203	-0.84626	0.53091	78.865	44.276	27.903	-1.215550684221874	-0.702612703904316	0.53091	83.69588136455758	34.27902921043567	27.903	-1.215550684221874	-0.702612703904316	0.72691	83.69588136455758	34.27902921043567	27.903	-0.7651978139249416	-0.4878012276904595	-0.42014553172462876	-0.5184041039427153	-0.34372111247294757	0.7830153139343508	2.5623	2.1055	0.0	0.0	0.0
2021-10-01T23:34:10.000000	-1.152	-0.86389	0.51964	75.535	41.63	26.979	-1.2491720249196188	-0.716225651773391	0.51964	80.06675878913597	32.060992841805685	26.979	-1.2491720249196188	-0.716225651773391	0.71564	80.06675878913597	32.060992841805685	26.979	-0.7651978139249416	-0.4878012276904595	-0.42014553172462876	-0.5184041039427153	-0.34372111247294757	0.7830153139343508	2.5623	2.1055	0.0	0.0	0.0
2021-10-01T23:34:10.000000	-1.1838	-0.88125	0.50826	72.553	39.276	26.02	-1.2828595289505964	-0.7295583811324858	0.50826	76.8187927697289	30.09011569272282	26.02	-1.2828595289505964	-0.7295583811324858	0.7042600000000001	76.8187927697289	30.09011569272282	26.02	-0.7651978139249416	-0.4878012276904595	-0.42014553172462876	-0.5184041039427153	-0.34372111247294757	0.7830153139343508	2.5623	2.1055	0.0	0.0	0.0
2021-10-01T23:34:10.000000	-1.2156	-0.89837	0.49681	69.882	37.182	25.062	-1.3165176257409703	-0.7426529189421921	0.49681	73.91134114372517	28.33917250619501	25.062	-1.3165176257409703	-0.7426529189421921	0.6928099999999999	73.91134114372517	28.33917250619501	25.062	-0.7651978139249416	-0.4878012276904595	-0.42014553172462876	-0.5184041039427153	-0.34372111247294757	0.7830153139343508	2.5623	2.1055	0.0	0.0	0.0
2021-10-01T23:34:10.000000	-1.2477	-0.91526	0.48535	67.486	35.318	24.135	-1.3504452800291675	-0.7554824307996464	0.48535	71.30499927364099	26.78280042463929	24.135	-1.3504452800291675	-0.7554824307996464	0.68135	71.30499927364099	26.78280042463929	24.135	-0.7651978139249416	-0.4878012276904595	-0.42014553172462876	-0.5184041039427153	-0.34372111247294757	0.7830153139343508	2.5623	2.1055	0.0	0.0	0.0
2021-10-01T23:34:10.000000	-1.2798	-0.93194	0.47388	65.329	33.655	23.266	-1.3843472029818369	-0.7681035250513859	0.47388	68.9604850521618	25.396629055261783	23.266	-1.3843472029818369	-0.7681035250513859	0.66988	68.9604850521618	25.396629055261783	23.266	-0.7651978139249416	-0.4878012276904595	-0.42014553172462876	-0.5184041039427153	-0.34372111247294757	0.7830153139343508	2.5623	2.1055	0.0	0.0	0.0
2021-10-01T23:34:10.000000	-1.312	-0.94842	0.46243	63.377	32.166	22.47	-1.4183238663795814	-0.7805138733283834	0.46243	66.8407463618897	24.158027874508484	22.47	-1.4183238663795814	-0.7805138733283834	0.6584300000000001	66.8407463618897	24.158027874508484	22.47	-0.7651978139249416	-0.4878012276904595	-0.42014553172462876	-0.5184041039427153	-0.34372111247294757	0.7830153139343508	2.5623	2.1055	0.0	0.0	0.0
2021-10-01T23:34:10.000000	-1.3443	-0.96471	0.45099	61.597	30.825	21.76	-1.452376495524093	-0.7927234002785299	0.45099	64.90984608038498	23.045236293445353	21.76	-1.452376495524093	-0.7927234002785299	0.64699	64.90984608038498	23.045236293445353	21.76	-0.7651978139249416	-0.4878012276904595	-0.42014553172462876	-0.5184041039427153	-0.34372111247294757	0.7830153139343508	2.5623	2.1055	0.0	0.0	0.0
2021-10-01T23:34:10.000000	-1.3768	-0.98083	0.43955	59.958	29.609	21.14	-1.4866067874976672	-0.80473970218069	0.43955	63.13419960529378	22.039226057167305	21.14	-1.4866067874976672	-0.80473970218069	0.6355500000000001	63.13419960529378	22.039226057167305	21.14	-0.7651978139249416	-0.4878012276904595	-0.42014553172462876	-0.5184041039427153	-0.34372111247294757	0.7830153139343508	2.5623	2.1055	0.0	0.0	0.0
2021-10-01T23:34:10.000000	-1.4093	-0.99677	0.42809	58.433	28.497	20.611	-1.5208150240407887	-0.8165773604208089	0.42809	61.48443725375708	21.12246371967078	20.611	-1.5208150240407887	-0.8165773604208089	0.62409	61.48443725375708	21.12246371967078	20.611	-0.7651978139249416	-0.4878012276904595	-0.42014553172462876	-0.5184041039427153	-0.34372111247294757	0.7830153139343508	2.5623	2.1055	0.0	0.0	0.0
2021-10-01T23:34:10.000000	-1.4418	-1.0126	0.41659	56.996	27.472	20.169	-1.5550097822653	-0.8283058475341245	0.41659	59.93267192838169	20.281263163939506	20.169	-1.5550097822653	-0.8283058475341245	0.61259	59.93267192838169	20.281263163939506	20.169	-0.7651978139249416	-0.4878012276904595	-0.42014553172462876	-0.5184041039427153	-0.34372111247294757	0.7830153139343508	2.5623	2.1055	0.0	0.0	0.0
2021-10-01T23:34:10.000000	-1.4744	-1.0282	0.40502	55.628	26.517	19.806	-1.5892756050298111	-0.8397938147290245	0.40502	58.45796378529824	19.501080561772945	19.806	-1.5892756050298111	-0.8397938147290245	0.60102	58.45796378529824	19.501080561772945	19.806	-0.7651978139249416	-0.4878012276904595	-0.42014553172462876	-0.5184041039427153	-0.34372111247294757	0.7830153139343508	2.5623	2.1055	0.0	0.0	0.0
2021-10-01T23:34:10.000000	-1.5071	-1.0437	0.39334	54.309	25.62	19.513	-1.6236284212563161	-0.8511702824280947	0.39334	57.0389931666942	18.772456939085316	19.513	-1.6236284212563161	-0.8511702824280947	0.58934	57.0389931666942	18.772456939085316	19.513	-0.7651978139249416	-0.4878012276904595	-0.42014553172462876	-0.5184041039427153	-0.34372111247294757	0.7830153139343508	2.5623	2.1055	0.0	0.0	0.0
2021-10-01T23:34:10.000000	-1.5397	-1.059	0.38154	53.027	24.77	19.28	-1.6578574849700727	-0.8623605101862591	0.38154	55.66250266323912	18.0859455452265	19.28	-1.6578574849700727	-0.8623605101862591	0.5775399999999999	55.66250266323912	18.0859455452265	19.28	-0.7651978139249416	-0.4878012276904595	-0.42014553172462876	-0.5184041039427153	-0.34372111247294757	0.7830153139343508	2.5623	2.1055	0.0	0.0	0.0
2021-10-01T23:34:10.000000	-1.5724	-1.0742	0.36957	51.767	23.959	19.097	-1.6921735421458228	-0.8734392384485937	0.36957	54.31262506174276	17.4354446144213	19.097	-1.6921735421458228	-0.8734392384485937	0.56557	54.31262506174276	17.4354446144213	19.097	-0.7651978139249416	-0.4878012276904595	-0.42014553172462876	-0.5184041039427153	-0.34372111247294757	0.7830153139343508	2.5623	2.1055	0.0	0.0	0.0
2021-10-01T23:34:10.000000	-1.6051	-1.0893	0.35742	50.521	23.179	18.955	-1.7264773463046545	-0.8844187202320163	0.35742	52.98044040253871	16.813994669710215	18.955	-1.7264773463046545	-0.8844187202320163	0.55342	52.98044040253871	16.813994669710215	18.955	-0.7651978139249416	-0.4878012276904595	-0.42014553172462876	-0.5184041039427153	-0.34372111247294757	0.7830153139343508	2.5623	2.1055	0.0	0.0	0.0
2021-10-01T23:34:10.000000	-1.6377	-1.1042	0.34506	49.28	22.423	18.844	-1.7606573979507378	-0.8952119620745336	0.34506	51.656158791340644	16.215751229092067	18.844	-1.7606573979507378	-0.8952119620745336	0.54106	51.656158791340644	16.215751229092067	18.844	-0.7651978139249416	-0.4878012276904595	-0.42014553172462876	-0.5184041039427153	-0.34372111247294757	0.7830153139343508	2.5623	2.1055	0.0	0.0	0.0
2021-10-01T23:34:10.000000	-1.6704	-1.119	0.33245	48.036	21.688	18.758	-1.7949244430588152	-0.9058937044212205	0.33245	50.33147291932805	15.63871713955295	18.758	-1.7949244430588152	-0.9058937044212205	0.5284500000000001	50.33147291932805	15.63871713955295	18.758	-0.7651978139249416	-0.4878012276904595	-0.42014553172462876	-0.5184041039427153	-0.34372111247294757	0.7830153139343508	2.5623	2.1055	0.0	0.0	0.0
2021-10-01T23:34:10.000000	-1.7029	-1.1336	0.31959	46.782	20.969	18.69	-1.8289684891752322	-0.9164014598439203	0.31959	48.998822882131186	15.078787788331562	18.69	-1.8289684891752322	-0.9164014598439203	0.51559	48.998822882131186	15.078787788331562	18.69	-0.7651978139249416	-0.4878012276904595	-0.42014553172462876	-0.5184041039427153	-0.34372111247294757	0.7830153139343508	2.5623	2.1055	0.0	0.0	0.0
2021-10-01T23:34:10.000000	-1.7355	-1.1481	0.30643	45.511	20.261	18.636	-1.8630995287536427	-0.9267977157707902	0.30643	47.650648775380326	14.531858562666574	18.636	-1.8630995287536427	-0.9267977157707902	0.5024299999999999	47.650648775380326	14.531858562666574	18.636	-0.7651978139249416	-0.4878012276904595	-0.42014553172462876	-0.5184041039427153	-0.34372111247294757	0.7830153139343508	2.5623	2.1055	0.0	0.0	0.0
2021-10-01T23:34:10.000000	-1.7679	-1.1625	0.29297	44.215	19.559	18.591	-1.8970198223573111	-0.9371192312525847	0.29297	46.27839822991658	13.993947379965865	18.591	-1.8970198223573111	-0.9371192312525847	0.48897	46.27839822991658	13.993947379965865	18.591	-0.7651978139249416	-0.4878012276904595	-0.42014553172462876	-0.5184041039427153	-0.34372111247294757	0.7830153139343508	2.5623	2.1055	0.0	0.0	0.0
2021-10-01T23:34:10.000000	-1.8003	-1.1768	0.27917	42.884	18.86	18.553	-1.9309278629440616	-0.9473415002554672	0.27917	44.871779007341246	13.463302147553893	18.553	-1.9309278629440616	-0.9473415002554672	0.47517	44.871779007341246	13.463302147553893	18.553	-0.7651978139249416	-0.4878012276904595	-0.42014553172462876	-0.5184041039427153	-0.34372111247294757	0.7830153139343508	2.5623	2.1055	0.0	0.0	0.0
2021-10-01T23:34:10.000000	-1.8325	-1.191	0.265	41.507	18.157	18.519	-1.9646251575560698	-0.9574890288132744	0.265	43.41901628378972	12.934323443767845	18.519	-1.9646251575560698	-0.9574890288132744	0.461	43.41901628378972	12.934323443767845	18.519	-0.7651978139249416	-0.4878012276904595	-0.42014553172462876	-0.5184041039427153	-0.34372111247294757	0.7830153139343508	2.5623	2.1055	0.0	0.0	0.0
2021-10-01T23:34:10.000000	-1.8647	-1.205	0.25042	40.071	17.444	18.487	-1.9982979461342416	-0.967438064413258	0.25042	41.90647283598839	12.402649372072375	18.487	-1.9982979461342416	-0.967438064413258	0.44642	41.90647283598839	12.402649372072375	18.487	-0.7651978139249416	-0.4878012276904595	-0.42014553172462876	-0.5184041039427153	-0.34372111247294757	0.7830153139343508	2.5623	2.1055	0.0	0.0	0.0
2021-10-01T23:34:10.000000	-1.8967	-1.2189	0.2354	38.558	16.714	18.456	-2.031759988737672	-0.9773123595681661	0.2354	40.31542658654882	11.863538221988943	18.456	-2.031759988737672	-0.9773123595681661	0.4314	40.31542658654882	11.863538221988943	18.456	-0.7651978139249416	-0.4878012276904595	-0.42014553172462876	-0.5184041039427153	-0.34372111247294757	0.7830153139343508	2.5623	2.1055	0.0	0.0	0.0
2021-10-01T23:34:10.000000	-1.9285	-1.2326	0.21987	36.946	15.956	18.424	-2.064999032349441	-0.9870126677990868	0.21987	38.622695478249405	11.30876854455926	18.424	-2.064999032349441	-0.9870126677990868	0.41587	38.622695478249405	11.30876854455926	18.424	-0.7651978139249416	-0.4878012276904595	-0.42014553172462876	-0.5184041039427153	-0.34372111247294757	0.7830153139343508	2.5623	2.1055	0.0	0.0	0.0
2021-10-01T23:34:10.000000	-1.96	-1.2462	0.20376	35.209	15.16	18.389	-2.0979280835075573	-0.9966504886018506	0.20376	36.801250124881236	10.731601476290884	18.389	-2.0979280835075573	-0.9966504886018506	0.39976	36.801250124881236	10.731601476290884	18.389	-0.7651978139249416	-0.4878012276904595	-0.42014553172462876	-0.5184041039427153	-0.34372111247294757	0.7830153139343508	2.5623	2.1055	0.0	0.0	0.0
2021-10-01T23:34:10.000000	-1.9913	-1.2597	0.18699	33.309	14.307	18.35	-2.1306463886909315	-1.0062135689595393	0.18699	34.81104879124334	10.117836332619495	18.35	-2.1306463886909315	-1.0062135689595393	0.38299	34.81104879124334	10.117836332619495	18.35	-0.7651978139249416	-0.4878012276904595	-0.42014553172462876	-0.5184041039427153	-0.34372111247294757	0.7830153139343508	2.5623	2.1055	0.0	0.0	0.0
2021-10-01T23:34:10.000000	-2.0222	-1.273	0.16942	31.195	13.378	18.304	-2.162943201924821	-1.0156271684270768	0.16942	32.59914769987622	9.454865321180147	18.304	-2.162943201924821	-1.0156271684270768	0.36541999999999997	32.59914769987622	9.454865321180147	18.304	-0.7651978139249416	-0.4878012276904595	-0.42014553172462876	-0.5184041039427153	-0.34372111247294757	0.7830153139343508	2.5623	2.1055	0.0	0.0	0.0
2021-10-01T23:34:10.000000	-2.0527	-1.286	0.15087	28.799	12.34	18.248	-2.194806270192309	-1.024792040525552	0.15087	30.09401574953677	8.718269155436342	18.248	-2.194806270192309	-1.024792040525552	0.34687	30.09401574953677	8.718269155436342	18.248	-0.7651978139249416	-0.4878012276904595	-0.42014553172462876	-0.5184041039427153	-0.34372111247294757	0.7830153139343508	2.5623	2.1055	0.0	0.0	0.0
2021-10-01T23:34:10.000000	-2.0825	-1.2988	0.13109	26.017	11.149	18.183	-2.2259501070735777	-1.0338441907846312	0.13109	27.187045274712645	7.877122522261839	18.183	-2.2259501070735777	-1.0338441907846312	0.32709	27.187045274712645	7.877122522261839	18.183	-0.7651978139249416	-0.4878012276904595	-0.42014553172462876	-0.5184041039427153	-0.34372111247294757	0.7830153139343508	2.5623	2.1055	0.0	0.0	0.0
2021-10-01T23:34:10.000000	-2.1113	-1.3111	0.10966	22.691	9.7345	18.106	-2.256040214081136	-1.0425226388183337	0.10966	23.71278846179575	6.880816420754616	18.106	-2.256040214081136	-1.0425226388183337	0.30566	23.71278846179575	6.880816420754616	18.106	-0.7651978139249416	-0.4878012276904595	-0.42014553172462876	-0.5184041039427153	-0.34372111247294757	0.7830153139343508	2.5623	2.1055	0.0	0.0	0.0
2021-10-01T23:34:10.000000	-2.1296	-1.319	0.094135	20.053	8.6134	18.049	-2.275170308058547	-1.0481208085563305	0.094135	20.95729777543055	6.091398731977221	18.049	-2.275170308058547	-1.0481208085563305	0.29013500000000003	20.95729777543055	6.091398731977221	18.049	-0.7651978139249416	-0.4878012276904595	-0.42014553172462876	-0.5184041039427153	-0.34372111247294757	0.7830153139343508	2.5623	2.1055	0.0	0.0	0.0
2021-10-01T23:34:10.000000	-2.147	-1.3265	0.077272	16.951	7.293	17.989	-2.293358171658078	-1.0534322695309444	0.077272	17.71688316419628	5.161036809229175	17.989	-2.293358171658078	-1.0534322695309444	0.273272	17.71688316419628	5.161036809229175	17.989	-0.7651978139249416	-0.4878012276904595	-0.42014553172462876	-0.5184041039427153	-0.34372111247294757	0.7830153139343508	2.5623	2.1055	0.0	0.0	0.0
2021-10-01T23:34:10.000000	-2.1627	-1.3332	0.058622	13.231	5.7033	17.928	-2.309760820980762	-1.0581580599618734	0.058622	13.830127938725902	4.039127763326284	17.928	-2.309760820980762	-1.0581580599618734	0.254622	13.830127938725902	4.039127763326284	17.928	-0.7651978139249416	-0.4878012276904595	-0.42014553172462876	-0.5184041039427153	-0.34372111247294757	0.7830153139343508	2.5623	2.1055	0.0	0.0	0.0
2021-10-01T23:34:10.000000	-2.1717	-1.3371	0.044913	10.313	4.4511	17.89	-2.3191708717426405	-1.0609259011167935	0.044913	10.78068340622769	3.153906388066545	17.89	-2.3191708717426405	-1.0609259011167935	0.24091300000000002	10.78068340622769	3.153906388066545	17.89	-0.7651978139249416	-0.4878012276904595	-0.42014553172462876	-0.5184041039427153	-0.34372111247294757	0.7830153139343508	2.5623	2.1055	0.0	0.0	0.0
2021-10-01T23:34:10.000000	-2.1789	-1.3402	0.030005	6.9886	3.0199	17.858	-2.3266964617487598	-1.063120324744947	0.030005	7.305968283148033	2.1408300763103503	17.858	-2.3266964617487598	-1.063120324744947	0.226005	7.305968283148033	2.1408300763103503	17.858	-0.7651978139249416	-0.4878012276904595	-0.42014553172462876	-0.5184041039427153	-0.34372111247294757	0.7830153139343508	2.5623	2.1055	0.0	0.0	0.0
2021-10-01T23:34:10.000000	-2.1836	-1.3422	0.013933	3.2757	1.4166	17.837	-2.331606106595982	-1.0645293625280263	0.013933	3.424593147379518	1.0045535450742513	17.837	-2.331606106595982	-1.0645293625280263	0.209933	3.424593147379518	1.0045535450742513	17.837	-0.7651978139249416	-0.4878012276904595	-0.42014553172462876	-0.5184041039427153	-0.34372111247294757	0.7830153139343508	2.5623	2.1055	0.0	0.0	0.0
2021-10-01T23:34:10.000000	-2.1848	-1.3428	-0.0028492	-0.67156	-0.29048	17.832	-2.332870582444434	-1.0649778051984786	-0.0028492	-0.7020922173245767	-0.20600481152696254	17.832	-2.332870582444434	-1.0649778051984786	0.1931508	-0.7020922173245767	-0.20600481152696254	17.832	-0.7651978139249416	-0.4878012276904595	-0.42014553172462876	-0.5184041039427153	-0.34372111247294757	0.7830153139343508	2.5623	2.1055	0.0	0.0	0.0
2021-10-01T23:34:10.000000	-2.1823	-1.3417	-0.019474	-4.5673	-1.9747	17.843	-2.330254637285537	-1.0641924193534043	-0.019474	-4.774844756425773	-1.4001881773652083	17.843	-2.330254637285537	-1.0641924193534043	0.17652600000000002	-4.774844756425773	-1.4001881773652083	17.843	-0.7651978139249416	-0.4878012276904595	-0.42014553172462876	-0.5184041039427153	-0.34372111247294757	0.7830153139343508	2.5623	2.1055	0.0	0.0	0.0
2021-10-01T23:34:10.000000	-2.1767	-1.3393	-0.035179	-8.1578	-3.5238	17.868	-2.3244027620604344	-1.0624966728069416	-0.035179	-8.528101066836488	-2.4976708097390192	17.868	-2.3244027620604344	-1.0624966728069416	0.160821	-8.528101066836488	-2.4976708097390192	17.868	-0.7651978139249416	-0.4878012276904595	-0.42014553172462876	-0.5184041039427153	-0.34372111247294757	0.7830153139343508	2.5623	2.1055	0.0	0.0	0.0
2021-10-01T23:34:10.000000	-2.1593	-1.3318	-0.063005	-14.132	-6.089	17.941	-2.3062148984609037	-1.0571852118323282	-0.063005	-14.771598599975393	-4.311521750055885	17.941	-2.3062148984609037	-1.0571852118323282	0.132995	-14.771598599975393	-4.311521750055885	17.941	-0.7651978139249416	-0.4878012276904595	-0.42014553172462876	-0.5184041039427153	-0.34372111247294757	0.7830153139343508	2.5623	2.1055	0.0	0.0	0.0
2021-10-01T23:34:10.000000	-2.1375	-1.3224	-0.086877	-18.748	-8.0586	18.023	-2.283427382467804	-1.050527200502792	-0.086877	-19.59415148776841	-5.700681137757401	18.023	-2.283427382467804	-1.050527200502792	0.10912300000000001	-19.59415148776841	-5.700681137757401	18.023	-0.7651978139249416	-0.4878012276904595	-0.42014553172462876	-0.5184041039427153	-0.34372111247294757	0.7830153139343508	2.5623	2.1055	0.0	0.0	0.0
2021-10-01T23:34:10.000000	-2.1133	-1.312	-0.10803	-22.424	-9.6211	18.1	-2.2581354208116373	-1.0431707967901755	-0.10803	-23.433905441915805	-6.800986468840298	18.1	-2.2581354208116373	-1.0431707967901755	0.08797	-23.433905441915805	-6.800986468840298	18.1	-0.7651978139249416	-0.4878012276904595	-0.42014553172462876	-0.5184041039427153	-0.34372111247294757	0.7830153139343508	2.5623	2.1055	0.0	0.0	0.0
2021-10-01T23:34:10.000000	-2.0878	-1.3011	-0.1273	-25.454	-10.909	18.17	-2.231491989845025	-1.0354774499029367	-0.1273	-26.59888035783511	-7.7079154581231295	18.17	-2.231491989845025	-1.0354774499029367	0.06870000000000001	-26.59888035783511	-7.7079154581231295	18.17	-0.7651978139249416	-0.4878012276904595	-0.42014553172462876	-0.5184041039427153	-0.34372111247294757	0.7830153139343508	2.5623	2.1055	0.0	0.0	0.0
2021-10-01T23:34:10.000000	-2.0615	-1.2898	-0.14519	-28.026	-12.008	18.23	-2.204005574979446	-1.0274851412353967	-0.14519	-29.28616045137955	-8.483486666227048	18.23	-2.204005574979446	-1.0274851412353967	0.050809999999999994	-29.28616045137955	-8.483486666227048	18.23	-0.7651978139249416	-0.4878012276904595	-0.42014553172462876	-0.5184041039427153	-0.34372111247294757	0.7830153139343508	2.5623	2.1055	0.0	0.0	0.0
2021-10-01T23:34:10.000000	-2.0347	-1.2783	-0.16203	-30.263	-12.972	18.282	-2.1759984216854704	-1.0193556046946242	-0.16203	-31.62442326772965	-9.166122734476097	18.282	-2.1759984216854704	-1.0193556046946242	0.03397	-31.62442326772965	-9.166122734476097	18.282	-0.7651978139249416	-0.4878012276904595	-0.42014553172462876	-0.5184041039427153	-0.34372111247294757	0.7830153139343508	2.5623	2.1055	0.0	0.0	0.0
2021-10-01T23:34:10.000000	-2.0073	-1.2666	-0.17802	-32.247	-13.838	18.327	-2.147371283484187	-1.0111010932975373	-0.17802	-33.69958453585287	-9.782497386194699	18.327	-2.147371283484187	-1.0111010932975373	0.017979999999999996	-33.69958453585287	-9.782497386194699	18.327	-0.7651978139249416	-0.4878012276904595	-0.42014553172462876	-0.5184041039427153	-0.34372111247294757	0.7830153139343508	2.5623	2.1055	0.0	0.0	0.0
2021-10-01T23:34:10.000000	-1.9797	-1.2547	-0.19332	-34.038	-14.632	18.365	-2.1185211462912434	-1.0026725949764632	-0.19332	-35.57437792749507	-10.351062895748985	18.365	-2.1185211462912434	-1.0026725949764632	0.0026800000000000157	-35.57437792749507	-10.351062895748985	18.365	-0.7651978139249416	-0.4878012276904595	-0.42014553172462876	-0.5184041039427153	-0.34372111247294757	0.7830153139343508	2.5623	2.1055	0.0	0.0	0.0
2021-10-01T23:34:10.000000	-1.9518	-1.2427	-0.20803	-35.677	-15.372	18.399	-2.0893610166446464	-0.9941816092272321	-0.20803	-37.291700042055396	-10.88465989240661	18.399	-2.0893610166446464	-0.9941816092272321	-0.012029999999999985	-37.291700042055396	-10.88465989240661	18.399	-0.7651978139249416	-0.4878012276904595	-0.42014553172462876	-0.5184041039427153	-0.34372111247294757	0.7830153139343508	2.5623	2.1055	0.0	0.0	0.0
2021-10-01T23:34:10.000000	-1.9237	-1.2306	-0.22223	-37.195	-16.072	18.429	-2.0599901410233072	-0.9856158830329256	-0.22223	-38.884032710365084	-11.393384447970572	18.429	-2.0599901410233072	-0.9856158830329256	-0.026230000000000003	-38.884032710365084	-11.393384447970572	18.429	-0.7651978139249416	-0.4878012276904595	-0.42014553172462876	-0.5184041039427153	-0.34372111247294757	0.7830153139343508	2.5623	2.1055	0.0	0.0	0.0
2021-10-01T23:34:10.000000	-1.8954	-1.2183	-0.23599	-38.618	-16.743	18.457	-2.030396266410308	-0.9768761699146321	-0.23599	-40.37852784880222	-11.884967890722432	18.457	-2.030396266410308	-0.9768761699146321	-0.03999	-40.37852784880222	-11.884967890722432	18.457	-0.7651978139249416	-0.4878012276904595	-0.42014553172462876	-0.5184041039427153	-0.34372111247294757	0.7830153139343508	2.5623	2.1055	0.0	0.0	0.0
2021-10-01T23:34:10.000000	-1.867	-1.206	-0.24935	-39.964	-17.392	18.485	-2.000703145318397	-0.9681487098132566	-0.24935	-41.79390753475521	-12.364151931140738	18.485	-2.000703145318397	-0.9681487098132566	-0.05334999999999998	-41.79390753475521	-12.364151931140738	18.485	-0.7651978139249416	-0.4878012276904595	-0.42014553172462876	-0.5184041039427153	-0.34372111247294757	0.7830153139343508	2.5623	2.1055	0.0	0.0	0.0
2021-10-01T23:34:10.000000	-1.8384	-1.1935	-0.26236	-41.249	-18.027	18.513	-1.9707870252348254	-0.959247262787894	-0.26236	-43.14703144620342	-12.836915804831516	18.513	-1.9707870252348254	-0.959247262787894	-0.06635999999999997	-43.14703144620342	-12.836915804831516	18.513	-0.7651978139249416	-0.4878012276904595	-0.42014553172462876	-0.5184041039427153	-0.34372111247294757	0.7830153139343508	2.5623	2.1055	0.0	0.0	0.0
2021-10-01T23:34:10.000000	-1.8098	-1.181	-0.27504	-42.484	-18.654	18.542	-1.9408709051512543	-0.9503458157625314	-0.27504	-44.44955187684224	-13.307866468668468	18.542	-1.9408709051512543	-0.9503458157625314	-0.07904	-44.44955187684224	-13.307866468668468	18.542	-0.7651978139249416	-0.4878012276904595	-0.42014553172462876	-0.5184041039427153	-0.34372111247294757	0.7830153139343508	2.5623	2.1055	0.0	0.0	0.0
2021-10-01T23:34:10.000000	-1.7811	-1.1683	-0.28742	-43.68	-19.276	18.575	-1.9108310325549343	-0.9412581287962631	-0.28742	-45.71275352985952	-13.778633485157947	18.575	-1.9108310325549343	-0.9412581287962631	-0.09142	-45.71275352985952	-13.778633485157947	18.575	-0.7651978139249416	-0.4878012276904595	-0.42014553172462876	-0.5184041039427153	-0.34372111247294757	0.7830153139343508	2.5623	2.1055	0.0	0.0	0.0
2021-10-01T23:34:10.000000	-1.7522	-1.1556	-0.29952	-44.845	-19.898	18.612	-1.8805926670007909	-0.9321949478638318	-0.29952	-46.94518877441413	-14.253198936892083	18.612	-1.8805926670007909	-0.9321949478638318	-0.10352	-46.94518877441413	-14.253198936892083	18.612	-0.7651978139249416	-0.4878012276904595	-0.42014553172462876	-0.5184041039427153	-0.34372111247294757	0.7830153139343508	2.5623	2.1055	0.0	0.0	0.0
2021-10-01T23:34:10.000000	-1.7234	-1.1427	-0.31136	-45.987	-20.523	18.655	-1.8504290418917229	-0.9229210209566582	-0.31136	-48.15516491932656	-14.73355997688477	18.655	-1.8504290418917229	-0.9229210209566582	-0.11536000000000002	-48.15516491932656	-14.73355997688477	18.655	-0.7651978139249416	-0.4878012276904595	-0.42014553172462876	-0.5184041039427153	-0.34372111247294757	0.7830153139343508	2.5623	2.1055	0.0	0.0	0.0
2021-10-01T23:34:10.000000	-1.6944	-1.1298	-0.32297	-47.111	-21.156	18.707	-1.820066923824831	-0.913671600083321	-0.32297	-49.34825693938831	-15.22406627823569	18.707	-1.820066923824831	-0.913671600083321	-0.12696999999999997	-49.34825693938831	-15.22406627823569	18.707	-0.7651978139249416	-0.4878012276904595	-0.42014553172462876	-0.5184041039427153	-0.34372111247294757	0.7830153139343508	2.5623	2.1055	0.0	0.0	0.0
2021-10-01T23:34:10.000000	-1.6655	-1.1167	-0.33436	-48.223	-21.798	18.77	-1.7897795462030146	-0.9042114332352422	-0.33436	-50.53054215350328	-15.724975124718867	18.77	-1.7897795462030146	-0.9042114332352422	-0.13835999999999998	-50.53054215350328	-15.724975124718867	18.77	-0.7651978139249416	-0.4878012276904595	-0.42014553172462876	-0.5184041039427153	-0.34372111247294757	0.7830153139343508	2.5623	2.1055	0.0	0.0	0.0
2021-10-01T23:34:10.000000	-1.6365	-1.1036	-0.34554	-49.328	-22.452	18.848	-1.7593929221022864	-0.8947635194040813	-0.34554	-51.707350476124624	-16.238651259855747	18.848	-1.7593929221022864	-0.8947635194040813	-0.14954	-51.707350476124624	-16.238651259855747	18.848	-0.7651978139249416	-0.4878012276904595	-0.42014553172462876	-0.5184041039427153	-0.34372111247294757	0.7830153139343508	2.5623	2.1055	0.0	0.0	0.0
2021-10-01T23:34:10.000000	-1.6075	-1.0903	-0.35654	-50.432	-23.123	18.946	-1.7289817919677215	-0.885117112615097	-0.35654	-52.88524934683294	-16.76932182657682	18.946	-1.7289817919677215	-0.885117112615097	-0.16054000000000002	-52.88524934683294	-16.76932182657682	18.946	-0.7651978139249416	-0.4878012276904595	-0.42014553172462876	-0.5184041039427153	-0.34372111247294757	0.7830153139343508	2.5623	2.1055	0.0	0.0	0.0
2021-10-01T23:34:10.000000	-1.5784	-1.077	-0.36736	-51.538	-23.814	19.069	-1.698471415354245	-0.8754829588430306	-0.36736	-54.06758375050315	-17.319596628741902	19.069	-1.698471415354245	-0.8754829588430306	-0.17136	-54.06758375050315	-17.319596628741902	19.069	-0.7651978139249416	-0.4878012276904595	-0.42014553172462876	-0.5184041039427153	-0.34372111247294757	0.7830153139343508	2.5623	2.1055	0.0	0.0	0.0
2021-10-01T23:34:10.000000	-1.5494	-1.0635	-0.37803	-52.654	-24.528	19.222	-1.6680357791858436	-0.8656380590962225	-0.37803	-55.262660995955734	-17.891472819364882	19.222	-1.6680357791858436	-0.8656380590962225	-0.18202999999999997	-55.262660995955734	-17.891472819364882	19.222	-0.7651978139249416	-0.4878012276904595	-0.42014553172462876	-0.5184041039427153	-0.34372111247294757	0.7830153139343508	2.5623	2.1055	0.0	0.0	0.0
2021-10-01T23:34:10.000000	-1.5203	-1.0499	-0.38857	-53.786	-25.27	19.412	-1.6374886435216123	-0.8557061658874208	-0.38857	-56.477048522771334	-18.489177541376264	19.412	-1.6374886435216123	-0.8557061658874208	-0.19257000000000002	-56.477048522771334	-18.489177541376264	19.412	-0.7651978139249416	-0.4878012276904595	-0.42014553172462876	-0.5184041039427153	-0.34372111247294757	0.7830153139343508	2.5623	2.1055	0.0	0.0	0.0
2021-10-01T23:34:10.000000	-1.4913	-1.0362	-0.399	-54.941	-26.047	19.647	-1.6070285013193746	-0.8456627731827888	-0.399	-57.71855129565804	-19.118800337115598	19.647	-1.6070285013193746	-0.8456627731827888	-0.203	-57.71855129565804	-19.118800337115598	19.647	-0.7651978139249416	-0.4878012276904595	-0.42014553172462876	-0.5184041039427153	-0.34372111247294757	0.7830153139343508	2.5623	2.1055	0.0	0.0	0.0
2021-10-01T23:34:10.000000	-1.4623	-1.0224	-0.40933	-56.131	-26.865	19.933	-1.5765561061002182	-0.8355201339992451	-0.40933	-58.999814073100374	-19.784825633287404	19.933	-1.5765561061002182	-0.8355201339992451	-0.21333000000000002	-58.999814073100374	-19.784825633287404	19.933	-0.7651978139249416	-0.4878012276904595	-0.42014553172462876	-0.5184041039427153	-0.34372111247294757	0.7830153139343508	2.5623	2.1055	0.0	0.0	0.0
2021-10-01T23:34:10.000000	-1.4333	-1.0085	-0.4196	-57.364	-27.732	20.277	-1.5460714578641441	-0.8252782483367895	-0.4196	-60.32975681476475	-20.49421290685117	20.277	-1.5460714578641441	-0.8252782483367895	-0.22359999999999997	-60.32975681476475	-20.49421290685117	20.277	-0.7651978139249416	-0.4878012276904595	-0.42014553172462876	-0.5184041039427153	-0.34372111247294757	0.7830153139343508	2.5623	2.1055	0.0	0.0	0.0
2021-10-01T23:34:10.000000	-1.4044	-0.99439	-0.42981	-58.656	-28.658	20.685	-1.5156603247714535	-0.8148156920517009	-0.42981	-61.72548425896889	-21.254926322991167	20.685	-1.5156603247714535	-0.8148156920517009	-0.23381000000000002	-61.72548425896889	-21.254926322991167	20.685	-0.7651978139249416	-0.4878012276904595	-0.42014553172462876	-0.5184041039427153	-0.34372111247294757	0.7830153139343508	2.5623	2.1055	0.0	0.0	0.0
2021-10-01T23:34:10.000000	-1.3755	-0.9802	-0.43999	-60.02	-29.654	21.163	-1.4852393892652278	-0.8042737385834826	-0.43999	-63.20124627983235	-22.07629010218832	21.163	-1.4852393892652278	-0.8042737385834826	-0.24398999999999998	-63.20124627983235	-22.07629010218832	21.163	-0.7651978139249416	-0.4878012276904595	-0.42014553172462876	-0.5184041039427153	-0.34372111247294757	0.7830153139343508	2.5623	2.1055	0.0	0.0	0.0
2021-10-01T23:34:10.000000	-1.3467	-0.96588	-0.45016	-61.475	-30.733	21.712	-1.454901771315921	-0.7935905116757607	-0.45016	-64.77749260054773	-22.96887821348671	21.712	-1.454901771315921	-0.7935905116757607	-0.25416	-64.77749260054773	-22.96887821348671	21.712	-0.7651978139249416	-0.4878012276904595	-0.42014553172462876	-0.5184041039427153	-0.34372111247294757	0.7830153139343508	2.5623	2.1055	0.0	0.0	0.0
2021-10-01T23:34:10.000000	-1.3179	-0.95142	-0.46033	-63.039	-31.91	22.333	-1.424546999142928	-0.7827683396975624	-0.46033	-66.47392553985692	-23.94537208567782	22.333	-1.424546999142928	-0.7827683396975624	-0.26433	-66.47392553985692	-23.94537208567782	22.333	-0.7651978139249416	-0.4878012276904595	-0.42014553172462876	-0.5184041039427153	-0.34372111247294757	0.7830153139343508	2.5623	2.1055	0.0	0.0	0.0
2021-10-01T23:34:10.000000	-1.2893	-0.93681	-0.47051	-64.735	-33.2	23.023	-1.3943723404023816	-0.7717727919671596	-0.47051	-68.31520974044736	-25.017840496707244	23.023	-1.3943723404023816	-0.7717727919671596	-0.27451	-68.31520974044736	-25.017840496707244	23.023	-0.7651978139249416	-0.4878012276904595	-0.42014553172462876	-0.5184041039427153	-0.34372111247294757	0.7830153139343508	2.5623	2.1055	0.0	0.0	0.0
2021-10-01T23:34:10.000000	-1.2607	-0.92205	-0.48069	-66.584	-34.621	23.775	-1.3641793021364579	-0.760628374518389	-0.48069	-70.32439250593586	-26.201574679226276	23.775	-1.3641793021364579	-0.760628374518389	-0.28469	-70.32439250593586	-26.201574679226276	23.775	-0.7651978139249416	-0.4878012276904595	-0.42014553172462876	-0.5184041039427153	-0.34372111247294757	0.7830153139343508	2.5623	2.1055	0.0	0.0	0.0
2021-10-01T23:34:10.000000	-1.2322	-0.90712	-0.49089	-68.612	-36.192	24.577	-1.3340646802206848	-0.7493029850385501	-0.49089	-72.52960599405395	-27.512245679829416	24.577	-1.3340646802206848	-0.7493029850385501	-0.29489	-72.52960599405395	-27.512245679829416	24.577	-0.7651978139249416	-0.4878012276904595	-0.42014553172462876	-0.5184041039427153	-0.34372111247294757	0.7830153139343508	2.5623	2.1055	0.0	0.0	0.0
2021-10-01T23:34:10.000000	-1.2038	-0.89202	-0.50108	-70.842	-37.933	25.416	-1.3040284746550628	-0.7377966235276429	-0.50108	-74.95612749833501	-28.96688460040785	25.416	-1.3040284746550628	-0.7377966235276429	-0.30507999999999996	-74.95612749833501	-28.96688460040785	25.416	-0.7651978139249416	-0.4878012276904595	-0.42014553172462876	-0.5184041039427153	-0.34372111247294757	0.7830153139343508	2.5623	2.1055	0.0	0.0	0.0
2021-10-01T23:34:10.000000	-1.1754	-0.87674	-0.51124	-73.301	-39.865	26.271	-1.2739702136589877	-0.7261116183546941	-0.51124	-77.63332670163808	-30.583024886965134	26.271	-1.2739702136589877	-0.7261116183546941	-0.31524	-77.63332670163808	-30.583024886965134	26.271	-0.7651978139249416	-0.4878012276904595	-0.42014553172462876	-0.5184041039427153	-0.34372111247294757	0.7830153139343508	2.5623	2.1055	0.0	0.0	0.0
2021-10-01T23:34:10.000000	-1.1472	-0.86126	-0.52134	-76.012	-42.008	27.121	-1.2440859395869	-0.7142036141900854	-0.52134	-80.58648089749651	-32.377697641392444	27.121	-1.2440859395869	-0.7142036141900854	-0.32534	-80.58648089749651	-32.377697641392444	27.121	-0.7651978139249416	-0.4878012276904595	-0.42014553172462876	-0.5184041039427153	-0.34372111247294757	0.7830153139343508	2.5623	2.1055	0.0	0.0	0.0
2021-10-01T23:34:10.000000	-1.119	-0.84557	-0.53134	-79.002	-44.385	27.938	-1.2141759341792837	-0.7020871924197615	-0.53134	-83.84520482910771	-34.37042123927158	27.938	-1.2141759341792837	-0.7020871924197615	-0.33534	-83.84520482910771	-34.37042123927158	27.938	-0.7651978139249416	-0.4878012276904595	-0.42014553172462876	-0.5184041039427153	-0.34372111247294757	0.7830153139343508	2.5623	2.1055	0.0	0.0	0.0
2021-10-01T23:34:10.000000	-1.091	-0.82966	-0.54121	-82.296	-47.019	28.694	-1.1844374650922713	-0.689727922361995	-0.54121	-87.43712831009088	-36.5809591165227	28.694	-1.1844374650922713	-0.689727922361995	-0.34520999999999996	-87.43712831009088	-36.5809591165227	28.694	-0.7651978139249416	-0.4878012276904595	-0.42014553172462876	-0.5184041039427153	-0.34372111247294757	0.7830153139343508	2.5623	2.1055	0.0	0.0	0.0
2021-10-01T23:34:10.000000	-1.0629	-0.81352	-0.55088	-85.921	-49.934	29.357	-1.1545715675874348	-0.6771526384196498	-0.55088	-91.39198861381253	-39.02982211351673	29.357	-1.1545715675874348	-0.6771526384196498	-0.35488000000000003	-91.39198861381253	-39.02982211351673	29.357	-0.7651978139249416	-0.4878012276904595	-0.42014553172462876	-0.5184041039427153	-0.34372111247294757	0.7830153139343508	2.5623	2.1055	0.0	0.0	0.0
2021-10-01T23:34:10.000000	-1.035	-0.79713	-0.56031	-89.903	-53.156	29.892	-1.1248735304981268	-0.6643047322461884	-0.56031	-95.73877560918855	-41.73962853037201	29.892	-1.1248735304981268	-0.6643047322461884	-0.36430999999999997	-95.73877560918855	-41.73962853037201	29.892	-0.7651978139249416	-0.4878012276904595	-0.42014553172462876	-0.5184041039427153	-0.34372111247294757	0.7830153139343508	2.5623	2.1055	0.0	0.0	0.0
2021-10-01T23:34:10.000000	-1.0071	-0.78049	-0.56944	-94.272	-56.711	30.262	-1.0951448608665229	-0.6512087098754471	-0.56944	-100.5104490242912	-44.73250654653013	30.262	-1.0951448608665229	-0.6512087098754471	-0.37343999999999994	-100.5104490242912	-44.73250654653013	30.262	-0.7651978139249416	-0.4878012276904595	-0.42014553172462876	-0.5184041039427153	-0.34372111247294757	0.7830153139343508	2.5623	2.1055	0.0	0.0	0.0
2021-10-01T23:34:10.000000	-0.97922	-0.76358	-0.57819	-99.058	-60.63	30.427	-1.065402957385022	-0.6378422714082603	-0.57819	-105.7405812380387	-48.03554666537831	30.427	-1.065402957385022	-0.6378422714082603	-0.38219	-105.7405812380387	-48.03554666537831	30.427	-0.7651978139249416	-0.4878012276904595	-0.42014553172462876	-0.5184041039427153	-0.34372111247294757	0.7830153139343508	2.5623	2.1055	0.0	0.0	0.0
2021-10-01T23:34:10.000000	-0.95139	-0.7464	-0.58652	-104.3	-64.946	30.344	-1.0356775939972978	-0.6242017409395524	-0.58652	-111.47192187278971	-51.67672154835933	30.344	-1.0356775939972978	-0.6242017409395524	-0.39052000000000003	-111.47192187278971	-51.67672154835933	30.344	-0.7651978139249416	-0.4878012276904595	-0.42014553172462876	-0.5184041039427153	-0.34372111247294757	0.7830153139343508	2.5623	2.1055	0.0	0.0	0.0
2021-10-01T23:34:10.000000	-0.92359	-0.72894	-0.59436	-110.02	-69.695	29.966	-1.0059476961058762	-0.6102796444248159	-0.59436	-117.73071623999539	-55.689064264159455	29.966	-1.0059476961058762	-0.6102796444248159	-0.39836	-117.73071623999539	-55.689064264159455	29.966	-0.7651978139249416	-0.4878012276904595	-0.42014553172462876	-0.5184041039427153	-0.34372111247294757	0.7830153139343508	2.5623	2.1055	0.0	0.0	0.0
2021-10-01T23:34:10.000000	-0.89582	-0.71119	-0.60164	-116.28	-74.919	29.239	-0.9762120384090651	-0.5960660572161595	-0.60164	-124.5836434236868	-60.106661463432346	29.239	-0.9762120384090651	-0.5960660572161595	-0.40563999999999995	-124.5836434236868	-60.106661463432346	29.239	-0.7651978139249416	-0.4878012276904595	-0.42014553172462876	-0.5184041039427153	-0.34372111247294757	0.7830153139343508	2.5623	2.1055	0.0	0.0	0.0
2021-10-01T23:34:10.000000	-0.86807	-0.69317	-0.6083	-123.13	-80.665	28.105	-0.9464631468623572	-0.5815820539110572	-0.6083	-132.08608558127136	-64.97003248280745	28.105	-0.9464631468623572	-0.5815820539110572	-0.41229999999999994	-132.08608558127136	-64.97003248280745	28.105	-0.7651978139249416	-0.4878012276904595	-0.42014553172462876	-0.5184041039427153	-0.34372111247294757	0.7830153139343508	2.5623	2.1055	0.0	0.0	0.0
2021-10-01T23:34:10.000000	-0.84036	-0.67486	-0.61427	-130.61	-86.985	26.497	-0.9167184201581511	-0.5668053346103437	-0.61427	-140.28411287311138	-70.32588428455162	26.497	-0.9167184201581511	-0.5668053346103437	-0.41827	-140.28411287311138	-70.32588428455162	26.497	-0.7651978139249416	-0.4878012276904595	-0.42014553172462876	-0.5184041039427153	-0.34372111247294757	0.7830153139343508	2.5623	2.1055	0.0	0.0	0.0
2021-10-01T23:34:10.000000	-0.81268	-0.65628	-0.61951	-138.8	-93.943	24.339	-0.8869703842519391	-0.5517569739114924	-0.61951	-149.264964413164	-76.22793220163386	24.339	-0.8869703842519391	-0.5517569739114924	-0.42351	-149.264964413164	-76.22793220163386	24.339	-0.7651978139249416	-0.4878012276904595	-0.42014553172462876	-0.5184041039427153	-0.34372111247294757	0.7830153139343508	2.5623	2.1055	0.0	0.0	0.0
2021-10-01T23:34:10.000000	-0.79425	-0.64374	-0.62257	-144.69	-98.97	22.551	-0.8671427298669361	-0.5415696964739791	-0.62257	-155.72654118155256	-80.4953500000479	22.551	-0.8671427298669361	-0.5415696964739791	-0.42656999999999995	-155.72654118155256	-80.4953500000479	22.551	-0.7651978139249416	-0.4878012276904595	-0.42014553172462876	-0.5184041039427153	-0.34372111247294757	0.7830153139343508	2.5623	2.1055	0.0	0.0	0.0
2021-10-01T23:34:10.000000	-0.78197	-0.63531	-0.6244	-148.82	-102.51	21.187	-0.853922332930352	-0.5347078887792708	-0.6244	-160.25917755951815	-83.50262575480389	21.187	-0.853922332930352	-0.5347078887792708	-0.42839999999999995	-160.25917755951815	-83.50262575480389	21.187	-0.7651978139249416	-0.4878012276904595	-0.42014553172462876	-0.5184041039427153	-0.34372111247294757	0.7830153139343508	2.5623	2.1055	0.0	0.0	0.0
2021-10-01T23:34:10.000000	-0.7738	-0.62967	-0.62553	-151.67	-104.95	20.195	-0.8451228254490644	-0.5301114588508631	-0.62553	-163.38667582131126	-85.57502885808304	20.195	-0.8451228254490644	-0.5301114588508631	-0.42953	-163.38667582131126	-85.57502885808304	20.195	-0.7651978139249416	-0.4878012276904595	-0.42014553172462876	-0.5184041039427153	-0.34372111247294757	0.7830153139343508	2.5623	2.1055	0.0	0.0	1.0
2021-10-01T23:34:10.000000	-0.7428	-0.60803	-0.62909	-163.24	-114.92	15.773	-0.8117048641252804	-0.512432956058995	-0.62909	-176.0911192181622	-94.05222874815351	15.773	-0.8117048641252804	-0.512432956058995	-0.43309000000000003	-176.0911192181622	-94.05222874815351	15.773	-0.7651978139249416	-0.4878012276904595	-0.42014553172462876	-0.5184041039427153	-0.34372111247294757	0.7830153139343508	2.5623	2.1055	0.0	0.0	0.37511
2021-10-01T23:34:10.000000	-0.7119	-0.58609	-0.63148	-176.12	-126.08	10.165	-0.7783493902296538	-0.49444446081347304	-0.63148	-190.24150239008554	-103.54994721564599	10.165	-0.7783493902296538	-0.49444446081347304	-0.43548000000000003	-190.24150239008554	-103.54994721564599	10.165	-0.7651978139249416	-0.4878012276904595	-0.42014553172462876	-0.5184041039427153	-0.34372111247294757	0.7830153139343508	2.5623	2.1055	0.0	0.0	0.0
2021-10-01T23:34:10.000000	-0.68113	-0.56389	-0.63263	-190.51	-138.61	3.1443	-0.745091078912625	-0.4761819958007865	-0.63263	-206.0583737253579	-114.22232188876535	3.1443	-0.745091078912625	-0.4761819958007865	-0.43663	-206.0583737253579	-114.22232188876535	3.1443	-0.7651978139249416	-0.4878012276904595	-0.42014553172462876	-0.5184041039427153	-0.34372111247294757	0.7830153139343508	2.5623	2.1055	0.0	0.0	0.0
2021-10-01T23:34:10.000000	-0.65052	-0.54143	-0.63248	-206.63	-152.71	-5.5672	-0.7119597041178678	-0.45764188511586	-0.63248	-223.78458151142186	-126.24088908811507	-5.5672	-0.7119597041178678	-0.45764188511586	-0.43648000000000003	-223.78458151142186	-126.24088908811507	-5.5672	-0.7651978139249416	-0.4878012276904595	-0.42014553172462876	-0.5184041039427153	-0.34372111247294757	0.7830153139343508	2.5623	2.1055	0.0	0.0	0.0
2021-10-01T23:34:10.000000	-0.62009	-0.51878	-0.63097	-224.77	-168.64	-16.311	-0.6789836922530073	-0.43889115069054824	-0.63097	-243.73979838110927	-139.82815590980306	-16.311	-0.6789836922530073	-0.43889115069054824	-0.43497	-243.73979838110927	-139.82815590980306	-16.311	-0.7651978139249416	-0.4878012276904595	-0.42014553172462876	-0.5184041039427153	-0.34372111247294757	0.7830153139343508	2.5623	2.1055	0.0	0.0	0.0
2021-10-01T23:34:10.000000	-0.58989	-0.49595	-0.62806	-245.25	-186.69	-29.511	-0.6462138918591911	-0.41993359066428304	-0.62806	-266.2771468160009	-155.2327274885354	-29.511	-0.6462138918591911	-0.41993359066428304	-0.43205999999999994	-266.2771468160009	-155.2327274885354	-29.511	-0.7651978139249416	-0.4878012276904595	-0.42014553172462876	-0.5184041039427153	-0.34372111247294757	0.7830153139343508	2.5623	2.1055	0.0	0.0	0.0
