# Supplementary material for: Direct evidence of substorm-related impulsive injections of electrons at Mercury
Source: Nat Commun. 2023 Jul 18;14:4019. doi: 10.1038/s41467-023-39565-4 (PMC10354196; doi:10.1038/s41467-023-39565-4)
Supplement: Supplementary file 3 — SourceDatafile [file 41467_2023_39565_MOESM3_ESM.zip › SourceDataFile/FieldLinetracing/Final_KT17tracing_001178.txt]

2021-10-01T23:34:38.000000	-0.40743	-0.42007	0.60163	361.33	348.73	-158.48	-0.45583117719905486	-0.3669822171350048	0.60163	401.33724815121144	301.82841987860076	-158.48	-0.45583117719905486	-0.3669822171350048	0.7976300000000001	401.33724815121144	301.82841987860076	-158.48	-0.7140380760069397	-0.5498903243235989	-0.43332465568854395	-0.47725844859552746	-0.3836070501852337	0.7906136884043774	2.4673	2.3953	0.0	0.0	0.0
2021-10-01T23:34:38.000000	-0.43373	-0.44528	0.61231	325.67	310.39	-122.0	-0.48502198671796304	-0.3887797110191838	0.61231	361.2481470847877	268.1467456968433	-122.0	-0.48502198671796304	-0.3887797110191838	0.8083100000000001	361.2481470847877	268.1467456968433	-122.0	-0.7140380760069397	-0.5498903243235989	-0.43332465568854395	-0.47725844859552746	-0.3836070501852337	0.7906136884043774	2.4673	2.3953	0.0	0.0	0.0
2021-10-01T23:34:38.000000	-0.46048	-0.47061	0.6215	294.9	277.35	-92.308	-0.5146741090122764	-0.41064116210192486	0.6215	326.66160873382074	239.1259623701119	-92.308	-0.5146741090122764	-0.41064116210192486	0.8175000000000001	326.66160873382074	239.1259623701119	-92.308	-0.7140380760069397	-0.5498903243235989	-0.43332465568854395	-0.47725844859552746	-0.3836070501852337	0.7906136884043774	2.4673	2.3953	0.0	0.0	0.0
2021-10-01T23:34:38.000000	-0.48765	-0.49599	0.6292	268.2	248.71	-68.069	-0.5447491930264787	-0.4325007737530653	0.6292	296.6535348189693	213.97332632692925	-68.069	-0.5447491930264787	-0.4325007737530653	0.8251999999999999	296.6535348189693	213.97332632692925	-68.069	-0.7140380760069397	-0.5498903243235989	-0.43332465568854395	-0.47725844859552746	-0.3836070501852337	0.7906136884043774	2.4673	2.3953	0.0	0.0	0.0
2021-10-01T23:34:38.000000	-0.51521	-0.52136	0.6354	244.88	223.76	-48.227	-0.5752101130067454	-0.4543026739903334	0.6354	270.4521282156218	192.06873338375726	-48.227	-0.5752101130067454	-0.4543026739903334	0.8313999999999999	270.4521282156218	192.06873338375726	-48.227	-0.7140380760069397	-0.5498903243235989	-0.43332465568854395	-0.47725844859552746	-0.3836070501852337	0.7906136884043774	2.4673	2.3953	0.0	0.0	0.0
2021-10-01T23:34:38.000000	-0.54311	-0.54666	0.64013	224.41	201.91	-31.963	-0.6059998939034696	-0.47599344143484107	0.64013	247.45908978572794	172.89157030468266	-31.963	-0.6059998939034696	-0.47599344143484107	0.83613	247.45908978572794	172.89157030468266	-31.963	-0.7140380760069397	-0.5498903243235989	-0.43332465568854395	-0.47725844859552746	-0.3836070501852337	0.7906136884043774	2.4673	2.3953	0.0	0.0	0.0
2021-10-01T23:34:38.000000	-0.57133	-0.57185	0.6434	206.34	182.69	-18.628	-0.6370937852141018	-0.4975358280984072	0.6434	227.1702211946685	156.03051721495186	-18.628	-0.6370937852141018	-0.4975358280984072	0.8393999999999999	227.1702211946685	156.03051721495186	-18.628	-0.7140380760069397	-0.5498903243235989	-0.43332465568854395	-0.47725844859552746	-0.3836070501852337	0.7906136884043774	2.4673	2.3953	0.0	0.0	0.0
2021-10-01T23:34:38.000000	-0.59983	-0.59687	0.64526	190.31	165.71	-7.7073	-0.668444736536926	-0.5188751873004523	0.64526	209.18044835237964	141.14262370771428	-7.7073	-0.668444736536926	-0.5188751873004523	0.8412599999999999	209.18044835237964	141.14262370771428	-7.7073	-0.7140380760069397	-0.5498903243235989	-0.43332465568854395	-0.47725844859552746	-0.3836070501852337	0.7906136884043774	2.4673	2.3953	0.0	0.0	0.0
2021-10-01T23:34:38.000000	-0.62856	-0.62168	0.64574	176.04	150.66	1.2113	-0.6999982234257193	-0.5399779469578705	0.64574	193.17389676546162	127.95453414571433	1.2113	-0.6999982234257193	-0.5399779469578705	0.8417399999999999	193.17389676546162	127.95453414571433	1.2113	-0.7140380760069397	-0.5498903243235989	-0.43332465568854395	-0.47725844859552746	-0.3836070501852337	0.7906136884043774	2.4673	2.3953	0.0	0.0	0.0
2021-10-01T23:34:38.000000	-0.65751	-0.64623	0.64488	163.27	137.27	8.461	-0.7317381947241312	-0.5607957091328976	0.64488	178.85944244306432	116.23014087987744	8.461	-0.7317381947241312	-0.5607957091328976	0.8408800000000001	178.85944244306432	116.23014087987744	8.461	-0.7140380760069397	-0.5498903243235989	-0.43332465568854395	-0.47725844859552746	-0.3836070501852337	0.7906136884043774	2.4673	2.3953	0.0	0.0	0.0
2021-10-01T23:34:38.000000	-0.68663	-0.67049	0.64275	151.82	125.33	14.312	-0.7636113512876302	-0.5813048263903194	0.64275	166.0327103876181	105.78308173494153	14.312	-0.7636113512876302	-0.5813048263903194	0.8387500000000001	166.0327103876181	105.78308173494153	14.312	-0.7140380760069397	-0.5498903243235989	-0.43332465568854395	-0.47725844859552746	-0.3836070501852337	0.7906136884043774	2.4673	2.3953	0.0	0.0	0.0
2021-10-01T23:34:38.000000	-0.71591	-0.69444	0.6394	141.51	114.64	18.987	-0.7956053178649417	-0.6014866747360451	0.6394	154.49055090324518	96.43691918353578	18.987	-0.7956053178649417	-0.6014866747360451	0.8353999999999999	154.49055090324518	96.43691918353578	18.987	-0.7140380760069397	-0.5498903243235989	-0.43332465568854395	-0.47725844859552746	-0.3836070501852337	0.7906136884043774	2.4673	2.3953	0.0	0.0	0.0
2021-10-01T23:34:38.000000	-0.74531	-0.71803	0.6349	132.2	105.07	22.668	-0.8276742693560416	-0.6212965321373864	0.6349	144.07808999747513	88.07978702676029	22.668	-0.8276742693560416	-0.6212965321373864	0.8309	144.07808999747513	88.07978702676029	22.668	-0.7140380760069397	-0.5498903243235989	-0.43332465568854395	-0.47725844859552746	-0.3836070501852337	0.7906136884043774	2.4673	2.3953	0.0	0.0	0.0
2021-10-01T23:34:38.000000	-0.77482	-0.74126	0.62932	123.78	96.466	25.507	-0.859808281113039	-0.640735623896035	0.62932	134.6672868974509	80.57232400570089	25.507	-0.859808281113039	-0.640735623896035	0.82532	134.6672868974509	80.57232400570089	25.507	-0.7140380760069397	-0.5498903243235989	-0.43332465568854395	-0.47725844859552746	-0.3836070501852337	0.7906136884043774	2.4673	2.3953	0.0	0.0	0.0
2021-10-01T23:34:38.000000	-0.80443	-0.7641	0.62274	116.14	88.732	27.631	-0.891993752582967	-0.659775401370009	0.62274	126.13720758012788	73.83273181921231	27.631	-0.891993752582967	-0.659775401370009	0.81874	126.13720758012788	73.83273181921231	27.631	-0.7140380760069397	-0.5498903243235989	-0.43332465568854395	-0.47725844859552746	-0.3836070501852337	0.7906136884043774	2.4673	2.3953	0.0	0.0	0.0
2021-10-01T23:34:38.000000	-0.83411	-0.78655	0.61524	109.21	81.769	29.148	-0.9242009098221522	-0.678419540464384	0.61524	118.40624902351873	67.77133356501456	29.148	-0.9242009098221522	-0.678419540464384	0.81124	118.40624902351873	67.77133356501456	29.148	-0.7140380760069397	-0.5498903243235989	-0.43332465568854395	-0.47725844859552746	-0.3836070501852337	0.7906136884043774	2.4673	2.3953	0.0	0.0	0.0
2021-10-01T23:34:38.000000	-0.86387	-0.80861	0.6069	102.92	75.499	30.15	-0.9564396774784857	-0.6966668158774683	0.6069	111.39538133918892	62.31929410139914	30.15	-0.9564396774784857	-0.6966668158774683	0.8029	111.39538133918892	62.31929410139914	30.15	-0.7140380760069397	-0.5498903243235989	-0.43332465568854395	-0.47725844859552746	-0.3836070501852337	0.7906136884043774	2.4673	2.3953	0.0	0.0	0.0
2021-10-01T23:34:38.000000	-0.8937	-0.83027	0.59781	97.198	69.851	30.718	-0.9886989056023844	-0.7145085282630622	0.59781	105.02444742030993	57.41497060051981	30.718	-0.9886989056023844	-0.7145085282630622	0.7938099999999999	105.02444742030993	57.41497060051981	30.718	-0.7140380760069397	-0.5498903243235989	-0.43332465568854395	-0.47725844859552746	-0.3836070501852337	0.7906136884043774	2.4673	2.3953	0.0	0.0	0.0
2021-10-01T23:34:38.000000	-0.9236	-0.85154	0.58805	92.003	64.765	30.921	-1.0209798194955402	-0.7319546022690572	0.58805	99.24540440037697	53.003838911965936	30.921	-1.0209798194955402	-0.7319546022690572	0.7840499999999999	99.24540440037697	53.003838911965936	30.921	-0.7140380760069397	-0.5498903243235989	-0.43332465568854395	-0.47725844859552746	-0.3836070501852337	0.7906136884043774	2.4673	2.3953	0.0	0.0	0.0
2021-10-01T23:34:38.000000	-0.95358	-0.87242	0.57772	87.288	60.188	30.821	-1.0532923438058446	-0.7490038125937614	0.57772	94.0051123353348	49.0390573198658	30.821	-1.0532923438058446	-0.7490038125937614	0.77372	94.0051123353348	49.0390573198658	30.821	-0.7140380760069397	-0.5498903243235989	-0.43332465568854395	-0.47725844859552746	-0.3836070501852337	0.7906136884043774	2.4673	2.3953	0.0	0.0	0.0
2021-10-01T23:34:38.000000	-0.98363	-0.89293	0.56688	83.013	56.076	30.477	-1.0856290044887895	-0.7656772338346489	0.56688	89.25848130617466	45.48185858026549	30.477	-1.0856290044887895	-0.7656772338346489	0.76288	89.25848130617466	45.48185858026549	30.477	-0.7140380760069397	-0.5498903243235989	-0.43332465568854395	-0.47725844859552746	-0.3836070501852337	0.7906136884043774	2.4673	2.3953	0.0	0.0	0.0
2021-10-01T23:34:38.000000	-1.0138	-0.91309	0.55564	79.143	52.384	29.939	-1.1180418753872148	-0.7819885887790431	0.55564	84.96526118766415	42.29187033357606	29.939	-1.1180418753872148	-0.7819885887790431	0.7516400000000001	84.96526118766415	42.29187033357606	29.939	-0.7140380760069397	-0.5498903243235989	-0.43332465568854395	-0.47725844859552746	-0.3836070501852337	0.7906136884043774	2.4673	2.3953	0.0	0.0	0.0
2021-10-01T23:34:38.000000	-1.044	-0.93291	0.54407	75.645	49.077	29.254	-1.1504428599717917	-0.7979588297900615	0.54407	81.08841208584101	39.438399807761385	29.254	-1.1504428599717917	-0.7979588297900615	0.74007	81.08841208584101	39.438399807761385	29.254	-0.7140380760069397	-0.5498903243235989	-0.43332465568854395	-0.47725844859552746	-0.3836070501852337	0.7906136884043774	2.4673	2.3953	0.0	0.0	0.0
2021-10-01T23:34:38.000000	-1.0744	-0.95241	0.53223	72.488	46.118	28.467	-1.183003127860054	-0.8135869760347253	0.53223	77.59263397598279	36.88852424086873	28.467	-1.183003127860054	-0.8135869760347253	0.7282299999999999	77.59263397598279	36.88852424086873	28.467	-0.7140380760069397	-0.5498903243235989	-0.43332465568854395	-0.47725844859552746	-0.3836070501852337	0.7906136884043774	2.4673	2.3953	0.0	0.0	0.0
2021-10-01T23:34:38.000000	-1.1048	-0.97161	0.5202	69.643	43.474	27.619	-1.2155266366975614	-0.8289173828426537	0.5202	74.44510188362204	34.61304566976348	27.619	-1.2155266366975614	-0.8289173828426537	0.7162	74.44510188362204	34.61304566976348	27.619	-0.7140380760069397	-0.5498903243235989	-0.43332465568854395	-0.47725844859552746	-0.3836070501852337	0.7906136884043774	2.4673	2.3953	0.0	0.0	0.0
2021-10-01T23:34:38.000000	-1.1354	-0.99053	0.50803	67.079	41.114	26.745	-1.2482143300455213	-0.8439453934757924	0.50803	71.61125096505143	32.584996121227626	26.745	-1.2482143300455213	-0.8439453934757924	0.7040299999999999	71.61125096505143	32.584996121227626	26.745	-0.7140380760069397	-0.5498903243235989	-0.43332465568854395	-0.47725844859552746	-0.3836070501852337	0.7906136884043774	2.4673	2.3953	0.0	0.0	0.0
2021-10-01T23:34:38.000000	-1.1661	-1.0092	0.49577	64.767	39.008	25.877	-1.2809706373300975	-0.8587130348947333	0.49577	69.05862383631104	30.778155026493895	25.877	-1.2809706373300975	-0.8587130348947333	0.69177	69.05862383631104	30.778155026493895	25.877	-0.7140380760069397	-0.5498903243235989	-0.43332465568854395	-0.47725844859552746	-0.3836070501852337	0.7906136884043774	2.4673	2.3953	0.0	0.0	0.0
2021-10-01T23:34:38.000000	-1.197	-1.0276	0.48345	62.677	37.125	25.042	-1.3138923544268184	-0.8731882047867756	0.48345	66.75364811848267	29.165431882175074	25.042	-1.3138923544268184	-0.8731882047867756	0.67945	66.75364811848267	29.165431882175074	25.042	-0.7140380760069397	-0.5498903243235989	-0.43332465568854395	-0.47725844859552746	-0.3836070501852337	0.7906136884043774	2.4673	2.3953	0.0	0.0	0.0
2021-10-01T23:34:38.000000	-1.2279	-1.0458	0.47109	60.779	35.437	24.263	-1.3467895654897026	-0.887464881720994	0.47109	64.66311902315564	27.722713579251334	24.263	-1.3467895654897026	-0.887464881720994	0.66709	64.66311902315564	27.722713579251334	24.263	-0.7140380760069397	-0.5498903243235989	-0.43332465568854395	-0.47725844859552746	-0.3836070501852337	0.7906136884043774	2.4673	2.3953	0.0	0.0	0.0
2021-10-01T23:34:38.000000	-1.259	-1.0638	0.4587	59.045	33.918	23.553	-1.3798607634765738	-0.9015185596635525	0.4587	62.75606175183589	26.42762687794271	23.553	-1.3798607634765738	-0.9015185596635525	0.6547000000000001	62.75606175183589	26.42762687794271	23.553	-0.7140380760069397	-0.5498903243235989	-0.43332465568854395	-0.47725844859552746	-0.3836070501852337	0.7906136884043774	2.4673	2.3953	0.0	0.0	0.0
2021-10-01T23:34:38.000000	-1.2902	-1.0815	0.44627	57.447	32.543	22.923	-1.4129944488916024	-0.915262245152457	0.44627	61.00162403619855	25.258791003258324	22.923	-1.4129944488916024	-0.915262245152457	0.64227	61.00162403619855	25.258791003258324	22.923	-0.7140380760069397	-0.5498903243235989	-0.43332465568854395	-0.47725844859552746	-0.3836070501852337	0.7906136884043774	2.4673	2.3953	0.0	0.0	0.0
2021-10-01T23:34:38.000000	-1.3214	-1.0991	0.43378	55.959	31.289	22.378	-1.4461158812897128	-0.9289066841624498	0.43378	59.37118359783532	24.196565049447223	22.378	-1.4461158812897128	-0.9289066841624498	0.62978	59.37118359783532	24.196565049447223	22.378	-0.7140380760069397	-0.5498903243235989	-0.43332465568854395	-0.47725844859552746	-0.3836070501852337	0.7906136884043774	2.4673	2.3953	0.0	0.0	0.0
2021-10-01T23:34:38.000000	-1.3527	-1.1165	0.42123	54.557	30.135	21.916	-1.4793120541328983	-0.9423403771977006	0.42123	57.838348148254525	23.22304797999827	21.916	-1.4793120541328983	-0.9423403771977006	0.61723	57.838348148254525	23.22304797999827	21.916	-0.7140380760069397	-0.5498903243235989	-0.43332465568854395	-0.47725844859552746	-0.3836070501852337	0.7906136884043774	2.4673	2.3953	0.0	0.0	0.0
2021-10-01T23:34:38.000000	-1.3841	-1.1338	0.40858	53.219	29.063	21.534	-1.5125952204380777	-0.9556625707371211	0.40858	56.379077919050296	22.32307109242936	21.534	-1.5125952204380777	-0.9556625707371211	0.60458	56.379077919050296	22.32307109242936	21.534	-0.7140380760069397	-0.5498903243235989	-0.43332465568854395	-0.47725844859552746	-0.3836070501852337	0.7906136884043774	2.4673	2.3953	0.0	0.0	0.0
2021-10-01T23:34:38.000000	-1.4155	-1.1508	0.39581	51.928	28.058	21.225	-1.5458416276925022	-0.9686870248398063	0.39581	54.974663056269854	21.483830427779818	21.225	-1.5458416276925022	-0.9686870248398063	0.59181	54.974663056269854	21.483830427779818	21.225	-0.7140380760069397	-0.5498903243235989	-0.43332465568854395	-0.47725844859552746	-0.3836070501852337	0.7906136884043774	2.4673	2.3953	0.0	0.0	0.0
2021-10-01T23:34:38.000000	-1.447	-1.1677	0.38288	50.668	27.106	20.981	-1.5791750284089203	-0.9815999794466612	0.38288	53.607508700918764	20.693391961708905	20.981	-1.5791750284089203	-0.9815999794466612	0.5788800000000001	53.607508700918764	20.693391961708905	20.981	-0.7140380760069397	-0.5498903243235989	-0.43332465568854395	-0.47725844859552746	-0.3836070501852337	0.7906136884043774	2.4673	2.3953	0.0	0.0	0.0
2021-10-01T23:34:38.000000	-1.4784	-1.1845	0.36975	49.425	26.198	20.792	-1.612396929629508	-0.9944259405915227	0.36975	52.26261757442671	19.944538933483102	20.792	-1.612396929629508	-0.9944259405915227	0.56575	52.26261757442671	19.944538933483102	20.792	-0.7140380760069397	-0.5498903243235989	-0.43332465568854395	-0.47725844859552746	-0.3836070501852337	0.7906136884043774	2.4673	2.3953	0.0	0.0	0.0
2021-10-01T23:34:38.000000	-1.5099	-1.2011	0.35641	48.187	25.322	20.65	-1.6456935712951715	-1.007041155761642	0.35641	50.92660973729411	19.226832127663176	20.65	-1.6456935712951715	-1.007041155761642	0.5524100000000001	50.92660973729411	19.226832127663176	20.65	-0.7140380760069397	-0.5498903243235989	-0.43332465568854395	-0.47725844859552746	-0.3836070501852337	0.7906136884043774	2.4673	2.3953	0.0	0.0	0.0
2021-10-01T23:34:38.000000	-1.5413	-1.2175	0.34281	46.943	24.473	20.544	-1.6788664604480863	-1.019470130990856	0.34281	49.58795542599471	18.53665705216455	20.544	-1.6788664604480863	-1.019470130990856	0.53881	49.58795542599471	18.53665705216455	20.544	-0.7140380760069397	-0.5498903243235989	-0.43332465568854395	-0.47725844859552746	-0.3836070501852337	0.7906136884043774	2.4673	2.3953	0.0	0.0	0.0
2021-10-01T23:34:38.000000	-1.5726	-1.2338	0.32893	45.685	23.641	20.468	-1.7119278501051713	-1.0318121127580764	0.32893	48.23748962052375	17.86506930044949	20.468	-1.7119278501051713	-1.0318121127580764	0.52493	48.23748962052375	17.86506930044949	20.468	-0.7140380760069397	-0.5498903243235989	-0.43332465568854395	-0.47725844859552746	-0.3836070501852337	0.7906136884043774	2.4673	2.3953	0.0	0.0	0.0
2021-10-01T23:34:38.000000	-1.6039	-1.2499	0.31472	44.403	22.822	20.415	-1.7449647337284198	-1.0439556015674731	0.31472	46.86479755231333	17.209324315053358	20.415	-1.7449647337284198	-1.0439556015674731	0.5107200000000001	46.86479755231333	17.209324315053358	20.415	-0.7140380760069397	-0.5498903243235989	-0.43332465568854395	-0.47725844859552746	-0.3836070501852337	0.7906136884043774	2.4673	2.3953	0.0	0.0	0.0
2021-10-01T23:34:38.000000	-1.6351	-1.2659	0.30017	43.087	22.008	20.378	-1.7778901178558382	-1.0560120969148763	0.30017	45.458974332118785	16.562707679355015	20.378	-1.7778901178558382	-1.0560120969148763	0.49617	45.458974332118785	16.562707679355015	20.378	-0.7140380760069397	-0.5498903243235989	-0.43332465568854395	-0.47725844859552746	-0.3836070501852337	0.7906136884043774	2.4673	2.3953	0.0	0.0	0.0
2021-10-01T23:34:38.000000	-1.6662	-1.2818	0.28524	41.726	21.194	20.353	-1.8107040024874261	-1.0679815988002856	0.28524	44.008490196413895	15.921604901269887	20.353	-1.8107040024874261	-1.0679815988002856	0.48124	44.008490196413895	15.921604901269887	20.353	-0.7140380760069397	-0.5498903243235989	-0.43332465568854395	-0.47725844859552746	-0.3836070501852337	0.7906136884043774	2.4673	2.3953	0.0	0.0	0.0
2021-10-01T23:34:38.000000	-1.6972	-1.2975	0.26987	40.307	20.371	20.337	-1.8433941346062663	-1.0797648607447896	0.26987	42.49934033141751	15.278676689895281	20.337	-1.8433941346062663	-1.0797648607447896	0.46587	42.49934033141751	15.278676689895281	20.337	-0.7140380760069397	-0.5498903243235989	-0.43332465568854395	-0.47725844859552746	-0.3836070501852337	0.7906136884043774	2.4673	2.3953	0.0	0.0	0.0
2021-10-01T23:34:38.000000	-1.728	-1.313	0.25404	38.813	19.532	20.326	-1.8758612677334456	-1.0913741357653064	0.25404	40.913795124530296	14.629058804583462	20.326	-1.8758612677334456	-1.0913741357653064	0.45004	40.913795124530296	14.629058804583462	20.326	-0.7140380760069397	-0.5498903243235989	-0.43332465568854395	-0.47725844859552746	-0.3836070501852337	0.7906136884043774	2.4673	2.3953	0.0	0.0	0.0
2021-10-01T23:34:38.000000	-1.7586	-1.3284	0.23768	37.226	18.664	20.319	-1.9081176548858834	-1.1029086703407478	0.23768	39.23239731734877	13.962054746121174	20.319	-1.9081176548858834	-1.1029086703407478	0.43368	39.23239731734877	13.962054746121174	20.319	-0.7140380760069397	-0.5498903243235989	-0.43332465568854395	-0.47725844859552746	-0.3836070501852337	0.7906136884043774	2.4673	2.3953	0.0	0.0	0.0
2021-10-01T23:34:38.000000	-1.789	-1.3436	0.22071	35.517	17.755	20.314	-1.9401510430466609	-1.1142692179922018	0.22071	37.42489506895831	13.269308311945288	20.314	-1.9401510430466609	-1.1142692179922018	0.41671	37.42489506895831	13.269308311945288	20.314	-0.7140380760069397	-0.5498903243235989	-0.43332465568854395	-0.47725844859552746	-0.3836070501852337	0.7906136884043774	2.4673	2.3953	0.0	0.0	0.0
2021-10-01T23:34:38.000000	-1.8191	-1.3586	0.20306	33.654	16.787	20.309	-1.9718621857368661	-1.1254680317365873	0.20306	35.45732396306181	12.536876101265516	20.309	-1.9718621857368661	-1.1254680317365873	0.39905999999999997	35.45732396306181	12.536876101265516	20.309	-0.7140380760069397	-0.5498903243235989	-0.43332465568854395	-0.47725844859552746	-0.3836070501852337	0.7906136884043774	2.4673	2.3953	0.0	0.0	0.0
2021-10-01T23:34:38.000000	-1.8488	-1.3734	0.18458	31.589	15.735	20.303	-2.003151836477588	-1.1365173645908218	0.18458	33.278982435552045	11.745827942474648	20.303	-2.003151836477588	-1.1365173645908218	0.38058000000000003	33.278982435552045	11.745827942474648	20.303	-0.7140380760069397	-0.5498903243235989	-0.43332465568854395	-0.47725844859552746	-0.3836070501852337	0.7906136884043774	2.4673	2.3953	0.0	0.0	0.0
2021-10-01T23:34:38.000000	-1.878	-1.3879	0.16512	29.257	14.566	20.293	-2.033908495772995	-1.1473302230929119	0.16512	30.821316779553282	10.871376958528636	20.293	-2.033908495772995	-1.1473302230929119	0.36112	30.821316779553282	10.871376958528636	20.293	-0.7140380760069397	-0.5498903243235989	-0.43332465568854395	-0.47725844859552746	-0.3836070501852337	0.7906136884043774	2.4673	2.3953	0.0	0.0	0.0
2021-10-01T23:34:38.000000	-1.9065	-1.4021	0.14443	26.568	13.232	20.278	-2.063933670665265	-1.157931113276694	0.14443	27.989123715924084	9.87691255477621	20.278	-2.063933670665265	-1.157931113276694	0.34043	27.989123715924084	9.87691255477621	20.278	-0.7140380760069397	-0.5498903243235989	-0.43332465568854395	-0.47725844859552746	-0.3836070501852337	0.7906136884043774	2.4673	2.3953	0.0	0.0	0.0
2021-10-01T23:34:38.000000	-1.934	-1.4158	0.12213	23.383	11.662	20.256	-2.0929051156838248	-1.1681583012350998	0.12213	24.635750996965022	8.709001424706324	20.256	-2.0929051156838248	-1.1681583012350998	0.31813	24.635750996965022	8.709001424706324	20.256	-0.7140380760069397	-0.5498903243235989	-0.43332465568854395	-0.47725844859552746	-0.3836070501852337	0.7906136884043774	2.4673	2.3953	0.0	0.0	0.0
2021-10-01T23:34:38.000000	-1.9515	-1.4246	0.10611	20.887	10.431	20.237	-2.1113515149822053	-1.1747477134186497	0.10611	22.0077242450615	7.793112571580887	20.237	-2.1113515149822053	-1.1747477134186497	0.30211	22.0077242450615	7.793112571580887	20.237	-0.7140380760069397	-0.5498903243235989	-0.43332465568854395	-0.47725844859552746	-0.3836070501852337	0.7906136884043774	2.4673	2.3953	0.0	0.0	0.0
2021-10-01T23:34:38.000000	-1.9681	-1.4329	0.08888	17.993	9.0014	20.215	-2.1288434308857878	-1.1809511703599043	0.08888	18.96036201548916	6.728887218671139	20.215	-2.1288434308857878	-1.1809511703599043	0.28488	18.96036201548916	6.728887218671139	20.215	-0.7140380760069397	-0.5498903243235989	-0.43332465568854395	-0.47725844859552746	-0.3836070501852337	0.7906136884043774	2.4673	2.3953	0.0	0.0	0.0
2021-10-01T23:34:38.000000	-1.9832	-1.4405	0.070101	14.586	7.3113	20.19	-2.144760878487265	-1.1866436972025494	0.070101	15.371946240026967	5.468982764986628	20.19	-2.144760878487265	-1.1866436972025494	0.26610100000000003	15.371946240026967	5.468982764986628	20.19	-0.7140380760069397	-0.5498903243235989	-0.43332465568854395	-0.47725844859552746	-0.3836070501852337	0.7906136884043774	2.4673	2.3953	0.0	0.0	0.0
2021-10-01T23:34:38.000000	-1.9962	-1.4469	0.049361	10.528	5.2882	20.164	-2.1584471138285735	-1.191402579653536	0.049361	11.096633340510834	3.958354676663441	20.164	-2.1584471138285735	-1.191402579653536	0.245361	11.096633340510834	3.958354676663441	20.164	-0.7140380760069397	-0.5498903243235989	-0.43332465568854395	-0.47725844859552746	-0.3836070501852337	0.7906136884043774	2.4673	2.3953	0.0	0.0	0.0
2021-10-01T23:34:38.000000	-2.0029	-1.4503	0.03427	7.4087	3.7257	20.15	-2.1655132304908884	-1.1939560078030163	0.03427	7.809384534465732	2.7898368003966536	20.15	-2.1655132304908884	-1.1939560078030163	0.23027	7.809384534465732	2.7898368003966536	20.15	-0.7140380760069397	-0.5498903243235989	-0.43332465568854395	-0.47725844859552746	-0.3836070501852337	0.7906136884043774	2.4673	2.3953	0.0	0.0	0.0
2021-10-01T23:34:38.000000	-2.0074	-1.4526	0.018203	3.9721	1.9992	20.139	-2.1702611414310415	-1.1956872910566676	0.018203	4.187131703087388	1.497433521396029	20.139	-2.1702611414310415	-1.1956872910566676	0.214203	4.187131703087388	1.497433521396029	20.139	-0.7140380760069397	-0.5498903243235989	-0.43332465568854395	-0.47725844859552746	-0.3836070501852337	0.7906136884043774	2.4673	2.3953	0.0	0.0	0.0
2021-10-01T23:34:38.000000	-2.0092	-1.4535	0.001475	0.32306	0.16266	20.135	-2.172157855203719	-1.196359955062346	0.001475	0.34055643209185943	0.12184972614192752	20.135	-2.172157855203719	-1.196359955062346	0.197475	0.34055643209185943	0.12184972614192752	20.135	-0.7140380760069397	-0.5498903243235989	-0.43332465568854395	-0.47725844859552746	-0.3836070501852337	0.7906136884043774	2.4673	2.3953	0.0	0.0	0.0
2021-10-01T23:34:38.000000	-2.0079	-1.4529	-0.015312	-3.3449	-1.6837	20.138	-2.1707941328763556	-1.195923765408812	-0.015312	-3.525999518975164	-1.2611618025403855	20.138	-2.1707941328763556	-1.195923765408812	0.18068800000000002	-3.525999518975164	-1.2611618025403855	20.138	-0.7140380760069397	-0.5498903243235989	-0.43332465568854395	-0.47725844859552746	-0.3836070501852337	0.7906136884043774	2.4673	2.3953	0.0	0.0	0.0
2021-10-01T23:34:38.000000	-1.9975	-1.4476	-0.046797	-10.007	-5.0277	20.162	-2.1598230891728556	-1.1919380157859816	-0.046797	-10.547640076308037	-3.763655817242138	20.162	-2.1598230891728556	-1.1919380157859816	0.149203	-10.547640076308037	-3.763655817242138	20.162	-0.7140380760069397	-0.5498903243235989	-0.43332465568854395	-0.47725844859552746	-0.3836070501852337	0.7906136884043774	2.4673	2.3953	0.0	0.0	0.0
2021-10-01T23:34:38.000000	-1.9801	-1.4389	-0.074322	-15.374	-7.7033	20.195	-2.141488189370305	-1.1854355970644257	-0.074322	-16.20204032017191	-5.761475189005296	20.195	-2.141488189370305	-1.1854355970644257	0.12167800000000001	-16.20204032017191	-5.761475189005296	20.195	-0.7140380760069397	-0.5498903243235989	-0.43332465568854395	-0.47725844859552746	-0.3836070501852337	0.7906136884043774	2.4673	2.3953	0.0	0.0	0.0
2021-10-01T23:34:38.000000	-1.9591	-1.4284	-0.098526	-19.64	-9.8158	20.227	-2.1193598620224	-1.1775878503315131	-0.098526	-20.694740092949615	-7.3353433542857225	20.227	-2.1193598620224	-1.1775878503315131	0.097474	-20.694740092949615	-7.3353433542857225	20.227	-0.7140380760069397	-0.5498903243235989	-0.43332465568854395	-0.47725844859552746	-0.3836070501852337	0.7906136884043774	2.4673	2.3953	0.0	0.0	0.0
2021-10-01T23:34:38.000000	-1.936	-1.4169	-0.12032	-23.11	-11.527	20.254	-2.0950248284481625	-1.1690049521647654	-0.12032	-24.348266536696023	-8.608469414362139	20.254	-2.0950248284481625	-1.1690049521647654	0.07568000000000001	-24.348266536696023	-8.608469414362139	20.254	-0.7140380760069397	-0.5498903243235989	-0.43332465568854395	-0.47725844859552746	-0.3836070501852337	0.7906136884043774	2.4673	2.3953	0.0	0.0	0.0
2021-10-01T23:34:38.000000	-1.9117	-1.4048	-0.14035	-26.009	-12.956	20.274	-2.0694253190254743	-1.1599736113275656	-0.14035	-27.400517572112452	-9.671486637552503	20.274	-2.0694253190254743	-1.1599736113275656	0.055650000000000005	-27.400517572112452	-9.671486637552503	20.274	-0.7140380760069397	-0.5498903243235989	-0.43332465568854395	-0.47725844859552746	-0.3836070501852337	0.7906136884043774	2.4673	2.3953	0.0	0.0	0.0
2021-10-01T23:34:38.000000	-1.8866	-1.3922	-0.15906	-28.493	-14.186	20.289	-2.0429705726868996	-1.1505440622311525	-0.15906	-30.016512216377368	-10.587853387919012	20.289	-2.0429705726868996	-1.1505440622311525	0.03694	-30.016512216377368	-10.587853387919012	20.289	-0.7140380760069397	-0.5498903243235989	-0.43332465568854395	-0.47725844859552746	-0.3836070501852337	0.7906136884043774	2.4673	2.3953	0.0	0.0	0.0
2021-10-01T23:34:38.000000	-1.8608	-1.3794	-0.17671	-30.667	-15.271	20.299	-2.0157965949621053	-1.1410017912953432	-0.17671	-32.307075901484076	-11.3982970963099	20.299	-2.0157965949621053	-1.1410017912953432	0.01929	-32.307075901484076	-11.3982970963099	20.299	-0.7140380760069397	-0.5498903243235989	-0.43332465568854395	-0.47725844859552746	-0.3836070501852337	0.7906136884043774	2.4673	2.3953	0.0	0.0	0.0
2021-10-01T23:34:38.000000	-1.8346	-1.3664	-0.19352	-32.604	-16.25	20.306	-1.988201125287827	-1.1313100394693834	-0.19352	-34.34943723363635	-12.132579187150473	20.306	-1.988201125287827	-1.1313100394693834	0.00248000000000001	-34.34943723363635	-12.132579187150473	20.306	-0.7140380760069397	-0.5498903243235989	-0.43332465568854395	-0.47725844859552746	-0.3836070501852337	0.7906136884043774	2.4673	2.3953	0.0	0.0	0.0
2021-10-01T23:34:38.000000	-1.8081	-1.3531	-0.20962	-34.358	-17.151	20.311	-1.9602711571260587	-1.1213573072574425	-0.20962	-36.20062015618369	-12.811872045400197	20.311	-1.9602711571260587	-1.1213573072574425	-0.013619999999999993	-36.20062015618369	-12.811872045400197	20.311	-0.7140380760069397	-0.5498903243235989	-0.43332465568854395	-0.47725844859552746	-0.3836070501852337	0.7906136884043774	2.4673	2.3953	0.0	0.0	0.0
2021-10-01T23:34:38.000000	-1.7813	-1.3397	-0.22511	-35.967	-17.993	20.315	-1.9320311965106365	-1.1113420876173448	-0.22511	-37.900666404327076	-13.450376355623384	20.315	-1.9320311965106365	-1.1113420876173448	-0.029109999999999997	-37.900666404327076	-13.450376355623384	20.315	-0.7140380760069397	-0.5498903243235989	-0.43332465568854395	-0.47725844859552746	-0.3836070501852337	0.7906136884043774	2.4673	2.3953	0.0	0.0	0.0
2021-10-01T23:34:38.000000	-1.7542	-1.3262	-0.24008	-37.462	-18.792	20.32	-1.9034812434415604	-1.10126438054909	-0.24008	-39.48230286923611	-14.06017311920128	20.32	-1.9034812434415604	-1.10126438054909	-0.04407999999999998	-39.48230286923611	-14.06017311920128	20.32	-0.7140380760069397	-0.5498903243235989	-0.43332465568854395	-0.47725844859552746	-0.3836070501852337	0.7906136884043774	2.4673	2.3953	0.0	0.0	0.0
2021-10-01T23:34:38.000000	-1.727	-1.3125	-0.25458	-38.865	-19.56	20.326	-1.874807537859736	-1.0910004335399295	-0.25458	-40.968834138301574	-14.650476249881287	20.326	-1.874807537859736	-1.0910004335399295	-0.058579999999999965	-40.968834138301574	-14.650476249881287	20.326	-0.7140380760069397	-0.5498903243235989	-0.43332465568854395	-0.47725844859552746	-0.3836070501852337	0.7906136884043774	2.4673	2.3953	0.0	0.0	0.0
2021-10-01T23:34:38.000000	-1.6996	-1.2987	-0.26866	-40.193	-20.307	20.336	-1.8459230863031697	-1.0806617460856938	-0.26866	-42.37835741463031	-15.229127382678495	20.336	-1.8459230863031697	-1.0806617460856938	-0.07266	-42.37835741463031	-15.229127382678495	20.336	-0.7140380760069397	-0.5498903243235989	-0.43332465568854395	-0.47725844859552746	-0.3836070501852337	0.7906136884043774	2.4673	2.3953	0.0	0.0	0.0
2021-10-01T23:34:38.000000	-1.6721	-1.2848	-0.28237	-41.463	-21.039	20.349	-1.816927135250773	-1.0702360651694647	-0.28237	-43.728479780652435	-15.79999829345151	20.349	-1.816927135250773	-1.0702360651694647	-0.08637	-43.728479780652435	-15.79999829345151	20.349	-0.7140380760069397	-0.5498903243235989	-0.43332465568854395	-0.47725844859552746	-0.3836070501852337	0.7906136884043774	2.4673	2.3953	0.0	0.0	0.0
2021-10-01T23:34:38.000000	-1.6445	-1.2707	-0.29573	-42.684	-21.764	20.369	-1.7878074316856285	-1.0596241443123298	-0.29573	-45.029113660823484	-16.369925928990632	20.369	-1.7878074316856285	-1.0596241443123298	-0.09972999999999999	-45.029113660823484	-16.369925928990632	20.369	-0.7140380760069397	-0.5498903243235989	-0.43332465568854395	-0.47725844859552746	-0.3836070501852337	0.7906136884043774	2.4673	2.3953	0.0	0.0	0.0
2021-10-01T23:34:38.000000	-1.6168	-1.2565	-0.30879	-43.867	-22.487	20.398	-1.7585762286246533	-1.0489252299932013	-0.30879	-46.29178881866965	-16.942524781380456	20.398	-1.7585762286246533	-1.0489252299932013	-0.11279	-46.29178881866965	-16.942524781380456	20.398	-0.7140380760069397	-0.5498903243235989	-0.43332465568854395	-0.47725844859552746	-0.3836070501852337	0.7906136884043774	2.4673	2.3953	0.0	0.0	0.0
2021-10-01T23:34:38.000000	-1.589	-1.2422	-0.32155	-45.019	-23.212	20.438	-1.7292335260678484	-1.0381393222120794	-0.32155	-47.52394262839152	-17.520906998593176	20.438	-1.7292335260678484	-1.0381393222120794	-0.12555	-47.52394262839152	-17.520906998593176	20.438	-0.7140380760069397	-0.5498903243235989	-0.43332465568854395	-0.47725844859552746	-0.3836070501852337	0.7906136884043774	2.4673	2.3953	0.0	0.0	0.0
2021-10-01T23:34:38.000000	-1.5611	-1.2278	-0.33405	-46.149	-23.944	20.493	-1.6997793240152133	-1.027266420968964	-0.33405	-48.73511992393705	-18.108932133051734	20.493	-1.6997793240152133	-1.027266420968964	-0.13805	-48.73511992393705	-18.108932133051734	20.493	-0.7140380760069397	-0.5498903243235989	-0.43332465568854395	-0.47725844859552746	-0.3836070501852337	0.7906136884043774	2.4673	2.3953	0.0	0.0	0.0
2021-10-01T23:34:38.000000	-1.5332	-1.2133	-0.34631	-47.262	-24.688	20.568	-1.6703128689456597	-1.0162942732469364	-0.34631	-49.930895680097755	-18.710949857855823	20.568	-1.6703128689456597	-1.0162942732469364	-0.15031	-49.930895680097755	-18.710949857855823	20.568	-0.7140380760069397	-0.5498903243235989	-0.43332465568854395	-0.47725844859552746	-0.3836070501852337	0.7906136884043774	2.4673	2.3953	0.0	0.0	0.0
2021-10-01T23:34:38.000000	-1.5053	-1.1987	-0.35835	-48.366	-25.447	20.668	-1.6408341608591885	-1.0052228790459972	-0.35835	-51.119577205694135	-19.328957326019328	20.668	-1.6408341608591885	-1.0052228790459972	-0.16235	-51.119577205694135	-19.328957326019328	20.668	-0.7140380760069397	-0.5498903243235989	-0.43332465568854395	-0.47725844859552746	-0.3836070501852337	0.7906136884043774	2.4673	2.3953	0.0	0.0	0.0
2021-10-01T23:34:38.000000	-1.4774	-1.1839	-0.3702	-49.466	-26.227	20.798	-1.61133094673888	-0.993952991887234	-0.3702	-52.30686200568687	-19.968296675431056	20.798	-1.61133094673888	-0.993952991887234	-0.17419999999999997	-52.30686200568687	-19.968296675431056	20.798	-0.7140380760069397	-0.5498903243235989	-0.43332465568854395	-0.47725844859552746	-0.3836070501852337	0.7906136884043774	2.4673	2.3953	0.0	0.0	0.0
2021-10-01T23:34:38.000000	-1.4494	-1.169	-0.38186	-50.571	-27.034	20.964	-1.581716233122742	-0.9825961112664775	-0.38186	-53.50241744419312	-20.63381992330307	20.964	-1.581716233122742	-0.9825961112664775	-0.18585999999999997	-53.50241744419312	-20.63381992330307	20.964	-0.7140380760069397	-0.5498903243235989	-0.43332465568854395	-0.47725844859552746	-0.3836070501852337	0.7906136884043774	2.4673	2.3953	0.0	0.0	0.0
2021-10-01T23:34:38.000000	-1.4215	-1.154	-0.39338	-51.688	-27.874	21.174	-1.5521885129685973	-0.9711277311498906	-0.39338	-54.713925955751826	-21.3306241471858	21.174	-1.5521885129685973	-0.9711277311498906	-0.19738	-54.713925955751826	-21.3306241471858	21.174	-0.7140380760069397	-0.5498903243235989	-0.43332465568854395	-0.47725844859552746	-0.3836070501852337	0.7906136884043774	2.4673	2.3953	0.0	0.0	0.0
2021-10-01T23:34:38.000000	-1.3935	-1.1389	-0.40477	-52.828	-28.755	21.434	-1.5225492933186224	-0.9595723575713103	-0.40477	-55.95328489439674	-22.065301233531205	21.434	-1.5225492933186224	-0.9595723575713103	-0.20877	-55.95328489439674	-22.065301233531205	21.434	-0.7140380760069397	-0.5498903243235989	-0.43332465568854395	-0.47725844859552746	-0.3836070501852337	0.7906136884043774	2.4673	2.3953	0.0	0.0	0.0
2021-10-01T23:34:38.000000	-1.3656	-1.1236	-0.41605	-54.0	-29.685	21.75	-1.4929848141137232	-0.947806238017988	-0.41605	-57.23040668458338	-22.844688129129572	21.75	-1.4929848141137232	-0.947806238017988	-0.22004999999999997	-57.23040668458338	-22.844688129129572	21.75	-0.7140380760069397	-0.5498903243235989	-0.43332465568854395	-0.47725844859552746	-0.3836070501852337	0.7906136884043774	2.4673	2.3953	0.0	0.0	0.0
2021-10-01T23:34:38.000000	-1.3378	-1.1082	-0.42724	-55.217	-30.675	22.126	-1.4635073283708175	-0.9359286189688358	-0.42724	-58.559541200431305	-23.678109054461842	22.126	-1.4635073283708175	-0.9359286189688358	-0.23124	-58.559541200431305	-23.678109054461842	22.126	-0.7140380760069397	-0.5498903243235989	-0.43332465568854395	-0.47725844859552746	-0.3836070501852337	0.7906136884043774	2.4673	2.3953	0.0	0.0	0.0
2021-10-01T23:34:38.000000	-1.3099	-1.0927	-0.43837	-56.494	-31.736	22.568	-1.4339183431320817	-0.9239640064576897	-0.43837	-59.95692324563831	-24.574643169670576	22.568	-1.4339183431320817	-0.9239640064576897	-0.24236999999999997	-59.95692324563831	-24.574643169670576	22.568	-0.7140380760069397	-0.5498903243235989	-0.43332465568854395	-0.47725844859552746	-0.3836070501852337	0.7906136884043774	2.4673	2.3953	0.0	0.0	0.0
2021-10-01T23:34:38.000000	-1.2822	-1.077	-0.44945	-57.844	-32.882	23.076	-1.404503344817333	-0.9117763949548835	-0.44945	-61.43717028483147	-25.54659208960407	23.076	-1.404503344817333	-0.9117763949548835	-0.25345	-61.43717028483147	-25.54659208960407	23.076	-0.7140380760069397	-0.5498903243235989	-0.43332465568854395	-0.47725844859552746	-0.3836070501852337	0.7906136884043774	2.4673	2.3953	0.0	0.0	0.0
2021-10-01T23:34:38.000000	-1.2545	-1.0612	-0.46049	-59.287	-34.128	23.651	-1.375076093485666	-0.8994895369731655	-0.46049	-63.0219695663309	-26.60639218271544	23.651	-1.375076093485666	-0.8994895369731655	-0.26449	-63.0219695663309	-26.60639218271544	23.651	-0.7140380760069397	-0.5498903243235989	-0.43332465568854395	-0.47725844859552746	-0.3836070501852337	0.7906136884043774	2.4673	2.3953	0.0	0.0	0.0
2021-10-01T23:34:38.000000	-1.2269	-1.0452	-0.4715	-60.84	-35.491	24.288	-1.3457235825990748	-0.8869919330167053	-0.4715	-64.73027600442772	-27.768832337543607	24.288	-1.3457235825990748	-0.8869919330167053	-0.27549999999999997	-64.73027600442772	-27.768832337543607	24.288	-0.7140380760069397	-0.5498903243235989	-0.43332465568854395	-0.47725844859552746	-0.3836070501852337	0.7906136884043774	2.4673	2.3953	0.0	0.0	0.0
2021-10-01T23:34:38.000000	-1.1994	-1.029	-0.48249	-62.523	-36.987	24.98	-1.3164458121575584	-0.8742835830855034	-0.48249	-66.58389937761123	-29.047341387330825	24.98	-1.3164458121575584	-0.8742835830855034	-0.28648999999999997	-66.58389937761123	-29.047341387330825	24.98	-0.7140380760069397	-0.5498903243235989	-0.43332465568854395	-0.47725844859552746	-0.3836070501852337	0.7906136884043774	2.4673	2.3953	0.0	0.0	0.0
2021-10-01T23:34:38.000000	-1.172	-1.0127	-0.49345	-64.356	-38.636	25.716	-1.2872550351780356	-0.8614637336584714	-0.49345	-68.60513958504744	-30.459318024475802	25.716	-1.2872550351780356	-0.8614637336584714	-0.29745	-68.60513958504744	-30.459318024475802	25.716	-0.7140380760069397	-0.5498903243235989	-0.43332465568854395	-0.47725844859552746	-0.3836070501852337	0.7906136884043774	2.4673	2.3953	0.0	0.0	0.0
2021-10-01T23:34:38.000000	-1.1446	-0.99615	-0.50436	-66.36	-40.457	26.482	-1.2580336256562175	-0.8483957680341597	-0.50436	-70.81716646052232	-32.02104594641896	26.482	-1.2580336256562175	-0.8483957680341597	-0.30836	-70.81716646052232	-32.02104594641896	26.482	-0.7140380760069397	-0.5498903243235989	-0.43332465568854395	-0.47725844859552746	-0.3836070501852337	0.7906136884043774	2.4673	2.3953	0.0	0.0	0.0
2021-10-01T23:34:38.000000	-1.1174	-0.97942	-0.51521	-68.556	-42.472	27.261	-1.22898865366177	-0.8351246527139702	-0.51521	-73.24351742832933	-33.75178624496807	27.261	-1.22898865366177	-0.8351246527139702	-0.31920999999999994	-73.24351742832933	-33.75178624496807	27.261	-0.7140380760069397	-0.5498903243235989	-0.43332465568854395	-0.47725844859552746	-0.3836070501852337	0.7906136884043774	2.4673	2.3953	0.0	0.0	0.0
2021-10-01T23:34:38.000000	-1.0903	-0.96247	-0.52597	-70.965	-44.7	28.03	-1.2000159715090146	-0.8216229421232564	-0.52597	-75.9073623222545	-35.66782261756357	28.03	-1.2000159715090146	-0.8216229421232564	-0.32997000000000004	-75.9073623222545	-35.66782261756357	28.03	-0.7140380760069397	-0.5498903243235989	-0.43332465568854395	-0.47725844859552746	-0.3836070501852337	0.7906136884043774	2.4673	2.3953	0.0	0.0	0.0
2021-10-01T23:34:38.000000	-1.0632	-0.9453	-0.5366	-73.608	-47.165	28.765	-1.1710163327190386	-0.8079028892789365	-0.5366	-78.83248362692963	-37.79040108559146	28.765	-1.1710163327190386	-0.8079028892789365	-0.34059999999999996	-78.83248362692963	-37.79040108559146	28.765	-0.7140380760069397	-0.5498903243235989	-0.43332465568854395	-0.47725844859552746	-0.3836070501852337	0.7906136884043774	2.4673	2.3953	0.0	0.0	0.0
2021-10-01T23:34:38.000000	-1.0363	-0.92788	-0.54705	-76.505	-49.888	29.44	-1.142184554344591	-0.7939102142035004	-0.54705	-82.04130377168994	-40.137912806239584	29.44	-1.142184554344591	-0.7939102142035004	-0.35105000000000003	-82.04130377168994	-40.137912806239584	29.44	-0.7140380760069397	-0.5498903243235989	-0.43332465568854395	-0.47725844859552746	-0.3836070501852337	0.7906136884043774	2.4673	2.3953	0.0	0.0	0.0
2021-10-01T23:34:38.000000	-1.0094	-0.9102	-0.55729	-79.678	-52.893	30.027	-1.113320918126156	-0.7796594982828935	-0.55729	-85.55859770595644	-42.73148127072477	30.027	-1.113320918126156	-0.7796594982828935	-0.36128999999999994	-85.55859770595644	-42.73148127072477	30.027	-0.7140380760069397	-0.5498903243235989	-0.43332465568854395	-0.47725844859552746	-0.3836070501852337	0.7906136884043774	2.4673	2.3953	0.0	0.0	0.0
2021-10-01T23:34:38.000000	-0.98263	-0.89226	-0.56725	-83.149	-56.206	30.492	-1.0845544444863187	-0.7651348125951221	-0.56725	-89.40938543948849	-45.594214899842086	30.492	-1.0845544444863187	-0.7651348125951221	-0.37125	-89.40938543948849	-45.594214899842086	30.492	-0.7140380760069397	-0.5498903243235989	-0.43332465568854395	-0.47725844859552746	-0.3836070501852337	0.7906136884043774	2.4673	2.3953	0.0	0.0	0.0
2021-10-01T23:34:38.000000	-0.95591	-0.87403	-0.57689	-86.941	-59.853	30.803	-1.0558020603368745	-0.750316185610047	-0.57689	-93.61967944683454	-48.749099584217404	30.803	-1.0558020603368745	-0.750316185610047	-0.38089	-93.61967944683454	-48.749099584217404	30.803	-0.7140380760069397	-0.5498903243235989	-0.43332465568854395	-0.47725844859552746	-0.3836070501852337	0.7906136884043774	2.4673	2.3953	0.0	0.0	0.0
2021-10-01T23:34:38.000000	-0.92926	-0.85551	-0.58614	-91.077	-63.863	30.923	-1.0270836149736058	-0.7352011667242849	-0.58614	-98.2158597930506	-52.22209860884399	30.923	-1.0270836149736058	-0.7352011667242849	-0.39014	-98.2158597930506	-52.22209860884399	30.923	-0.7140380760069397	-0.5498903243235989	-0.43332465568854395	-0.47725844859552746	-0.3836070501852337	0.7906136884043774	2.4673	2.3953	0.0	0.0	0.0
2021-10-01T23:34:38.000000	-0.90266	-0.83669	-0.59495	-95.587	-68.269	30.814	-0.9983780337990382	-0.7197822818933283	-0.59495	-103.23174391739326	-56.042287406687265	30.814	-0.9983780337990382	-0.7197822818933283	-0.39894999999999997	-103.23174391739326	-56.042287406687265	30.814	-0.7140380760069397	-0.5498903243235989	-0.43332465568854395	-0.47725844859552746	-0.3836070501852337	0.7906136884043774	2.4673	2.3953	0.0	0.0	0.0
2021-10-01T23:34:38.000000	-0.87612	-0.81756	-0.60325	-100.5	-73.105	30.432	-0.9696940161593711	-0.7040483811675937	-0.60325	-108.70027932449916	-60.23985640567098	30.432	-0.9696940161593711	-0.7040483811675937	-0.40724999999999995	-108.70027932449916	-60.23985640567098	30.432	-0.7140380760069397	-0.5498903243235989	-0.43332465568854395	-0.47725844859552746	-0.3836070501852337	0.7906136884043774	2.4673	2.3953	0.0	0.0	0.0
2021-10-01T23:34:38.000000	-0.84964	-0.79812	-0.61098	-105.85	-78.413	29.73	-0.9410315620546044	-0.6879994645470815	-0.61098	-114.660356084304	-64.85232310118587	29.73	-0.9410315620546044	-0.6879994645470815	-0.41497999999999996	-114.660356084304	-64.85232310118587	29.73	-0.7140380760069397	-0.5498903243235989	-0.43332465568854395	-0.47725844859552746	-0.3836070501852337	0.7906136884043774	2.4673	2.3953	0.0	0.0	0.0
2021-10-01T23:34:38.000000	-0.82322	-0.77837	-0.61809	-111.68	-84.238	28.656	-0.9123906714847385	-0.6716355320317917	-0.61809	-121.1601640403531	-69.91907961146747	28.656	-0.9123906714847385	-0.6716355320317917	-0.42209	-121.1601640403531	-69.91907961146747	28.656	-0.7140380760069397	-0.5498903243235989	-0.43332465568854395	-0.47725844859552746	-0.3836070501852337	0.7906136884043774	2.4673	2.3953	0.0	0.0	0.0
2021-10-01T23:34:38.000000	-0.79685	-0.7583	-0.62451	-118.02	-90.632	27.15	-0.88376019450019	-0.6549478842755246	-0.62451	-128.23584870511746	-75.48805820047447	27.15	-0.88376019450019	-0.6549478842755246	-0.42851	-128.23584870511746	-75.48805820047447	27.15	-0.7140380760069397	-0.5498903243235989	-0.43332465568854395	-0.47725844859552746	-0.3836070501852337	0.7906136884043774	2.4673	2.3953	0.0	0.0	0.0
2021-10-01T23:34:38.000000	-0.77055	-0.73792	-0.63019	-124.94	-97.653	25.144	-0.8551612056984332	-0.6379439953227883	-0.63019	-135.963989363648	-81.60824471413292	25.144	-0.8551612056984332	-0.6379439953227883	-0.43419	-135.963989363648	-81.60824471413292	25.144	-0.7140380760069397	-0.5498903243235989	-0.43332465568854395	-0.47725844859552746	-0.3836070501852337	0.7906136884043774	2.4673	2.3953	0.0	0.0	0.0
2021-10-01T23:34:38.000000	-0.74433	-0.71725	-0.63506	-132.49	-105.37	22.56	-0.8266060803307431	-0.620642489167673	-0.63506	-144.40266383707427	-88.34199271443293	22.56	-0.8266060803307431	-0.620642489167673	-0.43905999999999995	-144.40266383707427	-88.34199271443293	22.56	-0.7140380760069397	-0.5498903243235989	-0.43332465568854395	-0.47725844859552746	-0.3836070501852337	0.7906136884043774	2.4673	2.3953	0.0	0.0	0.0
2021-10-01T23:34:38.000000	-0.72689	-0.7033	-0.63784	-137.92	-110.94	20.472	-0.8075881985484201	-0.6089345315100119	-0.63784	-150.47424068433438	-93.2046827711623	20.472	-0.8075881985484201	-0.6089345315100119	-0.44183999999999996	-150.47424068433438	-93.2046827711623	20.472	-0.7140380760069397	-0.5498903243235989	-0.43332465568854395	-0.47725844859552746	-0.3836070501852337	0.7906136884043774	2.4673	2.3953	0.0	0.0	0.0
2021-10-01T23:34:38.000000	-0.71529	-0.69394	-0.63948	-141.71	-114.86	18.9	-0.794928724611097	-0.6010664110463791	-0.63948	-154.71600049828902	-96.63075540330534	18.9	-0.794928724611097	-0.6010664110463791	-0.44348000000000004	-154.71600049828902	-96.63075540330534	18.9	-0.7140380760069397	-0.5498903243235989	-0.43332465568854395	-0.47725844859552746	-0.3836070501852337	0.7906136884043774	2.4673	2.3953	0.0	0.0	0.0
2021-10-01T23:34:38.000000	-0.70757	-0.68766	-0.64047	-144.33	-117.56	17.766	-0.7864974069766357	-0.5957796650768036	-0.64047	-157.64708970257232	-98.9893812906673	17.766	-0.7864974069766357	-0.5957796650768036	-0.44447	-157.64708970257232	-98.9893812906673	17.766	-0.7140380760069397	-0.5498903243235989	-0.43332465568854395	-0.47725844859552746	-0.3836070501852337	0.7906136884043774	2.4673	2.3953	0.0	0.0	1.0
2021-10-01T23:34:38.000000	-0.67833	-0.66362	-0.64348	-154.96	-128.59	12.777	-0.7545321112756627	-0.5755035936932896	-0.64348	-169.54849817698525	-108.63377221623497	12.777	-0.7545321112756627	-0.5755035936932896	-0.44748000000000004	-169.54849817698525	-108.63377221623497	12.777	-0.7140380760069397	-0.5498903243235989	-0.43332465568854395	-0.47725844859552746	-0.3836070501852337	0.7906136884043774	2.4673	2.3953	0.0	0.0	490.47
2021-10-01T23:34:38.000000	-0.64926	-0.63927	-0.64526	-166.76	-140.92	6.5522	-0.722697550236393	-0.5548990280963881	-0.64526	-182.7703796746041	-119.42500706971322	6.5522	-0.722697550236393	-0.5548990280963881	-0.44925999999999994	-182.7703796746041	-119.42500706971322	6.5522	-0.7140380760069397	-0.5498903243235989	-0.43332465568854395	-0.47725844859552746	-0.3836070501852337	0.7906136884043774	2.4673	2.3953	0.0	0.0	0.0
2021-10-01T23:34:38.000000	-0.62037	-0.61464	-0.64574	-179.93	-154.76	-1.1421	-0.6910073244117937	-0.5339945169280804	-0.64574	-197.53695848878095	-131.5469974229805	-1.1421	-0.6910073244117937	-0.5339945169280804	-0.44974	-197.53695848878095	-131.5469974229805	-1.1421	-0.7140380760069397	-0.5498903243235989	-0.43332465568854395	-0.47725844859552746	-0.3836070501852337	0.7906136884043774	2.4673	2.3953	0.0	0.0	0.0
2021-10-01T23:34:38.000000	-0.5917	-0.58977	-0.64487	-194.68	-170.33	-10.593	-0.6595060336001967	-0.5128248575731643	-0.64487	-214.08360886245075	-145.1923541941145	-10.593	-0.6595060336001967	-0.5128248575731643	-0.44887000000000005	-214.08360886245075	-145.1923541941145	-10.593	-0.7140380760069397	-0.5498903243235989	-0.43332465568854395	-0.47725844859552746	-0.3836070501852337	0.7906136884043774	2.4673	2.3953	0.0	0.0	0.0
2021-10-01T23:34:38.000000	-0.56328	-0.5647	-0.64262	-211.25	-187.91	-22.154	-0.6282283529520427	-0.49142607271812866	-0.64262	-232.6828307923731	-160.60956028346462	-22.154	-0.6282283529520427	-0.49142607271812866	-0.44661999999999996	-232.6828307923731	-160.60956028346462	-22.154	-0.7140380760069397	-0.5498903243235989	-0.43332465568854395	-0.47725844859552746	-0.3836070501852337	0.7906136884043774	2.4673	2.3953	0.0	0.0	0.0
2021-10-01T23:34:38.000000	-0.53514	-0.53947	-0.63893	-229.97	-207.84	-36.265	-0.5972089576177727	-0.4698341850494631	-0.63893	-253.70379791647918	-178.095618763501	-36.265	-0.5972089576177727	-0.4698341850494631	-0.44293	-253.70379791647918	-178.095618763501	-36.265	-0.7140380760069397	-0.5498903243235989	-0.43332465568854395	-0.47725844859552746	-0.3836070501852337	0.7906136884043774	2.4673	2.3953	0.0	0.0	0.0
