# Supplementary material for: Direct evidence of substorm-related impulsive injections of electrons at Mercury
Source: Nat Commun. 2023 Jul 18;14:4019. doi: 10.1038/s41467-023-39565-4 (PMC10354196; doi:10.1038/s41467-023-39565-4)
Supplement: Supplementary file 3 — SourceDatafile [file 41467_2023_39565_MOESM3_ESM.zip › SourceDataFile/FieldLinetracing/Final_KT17tracing_000266.txt]

2021-10-01T23:19:26.000000	-0.46034	0.3308	0.60287	433.66	-295.21	-185.13	-0.4163382610572625	0.3847128903218798	0.60287	394.22014920478455	-346.12196356336216	-185.13	-0.4163382610572625	0.3847128903218798	0.79887	394.22014920478455	-346.12196356336216	-185.13	-0.6675841688191343	0.5951752218195183	-0.44732296260549015	-0.4447974373048613	0.4101332863296153	0.796207213739927	2.9057	22.258	0.0	0.0	0.0
2021-10-01T23:19:26.000000	-0.48684	0.34875	0.61354	394.05	-265.75	-149.19	-0.4404391614320782	0.40577468276989354	0.61354	358.5183576919152	-312.0305308746116	-149.19	-0.4404391614320782	0.40577468276989354	0.8095399999999999	358.5183576919152	-312.0305308746116	-149.19	-0.6675841688191343	0.5951752218195183	-0.44732296260549015	-0.4447974373048613	0.4101332863296153	0.796207213739927	2.9057	22.258	0.0	0.0	0.0
2021-10-01T23:19:26.000000	-0.51372	0.36679	0.62309	359.42	-240.0	-119.32	-0.46490617071153245	0.4269723585132173	0.62309	327.30445390118916	-282.23134279601965	-119.32	-0.46490617071153245	0.4269723585132173	0.8190900000000001	327.30445390118916	-282.23134279601965	-119.32	-0.6675841688191343	0.5951752218195183	-0.44732296260549015	-0.4447974373048613	0.4101332863296153	0.796207213739927	2.9057	22.258	0.0	0.0	0.0
2021-10-01T23:19:26.000000	-0.54094	0.38488	0.63151	329.0	-217.39	-94.402	-0.48970449151082796	0.448261317753519	0.63151	299.8840821414192	-256.0643461675181	-94.402	-0.48970449151082796	0.448261317753519	0.82751	299.8840821414192	-256.0643461675181	-94.402	-0.6675841688191343	0.5951752218195183	-0.44732296260549015	-0.4447974373048613	0.4101332863296153	0.796207213739927	2.9057	22.258	0.0	0.0	0.0
2021-10-01T23:19:26.000000	-0.56848	0.40297	0.63881	302.13	-197.46	-73.573	-0.5148204010426414	0.46958948664795913	0.63881	275.6585795296109	-232.99213727445218	-73.573	-0.5148204010426414	0.46958948664795913	0.83481	275.6585795296109	-232.99213727445218	-73.573	-0.6675841688191343	0.5951752218195183	-0.44732296260549015	-0.4447974373048613	0.4101332863296153	0.796207213739927	2.9057	22.258	0.0	0.0	0.0
2021-10-01T23:19:26.000000	-0.5963	0.42105	0.64499	278.31	-179.81	-56.126	-0.5402154260170998	0.4909420393418792	0.64499	254.18072573887815	-212.55646511658304	-56.126	-0.5402154260170998	0.4909420393418792	0.8409899999999999	254.18072573887815	-212.55646511658304	-56.126	-0.6675841688191343	0.5951752218195183	-0.44732296260549015	-0.4447974373048613	0.4101332863296153	0.796207213739927	2.9057	22.258	0.0	0.0	0.0
2021-10-01T23:19:26.000000	-0.62437	0.43908	0.65009	257.1	-164.12	-41.497	-0.5658646936972971	0.5122756013386389	0.65009	235.05304591614717	-194.3858276869526	-41.497	-0.5658646936972971	0.5122756013386389	0.84609	235.05304591614717	-194.3858276869526	-41.497	-0.6675841688191343	0.5951752218195183	-0.44732296260549015	-0.4447974373048613	0.4101332863296153	0.796207213739927	2.9057	22.258	0.0	0.0	0.0
2021-10-01T23:19:26.000000	-0.65267	0.45703	0.6541	238.15	-150.13	-29.228	-0.5917520306925261	0.5335579480911812	0.6541	217.9600352292138	-178.17929858117603	-29.228	-0.5917520306925261	0.5335579480911812	0.8501000000000001	217.9600352292138	-178.17929858117603	-29.228	-0.6675841688191343	0.5951752218195183	-0.44732296260549015	-0.4447974373048613	0.4101332863296153	0.796207213739927	2.9057	22.258	0.0	0.0	0.0
2021-10-01T23:19:26.000000	-0.68116	0.47487	0.65706	221.14	-137.61	-18.944	-0.6178414143162978	0.554754404449065	0.65706	202.61228688447213	-163.6694012436178	-18.944	-0.6178414143162978	0.554754404449065	0.8530599999999999	202.61228688447213	-163.6694012436178	-18.944	-0.6675841688191343	0.5951752218195183	-0.44732296260549015	-0.4447974373048613	0.4101332863296153	0.796207213739927	2.9057	22.258	0.0	0.0	0.0
2021-10-01T23:19:26.000000	-0.70982	0.49259	0.65901	205.84	-126.38	-10.339	-0.6441142205745216	0.5758525951610156	0.65901	188.80358941087778	-150.6493100733245	-10.339	-0.6441142205745216	0.5758525951610156	0.85501	188.80358941087778	-150.6493100733245	-10.339	-0.6675841688191343	0.5951752218195183	-0.44732296260549015	-0.4447974373048613	0.4101332863296153	0.796207213739927	2.9057	22.258	0.0	0.0	0.0
2021-10-01T23:19:26.000000	-0.73862	0.51015	0.65996	192.02	-116.28	-3.1596	-0.6705455767302911	0.5968091457303929	0.65996	176.32528073400266	-138.93204876512527	-3.1596	-0.6705455767302911	0.5968091457303929	0.85596	176.32528073400266	-138.93204876512527	-3.1596	-0.6675841688191343	0.5951752218195183	-0.44732296260549015	-0.4447974373048613	0.4101332863296153	0.796207213739927	2.9057	22.258	0.0	0.0	0.0
2021-10-01T23:19:26.000000	-0.76754	0.52754	0.65997	179.52	-107.17	2.8062	-0.6971168587895158	0.6176116809059218	0.65997	165.03572071127337	-128.35906742147426	2.8062	-0.6971168587895158	0.6176116809059218	0.8559699999999999	165.03572071127337	-128.35906742147426	2.8062	-0.6675841688191343	0.5951752218195183	-0.44732296260549015	-0.4447974373048613	0.4101332863296153	0.796207213739927	2.9057	22.258	0.0	0.0	0.0
2021-10-01T23:19:26.000000	-0.79656	0.54474	0.65907	168.17	-98.937	7.7341	-0.7238106680597971	0.6382379007884366	0.65907	154.78003623765733	-118.79738739244006	7.7341	-0.7238106680597971	0.6382379007884366	0.85507	154.78003623765733	-118.79738739244006	7.7341	-0.6675841688191343	0.5951752218195183	-0.44732296260549015	-0.4447974373048613	0.4101332863296153	0.796207213739927	2.9057	22.258	0.0	0.0	0.0
2021-10-01T23:19:26.000000	-0.82567	0.56174	0.65731	157.86	-91.484	11.772	-0.7506183051949356	0.658676655428354	0.65731	145.46094161276227	-110.13726127486812	11.772	-0.7506183051949356	0.658676655428354	0.85331	145.46094161276227	-110.13726127486812	11.772	-0.6675841688191343	0.5951752218195183	-0.44732296260549015	-0.4447974373048613	0.4101332863296153	0.796207213739927	2.9057	22.258	0.0	0.0	0.0
2021-10-01T23:19:26.000000	-0.85484	0.57851	0.65474	148.47	-84.728	15.046	-0.777513672156333	0.678894494976925	0.65474	136.96951106593605	-102.2816108709597	15.046	-0.777513672156333	0.678894494976925	0.85074	136.96951106593605	-102.2816108709597	15.046	-0.6675841688191343	0.5951752218195183	-0.44732296260549015	-0.4447974373048613	0.4101332863296153	0.796207213739927	2.9057	22.258	0.0	0.0	0.0
2021-10-01T23:19:26.000000	-0.88406	0.59506	0.65141	139.9	-78.594	17.663	-0.8044856189944065	0.6989001187803493	0.65141	129.2156878809555	-95.14374830461264	17.663	-0.8044856189944065	0.6989001187803493	0.84741	129.2156878809555	-95.14374830461264	17.663	-0.6675841688191343	0.5951752218195183	-0.44732296260549015	-0.4447974373048613	0.4101332863296153	0.796207213739927	2.9057	22.258	0.0	0.0	0.0
2021-10-01T23:19:26.000000	-0.91333	0.61137	0.64738	132.08	-73.021	19.714	-0.83153659631254	0.718673677542844	0.64738	122.13747386290254	-88.65455611184797	19.714	-0.83153659631254	0.718673677542844	0.84338	122.13747386290254	-88.65455611184797	19.714	-0.6675841688191343	0.5951752218195183	-0.44732296260549015	-0.4447974373048613	0.4101332863296153	0.796207213739927	2.9057	22.258	0.0	0.0	0.0
2021-10-01T23:19:26.000000	-0.94264	0.62745	0.64269	124.93	-67.953	21.279	-0.8586554541611501	0.7382238706106089	0.64269	115.6623335181218	-82.74865385094041	21.279	-0.8586554541611501	0.7382238706106089	0.8386899999999999	115.6623335181218	-82.74865385094041	21.279	-0.6675841688191343	0.5951752218195183	-0.44732296260549015	-0.4447974373048613	0.4101332863296153	0.796207213739927	2.9057	22.258	0.0	0.0	0.0
2021-10-01T23:19:26.000000	-0.97197	0.64327	0.63741	118.39	-63.343	22.426	-0.8858260191495299	0.7575184734365865	0.63741	109.73647787721781	-77.37204386665047	22.426	-0.8858260191495299	0.7575184734365865	0.83341	109.73647787721781	-77.37204386665047	22.426	-0.6675841688191343	0.5951752218195183	-0.44732296260549015	-0.4447974373048613	0.4101332863296153	0.796207213739927	2.9057	22.258	0.0	0.0	0.0
2021-10-01T23:19:26.000000	-1.0013	0.65885	0.63159	112.41	-59.148	23.216	-0.9130259913785136	0.7765748847131759	0.63159	104.31555249800945	-72.47592366458692	23.216	-0.9130259913785136	0.7765748847131759	0.82759	104.31555249800945	-72.47592366458692	23.216	-0.6675841688191343	0.5951752218195183	-0.44732296260549015	-0.4447974373048613	0.4101332863296153	0.796207213739927	2.9057	22.258	0.0	0.0	0.0
2021-10-01T23:19:26.000000	-1.0307	0.67419	0.62529	106.94	-55.332	23.703	-0.9403248433833393	0.7954016815522194	0.62529	99.35434522713142	-68.01843800388235	23.703	-0.9403248433833393	0.7954016815522194	0.8212900000000001	99.35434522713142	-68.01843800388235	23.703	-0.6675841688191343	0.5951752218195183	-0.44732296260549015	-0.4447974373048613	0.4101332863296153	0.796207213739927	2.9057	22.258	0.0	0.0	0.0
2021-10-01T23:19:26.000000	-1.0602	0.68929	0.61857	101.94	-51.861	23.936	-0.9677523491076808	0.8140025398587927	0.61857	94.81732349877112	-63.96094187493946	23.936	-0.9677523491076808	0.8140025398587927	0.81457	94.81732349877112	-63.96094187493946	23.936	-0.6675841688191343	0.5951752218195183	-0.44732296260549015	-0.4447974373048613	0.4101332863296153	0.796207213739927	2.9057	22.258	0.0	0.0	0.0
2021-10-01T23:19:26.000000	-1.0896	0.70415	0.61148	97.377	-48.706	23.957	-0.995110015593714	0.8323529535990594	0.61148	90.67528934979396	-60.270610303290766	23.957	-0.995110015593714	0.8323529535990594	0.80748	90.67528934979396	-60.270610303290766	23.957	-0.6675841688191343	0.5951752218195183	-0.44732296260549015	-0.4447974373048613	0.4101332863296153	0.796207213739927	2.9057	22.258	0.0	0.0	0.0
2021-10-01T23:19:26.000000	-1.1191	0.71878	0.60408	93.208	-45.84	23.806	-1.0225951104975712	0.850487353454747	0.60408	86.88887510883578	-56.91537794235524	23.806	-1.0225951104975712	0.850487353454747	0.8000799999999999	86.88887510883578	-56.91537794235524	23.806	-0.6675841688191343	0.5951752218195183	-0.44732296260549015	-0.4447974373048613	0.4101332863296153	0.796207213739927	2.9057	22.258	0.0	0.0	0.0
2021-10-01T23:19:26.000000	-1.1487	0.73319	0.59642	89.406	-43.237	23.519	-1.0502064085175604	0.8684156640737468	0.59642	83.4344700109891	-53.86613239304786	23.519	-1.0502064085175604	0.8684156640737468	0.7924199999999999	83.4344700109891	-53.86613239304786	23.519	-0.6675841688191343	0.5951752218195183	-0.44732296260549015	-0.4447974373048613	0.4101332863296153	0.796207213739927	2.9057	22.258	0.0	0.0	0.0
2021-10-01T23:19:26.000000	-1.1783	0.74738	0.58854	85.94	-40.876	23.127	-1.0778446631747696	0.8861256324391406	0.58854	80.28388078134408	-51.09823345955248	23.127	-1.0778446631747696	0.8861256324391406	0.78454	80.28388078134408	-51.09823345955248	23.127	-0.6675841688191343	0.5951752218195183	-0.44732296260549015	-0.4447974373048613	0.4101332863296153	0.796207213739927	2.9057	22.258	0.0	0.0	0.0
2021-10-01T23:19:26.000000	-1.2079	0.76136	0.58049	82.782	-38.735	22.66	-1.1055086491675075	0.9036271831988194	0.58049	77.41201406952744	-48.58641607177139	22.66	-1.1055086491675075	0.9036271831988194	0.7764899999999999	77.41201406952744	-48.58641607177139	22.66	-0.6675841688191343	0.5951752218195183	-0.44732296260549015	-0.4447974373048613	0.4101332863296153	0.796207213739927	2.9057	22.258	0.0	0.0	0.0
2021-10-01T23:19:26.000000	-1.2376	0.77515	0.57231	79.906	-36.794	22.145	-1.1332951623713017	0.9209524186654839	0.57231	74.79551639440572	-46.307645149523466	22.145	-1.1332951623713017	0.9209524186654839	0.76831	74.79551639440572	-46.307645149523466	22.145	-0.6675841688191343	0.5951752218195183	-0.44732296260549015	-0.4447974373048613	0.4101332863296153	0.796207213739927	2.9057	22.258	0.0	0.0	0.0
2021-10-01T23:19:26.000000	-1.2674	0.78875	0.56402	77.286	-35.034	21.603	-1.1612042027861524	0.9381013388391343	0.56402	72.41091174467633	-44.23987807741671	21.603	-1.1612042027861524	0.9381013388391343	0.7600199999999999	72.41091174467633	-44.23987807741671	21.603	-0.6675841688191343	0.5951752218195183	-0.44732296260549015	-0.4447974373048613	0.4101332863296153	0.796207213739927	2.9057	22.258	0.0	0.0	0.0
2021-10-01T23:19:26.000000	-1.2972	0.80216	0.55566	74.897	-33.436	21.054	-1.1891365239331477	0.9550616907028521	0.55566	70.23571657382575	-42.36119477022832	21.054	-1.1891365239331477	0.9550616907028521	0.75166	70.23571657382575	-42.36119477022832	21.054	-0.6675841688191343	0.5951752218195183	-0.44732296260549015	-0.4447974373048613	0.4101332863296153	0.796207213739927	2.9057	22.258	0.0	0.0	0.0
2021-10-01T23:19:26.000000	-1.3271	0.8154	0.54725	72.714	-31.985	20.516	-1.217188921687816	0.9718655765693379	0.54725	68.24695721466375	-40.653645001891945	20.516	-1.217188921687816	0.9718655765693379	0.74325	68.24695721466375	-40.653645001891945	20.516	-0.6675841688191343	0.5951752218195183	-0.44732296260549015	-0.4447974373048613	0.4101332863296153	0.796207213739927	2.9057	22.258	0.0	0.0	0.0
2021-10-01T23:19:26.000000	-1.357	0.82848	0.53879	70.715	-30.664	20.001	-1.2452609242695534	0.9885106680695649	0.53879	66.42488245470585	-39.09766120727056	20.001	-1.2452609242695534	0.9885106680695649	0.73479	66.42488245470585	-39.09766120727056	20.001	-0.6675841688191343	0.5951752218195183	-0.44732296260549015	-0.4447974373048613	0.4101332863296153	0.796207213739927	2.9057	22.258	0.0	0.0	0.0
2021-10-01T23:19:26.000000	-1.387	0.8414	0.53029	68.877	-29.457	19.517	-1.273451778157272	1.005009218220451	0.53029	64.74862608650923	-37.67454575584707	19.517	-1.273451778157272	1.005009218220451	0.7262900000000001	64.74862608650923	-37.67454575584707	19.517	-0.6675841688191343	0.5951752218195183	-0.44732296260549015	-0.4447974373048613	0.4101332863296153	0.796207213739927	2.9057	22.258	0.0	0.0	0.0
2021-10-01T23:19:26.000000	-1.4171	0.85416	0.52177	67.18	-28.352	19.073	-1.3017614833509714	1.0213612270219965	0.52177	63.19980917632173	-36.3699384667684	19.073	-1.3017614833509714	1.0213612270219965	0.71777	63.19980917632173	-36.3699384667684	19.073	-0.6675841688191343	0.5951752218195183	-0.44732296260549015	-0.4447974373048613	0.4101332863296153	0.796207213739927	2.9057	22.258	0.0	0.0	0.0
2021-10-01T23:19:26.000000	-1.4472	0.86679	0.51321	65.604	-27.336	18.672	-1.3300871174666646	1.0375842154009565	0.51321	61.76017532056031	-35.16848669439236	18.672	-1.3300871174666646	1.0375842154009565	0.7092100000000001	61.76017532056031	-35.16848669439236	18.672	-0.6675841688191343	0.5951752218195183	-0.44732296260549015	-0.4447974373048613	0.4101332863296153	0.796207213739927	2.9057	22.258	0.0	0.0	0.0
2021-10-01T23:19:26.000000	-1.4773	0.87928	0.50462	64.133	-26.396	18.316	-1.3584299058060436	1.05366825870944	0.50462	60.41543797479847	-34.055327913753494	18.316	-1.3584299058060436	1.05366825870944	0.70062	60.41543797479847	-34.055327913753494	18.316	-0.6675841688191343	0.5951752218195183	-0.44732296260549015	-0.4447974373048613	0.4101332863296153	0.796207213739927	2.9057	22.258	0.0	0.0	0.0
2021-10-01T23:19:26.000000	-1.5075	0.89163	0.49597	62.752	-25.524	18.003	-1.3868890948480197	1.069625609964365	0.49597	59.1516904085529	-33.02068445400111	18.003	-1.3868890948480197	1.069625609964365	0.69197	59.1516904085529	-33.02068445400111	18.003	-0.6675841688191343	0.5951752218195183	-0.44732296260549015	-0.4447974373048613	0.4101332863296153	0.796207213739927	2.9057	22.258	0.0	0.0	0.0
2021-10-01T23:19:26.000000	-1.5377	0.90386	0.48728	61.445	-24.71	17.732	-1.415362987510298	1.085463865444596	0.48728	57.95427848688951	-32.05267118453711	17.732	-1.415362987510298	1.085463865444596	0.68328	57.95427848688951	-32.05267118453711	17.732	-0.6675841688191343	0.5951752218195183	-0.44732296260549015	-0.4447974373048613	0.4101332863296153	0.796207213739927	2.9057	22.258	0.0	0.0	0.0
2021-10-01T23:19:26.000000	-1.568	0.91596	0.47851	60.202	-23.947	17.499	-1.4439520555734817	1.1011853535191598	0.47851	56.8141352731014	-31.14311555014583	17.499	-1.4439520555734817	1.1011853535191598	0.6745099999999999	56.8141352731014	-31.14311555014583	17.499	-0.6675841688191343	0.5951752218195183	-0.44732296260549015	-0.4447974373048613	0.4101332863296153	0.796207213739927	2.9057	22.258	0.0	0.0	0.0
2021-10-01T23:19:26.000000	-1.5983	0.92794	0.46967	59.013	-23.228	17.302	-1.4725558272569672	1.1167877458190292	0.46967	55.72219383048166	-30.28384499561162	17.302	-1.4725558272569672	1.1167877458190292	0.66567	55.72219383048166	-30.28384499561162	17.302	-0.6675841688191343	0.5951752218195183	-0.44732296260549015	-0.4447974373048613	0.4101332863296153	0.796207213739927	2.9057	22.258	0.0	0.0	0.0
2021-10-01T23:19:26.000000	-1.6286	0.93981	0.46074	57.869	-22.546	17.135	-1.5011730772590628	1.1322809669920957	0.46074	54.67037968711251	-29.466809495888008	17.135	-1.5011730772590628	1.1322809669920957	0.65674	54.67037968711251	-29.466809495888008	17.135	-0.6675841688191343	0.5951752218195183	-0.44732296260549015	-0.4447974373048613	0.4101332863296153	0.796207213739927	2.9057	22.258	0.0	0.0	0.0
2021-10-01T23:19:26.000000	-1.6589	0.95157	0.45172	56.763	-21.898	16.995	-1.5298038055797687	1.147665017038359	0.45172	53.652113179977654	-28.68817394542336	16.995	-1.5298038055797687	1.147665017038359	0.6477200000000001	53.652113179977654	-28.68817394542336	16.995	-0.6675841688191343	0.5951752218195183	-0.44732296260549015	-0.4447974373048613	0.4101332863296153	0.796207213739927	2.9057	22.258	0.0	0.0	0.0
2021-10-01T23:19:26.000000	-1.6893	0.96321	0.44258	55.689	-21.28	16.876	-1.5585484839996882	1.1629422243268466	0.44258	52.66192964101912	-27.943233304046114	16.876	-1.5585484839996882	1.1629422243268466	0.6385799999999999	52.66192964101912	-27.943233304046114	16.876	-0.6675841688191343	0.5951752218195183	-0.44732296260549015	-0.4447974373048613	0.4101332863296153	0.796207213739927	2.9057	22.258	0.0	0.0	0.0
2021-10-01T23:19:26.000000	-1.7196	0.97475	0.43333	54.642	-20.687	16.776	-1.587206168957614	1.1781079321195038	0.43333	51.69547939713722	-27.226412596964753	16.776	-1.587206168957614	1.1781079321195038	0.62933	51.69547939713722	-27.226412596964753	16.776	-0.6675841688191343	0.5951752218195183	-0.44732296260549015	-0.4447974373048613	0.4101332863296153	0.796207213739927	2.9057	22.258	0.0	0.0	0.0
2021-10-01T23:19:26.000000	-1.7499	0.98619	0.42395	53.618	-20.118	16.691	-1.6158761069324583	1.1931743934332493	0.42395	50.74891511934467	-26.536229238713435	16.691	-1.6158761069324583	1.1931743934332493	0.61995	50.74891511934467	-26.536229238713435	16.691	-0.6675841688191343	0.5951752218195183	-0.44732296260549015	-0.4447974373048613	0.4101332863296153	0.796207213739927	2.9057	22.258	0.0	0.0	0.0
2021-10-01T23:19:26.000000	-1.7803	0.99752	0.41444	52.613	-19.569	16.617	-1.6446587697048243	1.20814393663711	0.41444	49.81875706916172	-25.868223249458953	16.617	-1.6446587697048243	1.20814393663711	0.61044	49.81875706916172	-25.868223249458953	16.617	-0.6675841688191343	0.5951752218195183	-0.44732296260549015	-0.4447974373048613	0.4101332863296153	0.796207213739927	2.9057	22.258	0.0	0.0	0.0
2021-10-01T23:19:26.000000	-1.8106	1.0087	0.40479	51.624	-19.039	16.552	-1.6733605655236559	1.2229523571056846	0.40479	48.902150382390204	-25.22103457390465	16.552	-1.6733605655236559	1.2229523571056846	0.6007899999999999	48.902150382390204	-25.22103457390465	16.552	-0.6675841688191343	0.5951752218195183	-0.44732296260549015	-0.4447974373048613	0.4101332863296153	0.796207213739927	2.9057	22.258	0.0	0.0	0.0
2021-10-01T23:19:26.000000	-1.8409	1.0199	0.39499	50.648	-18.525	16.494	-1.7020599107391037	1.2377806268700418	0.39499	47.996485255170306	-24.59131822717561	16.494	-1.7020599107391037	1.2377806268700418	0.59099	47.996485255170306	-24.59131822717561	16.494	-0.6675841688191343	0.5951752218195183	-0.44732296260549015	-0.4447974373048613	0.4101332863296153	0.796207213739927	2.9057	22.258	0.0	0.0	0.0
2021-10-01T23:19:26.000000	-1.8712	1.0309	0.38505	49.683	-18.026	16.44	-1.7307837619883883	1.252410403676575	0.38505	47.09989928809297	-23.977836684144357	16.44	-1.7307837619883883	1.252410403676575	0.5810500000000001	47.09989928809297	-23.977836684144357	16.44	-0.6675841688191343	0.5951752218195183	-0.44732296260549015	-0.4447974373048613	0.4101332863296153	0.796207213739927	2.9057	22.258	0.0	0.0	0.0
2021-10-01T23:19:26.000000	-1.9015	1.0419	0.37494	48.726	-17.54	16.389	-1.7595076132376728	1.2670401804831084	0.37494	46.20966014712922	-23.378237424725107	16.389	-1.7595076132376728	1.2670401804831084	0.57094	46.20966014712922	-23.378237424725107	16.389	-0.6675841688191343	0.5951752218195183	-0.44732296260549015	-0.4447974373048613	0.4101332863296153	0.796207213739927	2.9057	22.258	0.0	0.0	0.0
2021-10-01T23:19:26.000000	-1.9318	1.0527	0.36468	47.773	-17.066	16.34	-1.7882559705207934	1.2814714643318181	0.36468	45.32192050329175	-22.791037863452004	16.34	-1.7882559705207934	1.2814714643318181	0.5606800000000001	45.32192050329175	-22.791037863452004	16.34	-0.6675841688191343	0.5951752218195183	-0.44732296260549015	-0.4447974373048613	0.4101332863296153	0.796207213739927	2.9057	22.258	0.0	0.0	0.0
2021-10-01T23:19:26.000000	-1.962	1.0635	0.35425	46.824	-16.602	16.291	-1.8169050813250027	1.2958904951636094	0.35425	44.436925416918925	-22.21425307074682	16.291	-1.8169050813250027	1.2958904951636094	0.55025	44.436925416918925	-22.21425307074682	16.291	-0.6675841688191343	0.5951752218195183	-0.44732296260549015	-0.4447974373048613	0.4101332863296153	0.796207213739927	2.9057	22.258	0.0	0.0	0.0
2021-10-01T23:19:26.000000	-1.9922	1.0742	0.34364	45.874	-16.147	16.241	-1.84556644514613	1.310210279516489	0.34364	43.549835094234346	-21.646277930974524	16.241	-1.84556644514613	1.310210279516489	0.53964	43.549835094234346	-21.646277930974524	16.241	-0.6675841688191343	0.5951752218195183	-0.44732296260549015	-0.4447974373048613	0.4101332863296153	0.796207213739927	2.9057	22.258	0.0	0.0	0.0
2021-10-01T23:19:26.000000	-2.0224	1.0847	0.33286	44.922	-15.699	16.189	-1.8742523150010943	1.3243315709115446	0.33286	42.659902130787245	-21.085004984387687	16.189	-1.8742523150010943	1.3243315709115446	0.52886	42.659902130787245	-21.085004984387687	16.189	-0.6675841688191343	0.5951752218195183	-0.44732296260549015	-0.4447974373048613	0.4101332863296153	0.796207213739927	2.9057	22.258	0.0	0.0	0.0
2021-10-01T23:19:26.000000	-2.0525	1.0952	0.3219	43.963	-15.257	16.134	-1.902838938377146	1.3384406092896821	0.3219	41.76228673280123	-20.528829115351286	16.134	-1.902838938377146	1.3384406092896821	0.5179	41.76228673280123	-20.528829115351286	16.134	-0.6675841688191343	0.5951752218195183	-0.44732296260549015	-0.4447974373048613	0.4101332863296153	0.796207213739927	2.9057	22.258	0.0	0.0	0.0
2021-10-01T23:19:26.000000	-2.0826	1.1056	0.31075	42.994	-14.821	16.075	-1.931437814770116	1.3524504011889078	0.31075	40.85401150590892	-19.97738273335777	16.075	-1.931437814770116	1.3524504011889078	0.50675	40.85401150590892	-19.97738273335777	16.075	-0.6675841688191343	0.5951752218195183	-0.44732296260549015	-0.4447974373048613	0.4101332863296153	0.796207213739927	2.9057	22.258	0.0	0.0	0.0
2021-10-01T23:19:26.000000	-2.1127	1.116	0.2994	42.013	-14.387	16.011	-1.9600366911630862	1.3664601930881337	0.2994	39.93358164120883	-19.42645091891231	16.011	-1.9600366911630862	1.3664601930881337	0.4954	39.93358164120883	-19.42645091891231	16.011	-0.6675841688191343	0.5951752218195183	-0.44732296260549015	-0.4447974373048613	0.4101332863296153	0.796207213739927	2.9057	22.258	0.0	0.0	0.0
2021-10-01T23:19:26.000000	-2.1427	1.1262	0.28785	41.014	-13.955	15.94	-1.9885608271109811	1.3802592390126176	0.28785	38.99504234996624	-18.875298490999793	15.94	-1.9885608271109811	1.3802592390126176	0.48385	38.99504234996624	-18.875298490999793	15.94	-0.6675841688191343	0.5951752218195183	-0.44732296260549015	-0.4447974373048613	0.4101332863296153	0.796207213739927	2.9057	22.258	0.0	0.0	0.0
2021-10-01T23:19:26.000000	-2.1727	1.1364	0.27609	39.993	-13.524	15.863	-2.017084963058876	1.3940582849371013	0.27609	38.03454630319386	-18.32244286415438	15.863	-2.017084963058876	1.3940582849371013	0.47209	38.03454630319386	-18.32244286415438	15.863	-0.6675841688191343	0.5951752218195183	-0.44732296260549015	-0.4447974373048613	0.4101332863296153	0.796207213739927	2.9057	22.258	0.0	0.0	0.0
2021-10-01T23:19:26.000000	-2.2026	1.1465	0.26411	38.946	-13.092	15.776	-2.045522105544777	1.4077458313657547	0.26411	37.04836870207358	-17.765408988121106	15.776	-2.045522105544777	1.4077458313657547	0.46011	37.04836870207358	-17.765408988121106	15.776	-0.6675841688191343	0.5951752218195183	-0.44732296260549015	-0.4447974373048613	0.4101332863296153	0.796207213739927	2.9057	22.258	0.0	0.0	0.0
2021-10-01T23:19:26.000000	-2.2324	1.1565	0.25189	37.866	-12.656	15.681	-2.0738722545686854	1.4213218782985784	0.25189	36.029929883589126	-17.200361757348336	15.681	-2.0738722545686854	1.4213218782985784	0.44789	36.029929883589126	-17.200361757348336	15.681	-0.6675841688191343	0.5951752218195183	-0.44732296260549015	-0.4447974373048613	0.4101332863296153	0.796207213739927	2.9057	22.258	0.0	0.0	0.0
2021-10-01T23:19:26.000000	-2.2621	1.1664	0.23942	36.745	-12.215	15.576	-2.1021354101305993	1.434786425735572	0.23942	34.971412659596716	-16.62532846569349	15.576	-2.1021354101305993	1.434786425735572	0.43542000000000003	34.971412659596716	-16.62532846569349	15.576	-0.6675841688191343	0.5951752218195183	-0.44732296260549015	-0.4447974373048613	0.4101332863296153	0.796207213739927	2.9057	22.258	0.0	0.0	0.0
2021-10-01T23:19:26.000000	-2.2918	1.1762	0.22669	35.576	-11.767	15.461	-2.1304108187094313	1.4481517266936534	0.22669	33.866114836910896	-16.037466472394055	15.461	-2.1304108187094313	1.4481517266936534	0.42269	33.866114836910896	-16.037466472394055	15.461	-0.6675841688191343	0.5951752218195183	-0.44732296260549015	-0.4447974373048613	0.4101332863296153	0.796207213739927	2.9057	22.258	0.0	0.0	0.0
2021-10-01T23:19:26.000000	-2.3214	1.186	0.21367	34.348	-11.307	15.335	-2.1585869808093516	1.4615047746348169	0.21367	32.70373195369727	-15.430465621643432	15.335	-2.1585869808093516	1.4615047746348169	0.40967	32.70373195369727	-15.430465621643432	15.335	-0.6675841688191343	0.5951752218195183	-0.44732296260549015	-0.4447974373048613	0.4101332863296153	0.796207213739927	2.9057	22.258	0.0	0.0	0.0
2021-10-01T23:19:26.000000	-2.3508	1.1956	0.20033	33.046	-10.832	15.198	-2.186589155985285	1.4746348235843199	0.20033	31.46974462862661	-14.799510566536526	15.198	-2.186589155985285	1.4746348235843199	0.39633	31.46974462862661	-14.799510566536526	15.198	-0.6675841688191343	0.5951752218195183	-0.44732296260549015	-0.4447974373048613	0.4101332863296153	0.796207213739927	2.9057	22.258	0.0	0.0	0.0
2021-10-01T23:19:26.000000	-2.3802	1.2052	0.18662	31.654	-10.337	15.051	-2.214591331161218	1.487764872533823	0.18662	30.148886075918934	-14.137678500420824	15.051	-2.214591331161218	1.487764872533823	0.38262	30.148886075918934	-14.137678500420824	15.051	-0.6675841688191343	0.5951752218195183	-0.44732296260549015	-0.4447974373048613	0.4101332863296153	0.796207213739927	2.9057	22.258	0.0	0.0	0.0
2021-10-01T23:19:26.000000	-2.4093	1.2147	0.1725	30.148	-9.8135	14.894	-2.2423080199173344	1.5007589159536594	0.1725	28.718378647073443	-13.433592748528442	14.894	-2.2423080199173344	1.5007589159536594	0.3685	28.718378647073443	-13.433592748528442	14.894	-0.6675841688191343	0.5951752218195183	-0.44732296260549015	-0.4447974373048613	0.4101332863296153	0.796207213739927	2.9057	22.258	0.0	0.0	0.0
2021-10-01T23:19:26.000000	-2.4382	1.2241	0.15789	28.497	-9.2527	14.727	-2.269838468732545	1.5136292068607478	0.15789	27.148534199116273	-12.674721185470478	14.727	-2.269838468732545	1.5136292068607478	0.35389000000000004	27.148534199116273	-12.674721185470478	14.727	-0.6675841688191343	0.5951752218195183	-0.44732296260549015	-0.4447974373048613	0.4101332863296153	0.796207213739927	2.9057	22.258	0.0	0.0	0.0
2021-10-01T23:19:26.000000	-2.4669	1.2334	0.14269	26.658	-8.6404	14.552	-2.297182677606849	1.5263757452550877	0.14269	25.398416674517712	-11.8417020139666	14.552	-2.297182677606849	1.5263757452550877	0.33869000000000005	25.398416674517712	-11.8417020139666	14.552	-0.6675841688191343	0.5951752218195183	-0.44732296260549015	-0.4447974373048613	0.4101332863296153	0.796207213739927	2.9057	22.258	0.0	0.0	0.0
2021-10-01T23:19:26.000000	-2.4952	1.2426	0.12672	24.569	-7.9566	14.37	-2.3241421535824256	1.5389740251028425	0.12672	23.408943859736063	-10.907089067745122	14.37	-2.3241421535824256	1.5389740251028425	0.32272	23.408943859736063	-10.907089067745122	14.37	-0.6675841688191343	0.5951752218195183	-0.44732296260549015	-0.4447974373048613	0.4101332863296153	0.796207213739927	2.9057	22.258	0.0	0.0	0.0
2021-10-01T23:19:26.000000	-2.5229	1.2516	0.10977	22.141	-7.1711	14.184	-2.3505306567183664	1.5513002938912646	0.10977	21.095486799649084	-9.83000472511743	14.184	-2.3505306567183664	1.5513002938912646	0.30577	21.095486799649084	-9.83000472511743	14.184	-0.6675841688191343	0.5951752218195183	-0.44732296260549015	-0.4447974373048613	0.4101332863296153	0.796207213739927	2.9057	22.258	0.0	0.0	0.0
2021-10-01T23:19:26.000000	-2.5499	1.2603	0.091433	19.232	-6.2364	13.996	-2.3762611935526796	1.5632430521245229	0.091433	18.32293567723812	-8.545907624576472	13.996	-2.3762611935526796	1.5632430521245229	0.287433	18.32293567723812	-8.545907624576472	13.996	-0.6675841688191343	0.5951752218195183	-0.44732296260549015	-0.4447974373048613	0.4101332863296153	0.796207213739927	2.9057	22.258	0.0	0.0	0.0
2021-10-01T23:19:26.000000	-2.5671	1.2659	0.078136	16.917	-5.4933	13.873	-2.3926454189780966	1.5709083738535254	0.078136	16.116431859148207	-7.524749698125026	13.873	-2.3926454189780966	1.5709083738535254	0.274136	16.116431859148207	-7.524749698125026	13.873	-0.6675841688191343	0.5951752218195183	-0.44732296260549015	-0.4447974373048613	0.4101332863296153	0.796207213739927	2.9057	22.258	0.0	0.0	0.0
2021-10-01T23:19:26.000000	-2.5835	1.2712	0.06363	14.182	-4.6134	13.754	-2.4082724316229736	1.5781779320104465	0.06363	13.509854956772667	-6.316359917465518	13.754	-2.4082724316229736	1.5781779320104465	0.25963	13.509854956772667	-6.316359917465518	13.754	-0.6675841688191343	0.5951752218195183	-0.44732296260549015	-0.4447974373048613	0.4101332863296153	0.796207213739927	2.9057	22.258	0.0	0.0	0.0
2021-10-01T23:19:26.000000	-2.5983	1.2761	0.047437	10.871	-3.5439	13.644	-2.4223605126729337	1.584854455981028	0.047437	10.354850055941846	-4.849221435340021	13.644	-2.4223605126729337	1.584854455981028	0.24343700000000001	10.354850055941846	-4.849221435340021	13.644	-0.6675841688191343	0.5951752218195183	-0.44732296260549015	-0.4447974373048613	0.4101332863296153	0.796207213739927	2.9057	22.258	0.0	0.0	0.0
2021-10-01T23:19:26.000000	-2.6104	1.28	0.028906	6.7838	-2.2162	13.554	-2.433891468961456	1.5902076837056984	0.028906	6.461131275480133	-3.030720627344671	13.554	-2.433891468961456	1.5902076837056984	0.224906	6.461131275480133	-3.030720627344671	13.554	-0.6675841688191343	0.5951752218195183	-0.44732296260549015	-0.4447974373048613	0.4101332863296153	0.796207213739927	2.9057	22.258	0.0	0.0	0.0
2021-10-01T23:19:26.000000	-2.6172	1.2822	0.0076846	1.8286	-0.59819	13.502	-2.440370663155261	1.5932243113922002	0.0076846	1.7415247914788925	-0.8177411795699171	13.502	-2.440370663155261	1.5932243113922002	0.2036846	1.7415247914788925	-0.8177411795699171	13.502	-0.6675841688191343	0.5951752218195183	-0.44732296260549015	-0.4447974373048613	0.4101332863296153	0.796207213739927	2.9057	22.258	0.0	0.0	0.0
2021-10-01T23:19:26.000000	-2.6158	1.2818	-0.014616	-3.4682	1.1342	13.513	-2.4390302245181683	1.5926557832396975	-0.014616	-3.3030926637341476	1.550612696576953	13.513	-2.4390302245181683	1.5926557832396975	0.18138400000000002	-3.3030926637341476	1.550612696576953	13.513	-0.6675841688191343	0.5951752218195183	-0.44732296260549015	-0.4447974373048613	0.4101332863296153	0.796207213739927	2.9057	22.258	0.0	0.0	0.0
2021-10-01T23:19:26.000000	-2.607	1.2789	-0.03503	-8.1655	2.6659	13.579	-2.4306518718645544	1.5886993698624476	-0.03503	-7.777318057523856	3.646331977770722	13.579	-2.4306518718645544	1.5886993698624476	0.16097	-7.777318057523856	3.646331977770722	13.579	-0.6675841688191343	0.5951752218195183	-0.44732296260549015	-0.4447974373048613	0.4101332863296153	0.796207213739927	2.9057	22.258	0.0	0.0	0.0
2021-10-01T23:19:26.000000	-2.5939	1.2746	-0.052751	-11.986	3.9049	13.677	-2.418177462854586	1.5828266260529473	-0.052751	-11.417214904734143	5.344122362850289	13.677	-2.418177462854586	1.5828266260529473	0.14324900000000002	-11.417214904734143	5.344122362850289	13.677	-0.6675841688191343	0.5951752218195183	-0.44732296260549015	-0.4447974373048613	0.4101332863296153	0.796207213739927	2.9057	22.258	0.0	0.0	0.0
2021-10-01T23:19:26.000000	-2.5838	1.2713	-0.063345	-14.126	4.5954	13.751	-2.4085579180427907	1.5783139375401132	-0.063345	-13.456482471627313	6.291633861787164	13.751	-2.4085579180427907	1.5783139375401132	0.13265500000000002	-13.456482471627313	6.291633861787164	13.751	-0.6675841688191343	0.5951752218195183	-0.44732296260549015	-0.4447974373048613	0.4101332863296153	0.796207213739927	2.9057	22.258	0.0	0.0	0.0
2021-10-01T23:19:26.000000	-2.5767	1.269	-0.069981	-15.406	5.0077	13.804	-2.4017932374291693	1.5751613043239447	-0.069981	-14.676318212945107	6.857665710894323	13.804	-2.4017932374291693	1.5751613043239447	0.126019	-14.676318212945107	6.857665710894323	13.804	-0.6675841688191343	0.5951752218195183	-0.44732296260549015	-0.4447974373048613	0.4101332863296153	0.796207213739927	2.9057	22.258	0.0	0.0	1.0
2021-10-01T23:19:26.000000	-2.5512	1.2608	-0.09048	-19.073	6.1851	13.987	-2.377490132693943	1.5638985737390192	-0.09048	-18.171419573447338	8.475511883994677	13.987	-2.377490132693943	1.5638985737390192	0.10552	-18.171419573447338	8.475511883994677	13.987	-0.6675841688191343	0.5951752218195183	-0.44732296260549015	-0.4447974373048613	0.4101332863296153	0.796207213739927	2.9057	22.258	0.0	0.0	3.2527e-86
2021-10-01T23:19:26.000000	-2.5243	1.252	-0.1089	-22.01	7.1289	14.175	-2.35187109535546	1.551868822043767	-0.1089	-20.970644685414065	9.772071258853721	14.175	-2.35187109535546	1.551868822043767	0.08710000000000001	-20.970644685414065	9.772071258853721	14.175	-0.6675841688191343	0.5951752218195183	-0.44732296260549015	-0.4447974373048613	0.4101332863296153	0.796207213739927	2.9057	22.258	0.0	0.0	0.0
2021-10-01T23:19:26.000000	-2.4966	1.2431	-0.12591	-24.458	7.9205	14.361	-2.3254703392026004	1.5396417997342575	-0.12591	-23.303203607251394	10.857660240078687	14.361	-2.3254703392026004	1.5396417997342575	0.07009000000000001	-23.303203607251394	10.857660240078687	14.361	-0.6675841688191343	0.5951752218195183	-0.44732296260549015	-0.4447974373048613	0.4101332863296153	0.796207213739927	2.9057	22.258	0.0	0.0	0.0
2021-10-01T23:19:26.000000	-2.4683	1.2339	-0.14192	-26.561	8.6085	14.543	-2.2985108632270244	1.5270435198865022	-0.14192	-25.306056302370134	11.798156960783016	14.543	-2.2985108632270244	1.5270435198865022	0.05408000000000002	-25.306056302370134	11.798156960783016	14.543	-0.6675841688191343	0.5951752218195183	-0.44732296260549015	-0.4447974373048613	0.4101332863296153	0.796207213739927	2.9057	22.258	0.0	0.0	0.0
2021-10-01T23:19:26.000000	-2.4397	1.2246	-0.15716	-28.411	9.2237	14.719	-2.2712659008316316	1.5143092345090807	-0.15716	-27.06673560215837	12.635402112036344	14.719	-2.2712659008316316	1.5143092345090807	0.03884000000000001	-27.06673560215837	12.635402112036344	14.719	-0.6675841688191343	0.5951752218195183	-0.44732296260549015	-0.4447974373048613	0.4101332863296153	0.796207213739927	2.9057	22.258	0.0	0.0	0.0
2021-10-01T23:19:26.000000	-2.4107	1.2152	-0.17179	-30.07	9.7867	14.886	-2.2436362055375088	1.5014266905850744	-0.17179	-28.644250202056288	13.397437338983831	14.886	-2.2436362055375088	1.5014266905850744	0.02421000000000001	-28.644250202056288	13.397437338983831	14.886	-0.6675841688191343	0.5951752218195183	-0.44732296260549015	-0.4447974373048613	0.4101332863296153	0.796207213739927	2.9057	22.258	0.0	0.0	0.0
2021-10-01T23:19:26.000000	-2.3816	1.2057	-0.18594	-31.583	10.312	15.044	-2.215919516781393	1.4884326471652378	-0.18594	-30.081484330121082	14.104167238680903	15.044	-2.215919516781393	1.4884326471652378	0.010060000000000013	-30.081484330121082	14.104167238680903	15.044	-0.6675841688191343	0.5951752218195183	-0.44732296260549015	-0.4447974373048613	0.4101332863296153	0.796207213739927	2.9057	22.258	0.0	0.0	0.0
2021-10-01T23:19:26.000000	-2.3523	1.1961	-0.19966	-32.98	10.808	15.191	-2.1880165880843716	1.4753148512326528	-0.19966	-31.407182676605164	14.767604420431635	15.191	-2.1880165880843716	1.4753148512326528	-0.0036599999999999966	-31.407182676605164	14.767604420431635	15.191	-0.6675841688191343	0.5951752218195183	-0.44732296260549015	-0.4447974373048613	0.4101332863296153	0.796207213739927	2.9057	22.258	0.0	0.0	0.0
2021-10-01T23:19:26.000000	-2.3228	1.1865	-0.21302	-34.285	11.284	15.329	-2.1599151664295264	1.4621725492662319	-0.21302	-32.644024865874	15.399919530835207	15.329	-2.1599151664295264	1.4621725492662319	-0.01701999999999998	-32.644024865874	15.399919530835207	15.329	-0.6675841688191343	0.5951752218195183	-0.44732296260549015	-0.4447974373048613	0.4101332863296153	0.796207213739927	2.9057	22.258	0.0	0.0	0.0
2021-10-01T23:19:26.000000	-2.2933	1.1767	-0.22606	-35.517	11.744	15.455	-2.131838250808518	1.4488317543419864	-0.22606	-33.81037760824411	16.007410502262562	15.455	-2.131838250808518	1.4488317543419864	-0.030060000000000003	-33.81037760824411	16.007410502262562	15.455	-0.6675841688191343	0.5951752218195183	-0.44732296260549015	-0.4447974373048613	0.4101332863296153	0.796207213739927	2.9057	22.258	0.0	0.0	0.0
2021-10-01T23:19:26.000000	-2.2636	1.1669	-0.2388	-36.689	12.193	15.571	-2.1035628422296853	1.4354664533839048	-0.2388	-34.9185302951281	16.59663255085866	15.571	-2.1035628422296853	1.4354664533839048	-0.042800000000000005	-34.9185302951281	16.59663255085866	15.571	-0.6675841688191343	0.5951752218195183	-0.44732296260549015	-0.4447974373048613	0.4101332863296153	0.796207213739927	2.9057	22.258	0.0	0.0	0.0
2021-10-01T23:19:26.000000	-2.2339	1.157	-0.25128	-37.811	12.635	15.676	-2.0752996866677718	1.4220019059469113	-0.25128	-35.97791745374044	17.17278083747181	15.676	-2.0752996866677718	1.4220019059469113	-0.055279999999999996	-35.97791745374044	17.17278083747181	15.676	-0.6675841688191343	0.5951752218195183	-0.44732296260549015	-0.4447974373048613	0.4101332863296153	0.796207213739927	2.9057	22.258	0.0	0.0	0.0
2021-10-01T23:19:26.000000	-2.204	1.147	-0.26351	-38.893	13.07	15.772	-2.046850291164952	1.4084136059971697	-0.26351	-36.99846373197232	17.737080663793826	15.772	-2.046850291164952	1.4084136059971697	-0.06751000000000001	-36.99846373197232	17.737080663793826	15.772	-0.6675841688191343	0.5951752218195183	-0.44732296260549015	-0.4447974373048613	0.4101332863296153	0.796207213739927	2.9057	22.258	0.0	0.0	0.0
2021-10-01T23:19:26.000000	-2.1741	1.1369	-0.2755	-39.942	13.503	15.858	-2.0184131486790506	1.394726059568516	-0.2755	-37.98650373250165	18.295352064954585	15.858	-2.0184131486790506	1.394726059568516	-0.07950000000000002	-37.98650373250165	18.295352064954585	15.858	-0.6675841688191343	0.5951752218195183	-0.44732296260549015	-0.4447974373048613	0.4101332863296153	0.796207213739927	2.9057	22.258	0.0	0.0	0.0
2021-10-01T23:19:26.000000	-2.1442	1.1267	-0.28727	-40.964	13.934	15.937	-1.989988259210068	1.3809392666609506	-0.28727	-38.94799224406315	18.848330221969174	15.937	-1.989988259210068	1.3809392666609506	-0.09127000000000002	-38.94799224406315	18.848330221969174	15.937	-0.6675841688191343	0.5951752218195183	-0.44732296260549015	-0.4447974373048613	0.4101332863296153	0.796207213739927	2.9057	22.258	0.0	0.0	0.0
2021-10-01T23:19:26.000000	-2.1142	1.1165	-0.29883	-41.964	14.366	16.008	-1.9614641232621726	1.3671402207364667	-0.29883	-39.88752400009485	19.399605180050873	16.008	-1.9614641232621726	1.3671402207364667	-0.10282999999999998	-39.88752400009485	19.399605180050873	16.008	-0.6675841688191343	0.5951752218195183	-0.44732296260549015	-0.4447974373048613	0.4101332863296153	0.796207213739927	2.9057	22.258	0.0	0.0	0.0
2021-10-01T23:19:26.000000	-2.0841	1.1062	-0.31019	-42.946	14.799	16.072	-1.9328529938522845	1.353229675316153	-0.31019	-40.809068859753246	19.949667059876404	16.072	-1.9328529938522845	1.353229675316153	-0.11419000000000001	-40.809068859753246	19.949667059876404	16.072	-0.6675841688191343	0.5951752218195183	-0.44732296260549015	-0.4447974373048613	0.4101332863296153	0.796207213739927	2.9057	22.258	0.0	0.0	0.0
2021-10-01T23:19:26.000000	-2.054	1.0958	-0.32135	-43.915	15.236	16.132	-1.9042541174593142	1.3392198834169273	-0.32135	-41.71722155647637	20.50210590665904	16.132	-1.9042541174593142	1.3392198834169273	-0.12535000000000002	-41.71722155647637	20.50210590665904	16.132	-0.6675841688191343	0.5951752218195183	-0.44732296260549015	-0.4447974373048613	0.4101332863296153	0.796207213739927	2.9057	22.258	0.0	0.0	0.0
2021-10-01T23:19:26.000000	-2.0239	1.0853	-0.33232	-44.874	15.677	16.187	-1.8756674940832618	1.3251108450387896	-0.33232	-42.61495948463157	21.05728931090632	16.187	-1.8756674940832618	1.3251108450387896	-0.13632	-42.61495948463157	21.05728931090632	16.187	-0.6675841688191343	0.5951752218195183	-0.44732296260549015	-0.4447974373048613	0.4101332863296153	0.796207213739927	2.9057	22.258	0.0	0.0	0.0
2021-10-01T23:19:26.000000	-1.9937	1.0747	-0.34311	-45.827	16.124	16.239	-1.8469938772452168	1.310890307164822	-0.34311	-43.506007443036964	21.617692322873218	16.239	-1.8469938772452168	1.310890307164822	-0.14711000000000002	-43.506007443036964	21.617692322873218	16.239	-0.6675841688191343	0.5951752218195183	-0.44732296260549015	-0.4447974373048613	0.4101332863296153	0.796207213739927	2.9057	22.258	0.0	0.0	0.0
2021-10-01T23:19:26.000000	-1.9635	1.064	-0.35373	-46.777	16.579	16.289	-1.8183325134240893	1.2965705228119426	-0.35373	-44.39309776572155	22.185667462645522	16.289	-1.8183325134240893	1.2965705228119426	-0.15772999999999998	-44.39309776572155	22.185667462645522	16.289	-0.6675841688191343	0.5951752218195183	-0.44732296260549015	-0.4447974373048613	0.4101332863296153	0.796207213739927	2.9057	22.258	0.0	0.0	0.0
2021-10-01T23:19:26.000000	-1.9333	1.0533	-0.36416	-47.726	17.043	16.338	-1.789671149602962	1.2822507384590627	-0.36416	-45.278092852094375	22.762452255350702	16.338	-1.789671149602962	1.2822507384590627	-0.16815999999999998	-45.278092852094375	22.762452255350702	16.338	-0.6675841688191343	0.5951752218195183	-0.44732296260549015	-0.4447974373048613	0.4101332863296153	0.796207213739927	2.9057	22.258	0.0	0.0	0.0
2021-10-01T23:19:26.000000	-1.903	1.0424	-0.37444	-48.678	17.516	16.387	-1.7609350453367594	1.2677202081314414	-0.37444	-46.16496256131191	23.348536821665498	16.387	-1.7609350453367594	1.2677202081314414	-0.17844	-46.16496256131191	23.348536821665498	16.387	-0.6675841688191343	0.5951752218195183	-0.44732296260549015	-0.4447974373048613	0.4101332863296153	0.796207213739927	2.9057	22.258	0.0	0.0	0.0
2021-10-01T23:19:26.000000	-1.8727	1.0315	-0.38455	-49.635	18.002	16.437	-1.7321989410705565	1.25318967780382	-0.38455	-47.05520170227566	23.94813608108475	16.437	-1.7321989410705565	1.25318967780382	-0.18855	-47.05520170227566	23.94813608108475	16.437	-0.6675841688191343	0.5951752218195183	-0.44732296260549015	-0.4447974373048613	0.4101332863296153	0.796207213739927	2.9057	22.258	0.0	0.0	0.0
2021-10-01T23:19:26.000000	-1.8424	1.0204	-0.3945	-50.6	18.5	16.491	-1.7034873428381903	1.2384606545183747	-0.3945	-47.95191019952218	24.56062515932689	16.491	-1.7034873428381903	1.2384606545183747	-0.1985	-47.95191019952218	24.56062515932689	16.491	-0.6675841688191343	0.5951752218195183	-0.44732296260549015	-0.4447974373048613	0.4101332863296153	0.796207213739927	2.9057	22.258	0.0	0.0	0.0
2021-10-01T23:19:26.000000	-1.8121	1.0093	-0.40431	-51.575	19.013	16.549	-1.674775744605824	1.2237316312329298	-0.40431	-48.85670539212214	25.189226511097626	16.549	-1.674775744605824	1.2237316312329298	-0.20831	-48.85670539212214	25.189226511097626	16.549	-0.6675841688191343	0.5951752218195183	-0.44732296260549015	-0.4447974373048613	0.4101332863296153	0.796207213739927	2.9057	22.258	0.0	0.0	0.0
2021-10-01T23:19:26.000000	-1.7818	0.99808	-0.41396	-52.564	19.543	16.614	-1.64607884999376	1.20888351217279	-0.41396	-49.77331207889366	25.836415186651934	16.614	-1.64607884999376	1.20888351217279	-0.21796	-49.77331207889366	25.836415186651934	16.614	-0.6675841688191343	0.5951752218195183	-0.44732296260549015	-0.4447974373048613	0.4101332863296153	0.796207213739927	2.9057	22.258	0.0	0.0	0.0
2021-10-01T23:19:26.000000	-1.7514	0.98675	-0.42348	-53.568	20.09	16.687	-1.617296187221394	1.1939139689689295	-0.42348	-50.70272272462585	26.50231371615899	16.687	-1.617296187221394	1.1939139689689295	-0.22748000000000002	-50.70272272462585	26.50231371615899	16.687	-0.6675841688191343	0.5951752218195183	-0.44732296260549015	-0.4447974373048613	0.4101332863296153	0.796207213739927	2.9057	22.258	0.0	0.0	0.0
2021-10-01T23:19:26.000000	-1.7211	0.97532	-0.43287	-54.591	20.659	16.772	-1.588625023944858	1.1788574323030752	-0.43287	-51.64829453762928	27.192374544241122	16.772	-1.588625023944858	1.1788574323030752	-0.23686999999999997	-51.64829453762928	27.192374544241122	16.772	-0.6675841688191343	0.5951752218195183	-0.44732296260549015	-0.4447974373048613	0.4101332863296153	0.796207213739927	2.9057	22.258	0.0	0.0	0.0
2021-10-01T23:19:26.000000	-1.6908	0.96379	-0.44213	-55.637	21.25	16.871	-1.55996611368524	1.163701649158309	-0.44213	-52.61399737706043	27.907087791575066	16.871	-1.55996611368524	1.163701649158309	-0.24613000000000002	-52.61399737706043	27.907087791575066	16.871	-0.6675841688191343	0.5951752218195183	-0.44732296260549015	-0.4447974373048613	0.4101332863296153	0.796207213739927	2.9057	22.258	0.0	0.0	0.0
2021-10-01T23:19:26.000000	-1.6604	0.95215	-0.45127	-56.709	21.867	16.988	-1.5312214352653206	1.1484244418698217	-0.45127	-53.60231851660991	28.650790907824835	16.988	-1.5312214352653206	1.1484244418698217	-0.25527	-53.60231851660991	28.650790907824835	16.988	-0.6675841688191343	0.5951752218195183	-0.44732296260549015	-0.4447974373048613	0.4101332863296153	0.796207213739927	2.9057	22.258	0.0	0.0	0.0
2021-10-01T23:19:26.000000	-1.6301	0.9404	-0.4603	-57.814	22.513	17.128	-1.502589481642923	1.1330503164714494	-0.4603	-54.61983761929401	29.42731899854206	17.128	-1.502589481642923	1.1330503164714494	-0.2643	-54.61983761929401	29.42731899854206	17.128	-0.6675841688191343	0.5951752218195183	-0.44732296260549015	-0.4447974373048613	0.4101332863296153	0.796207213739927	2.9057	22.258	0.0	0.0	0.0
2021-10-01T23:19:26.000000	-1.5998	0.92853	-0.46923	-58.956	23.193	17.293	-1.4739722316408277	1.1175570952983829	-0.46923	-55.6699118934233	30.24212450834907	17.293	-1.4739722316408277	1.1175570952983829	-0.27323	-55.6699118934233	30.24212450834907	17.293	-0.6675841688191343	0.5951752218195183	-0.44732296260549015	-0.4447974373048613	0.4101332863296153	0.796207213739927	2.9057	22.258	0.0	0.0	0.0
2021-10-01T23:19:26.000000	-1.5695	0.91656	-0.47808	-60.142	23.911	17.489	-1.4453672346556499	1.1019646276464046	-0.47808	-56.75899847184486	31.100035007586612	17.489	-1.4453672346556499	1.1019646276464046	-0.28208	-56.75899847184486	31.100035007586612	17.489	-0.6675841688191343	0.5951752218195183	-0.44732296260549015	-0.4447974373048613	0.4101332863296153	0.796207213739927	2.9057	22.258	0.0	0.0	0.0
2021-10-01T23:19:26.000000	-1.5392	0.90446	-0.48684	-61.382	24.672	17.719	-1.4167781665924661	1.0862431395718408	-0.48684	-57.89640935160397	32.00723812189211	17.719	-1.4167781665924661	1.0862431395718408	-0.29084	-57.89640935160397	32.00723812189211	17.719	-0.6675841688191343	0.5951752218195183	-0.44732296260549015	-0.4447974373048613	0.4101332863296153	0.796207213739927	2.9057	22.258	0.0	0.0	0.0
2021-10-01T23:19:26.000000	-1.509	0.89224	-0.49555	-62.685	25.483	17.988	-1.388303048628496	1.0704148087395011	-0.49555	-59.09021900461844	32.971783876312024	17.988	-1.388303048628496	1.0704148087395011	-0.29955	-59.09021900461844	32.971783876312024	17.988	-0.6675841688191343	0.5951752218195183	-0.44732296260549015	-0.4447974373048613	0.4101332863296153	0.796207213739927	2.9057	22.258	0.0	0.0	0.0
2021-10-01T23:19:26.000000	-1.4788	0.87989	-0.50419	-64.063	26.352	18.299	-1.3598438595865199	1.054457457484576	-0.50419	-60.35135676700421	34.003082351189505	18.299	-1.3598438595865199	1.054457457484576	-0.30819	-60.35135676700421	34.003082351189505	18.299	-0.6675841688191343	0.5951752218195183	-0.44732296260549015	-0.4447974373048613	0.4101332863296153	0.796207213739927	2.9057	22.258	0.0	0.0	0.0
2021-10-01T23:19:26.000000	-1.4487	0.86741	-0.51279	-65.529	27.288	18.654	-1.3314998459454497	1.0383833388239838	-0.51279	-61.69162190949717	35.11165862182599	18.654	-1.3314998459454497	1.0383833388239838	-0.31678999999999996	-61.69162190949717	35.11165862182599	18.654	-0.6675841688191343	0.5951752218195183	-0.44732296260549015	-0.4447974373048613	0.4101332863296153	0.796207213739927	2.9057	22.258	0.0	0.0	0.0
2021-10-01T23:19:26.000000	-1.4185	0.85479	-0.52135	-67.099	28.3	19.052	-1.3030737400491526	1.0221580220759967	-0.52135	-63.12579109720061	36.308405354030455	19.052	-1.3030737400491526	1.0221580220759967	-0.32535	-63.12579109720061	36.308405354030455	19.052	-0.6675841688191343	0.5951752218195183	-0.44732296260549015	-0.4447974373048613	0.4101332863296153	0.796207213739927	2.9057	22.258	0.0	0.0	0.0
2021-10-01T23:19:26.000000	-1.3885	0.84203	-0.52987	-68.79	29.4	19.494	-1.2748632813343648	1.0058182662913695	-0.52987	-64.66926586949933	37.60731513814844	19.494	-1.2748632813343648	1.0058182662913695	-0.33386999999999994	-64.66926586949933	37.60731513814844	19.494	-0.6675841688191343	0.5951752218195183	-0.44732296260549015	-0.4447974373048613	0.4101332863296153	0.796207213739927	2.9057	22.258	0.0	0.0	0.0
2021-10-01T23:19:26.000000	-1.3585	0.82912	-0.53837	-70.62	30.601	19.976	-1.2466712021449546	0.9893296407883745	-0.53837	-66.3383177003981	39.023495559483756	19.976	-1.2466712021449546	0.9893296407883745	-0.34237	-66.3383177003981	39.023495559483756	19.976	-0.6675841688191343	0.5951752218195183	-0.44732296260549015	-0.4447974373048613	0.4101332863296153	0.796207213739927	2.9057	22.258	0.0	0.0	0.0
2021-10-01T23:19:26.000000	-1.3285	0.81605	-0.54683	-72.611	31.917	20.49	-1.2184987277826131	0.9726822209191206	-0.54683	-68.15306539288896	40.573536788806095	20.49	-1.2184987277826131	0.9726822209191206	-0.35083000000000003	-68.15306539288896	40.573536788806095	20.49	-0.6675841688191343	0.5951752218195183	-0.44732296260549015	-0.4447974373048613	0.4101332863296153	0.796207213739927	2.9057	22.258	0.0	0.0	0.0
2021-10-01T23:19:26.000000	-1.2987	0.80282	-0.55525	-74.784	33.361	21.028	-1.190544351205165	0.955900512717444	-0.55525	-70.13275781534405	42.27291400192681	21.028	-1.190544351205165	0.955900512717444	-0.35925	-70.13275781534405	42.27291400192681	21.028	-0.6675841688191343	0.5951752218195183	-0.44732296260549015	-0.4447974373048613	0.4101332863296153	0.796207213739927	2.9057	22.258	0.0	0.0	0.0
2021-10-01T23:19:26.000000	-1.2688	0.78941	-0.56361	-77.163	34.951	21.576	-1.162512783579258	0.9389279078368079	-0.56361	-72.29900857965688	44.14243228911043	21.576	-1.162512783579258	0.9389279078368079	-0.36761000000000005	-72.29900857965688	44.14243228911043	21.576	-0.6675841688191343	0.5951752218195183	-0.44732296260549015	-0.4447974373048613	0.4101332863296153	0.796207213739927	2.9057	22.258	0.0	0.0	0.0
2021-10-01T23:19:26.000000	-1.2391	0.77583	-0.5719	-79.771	36.703	22.118	-1.1347005390399354	0.9218110899758584	-0.5719	-74.67268389327032	46.20078928087405	22.118	-1.1347005390399354	0.9218110899758584	-0.37589999999999996	-74.67268389327032	46.20078928087405	22.118	-0.6675841688191343	0.5951752218195183	-0.44732296260549015	-0.4447974373048613	0.4101332863296153	0.796207213739927	2.9057	22.258	0.0	0.0	0.0
2021-10-01T23:19:26.000000	-1.2094	0.76205	-0.58009	-82.633	38.635	22.636	-1.1069128005344493	0.9044957791570849	-0.58009	-77.27638983286703	48.46891259765134	22.636	-1.1069128005344493	0.9044957791570849	-0.38409	-77.27638983286703	48.46891259765134	22.636	-0.6675841688191343	0.5951752218195183	-0.44732296260549015	-0.4447974373048613	0.4101332863296153	0.796207213739927	2.9057	22.258	0.0	0.0	0.0
2021-10-01T23:19:26.000000	-1.1797	0.74808	-0.58815	-85.776	40.765	23.105	-1.079148342761108	0.886991900028379	-0.58815	-80.1347174047079	50.967974920214395	23.105	-1.079148342761108	0.886991900028379	-0.39214999999999994	-80.1347174047079	50.967974920214395	23.105	-0.6675841688191343	0.5951752218195183	-0.44732296260549015	-0.4447974373048613	0.4101332863296153	0.796207213739927	2.9057	22.258	0.0	0.0	0.0
2021-10-01T23:19:26.000000	-1.1501	0.7339	-0.59603	-89.227	43.115	23.502	-1.0515088628022067	0.8692918563108765	-0.59603	-83.27176749437714	53.72311878849173	23.502	-1.0515088628022067	0.8692918563108765	-0.40002999999999994	-83.27176749437714	53.72311878849173	23.502	-0.6675841688191343	0.5951752218195183	-0.44732296260549015	-0.4447974373048613	0.4101332863296153	0.796207213739927	2.9057	22.258	0.0	0.0	0.0
2021-10-01T23:19:26.000000	-1.1206	0.7195	-0.60371	-93.012	45.705	23.795	-1.0239955859594378	0.8513857233566862	-0.60371	-86.71089358300819	56.75737928266447	23.795	-1.0239955859594378	0.8513857233566862	-0.40770999999999996	-86.71089358300819	56.75737928266447	23.795	-0.6675841688191343	0.5951752218195183	-0.44732296260549015	-0.4447974373048613	0.4101332863296153	0.796207213739927	2.9057	22.258	0.0	0.0	0.0
2021-10-01T23:19:26.000000	-1.0911	0.70488	-0.61112	-97.162	48.558	23.954	-0.9965092657538888	0.8332612481488896	-0.61112	-90.48004388517249	60.097381528126995	23.954	-0.9965092657538888	0.8332612481488896	-0.41512	-90.48004388517249	60.097381528126995	23.954	-0.6675841688191343	0.5951752218195183	-0.44732296260549015	-0.4447974373048613	0.4101332863296153	0.796207213739927	2.9057	22.258	0.0	0.0	0.0
2021-10-01T23:19:26.000000	-1.0616	0.69003	-0.61823	-101.71	51.698	23.942	-0.9690511274872519	0.814908506039596	-0.61823	-94.60902901485059	63.770988175401165	23.942	-0.9690511274872519	0.814908506039596	-0.42222999999999994	-94.60902901485059	63.770988175401165	23.942	-0.6675841688191343	0.5951752218195183	-0.44732296260549015	-0.4447974373048613	0.4101332863296153	0.796207213739927	2.9057	22.258	0.0	0.0	0.0
2021-10-01T23:19:26.000000	-1.0322	0.67494	-0.62497	-106.68	55.152	23.721	-0.9417216429401304	0.796329825397832	-0.62497	-99.11835981241346	67.80793649785358	23.721	-0.9417216429401304	0.796329825397832	-0.42897	-99.11835981241346	67.80793649785358	23.721	-0.6675841688191343	0.5951752218195183	-0.44732296260549015	-0.4447974373048613	0.4101332863296153	0.796207213739927	2.9057	22.258	0.0	0.0	0.0
2021-10-01T23:19:26.000000	-1.0028	0.65962	-0.63129	-112.13	58.951	23.247	-0.9144203403319208	0.7775228778545707	-0.63129	-104.06180080038521	72.24609965375947	23.247	-0.9144203403319208	0.7775228778545707	-0.43529	-104.06180080038521	72.24609965375947	23.247	-0.6675841688191343	0.5951752218195183	-0.44732296260549015	-0.4447974373048613	0.4101332863296153	0.796207213739927	2.9057	22.258	0.0	0.0	0.0
2021-10-01T23:19:26.000000	-0.97343	0.64405	-0.63713	-118.08	63.126	22.473	-0.8871794442096806	0.7584714900191054	-0.63713	-109.45540283930366	77.11869465496517	22.473	-0.8871794442096806	0.7584714900191054	-0.44112999999999997	-109.45540283930366	77.11869465496517	22.473	-0.6675841688191343	0.5951752218195183	-0.44732296260549015	-0.4447974373048613	0.4101332863296153	0.796207213739927	2.9057	22.258	0.0	0.0	0.0
2021-10-01T23:19:26.000000	-0.94409	0.62823	-0.64244	-124.59	67.714	21.345	-0.8599989545734096	0.739175661891436	-0.64244	-115.35418020025612	82.46979450881904	21.345	-0.8599989545734096	0.739175661891436	-0.44644	-115.35418020025612	82.46979450881904	21.345	-0.6675841688191343	0.5951752218195183	-0.44732296260549015	-0.4447974373048613	0.4101332863296153	0.796207213739927	2.9057	22.258	0.0	0.0	0.0
2021-10-01T23:19:26.000000	-0.91478	0.61218	-0.64716	-131.71	72.759	19.802	-0.8328764208197241	0.7196552427673446	-0.64716	-121.80236479525449	88.34919417450139	19.802	-0.8328764208197241	0.7196552427673446	-0.45115999999999995	-121.80236479525449	88.34919417450139	19.802	-0.6675841688191343	0.5951752218195183	-0.44732296260549015	-0.4447974373048613	0.4101332863296153	0.796207213739927	2.9057	22.258	0.0	0.0	0.0
2021-10-01T23:19:26.000000	-0.88551	0.59587	-0.65123	-139.5	78.306	17.777	-0.8058254435015908	0.6998816840048498	-0.65123	-128.85399065403266	94.80890637767352	17.777	-0.8058254435015908	0.6998816840048498	-0.45522999999999997	-128.85399065403266	94.80890637767352	17.777	-0.6675841688191343	0.5951752218195183	-0.44732296260549015	-0.4447974373048613	0.4101332863296153	0.796207213739927	2.9057	22.258	0.0	0.0	0.0
2021-10-01T23:19:26.000000	-0.85628	0.57934	-0.6546	-148.03	84.41	15.191	-0.7788411214122424	0.6798946841955161	-0.6546	-136.5717911525239	101.91209379357971	15.191	-0.7788411214122424	0.6798946841955161	-0.45859999999999995	-136.5717911525239	101.91209379357971	15.191	-0.6675841688191343	0.5951752218195183	-0.44732296260549015	-0.4447974373048613	0.4101332863296153	0.796207213739927	2.9057	22.258	0.0	0.0	0.0
2021-10-01T23:19:26.000000	-0.82711	0.56257	-0.65721	-157.38	91.134	11.951	-0.7519457544508448	0.6596768446469452	-0.65721	-145.0274440731992	109.73108411746904	11.951	-0.7519457544508448	0.6596768446469452	-0.46120999999999995	-145.0274440731992	109.73108411746904	11.951	-0.6675841688191343	0.5951752218195183	-0.44732296260549015	-0.4447974373048613	0.4101332863296153	0.796207213739927	2.9057	22.258	0.0	0.0	0.0
2021-10-01T23:19:26.000000	-0.798	0.54559	-0.65901	-167.64	98.55	7.9537	-0.7251356667123228	0.63925793930281	-0.65901	-154.3014490748981	118.34836252938447	7.9537	-0.7251356667123228	0.63925793930281	-0.46301	-154.3014490748981	118.34836252938447	7.9537	-0.6675841688191343	0.5951752218195183	-0.44732296260549015	-0.4447974373048613	0.4101332863296153	0.796207213739927	2.9057	22.258	0.0	0.0	0.0
2021-10-01T23:19:26.000000	-0.76897	0.5284	-0.65995	-178.93	106.74	3.0731	-0.6984307074924585	0.6186404187664948	-0.65995	-164.5028544584419	127.86001476233561	3.0731	-0.6984307074924585	0.6186404187664948	-0.46395000000000003	-164.5028544584419	127.86001476233561	3.0731	-0.6675841688191343	0.5951752218195183	-0.44732296260549015	-0.4447974373048613	0.4101332863296153	0.796207213739927	2.9057	22.258	0.0	0.0	0.0
2021-10-01T23:19:26.000000	-0.74005	0.51102	-0.65999	-191.37	115.81	-2.8375	-0.6718582001315418	0.5978478082388571	-0.65999	-175.7377678005914	138.38594570427094	-2.8375	-0.6718582001315418	0.5978478082388571	-0.46398999999999996	-175.7377678005914	138.38594570427094	-2.8375	-0.6675841688191343	0.5951752218195183	-0.44732296260549015	-0.4447974373048613	0.4101332863296153	0.796207213739927	2.9057	22.258	0.0	0.0	0.0
2021-10-01T23:19:26.000000	-0.71124	0.49346	-0.65908	-205.12	125.86	-9.9527	-0.6454169193278811	0.5768900323677879	-0.65908	-188.15273045068733	150.04500666117147	-9.9527	-0.6454169193278811	0.5768900323677879	-0.46308	-188.15273045068733	150.04500666117147	-9.9527	-0.6675841688191343	0.5951752218195183	-0.44732296260549015	-0.4447974373048613	0.4101332863296153	0.796207213739927	2.9057	22.258	0.0	0.0	0.0
2021-10-01T23:19:26.000000	-0.68257	0.47575	-0.65718	-220.34	137.03	-18.481	-0.6191329631200744	0.5558005410020367	-0.65718	-201.88938255130316	162.99574753058306	-18.481	-0.6191329631200744	0.5558005410020367	-0.46118	-201.88938255130316	162.99574753058306	-18.481	-0.6675841688191343	0.5951752218195183	-0.44732296260549015	-0.4447974373048613	0.4101332863296153	0.796207213739927	2.9057	22.258	0.0	0.0	0.0
2021-10-01T23:19:26.000000	-0.65407	0.45791	-0.65427	-237.26	149.48	-28.675	-0.5930336548484115	0.534602859342461	-0.65427	-217.1563861768669	177.42514461767658	-28.675	-0.5930336548484115	0.534602859342461	-0.45827	-217.1563861768669	177.42514461767658	-28.675	-0.6675841688191343	0.5951752218195183	-0.44732296260549015	-0.4447974373048613	0.4101332863296153	0.796207213739927	2.9057	22.258	0.0	0.0	0.0
2021-10-01T23:19:26.000000	-0.62576	0.43997	-0.65031	-256.12	163.39	-40.838	-0.5671351679035994	0.5133292119361181	-0.65031	-234.16987744631416	193.5412488250972	-40.838	-0.5671351679035994	0.5133292119361181	-0.45431000000000005	-234.16987744631416	193.5412488250972	-40.838	-0.6675841688191343	0.5951752218195183	-0.44732296260549015	-0.4447974373048613	0.4101332863296153	0.796207213739927	2.9057	22.258	0.0	0.0	0.0
2021-10-01T23:19:26.000000	-0.59768	0.42194	-0.64527	-277.21	178.99	-55.34	-0.541475975575511	0.4919944246376665	-0.64527	-253.1894892095774	211.60786080340512	-55.34	-0.541475975575511	0.4919944246376665	-0.44927	-253.1894892095774	211.60786080340512	-55.34	-0.6675841688191343	0.5951752218195183	-0.44732296260549015	-0.4447974373048613	0.4101332863296153	0.796207213739927	2.9057	22.258	0.0	0.0	0.0
