# Supplementary material for: Direct evidence of substorm-related impulsive injections of electrons at Mercury
Source: Nat Commun. 2023 Jul 18;14:4019. doi: 10.1038/s41467-023-39565-4 (PMC10354196; doi:10.1038/s41467-023-39565-4)
Supplement: Supplementary file 3 — SourceDatafile [file 41467_2023_39565_MOESM3_ESM.zip › SourceDataFile/FieldLinetracing/Final_KT17tracing_000500.txt]

2021-10-01T23:23:20.000000	-0.58284	0.26349	0.56842	436.97	-187.98	-90.017	-0.546162703411957	0.3329200310911655	0.56842	410.64411769820504	-240.10553908617499	-90.017	-0.546162703411957	0.3329200310911655	0.7644200000000001	410.64411769820504	-240.10553908617499	-90.017	-0.7984536511268286	0.47593893199848714	-0.3687192699200519	-0.5615894209868241	0.34216564007830874	0.7533525051298928	2.6673	22.735	0.0	0.0	0.0
2021-10-01T23:23:20.000000	-0.61725	0.27823	0.57471	391.88	-167.06	-62.62	-0.5785073221117761	0.35176522520434217	0.57471	368.45721149614764	-213.81829036937677	-62.62	-0.5785073221117761	0.35176522520434217	0.77071	368.45721149614764	-213.81829036937677	-62.62	-0.7984536511268286	0.47593893199848714	-0.3687192699200519	-0.5615894209868241	0.34216564007830874	0.7533525051298928	2.6673	22.735	0.0	0.0	0.0
2021-10-01T23:23:20.000000	-0.65193	0.29294	0.57948	352.85	-148.97	-40.651	-0.6111235822097327	0.3706137285195246	0.57948	331.93788153736216	-191.08224983102986	-40.651	-0.6111235822097327	0.3706137285195246	0.77548	331.93788153736216	-191.08224983102986	-40.651	-0.7984536511268286	0.47593893199848714	-0.3687192699200519	-0.5615894209868241	0.34216564007830874	0.7533525051298928	2.6673	22.735	0.0	0.0	0.0
2021-10-01T23:23:20.000000	-0.6868	0.30759	0.58274	318.86	-133.25	-23.037	-0.6439357624277728	0.38942596467950463	0.58274	300.13017761477164	-171.31590289557363	-23.037	-0.6439357624277728	0.38942596467950463	0.77874	300.13017761477164	-171.31590289557363	-23.037	-0.7984536511268286	0.47593893199848714	-0.3687192699200519	-0.5615894209868241	0.34216564007830874	0.7533525051298928	2.6673	22.735	0.0	0.0	0.0
2021-10-01T23:23:20.000000	-0.72182	0.32215	0.58454	289.11	-119.52	-8.9434	-0.6769078400794072	0.40816725853384134	0.58454	272.2866893613706	-154.04408880779704	-8.9434	-0.6769078400794072	0.40816725853384134	0.78054	272.2866893613706	-154.04408880779704	-8.9434	-0.7984536511268286	0.47593893199848714	-0.3687192699200519	-0.5615894209868241	0.34216564007830874	0.7533525051298928	2.6673	22.735	0.0	0.0	0.0
2021-10-01T23:23:20.000000	-0.75694	0.33658	0.58493	262.96	-107.48	2.2858	-0.709995093131947	0.4267917849825108	0.58493	247.80899836287787	-138.89064882268775	2.2858	-0.709995093131947	0.4267917849825108	0.7809299999999999	247.80899836287787	-138.89064882268775	2.2858	-0.7984536511268286	0.47593893199848714	-0.3687192699200519	-0.5615894209868241	0.34216564007830874	0.7533525051298928	2.6673	22.735	0.0	0.0	0.0
2021-10-01T23:23:20.000000	-0.7921	0.35087	0.58395	239.86	-96.874	11.169	-0.7431391989997373	0.4452822675674711	0.58395	226.18261670858905	-125.53412036118104	11.169	-0.7431391989997373	0.4452822675674711	0.7799499999999999	226.18261670858905	-125.53412036118104	11.169	-0.7984536511268286	0.47593893199848714	-0.3687192699200519	-0.5615894209868241	0.34216564007830874	0.7533525051298928	2.6673	22.735	0.0	0.0	0.0
2021-10-01T23:23:20.000000	-0.82727	0.36499	0.58167	219.39	-87.509	18.119	-0.7763140596441795	0.4636052564399729	0.58167	207.0143575097265	-113.73149504792039	18.119	-0.7763140596441795	0.4636052564399729	0.7776700000000001	207.0143575097265	-113.73149504792039	18.119	-0.7984536511268286	0.47593893199848714	-0.3687192699200519	-0.5615894209868241	0.34216564007830874	0.7533525051298928	2.6673	22.735	0.0	0.0	0.0
2021-10-01T23:23:20.000000	-0.86242	0.37891	0.57817	201.19	-79.211	23.468	-0.8094935770266761	0.4817273017512675	0.57817	189.96825369164532	-103.26597314869346	23.468	-0.8094935770266761	0.4817273017512675	0.77417	189.96825369164532	-103.26597314869346	23.468	-0.7984536511268286	0.47593893199848714	-0.3687192699200519	-0.5615894209868241	0.34216564007830874	0.7533525051298928	2.6673	22.735	0.0	0.0	0.0
2021-10-01T23:23:20.000000	-0.89751	0.39264	0.5735	184.96	-71.841	27.487	-0.8426368272539702	0.4996534269424785	0.5735	174.76359751112633	-93.96284300705803	27.487	-0.8426368272539702	0.4996534269424785	0.7695000000000001	174.76359751112633	-93.96284300705803	27.487	-0.7984536511268286	0.47593893199848714	-0.3687192699200519	-0.5615894209868241	0.34216564007830874	0.7533525051298928	2.6673	22.735	0.0	0.0	0.0
2021-10-01T23:23:20.000000	-0.93253	0.40614	0.56777	170.46	-65.283	30.394	-0.8757387868849379	0.5173427081203495	0.56777	161.17641091840625	-85.67757146687258	30.394	-0.8757387868849379	0.5173427081203495	0.7637700000000001	161.17641091840625	-85.67757146687258	30.394	-0.7984536511268286	0.47593893199848714	-0.3687192699200519	-0.5615894209868241	0.34216564007830874	0.7533525051298928	2.6673	22.735	0.0	0.0	0.0
2021-10-01T23:23:20.000000	-0.96746	0.41943	0.56106	157.48	-59.439	32.373	-0.9087771560204133	0.5348125439772793	0.56106	149.01028426435	-78.28716564327513	32.373	-0.9087771560204133	0.5348125439772793	0.7570600000000001	149.01028426435	-78.28716564327513	32.373	-0.7984536511268286	0.47593893199848714	-0.3687192699200519	-0.5615894209868241	0.34216564007830874	0.7533525051298928	2.6673	22.735	0.0	0.0	0.0
2021-10-01T23:23:20.000000	-1.0023	0.43248	0.55346	145.85	-54.226	33.573	-0.9417556105654719	0.5520331605695941	0.55346	138.10666853884968	-71.68842083000784	33.573	-0.9417556105654719	0.5520331605695941	0.74946	138.10666853884968	-71.68842083000784	33.573	-0.7984536511268286	0.47593893199848714	-0.3687192699200519	-0.5615894209868241	0.34216564007830874	0.7533525051298928	2.6673	22.735	0.0	0.0	0.0
2021-10-01T23:23:20.000000	-1.037	0.44529	0.54508	135.42	-49.575	34.125	-0.9746245272806575	0.568998431388835	0.54508	128.32514860521104	-65.79447743124416	34.125	-0.9746245272806575	0.568998431388835	0.74108	128.32514860521104	-65.79447743124416	34.125	-0.7984536511268286	0.47593893199848714	-0.3687192699200519	-0.5615894209868241	0.34216564007830874	0.7533525051298928	2.6673	22.735	0.0	0.0	0.0
2021-10-01T23:23:20.000000	-1.0717	0.45788	0.53601	126.08	-45.426	34.137	-1.0075204006330636	0.5857453599544697	0.53601	119.56390514678202	-60.5323092410269	34.137	-1.0075204006330636	0.5857453599544697	0.73201	119.56390514678202	-60.5323092410269	34.137	-0.7984536511268286	0.47593893199848714	-0.3687192699200519	-0.5615894209868241	0.34216564007830874	0.7533525051298928	2.6673	22.735	0.0	0.0	0.0
2021-10-01T23:23:20.000000	-1.1063	0.47024	0.52637	117.72	-41.729	33.707	-1.0403452094454695	0.6022517686016889	0.52637	111.71989354521867	-55.83881470129005	33.707	-1.0403452094454695	0.6022517686016889	0.72237	111.71989354521867	-55.83881470129005	33.707	-0.7984536511268286	0.47593893199848714	-0.3687192699200519	-0.5615894209868241	0.34216564007830874	0.7533525051298928	2.6673	22.735	0.0	0.0	0.0
2021-10-01T23:23:20.000000	-1.1408	0.48238	0.51627	110.25	-38.438	32.919	-1.0730977284161836	0.6185275819783838	0.51627	104.70942835728273	-51.657312716507754	32.919	-1.0730977284161836	0.6185275819783838	0.71227	104.70942835728273	-51.657312716507754	32.919	-0.7984536511268286	0.47593893199848714	-0.3687192699200519	-0.5615894209868241	0.34216564007830874	0.7533525051298928	2.6673	22.735	0.0	0.0	0.0
2021-10-01T23:23:20.000000	-1.1753	0.4943	0.5058	103.59	-35.516	31.852	-1.105877204024118	0.6345850531014727	0.5058	98.45764601610448	-47.941279675948	31.852	-1.105877204024118	0.6345850531014727	0.7018	98.45764601610448	-47.941279675948	31.852	-0.7984536511268286	0.47593893199848714	-0.3687192699200519	-0.5615894209868241	0.34216564007830874	0.7533525051298928	2.6673	22.735	0.0	0.0	0.0
2021-10-01T23:23:20.000000	-1.2098	0.50603	0.49509	97.669	-32.928	30.579	-1.1386799603641973	0.650453955914629	0.49509	92.89837007757787	-44.64727966997971	30.579	-1.1386799603641973	0.650453955914629	0.69109	92.89837007757787	-44.64727966997971	30.579	-0.7984536511268286	0.47593893199848714	-0.3687192699200519	-0.5615894209868241	0.34216564007830874	0.7533525051298928	2.6673	22.735	0.0	0.0	0.0
2021-10-01T23:23:20.000000	-1.2443	0.51756	0.48424	92.424	-30.642	29.165	-1.1715072227381127	0.6661243657699616	0.48424	87.9729962254023	-41.73583442469258	29.165	-1.1715072227381127	0.6661243657699616	0.68024	87.9729962254023	-41.73583442469258	29.165	-0.7984536511268286	0.47593893199848714	-0.3687192699200519	-0.5615894209868241	0.34216564007830874	0.7533525051298928	2.6673	22.735	0.0	0.0	0.0
2021-10-01T23:23:20.000000	-1.2788	0.52892	0.47333	87.793	-28.628	27.674	-1.2043553152407893	0.681626056611144	0.47333	83.62366754772786	-39.16957312592373	27.674	-1.2043553152407893	0.681626056611144	0.66933	83.62366754772786	-39.16957312592373	27.674	-0.7984536511268286	0.47593893199848714	-0.3687192699200519	-0.5615894209868241	0.34216564007830874	0.7533525051298928	2.6673	22.735	0.0	0.0	0.0
2021-10-01T23:23:20.000000	-1.3135	0.54012	0.46246	83.715	-26.858	26.163	-1.2374215055283588	0.6969934591199041	0.46246	79.79327453715545	-36.91323241925774	26.163	-1.2374215055283588	0.6969934591199041	0.65846	79.79327453715545	-36.91323241925774	26.163	-0.7984536511268286	0.47593893199848714	-0.3687192699200519	-0.5615894209868241	0.34216564007830874	0.7533525051298928	2.6673	22.735	0.0	0.0	0.0
2021-10-01T23:23:20.000000	-1.3481	0.55116	0.45169	80.131	-25.306	24.682	-1.2704080541640859	0.7121898142454868	0.45169	76.42644755552581	-34.93377894019572	24.682	-1.2704080541640859	0.7121898142454868	0.64769	76.42644755552581	-34.93377894019572	24.682	-0.7984536511268286	0.47593893199848714	-0.3687192699200519	-0.5615894209868241	0.34216564007830874	0.7533525051298928	2.6673	22.735	0.0	0.0	0.0
2021-10-01T23:23:20.000000	-1.3829	0.56206	0.44108	76.979	-23.944	23.276	-1.303610249981322	0.7272717303344295	0.44108	73.46508463065071	-33.195826804153064	23.276	-1.303610249981322	0.7272717303344295	0.6370800000000001	73.46508463065071	-33.195826804153064	23.276	-0.7984536511268286	0.47593893199848714	-0.3687192699200519	-0.5615894209868241	0.34216564007830874	0.7533525051298928	2.6673	22.735	0.0	0.0	0.0
2021-10-01T23:23:20.000000	-1.4178	0.57283	0.43064	74.201	-22.746	21.976	-1.3369276211994636	0.7422368790177049	0.43064	70.85480858916003	-31.666465176800102	21.976	-1.3369276211994636	0.7422368790177049	0.6266400000000001	70.85480858916003	-31.666465176800102	21.976	-0.7984536511268286	0.47593893199848714	-0.3687192699200519	-0.5615894209868241	0.34216564007830874	0.7533525051298928	2.6673	22.735	0.0	0.0	0.0
2021-10-01T23:23:20.000000	-1.4528	0.58348	0.42039	71.739	-21.688	20.805	-1.3703589425168192	0.7570951849432045	0.42039	68.54099719734526	-30.3147681533854	20.805	-1.3703589425168192	0.7570951849432045	0.61639	68.54099719734526	-30.3147681533854	20.805	-0.7984536511268286	0.47593893199848714	-0.3687192699200519	-0.5615894209868241	0.34216564007830874	0.7533525051298928	2.6673	22.735	0.0	0.0	0.0
2021-10-01T23:23:20.000000	-1.4878	0.59401	0.41032	69.536	-20.748	19.776	-1.4038049674544766	0.7718343950940099	0.41032	66.46977562594864	-29.111917288904955	19.776	-1.4038049674544766	0.7718343950940099	0.60632	66.46977562594864	-29.111917288904955	19.776	-0.7984536511268286	0.47593893199848714	-0.3687192699200519	-0.5615894209868241	0.34216564007830874	0.7533525051298928	2.6673	22.735	0.0	0.0	0.0
2021-10-01T23:23:20.000000	-1.523	0.60443	0.40041	67.545	-19.904	18.891	-1.4374629636685676	0.7864889401518486	0.40041	64.59719369360366	-28.030319440046576	18.891	-1.4374629636685676	0.7864889401518486	0.59641	64.59719369360366	-28.030319440046576	18.891	-0.7984536511268286	0.47593893199848714	-0.3687192699200519	-0.5615894209868241	0.34216564007830874	0.7533525051298928	2.6673	22.735	0.0	0.0	0.0
2021-10-01T23:23:20.000000	-1.5582	0.61474	0.39063	65.72	-19.14	18.144	-1.4711344382012688	0.8010343140828842	0.39063	62.879558502717735	-27.048458782401966	18.144	-1.4711344382012688	0.8010343140828842	0.58663	62.879558502717735	-27.048458782401966	18.144	-0.7984536511268286	0.47593893199848714	-0.3687192699200519	-0.5615894209868241	0.34216564007830874	0.7533525051298928	2.6673	22.735	0.0	0.0	0.0
2021-10-01T23:23:20.000000	-1.5935	0.62496	0.38094	64.025	-18.439	17.524	-1.5049161869281082	0.8155026191998176	0.38094	61.28322433375873	-26.145052328465553	17.524	-1.5049161869281082	0.8155026191998176	0.57694	61.28322433375873	-26.145052328465553	17.524	-0.7984536511268286	0.47593893199848714	-0.3687192699200519	-0.5615894209868241	0.34216564007830874	0.7533525051298928	2.6673	22.735	0.0	0.0	0.0
2021-10-01T23:23:20.000000	-1.6288	0.63507	0.3713	62.429	-17.79	17.017	-1.538711413973558	0.8298617531899479	0.3713	59.77877261012497	-25.305384530312367	17.017	-1.538711413973558	0.8298617531899479	0.5673	59.77877261012497	-25.305384530312367	17.017	-0.7984536511268286	0.47593893199848714	-0.3687192699200519	-0.5615894209868241	0.34216564007830874	0.7533525051298928	2.6673	22.735	0.0	0.0	0.0
2021-10-01T23:23:20.000000	-1.6641	0.64509	0.36167	60.909	-17.182	16.606	-1.5725176687342337	0.8441315653490575	0.36167	58.344724473527734	-24.515720081370915	16.606	-1.5725176687342337	0.8441315653490575	0.55767	58.344724473527734	-24.515720081370915	16.606	-0.7984536511268286	0.47593893199848714	-0.3687192699200519	-0.5615894209868241	0.34216564007830874	0.7533525051298928	2.6673	22.735	0.0	0.0	0.0
2021-10-01T23:23:20.000000	-1.6995	0.65501	0.35202	59.446	-16.609	16.274	-1.6064354229907398	0.8583143840461734	0.35202	56.962958273988875	-23.767776119692012	16.274	-1.6064354229907398	0.8583143840461734	0.54802	56.962958273988875	-23.767776119692012	16.274	-0.7984536511268286	0.47593893199848714	-0.3687192699200519	-0.5615894209868241	0.34216564007830874	0.7533525051298928	2.6673	22.735	0.0	0.0	0.0
2021-10-01T23:23:20.000000	-1.7348	0.66485	0.3423	58.026	-16.063	16.007	-1.6402637331818688	0.8724055525432417	0.3423	55.62055974581419	-23.051897504594155	16.007	-1.6402637331818688	0.8724055525432417	0.5383	55.62055974581419	-23.051897504594155	16.007	-0.7984536511268286	0.47593893199848714	-0.3687192699200519	-0.5615894209868241	0.34216564007830874	0.7533525051298928	2.6673	22.735	0.0	0.0	0.0
2021-10-01T23:23:20.000000	-1.7702	0.67459	0.3325	56.638	-15.54	15.79	-1.6742035428688276	0.8864097275783163	0.3325	54.30710189700009	-22.362766545059863	15.79	-1.6742035428688276	0.8864097275783163	0.5285	54.30710189700009	-22.362766545059863	15.79	-0.7984536511268286	0.47593893199848714	-0.3687192699200519	-0.5615894209868241	0.34216564007830874	0.7533525051298928	2.6673	22.735	0.0	0.0	0.0
2021-10-01T23:23:20.000000	-1.8055	0.68425	0.32258	55.273	-15.037	15.611	-1.7080539084904096	0.9003222524133434	0.32258	53.01402013495208	-21.696303075199147	15.611	-1.7080539084904096	0.9003222524133434	0.51858	53.01402013495208	-21.696303075199147	15.611	-0.7984536511268286	0.47593893199848714	-0.3687192699200519	-0.5615894209868241	0.34216564007830874	0.7533525051298928	2.6673	22.735	0.0	0.0	0.0
2021-10-01T23:23:20.000000	-1.8409	0.69383	0.31252	53.927	-14.551	15.461	-1.7420133230044375	0.9141676330821589	0.31252	51.7377121910212	-21.049039579967904	15.461	-1.7420133230044375	0.9141676330821589	0.5085200000000001	51.7377121910212	-21.049039579967904	15.461	-0.7984536511268286	0.47593893199848714	-0.3687192699200519	-0.5615894209868241	0.34216564007830874	0.7533525051298928	2.6673	22.735	0.0	0.0	0.0
2021-10-01T23:23:20.000000	-1.8762	0.70332	0.30231	52.592	-14.079	15.333	-1.7758845187547803	0.9279114389030356	0.30231	50.47060593740209	-20.41701842364533	15.333	-1.7758845187547803	0.9279114389030356	0.49831000000000003	50.47060593740209	-20.41701842364533	15.333	-0.7984536511268286	0.47593893199848714	-0.3687192699200519	-0.5615894209868241	0.34216564007830874	0.7533525051298928	2.6673	22.735	0.0	0.0	0.0
2021-10-01T23:23:20.000000	-1.9115	0.71273	0.29193	51.265	-13.62	15.22	-1.8097655169186575	0.9415758475407829	0.29193	49.20984650989655	-19.79887955093476	15.22	-1.8097655169186575	0.9415758475407829	0.48793000000000003	49.20984650989655	-19.79887955093476	15.22	-0.7984536511268286	0.47593893199848714	-0.3687192699200519	-0.5615894209868241	0.34216564007830874	0.7533525051298928	2.6673	22.735	0.0	0.0	0.0
2021-10-01T23:23:20.000000	-1.9467	0.72206	0.28136	49.939	-13.171	15.119	-1.8435570710171578	0.9551486059784826	0.28136	47.9488542454883	-19.190787856284558	15.119	-1.8435570710171578	0.9551486059784826	0.47736	47.9488542454883	-19.190787856284558	15.119	-0.7984536511268286	0.47593893199848714	-0.3687192699200519	-0.5615894209868241	0.34216564007830874	0.7533525051298928	2.6673	22.735	0.0	0.0	0.0
2021-10-01T23:23:20.000000	-1.9819	0.73131	0.27059	48.61	-12.73	15.026	-1.8773584275291924	0.9686419672330526	0.27059	46.68390434535923	-18.590268289439756	15.026	-1.8773584275291924	0.9686419672330526	0.46659	46.68390434535923	-18.590268289439756	15.026	-0.7984536511268286	0.47593893199848714	-0.3687192699200519	-0.5615894209868241	0.34216564007830874	0.7533525051298928	2.6673	22.735	0.0	0.0	0.0
2021-10-01T23:23:20.000000	-2.0171	0.74049	0.2596	47.269	-12.296	14.94	-1.9111683611530699	0.9820658559523845	0.2596	45.406187156576465	-17.99522561408859	14.94	-1.9111683611530699	0.9820658559523845	0.4556	45.406187156576465	-17.99522561408859	14.94	-0.7984536511268286	0.47593893199848714	-0.3687192699200519	-0.5615894209868241	0.34216564007830874	0.7533525051298928	2.6673	22.735	0.0	0.0	0.0
2021-10-01T23:23:20.000000	-2.0522	0.7496	0.24837	45.909	-11.865	14.859	-1.9448876254098781	0.9954080191195598	0.24837	44.1092455462929	-17.400832259890315	14.859	-1.9448876254098781	0.9954080191195598	0.44437000000000004	44.1092455462929	-17.400832259890315	14.859	-0.7984536511268286	0.47593893199848714	-0.3687192699200519	-0.5615894209868241	0.34216564007830874	0.7533525051298928	2.6673	22.735	0.0	0.0	0.0
2021-10-01T23:23:20.000000	-2.0873	0.75862	0.23689	44.521	-11.435	14.78	-1.9786179173819127	1.0086608604557141	0.23689	42.78439239174484	-16.80400052574405	14.78	-1.9786179173819127	1.0086608604557141	0.43289	42.78439239174484	-16.80400052574405	14.78	-0.7984536511268286	0.47593893199848714	-0.3687192699200519	-0.5615894209868241	0.34216564007830874	0.7533525051298928	2.6673	22.735	0.0	0.0	0.0
2021-10-01T23:23:20.000000	-2.1222	0.76758	0.22512	43.093	-11.003	14.702	-2.0121570682062746	1.0218296478706852	0.22512	41.4200857059704	-16.20028265525225	14.702	-2.0121570682062746	1.0218296478706852	0.42112	41.4200857059704	-16.20028265525225	14.702	-0.7984536511268286	0.47593893199848714	-0.3687192699200519	-0.5615894209868241	0.34216564007830874	0.7533525051298928	2.6673	22.735	0.0	0.0	0.0
2021-10-01T23:23:20.000000	-2.1571	0.77646	0.21304	41.612	-10.566	14.623	-2.045706021444171	1.0349190381025266	0.21304	40.00379103721858	-15.585108361848182	14.623	-2.045706021444171	1.0349190381025266	0.40904	40.00379103721858	-15.585108361848182	14.623	-0.7984536511268286	0.47593893199848714	-0.3687192699200519	-0.5615894209868241	0.34216564007830874	0.7533525051298928	2.6673	22.735	0.0	0.0	0.0
2021-10-01T23:23:20.000000	-2.1919	0.78527	0.20062	40.062	-10.12	14.54	-2.079164305314999	1.0479267027822114	0.20062	38.52011906954023	-14.952547303668457	14.54	-2.079164305314999	1.0479267027822114	0.39662	38.52011906954023	-14.952547303668457	14.54	-0.7984536511268286	0.47593893199848714	-0.3687192699200519	-0.5615894209868241	0.34216564007830874	0.7533525051298928	2.6673	22.735	0.0	0.0	0.0
2021-10-01T23:23:20.000000	-2.2266	0.79401	0.18782	38.425	-9.6603	14.451	-2.112531919818757	1.0608526419097397	0.18782	36.951781328526366	-14.29572935315893	14.451	-2.112531919818757	1.0608526419097397	0.38382	36.951781328526366	-14.29572935315893	14.451	-0.7984536511268286	0.47593893199848714	-0.3687192699200519	-0.5615894209868241	0.34216564007830874	0.7533525051298928	2.6673	22.735	0.0	0.0	0.0
2021-10-01T23:23:20.000000	-2.2611	0.80266	0.17458	36.676	-9.1806	14.353	-2.1457120690799183	1.073664753172411	0.17458	35.274738134514884	-13.605338727918596	14.353	-2.1457120690799183	1.073664753172411	0.37058	35.274738134514884	-13.605338727918596	14.353	-0.7984536511268286	0.47593893199848714	-0.3687192699200519	-0.5615894209868241	0.34216564007830874	0.7533525051298928	2.6673	22.735	0.0	0.0	0.0
2021-10-01T23:23:20.000000	-2.2954	0.81124	0.16084	34.783	-8.6736	14.243	-2.1787023024950987	1.0863828858660076	0.16084	33.458125084489005	-12.870209469573046	14.243	-2.1787023024950987	1.0863828858660076	0.35684000000000005	33.458125084489005	-12.870209469573046	14.243	-0.7984536511268286	0.47593893199848714	-0.3687192699200519	-0.5615894209868241	0.34216564007830874	0.7533525051298928	2.6673	22.735	0.0	0.0	0.0
2021-10-01T23:23:20.000000	-2.3295	0.81974	0.14651	32.704	-8.129	14.121	-2.2115038453659897	1.0989971153426379	0.14651	31.461520718048334	-12.074972923688698	14.121	-2.2115038453659897	1.0989971153426379	0.34251	31.461520718048334	-12.074972923688698	14.121	-0.7984536511268286	0.47593893199848714	-0.3687192699200519	-0.5615894209868241	0.34216564007830874	0.7533525051298928	2.6673	22.735	0.0	0.0	0.0
2021-10-01T23:23:20.000000	-2.3634	0.82813	0.13144	30.377	-7.5317	13.983	-2.244120373597667	1.1114776676586289	0.13144	29.22524242382219	-11.197046001460544	13.983	-2.244120373597667	1.1114776676586289	0.32744	29.22524242382219	-11.197046001460544	13.983	-0.7984536511268286	0.47593893199848714	-0.3687192699200519	-0.5615894209868241	0.34216564007830874	0.7533525051298928	2.6673	22.735	0.0	0.0	0.0
2021-10-01T23:23:20.000000	-2.3968	0.83641	0.11545	27.712	-6.8594	13.83	-2.2762541477533955	1.1237877837632255	0.11545	26.662700793562664	-10.203269022864818	13.83	-2.2762541477533955	1.1237877837632255	0.31145	26.662700793562664	-10.203269022864818	13.83	-0.7984536511268286	0.47593893199848714	-0.3687192699200519	-0.5615894209868241	0.34216564007830874	0.7533525051298928	2.6673	22.735	0.0	0.0	0.0
2021-10-01T23:23:20.000000	-2.4296	0.84454	0.0982	24.566	-6.0763	13.66	-2.3078108225610303	1.135875512047945	0.0982	23.63635994248254	-9.040589934257984	13.66	-2.3078108225610303	1.135875512047945	0.2942	23.63635994248254	-9.040589934257984	13.66	-0.7984536511268286	0.47593893199848714	-0.3687192699200519	-0.5615894209868241	0.34216564007830874	0.7533525051298928	2.6673	22.735	0.0	0.0	0.0
2021-10-01T23:23:20.000000	-2.451	0.84983	0.085739	22.089	-5.4642	13.54	-2.328401384453192	1.143747796402887	0.085739	21.253025376392515	-8.129595007773503	13.54	-2.328401384453192	1.143747796402887	0.281739	21.253025376392515	-8.129595007773503	13.54	-0.7984536511268286	0.47593893199848714	-0.3687192699200519	-0.5615894209868241	0.34216564007830874	0.7533525051298928	2.6673	22.735	0.0	0.0	0.0
2021-10-01T23:23:20.000000	-2.4718	0.85496	0.072195	19.179	-4.7472	13.415	-2.348416072298951	1.151387768290061	0.072195	18.4528069713614	-7.061434961654468	13.415	-2.348416072298951	1.151387768290061	0.268195	18.4528069713614	-7.061434961654468	13.415	-0.7984536511268286	0.47593893199848714	-0.3687192699200519	-0.5615894209868241	0.34216564007830874	0.7533525051298928	2.6673	22.735	0.0	0.0	0.0
2021-10-01T23:23:20.000000	-2.4851	0.85825	0.062346	16.912	-4.1888	13.331	-2.3612127297376175	1.1562826286963879	0.062346	16.271310140901168	-6.229466729873975	13.331	-2.3612127297376175	1.1562826286963879	0.258346	16.271310140901168	-6.229466729873975	13.331	-0.7984536511268286	0.47593893199848714	-0.3687192699200519	-0.5615894209868241	0.34216564007830874	0.7533525051298928	2.6673	22.735	0.0	0.0	0.0
2021-10-01T23:23:20.000000	-2.4977	0.86138	0.051601	14.292	-3.5427	13.248	-2.37333426665097	1.1609329236180284	0.051601	13.750219135719396	-5.267206186366369	13.248	-2.37333426665097	1.1609329236180284	0.24760100000000002	13.750219135719396	-5.267206186366369	13.248	-0.7984536511268286	0.47593893199848714	-0.3687192699200519	-0.5615894209868241	0.34216564007830874	0.7533525051298928	2.6673	22.735	0.0	0.0	0.0
2021-10-01T23:23:20.000000	-2.5092	0.86425	0.039649	11.202	-2.7795	13.169	-2.384395950140279	1.165190394508397	0.039649	10.777017962463178	-4.131138836537211	13.169	-2.384395950140279	1.165190394508397	0.235649	10.777017962463178	-4.131138836537211	13.169	-0.7984536511268286	0.47593893199848714	-0.3687192699200519	-0.5615894209868241	0.34216564007830874	0.7533525051298928	2.6673	22.735	0.0	0.0	0.0
2021-10-01T23:23:20.000000	-2.5189	0.86665	0.026068	7.494	-1.8613	13.101	-2.393728786188691	1.168760852643352	0.026068	7.209465725754986	-2.765515799839903	13.101	-2.393728786188691	1.168760852643352	0.22206800000000002	7.209465725754986	-2.765515799839903	13.101	-0.7984536511268286	0.47593893199848714	-0.3687192699200519	-0.5615894209868241	0.34216564007830874	0.7533525051298928	2.6673	22.735	0.0	0.0	0.0
2021-10-01T23:23:20.000000	-2.5252	0.86821	0.01055	3.0684	-0.76266	13.056	-2.399790167296213	1.1710810377802265	0.01055	2.951830100102616	-1.1328847671886917	13.056	-2.399790167296213	1.1710810377802265	0.20655	2.951830100102616	-1.1328847671886917	13.056	-0.7984536511268286	0.47593893199848714	-0.3687192699200519	-0.5615894209868241	0.34216564007830874	0.7533525051298928	2.6673	22.735	0.0	0.0	0.0
2021-10-01T23:23:20.000000	-2.526	0.86841	-0.0062031	-1.8069	0.44914	13.05	-2.4005596330936716	1.1713775548733962	-0.0062031	-1.73825142727167	0.6671553980805385	13.05	-2.4005596330936716	1.1713775548733962	0.18979690000000002	-1.73825142727167	0.6671553980805385	13.05	-0.7984536511268286	0.47593893199848714	-0.3687192699200519	-0.5615894209868241	0.34216564007830874	0.7533525051298928	2.6673	22.735	0.0	0.0	0.0
2021-10-01T23:23:20.000000	-2.521	0.86716	-0.022183	-6.4014	1.5903	13.086	-2.395750471859557	1.1695243230410854	-0.022183	-6.158304373012521	2.3626813791399925	13.086	-2.395750471859557	1.1695243230410854	0.173817	-6.158304373012521	2.3626813791399925	13.086	-0.7984536511268286	0.47593893199848714	-0.3687192699200519	-0.5615894209868241	0.34216564007830874	0.7533525051298928	2.6673	22.735	0.0	0.0	0.0
2021-10-01T23:23:20.000000	-2.512	0.86493	-0.036261	-10.295	2.5551	13.15	-2.387091531034767	1.1662083550387088	-0.036261	-9.90434816869721	3.7972948744104946	13.15	-2.387091531034767	1.1662083550387088	0.15973900000000002	-9.90434816869721	3.7972948744104946	13.15	-0.7984536511268286	0.47593893199848714	-0.3687192699200519	-0.5615894209868241	0.34216564007830874	0.7533525051298928	2.6673	22.735	0.0	0.0	0.0
2021-10-01T23:23:20.000000	-2.5008	0.86216	-0.048597	-13.532	3.3552	13.226	-2.376315333965275	1.1620868896780066	-0.048597	-13.01892030271102	4.987996109827952	13.226	-2.376315333965275	1.1620868896780066	0.147403	-13.01892030271102	4.987996109827952	13.226	-0.7984536511268286	0.47593893199848714	-0.3687192699200519	-0.5615894209868241	0.34216564007830874	0.7533525051298928	2.6673	22.735	0.0	0.0	0.0
2021-10-01T23:23:20.000000	-2.4753	0.85584	-0.069683	-18.614	4.6078	13.393	-2.3517818725119852	1.1526899928966239	-0.069683	-17.909145071093466	6.853855824463239	13.393	-2.3517818725119852	1.1526899928966239	0.126317	-17.909145071093466	6.853855824463239	13.393	-0.7984536511268286	0.47593893199848714	-0.3687192699200519	-0.5615894209868241	0.34216564007830874	0.7533525051298928	2.6673	22.735	0.0	0.0	0.0
2021-10-01T23:23:20.000000	-2.4476	0.849	-0.087775	-22.507	5.5672	13.559	-2.32512870421061	1.1425074480526982	-0.087775	-21.65525505081827	8.283036491770991	13.559	-2.32512870421061	1.1425074480526982	0.108225	-21.65525505081827	8.283036491770991	13.559	-0.7984536511268286	0.47593893199848714	-0.3687192699200519	-0.5615894209868241	0.34216564007830874	0.7533525051298928	2.6673	22.735	0.0	0.0	0.0
2021-10-01T23:23:20.000000	-2.4189	0.84189	-0.10402	-25.662	6.3482	13.717	-2.297516154265795	1.131934407546528	-0.10402	-24.69078539835574	9.44473417584332	13.717	-2.297516154265795	1.131934407546528	0.09198	-24.69078539835574	9.44473417584332	13.717	-0.7984536511268286	0.47593893199848714	-0.3687192699200519	-0.5615894209868241	0.34216564007830874	0.7533525051298928	2.6673	22.735	0.0	0.0	0.0
2021-10-01T23:23:20.000000	-2.3896	0.83463	-0.11901	-28.324	7.0129	13.864	-2.269326504972887	1.1211389792204804	-0.11901	-27.2512808635337	10.430600831534198	13.864	-2.269326504972887	1.1211389792204804	0.07699	-27.2512808635337	10.430600831534198	13.864	-0.7984536511268286	0.47593893199848714	-0.3687192699200519	-0.5615894209868241	0.34216564007830874	0.7533525051298928	2.6673	22.735	0.0	0.0	0.0
2021-10-01T23:23:20.000000	-2.3598	0.82725	-0.13307	-30.636	7.5978	13.998	-2.240655326905721	1.1101631900351476	-0.13307	-29.47419156002093	11.294383237839543	13.998	-2.240655326905721	1.1101631900351476	0.06293000000000001	-29.47419156002093	11.294383237839543	13.998	-0.7984536511268286	0.47593893199848714	-0.3687192699200519	-0.5615894209868241	0.34216564007830874	0.7533525051298928	2.6673	22.735	0.0	0.0	0.0
2021-10-01T23:23:20.000000	-2.3297	0.81978	-0.14643	-32.691	8.1258	14.12	-2.211697437117046	1.099061319968039	-0.14643	-31.44901077233118	12.070204144164144	14.12	-2.211697437117046	1.099061319968039	0.04957	-31.44901077233118	12.070204144164144	14.12	-0.7984536511268286	0.47593893199848714	-0.3687192699200519	-0.5615894209868241	0.34216564007830874	0.7533525051298928	2.6673	22.735	0.0	0.0	0.0
2021-10-01T23:23:20.000000	-2.2994	0.81224	-0.15921	-34.551	8.6123	14.23	-2.1825496314823902	1.087865471331856	-0.15921	-33.23538435278439	12.780944378749743	14.23	-2.1825496314823902	1.087865471331856	0.03679000000000002	-33.23538435278439	12.780944378749743	14.23	-0.7984536511268286	0.47593893199848714	-0.3687192699200519	-0.5615894209868241	0.34216564007830874	0.7533525051298928	2.6673	22.735	0.0	0.0	0.0
2021-10-01T23:23:20.000000	-2.2689	0.80463	-0.1715	-36.259	9.0679	14.329	-2.1532119100017537	1.076575644126598	-0.1715	-34.87468946751932	13.442392865635838	14.329	-2.1532119100017537	1.076575644126598	0.024499999999999994	-34.87468946751932	13.442392865635838	14.329	-0.7984536511268286	0.47593893199848714	-0.3687192699200519	-0.5615894209868241	0.34216564007830874	0.7533525051298928	2.6673	22.735	0.0	0.0	0.0
2021-10-01T23:23:20.000000	-2.2383	0.79695	-0.18339	-37.846	9.5003	14.419	-2.123783519154048	1.0652040913691836	-0.18339	-36.39674904269593	14.065990018943303	14.419	-2.123783519154048	1.0652040913691836	0.01261000000000001	-36.39674904269593	14.065990018943303	14.419	-0.7984536511268286	0.47593893199848714	-0.3687192699200519	-0.5615894209868241	0.34216564007830874	0.7533525051298928	2.6673	22.735	0.0	0.0	0.0
2021-10-01T23:23:20.000000	-2.2075	0.78921	-0.19491	-39.337	9.9153	14.501	-2.094163987158669	1.0537484846905854	-0.19491	-37.82566402306095	14.660555388678588	14.501	-2.094163987158669	1.0537484846905854	0.0010900000000000076	-37.82566402306095	14.660555388678588	14.501	-0.7984536511268286	0.47593893199848714	-0.3687192699200519	-0.5615894209868241	0.34216564007830874	0.7533525051298928	2.6673	22.735	0.0	0.0	0.0
2021-10-01T23:23:20.000000	-2.1766	0.78141	-0.20612	-40.752	10.317	14.577	-2.0644525604945296	1.042221077107722	-0.20612	-39.18078133070308	15.232608683860725	14.577	-2.0644525604945296	1.042221077107722	-0.01011999999999999	-39.18078133070308	15.232608683860725	14.577	-0.7984536511268286	0.47593893199848714	-0.3687192699200519	-0.5615894209868241	0.34216564007830874	0.7533525051298928	2.6673	22.735	0.0	0.0	0.0
2021-10-01T23:23:20.000000	-2.156	0.77618	-0.21343	-41.659	10.58	14.625	-2.044648618623512	1.0345063647754729	-0.21343	-40.0487214599386	15.604761786847419	14.625	-2.044648618623512	1.0345063647754729	-0.01743	-40.0487214599386	15.604761786847419	14.625	-0.7984536511268286	0.47593893199848714	-0.3687192699200519	-0.5615894209868241	0.34216564007830874	0.7533525051298928	2.6673	22.735	0.0	0.0	0.0
2021-10-01T23:23:20.000000	-2.1423	0.77268	-0.21823	-42.251	10.754	14.657	-2.031480706604727	1.0293540746957577	-0.21823	-40.61494036565902	15.849988520310077	14.657	-2.031480706604727	1.0293540746957577	-0.02223	-40.61494036565902	15.849988520310077	14.657	-0.7984536511268286	0.47593893199848714	-0.3687192699200519	-0.5615894209868241	0.34216564007830874	0.7533525051298928	2.6673	22.735	0.0	0.0	0.0
2021-10-01T23:23:20.000000	-2.1331	0.77034	-0.22141	-42.64	10.869	14.678	-2.0226367511407233	1.0259044295327415	-0.22141	-40.98691819917015	16.011786206870696	14.678	-2.0226367511407233	1.0259044295327415	-0.025409999999999988	-40.98691819917015	16.011786206870696	14.678	-0.7984536511268286	0.47593893199848714	-0.3687192699200519	-0.5615894209868241	0.34216564007830874	0.7533525051298928	2.6673	22.735	0.0	0.0	1.0
2021-10-01T23:23:20.000000	-2.0981	0.76141	-0.23327	-44.083	11.302	14.756	-1.9889946779323737	1.012753163044526	-0.23327	-42.36598932661219	16.618334494689353	14.756	-1.9889946779323737	1.012753163044526	-0.03727	-42.36598932661219	16.618334494689353	14.756	-0.7984536511268286	0.47593893199848714	-0.3687192699200519	-0.5615894209868241	0.34216564007830874	0.7533525051298928	2.6673	22.735	0.0	0.0	0.37511
2021-10-01T23:23:20.000000	-2.0631	0.7524	-0.24484	-45.482	11.732	14.834	-1.9553624071375588	0.9995224993731806	-0.24484	-43.701759593840556	17.21651406069663	14.834	-1.9553624071375588	0.9995224993731806	-0.048839999999999995	-43.701759593840556	17.21651406069663	14.834	-0.7984536511268286	0.47593893199848714	-0.3687192699200519	-0.5615894209868241	0.34216564007830874	0.7533525051298928	2.6673	22.735	0.0	0.0	0.0
2021-10-01T23:23:20.000000	-2.028	0.74332	-0.25615	-46.85	12.162	14.915	-1.9216394669756751	0.9862101101496791	-0.25615	-45.00676345260625	17.810895191459245	14.915	-1.9216394669756751	0.9862101101496791	-0.06014999999999998	-45.00676345260625	17.810895191459245	14.915	-0.7984536511268286	0.47593893199848714	-0.3687192699200519	-0.5615894209868241	0.34216564007830874	0.7533525051298928	2.6673	22.735	0.0	0.0	0.0
2021-10-01T23:23:20.000000	-1.9929	0.73417	-0.26721	-48.196	12.595	14.999	-1.8879251039256342	0.972828248390939	-0.26721	-46.28956549550379	18.4055580528672	14.999	-1.8879251039256342	0.972828248390939	-0.07121	-46.28956549550379	18.4055580528672	14.999	-0.7984536511268286	0.47593893199848714	-0.3687192699200519	-0.5615894209868241	0.34216564007830874	0.7533525051298928	2.6673	22.735	0.0	0.0	0.0
2021-10-01T23:23:20.000000	-1.9577	0.72494	-0.27805	-49.528	13.033	15.089	-1.854121296810216	0.9593547364321513	-0.27805	-47.557860380507755	19.003467815852193	15.089	-1.854121296810216	0.9593547364321513	-0.08205000000000001	-47.557860380507755	19.003467815852193	15.089	-0.7984536511268286	0.47593893199848714	-0.3687192699200519	-0.5615894209868241	0.34216564007830874	0.7533525051298928	2.6673	22.735	0.0	0.0	0.0
2021-10-01T23:23:20.000000	-1.9224	0.71563	-0.28868	-50.854	13.48	15.188	-1.8202280456294206	0.945789574273316	-0.28868	-48.81909770525437	19.60957458092416	15.188	-1.8202280456294206	0.945789574273316	-0.09267999999999998	-48.81909770525437	19.60957458092416	15.188	-0.7984536511268286	0.47593893199848714	-0.3687192699200519	-0.5615894209868241	0.34216564007830874	0.7533525051298928	2.6673	22.735	0.0	0.0	0.0
2021-10-01T23:23:20.000000	-1.8871	0.70624	-0.29911	-52.18	13.935	15.296	-1.7863445968621594	0.932145014931351	-0.29911	-50.07935478864752	20.22362106430908	15.296	-1.7863445968621594	0.932145014931351	-0.10310999999999998	-50.07935478864752	20.22362106430908	15.296	-0.7984536511268286	0.47593893199848714	-0.3687192699200519	-0.5615894209868241	0.34216564007830874	0.7533525051298928	2.6673	22.735	0.0	0.0	0.0
2021-10-01T23:23:20.000000	-1.8518	0.69678	-0.30937	-53.512	14.403	15.42	-1.7524697252067412	0.9184309830541477	-0.30937	-51.34397376857602	20.85130477096763	15.42	-1.7524697252067412	0.9184309830541477	-0.11336999999999997	-51.34397376857602	20.85130477096763	15.42	-0.7984536511268286	0.47593893199848714	-0.3687192699200519	-0.5615894209868241	0.34216564007830874	0.7533525051298928	2.6673	22.735	0.0	0.0	0.0
2021-10-01T23:23:20.000000	-1.8165	0.68723	-0.31948	-54.854	14.885	15.562	-1.7186058812665497	0.9046276293459239	-0.31948	-52.61680197402714	21.494108286365663	15.562	-1.7186058812665497	0.9046276293459239	-0.12347999999999998	-52.61680197402714	21.494108286365663	15.562	-0.7984536511268286	0.47593893199848714	-0.3687192699200519	-0.5615894209868241	0.34216564007830874	0.7533525051298928	2.6673	22.735	0.0	0.0	0.0
2021-10-01T23:23:20.000000	-1.7811	0.6776	-0.32943	-56.212	15.382	15.731	-1.6846525932609804	0.8907326254376523	-0.32943	-53.903671663566435	22.153759256307396	15.731	-1.6846525932609804	0.8907326254376523	-0.13343	-53.903671663566435	22.153759256307396	15.731	-0.7984536511268286	0.47593893199848714	-0.3687192699200519	-0.5615894209868241	0.34216564007830874	0.7533525051298928	2.6673	22.735	0.0	0.0	0.0
2021-10-01T23:23:20.000000	-1.7458	0.66788	-0.33927	-57.593	15.898	15.935	-1.6508095794495499	0.8767605527152783	-0.33927	-55.21103997004097	22.835085251133577	15.935	-1.6508095794495499	0.8767605527152783	-0.14327	-55.21103997004097	22.835085251133577	15.935	-0.7984536511268286	0.47593893199848714	-0.3687192699200519	-0.5615894209868241	0.34216564007830874	0.7533525051298928	2.6673	22.735	0.0	0.0	0.0
2021-10-01T23:23:20.000000	-1.7104	0.65807	-0.34901	-59.002	16.437	16.185	-1.6168783468744334	0.8626869051449654	-0.34901	-56.54337909671963	23.542668780846597	16.185	-1.6168783468744334	0.8626869051449654	-0.15300999999999998	-56.54337909671963	23.542668780846597	16.185	-0.7984536511268286	0.47593893199848714	-0.3687192699200519	-0.5615894209868241	0.34216564007830874	0.7533525051298928	2.6673	22.735	0.0	0.0	0.0
2021-10-01T23:23:20.000000	-1.6751	0.64818	-0.35868	-60.45	17.001	16.495	-1.583056163191764	0.8485461134084411	-0.35868	-57.91136109594436	24.279842606885698	16.495	-1.583056163191764	0.8485461134084411	-0.16268	-57.91136109594436	24.279842606885698	16.495	-0.7984536511268286	0.47593893199848714	-0.3687192699200519	-0.5615894209868241	0.34216564007830874	0.7533525051298928	2.6673	22.735	0.0	0.0	0.0
2021-10-01T23:23:20.000000	-1.6397	0.63819	-0.36832	-61.951	17.597	16.88	-1.5491469860471005	0.8342938221760868	-0.36832	-59.328022763578524	25.055269405143264	16.88	-1.5491469860471005	0.8342938221760868	-0.17231999999999997	-59.328022763578524	25.055269405143264	16.88	-0.7984536511268286	0.47593893199848714	-0.3687192699200519	-0.5615894209868241	0.34216564007830874	0.7533525051298928	2.6673	22.735	0.0	0.0	0.0
2021-10-01T23:23:20.000000	-1.6044	0.6281	-0.37795	-63.521	18.233	17.356	-1.5153493083982674	0.8199545374817389	-0.37795	-60.80826329489457	25.87884937663916	17.356	-1.5153493083982674	0.8199545374817389	-0.18195	-60.80826329489457	25.87884937663916	17.356	-0.7984536511268286	0.47593893199848714	-0.3687192699200519	-0.5615894209868241	0.34216564007830874	0.7533525051298928	2.6673	22.735	0.0	0.0	0.0
2021-10-01T23:23:20.000000	-1.5691	0.61792	-0.38762	-65.182	18.916	17.939	-1.4815626584646606	0.8055259309563705	-0.38762	-62.37305920406884	26.760225438619237	17.939	-1.4815626584646606	0.8055259309563705	-0.19162	-62.37305920406884	26.760225438619237	17.939	-0.7984536511268286	0.47593893199848714	-0.3687192699200519	-0.5615894209868241	0.34216564007830874	0.7533525051298928	2.6673	22.735	0.0	0.0	0.0
2021-10-01T23:23:20.000000	-1.5339	0.60764	-0.39737	-66.963	19.66	18.645	-1.447887508026884	0.7910103309690082	-0.39737	-64.04947654761718	27.71684547303744	18.645	-1.447887508026884	0.7910103309690082	-0.20137	-64.04947654761718	27.71684547303744	18.645	-0.7984536511268286	0.47593893199848714	-0.3687192699200519	-0.5615894209868241	0.34216564007830874	0.7533525051298928	2.6673	22.735	0.0	0.0	0.0
2021-10-01T23:23:20.000000	-1.4987	0.59725	-0.40723	-68.898	20.477	19.486	-1.4142258359077173	0.7763855598548428	-0.40723	-65.86978876633945	28.764785083115402	19.486	-1.4142258359077173	0.7763855598548428	-0.21122999999999997	-65.86978876633945	28.764785083115402	19.486	-0.7984536511268286	0.47593893199848714	-0.3687192699200519	-0.5615894209868241	0.34216564007830874	0.7533525051298928	2.6673	22.735	0.0	0.0	0.0
2021-10-01T23:23:20.000000	-1.4636	0.58676	-0.41725	-71.03	21.385	20.47	-1.3806756632843808	0.7616737952786842	-0.41725	-67.8744663031225	29.9271774323321	20.47	-1.3806756632843808	0.7616737952786842	-0.22125	-67.8744663031225	29.9271774323321	20.47	-0.7984536511268286	0.47593893199848714	-0.3687192699200519	-0.5615894209868241	0.34216564007830874	0.7533525051298928	2.6673	22.735	0.0	0.0	0.0
2021-10-01T23:23:20.000000	-1.4286	0.57615	-0.42744	-73.407	22.404	21.598	-1.3472394407602581	0.7468551879447495	-0.42744	-70.10869686446031	31.22975326459067	21.598	-1.3472394407602581	0.7468551879447495	-0.23143999999999998	-70.10869686446031	31.22975326459067	21.598	-0.7984536511268286	0.47593893199848714	-0.3687192699200519	-0.5615894209868241	0.34216564007830874	0.7533525051298928	2.6673	22.735	0.0	0.0	0.0
2021-10-01T23:23:20.000000	-1.3937	0.56542	-0.43782	-76.081	23.556	22.86	-1.313917168335349	0.7319297378530387	-0.43782	-72.62139295566507	32.7007183740492	22.86	-1.313917168335349	0.7319297378530387	-0.24181999999999998	-72.62139295566507	32.7007183740492	22.86	-0.7984536511268286	0.47593893199848714	-0.3687192699200519	-0.5615894209868241	0.34216564007830874	0.7533525051298928	2.6673	22.735	0.0	0.0	0.0
2021-10-01T23:23:20.000000	-1.3589	0.55456	-0.44838	-79.11	24.864	24.237	-1.2807100713113455	0.7168875203556607	-0.44838	-75.46729934061445	34.370006200670005	24.237	-1.2807100713113455	0.7168875203556607	-0.25238	-75.46729934061445	34.370006200670005	24.237	-0.7984536511268286	0.47593893199848714	-0.3687192699200519	-0.5615894209868241	0.34216564007830874	0.7533525051298928	2.6673	22.735	0.0	0.0	0.0
2021-10-01T23:23:20.000000	-1.3242	0.54356	-0.45911	-82.553	26.355	25.698	-1.2476193749899396	0.7017186108047244	-0.45911	-78.70166312729849	36.271642573741055	25.698	-1.2476193749899396	0.7017186108047244	-0.26311	-78.70166312729849	36.271642573741055	25.698	-0.7984536511268286	0.47593893199848714	-0.3687192699200519	-0.5615894209868241	0.34216564007830874	0.7533525051298928	2.6673	22.735	0.0	0.0	0.0
2021-10-01T23:23:20.000000	-1.2896	0.53241	-0.46996	-86.472	28.054	27.205	-1.2146463046728229	0.6864130845523386	-0.46996	-82.382953878413	38.43803598347962	27.205	-1.2146463046728229	0.6864130845523386	-0.27396	-82.382953878413	38.43803598347962	27.205	-0.7984536511268286	0.47593893199848714	-0.3687192699200519	-0.5615894209868241	0.34216564007830874	0.7533525051298928	2.6673	22.735	0.0	0.0	0.0
2021-10-01T23:23:20.000000	-1.255	0.52111	-0.48086	-90.925	29.989	28.708	-1.1816916138810833	0.6709586885815849	-0.48086	-86.56530370698975	40.90408219379362	28.708	-1.1816916138810833	0.6709586885815849	-0.28486	-86.56530370698975	40.90408219379362	28.708	-0.7984536511268286	0.47593893199848714	-0.3687192699200519	-0.5615894209868241	0.34216564007830874	0.7533525051298928	2.6673	22.735	0.0	0.0	0.0
2021-10-01T23:23:20.000000	-1.2205	0.50963	-0.49174	-95.973	32.188	30.152	-1.1488582249987085	0.6553379019657083	-0.49174	-91.30582212042786	43.705044559098496	30.152	-1.1488582249987085	0.6553379019657083	-0.29574	-91.30582212042786	43.705044559098496	30.152	-0.7984536511268286	0.47593893199848714	-0.3687192699200519	-0.5615894209868241	0.34216564007830874	0.7533525051298928	2.6673	22.735	0.0	0.0	0.0
2021-10-01T23:23:20.000000	-1.186	0.49796	-0.5025	-101.68	34.679	31.476	-1.1160481168484786	0.6395285470398991	-0.5025	-96.6645960204938	46.87655402431724	31.476	-1.1160481168484786	0.6395285470398991	-0.30649999999999994	-96.6645960204938	46.87655402431724	31.476	-0.7984536511268286	0.47593893199848714	-0.3687192699200519	-0.5615894209868241	0.34216564007830874	0.7533525051298928	2.6673	22.735	0.0	0.0	0.0
2021-10-01T23:23:20.000000	-1.1515	0.4861	-0.51305	-108.1	37.494	32.615	-1.0832612894303932	0.6235306238041574	-0.51305	-102.69129754038613	50.4569860918375	32.615	-1.0832612894303932	0.6235306238041574	-0.31705	-102.69129754038613	50.4569860918375	32.615	-0.7984536511268286	0.47593893199848714	-0.3687192699200519	-0.5615894209868241	0.34216564007830874	0.7533525051298928	2.6673	22.735	0.0	0.0	0.0
2021-10-01T23:23:20.000000	-1.117	0.47403	-0.52328	-115.31	40.667	33.497	-1.0505001933478362	0.6073242829627008	-0.52328	-109.45818044311478	54.48951938751637	33.497	-1.0505001933478362	0.6073242829627008	-0.32727999999999996	-109.45818044311478	54.48951938751637	33.497	-0.7984536511268286	0.47593893199848714	-0.3687192699200519	-0.5615894209868241	0.34216564007830874	0.7533525051298928	2.6673	22.735	0.0	0.0	0.0
2021-10-01T23:23:20.000000	-1.0824	0.46174	-0.53308	-123.39	44.233	34.047	-1.0176668074235873	0.5908873468507199	-0.53308	-117.04035335588785	59.018692592507584	34.047	-1.0176668074235873	0.5908873468507199	-0.33708	-117.04035335588785	59.018692592507584	34.047	-0.7984536511268286	0.47593893199848714	-0.3687192699200519	-0.5615894209868241	0.34216564007830874	0.7533525051298928	2.6673	22.735	0.0	0.0	0.0
2021-10-01T23:23:20.000000	-1.0478	0.44922	-0.54234	-132.42	48.237	34.182	-0.9848616034382508	0.5742221438372417	-0.54234	-125.51169960422159	64.09896903585609	34.182	-0.9848616034382508	0.5742221438372417	-0.34634000000000004	-125.51169960422159	64.09896903585609	34.182	-0.7984536511268286	0.47593893199848714	-0.3687192699200519	-0.5615894209868241	0.34216564007830874	0.7533525051298928	2.6673	22.735	0.0	0.0	0.0
2021-10-01T23:23:20.000000	-1.0131	0.43648	-0.55094	-142.49	52.727	33.808	-0.9519841096112222	0.5573263455532391	-0.55094	-134.95565957101596	69.78901474266598	33.808	-0.9519841096112222	0.5573263455532391	-0.35494	-134.95565957101596	69.78901474266598	33.808	-0.7984536511268286	0.47593893199848714	-0.3687192699200519	-0.5615894209868241	0.34216564007830874	0.7533525051298928	2.6673	22.735	0.0	0.0	0.0
2021-10-01T23:23:20.000000	-0.97827	0.4235	-0.5588	-153.74	57.758	32.822	-0.919007002602212	0.5401764267978544	-0.5588	-145.50443916744246	76.16056950002437	32.822	-0.919007002602212	0.5401764267978544	-0.36279999999999996	-145.50443916744246	76.16056950002437	32.822	-0.7984536511268286	0.47593893199848714	-0.3687192699200519	-0.5615894209868241	0.34216564007830874	0.7533525051298928	2.6673	22.735	0.0	0.0	0.0
2021-10-01T23:23:20.000000	-0.94337	0.41029	-0.56579	-166.28	63.399	31.099	-0.8859886049968757	0.5227896640291296	-0.56579	-157.25875493863055	83.29559169699044	31.099	-0.8859886049968757	0.5227896640291296	-0.36979	-157.25875493863055	83.29559169699044	31.099	-0.7984536511268286	0.47593893199848714	-0.3687192699200519	-0.5615894209868241	0.34216564007830874	0.7533525051298928	2.6673	22.735	0.0	0.0	0.0
2021-10-01T23:23:20.000000	-0.90838	0.39685	-0.57184	-180.29	69.726	28.498	-0.8529090674994304	0.5051636066436812	-0.57184	-170.3879382537637	91.2915640879901	28.498	-0.8529090674994304	0.5051636066436812	-0.37584	-170.3879382537637	91.2915640879901	28.498	-0.7984536511268286	0.47593893199848714	-0.3687192699200519	-0.5615894209868241	0.34216564007830874	0.7533525051298928	2.6673	22.735	0.0	0.0	0.0
2021-10-01T23:23:20.000000	-0.8733	0.38319	-0.57684	-195.96	76.832	24.846	-0.8197671648081848	0.48730817928940023	-0.57684	-185.0691621170405	100.26406663055603	24.846	-0.8197671648081848	0.48730817928940023	-0.38084	-185.0691621170405	100.26406663055603	24.846	-0.7984536511268286	0.47593893199848714	-0.3687192699200519	-0.5615894209868241	0.34216564007830874	0.7533525051298928	2.6673	22.735	0.0	0.0	0.0
2021-10-01T23:23:20.000000	-0.83817	0.36933	-0.58071	-213.52	84.828	19.935	-0.7866001449113197	0.46924813246883645	-0.58071	-201.5170925811789	110.35144485519238	19.935	-0.7866001449113197	0.46924813246883645	-0.38470999999999994	-201.5170925811789	110.35144485519238	19.935	-0.7984536511268286	0.47593893199848714	-0.3687192699200519	-0.5615894209868241	0.34216564007830874	0.7533525051298928	2.6673	22.735	0.0	0.0	0.0
2021-10-01T23:23:20.000000	-0.80301	0.35526	-0.58338	-233.25	93.846	13.514	-0.7534290824063093	0.45097599213748235	-0.58338	-219.99344580480005	121.71901256143386	13.514	-0.7534290824063093	0.45097599213748235	-0.38738	-219.99344580480005	121.71901256143386	13.514	-0.7984536511268286	0.47593893199848714	-0.3687192699200519	-0.5615894209868241	0.34216564007830874	0.7533525051298928	2.6673	22.735	0.0	0.0	0.0
2021-10-01T23:23:20.000000	-0.76784	0.34103	-0.58477	-255.49	104.04	5.2702	-0.720267700080477	0.43254383213817743	-0.58477	-240.81679017015014	134.5612695843268	5.2702	-0.720267700080477	0.43254383213817743	-0.38877	-240.81679017015014	134.5612695843268	5.2702	-0.7984536511268286	0.47593893199848714	-0.3687192699200519	-0.5615894209868241	0.34216564007830874	0.7533525051298928	2.6673	22.735	0.0	0.0	0.0
2021-10-01T23:23:20.000000	-0.7327	0.32664	-0.58481	-280.64	115.62	-5.1815	-0.6871556965253877	0.413956553677689	-0.58481	-264.35838025734824	149.13564559725907	-5.1815	-0.6871556965253877	0.413956553677689	-0.38881000000000004	-264.35838025734824	149.13564559725907	-5.1815	-0.7984536511268286	0.47593893199848714	-0.3687192699200519	-0.5615894209868241	0.34216564007830874	0.7533525051298928	2.6673	22.735	0.0	0.0	0.0
