# Supplementary material for: Direct evidence of substorm-related impulsive injections of electrons at Mercury
Source: Nat Commun. 2023 Jul 18;14:4019. doi: 10.1038/s41467-023-39565-4 (PMC10354196; doi:10.1038/s41467-023-39565-4)
Supplement: Supplementary file 3 — SourceDatafile [file 41467_2023_39565_MOESM3_ESM.zip › SourceDataFile/FieldLinetracing/Final_KT17tracing_000514.txt]

2021-10-01T23:23:34.000000	-0.58252	0.25468	0.56591	445.92	-185.74	-92.361	-0.5469246054699369	0.3241372066448928	0.56591	419.8011451397848	-238.97906297273275	-92.361	-0.5469246054699369	0.3241372066448928	0.7619100000000001	419.8011451397848	-238.97906297273275	-92.361	-0.8051413059507515	0.4665954655189727	-0.36610947680857897	-0.5673893693879255	0.335996362601317	0.7517817155426545	2.6648	22.771	0.0	0.0	0.0
2021-10-01T23:23:34.000000	-0.6171	0.26902	0.57226	399.59	-164.96	-64.315	-0.5794869552515791	0.3426062449711831	0.57226	376.3664283755348	-212.67882191662483	-64.315	-0.5794869552515791	0.3426062449711831	0.7682599999999999	376.3664283755348	-212.67882191662483	-64.315	-0.8051413059507515	0.4665954655189727	-0.36610947680857897	-0.5673893693879255	0.335996362601317	0.7517817155426545	2.6648	22.771	0.0	0.0	0.0
2021-10-01T23:23:34.000000	-0.65193	0.28333	0.57709	359.51	-147.01	-41.844	-0.6123010971355765	0.3610761418960955	0.57709	338.7878561644893	-189.9530697711129	-41.844	-0.6123010971355765	0.3610761418960955	0.77309	338.7878561644893	-189.9530697711129	-41.844	-0.8051413059507515	0.4665954655189727	-0.36610947680857897	-0.5673893693879255	0.335996362601317	0.7517817155426545	2.6648	22.771	0.0	0.0	0.0
2021-10-01T23:23:34.000000	-0.68696	0.29759	0.58041	324.64	-131.42	-23.84	-0.6453198584858568	0.3795209216153885	0.58041	306.0908543054807	-170.20791670936146	-23.84	-0.6453198584858568	0.3795209216153885	0.77641	306.0908543054807	-170.20791670936146	-23.84	-0.8051413059507515	0.4665954655189727	-0.36610947680857897	-0.5673893693879255	0.335996362601317	0.7517817155426545	2.6648	22.771	0.0	0.0	0.0
2021-10-01T23:23:34.000000	-0.72214	0.31175	0.58226	294.15	-117.82	-9.4446	-0.678499742571423	0.3978848343811469	0.58226	277.49701318613825	-152.97445071897528	-9.4446	-0.678499742571423	0.3978848343811469	0.77826	277.49701318613825	-152.97445071897528	-9.4446	-0.8051413059507515	0.4665954655189727	-0.36610947680857897	-0.5673893693879255	0.335996362601317	0.7517817155426545	2.6648	22.771	0.0	0.0	0.0
2021-10-01T23:23:34.000000	-0.75741	0.3258	0.58269	267.35	-105.89	2.0183	-0.71178242680662	0.4161506037353287	0.58269	252.3607417561085	-137.8505372507004	2.0183	-0.71178242680662	0.4161506037353287	0.7786900000000001	252.3607417561085	-137.8505372507004	2.0183	-0.8051413059507515	0.4665954655189727	-0.36610947680857897	-0.5673893693879255	0.335996362601317	0.7517817155426545	2.6648	22.771	0.0	0.0	0.0
2021-10-01T23:23:34.000000	-0.79272	0.33971	0.58175	243.7	-95.397	11.081	-0.7451219638570673	0.4342823292258013	0.58175	230.17465855868676	-124.53876571731371	11.081	-0.7451219638570673	0.4342823292258013	0.7777499999999999	230.17465855868676	-124.53876571731371	11.081	-0.8051413059507515	0.4665954655189727	-0.36610947680857897	-0.5673893693879255	0.335996362601317	0.7517817155426545	2.6648	22.771	0.0	0.0	0.0
2021-10-01T23:23:34.000000	-0.82804	0.35345	0.5795	222.75	-86.131	18.169	-0.7784922556841667	0.45224656100381544	0.5795	210.51788577429826	-112.7755799369682	18.169	-0.7784922556841667	0.45224656100381544	0.7755000000000001	210.51788577429826	-112.7755799369682	18.169	-0.8051413059507515	0.4665954655189727	-0.36610947680857897	-0.5673893693879255	0.335996362601317	0.7517817155426545	2.6648	22.771	0.0	0.0	0.0
2021-10-01T23:23:34.000000	-0.86334	0.36701	0.57601	204.14	-77.925	23.623	-0.8118647536459368	0.4700296985164047	0.57601	193.0535986171137	-102.35112742897536	23.623	-0.8118647536459368	0.4700296985164047	0.7720100000000001	193.0535986171137	-102.35112742897536	23.623	-0.8051413059507515	0.4665954655189727	-0.36610947680857897	-0.5673893693879255	0.335996362601317	0.7517817155426545	2.6648	22.771	0.0	0.0	0.0
2021-10-01T23:23:34.000000	-0.89857	0.38037	0.57136	187.55	-70.64	27.719	-0.845192285106305	0.4876057659593274	0.57136	177.48124004813153	-93.08824593350931	27.719	-0.845192285106305	0.4876057659593274	0.76736	177.48124004813153	-93.08824593350931	27.719	-0.8051413059507515	0.4665954655189727	-0.36610947680857897	-0.5673893693879255	0.335996362601317	0.7517817155426545	2.6648	22.771	0.0	0.0	0.0
2021-10-01T23:23:34.000000	-0.93372	0.39352	0.56563	172.73	-64.159	30.681	-0.878466150719072	0.5049636133830007	0.56563	163.5670298998664	-84.84018452794759	30.681	-0.878466150719072	0.5049636133830007	0.76163	163.5670298998664	-84.84018452794759	30.681	-0.8051413059507515	0.4665954655189727	-0.36610947680857897	-0.5673893693879255	0.335996362601317	0.7517817155426545	2.6648	22.771	0.0	0.0	0.0
2021-10-01T23:23:34.000000	-0.96878	0.40645	0.55892	159.47	-58.386	32.697	-0.9116776511380384	0.5220920908378415	0.55892	151.11431346284508	-77.48593525700645	32.697	-0.9116776511380384	0.5220920908378415	0.75492	151.11431346284508	-77.48593525700645	32.697	-0.8051413059507515	0.4665954655189727	-0.36610947680857897	-0.5673893693879255	0.335996362601317	0.7517817155426545	2.6648	22.771	0.0	0.0	0.0
2021-10-01T23:23:34.000000	-1.0037	0.41916	0.55131	147.59	-53.238	33.92	-0.9447771631237486	0.5389850718153906	0.55131	139.95461707906827	-70.92106811273625	33.92	-0.9447771631237486	0.5389850718153906	0.7473099999999999	139.95461707906827	-70.92106811273625	33.92	-0.8051413059507515	0.4665954655189727	-0.36610947680857897	-0.5673893693879255	0.335996362601317	0.7517817155426545	2.6648	22.771	0.0	0.0	0.0
2021-10-01T23:23:34.000000	-1.0386	0.43163	0.54291	136.95	-48.646	34.482	-0.9778862330542799	0.5556374106401676	0.54291	129.95745025973295	-65.05994880100224	34.482	-0.9778862330542799	0.5556374106401676	0.73891	129.95745025973295	-65.05994880100224	34.482	-0.8051413059507515	0.4665954655189727	-0.36610947680857897	-0.5673893693879255	0.335996362601317	0.7517817155426545	2.6648	22.771	0.0	0.0	0.0
2021-10-01T23:23:34.000000	-1.0734	0.44389	0.53382	127.42	-44.551	34.495	-1.010921787841428	0.5720690788423115	0.53382	121.00102186223553	-59.82809297725271	34.495	-1.010921787841428	0.5720690788423115	0.7298199999999999	121.00102186223553	-59.82809297725271	34.495	-0.8051413059507515	0.4665954655189727	-0.36610947680857897	-0.5673893693879255	0.335996362601317	0.7517817155426545	2.6648	22.771	0.0	0.0	0.0
2021-10-01T23:23:34.000000	-1.1081	0.45592	0.52414	118.89	-40.903	34.055	-1.0438862780885763	0.5882602271260399	0.52414	112.9822872682321	-55.16239908342165	34.055	-1.0438862780885763	0.5882602271260399	0.72014	112.9822872682321	-55.16239908342165	34.055	-0.8051413059507515	0.4665954655189727	-0.36610947680857897	-0.5673893693879255	0.335996362601317	0.7517817155426545	2.6648	22.771	0.0	0.0	0.0
2021-10-01T23:23:34.000000	-1.1427	0.46774	0.514	111.27	-37.656	33.252	-1.0767772531923405	0.6042307047871351	0.514	105.81756103448434	-51.00618602398319	33.252	-1.0767772531923405	0.6042307047871351	0.71	105.81756103448434	-51.00618602398319	33.252	-0.8051413059507515	0.4665954655189727	-0.36610947680857897	-0.5673893693879255	0.335996362601317	0.7517817155426545	2.6648	22.771	0.0	0.0	0.0
2021-10-01T23:23:34.000000	-1.1773	0.47935	0.5035	104.48	-34.774	32.163	-1.1096939596316333	0.6199927648425154	0.5035	99.43185706395339	-47.313922652994464	32.163	-1.1096939596316333	0.6199927648425154	0.6995	99.43185706395339	-47.313922652994464	32.163	-0.8051413059507515	0.4665954655189727	-0.36610947680857897	-0.5673893693879255	0.335996362601317	0.7517817155426545	2.6648	22.771	0.0	0.0	0.0
2021-10-01T23:23:34.000000	-1.2119	0.49076	0.49274	98.441	-32.222	30.862	-1.1426351721047627	0.635556331940072	0.49274	93.75105919422022	-44.0411928194709	30.862	-1.1426351721047627	0.635556331940072	0.68874	93.75105919422022	-44.0411928194709	30.862	-0.8051413059507515	0.4665954655189727	-0.36610947680857897	-0.5673893693879255	0.335996362601317	0.7517817155426545	2.6648	22.771	0.0	0.0	0.0
2021-10-01T23:23:34.000000	-1.2465	0.50199	0.48185	93.097	-29.968	29.417	-1.1755984400083448	0.6509412553755874	0.48185	88.72351036250805	-41.1493759606865	29.417	-1.1755984400083448	0.6509412553755874	0.6778500000000001	88.72351036250805	-41.1493759606865	29.417	-0.8051413059507515	0.4665954655189727	-0.36610947680857897	-0.5673893693879255	0.335996362601317	0.7517817155426545	2.6648	22.771	0.0	0.0	0.0
2021-10-01T23:23:34.000000	-1.2811	0.51305	0.4709	88.381	-27.984	27.892	-1.208582538040688	0.6661574597969525	0.4709	84.28614627268308	-38.6024735412107	27.892	-1.208582538040688	0.6661574597969525	0.6669	84.28614627268308	-38.6024735412107	27.892	-0.8051413059507515	0.4665954655189727	-0.36610947680857897	-0.5673893693879255	0.335996362601317	0.7517817155426545	2.6648	22.771	0.0	0.0	0.0
2021-10-01T23:23:34.000000	-1.3158	0.52394	0.45999	84.231	-26.242	26.346	-1.2416867126807043	0.6812171982210857	0.45999	80.38086495255702	-36.365099676458875	26.346	-1.2416867126807043	0.6812171982210857	0.6559900000000001	80.38086495255702	-36.365099676458875	26.346	-0.8051413059507515	0.4665954655189727	-0.36610947680857897	-0.5673893693879255	0.335996362601317	0.7517817155426545	2.6648	22.771	0.0	0.0	0.0
2021-10-01T23:23:34.000000	-1.3506	0.53469	0.44919	80.586	-24.714	24.83	-1.2749072880233179	0.6961502445916605	0.44919	76.95055689473078	-34.40199101201557	24.83	-1.2749072880233179	0.6961502445916605	0.6451899999999999	76.95055689473078	-34.40199101201557	24.83	-0.8051413059507515	0.4665954655189727	-0.36610947680857897	-0.5673893693879255	0.335996362601317	0.7517817155426545	2.6648	22.771	0.0	0.0	0.0
2021-10-01T23:23:34.000000	-1.3854	0.5453	0.43855	77.385	-23.375	23.388	-1.3081450175896168	0.7109443458917589	0.43855	73.93774500129769	-32.68086158783271	23.388	-1.3081450175896168	0.7109443458917589	0.63455	73.93774500129769	-32.68086158783271	23.388	-0.8051413059507515	0.4665954655189727	-0.36610947680857897	-0.5673893693879255	0.335996362601317	0.7517817155426545	2.6648	22.771	0.0	0.0	0.0
2021-10-01T23:23:34.000000	-1.4204	0.55579	0.4281	74.567	-22.198	22.055	-1.3415959437340417	0.7256438574509995	0.4281	71.2851972346894	-31.167440514283932	22.055	-1.3415959437340417	0.7256438574509995	0.6241	71.2851972346894	-31.167440514283932	22.055	-0.8051413059507515	0.4665954655189727	-0.36610947680857897	-0.5673893693879255	0.335996362601317	0.7517817155426545	2.6648	22.771	0.0	0.0	0.0
2021-10-01T23:23:34.000000	-1.4554	0.56615	0.41784	72.072	-21.161	20.854	-1.37506279880046	0.7402143485876547	0.41784	68.93606137128089	-29.832541755857697	20.854	-1.37506279880046	0.7402143485876547	0.6138399999999999	68.93606137128089	-29.832541755857697	20.854	-0.8051413059507515	0.4665954655189727	-0.36610947680857897	-0.5673893693879255	0.335996362601317	0.7517817155426545	2.6648	22.771	0.0	0.0	0.0
2021-10-01T23:23:34.000000	-1.4906	0.5764	0.40778	69.844	-20.239	19.798	-1.408741625143312	0.7547001746313433	0.40778	66.83782263711103	-28.64449200335182	19.798	-1.408741625143312	0.7547001746313433	0.60378	66.83782263711103	-28.64449200335182	19.798	-0.8051413059507515	0.4665954655189727	-0.36610947680857897	-0.5673893693879255	0.335996362601317	0.7517817155426545	2.6648	22.771	0.0	0.0	0.0
2021-10-01T23:23:34.000000	-1.5258	0.58655	0.39788	67.832	-19.413	18.89	-1.4424327045030825	0.7690867541961199	0.39788	64.94219340114927	-27.578185387144742	18.89	-1.4424327045030825	0.7690867541961199	0.59388	64.94219340114927	-27.578185387144742	18.89	-0.8051413059507515	0.4665954655189727	-0.36610947680857897	-0.5673893693879255	0.335996362601317	0.7517817155426545	2.6648	22.771	0.0	0.0	0.0
2021-10-01T23:23:34.000000	-1.5611	0.59659	0.38812	65.99	-18.665	18.124	-1.4762365086603746	0.7833764156510119	0.38812	63.20572582614141	-26.610121153249928	18.124	-1.4762365086603746	0.7833764156510119	0.58412	63.20572582614141	-26.610121153249928	18.124	-0.8051413059507515	0.4665954655189727	-0.36610947680857897	-0.5673893693879255	0.335996362601317	0.7517817155426545	2.6648	22.771	0.0	0.0	0.0
2021-10-01T23:23:34.000000	-1.5965	0.60653	0.37847	64.281	-17.98	17.489	-1.5101518123134974	0.7975790836439103	0.37847	61.59353666742784	-25.72087871357086	17.489	-1.5101518123134974	0.7975790836439103	0.57447	61.59353666742784	-25.72087871357086	17.489	-0.8051413059507515	0.4665954655189727	-0.36610947680857897	-0.5673893693879255	0.335996362601317	0.7517817155426545	2.6648	22.771	0.0	0.0	0.0
2021-10-01T23:23:34.000000	-1.6319	0.61638	0.36886	62.673	-17.346	16.969	-1.5440781436818458	0.8116924298057882	0.36886	60.07533741378692	-24.894627525224262	16.969	-1.5440781436818458	0.8116924298057882	0.56486	60.07533741378692	-24.894627525224262	16.969	-0.8051413059507515	0.4665954655189727	-0.36610947680857897	-0.5673893693879255	0.335996362601317	0.7517817155426545	2.6648	22.771	0.0	0.0	0.0
2021-10-01T23:23:34.000000	-1.6673	0.62613	0.35928	61.143	-16.753	16.548	-1.5780167280671131	0.8257065294887539	0.35928	58.62952667676077	-24.118624746427763	16.548	-1.5780167280671131	0.8257065294887539	0.55528	58.62952667676077	-24.118624746427763	16.548	-0.8051413059507515	0.4665954655189727	-0.36610947680857897	-0.5673893693879255	0.335996362601317	0.7517817155426545	2.6648	22.771	0.0	0.0	0.0
2021-10-01T23:23:34.000000	-1.7027	0.63579	0.34967	59.67	-16.193	16.209	-1.6119663401676068	0.839631307340699	0.34967	57.23624293713135	-23.382357525315577	16.209	-1.6119663401676068	0.839631307340699	0.54567	57.23624293713135	-23.382357525315577	16.209	-0.8051413059507515	0.4665954655189727	-0.36610947680857897	-0.5673893693879255	0.335996362601317	0.7517817155426545	2.6648	22.771	0.0	0.0	0.0
2021-10-01T23:23:34.000000	-1.7382	0.64537	0.34001	58.24	-15.66	15.935	-1.6460250011605466	0.8534889410264329	0.34001	55.882326868866095	-22.678155650784436	15.935	-1.6460250011605466	0.8534889410264329	0.53601	55.882326868866095	-22.678155650784436	15.935	-0.8051413059507515	0.4665954655189727	-0.36610947680857897	-0.5673893693879255	0.335996362601317	0.7517817155426545	2.6648	22.771	0.0	0.0	0.0
2021-10-01T23:23:34.000000	-1.7736	0.65486	0.33026	56.843	-15.15	15.713	-1.6799954433898012	0.867244999864228	0.33026	54.55834394475057	-22.000823961986043	15.713	-1.6799954433898012	0.867244999864228	0.52626	54.55834394475057	-22.000823961986043	15.713	-0.8051413059507515	0.4665954655189727	-0.36610947680857897	-0.5673893693879255	0.335996362601317	0.7517817155426545	2.6648	22.771	0.0	0.0	0.0
2021-10-01T23:23:34.000000	-1.809	0.66426	0.32041	55.47	-14.659	15.53	-1.7139769133342821	0.8809117368710022	0.32041	53.255852102359405	-21.345289828241285	15.53	-1.7139769133342821	0.8809117368710022	0.51641	53.255852102359405	-21.345289828241285	15.53	-0.8051413059507515	0.4665954655189727	-0.36610947680857897	-0.5673893693879255	0.335996362601317	0.7517817155426545	2.6648	22.771	0.0	0.0	0.0
2021-10-01T23:23:34.000000	-1.8445	0.67359	0.31042	54.115	-14.184	15.377	-1.7480662068695179	0.8945212543594566	0.31042	51.96926414346547	-20.707840674167706	15.377	-1.7480662068695179	0.8945212543594566	0.50642	51.96926414346547	-20.707840674167706	15.377	-0.8051413059507515	0.4665954655189727	-0.36610947680857897	-0.5673893693879255	0.335996362601317	0.7517817155426545	2.6648	22.771	0.0	0.0	0.0
2021-10-01T23:23:34.000000	-1.8799	0.68283	0.30028	52.773	-13.723	15.245	-1.7820672816410679	0.9080291969999721	0.30028	50.69386280446152	-20.085878919341162	15.245	-1.7820672816410679	0.9080291969999721	0.49628	50.69386280446152	-20.085878919341162	15.245	-0.8051413059507515	0.4665954655189727	-0.36610947680857897	-0.5673893693879255	0.335996362601317	0.7517817155426545	2.6648	22.771	0.0	0.0	0.0
2021-10-01T23:23:34.000000	-1.9153	0.69199	0.28996	51.438	-13.275	15.13	-1.8160781588261528	0.921457742457358	0.28996	49.42381582678201	-19.47767691795743	15.13	-1.8160781588261528	0.921457742457358	0.48596	49.42381582678201	-19.47767691795743	15.13	-0.8051413059507515	0.4665954655189727	-0.36610947680857897	-0.5673893693879255	0.335996362601317	0.7517817155426545	2.6648	22.771	0.0	0.0	0.0
2021-10-01T23:23:34.000000	-1.9506	0.70108	0.27947	50.105	-12.837	15.026	-1.8499983666441684	0.9348045623625872	0.27947	48.15452847698892	-18.879644624803255	15.026	-1.8499983666441684	0.9348045623625872	0.47547	48.15452847698892	-18.879644624803255	15.026	-0.8051413059507515	0.4665954655189727	-0.36610947680857897	-0.5673893693879255	0.335996362601317	0.7517817155426545	2.6648	22.771	0.0	0.0	0.0
2021-10-01T23:23:34.000000	-1.9859	0.71009	0.26877	48.769	-12.407	14.932	-1.8839283768757187	0.9480719850846872	0.26877	46.88128349147502	-18.289184459454482	14.932	-1.8839283768757187	0.9480719850846872	0.46477	46.88128349147502	-18.289184459454482	14.932	-0.8051413059507515	0.4665954655189727	-0.36610947680857897	-0.5673893693879255	0.335996362601317	0.7517817155426545	2.6648	22.771	0.0	0.0	0.0
2021-10-01T23:23:34.000000	-2.0211	0.71903	0.25786	47.421	-11.983	14.844	-1.9177677177402	0.9612576822546304	0.25786	45.59539374747661	-17.703208720810224	14.844	-1.9177677177402	0.9612576822546304	0.45386	45.59539374747661	-17.703208720810224	14.844	-0.8051413059507515	0.4665954655189727	-0.36610947680857897	-0.5673893693879255	0.335996362601317	0.7517817155426545	2.6648	22.771	0.0	0.0	0.0
2021-10-01T23:23:34.000000	-2.0563	0.72789	0.24672	46.055	-11.562	14.761	-1.9516168610182154	0.9743639822414443	0.24672	44.2912720467665	-17.11800483348804	14.761	-1.9516168610182154	0.9743639822414443	0.44272	44.2912720467665	-17.11800483348804	14.761	-0.8051413059507515	0.4665954655189727	-0.36610947680857897	-0.5673893693879255	0.335996362601317	0.7517817155426545	2.6648	22.771	0.0	0.0	0.0
2021-10-01T23:23:34.000000	-2.0915	0.73669	0.23531	44.66	-11.143	14.681	-1.9854733561063824	0.987410734340911	0.23531	42.9581238068336	-16.531232500837802	14.681	-1.9854733561063824	0.987410734340911	0.43130999999999997	42.9581238068336	-16.531232500837802	14.681	-0.8051413059507515	0.4665954655189727	-0.36610947680857897	-0.5673893693879255	0.335996362601317	0.7517817155426545	2.6648	22.771	0.0	0.0	0.0
2021-10-01T23:23:34.000000	-2.1265	0.74541	0.22363	43.226	-10.722	14.602	-2.01914116065026	1.0003535832234118	0.22363	41.58651450046344	-15.937696562011208	14.602	-2.01914116065026	1.0003535832234118	0.41963	41.58651450046344	-15.937696562011208	14.602	-0.8051413059507515	0.4665954655189727	-0.36610947680857897	-0.5673893693879255	0.335996362601317	0.7517817155426545	2.6648	22.771	0.0	0.0	0.0
2021-10-01T23:23:34.000000	-2.1615	0.75406	0.21165	41.739	-10.296	14.521	-2.0528175423059807	1.0132269595706742	0.21165	40.162917211115904	-15.33270420027235	14.521	-2.0528175423059807	1.0132269595706742	0.40765	40.162917211115904	-15.33270420027235	14.521	-0.8051413059507515	0.4665954655189727	-0.36610947680857897	-0.5673893693879255	0.335996362601317	0.7517817155426545	2.6648	22.771	0.0	0.0	0.0
2021-10-01T23:23:34.000000	-2.1964	0.76264	0.19932	40.184	-9.8609	14.438	-2.0864032545946323	1.0260186103657802	0.19932	38.67294734064787	-14.710348357448106	14.438	-2.0864032545946323	1.0260186103657802	0.39532	38.67294734064787	-14.710348357448106	14.438	-0.8051413059507515	0.4665954655189727	-0.36610947680857897	-0.5673893693879255	0.335996362601317	0.7517817155426545	2.6648	22.771	0.0	0.0	0.0
2021-10-01T23:23:34.000000	-2.2311	0.77115	0.18661	38.542	-9.4125	14.348	-2.1197990510373024	1.0387162825918113	0.18661	37.098262684776664	-14.064132608209707	14.348	-2.1197990510373024	1.0387162825918113	0.38261	37.098262684776664	-14.064132608209707	14.348	-0.8051413059507515	0.4665954655189727	-0.36610947680857897	-0.5673893693879255	0.335996362601317	0.7517817155426545	2.6648	22.771	0.0	0.0	0.0
2021-10-01T23:23:34.000000	-2.2657	0.77958	0.17347	36.787	-8.9449	14.25	-2.1531054034145956	1.0513223046177946	0.17347	35.41378208698335	-13.38501562590261	14.25	-2.1531054034145956	1.0513223046177946	0.36947	35.41378208698335	-13.38501562590261	14.25	-0.8051413059507515	0.4665954655189727	-0.36610947680857897	-0.5673893693879255	0.335996362601317	0.7517817155426545	2.6648	22.771	0.0	0.0	0.0
2021-10-01T23:23:34.000000	-2.3002	0.78794	0.15984	34.889	-8.4508	14.14	-2.1863210864248197	1.0638466010916214	0.15984	33.590626073829426	-12.662076512490778	14.14	-2.1863210864248197	1.0638466010916214	0.35584000000000005	33.590626073829426	-12.662076512490778	14.14	-0.8051413059507515	0.4665954655189727	-0.36610947680857897	-0.5673893693879255	0.335996362601317	0.7517817155426545	2.6648	22.771	0.0	0.0	0.0
2021-10-01T23:23:34.000000	-2.3344	0.79621	0.14561	32.804	-7.9201	14.017	-2.2192500577135346	1.076244816683673	0.14561	31.586363749302414	-11.879900046160081	14.017	-2.2192500577135346	1.076244816683673	0.34160999999999997	31.586363749302414	-11.879900046160081	14.017	-0.8051413059507515	0.4665954655189727	-0.36610947680857897	-0.5673893693879255	0.335996362601317	0.7517817155426545	2.6648	22.771	0.0	0.0	0.0
2021-10-01T23:23:34.000000	-2.3683	0.80439	0.13065	30.471	-7.3383	13.879	-2.2518923172807406	1.088516951393949	0.13065	29.342231448719225	-11.016621147148172	13.879	-2.2518923172807406	1.088516951393949	0.32665	29.342231448719225	-11.016621147148172	13.879	-0.8051413059507515	0.4665954655189727	-0.36610947680857897	-0.5673893693879255	0.335996362601317	0.7517817155426545	2.6648	22.771	0.0	0.0	0.0
2021-10-01T23:23:34.000000	-2.4018	0.81246	0.11478	27.801	-6.6837	13.726	-2.284151069250909	1.1006309029097487	0.11478	26.772558710519576	-10.03979814447393	13.726	-2.284151069250909	1.1006309029097487	0.31078	26.772558710519576	-10.03979814447393	13.726	-0.8051413059507515	0.4665954655189727	-0.36610947680857897	-0.5673893693879255	0.335996362601317	0.7517817155426545	2.6648	22.771	0.0	0.0	0.0
2021-10-01T23:23:34.000000	-2.4348	0.82037	0.097656	24.65	-5.9216	13.556	-2.3159331936535876	1.1125247949746986	0.097656	23.738682401941027	-8.897348165592673	13.556	-2.3159331936535876	1.1125247949746986	0.29365600000000003	23.738682401941027	-8.897348165592673	13.556	-0.8051413059507515	0.4665954655189727	-0.36610947680857897	-0.5673893693879255	0.335996362601317	0.7517817155426545	2.6648	22.771	0.0	0.0	0.0
2021-10-01T23:23:34.000000	-2.4563	0.82553	0.085285	22.169	-5.326	13.435	-2.336638930946654	1.1202803119239737	0.085285	21.349356228903016	-8.002238787451919	13.435	-2.336638930946654	1.1202803119239737	0.281285	21.349356228903016	-8.002238787451919	13.435	-0.8051413059507515	0.4665954655189727	-0.36610947680857897	-0.5673893693879255	0.335996362601317	0.7517817155426545	2.6648	22.771	0.0	0.0	0.0
2021-10-01T23:23:34.000000	-2.4771	0.83054	0.071838	19.255	-4.6284	13.31	-2.3566683224127156	1.1278011880364534	0.071838	18.54279087943329	-6.952842437565056	13.31	-2.3566683224127156	1.1278011880364534	0.267838	18.54279087943329	-6.952842437565056	13.31	-0.8051413059507515	0.4665954655189727	-0.36610947680857897	-0.5673893693879255	0.335996362601317	0.7517817155426545	2.6648	22.771	0.0	0.0	0.0
2021-10-01T23:23:34.000000	-2.4905	0.83376	0.062056	16.984	-4.0852	13.225	-2.369572803442136	1.1326388289244604	0.062056	16.355461731245008	-6.135469549902435	13.225	-2.369572803442136	1.1326388289244604	0.258056	16.355461731245008	-6.135469549902435	13.225	-0.8051413059507515	0.4665954655189727	-0.36610947680857897	-0.5673893693879255	0.335996362601317	0.7517817155426545	2.6648	22.771	0.0	0.0	0.0
2021-10-01T23:23:34.000000	-2.5032	0.83681	0.05138	14.358	-3.4563	13.142	-2.3818033892479358	1.1372219796798897	0.05138	13.826308418418586	-5.189544219752571	13.142	-2.3818033892479358	1.1372219796798897	0.24738000000000002	13.826308418418586	-5.189544219752571	13.142	-0.8051413059507515	0.4665954655189727	-0.36610947680857897	-0.5673893693879255	0.335996362601317	0.7517817155426545	2.6648	22.771	0.0	0.0	0.0
2021-10-01T23:23:34.000000	-2.5148	0.83961	0.039494	11.259	-2.7129	13.062	-2.3929728963279997	1.1414222310519382	0.039494	10.841748964710488	-4.072024901225318	13.062	-2.3929728963279997	1.1414222310519382	0.235494	10.841748964710488	-4.072024901225318	13.062	-0.8051413059507515	0.4665954655189727	-0.36610947680857897	-0.5673893693879255	0.335996362601317	0.7517817155426545	2.6648	22.771	0.0	0.0	0.0
2021-10-01T23:23:34.000000	-2.5246	0.84197	0.02597	7.5337	-1.817	12.994	-2.4024098800620903	1.1449652436122464	0.02597	7.254294664377776	-2.7264140573984963	12.994	-2.4024098800620903	1.1449652436122464	0.22197	7.254294664377776	-2.7264140573984963	12.994	-0.8051413059507515	0.4665954655189727	-0.36610947680857897	-0.5673893693879255	0.335996362601317	0.7517817155426545	2.6648	22.771	0.0	0.0	0.0
2021-10-01T23:23:34.000000	-2.5309	0.8435	0.010479	3.0757	-0.74234	12.948	-2.408474937074688	1.1472556548054476	0.010479	2.96156490610097	-1.113612352908835	12.948	-2.408474937074688	1.1472556548054476	0.206479	2.96156490610097	-1.113612352908835	12.948	-0.8051413059507515	0.4665954655189727	-0.36610947680857897	-0.5673893693879255	0.335996362601317	0.7517817155426545	2.6648	22.771	0.0	0.0	0.0
2021-10-01T23:23:34.000000	-2.5317	0.84369	-0.0062718	-1.8436	0.445	12.942	-2.4092456281738386	1.147542247250726	-0.0062718	-1.775182159932736	0.6675434510625851	12.942	-2.4092456281738386	1.147542247250726	0.1897282	-1.775182159932736	0.6675434510625851	12.942	-0.8051413059507515	0.4665954655189727	-0.36610947680857897	-0.5673893693879255	0.335996362601317	0.7517817155426545	2.6648	22.771	0.0	0.0	0.0
2021-10-01T23:23:34.000000	-2.5266	0.84246	-0.022221	-6.4699	1.5608	12.979	-2.4043347698574284	1.1456966116972795	-0.022221	-6.229902851058025	2.3417969844499957	12.979	-2.4043347698574284	1.1456966116972795	0.17377900000000002	-6.229902851058025	2.3417969844499957	12.979	-0.8051413059507515	0.4665954655189727	-0.36610947680857897	-0.5673893693879255	0.335996362601317	0.7517817155426545	2.6648	22.771	0.0	0.0	0.0
2021-10-01T23:23:34.000000	-2.5175	0.84027	-0.036231	-10.378	2.5012	13.043	-2.395571681346959	1.1424080892695492	-0.036231	-9.993327122312985	3.753971026319152	13.043	-2.395571681346959	1.1424080892695492	0.159769	-9.993327122312985	3.753971026319152	13.043	-0.8051413059507515	0.4665954655189727	-0.36610947680857897	-0.5673893693879255	0.335996362601317	0.7517817155426545	2.6648	22.771	0.0	0.0	0.0
2021-10-01T23:23:34.000000	-2.5063	0.83755	-0.048489	-13.621	3.2796	13.121	-2.384789357769008	1.138336247148303	-0.048489	-13.116512949732767	4.923870956827832	13.121	-2.384789357769008	1.138336247148303	0.147511	-13.116512949732767	4.923870956827832	13.121	-0.8051413059507515	0.4665954655189727	-0.36610947680857897	-0.5673893693879255	0.335996362601317	0.7517817155426545	2.6648	22.771	0.0	0.0	0.0
2021-10-01T23:23:34.000000	-2.4806	0.83137	-0.069423	-18.707	4.4972	13.288	-2.360040249134209	1.1290537894035606	-0.069423	-18.014996133193073	6.7554845245207	13.288	-2.360040249134209	1.1290537894035606	0.126577	-18.014996133193073	6.7554845245207	13.288	-0.8051413059507515	0.4665954655189727	-0.36610947680857897	-0.5673893693879255	0.335996362601317	0.7517817155426545	2.6648	22.771	0.0	0.0	0.0
2021-10-01T23:23:34.000000	-2.4528	0.8247	-0.087377	-22.602	5.4297	13.455	-2.333267004225161	1.1190277105568667	-0.087377	-21.766387104047123	8.158212949339529	13.455	-2.333267004225161	1.1190277105568667	0.10862300000000001	-21.766387104047123	8.158212949339529	13.455	-0.8051413059507515	0.4665954655189727	-0.36610947680857897	-0.5673893693879255	0.335996362601317	0.7517817155426545	2.6648	22.771	0.0	0.0	0.0
2021-10-01T23:23:34.000000	-2.424	0.81777	-0.1035	-25.76	6.1891	13.614	-2.305533152370981	1.1086210606958196	-0.1035	-24.807541497606294	9.298840984474445	13.614	-2.305533152370981	1.1086210606958196	0.09250000000000001	-24.807541497606294	9.298840984474445	13.614	-0.8051413059507515	0.4665954655189727	-0.36610947680857897	-0.5673893693879255	0.335996362601317	0.7517817155426545	2.6648	22.771	0.0	0.0	0.0
2021-10-01T23:23:34.000000	-2.3945	0.81069	-0.11837	-28.425	6.8357	13.761	-2.2771229546897964	1.0979797699979768	-0.11837	-27.37323215321381	10.267111617989823	13.761	-2.2771229546897964	1.0979797699979768	0.07763	-27.37323215321381	10.267111617989823	13.761	-0.8051413059507515	0.4665954655189727	-0.36610947680857897	-0.5673893693879255	0.335996362601317	0.7517817155426545	2.6648	22.771	0.0	0.0	0.0
2021-10-01T23:23:34.000000	-2.3646	0.8035	-0.13233	-30.741	7.405	13.895	-2.248329249411574	1.0871802961056583	-0.13233	-29.602024179496762	11.11590169426165	13.895	-2.248329249411574	1.0871802961056583	0.06367	-29.602024179496762	11.11590169426165	13.895	-0.8051413059507515	0.4665954655189727	-0.36610947680857897	-0.5673893693879255	0.335996362601317	0.7517817155426545	2.6648	22.771	0.0	0.0	0.0
2021-10-01T23:23:34.000000	-2.3345	0.79622	-0.14558	-32.8	7.9191	14.017	-2.2193480788907545	1.0762669943484822	-0.14558	-31.58251642031512	11.878417460694234	14.017	-2.2193480788907545	1.0762669943484822	0.05042000000000002	-31.58251642031512	11.878417460694234	14.017	-0.8051413059507515	0.4665954655189727	-0.36610947680857897	-0.5673893693879255	0.335996362601317	0.7517817155426545	2.6648	22.771	0.0	0.0	0.0
2021-10-01T23:23:34.000000	-2.3041	0.78887	-0.15826	-34.663	8.3929	14.127	-2.1900777460450422	1.0652474610053133	-0.15826	-33.3734235282843	12.576920982965571	14.127	-2.1900777460450422	1.0652474610053133	0.037739999999999996	-33.3734235282843	12.576920982965571	14.127	-0.8051413059507515	0.4665954655189727	-0.36610947680857897	-0.5673893693879255	0.335996362601317	0.7517817155426545	2.6648	22.771	0.0	0.0	0.0
2021-10-01T23:23:34.000000	-2.2735	0.78146	-0.17046	-36.375	8.8368	14.226	-2.160616272051657	1.054143873740961	-0.17046	-35.01813210515514	13.227247752495712	14.226	-2.160616272051657	1.054143873740961	0.025540000000000007	-35.01813210515514	13.227247752495712	14.226	-0.8051413059507515	0.4665954655189727	-0.36610947680857897	-0.5673893693879255	0.335996362601317	0.7517817155426545	2.6648	22.771	0.0	0.0	0.0
2021-10-01T23:23:34.000000	-2.2427	0.77398	-0.18226	-37.967	9.2582	14.316	-2.130964882212291	1.0429463079075336	-0.18226	-36.546501836138354	13.840540443968786	14.316	-2.130964882212291	1.0429463079075336	0.013740000000000002	-36.546501836138354	13.840540443968786	14.316	-0.8051413059507515	0.4665954655189727	-0.36610947680857897	-0.5673893693879255	0.335996362601317	0.7517817155426545	2.6648	22.771	0.0	0.0	0.0
2021-10-01T23:23:34.000000	-2.2119	0.76644	-0.1937	-39.463	9.6627	14.399	-2.1013208441830757	1.0316891941867592	-0.1937	-37.98166570722538	14.425297584264236	14.399	-2.1013208441830757	1.0316891941867592	0.0022999999999999965	-37.98166570722538	14.425297584264236	14.399	-0.8051413059507515	0.4665954655189727	-0.36610947680857897	-0.5673893693879255	0.335996362601317	0.7517817155426545	2.6648	22.771	0.0	0.0	0.0
2021-10-01T23:23:34.000000	-2.181	0.75885	-0.20482	-40.882	10.055	14.475	-2.0715836861834083	1.0203702042096106	-0.20482	-39.3419046576143	14.988511831105392	14.475	-2.0715836861834083	1.0203702042096106	-0.008819999999999995	-39.3419046576143	14.988511831105392	14.475	-0.8051413059507515	0.4665954655189727	-0.36610947680857897	-0.5673893693879255	0.335996362601317	0.7517817155426545	2.6648	22.771	0.0	0.0	0.0
2021-10-01T23:23:34.000000	-2.1499	0.7512	-0.21566	-42.239	10.438	14.548	-2.0416553870360676	1.0089671603112784	-0.21566	-40.64175032165126	15.534899284918428	14.548	-2.0416553870360676	1.0089671603112784	-0.019659999999999983	-40.64175032165126	15.534899284918428	14.548	-0.8051413059507515	0.4665954655189727	-0.36610947680857897	-0.5673893693879255	0.335996362601317	0.7517817155426545	2.6648	22.771	0.0	0.0	0.0
2021-10-01T23:23:34.000000	-2.1292	0.74607	-0.22273	-43.115	10.69	14.596	-2.02173994566922	1.0013394414410226	-0.22273	-41.48027187428512	15.89233683998016	14.596	-2.02173994566922	1.0013394414410226	-0.026730000000000004	-41.48027187428512	15.89233683998016	14.596	-0.8051413059507515	0.4665954655189727	-0.36610947680857897	-0.5673893693879255	0.335996362601317	0.7517817155426545	2.6648	22.771	0.0	0.0	0.0
2021-10-01T23:23:34.000000	-2.1154	0.74263	-0.22739	-43.689	10.857	14.627	-2.0084654353613716	0.9962344462317366	-0.22739	-42.029484124985686	16.128410776873704	14.627	-2.0084654353613716	0.9962344462317366	-0.03139	-42.029484124985686	16.128410776873704	14.627	-0.8051413059507515	0.4665954655189727	-0.36610947680857897	-0.5673893693879255	0.335996362601317	0.7517817155426545	2.6648	22.771	0.0	0.0	0.0
2021-10-01T23:23:34.000000	-2.1061	0.74034	-0.23047	-44.067	10.968	14.648	-1.9995161069099974	0.9928221712912579	-0.23047	-42.391034966493244	16.284890772416844	14.648	-1.9995161069099974	0.9928221712912579	-0.03447	-42.391034966493244	16.284890772416844	14.648	-0.8051413059507515	0.4665954655189727	-0.36610947680857897	-0.5673893693879255	0.335996362601317	0.7517817155426545	2.6648	22.771	0.0	0.0	1.0
2021-10-01T23:23:34.000000	-2.071	0.73157	-0.24199	-45.477	11.387	14.727	-1.9657551823956672	0.9798174461523832	-0.24199	-43.73907017826292	16.87350105760482	14.727	-1.9657551823956672	0.9798174461523832	-0.04599	-43.73907017826292	16.87350105760482	14.727	-0.8051413059507515	0.4665954655189727	-0.36610947680857897	-0.5673893693879255	0.335996362601317	0.7517817155426545	2.6648	22.771	0.0	0.0	490.47
2021-10-01T23:23:34.000000	-2.0358	0.72274	-0.25324	-46.854	11.807	14.809	-1.9319023632125758	0.9667409201092428	-0.25324	-45.05423152182251	17.459060311998893	14.809	-1.9319023632125758	0.9667409201092428	-0.05724000000000001	-45.05423152182251	17.459060311998893	14.809	-0.8051413059507515	0.4665954655189727	-0.36610947680857897	-0.5673893693879255	0.335996362601317	0.7517817155426545	2.6648	22.771	0.0	0.0	0.0
2021-10-01T23:23:34.000000	-2.0006	0.71383	-0.26425	-48.208	12.229	14.894	-1.8980593464430187	0.953584996882973	-0.26425	-46.346321114894	18.043786302080004	14.894	-1.8980593464430187	0.953584996882973	-0.06824999999999998	-46.346321114894	18.043786302080004	14.894	-0.8051413059507515	0.4665954655189727	-0.36610947680857897	-0.5673893693879255	0.335996362601317	0.7517817155426545	2.6648	22.771	0.0	0.0	0.0
2021-10-01T23:23:34.000000	-1.9653	0.70485	-0.27503	-49.548	12.656	14.986	-1.8641256603063932	0.9403473481045467	-0.27503	-47.62390355007193	18.631759193738155	14.986	-1.8641256603063932	0.9403473481045467	-0.07902999999999999	-47.62390355007193	18.631759193738155	14.986	-0.8051413059507515	0.4665954655189727	-0.36610947680857897	-0.5673893693879255	0.335996362601317	0.7517817155426545	2.6648	22.771	0.0	0.0	0.0
2021-10-01T23:23:34.000000	-1.93	0.6958	-0.28561	-50.882	13.091	15.085	-1.8302005512816102	0.927040226790882	-0.28561	-48.894550955161684	19.226936622694158	15.085	-1.8302005512816102	0.927040226790882	-0.08960999999999997	-48.894550955161684	19.226936622694158	15.085	-0.8051413059507515	0.4665954655189727	-0.36610947680857897	-0.5673893693879255	0.335996362601317	0.7517817155426545	2.6648	22.771	0.0	0.0	0.0
2021-10-01T23:23:34.000000	-1.8946	0.68666	-0.29599	-52.215	13.535	15.195	-1.7961872234931417	0.9136315306292786	-0.29599	-50.16310312393968	19.830923704583046	15.195	-1.7961872234931417	0.9136315306292786	-0.09998999999999997	-50.16310312393968	19.830923704583046	15.195	-0.8051413059507515	0.4665954655189727	-0.36610947680857897	-0.5673893693879255	0.335996362601317	0.7517817155426545	2.6648	22.771	0.0	0.0	0.0
2021-10-01T23:23:34.000000	-1.8593	0.67745	-0.3062	-53.554	13.99	15.32	-1.7622817192954279	0.900165614949355	-0.3062	-51.436262249591366	20.446563080167333	15.32	-1.7622817192954279	0.900165614949355	-0.11020000000000002	-51.436262249591366	20.446563080167333	15.32	-0.8051413059507515	0.4665954655189727	-0.36610947680857897	-0.5673893693879255	0.335996362601317	0.7517817155426545	2.6648	22.771	0.0	0.0	0.0
2021-10-01T23:23:34.000000	-1.8238	0.66817	-0.31625	-54.903	14.459	15.463	-1.7281862992517332	0.8866057207003567	-0.31625	-52.71763060076569	21.077322264491105	15.463	-1.7281862992517332	0.8866057207003567	-0.12024999999999997	-52.71763060076569	21.077322264491105	15.463	-0.8051413059507515	0.4665954655189727	-0.36610947680857897	-0.5673893693879255	0.335996362601317	0.7517817155426545	2.6648	22.771	0.0	0.0	0.0
2021-10-01T23:23:34.000000	-1.7884	0.6588	-0.32616	-56.268	14.942	15.632	-1.6942011534021768	0.872968757637256	-0.32616	-54.013162966197356	21.723936438569456	15.632	-1.6942011534021768	0.872968757637256	-0.13016	-54.013162966197356	21.723936438569456	15.632	-0.8051413059507515	0.4665954655189727	-0.36610947680857897	-0.5673893693879255	0.335996362601317	0.7517817155426545	2.6648	22.771	0.0	0.0	0.0
2021-10-01T23:23:34.000000	-1.753	0.64934	-0.33595	-57.654	15.444	15.837	-1.6602270352678465	0.8592424727431344	-0.33595	-55.32720901898605	22.391980577193895	15.837	-1.6602270352678465	0.8592424727431344	-0.13995000000000002	-55.32720901898605	22.391980577193895	15.837	-0.8051413059507515	0.4665954655189727	-0.36610947680857897	-0.5673893693879255	0.335996362601317	0.7517817155426545	2.6648	22.771	0.0	0.0	0.0
2021-10-01T23:23:34.000000	-1.7175	0.6398	-0.34565	-59.069	15.967	16.087	-1.6261634730681394	0.8454245376489653	-0.34565	-56.66746341710635	23.08441985129611	16.087	-1.6261634730681394	0.8454245376489653	-0.14965	-56.66746341710635	23.08441985129611	16.087	-0.8051413059507515	0.4665954655189727	-0.36610947680857897	-0.5673893693879255	0.335996362601317	0.7517817155426545	2.6648	22.771	0.0	0.0	0.0
2021-10-01T23:23:34.000000	-1.6821	0.63018	-0.35527	-60.522	16.515	16.397	-1.5922089597608784	0.8315394583885848	-0.35527	-58.04236822298358	23.806326891555223	16.397	-1.5922089597608784	0.8315394583885848	-0.15926999999999997	-58.04236822298358	23.806326891555223	16.397	-0.8051413059507515	0.4665954655189727	-0.36610947680857897	-0.5673893693879255	0.335996362601317	0.7517817155426545	2.6648	22.771	0.0	0.0	0.0
2021-10-01T23:23:34.000000	-1.6466	0.62046	-0.36486	-62.026	17.094	16.782	-1.558167452991624	0.8175428796323743	-0.36486	-59.46409029786121	24.56524937890532	16.782	-1.558167452991624	0.8175428796323743	-0.16886	-59.46409029786121	24.56524937890532	16.782	-0.8051413059507515	0.4665954655189727	-0.36610947680857897	-0.5673893693879255	0.335996362601317	0.7517817155426545	2.6648	22.771	0.0	0.0	0.0
2021-10-01T23:23:34.000000	-1.6112	0.61065	-0.37445	-63.599	17.71	17.259	-1.5242362204165079	0.8034692320620613	-0.37445	-60.94975882692825	25.369347645126396	17.259	-1.5242362204165079	0.8034692320620613	-0.17845	-60.94975882692825	25.369347645126396	17.259	-0.8051413059507515	0.4665954655189727	-0.36610947680857897	-0.5673893693879255	0.335996362601317	0.7517817155426545	2.6648	22.771	0.0	0.0	0.0
2021-10-01T23:23:34.000000	-1.5759	0.60075	-0.38408	-65.262	18.372	17.844	-1.49041526203553	0.7893185156776459	-0.38408	-62.51911279923358	26.230127006873346	17.844	-1.49041526203553	0.7893185156776459	-0.18807999999999997	-62.51911279923358	26.230127006873346	17.844	-0.8051413059507515	0.4665954655189727	-0.36610947680857897	-0.5673893693879255	0.335996362601317	0.7517817155426545	2.6648	22.771	0.0	0.0	0.0
2021-10-01T23:23:34.000000	-1.5405	0.59075	-0.39379	-67.044	19.092	18.554	-1.4565073101925585	0.7750562997974004	-0.39379	-64.19946333163143	27.16305041652189	18.554	-1.4565073101925585	0.7750562997974004	-0.19778999999999997	-64.19946333163143	27.16305041652189	18.554	-0.8051413059507515	0.4665954655189727	-0.36610947680857897	-0.5673893693879255	0.335996362601317	0.7517817155426545	2.6648	22.771	0.0	0.0	0.0
2021-10-01T23:23:34.000000	-1.5053	0.58065	-0.40363	-68.981	19.884	19.401	-1.422810104324329	0.7607193434720797	-0.40363	-66.02482373416152	28.186423467210254	19.401	-1.422810104324329	0.7607193434720797	-0.20762999999999998	-66.02482373416152	28.186423467210254	19.401	-0.8051413059507515	0.4665954655189727	-0.36610947680857897	-0.5673893693879255	0.335996362601317	0.7517817155426545	2.6648	22.771	0.0	0.0	0.0
2021-10-01T23:23:34.000000	-1.4701	0.57045	-0.41362	-71.113	20.763	20.395	-1.3891251514730178	0.746283140667847	-0.41362	-68.03305464585084	29.320034337542516	20.395	-1.3891251514730178	0.746283140667847	-0.21761999999999998	-68.03305464585084	29.320034337542516	20.395	-0.8051413059507515	0.4665954655189727	-0.36610947680857897	-0.5673893693879255	0.335996362601317	0.7517817155426545	2.6648	22.771	0.0	0.0	0.0
2021-10-01T23:23:34.000000	-1.435	0.56013	-0.42379	-73.49	21.75	21.536	-1.3555541487209202	0.7317400951058383	-0.42379	-70.27120617260249	30.590851296549285	21.536	-1.3555541487209202	0.7317400951058383	-0.22779	-70.27120617260249	30.590851296549285	21.536	-0.8051413059507515	0.4665954655189727	-0.36610947680857897	-0.5673893693879255	0.335996362601317	0.7517817155426545	2.6648	22.771	0.0	0.0	0.0
2021-10-01T23:23:34.000000	-1.4	0.5497	-0.43416	-76.166	22.865	22.816	-1.3220958707663444	0.7171001314339447	-0.43416	-72.79042080964524	32.0253402691488	22.816	-1.3220958707663444	0.7171001314339447	-0.23815999999999998	-72.79042080964524	32.0253402691488	22.816	-0.8051413059507515	0.4665954655189727	-0.36610947680857897	-0.5673893693879255	0.335996362601317	0.7517817155426545	2.6648	22.771	0.0	0.0	0.0
2021-10-01T23:23:34.000000	-1.3651	0.53914	-0.44473	-79.199	24.134	24.216	-1.2887527682126747	0.7023434003563841	-0.44473	-75.6450757303492	33.65641208967071	24.216	-1.2887527682126747	0.7023434003563841	-0.24873	-75.6450757303492	33.65641208967071	24.216	-0.8051413059507515	0.4665954655189727	-0.36610947680857897	-0.5673893693879255	0.335996362601317	0.7517817155426545	2.6648	22.771	0.0	0.0	0.0
2021-10-01T23:23:34.000000	-1.3303	0.52845	-0.45547	-82.651	25.579	25.706	-1.25552484105991	0.6874699018731565	-0.45547	-78.89400808791771	35.51349785396495	25.706	-1.25552484105991	0.6874699018731565	-0.25947	-78.89400808791771	35.51349785396495	25.706	-0.8051413059507515	0.4665954655189727	-0.36610947680857897	-0.5673893693879255	0.335996362601317	0.7517817155426545	2.6648	22.771	0.0	0.0	0.0
2021-10-01T23:23:34.000000	-1.2956	0.51761	-0.46634	-86.583	27.229	27.246	-1.2224145399114348	0.6724597866884792	-0.46634	-82.59420485958071	37.63285338123609	27.246	-1.2224145399114348	0.6724597866884792	-0.27033999999999997	-82.59420485958071	37.63285338123609	27.246	-0.8051413059507515	0.4665954655189727	-0.36610947680857897	-0.5673893693879255	0.335996362601317	0.7517817155426545	2.6648	22.771	0.0	0.0	0.0
2021-10-01T23:23:34.000000	-1.2609	0.50663	-0.47728	-91.055	29.109	28.787	-1.189321392986645	0.6573107264333253	-0.47728	-86.80215067845577	40.046642101363034	28.787	-1.189321392986645	0.6573107264333253	-0.28128	-86.80215067845577	40.046642101363034	28.787	-0.8051413059507515	0.4665954655189727	-0.36610947680857897	-0.5673893693879255	0.335996362601317	0.7517817155426545	2.6648	22.771	0.0	0.0	0.0
2021-10-01T23:23:34.000000	-1.2263	0.49547	-0.48821	-96.129	31.246	30.273	-1.15634954797122	0.6419952755330482	-0.48821	-91.57607004690027	42.78925743414129	30.273	-1.15634954797122	0.6419952755330482	-0.29220999999999997	-91.57607004690027	42.78925743414129	30.273	-0.8051413059507515	0.4665954655189727	-0.36610947680857897	-0.5673893693879255	0.335996362601317	0.7517817155426545	2.6648	22.771	0.0	0.0	0.0
2021-10-01T23:23:34.000000	-1.1917	0.48413	-0.49903	-101.87	33.67	31.642	-1.1233997583862483	0.6265011809707299	-0.49903	-96.97679727113146	45.898437784241295	31.642	-1.1233997583862483	0.6265011809707299	-0.30302999999999997	-96.97679727113146	45.898437784241295	31.642	-0.8051413059507515	0.4665954655189727	-0.36610947680857897	-0.5673893693879255	0.335996362601317	0.7517817155426545	2.6648	22.771	0.0	0.0	0.0
2021-10-01T23:23:34.000000	-1.1571	0.47261	-0.50965	-108.34	36.411	32.828	-1.090472024231729	0.6108284427463703	-0.50965	-103.06218926299923	49.41155396582592	32.828	-1.090472024231729	0.6108284427463703	-0.31365000000000004	-103.06218926299923	49.41155396582592	32.828	-0.8051413059507515	0.4665954655189727	-0.36610947680857897	-0.5673893693879255	0.335996362601317	0.7517817155426545	2.6648	22.771	0.0	0.0	0.0
2021-10-01T23:23:34.000000	-1.1225	0.46088	-0.51996	-115.6	39.501	33.76	-1.057570021412738	0.5949472869162957	-0.51996	-109.88886540922594	53.367839192467066	33.76	-1.057570021412738	0.5949472869162957	-0.32395999999999997	-109.88886540922594	53.367839192467066	33.76	-0.8051413059507515	0.4665954655189727	-0.36610947680857897	-0.5673893693879255	0.335996362601317	0.7517817155426545	2.6648	22.771	0.0	0.0	0.0
2021-10-01T23:23:34.000000	-1.0879	0.44894	-0.52984	-123.74	42.976	34.361	-1.0246937499292752	0.5788577134805062	-0.52984	-117.54173645474172	57.814049911799444	34.361	-1.0246937499292752	0.5788577134805062	-0.33383999999999997	-117.54173645474172	57.814049911799444	34.361	-0.8051413059507515	0.4665954655189727	-0.36610947680857897	-0.5673893693879255	0.335996362601317	0.7517817155426545	2.6648	22.771	0.0	0.0	0.0
2021-10-01T23:23:34.000000	-1.0531	0.43678	-0.53919	-132.84	46.879	34.548	-0.9916459421252091	0.5625252917572742	-0.53919	-126.0949307854012	62.80266452328975	34.548	-0.9916459421252091	0.5625252917572742	-0.34318999999999994	-126.0949307854012	62.80266452328975	34.548	-0.8051413059507515	0.4665954655189727	-0.36610947680857897	-0.5673893693879255	0.335996362601317	0.7517817155426545	2.6648	22.771	0.0	0.0	0.0
2021-10-01T23:23:34.000000	-1.0183	0.42439	-0.54789	-143.01	51.257	34.228	-0.9586263162600549	0.5459646031325449	-0.54789	-135.65186061005582	68.39380719063662	34.228	-0.9586263162600549	0.5459646031325449	-0.35189	-135.65186061005582	68.39380719063662	34.228	-0.8051413059507515	0.4665954655189727	-0.36610947680857897	-0.5673893693879255	0.335996362601317	0.7517817155426545	2.6648	22.771	0.0	0.0	0.0
2021-10-01T23:23:34.000000	-0.98339	0.41178	-0.55585	-154.35	56.165	33.296	-0.9255244759053176	0.5291720939355994	-0.55585	-146.30503324831244	74.65431649415984	33.296	-0.9255244759053176	0.5291720939355994	-0.35984999999999995	-146.30503324831244	74.65431649415984	33.296	-0.8051413059507515	0.4665954655189727	-0.36610947680857897	-0.5673893693879255	0.335996362601317	0.7517817155426545	2.6648	22.771	0.0	0.0	0.0
2021-10-01T23:23:34.000000	-0.94837	0.39895	-0.56295	-167.01	61.668	31.628	-0.8923404210609978	0.5121477641664378	-0.56295	-158.19535395754195	81.66708217052945	31.628	-0.8923404210609978	0.5121477641664378	-0.36694999999999994	-158.19535395754195	81.66708217052945	31.628	-0.8051413059507515	0.4665954655189727	-0.36610947680857897	-0.5673893693879255	0.335996362601317	0.7517817155426545	2.6648	22.771	0.0	0.0	0.0
2021-10-01T23:23:34.000000	-0.91326	0.38589	-0.5691	-181.16	67.842	29.082	-0.8590952263245689	0.49488413978055257	-0.5691	-171.48222945903666	89.52836167247955	29.082	-0.8590952263245689	0.49488413978055257	-0.37310000000000004	-171.48222945903666	89.52836167247955	29.082	-0.8051413059507515	0.4665954655189727	-0.36610947680857897	-0.5673893693879255	0.335996362601317	0.7517817155426545	2.6648	22.771	0.0	0.0	0.0
2021-10-01T23:23:34.000000	-0.87805	0.37261	-0.57421	-196.98	74.779	25.484	-0.8257777417464487	0.47738992012414294	-0.57421	-186.33303063927306	98.3515171910618	25.484	-0.8257777417464487	0.47738992012414294	-0.37821	-186.33303063927306	98.3515171910618	25.484	-0.8051413059507515	0.4665954655189727	-0.36610947680857897	-0.5673893693879255	0.335996362601317	0.7517817155426545	2.6648	22.771	0.0	0.0	0.0
2021-10-01T23:23:34.000000	-0.84278	0.35913	-0.57819	-214.72	82.585	20.628	-0.7924252153148176	0.4596898556997586	-0.57819	-202.98288549759747	108.27238253621846	20.628	-0.7924252153148176	0.4596898556997586	-0.38219	-202.98288549759747	108.27238253621846	20.628	-0.8051413059507515	0.4665954655189727	-0.36610947680857897	-0.5673893693879255	0.335996362601317	0.7517817155426545	2.6648	22.771	0.0	0.0	0.0
2021-10-01T23:23:34.000000	-0.80747	0.34547	-0.58096	-234.65	91.389	14.26	-0.7590550457220747	0.44180624640656574	-0.58096	-221.6839531352474	119.45206881142508	14.26	-0.7590550457220747	0.44180624640656574	-0.38496	-221.6839531352474	119.45206881142508	14.26	-0.8051413059507515	0.4665954655189727	-0.36610947680857897	-0.5673893693879255	0.335996362601317	0.7517817155426545	2.6648	22.771	0.0	0.0	0.0
2021-10-01T23:23:34.000000	-0.77215	0.33163	-0.58246	-257.12	101.35	6.0675	-0.7256970069118934	0.4237427681496396	-0.58246	-242.76411393151426	132.09126347736537	6.0675	-0.7256970069118934	0.4237427681496396	-0.38645999999999997	-242.76411393151426	132.09126347736537	6.0675	-0.8051413059507515	0.4665954655189727	-0.36610947680857897	-0.5673893693879255	0.335996362601317	0.7517817155426545	2.6648	22.771	0.0	0.0	0.0
2021-10-01T23:23:34.000000	-0.73685	0.31763	-0.58261	-282.54	112.65	-4.3355	-0.6923784222245637	0.4055229461298383	-0.58261	-266.6079779591455	146.42083249502372	-4.3355	-0.6923784222245637	0.4055229461298383	-0.38660999999999995	-266.6079779591455	146.42083249502372	-4.3355	-0.8051413059507515	0.4665954655189727	-0.36610947680857897	-0.5673893693879255	0.335996362601317	0.7517817155426545	2.6648	22.771	0.0	0.0	0.0
