# Supplementary material for: Direct evidence of substorm-related impulsive injections of electrons at Mercury
Source: Nat Commun. 2023 Jul 18;14:4019. doi: 10.1038/s41467-023-39565-4 (PMC10354196; doi:10.1038/s41467-023-39565-4)
Supplement: Supplementary file 3 — SourceDatafile [file 41467_2023_39565_MOESM3_ESM.zip › SourceDataFile/FieldLinetracing/Final_KT17tracing_000272.txt]

2021-10-01T23:19:32.000000	-0.46591	0.33108	0.60249	431.08	-290.12	-178.84	-0.4218319814852816	0.38567327350517944	0.60249	392.28326860999755	-340.754189950258	-178.84	-0.4218319814852816	0.38567327350517944	0.7984899999999999	392.28326860999755	-340.754189950258	-178.84	-0.6716057125078205	0.5927909988054242	-0.4444598954485436	-0.4484101888972554	0.40914127036821785	0.7946897025723993	2.89	22.267	0.0	0.0	0.0
2021-10-01T23:19:32.000000	-0.49258	0.34894	0.61291	391.79	-261.22	-143.78	-0.4461126285894739	0.40666657425093355	0.61291	356.8304489349039	-307.25774719755225	-143.78	-0.4461126285894739	0.40666657425093355	0.80891	356.8304489349039	-307.25774719755225	-143.78	-0.6716057125078205	0.5927909988054242	-0.4444598954485436	-0.4484101888972554	0.40914127036821785	0.7946897025723993	2.89	22.267	0.0	0.0	0.0
2021-10-01T23:19:32.000000	-0.51962	0.36688	0.6222	357.43	-235.96	-114.63	-0.47075068525210545	0.42778460834241466	0.6222	325.82447085434046	-277.9779500113076	-114.63	-0.47075068525210545	0.42778460834241466	0.8182	325.82447085434046	-277.9779500113076	-114.63	-0.6716057125078205	0.5927909988054242	-0.4444598954485436	-0.4484101888972554	0.40914127036821785	0.7946897025723993	2.89	22.267	0.0	0.0	0.0
2021-10-01T23:19:32.000000	-0.54699	0.38486	0.63037	327.22	-213.77	-90.329	-0.49571135408837874	0.4489827759812907	0.63037	298.5610540292288	-252.2535199297642	-90.329	-0.49571135408837874	0.4489827759812907	0.82637	298.5610540292288	-252.2535199297642	-90.329	-0.6716057125078205	0.5927909988054242	-0.4444598954485436	-0.4484101888972554	0.40914127036821785	0.7946897025723993	2.89	22.267	0.0	0.0	0.0
2021-10-01T23:19:32.000000	-0.57467	0.40284	0.63741	300.53	-194.2	-70.017	-0.520979687009279	0.47021892797261333	0.63741	274.4700842185561	-229.5606537912337	-70.017	-0.520979687009279	0.47021892797261333	0.83341	274.4700842185561	-229.5606537912337	-70.017	-0.6716057125078205	0.5927909988054242	-0.4444598954485436	-0.4484101888972554	0.40914127036821785	0.7946897025723993	2.89	22.267	0.0	0.0	0.0
2021-10-01T23:19:32.000000	-0.60262	0.4208	0.64333	276.86	-176.86	-53.01	-0.5465184360266246	0.4914683138138329	0.64333	253.10311579374462	-209.45102524336875	-53.01	-0.5465184360266246	0.4914683138138329	0.8393299999999999	253.10311579374462	-209.45102524336875	-53.01	-0.6716057125078205	0.5927909988054242	-0.4444598954485436	-0.4484101888972554	0.40914127036821785	0.7946897025723993	2.89	22.267	0.0	0.0	0.0
2021-10-01T23:19:32.000000	-0.63081	0.4387	0.64816	255.78	-161.44	-38.759	-0.5723027284035097	0.5126875590083091	0.64816	234.07137324791975	-191.56428222879399	-38.759	-0.5723027284035097	0.5126875590083091	0.84416	234.07137324791975	-191.56428222879399	-38.759	-0.6716057125078205	0.5927909988054242	-0.4444598954485436	-0.4484101888972554	0.40914127036821785	0.7946897025723993	2.89	22.267	0.0	0.0	0.0
2021-10-01T23:19:32.000000	-0.65923	0.45652	0.65192	236.92	-147.69	-26.816	-0.5983250900954268	0.5338555889585678	0.65192	217.03827715140324	-175.6069723876323	-26.816	-0.5983250900954268	0.5338555889585678	0.84792	217.03827715140324	-175.6069723876323	-26.816	-0.6716057125078205	0.5927909988054242	-0.4444598954485436	-0.4484101888972554	0.40914127036821785	0.7946897025723993	2.89	22.267	0.0	0.0	0.0
2021-10-01T23:19:32.000000	-0.68782	0.47424	0.65463	220.01	-135.38	-16.816	-0.6245284238184122	0.5549452025586756	0.65463	201.76404395004514	-161.31774567270725	-16.816	-0.6245284238184122	0.5549452025586756	0.85063	201.76404395004514	-161.31774567270725	-16.816	-0.6716057125078205	0.5927909988054242	-0.4444598954485436	-0.4484101888972554	0.40914127036821785	0.7946897025723993	2.89	22.267	0.0	0.0	0.0
2021-10-01T23:19:32.000000	-0.71658	0.49182	0.65632	204.78	-124.34	-8.46	-0.6509176307792334	0.575916701217068	0.65632	188.0015382795444	-148.49479992418924	-8.46	-0.6509176307792334	0.575916701217068	0.85232	188.0015382795444	-148.49479992418924	-8.46	-0.6716057125078205	0.5927909988054242	-0.4444598954485436	-0.4484101888972554	0.40914127036821785	0.7946897025723993	2.89	22.267	0.0	0.0	0.0
2021-10-01T23:19:32.000000	-0.74548	0.50924	0.65702	191.03	-114.4	-1.4988	-0.6774653876376002	0.5967465597328868	0.65702	175.5730973108384	-136.94491009409174	-1.4988	-0.6774653876376002	0.5967465597328868	0.8530200000000001	175.5730973108384	-136.94491009409174	-1.4988	-0.6716057125078205	0.5927909988054242	-0.4444598954485436	-0.4484101888972554	0.40914127036821785	0.7946897025723993	2.89	22.267	0.0	0.0	0.0
2021-10-01T23:19:32.000000	-0.77448	0.52649	0.65678	178.58	-105.43	4.2734	-0.70413322110364	0.6174199522514738	0.65678	164.31600630387948	-126.51700032937646	4.2734	-0.70413322110364	0.6174199522514738	0.8527800000000001	164.31600630387948	-126.51700032937646	4.2734	-0.6716057125078205	0.5927909988054242	-0.4444598954485436	-0.4484101888972554	0.40914127036821785	0.7946897025723993	2.89	22.267	0.0	0.0	0.0
2021-10-01T23:19:32.000000	-0.80358	0.54355	0.65565	167.28	-97.334	9.0289	-0.7309235817807364	0.6379170294770464	0.65565	154.09315843654136	-117.09741448491063	9.0289	-0.7309235817807364	0.6379170294770464	0.85165	154.09315843654136	-117.09741448491063	9.0289	-0.6716057125078205	0.5927909988054242	-0.4444598954485436	-0.4484101888972554	0.40914127036821785	0.7946897025723993	2.89	22.267	0.0	0.0	0.0
2021-10-01T23:19:32.000000	-0.83276	0.5604	0.65366	157.02	-90.0	12.913	-0.7578190709764905	0.6582154915104389	0.65366	144.8091059609695	-108.56151818570292	12.913	-0.7578190709764905	0.6582154915104389	0.8496600000000001	144.8091059609695	-108.56151818570292	12.913	-0.6716057125078205	0.5927909988054242	-0.4444598954485436	-0.4484101888972554	0.40914127036821785	0.7946897025723993	2.89	22.267	0.0	0.0	0.0
2021-10-01T23:19:32.000000	-0.86199	0.57703	0.65086	147.66	-83.351	16.048	-0.7847911400489207	0.6783017377986844	0.65086	136.3343386297143	-100.81573741930566	16.048	-0.7847911400489207	0.6783017377986844	0.84686	136.3343386297143	-100.81573741930566	16.048	-0.6716057125078205	0.5927909988054242	-0.4444598954485436	-0.4484101888972554	0.40914127036821785	0.7946897025723993	2.89	22.267	0.0	0.0	0.0
2021-10-01T23:19:32.000000	-0.89127	0.59343	0.64731	139.13	-77.316	18.54	-0.8118410142997188	0.6981658436938918	0.64731	128.60808354954946	-93.78103007384864	18.54	-0.8118410142997188	0.6981658436938918	0.84331	128.60808354954946	-93.78103007384864	18.54	-0.6716057125078205	0.5927909988054242	-0.4444598954485436	-0.4484101888972554	0.40914127036821785	0.7946897025723993	2.89	22.267	0.0	0.0	0.0
2021-10-01T23:19:32.000000	-0.9206	0.60959	0.64307	131.34	-71.832	20.477	-0.8389699190305766	0.7177978845481697	0.64307	121.5487382901128	-87.38384315239098	20.477	-0.8389699190305766	0.7177978845481697	0.83907	121.5487382901128	-87.38384315239098	20.477	-0.6716057125078205	0.5927909988054242	-0.4444598954485436	-0.4484101888972554	0.40914127036821785	0.7946897025723993	2.89	22.267	0.0	0.0	0.0
2021-10-01T23:19:32.000000	-0.94995	0.62551	0.63818	124.22	-66.846	21.939	-0.8661480802978205	0.7371941844564429	0.63818	115.09332441513264	-81.56299890926662	21.939	-0.8661480802978205	0.7371941844564429	0.8341799999999999	115.09332441513264	-81.56299890926662	21.939	-0.6716057125078205	0.5927909988054242	-0.4444598954485436	-0.4484101888972554	0.40914127036821785	0.7946897025723993	2.89	22.267	0.0	0.0	0.0
2021-10-01T23:19:32.000000	-0.97933	0.6412	0.63272	117.72	-62.311	22.993	-0.8933841974476502	0.7563658933682943	0.63272	109.19797760310472	-76.26572499092788	22.993	-0.8933841974476502	0.7563658933682943	0.8287199999999999	109.19797760310472	-76.26572499092788	22.993	-0.6716057125078205	0.5927909988054242	-0.4444598954485436	-0.4484101888972554	0.40914127036821785	0.7946897025723993	2.89	22.267	0.0	0.0	0.0
2021-10-01T23:19:32.000000	-1.0087	0.65663	0.62672	111.77	-58.186	23.698	-0.9206422477935757	0.7752783361332831	0.62672	103.79824905572714	-71.44275322917808	23.698	-0.9206422477935757	0.7752783361332831	0.8227200000000001	103.79824905572714	-71.44275322917808	23.698	-0.6716057125078205	0.5927909988054242	-0.4444598954485436	-0.4484101888972554	0.40914127036821785	0.7946897025723993	2.89	22.267	0.0	0.0	0.0
2021-10-01T23:19:32.000000	-1.0382	0.67183	0.62026	106.33	-54.435	24.109	-0.948057500500999	0.7939784409187682	0.62026	98.85885126752581	-67.05345368484171	24.109	-0.948057500500999	0.7939784409187682	0.81626	98.85885126752581	-67.05345368484171	24.109	-0.6716057125078205	0.5927909988054242	-0.4444598954485436	-0.4484101888972554	0.40914127036821785	0.7946897025723993	2.89	22.267	0.0	0.0	0.0
2021-10-01T23:19:32.000000	-1.0676	0.68679	0.61339	101.36	-51.025	24.272	-0.9754029139701142	0.8124281011379468	0.61339	94.34412914251894	-63.06017381311052	24.272	-0.9754029139701142	0.8124281011379468	0.80939	94.34412914251894	-63.06017381311052	24.272	-0.6716057125078205	0.5927909988054242	-0.4444598954485436	-0.4484101888972554	0.40914127036821785	0.7946897025723993	2.89	22.267	0.0	0.0	0.0
2021-10-01T23:19:32.000000	-1.0971	0.70151	0.60616	96.825	-47.926	24.23	-1.0028769811587448	0.8306518228246551	0.60616	90.22302231816288	-59.42885111438957	24.23	-1.0028769811587448	0.8306518228246551	0.80216	90.22302231816288	-59.42885111438957	24.23	-0.6716057125078205	0.5927909988054242	-0.4444598954485436	-0.4484101888972554	0.40914127036821785	0.7946897025723993	2.89	22.267	0.0	0.0	0.0
2021-10-01T23:19:32.000000	-1.1267	0.71601	0.59863	92.686	-45.112	24.023	-1.0304772514635077	0.8486694552746756	0.59863	86.46001045208075	-56.12890282756369	24.023	-1.0304772514635077	0.8486694552746756	0.79463	86.46001045208075	-56.12890282756369	24.023	-0.6716057125078205	0.5927909988054242	-0.4444598954485436	-0.4484101888972554	0.40914127036821785	0.7946897025723993	2.89	22.267	0.0	0.0	0.0
2021-10-01T23:19:32.000000	-1.1562	0.73028	0.59086	88.913	-42.559	23.685	-1.0580064572282706	0.8664465678062805	0.59086	83.02826032465939	-53.132833892618514	23.685	-1.0580064572282706	0.8664465678062805	0.7868600000000001	83.02826032465939	-53.132833892618514	23.685	-0.6716057125078205	0.5927909988054242	-0.4444598954485436	-0.4484101888972554	0.40914127036821785	0.7946897025723993	2.89	22.267	0.0	0.0	0.0
2021-10-01T23:19:32.000000	-1.1859	0.74434	0.58288	85.477	-40.244	23.25	-1.0857598872863854	0.8840397687660071	0.58288	79.90180865090554	-50.41426424449807	23.25	-1.0857598872863854	0.8840397687660071	0.77888	79.90180865090554	-50.41426424449807	23.25	-0.6716057125078205	0.5927909988054242	-0.4444598954485436	-0.4484101888972554	0.40914127036821785	0.7946897025723993	2.89	22.267	0.0	0.0	0.0
2021-10-01T23:19:32.000000	-1.2155	0.7582	0.57474	82.348	-38.146	22.746	-1.113438576899425	0.9014222237509917	0.57474	77.05345462069847	-47.948676217555374	22.746	-1.113438576899425	0.9014222237509917	0.77074	77.05345462069847	-47.948676217555374	22.746	-0.6716057125078205	0.5927909988054242	-0.4444598954485436	-0.4484101888972554	0.40914127036821785	0.7946897025723993	2.89	22.267	0.0	0.0	0.0
2021-10-01T23:19:32.000000	-1.2453	0.77187	0.56648	79.501	-36.245	22.198	-1.141339040202433	0.9186406164598804	0.56648	74.46083721769389	-45.71315726177848	22.198	-1.141339040202433	0.9186406164598804	0.76248	74.46083721769389	-45.71315726177848	22.198	-0.6716057125078205	0.5927909988054242	-0.4444598954485436	-0.4484101888972554	0.40914127036821785	0.7946897025723993	2.89	22.267	0.0	0.0	0.0
2021-10-01T23:19:32.000000	-1.2751	0.78535	0.55813	76.908	-34.522	21.63	-1.1692627842375853	0.9356704408588363	0.55813	72.09849550101094	-43.685419701437034	21.63	-1.1692627842375853	0.9356704408588363	0.75413	72.09849550101094	-43.685419701437034	21.63	-0.6716057125078205	0.5927909988054242	-0.4444598954485436	-0.4484101888972554	0.40914127036821785	0.7946897025723993	2.89	22.267	0.0	0.0	0.0
2021-10-01T23:19:32.000000	-1.3049	0.79865	0.54971	74.544	-32.959	21.06	-1.197208583703191	0.952521621595751	0.54971	69.94382339396694	-41.844535916097364	21.06	-1.197208583703191	0.952521621595751	0.7457100000000001	69.94382339396694	-41.844535916097364	21.06	-0.6716057125078205	0.5927909988054242	-0.4444598954485436	-0.4484101888972554	0.40914127036821785	0.7946897025723993	2.89	22.267	0.0	0.0	0.0
2021-10-01T23:19:32.000000	-1.3348	0.81178	0.54125	72.386	-31.539	20.505	-1.2252744597764693	0.9692163363354338	0.54125	67.97607721928826	-40.17081581045323	20.505	-1.2252744597764693	0.9692163363354338	0.73725	67.97607721928826	-40.17081581045323	20.505	-0.6716057125078205	0.5927909988054242	-0.4444598954485436	-0.4484101888972554	0.40914127036821785	0.7946897025723993	2.89	22.267	0.0	0.0	0.0
2021-10-01T23:19:32.000000	-1.3648	0.82474	0.53275	70.409	-30.247	19.977	-1.2534604124574205	0.9857545850778849	0.53275	66.17228330978469	-38.64630915843829	19.977	-1.2534604124574205	0.9857545850778849	0.72875	66.17228330978469	-38.64630915843829	19.977	-0.6716057125078205	0.5927909988054242	-0.4444598954485436	-0.4484101888972554	0.40914127036821785	0.7946897025723993	2.89	22.267	0.0	0.0	0.0
2021-10-01T23:19:32.000000	-1.3949	0.83756	0.52422	68.591	-29.067	19.485	-1.2817627658409692	1.0021661417667775	0.52422	64.5125679228025	-37.25244085970465	19.485	-1.2817627658409692	1.0021661417667775	0.7202200000000001	64.5125679228025	-37.25244085970465	19.485	-0.6716057125078205	0.5927909988054242	-0.4444598954485436	-0.4484101888972554	0.40914127036821785	0.7946897025723993	2.89	22.267	0.0	0.0	0.0
2021-10-01T23:19:32.000000	-1.4249	0.85023	0.51567	66.912	-27.985	19.035	-1.3099842522709833	1.018416575720384	0.51567	62.978797184927934	-35.97286580382099	19.035	-1.3099842522709833	1.018416575720384	0.71167	62.978797184927934	-35.97286580382099	19.035	-0.6716057125078205	0.5927909988054242	-0.4444598954485436	-0.4484101888972554	0.40914127036821785	0.7946897025723993	2.89	22.267	0.0	0.0	0.0
2021-10-01T23:19:32.000000	-1.4551	0.86275	0.50708	65.352	-26.99	18.63	-1.3384226111841986	1.0345426459894593	0.50708	61.55246963223958	-34.79421627472336	18.63	-1.3384226111841986	1.0345426459894593	0.7030799999999999	61.55246963223958	-34.79421627472336	18.63	-0.6716057125078205	0.5927909988054242	-0.4444598954485436	-0.4484101888972554	0.40914127036821785	0.7946897025723993	2.89	22.267	0.0	0.0	0.0
2021-10-01T23:19:32.000000	-1.4853	0.87514	0.49847	63.895	-26.07	18.272	-1.3668768990194076	1.0505396958359492	0.49847	60.21917619014176	-33.70262221223542	18.272	-1.3668768990194076	1.0505396958359492	0.69447	60.21917619014176	-33.70262221223542	18.272	-0.6716057125078205	0.5927909988054242	-0.4444598954485436	-0.4484101888972554	0.40914127036821785	0.7946897025723993	2.89	22.267	0.0	0.0	0.0
2021-10-01T23:19:32.000000	-1.5155	0.88741	0.4898	62.524	-25.215	17.959	-1.3953458904749183	1.066417649907745	0.4898	58.96327025891126	-32.68607595558988	17.959	-1.3953458904749183	1.066417649907745	0.6858	58.96327025891126	-32.68607595558988	17.959	-0.6716057125078205	0.5927909988054242	-0.4444598954485436	-0.4484101888972554	0.40914127036821785	0.7946897025723993	2.89	22.267	0.0	0.0	0.0
2021-10-01T23:19:32.000000	-1.5458	0.89954	0.48109	61.227	-24.417	17.689	-1.4239312826330266	1.082168911925982	0.48109	57.77382250243213	-31.735167424443596	17.689	-1.4239312826330266	1.082168911925982	0.67709	57.77382250243213	-31.735167424443596	17.689	-0.6716057125078205	0.5927909988054242	-0.4444598954485436	-0.4484101888972554	0.40914127036821785	0.7946897025723993	2.89	22.267	0.0	0.0	0.0
2021-10-01T23:19:32.000000	-1.5761	0.91156	0.4723	59.991	-23.667	17.458	-1.4525301531097448	1.0978110028174162	0.4723	56.63903364996848	-30.839371543495133	17.458	-1.4525301531097448	1.0978110028174162	0.6683	56.63903364996848	-30.839371543495133	17.458	-0.6716057125078205	0.5927909988054242	-0.4444598954485436	-0.4484101888972554	0.40914127036821785	0.7946897025723993	2.89	22.267	0.0	0.0	0.0
2021-10-01T23:19:32.000000	-1.6064	0.92345	0.46345	58.807	-22.96	17.262	-1.4811449525084568	1.113324073286265	0.46345	55.55058416926415	-29.99262321727626	17.262	-1.4811449525084568	1.113324073286265	0.65945	55.55058416926415	-29.99262321727626	17.262	-0.6716057125078205	0.5927909988054242	-0.4444598954485436	-0.4484101888972554	0.40914127036821785	0.7946897025723993	2.89	22.267	0.0	0.0	0.0
2021-10-01T23:19:32.000000	-1.6367	0.93524	0.4545	57.667	-22.289	17.097	-1.509772004924087	1.128737897276202	0.4545	54.501392053190465	-29.186994950909682	17.097	-1.509772004924087	1.128737897276202	0.6505000000000001	54.501392053190465	-29.186994950909682	17.097	-0.6716057125078205	0.5927909988054242	-0.4444598954485436	-0.4484101888972554	0.40914127036821785	0.7946897025723993	2.89	22.267	0.0	0.0	0.0
2021-10-01T23:19:32.000000	-1.6671	0.94691	0.44545	56.563	-21.651	16.957	-1.538513007438931	1.144044878508363	0.44545	53.48388517394203	-28.418529108674583	16.957	-1.538513007438931	1.144044878508363	0.6414500000000001	53.48388517394203	-28.418529108674583	16.957	-0.6716057125078205	0.5927909988054242	-0.4444598954485436	-0.4484101888972554	0.40914127036821785	0.7946897025723993	2.89	22.267	0.0	0.0	0.0
2021-10-01T23:19:32.000000	-1.6974	0.95847	0.4363	55.49	-21.041	16.84	-1.5671682417934734	1.1592304355968028	0.4363	52.49371385841915	-27.68165071577947	16.84	-1.5671682417934734	1.1592304355968028	0.6323000000000001	52.49371385841915	-27.68165071577947	16.84	-0.6716057125078205	0.5927909988054242	-0.4444598954485436	-0.4484101888972554	0.40914127036821785	0.7946897025723993	2.89	22.267	0.0	0.0	0.0
2021-10-01T23:19:32.000000	-1.7278	0.96993	0.42702	54.443	-20.457	16.741	-1.5959349756438457	1.1743289992232488	0.42702	51.5261608430146	-26.973762191800173	16.741	-1.5959349756438457	1.1743289992232488	0.62302	51.5261608430146	-26.973762191800173	16.741	-0.6716057125078205	0.5927909988054242	-0.4444598954485436	-0.4484101888972554	0.40914127036821785	0.7946897025723993	2.89	22.267	0.0	0.0	0.0
2021-10-01T23:19:32.000000	-1.7581	0.98129	0.41762	53.418	-19.894	16.657	-1.6246147160322244	1.1893160633538649	0.41762	50.57786891941783	-26.28941109211438	16.657	-1.6246147160322244	1.1893160633538649	0.61362	50.57786891941783	-26.28941109211438	16.657	-0.6716057125078205	0.5927909988054242	-0.4444598954485436	-0.4484101888972554	0.40914127036821785	0.7946897025723993	2.89	22.267	0.0	0.0	0.0
2021-10-01T23:19:32.000000	-1.7885	0.99255	0.40809	52.411	-19.352	16.583	-1.6534059559164334	1.2042161340224875	0.40809	49.644868228472376	-25.62810729604537	16.583	-1.6534059559164334	1.2042161340224875	0.60409	49.644868228472376	-25.62810729604537	16.583	-0.6716057125078205	0.5927909988054242	-0.4444598954485436	-0.4484101888972554	0.40914127036821785	0.7946897025723993	2.89	22.267	0.0	0.0	0.0
2021-10-01T23:19:32.000000	-1.8188	1.0037	0.39841	51.419	-18.827	16.518	-1.6821114276403404	1.2189947805473884	0.39841	48.72467149648758	-24.985513353929107	16.518	-1.6821114276403404	1.2189947805473884	0.59441	48.72467149648758	-24.985513353929107	16.518	-0.6716057125078205	0.5927909988054242	-0.4444598954485436	-0.4484101888972554	0.40914127036821785	0.7946897025723993	2.89	22.267	0.0	0.0	0.0
2021-10-01T23:19:32.000000	-1.8492	1.0148	0.38859	50.44	-18.318	16.46	-1.7109222723516184	1.2337360568497517	0.38859	47.81541632405442	-24.360391740638114	16.46	-1.7109222723516184	1.2337360568497517	0.5845899999999999	47.81541632405442	-24.360391740638114	16.46	-0.6716057125078205	0.5927909988054242	-0.4444598954485436	-0.4484101888972554	0.40914127036821785	0.7946897025723993	2.89	22.267	0.0	0.0	0.0
2021-10-01T23:19:32.000000	-1.8795	1.0257	0.37862	49.47	-17.823	16.406	-1.7396583766178209	1.2482665871773733	0.37862	46.91337791235477	-23.750267405917423	16.406	-1.7396583766178209	1.2482665871773733	0.57462	46.91337791235477	-23.750267405917423	16.406	-0.6716057125078205	0.5927909988054242	-0.4444598954485436	-0.4484101888972554	0.40914127036821785	0.7946897025723993	2.89	22.267	0.0	0.0	0.0
2021-10-01T23:19:32.000000	-1.9098	1.0366	0.36848	48.507	-17.342	16.355	-1.7683944808840237	1.2627971175049948	0.36848	46.01657133181039	-23.15489528942867	16.355	-1.7683944808840237	1.2627971175049948	0.56448	46.01657133181039	-23.15489528942867	16.355	-0.6716057125078205	0.5927909988054242	-0.4444598954485436	-0.4484101888972554	0.40914127036821785	0.7946897025723993	2.89	22.267	0.0	0.0	0.0
2021-10-01T23:19:32.000000	-1.9401	1.0474	0.35819	47.548	-16.871	16.305	-1.7971428381671446	1.2772284013537045	0.35819	45.12250930873066	-22.56993794150783	16.305	-1.7971428381671446	1.2772284013537045	0.55419	45.12250930873066	-22.56993794150783	16.305	-0.6716057125078205	0.5927909988054242	-0.4444598954485436	-0.4484101888972554	0.40914127036821785	0.7946897025723993	2.89	22.267	0.0	0.0	0.0
2021-10-01T23:19:32.000000	-1.9703	1.0581	0.34772	46.591	-16.41	16.255	-1.8258042019882719	1.291548185706584	0.34772	44.22920691353735	-21.995150301816544	16.255	-1.8258042019882719	1.291548185706584	0.54372	44.22920691353735	-21.995150301816544	16.255	-0.6716057125078205	0.5927909988054242	-0.4444598954485436	-0.4484101888972554	0.40914127036821785	0.7946897025723993	2.89	22.267	0.0	0.0	0.0
2021-10-01T23:19:32.000000	-2.0005	1.0687	0.33709	45.633	-15.957	16.204	-1.8544778188263178	1.3057687235805517	0.33709	43.33393181220145	-21.42817985026902	16.204	-1.8544778188263178	1.3057687235805517	0.5330900000000001	43.33393181220145	-21.42817985026902	16.204	-0.6716057125078205	0.5927909988054242	-0.4444598954485436	-0.4484101888972554	0.40914127036821785	0.7946897025723993	2.89	22.267	0.0	0.0	0.0
2021-10-01T23:19:32.000000	-2.0307	1.0792	0.32627	44.67	-15.511	16.152	-1.8831636886812813	1.3198900149756074	0.32627	42.43283667573568	-20.867544001399416	16.152	-1.8831636886812813	1.3198900149756074	0.52227	42.43283667573568	-20.867544001399416	16.152	-0.6716057125078205	0.5927909988054242	-0.4444598954485436	-0.4484101888972554	0.40914127036821785	0.7946897025723993	2.89	22.267	0.0	0.0	0.0
2021-10-01T23:19:32.000000	-2.0609	1.0896	0.31527	43.7	-15.071	16.095	-1.9118618115531636	1.3339120598917513	0.31527	41.524059104730995	-20.312005230080246	16.095	-1.9118618115531636	1.3339120598917513	0.51127	41.524059104730995	-20.312005230080246	16.095	-0.6716057125078205	0.5927909988054242	-0.4444598954485436	-0.4484101888972554	0.40914127036821785	0.7946897025723993	2.89	22.267	0.0	0.0	0.0
2021-10-01T23:19:32.000000	-2.091	1.1	0.30407	42.718	-14.634	16.035	-1.9404606879461341	1.347921851790977	0.30407	40.603004365749335	-19.75797349109824	16.035	-1.9404606879461341	1.347921851790977	0.50007	40.603004365749335	-19.75797349109824	16.035	-0.6716057125078205	0.5927909988054242	-0.4444598954485436	-0.4484101888972554	0.40914127036821785	0.7946897025723993	2.89	22.267	0.0	0.0	0.0
2021-10-01T23:19:32.000000	-2.1211	1.1103	0.29268	41.721	-14.201	15.969	-1.9690718173560222	1.361832397211291	0.29268	39.66657253425416	-19.206073658734972	15.969	-1.9690718173560222	1.361832397211291	0.48868	39.66657253425416	-19.206073658734972	15.969	-0.6716057125078205	0.5927909988054242	-0.4444598954485436	-0.4484101888972554	0.40914127036821785	0.7946897025723993	2.89	22.267	0.0	0.0	0.0
2021-10-01T23:19:32.000000	-2.1511	1.1204	0.28107	40.705	-13.768	15.897	-1.9976082063208354	1.3755321966568628	0.28107	38.71128387176574	-18.651845753157236	15.897	-1.9976082063208354	1.3755321966568628	0.47707	38.71128387176574	-18.651845753157236	15.897	-0.6716057125078205	0.5927909988054242	-0.4444598954485436	-0.4484101888972554	0.40914127036821785	0.7946897025723993	2.89	22.267	0.0	0.0	0.0
2021-10-01T23:19:32.000000	-2.181	1.1305	0.26925	39.665	-13.336	15.817	-2.0260453488067367	1.3892197430855167	0.26925	37.73205352416929	-18.095669588308237	15.817	-2.0260453488067367	1.3892197430855167	0.46525	37.73205352416929	-18.095669588308237	15.817	-0.6716057125078205	0.5927909988054242	-0.4444598954485436	-0.4484101888972554	0.40914127036821785	0.7946897025723993	2.89	22.267	0.0	0.0	0.0
2021-10-01T23:19:32.000000	-2.2109	1.1406	0.2572	38.594	-12.901	15.729	-2.054482491292638	1.4029072895141703	0.2572	36.722424358617715	-17.53271759384723	15.729	-2.054482491292638	1.4029072895141703	0.4532	36.722424358617715	-17.53271759384723	15.729	-0.6716057125078205	0.5927909988054242	-0.4444598954485436	-0.4484101888972554	0.40914127036821785	0.7946897025723993	2.89	22.267	0.0	0.0	0.0
2021-10-01T23:19:32.000000	-2.2407	1.1505	0.24491	37.487	-12.461	15.631	-2.0828448933334633	1.416384089968082	0.24491	35.677679111503785	-16.960392189350056	15.631	-2.0828448933334633	1.416384089968082	0.44091	35.677679111503785	-16.960392189350056	15.631	-0.6716057125078205	0.5927909988054242	-0.4444598954485436	-0.4484101888972554	0.40914127036821785	0.7946897025723993	2.89	22.267	0.0	0.0	0.0
2021-10-01T23:19:32.000000	-2.2705	1.1604	0.23236	36.335	-12.016	15.523	-2.11120729537429	1.4298608904219936	0.23236	34.58888559972543	-16.37759060329408	15.523	-2.11120729537429	1.4298608904219936	0.42836	34.58888559972543	-16.37759060329408	15.523	-0.6716057125078205	0.5927909988054242	-0.4444598954485436	-0.4484101888972554	0.40914127036821785	0.7946897025723993	2.89	22.267	0.0	0.0	0.0
2021-10-01T23:19:32.000000	-2.3001	1.1701	0.21953	35.13	-11.56	15.405	-2.1393957104911285	1.443114691884245	0.21953	33.4488392859848	-15.77737780559113	15.405	-2.1393957104911285	1.443114691884245	0.41553	33.4488392859848	-15.77737780559113	15.405	-0.6716057125078205	0.5927909988054242	-0.4444598954485436	-0.4484101888972554	0.40914127036821785	0.7946897025723993	2.89	22.267	0.0	0.0	0.0
2021-10-01T23:19:32.000000	-2.3297	1.1798	0.2064	33.857	-11.092	15.277	-2.167584125607967	1.4563684933464964	0.2064	32.2427757286143	-15.156923378914344	15.277	-2.167584125607967	1.4563684933464964	0.4024	32.2427757286143	-15.156923378914344	15.277	-0.6716057125078205	0.5927909988054242	-0.4444598954485436	-0.4484101888972554	0.40914127036821785	0.7946897025723993	2.89	22.267	0.0	0.0	0.0
2021-10-01T23:19:32.000000	-2.3591	1.1895	0.19292	32.503	-10.606	15.137	-2.195574047766982	1.4695977887749114	0.19292	30.95852806637049	-14.508679642329644	15.137	-2.195574047766982	1.4695977887749114	0.38892000000000004	30.95852806637049	-14.508679642329644	15.137	-0.6716057125078205	0.5927909988054242	-0.4444598954485436	-0.4484101888972554	0.40914127036821785	0.7946897025723993	2.89	22.267	0.0	0.0	0.0
2021-10-01T23:19:32.000000	-2.3883	1.199	0.17905	31.047	-10.095	14.987	-2.22338998300201	1.4826040852116664	0.17905	29.576112249866142	-13.823126208760367	14.987	-2.22338998300201	1.4826040852116664	0.37505	29.576112249866142	-13.823126208760367	14.987	-0.6716057125078205	0.5927909988054242	-0.4444598954485436	-0.4484101888972554	0.40914127036821785	0.7946897025723993	2.89	22.267	0.0	0.0	0.0
2021-10-01T23:19:32.000000	-2.4174	1.2084	0.16473	29.461	-9.5525	14.827	-2.251118924775044	1.495498882152591	0.16473	28.068535711105632	-13.090381212340134	14.827	-2.251118924775044	1.495498882152591	0.36073	28.068535711105632	-13.090381212340134	14.827	-0.6716057125078205	0.5927909988054242	-0.4444598954485436	-0.4484101888972554	0.40914127036821785	0.7946897025723993	2.89	22.267	0.0	0.0	0.0
2021-10-01T23:19:32.000000	-2.4462	1.2178	0.14987	27.71	-8.9654	14.657	-2.278550127111343	1.5083569200427607	0.14987	26.40266732768611	-12.293154808410103	14.657	-2.278550127111343	1.5083569200427607	0.34587	26.40266732768611	-12.293154808410103	14.657	-0.6716057125078205	0.5927909988054242	-0.4444598954485436	-0.4484101888972554	0.40914127036821785	0.7946897025723993	2.89	22.267	0.0	0.0	0.0
2021-10-01T23:19:32.000000	-2.4747	1.227	0.13434	25.741	-8.3174	14.48	-2.305708096044742	1.5209797059243524	0.13434	24.527903707541952	-11.40877572194097	14.48	-2.305708096044742	1.5209797059243524	0.33033999999999997	24.527903707541952	-11.40877572194097	14.48	-0.6716057125078205	0.5927909988054242	-0.4444598954485436	-0.4484101888972554	0.40914127036821785	0.7946897025723993	2.89	22.267	0.0	0.0	0.0
2021-10-01T23:19:32.000000	-2.5028	1.236	0.11794	23.48	-7.5839	14.297	-2.332493585096331	1.5333549867804472	0.11794	22.373816698440287	-10.403762086600914	14.297	-2.332493585096331	1.5333549867804472	0.31394	22.373816698440287	-10.403762086600914	14.297	-0.6716057125078205	0.5927909988054242	-0.4444598954485436	-0.4484101888972554	0.40914127036821785	0.7946897025723993	2.89	22.267	0.0	0.0	0.0
2021-10-01T23:19:32.000000	-2.5302	1.2449	0.10037	20.813	-6.7268	14.11	-2.3585966018124545	1.5455452500392022	0.10037	19.831933713867446	-9.226332554637718	14.11	-2.3585966018124545	1.5455452500392022	0.29637	19.831933713867446	-9.226332554637718	14.11	-0.6716057125078205	0.5927909988054242	-0.4444598954485436	-0.4484101888972554	0.40914127036821785	0.7946897025723993	2.89	22.267	0.0	0.0	0.0
2021-10-01T23:19:32.000000	-2.5479	1.2506	0.087776	18.725	-6.058	13.985	-2.3754648066155126	1.553371083331708	0.087776	17.84161541133718	-8.306729110422204	13.985	-2.3754648066155126	1.553371083331708	0.28377600000000003	17.84161541133718	-8.306729110422204	13.985	-0.6716057125078205	0.5927909988054242	-0.4444598954485436	-0.4484101888972554	0.40914127036821785	0.7946897025723993	2.89	22.267	0.0	0.0	0.0
2021-10-01T23:19:32.000000	-2.565	1.2562	0.074211	16.296	-5.2801	13.862	-2.391749785562018	1.5610241520437922	0.074211	15.526234657175298	-7.237064970022629	13.862	-2.391749785562018	1.5610241520437922	0.270211	15.526234657175298	-7.237064970022629	13.862	-0.6716057125078205	0.5927909988054242	-0.4444598954485436	-0.4484101888972554	0.40914127036821785	0.7946897025723993	2.89	22.267	0.0	0.0	0.0
2021-10-01T23:19:32.000000	-2.5811	1.2614	0.059324	13.408	-4.3525	13.745	-2.407091311787078	1.5681577046710469	0.059324	12.773655331134625	-5.962587503037245	13.745	-2.407091311787078	1.5681577046710469	0.255324	12.773655331134625	-5.962587503037245	13.745	-0.6716057125078205	0.5927909988054242	-0.4444598954485436	-0.4484101888972554	0.40914127036821785	0.7946897025723993	2.89	22.267	0.0	0.0	0.0
2021-10-01T23:19:32.000000	-2.5953	1.266	0.042584	9.8885	-3.217	13.639	-2.4206206730143216	1.5744629711033835	0.042584	9.419808512938634	-4.404398804555377	13.639	-2.4206206730143216	1.5744629711033835	0.23858400000000002	9.419808512938634	-4.404398804555377	13.639	-0.6716057125078205	0.5927909988054242	-0.4444598954485436	-0.4484101888972554	0.40914127036821785	0.7946897025723993	2.89	22.267	0.0	0.0	0.0
2021-10-01T23:19:32.000000	-2.6063	1.2696	0.023325	5.5358	-1.8045	13.557	-2.431096677085568	1.5793836762052178	0.023325	5.272980889312622	-2.4692052225248227	13.557	-2.431096677085568	1.5793836762052178	0.219325	5.272980889312622	-2.4692052225248227	13.557	-0.6716057125078205	0.5927909988054242	-0.4444598954485436	-0.4484101888972554	0.40914127036821785	0.7946897025723993	2.89	22.267	0.0	0.0	0.0
2021-10-01T23:19:32.000000	-2.6111	1.2711	0.0015284	0.36632	-0.11952	13.52	-2.4356767128195633	1.5814605182009713	0.0015284	0.3489148957292132	-0.1635046431703769	13.52	-2.4356767128195633	1.5814605182009713	0.19752840000000002	0.3489148957292132	-0.1635046431703769	13.52	-0.6716057125078205	0.5927909988054242	-0.4444598954485436	-0.4484101888972554	0.40914127036821785	0.7946897025723993	2.89	22.267	0.0	0.0	0.0
2021-10-01T23:19:32.000000	-2.6074	1.2699	-0.02049	-4.8738	1.589	13.548	-2.432151629302844	1.579816198828054	-0.02049	-4.642374450374975	2.17421408847097	13.548	-2.432151629302844	1.579816198828054	0.17551	-4.642374450374975	2.17421408847097	13.548	-0.6716057125078205	0.5927909988054242	-0.4444598954485436	-0.4484101888972554	0.40914127036821785	0.7946897025723993	2.89	22.267	0.0	0.0	0.0
2021-10-01T23:19:32.000000	-2.5971	1.2666	-0.040129	-9.35	3.0427	13.626	-2.422333591533225	1.575279004281383	-0.040129	-8.906723232486806	4.165429695707244	13.626	-2.422333591533225	1.575279004281383	0.155871	-8.906723232486806	4.165429695707244	13.626	-0.6716057125078205	0.5927909988054242	-0.4444598954485436	-0.4484101888972554	0.40914127036821785	0.7946897025723993	2.89	22.267	0.0	0.0	0.0
2021-10-01T23:19:32.000000	-2.5831	1.262	-0.057172	-12.971	4.212	13.73	-2.409002723263805	1.568998243882883	-0.057172	-12.357163707059962	5.769600516233343	13.73	-2.409002723263805	1.568998243882883	0.138828	-12.357163707059962	5.769600516233343	13.73	-0.6716057125078205	0.5927909988054242	-0.4444598954485436	-0.4484101888972554	0.40914127036821785	0.7946897025723993	2.89	22.267	0.0	0.0	0.0
2021-10-01T23:19:32.000000	-2.5727	1.2587	-0.067418	-15.007	4.8666	13.806	-2.3990854390152747	1.564448796319294	-0.067418	-14.297613768958458	6.668739391645884	13.806	-2.3990854390152747	1.564448796319294	0.128582	-14.297613768958458	6.668739391645884	13.806	-0.6716057125078205	0.5927909988054242	-0.4444598954485436	-0.4484101888972554	0.40914127036821785	0.7946897025723993	2.89	22.267	0.0	0.0	0.0
2021-10-01T23:19:32.000000	-2.5654	1.2563	-0.07386	-16.23	5.2591	13.859	-2.3921345184607468	1.5611724105903773	-0.07386	-15.463305114646307	7.2081362182850945	13.859	-2.3921345184607468	1.5611724105903773	0.12214000000000001	-15.463305114646307	7.2081362182850945	13.859	-0.6716057125078205	0.5927909988054242	-0.4444598954485436	-0.4484101888972554	0.40914127036821785	0.7946897025723993	2.89	22.267	0.0	0.0	1.0
2021-10-01T23:19:32.000000	-2.5396	1.2479	-0.093866	-19.754	6.3875	14.044	-2.3675581803226216	1.5496744279968733	-0.093866	-18.822487988594528	8.759829802525543	14.044	-2.3675581803226216	1.5496744279968733	0.102134	-18.822487988594528	8.759829802525543	14.044	-0.6716057125078205	0.5927909988054242	-0.4444598954485436	-0.4484101888972554	0.40914127036821785	0.7946897025723993	2.89	22.267	0.0	0.0	0.37511
2021-10-01T23:19:32.000000	-2.5125	1.2392	-0.11195	-22.6	7.3006	14.231	-2.3417283970093967	1.5377194167466968	-0.11195	-21.53516048094537	10.014770262963044	14.231	-2.3417283970093967	1.5377194167466968	0.08405000000000001	-21.53516048094537	10.014770262963044	14.231	-0.6716057125078205	0.5927909988054242	-0.4444598954485436	-0.4484101888972554	0.40914127036821785	0.7946897025723993	2.89	22.267	0.0	0.0	0.0
2021-10-01T23:19:32.000000	-2.4846	1.2302	-0.12871	-24.988	8.0721	14.416	-2.315141400915632	1.5253686419244383	-0.12871	-23.81063437183615	11.073058891775776	14.416	-2.315141400915632	1.5253686419244383	0.06729000000000002	-23.81063437183615	11.073058891775776	14.416	-0.6716057125078205	0.5927909988054242	-0.4444598954485436	-0.4484101888972554	0.40914127036821785	0.7946897025723993	2.89	22.267	0.0	0.0	0.0
2021-10-01T23:19:32.000000	-2.4562	1.221	-0.14452	-27.049	8.7467	14.596	-2.288082678461144	1.512758109059765	-0.14452	-25.773445450078963	11.995110317200254	14.596	-2.288082678461144	1.512758109059765	0.05148	-25.773445450078963	11.995110317200254	14.596	-0.6716057125078205	0.5927909988054242	-0.4444598954485436	-0.4484101888972554	0.40914127036821785	0.7946897025723993	2.89	22.267	0.0	0.0	0.0
2021-10-01T23:19:32.000000	-2.4275	1.2117	-0.1596	-28.869	9.3528	14.768	-2.2607384695868395	1.5000115706654253	-0.1596	-27.505465830733204	12.819648133797129	14.768	-2.2607384695868395	1.5000115706654253	0.036400000000000016	-27.505465830733204	12.819648133797129	14.768	-0.6716057125078205	0.5927909988054242	-0.4444598954485436	-0.4484101888972554	0.40914127036821785	0.7946897025723993	2.89	22.267	0.0	0.0	0.0
2021-10-01T23:19:32.000000	-2.3985	1.2023	-0.1741	-30.508	9.9096	14.932	-2.2331087742927163	1.4871290267414188	-0.1741	-29.063890821897683	13.573079475668427	14.932	-2.2331087742927163	1.4871290267414188	0.021900000000000003	-29.063890821897683	13.573079475668427	14.932	-0.6716057125078205	0.5927909988054242	-0.4444598954485436	-0.4484101888972554	0.40914127036821785	0.7946897025723993	2.89	22.267	0.0	0.0	0.0
2021-10-01T23:19:32.000000	-2.3693	1.1928	-0.18812	-32.006	10.43	15.086	-2.205292839057689	1.4741227303046642	-0.18812	-30.486838375954694	14.273108345361084	15.086	-2.205292839057689	1.4741227303046642	0.007879999999999998	-30.486838375954694	14.273108345361084	15.086	-0.6716057125078205	0.5927909988054242	-0.4444598954485436	-0.4484101888972554	0.40914127036821785	0.7946897025723993	2.89	22.267	0.0	0.0	0.0
2021-10-01T23:19:32.000000	-2.34	1.1832	-0.20172	-33.394	10.924	15.229	-2.1773899103606675	1.4610049343720792	-0.20172	-31.803849599675075	14.933457826010935	15.229	-2.1773899103606675	1.4610049343720792	-0.005720000000000003	-31.803849599675075	14.933457826010935	15.229	-0.6716057125078205	0.5927909988054242	-0.4444598954485436	-0.4484101888972554	0.40914127036821785	0.7946897025723993	2.89	22.267	0.0	0.0	0.0
2021-10-01T23:19:32.000000	-2.3105	1.1735	-0.21497	-34.693	11.398	15.361	-2.149300741722741	1.4477633859267458	-0.21497	-33.034982060547556	15.563052825821176	15.361	-2.149300741722741	1.4477633859267458	-0.018969999999999987	-33.034982060547556	15.563052825821176	15.361	-0.6716057125078205	0.5927909988054242	-0.4444598954485436	-0.4484101888972554	0.40914127036821785	0.7946897025723993	2.89	22.267	0.0	0.0	0.0
2021-10-01T23:19:32.000000	-2.2809	1.1638	-0.22791	-35.92	11.858	15.483	-2.121112326605902	1.4345095844644944	-0.22791	-34.19637247897207	16.169931146402618	15.483	-2.121112326605902	1.4345095844644944	-0.031909999999999994	-34.19637247897207	16.169931146402618	15.483	-0.6716057125078205	0.5927909988054242	-0.4444598954485436	-0.4484101888972554	0.40914127036821785	0.7946897025723993	2.89	22.267	0.0	0.0	0.0
2021-10-01T23:19:32.000000	-2.2511	1.154	-0.24055	-37.09	12.306	15.594	-2.092737671548158	1.4211320304894945	-0.24055	-35.30266276644701	16.757915669871235	15.594	-2.092737671548158	1.4211320304894945	-0.044550000000000006	-35.30266276644701	16.757915669871235	15.594	-0.6716057125078205	0.5927909988054242	-0.4444598954485436	-0.4484101888972554	0.40914127036821785	0.7946897025723993	2.89	22.267	0.0	0.0	0.0
2021-10-01T23:19:32.000000	-2.2214	1.1441	-0.25293	-38.211	12.748	15.695	-2.064474515986244	1.407667483052501	-0.25293	-36.36105746027023	17.3339414263152	15.695	-2.064474515986244	1.407667483052501	-0.05692999999999998	-36.36105746027023	17.3339414263152	15.695	-0.6716057125078205	0.5927909988054242	-0.4444598954485436	-0.4484101888972554	0.40914127036821785	0.7946897025723993	2.89	22.267	0.0	0.0	0.0
2021-10-01T23:19:32.000000	-2.1915	1.1341	-0.26506	-39.294	13.184	15.787	-2.0360251204834245	1.3940791831027592	-0.26506	-37.38247367312204	17.899356247595517	15.787	-2.0360251204834245	1.3940791831027592	-0.06906000000000001	-37.38247367312204	17.899356247595517	15.787	-0.6716057125078205	0.5927909988054242	-0.4444598954485436	-0.4484101888972554	0.40914127036821785	0.7946897025723993	2.89	22.267	0.0	0.0	0.0
2021-10-01T23:19:32.000000	-2.1616	1.124	-0.27696	-40.344	13.617	15.87	-2.007587977997523	1.3803916366741058	-0.27696	-38.3715061384405	18.45775017892546	15.87	-2.007587977997523	1.3803916366741058	-0.08095999999999998	-38.3715061384405	18.45775017892546	15.87	-0.6716057125078205	0.5927909988054242	-0.4444598954485436	-0.4484101888972554	0.40914127036821785	0.7946897025723993	2.89	22.267	0.0	0.0	0.0
2021-10-01T23:19:32.000000	-2.1316	1.1138	-0.28864	-41.368	14.05	15.945	-1.9790638420496287	1.366592590749622	-0.28864	-39.33473451924187	19.012958325856655	15.945	-1.9790638420496287	1.366592590749622	-0.09264	-39.33473451924187	19.012958325856655	15.945	-0.6716057125078205	0.5927909988054242	-0.4444598954485436	-0.4484101888972554	0.40914127036821785	0.7946897025723993	2.89	22.267	0.0	0.0	0.0
2021-10-01T23:19:32.000000	-2.1015	1.1036	-0.30011	-42.371	14.482	16.013	-1.9504404596228218	1.3527812918082198	-0.30011	-40.27724366964094	19.564600874445897	16.013	-1.9504404596228218	1.3527812918082198	-0.10410999999999998	-40.27724366964094	19.564600874445897	16.013	-0.6716057125078205	0.5927909988054242	-0.4444598954485436	-0.4484101888972554	0.40914127036821785	0.7946897025723993	2.89	22.267	0.0	0.0	0.0
2021-10-01T23:19:32.000000	-2.0714	1.0933	-0.31137	-43.358	14.918	16.075	-1.921829330212933	1.338870746387906	-0.31137	-41.20338326273737	20.118252799484694	16.075	-1.921829330212933	1.338870746387906	-0.11536999999999997	-41.20338326273737	20.118252799484694	16.075	-0.6716057125078205	0.5927909988054242	-0.4444598954485436	-0.4484101888972554	0.40914127036821785	0.7946897025723993	2.89	22.267	0.0	0.0	0.0
2021-10-01T23:19:32.000000	-2.0413	1.0829	-0.32244	-44.332	15.356	16.132	-1.8932304538199627	1.3248609544886805	-0.32244	-42.116375753236895	20.672296761902363	16.132	-1.8932304538199627	1.3248609544886805	-0.12644	-42.116375753236895	20.672296761902363	16.132	-0.6716057125078205	0.5927909988054242	-0.4444598954485436	-0.4484101888972554	0.40914127036821785	0.7946897025723993	2.89	22.267	0.0	0.0	0.0
2021-10-01T23:19:32.000000	-2.0111	1.0724	-0.33332	-45.297	15.8	16.186	-1.8645445839649988	1.3107396630936246	-0.33332	-43.019700879619265	21.231192741532094	16.186	-1.8645445839649988	1.3107396630936246	-0.13732	-43.019700879619265	21.231192741532094	16.186	-0.6716057125078205	0.5927909988054242	-0.4444598954485436	-0.4484101888972554	0.40914127036821785	0.7946897025723993	2.89	22.267	0.0	0.0	0.0
2021-10-01T23:19:32.000000	-1.9809	1.0618	-0.34402	-46.257	16.25	16.238	-1.8358709671269535	1.296519125219657	-0.34402	-43.91732850104094	21.795430859050626	16.238	-1.8358709671269535	1.296519125219657	-0.14801999999999998	-43.91732850104094	21.795430859050626	16.238	-0.6716057125078205	0.5927909988054242	-0.4444598954485436	-0.4484101888972554	0.40914127036821785	0.7946897025723993	2.89	22.267	0.0	0.0	0.0
2021-10-01T23:19:32.000000	-1.9507	1.0511	-0.35455	-47.214	16.708	16.288	-1.807209603305826	1.2821993408667773	-0.35455	-44.81099848674181	22.367241104374557	16.288	-1.807209603305826	1.2821993408667773	-0.15854999999999997	-44.81099848674181	22.367241104374557	16.288	-0.6716057125078205	0.5927909988054242	-0.4444598954485436	-0.4484101888972554	0.40914127036821785	0.7946897025723993	2.89	22.267	0.0	0.0	0.0
2021-10-01T23:19:32.000000	-1.9204	1.0404	-0.3649	-48.171	17.176	16.337	-1.778448993005787	1.2678673034969796	-0.3649	-45.703443170750845	22.948975997589677	16.337	-1.778448993005787	1.2678673034969796	-0.1689	-45.703443170750845	22.948975997589677	16.337	-0.6716057125078205	0.5927909988054242	-0.4444598954485436	-0.4484101888972554	0.40914127036821785	0.7946897025723993	2.89	22.267	0.0	0.0	0.0
2021-10-01T23:19:32.000000	-1.8901	1.0295	-0.37509	-49.132	17.653	16.388	-1.749712888739584	1.2533367731693583	-0.37509	-46.598754942393725	23.54013319458359	16.388	-1.749712888739584	1.2533367731693583	-0.17908999999999997	-46.598754942393725	23.54013319458359	16.388	-0.6716057125078205	0.5927909988054242	-0.4444598954485436	-0.4484101888972554	0.40914127036821785	0.7946897025723993	2.89	22.267	0.0	0.0	0.0
2021-10-01T23:19:32.000000	-1.8598	1.0186	-0.38512	-50.099	18.143	16.441	-1.7209767844733814	1.2388062428417366	-0.38512	-47.49842861057193	24.14492761485114	16.441	-1.7209767844733814	1.2388062428417366	-0.18912	-47.49842861057193	24.14492761485114	16.441	-0.6716057125078205	0.5927909988054242	-0.4444598954485436	-0.4484101888972554	0.40914127036821785	0.7946897025723993	2.89	22.267	0.0	0.0	0.0
2021-10-01T23:19:32.000000	-1.8294	1.0076	-0.39499	-51.075	18.647	16.497	-1.6921536867451852	1.224164213018285	-0.39499	-48.405319039483665	24.764719313688992	16.497	-1.6921536867451852	1.224164213018285	-0.19899	-48.405319039483665	24.764719313688992	16.497	-0.6716057125078205	0.5927909988054242	-0.4444598954485436	-0.4484101888972554	0.40914127036821785	0.7946897025723993	2.89	22.267	0.0	0.0	0.0
2021-10-01T23:19:32.000000	-1.7991	0.99646	-0.40472	-52.062	19.166	16.56	-1.6634469897195863	1.2093954911412752	-0.40472	-49.32128862853794	25.400745816224635	16.56	-1.6634469897195863	1.2093954911412752	-0.20872000000000002	-49.32128862853794	25.400745816224635	16.56	-0.6716057125078205	0.5927909988054242	-0.4444598954485436	-0.4484101888972554	0.40914127036821785	0.7946897025723993	2.89	22.267	0.0	0.0	0.0
2021-10-01T23:19:32.000000	-1.7687	0.98524	-0.4143	-53.064	19.702	16.63	-1.63465084862861	1.1945351190642175	-0.4143	-50.250062176552916	26.055482172713024	16.63	-1.63465084862861	1.1945351190642175	-0.2183	-50.250062176552916	26.055482172713024	16.63	-0.6716057125078205	0.5927909988054242	-0.4444598954485436	-0.4484101888972554	0.40914127036821785	0.7946897025723993	2.89	22.267	0.0	0.0	0.0
2021-10-01T23:19:32.000000	-1.7384	0.97392	-0.42375	-54.082	20.257	16.71	-1.605966207033464	1.1795877535251662	-0.42375	-51.192387087979306	26.73103584290159	16.71	-1.605966207033464	1.1795877535251662	-0.22775	-51.192387087979306	26.73103584290159	16.71	-0.6716057125078205	0.5927909988054242	-0.4444598954485436	-0.4484101888972554	0.40914127036821785	0.7946897025723993	2.89	22.267	0.0	0.0	0.0
2021-10-01T23:19:32.000000	-1.708	0.9625	-0.43306	-55.121	20.834	16.804	-1.5771945719763243	1.164528888490285	-0.43306	-52.15285809625517	27.43099687200359	16.804	-1.5771945719763243	1.164528888490285	-0.23706	-52.15285809625517	27.43099687200359	16.804	-0.6716057125078205	0.5927909988054242	-0.4444598954485436	-0.4484101888972554	0.40914127036821785	0.7946897025723993	2.89	22.267	0.0	0.0	0.0
2021-10-01T23:19:32.000000	-1.6777	0.95097	-0.44226	-56.185	21.435	16.914	-1.5485356617167068	1.1493731053455187	-0.44226	-53.13520000019863	28.157840310274	16.914	-1.5485356617167068	1.1493731053455187	-0.24625999999999998	-53.13520000019863	28.157840310274	16.914	-0.6716057125078205	0.5927909988054242	-0.4444598954485436	-0.4484101888972554	0.40914127036821785	0.7946897025723993	2.89	22.267	0.0	0.0	0.0
2021-10-01T23:19:32.000000	-1.6473	0.93933	-0.45134	-57.277	22.063	17.045	-1.5197909832967873	1.1340958980570313	-0.45134	-54.142022603669474	28.91491114258772	17.045	-1.5197909832967873	1.1340958980570313	-0.25534	-54.142022603669474	28.91491114258772	17.045	-0.6716057125078205	0.5927909988054242	-0.4444598954485436	-0.4484101888972554	0.40914127036821785	0.7946897025723993	2.89	22.267	0.0	0.0	0.0
2021-10-01T23:19:32.000000	-1.617	0.92759	-0.46033	-58.404	22.721	17.201	-1.4911578043726978	1.1187316973065502	-0.46033	-55.179905569683996	29.706044474496387	17.201	-1.4911578043726978	1.1187316973065502	-0.26433	-55.179905569683996	29.706044474496387	17.201	-0.6716057125078205	0.5927909988054242	-0.4444598954485436	-0.4484101888972554	0.40914127036821785	0.7946897025723993	2.89	22.267	0.0	0.0	0.0
2021-10-01T23:19:32.000000	-1.5867	0.91573	-0.46921	-59.572	23.415	17.385	-1.4625393290689104	1.103248400781375	-0.46921	-56.254068505961804	30.537930275749797	17.385	-1.4625393290689104	1.103248400781375	-0.27321	-56.254068505961804	30.537930275749797	17.385	-0.6716057125078205	0.5927909988054242	-0.4444598954485436	-0.4484101888972554	0.40914127036821785	0.7946897025723993	2.89	22.267	0.0	0.0	0.0
2021-10-01T23:19:32.000000	-1.5564	0.90376	-0.47802	-60.788	24.149	17.604	-1.4339343320837328	1.0876559331293967	-0.47802	-57.37096854535	31.41539611668871	17.604	-1.4339343320837328	1.0876559331293967	-0.28202	-57.37096854535	31.41539611668871	17.604	-0.6716057125078205	0.5927909988054242	-0.4444598954485436	-0.4484101888972554	0.40914127036821785	0.7946897025723993	2.89	22.267	0.0	0.0	0.0
2021-10-01T23:19:32.000000	-1.5261	0.89167	-0.48676	-62.063	24.93	17.86	-1.4053440387188574	1.071944369702724	-0.48676	-58.54066508934462	32.34673708269796	17.86	-1.4053440387188574	1.071944369702724	-0.29076	-58.54066508934462	32.34673708269796	17.86	-0.6716057125078205	0.5927909988054242	-0.4444598954485436	-0.4484101888972554	0.40914127036821785	0.7946897025723993	2.89	22.267	0.0	0.0	0.0
2021-10-01T23:19:32.000000	-1.4958	0.87945	-0.49544	-63.406	25.764	18.157	-1.3767696742759756	1.056103785853466	-0.49544	-59.771355140032625	33.33901073403491	18.157	-1.3767696742759756	1.056103785853466	-0.29944	-59.771355140032625	33.33901073403491	18.157	-0.6716057125078205	0.5927909988054242	-0.4444598954485436	-0.4484101888972554	0.40914127036821785	0.7946897025723993	2.89	22.267	0.0	0.0	0.0
2021-10-01T23:19:32.000000	-1.4656	0.8671	-0.50407	-64.832	26.66	18.5	-1.3483104852339993	1.040146434598541	-0.50407	-61.07682289772815	34.40298720633935	18.5	-1.3483104852339993	1.040146434598541	-0.30807	-61.07682289772815	34.40298720633935	18.5	-0.6716057125078205	0.5927909988054242	-0.4444598954485436	-0.4484101888972554	0.40914127036821785	0.7946897025723993	2.89	22.267	0.0	0.0	0.0
2021-10-01T23:19:32.000000	-1.4355	0.85462	-0.51267	-66.354	27.628	18.888	-1.3199664715929287	1.0240723159379488	-0.51267	-62.468745102997936	35.55018403970185	18.888	-1.3199664715929287	1.0240723159379488	-0.31666999999999995	-62.468745102997936	35.55018403970185	18.888	-0.6716057125078205	0.5927909988054242	-0.4444598954485436	-0.4484101888972554	0.40914127036821785	0.7946897025723993	2.89	22.267	0.0	0.0	0.0
2021-10-01T23:19:32.000000	-1.4054	0.84201	-0.52123	-67.989	28.678	19.322	-1.2916383868738517	1.0078691768547712	-0.52123	-63.96276835556514	36.79260889488968	19.322	-1.2916383868738517	1.0078691768547712	-0.32522999999999996	-63.96276835556514	36.79260889488968	19.322	-0.6716057125078205	0.5927909988054242	-0.4444598954485436	-0.4484101888972554	0.40914127036821785	0.7946897025723993	2.89	22.267	0.0	0.0	0.0
2021-10-01T23:19:32.000000	-1.3753	0.82925	-0.52977	-69.756	29.822	19.8	-1.263328681680152	0.9915171680532257	-0.52977	-65.57627912439284	38.14449942258674	19.8	-1.263328681680152	0.9915171680532257	-0.33376999999999996	-65.57627912439284	38.14449942258674	19.8	-0.6716057125078205	0.5927909988054242	-0.4444598954485436	-0.4484101888972554	0.40914127036821785	0.7946897025723993	2.89	22.267	0.0	0.0	0.0
2021-10-01T23:19:32.000000	-1.3453	0.81633	-0.53828	-71.675	31.073	20.317	-1.2351378277924336	0.9750186179023395	-0.53828	-67.32753381306402	39.62120826843524	20.317	-1.2351378277924336	0.9750186179023395	-0.34228	-67.32753381306402	39.62120826843524	20.317	-0.6716057125078205	0.5927909988054242	-0.4444598954485436	-0.4484101888972554	0.40914127036821785	0.7946897025723993	2.89	22.267	0.0	0.0	0.0
2021-10-01T23:19:32.000000	-1.3154	0.80326	-0.54675	-73.767	32.446	20.863	-1.2070645999090044	0.9583834510500037	-0.54675	-69.23553622961245	41.240195537824754	20.863	-1.2070645999090044	0.9583834510500037	-0.35074999999999995	-69.23553622961245	41.240195537824754	20.863	-0.6716057125078205	0.5927909988054242	-0.4444598954485436	-0.4484101888972554	0.40914127036821785	0.7946897025723993	2.89	22.267	0.0	0.0	0.0
2021-10-01T23:19:32.000000	-1.2855	0.79002	-0.55519	-76.056	33.957	21.43	-1.1790122021543363	0.9415795651835178	-0.55519	-71.32214504627007	43.020281391441586	21.43	-1.1790122021543363	0.9415795651835178	-0.35918999999999995	-71.32214504627007	43.020281391441586	21.43	-0.6716057125078205	0.5927909988054242	-0.4444598954485436	-0.4484101888972554	0.40914127036821785	0.7946897025723993	2.89	22.267	0.0	0.0	0.0
2021-10-01T23:19:32.000000	-1.2557	0.7766	-0.56357	-78.566	35.622	22.0	-1.1510811063090325	0.9246092886719088	-0.56357	-73.60921893526876	44.980285989972	22.0	-1.1510811063090325	0.9246092886719088	-0.36757	-73.60921893526876	44.980285989972	22.0	-0.6716057125078205	0.5927909988054242	-0.4444598954485436	-0.4484101888972554	0.40914127036821785	0.7946897025723993	2.89	22.267	0.0	0.0	0.0
2021-10-01T23:19:32.000000	-1.2259	0.76301	-0.57186	-81.321	37.459	22.558	-1.1231708405924903	0.9074702931461498	-0.57186	-76.11837150850211	47.14101442368052	22.558	-1.1231708405924903	0.9074702931461498	-0.37586	-76.11837150850211	47.14101442368052	22.558	-0.6716057125078205	0.5927909988054242	-0.4444598954485436	-0.4484101888972554	0.40914127036821785	0.7946897025723993	2.89	22.267	0.0	0.0	0.0
2021-10-01T23:19:32.000000	-1.1962	0.74922	-0.58005	-84.348	39.486	23.08	-1.0953843273886958	0.8901450576794852	-0.58005	-78.87419377223102	49.523639373339186	23.08	-1.0953843273886958	0.8901450576794852	-0.38404999999999995	-78.87419377223102	49.523639373339186	23.08	-0.6716057125078205	0.5927909988054242	-0.4444598954485436	-0.4484101888972554	0.40914127036821785	0.7946897025723993	2.89	22.267	0.0	0.0	0.0
2021-10-01T23:19:32.000000	-1.1666	0.73523	-0.58808	-87.674	41.723	23.543	-1.0677215666976503	0.8726335822719152	-0.58808	-81.90103167237808	52.151318449298316	23.543	-1.0677215666976503	0.8726335822719152	-0.39208000000000004	-81.90103167237808	52.151318449298316	23.543	-0.6716057125078205	0.5927909988054242	-0.4444598954485436	-0.4484101888972554	0.40914127036821785	0.7946897025723993	2.89	22.267	0.0	0.0	0.0
2021-10-01T23:19:32.000000	-1.137	0.72103	-0.59594	-91.326	44.19	23.918	-1.0400845373421326	0.8549136892586302	-0.59594	-85.22323115486579	55.0472092619082	23.918	-1.0400845373421326	0.8549136892586302	-0.39994	-85.22323115486579	55.0472092619082	23.918	-0.6716057125078205	0.5927909988054242	-0.4444598954485436	-0.4484101888972554	0.40914127036821785	0.7946897025723993	2.89	22.267	0.0	0.0	0.0
2021-10-01T23:19:32.000000	-1.1075	0.70661	-0.60356	-95.334	46.91	24.174	-1.0125737111027469	0.8369877070086574	-0.60356	-88.86774796947654	58.237814406394044	24.174	-1.0125737111027469	0.8369877070086574	-0.40756	-88.86774796947654	58.237814406394044	24.174	-0.6716057125078205	0.5927909988054242	-0.4444598954485436	-0.4484101888972554	0.40914127036821785	0.7946897025723993	2.89	22.267	0.0	0.0	0.0
2021-10-01T23:19:32.000000	-1.0779	0.69196	-0.61089	-99.728	49.906	24.278	-0.9849918203233617	0.8188212048402693	-0.61089	-92.86153786599266	61.74963647798104	24.278	-0.9849918203233617	0.8188212048402693	-0.41489000000000004	-92.86153786599266	61.74963647798104	24.278	-0.6716057125078205	0.5927909988054242	-0.4444598954485436	-0.4484101888972554	0.40914127036821785	0.7946897025723993	2.89	22.267	0.0	0.0	0.0
2021-10-01T23:19:32.000000	-1.0485	0.67709	-0.6179	-104.54	53.205	24.191	-0.9576353791390201	0.8004608664521113	-0.6179	-97.23305140309807	65.61339299138925	24.191	-0.9576353791390201	0.8004608664521113	-0.4219	-97.23305140309807	65.61339299138925	24.191	-0.6716057125078205	0.5927909988054242	-0.4444598954485436	-0.4484101888972554	0.40914127036821785	0.7946897025723993	2.89	22.267	0.0	0.0	0.0
2021-10-01T23:19:32.000000	-1.019	0.66198	-0.62451	-109.81	56.833	23.873	-0.9302090987163705	0.781850083497647	-0.62451	-102.01880138795872	69.85978923790303	23.873	-0.9302090987163705	0.781850083497647	-0.42851	-102.01880138795872	69.85978923790303	23.873	-0.6716057125078205	0.5927909988054242	-0.4444598954485436	-0.4484101888972554	0.40914127036821785	0.7946897025723993	2.89	22.267	0.0	0.0	0.0
2021-10-01T23:19:32.000000	-0.98961	0.64662	-0.63067	-115.58	60.823	23.276	-0.9029226219628197	0.7630046626645127	-0.63067	-107.25642784613457	74.52672282266896	23.276	-0.9029226219628197	0.7630046626645127	-0.43466999999999995	-107.25642784613457	74.52672282266896	23.276	-0.6716057125078205	0.5927909988054242	-0.4444598954485436	-0.4484101888972554	0.40914127036821785	0.7946897025723993	2.89	22.267	0.0	0.0	0.0
2021-10-01T23:19:32.000000	-0.96022	0.63103	-0.63633	-121.88	65.21	22.351	-0.8756643271481807	0.7439309749298814	-0.63633	-112.97141616537782	79.65260591838167	22.351	-0.8756643271481807	0.7439309749298814	-0.44032999999999994	-112.97141616537782	79.65260591838167	22.351	-0.6716057125078205	0.5927909988054242	-0.4444598954485436	-0.4484101888972554	0.40914127036821785	0.7946897025723993	2.89	22.267	0.0	0.0	0.0
2021-10-01T23:19:32.000000	-0.93086	0.61519	-0.64143	-128.78	70.033	21.039	-0.848466438819511	0.7246128469030458	-0.64143	-119.22846020432861	85.28472176365958	21.039	-0.848466438819511	0.7246128469030458	-0.44542999999999994	-119.22846020432861	85.28472176365958	21.039	-0.6716057125078205	0.5927909988054242	-0.4444598954485436	-0.4484101888972554	0.40914127036821785	0.7946897025723993	2.89	22.267	0.0	0.0	0.0
2021-10-01T23:19:32.000000	-0.90153	0.59911	-0.6459	-136.33	75.337	19.277	-0.8213277316751185	0.7050602032318974	-0.6459	-126.0716693448297	91.4738577824721	19.277	-0.8213277316751185	0.7050602032318974	-0.4499	-126.0716693448297	91.4738577824721	19.277	-0.6716057125078205	0.5927909988054242	-0.4444598954485436	-0.4484101888972554	0.40914127036821785	0.7946897025723993	2.89	22.267	0.0	0.0	0.0
2021-10-01T23:19:32.000000	-0.87223	0.58279	-0.6497	-144.59	81.173	16.988	-0.7942482057150034	0.685273043916436	-0.6497	-133.55434243559986	98.27798148921524	16.988	-0.7942482057150034	0.685273043916436	-0.45370000000000005	-133.55434243559986	98.27798148921524	16.988	-0.6716057125078205	0.5927909988054242	-0.4444598954485436	-0.4484101888972554	0.40914127036821785	0.7946897025723993	2.89	22.267	0.0	0.0	0.0
2021-10-01T23:19:32.000000	-0.84298	0.56624	-0.65277	-153.64	87.6	14.089	-0.7672464849332563	0.6652637442079362	-0.65277	-141.74864737978677	105.7654507199816	14.089	-0.7672464849332563	0.6652637442079362	-0.45676999999999995	-141.74864737978677	105.7654507199816	14.089	-0.6716057125078205	0.5927909988054242	-0.4444598954485436	-0.4484101888972554	0.40914127036821785	0.7946897025723993	2.89	22.267	0.0	0.0	0.0
2021-10-01T23:19:32.000000	-0.81378	0.54947	-0.65504	-163.58	94.685	10.48	-0.7403213440281852	0.6450422287542896	-0.65504	-150.7456211349672	114.01501363256043	10.48	-0.7403213440281852	0.6450422287542896	-0.45903999999999995	-150.7456211349672	114.01501363256043	10.48	-0.6716057125078205	0.5927909988054242	-0.4444598954485436	-0.4484101888972554	0.40914127036821785	0.7946897025723993	2.89	22.267	0.0	0.0	0.0
2021-10-01T23:19:32.000000	-0.78466	0.53248	-0.65649	-174.5	102.51	6.0448	-0.7135025569434638	0.6246121734605716	-0.65649	-160.62453805828866	123.11908005488576	6.0448	-0.7135025569434638	0.6246121734605716	-0.46049	-160.62453805828866	123.11908005488576	6.0448	-0.6716057125078205	0.5927909988054242	-0.4444598954485436	-0.4484101888972554	0.40914127036821785	0.7946897025723993	2.89	22.267	0.0	0.0	0.0
2021-10-01T23:19:32.000000	-0.75561	0.5153	-0.65704	-186.53	111.16	0.64645	-0.6867765231261252	0.6040021269687638	-0.65704	-171.5040035079562	133.17793841602645	0.64645	-0.6867765231261252	0.6040021269687638	-0.46103999999999995	-171.5040035079562	133.17793841602645	0.64645	-0.6716057125078205	0.5927909988054242	-0.4444598954485436	-0.4484101888972554	0.40914127036821785	0.7946897025723993	2.89	22.267	0.0	0.0	0.0
2021-10-01T23:19:32.000000	-0.72668	0.49793	-0.65667	-199.81	120.74	-5.8772	-0.6601928658156256	0.5832182157873254	-0.65667	-183.51009688668222	144.31295174252554	-5.8772	-0.6601928658156256	0.5832182157873254	-0.46066999999999997	-183.51009688668222	144.31295174252554	-5.8772	-0.6716057125078205	0.5927909988054242	-0.4444598954485436	-0.4484101888972554	0.40914127036821785	0.7946897025723993	2.89	22.267	0.0	0.0	0.0
2021-10-01T23:19:32.000000	-0.69787	0.4804	-0.65533	-214.5	131.38	-13.72	-0.6337479091068894	0.5622902138599299	-0.65533	-196.7856836387319	156.67274528403755	-13.72	-0.6337479091068894	0.5622902138599299	-0.45932999999999996	-196.7856836387319	156.67274528403755	-13.72	-0.6716057125078205	0.5927909988054242	-0.4444598954485436	-0.4484101888972554	0.40914127036821785	0.7946897025723993	2.89	22.267	0.0	0.0	0.0
2021-10-01T23:19:32.000000	-0.66921	0.46274	-0.65299	-230.8	143.23	-23.113	-0.6074677510385148	0.5412515710353263	-0.65299	-211.5108771965517	170.43069479276681	-23.113	-0.6074677510385148	0.5412515710353263	-0.45698999999999995	-211.5108771965517	170.43069479276681	-23.113	-0.6716057125078205	0.5927909988054242	-0.4444598954485436	-0.4484101888972554	0.40914127036821785	0.7946897025723993	2.89	22.267	0.0	0.0	0.0
2021-10-01T23:19:32.000000	-0.64073	0.44495	-0.6496	-248.94	156.45	-34.338	-0.5813821655541752	0.5201059632185903	-0.6496	-227.89433963456952	185.77377657388425	-34.338	-0.5813821655541752	0.5201059632185903	-0.45359999999999995	-227.89433963456952	185.77377657388425	-34.338	-0.6716057125078205	0.5927909988054242	-0.4444598954485436	-0.4484101888972554	0.40914127036821785	0.7946897025723993	2.89	22.267	0.0	0.0	0.0
2021-10-01T23:19:32.000000	-0.61246	0.42707	-0.64515	-269.21	171.26	-47.736	-0.5555160253907769	0.4988967649063618	-0.64515	-246.1969291044097	202.95586663005886	-47.736	-0.5555160253907769	0.4988967649063618	-0.44915	-246.1969291044097	202.95586663005886	-47.736	-0.6716057125078205	0.5927909988054242	-0.4444598954485436	-0.4484101888972554	0.40914127036821785	0.7946897025723993	2.89	22.267	0.0	0.0	0.0
