# Supplementary material for: Direct evidence of substorm-related impulsive injections of electrons at Mercury
Source: Nat Commun. 2023 Jul 18;14:4019. doi: 10.1038/s41467-023-39565-4 (PMC10354196; doi:10.1038/s41467-023-39565-4)
Supplement: Supplementary file 3 — SourceDatafile [file 41467_2023_39565_MOESM3_ESM.zip › SourceDataFile/FieldLinetracing/Final_KT17tracing_000925.txt]

2021-10-01T23:30:25.000000	-0.61072	-0.07589	0.55509	519.19	61.956	-108.43	-0.6154169105497346	-0.00048652792307728177	0.55509	522.8692730243258	-2.1272900632273704	-108.43	-0.6154169105497346	-0.00048652792307728177	0.75109	522.8692730243258	-2.1272900632273704	-108.43	-0.9338571289943184	0.002139206387596278	-0.35763988371338035	-0.6660378700732852	-0.00032434331277037367	0.7459178576959109	2.8892	0.3577	0.0	0.0	0.0
2021-10-01T23:30:25.000000	-0.65244	-0.080847	0.56278	456.76	54.031	-73.288	-0.6574299236003978	-0.0002942172244445179	0.56278	459.93864464888395	-2.3430150549291113	-73.288	-0.6574299236003978	-0.0002942172244445179	0.75878	459.93864464888395	-2.3430150549291113	-73.288	-0.9338571289943184	0.002139206387596278	-0.35763988371338035	-0.6660378700732852	-0.00032434331277037367	0.7459178576959109	2.8892	0.3577	0.0	0.0	0.0
2021-10-01T23:30:25.000000	-0.69447	-0.085796	0.56854	403.94	47.333	-46.03	-0.6997496204943342	-5.598245505221422e-05	0.56854	406.6959474144583	-2.518500676226111	-46.03	-0.6997496204943342	-5.598245505221422e-05	0.76454	406.6959474144583	-2.518500676226111	-46.03	-0.9338571289943184	0.002139206387596278	-0.35763988371338035	-0.6660378700732852	-0.00032434331277037367	0.7459178576959109	2.8892	0.3577	0.0	0.0	0.0
2021-10-01T23:30:25.000000	-0.73672	-0.090722	0.5724	358.91	41.634	-24.887	-0.7422848414479856	0.00023203564170994062	0.5724	361.30695852627946	-2.657023991125264	-24.887	-0.7422848414479856	0.00023203564170994062	0.7684	361.30695852627946	-2.657023991125264	-24.887	-0.9338571289943184	0.002139206387596278	-0.35763988371338035	-0.6660378700732852	-0.00032434331277037367	0.7459178576959109	2.8892	0.3577	0.0	0.0	0.0
2021-10-01T23:30:25.000000	-0.7791	-0.095612	0.57443	320.28	36.753	-8.5324	-0.7849446717381316	0.000571711392874083	0.57443	322.36997396685035	-2.7679041912933613	-8.5324	-0.7849446717381316	0.000571711392874083	0.77043	322.36997396685035	-2.7679041912933613	-8.5324	-0.9338571289943184	0.002139206387596278	-0.35763988371338035	-0.6660378700732852	-0.00032434331277037367	0.7459178576959109	2.8892	0.3577	0.0	0.0	0.0
2021-10-01T23:30:25.000000	-0.82154	-0.10045	0.57469	286.93	32.55	4.0385	-0.8276576783468275	0.0009703471232233724	0.57469	288.75627894867307	-2.852852557722642	4.0385	-0.8276576783468275	0.0009703471232233724	0.7706900000000001	288.75627894867307	-2.852852557722642	4.0385	-0.9338571289943184	0.002139206387596278	-0.35763988371338035	-0.6660378700732852	-0.00032434331277037367	0.7459178576959109	2.8892	0.3577	0.0	0.0	0.0
2021-10-01T23:30:25.000000	-0.86396	-0.10524	0.57327	257.99	28.914	13.596	-0.87034495421162	0.001414170560066652	0.57327	259.58882825643497	-2.915431434816462	13.596	-0.87034495421162	0.001414170560066652	0.7692699999999999	259.58882825643497	-2.915431434816462	13.596	-0.9338571289943184	0.002139206387596278	-0.35763988371338035	-0.6660378700732852	-0.00032434331277037367	0.7459178576959109	2.8892	0.3577	0.0	0.0	0.0
2021-10-01T23:30:25.000000	-0.9063	-0.10995	0.57026	232.77	25.754	20.737	-0.9129430304797487	0.0019275887665048536	0.57026	234.17167094024867	-2.961409301648718	20.737	-0.9129430304797487	0.0019275887665048536	0.7662599999999999	234.17167094024867	-2.961409301648718	20.737	-0.9338571289943184	0.002139206387596278	-0.35763988371338035	-0.6660378700732852	-0.00032434331277037367	0.7459178576959109	2.8892	0.3577	0.0	0.0	0.0
2021-10-01T23:30:25.000000	-0.94853	-0.11459	0.56577	210.71	23.0	25.927	-0.9554233585092313	0.002497001189571274	0.56577	211.9404496063651	-2.9916417987155057	25.927	-0.9554233585092313	0.002497001189571274	0.7617700000000001	211.9404496063651	-2.9916417987155057	25.927	-0.9338571289943184	0.002139206387596278	-0.35763988371338035	-0.6660378700732852	-0.00032434331277037367	0.7459178576959109	2.8892	0.3577	0.0	0.0	0.0
2021-10-01T23:30:25.000000	-0.99059	-0.11915	0.55993	191.35	20.592	29.535	-0.9977251651110294	0.003124980667006144	0.55993	192.43127864163867	-3.0093129355399952	29.535	-0.9977251651110294	0.003124980667006144	0.75593	192.43127864163867	-3.0093129355399952	29.535	-0.9338571289943184	0.002139206387596278	-0.35763988371338035	-0.6660378700732852	-0.00032434331277037367	0.7459178576959109	2.8892	0.3577	0.0	0.0	0.0
2021-10-01T23:30:25.000000	-1.0325	-0.12363	0.55286	174.33	18.483	31.856	-1.0398682995809247	0.0038139778021931553	0.55286	175.28111180403528	-3.0169576963050595	31.856	-1.0398682995809247	0.0038139778021931553	0.7488600000000001	175.28111180403528	-3.0169576963050595	31.856	-0.9338571289943184	0.002139206387596278	-0.35763988371338035	-0.6660378700732852	-0.00032434331277037367	0.7459178576959109	2.8892	0.3577	0.0	0.0	0.0
2021-10-01T23:30:25.000000	-1.0742	-0.12801	0.5447	159.34	16.634	33.13	-1.0817907634281874	0.004576490080763662	0.5447	160.1775063323299	-3.015297855339753	33.13	-1.0817907634281874	0.004576490080763662	0.7406999999999999	160.1775063323299	-3.015297855339753	33.13	-0.9338571289943184	0.002139206387596278	-0.35763988371338035	-0.6660378700732852	-0.00032434331277037367	0.7459178576959109	2.8892	0.3577	0.0	0.0	0.0
2021-10-01T23:30:25.000000	-1.1157	-0.13231	0.53561	146.14	15.012	33.555	-1.1235049319040915	0.005393893508627179	0.53561	146.87822718155113	-3.0076775100811872	33.555	-1.1235049319040915	0.005393893508627179	0.7316100000000001	146.87822718155113	-3.0076775100811872	33.555	-0.9338571289943184	0.002139206387596278	-0.35763988371338035	-0.6660378700732852	-0.00032434331277037367	0.7459178576959109	2.8892	0.3577	0.0	0.0	0.0
2021-10-01T23:30:25.000000	-1.157	-0.13653	0.52573	134.52	13.59	33.298	-1.1650108050086374	0.006266188085783664	0.52573	135.17154843141623	-2.9951618743072537	33.298	-1.1650108050086374	0.006266188085783664	0.72173	135.17154843141623	-2.9951618743072537	33.298	-0.9338571289943184	0.002139206387596278	-0.35763988371338035	-0.6660378700732852	-0.00032434331277037367	0.7459178576959109	2.8892	0.3577	0.0	0.0	0.0
2021-10-01T23:30:25.000000	-1.1982	-0.14065	0.51523	124.32	12.345	32.502	-1.206405178617353	0.0072254761249337385	0.51523	124.89585752177487	-2.980972811098461	32.502	-1.206405178617353	0.0072254761249337385	0.71123	124.89585752177487	-2.980972811098461	32.502	-0.9338571289943184	0.002139206387596278	-0.35763988371338035	-0.6660378700732852	-0.00032434331277037367	0.7459178576959109	2.8892	0.3577	0.0	0.0	0.0
2021-10-01T23:30:25.000000	-1.2393	-0.1447	0.50427	115.38	11.258	31.295	-1.2476917286353144	0.00824198368240392	0.50427	115.89003201315374	-2.964362324378879	31.295	-1.2476917286353144	0.00824198368240392	0.70027	115.89003201315374	-2.964362324378879	31.295	-0.9338571289943184	0.002139206387596278	-0.35763988371338035	-0.6660378700732852	-0.00032434331277037367	0.7459178576959109	2.8892	0.3577	0.0	0.0	0.0
2021-10-01T23:30:25.000000	-1.2803	-0.14866	0.49302	107.58	10.312	29.792	-1.2888680044591372	0.009335560053976483	0.49302	108.0328931179825	-2.947498695261615	29.792	-1.2888680044591372	0.009335560053976483	0.68902	108.0328931179825	-2.947498695261615	29.792	-0.9338571289943184	0.002139206387596278	-0.35763988371338035	-0.6660378700732852	-0.00032434331277037367	0.7459178576959109	2.8892	0.3577	0.0	0.0	0.0
2021-10-01T23:30:25.000000	-1.3213	-0.15256	0.48162	100.8	9.4909	28.099	-1.3300369284728089	0.010488684312896124	0.48162	101.20337232584303	-2.931656986549582	28.099	-1.3300369284728089	0.010488684312896124	0.67762	101.20337232584303	-2.931656986549582	28.099	-0.9338571289943184	0.002139206387596278	-0.35763988371338035	-0.6660378700732852	-0.00032434331277037367	0.7459178576959109	2.8892	0.3577	0.0	0.0	0.0
2021-10-01T23:30:25.000000	-1.3623	-0.15638	0.47022	94.929	8.7814	26.313	-1.3711960500729465	0.011721205754945313	0.47022	95.28967639389312	-2.916436131158804	26.313	-1.3711960500729465	0.011721205754945313	0.66622	95.28967639389312	-2.916436131158804	26.313	-0.9338571289943184	0.002139206387596278	-0.35763988371338035	-0.6660378700732852	-0.00032434331277037367	0.7459178576959109	2.8892	0.3577	0.0	0.0	0.0
2021-10-01T23:30:25.000000	-1.4033	-0.16014	0.45893	89.87	8.1698	24.52	-1.4123478198629327	0.013013275084341608	0.45893	90.19385757427041	-2.9035474702894977	24.52	-1.4123478198629327	0.013013275084341608	0.65493	90.19385757427041	-2.9035474702894977	24.52	-0.9338571289943184	0.002139206387596278	-0.35763988371338035	-0.6660378700732852	-0.00032434331277037367	0.7459178576959109	2.8892	0.3577	0.0	0.0	0.0
2021-10-01T23:30:25.000000	-1.4444	-0.16385	0.44784	85.516	7.6433	22.794	-1.4535927096233716	0.014367220670112035	0.44784	85.8081537483737	-2.8925838251398615	22.794	-1.4535927096233716	0.014367220670112035	0.64384	85.8081537483737	-2.8925838251398615	22.794	-0.9338571289943184	0.002139206387596278	-0.35763988371338035	-0.6660378700732852	-0.00032434331277037367	0.7459178576959109	2.8892	0.3577	0.0	0.0	0.0
2021-10-01T23:30:25.000000	-1.4856	-0.1675	0.43702	81.762	7.1896	21.193	-1.4949294940525717	0.01579296716014783	0.43702	82.02684899226459	-2.8828868448518836	21.193	-1.4949294940525717	0.01579296716014783	0.63302	82.02684899226459	-2.8828868448518836	21.193	-0.9338571289943184	0.002139206387596278	-0.35763988371338035	-0.6660378700732852	-0.00032434331277037367	0.7459178576959109	2.8892	0.3577	0.0	0.0	0.0
2021-10-01T23:30:25.000000	-1.5268	-0.17109	0.42649	78.509	6.7968	19.758	-1.5362589266716207	0.01727826153753076	0.42649	78.7502311828071	-2.874136373667014	19.758	-1.5362589266716207	0.01727826153753076	0.62249	78.7502311828071	-2.874136373667014	19.758	-0.9338571289943184	0.002139206387596278	-0.35763988371338035	-0.6660378700732852	-0.00032434331277037367	0.7459178576959109	2.8892	0.3577	0.0	0.0	0.0
2021-10-01T23:30:25.000000	-1.5681	-0.17464	0.41624	75.664	6.4541	18.508	-1.5776827045628146	0.018815507523396696	0.41624	75.88467776878602	-2.8656557255737622	18.508	-1.5776827045628146	0.018815507523396696	0.61224	75.88467776878602	-2.8656557255737622	18.508	-0.9338571289943184	0.002139206387596278	-0.35763988371338035	-0.6660378700732852	-0.00032434331277037367	0.7459178576959109	2.8892	0.3577	0.0	0.0	0.0
2021-10-01T23:30:25.000000	-1.6095	-0.17815	0.40624	73.143	6.1519	17.45	-1.6192008277261525	0.020404705117745586	0.40624	73.34564541829123	-2.856680028336334	17.45	-1.6192008277261525	0.020404705117745586	0.60224	73.34564541829123	-2.856680028336334	17.45	-0.9338571289943184	0.002139206387596278	-0.35763988371338035	-0.6660378700732852	-0.00032434331277037367	0.7459178576959109	2.8892	0.3577	0.0	0.0	0.0
2021-10-01T23:30:25.000000	-1.6509	-0.18161	0.39646	70.873	5.8821	16.574	-1.6607128243810316	0.02204352595155043	0.39646	71.0596917073467	-2.84630354439627	16.574	-1.6607128243810316	0.02204352595155043	0.59246	71.0596917073467	-2.84630354439627	16.574	-0.9338571289943184	0.002139206387596278	-0.35763988371338035	-0.6660378700732852	-0.00032434331277037367	0.7459178576959109	2.8892	0.3577	0.0	0.0	0.0
2021-10-01T23:30:25.000000	-1.6924	-0.18503	0.38683	68.797	5.6379	15.86	-1.7023191663080552	0.023734298393838255	0.38683	68.96941293782223	-2.834290814676173	15.86	-1.7023191663080552	0.023734298393838255	0.58283	68.96941293782223	-2.834290814676173	15.86	-0.9338571289943184	0.002139206387596278	-0.35763988371338035	-0.6660378700732852	-0.00032434331277037367	0.7459178576959109	2.8892	0.3577	0.0	0.0	0.0
2021-10-01T23:30:25.000000	-1.7339	-0.18841	0.37731	66.868	5.414	15.287	-1.7439206070283115	0.025464769427690825	0.37731	67.02751385473262	-2.820142984606796	15.287	-1.7439206070283115	0.025464769427690825	0.57331	67.02751385473262	-2.820142984606796	15.287	-0.9338571289943184	0.002139206387596278	-0.35763988371338035	-0.6660378700732852	-0.00032434331277037367	0.7459178576959109	2.8892	0.3577	0.0	0.0	0.0
2021-10-01T23:30:25.000000	-1.7754	-0.19175	0.36784	65.052	5.2063	14.83	-1.7855171465418005	0.027234939053108143	0.36784	65.19974828155415	-2.8037631340713203	14.83	-1.7855171465418005	0.027234939053108143	0.56384	65.19974828155415	-2.8037631340713203	14.83	-0.9338571289943184	0.002139206387596278	-0.35763988371338035	-0.6660378700732852	-0.00032434331277037367	0.7459178576959109	2.8892	0.3577	0.0	0.0	0.0
2021-10-01T23:30:25.000000	-1.8169	-0.19506	0.35837	63.323	5.0117	14.464	-1.827110010150214	0.02903488262219897	0.35837	63.45993229024527	-2.785042119517267	14.464	-1.827110010150214	0.02903488262219897	0.55437	63.45993229024527	-2.785042119517267	14.464	-0.9338571289943184	0.002139206387596278	-0.35763988371338035	-0.6660378700732852	-0.00032434331277037367	0.7459178576959109	2.8892	0.3577	0.0	0.0	0.0
2021-10-01T23:30:25.000000	-1.8585	-0.19833	0.34886	61.662	4.8281	14.169	-1.868797219030772	0.030886777799772835	0.34886	61.78895173645747	-2.7637360437873184	14.169	-1.868797219030772	0.030886777799772835	0.54486	61.78895173645747	-2.7637360437873184	14.169	-0.9338571289943184	0.002139206387596278	-0.35763988371338035	-0.6660378700732852	-0.00032434331277037367	0.7459178576959109	2.8892	0.3577	0.0	0.0	0.0
2021-10-01T23:30:25.000000	-1.9	-0.20156	0.33928	60.058	4.6537	13.927	-1.9103802802256509	0.032766118551993184	0.33928	60.1756689532059	-2.7402835116408832	13.927	-1.9103802802256509	0.032766118551993184	0.53528	60.1756689532059	-2.7402835116408832	13.927	-0.9338571289943184	0.002139206387596278	-0.35763988371338035	-0.6660378700732852	-0.00032434331277037367	0.7459178576959109	2.8892	0.3577	0.0	0.0	0.0
2021-10-01T23:30:25.000000	-1.9414	-0.20476	0.32961	58.501	4.4873	13.725	-1.9518604190365425	0.03466298023096884	0.32961	58.61001225639637	-2.7146501791330744	13.725	-1.9518604190365425	0.03466298023096884	0.52561	58.61001225639637	-2.7146501791330744	13.725	-0.9338571289943184	0.002139206387596278	-0.35763988371338035	-0.6660378700732852	-0.00032434331277037367	0.7459178576959109	2.8892	0.3577	0.0	0.0	0.0
2021-10-01T23:30:25.000000	-1.9829	-0.20792	0.31982	56.983	4.3279	13.55	-1.9934349031195786	0.0366117935184275	0.31982	57.08391939754673	-2.6868482696995537	13.55	-1.9934349031195786	0.0366117935184275	0.51582	57.08391939754673	-2.6868482696995537	13.55	-0.9338571289943184	0.002139206387596278	-0.35763988371338035	-0.6660378700732852	-0.00032434331277037367	0.7459178576959109	2.8892	0.3577	0.0	0.0	0.0
2021-10-01T23:30:25.000000	-2.0243	-0.21105	0.30989	55.499	4.1747	13.397	-2.034906464818628	0.038578127732641465	0.30989	55.592330028576065	-2.657059104325704	13.397	-2.034906464818628	0.038578127732641465	0.50589	55.592330028576065	-2.657059104325704	13.397	-0.9338571289943184	0.002139206387596278	-0.35763988371338035	-0.6660378700732852	-0.00032434331277037367	0.7459178576959109	2.8892	0.3577	0.0	0.0	0.0
2021-10-01T23:30:25.000000	-2.0657	-0.21415	0.29982	54.044	4.027	13.258	-2.0763743506126007	0.04057423589052894	0.29982	54.130196054420324	-2.6253647575179917	13.258	-2.0763743506126007	0.04057423589052894	0.49582	54.130196054420324	-2.6253647575179917	13.258	-0.9338571289943184	0.002139206387596278	-0.35763988371338035	-0.6660378700732852	-0.00032434331277037367	0.7459178576959109	2.8892	0.3577	0.0	0.0	0.0
2021-10-01T23:30:25.000000	-2.1071	-0.21722	0.28959	52.611	3.884	13.131	-2.1178385605014984	0.042600117992090014	0.28959	52.69047219742036	-2.5917014899234387	13.131	-2.1178385605014984	0.042600117992090014	0.48559	52.69047219742036	-2.5917014899234387	13.131	-0.9338571289943184	0.002139206387596278	-0.35763988371338035	-0.6660378700732852	-0.00032434331277037367	0.7459178576959109	2.8892	0.3577	0.0	0.0	0.0
2021-10-01T23:30:25.000000	-2.1484	-0.22025	0.27918	51.193	3.7452	13.012	-2.159198622704717	0.04465344566829757	0.27918	51.26614993896774	-2.5557078227523244	13.012	-2.159198622704717	0.04465344566829757	0.47518	51.26614993896774	-2.5557078227523244	13.012	-0.9338571289943184	0.002139206387596278	-0.35763988371338035	-0.6660378700732852	-0.00032434331277037367	0.7459178576959109	2.8892	0.3577	0.0	0.0	0.0
2021-10-01T23:30:25.000000	-2.1897	-0.22326	0.26859	49.784	3.6097	12.899	-2.200556234304553	0.04672662264028751	0.26859	49.851164213175494	-2.517541793299762	12.899	-2.200556234304553	0.04672662264028751	0.46459	49.851164213175494	-2.517541793299762	12.899	-0.9338571289943184	0.002139206387596278	-0.35763988371338035	-0.6660378700732852	-0.00032434331277037367	0.7459178576959109	2.8892	0.3577	0.0	0.0	0.0
2021-10-01T23:30:25.000000	-2.2309	-0.22624	0.2578	48.375	3.4769	12.788	-2.2418109235204002	0.04881732053903273	0.2578	48.43650931884003	-2.47669610891658	12.788	-2.2418109235204002	0.04881732053903273	0.4538	48.43650931884003	-2.47669610891658	12.788	-0.9338571289943184	0.002139206387596278	-0.35763988371338035	-0.6660378700732852	-0.00032434331277037367	0.7459178576959109	2.8892	0.3577	0.0	0.0	0.0
2021-10-01T23:30:25.000000	-2.2721	-0.22918	0.2468	46.96	3.3462	12.676	-2.28306071152948	0.05094771702934267	0.2468	47.01615694912515	-2.4330310674611533	12.676	-2.28306071152948	0.05094771702934267	0.44279999999999997	47.01615694912515	-2.4330310674611533	12.676	-0.9338571289943184	0.002139206387596278	-0.35763988371338035	-0.6660378700732852	-0.00032434331277037367	0.7459178576959109	2.8892	0.3577	0.0	0.0	0.0
2021-10-01T23:30:25.000000	-2.3132	-0.2321	0.23559	45.529	3.2169	12.56	-2.3242088024562655	0.05308570979851679	0.23559	45.58009668502122	-2.3860160925940415	12.56	-2.3242088024562655	0.05308570979851679	0.43159000000000003	45.58009668502122	-2.3860160925940415	12.56	-0.9338571289943184	0.002139206387596278	-0.35763988371338035	-0.6660378700732852	-0.00032434331277037367	0.7459178576959109	2.8892	0.3577	0.0	0.0	0.0
2021-10-01T23:30:25.000000	-2.3542	-0.23499	0.22413	44.075	3.0884	12.438	-2.365253970999063	0.05524122349444621	0.22413	44.12130775490291	-2.3353889520044366	12.438	-2.365253970999063	0.05524122349444621	0.42013	44.12130775490291	-2.3353889520044366	12.438	-0.9338571289943184	0.002139206387596278	-0.35763988371338035	-0.6660378700732852	-0.00032434331277037367	0.7459178576959109	2.8892	0.3577	0.0	0.0	0.0
2021-10-01T23:30:25.000000	-2.3952	-0.23785	0.21243	42.586	2.9601	12.304	-2.406295463636785	0.057426511134049146	0.21243	42.627807063199285	-2.2802747625356212	12.304	-2.406295463636785	0.057426511134049146	0.40843	42.627807063199285	-2.2802747625356212	12.304	-0.9338571289943184	0.002139206387596278	-0.35763988371338035	-0.6660378700732852	-0.00032434331277037367	0.7459178576959109	2.8892	0.3577	0.0	0.0	0.0
2021-10-01T23:30:25.000000	-2.4361	-0.24068	0.20047	41.054	2.8312	12.158	-2.44723403389052	0.05962931970040747	0.20047	41.09155686746206	-2.2204872546654304	12.158	-2.44723403389052	0.05962931970040747	0.39647	41.09155686746206	-2.2204872546654304	12.158	-0.9338571289943184	0.002139206387596278	-0.35763988371338035	-0.6660378700732852	-0.00032434331277037367	0.7459178576959109	2.8892	0.3577	0.0	0.0	0.0
2021-10-01T23:30:25.000000	-2.4769	-0.24348	0.18822	39.464	2.7011	11.995	-2.488069681760267	0.06184964919352104	0.18822	39.49759667775293	-2.1547839547295977	11.995	-2.488069681760267	0.06184964919352104	0.38422	39.49759667775293	-2.1547839547295977	11.995	-0.9338571289943184	0.002139206387596278	-0.35763988371338035	-0.6660378700732852	-0.00032434331277037367	0.7459178576959109	2.8892	0.3577	0.0	0.0	0.0
2021-10-01T23:30:25.000000	-2.5177	-0.24626	0.17567	37.801	2.5688	11.815	-2.528902879026631	0.06408982798241697	0.17567	37.83091699206596	-2.082319374979504	11.815	-2.528902879026631	0.06408982798241697	0.37167	37.83091699206596	-2.082319374979504	11.815	-0.9338571289943184	0.002139206387596278	-0.35763988371338035	-0.6660378700732852	-0.00032434331277037367	0.7459178576959109	2.8892	0.3577	0.0	0.0	0.0
2021-10-01T23:30:25.000000	-2.5583	-0.24901	0.16278	36.044	2.4331	11.617	-2.569533907430096	0.06633527468114997	0.16278	36.07052901362661	-2.0017113396092583	11.617	-2.569533907430096	0.06633527468114997	0.35878	36.07052901362661	-2.0017113396092583	11.617	-0.9338571289943184	0.002139206387596278	-0.35763988371338035	-0.6660378700732852	-0.00032434331277037367	0.7459178576959109	2.8892	0.3577	0.0	0.0	0.0
2021-10-01T23:30:25.000000	-2.5988	-0.25174	0.1495	34.165	2.2923	11.401	-2.610063238751265	0.0685883176587471	0.1495	34.188435427051985	-1.9112161940232553	11.401	-2.610063238751265	0.0685883176587471	0.34550000000000003	34.188435427051985	-1.9112161940232553	11.401	-0.9338571289943184	0.002139206387596278	-0.35763988371338035	-0.6660378700732852	-0.00032434331277037367	0.7459178576959109	2.8892	0.3577	0.0	0.0	0.0
2021-10-01T23:30:25.000000	-2.6392	-0.25444	0.13576	32.124	2.1439	11.167	-2.6504896476884467	0.07085888156309955	0.13576	32.14463131535436	-1.8084138934269904	11.167	-2.6504896476884467	0.07085888156309955	0.33176	32.14463131535436	-1.8084138934269904	11.167	-0.9338571289943184	0.002139206387596278	-0.35763988371338035	-0.6660378700732852	-0.00032434331277037367	0.7459178576959109	2.8892	0.3577	0.0	0.0	0.0
2021-10-01T23:30:25.000000	-2.6793	-0.25711	0.12146	29.862	1.9841	10.918	-2.690614641283817	0.07312246036037079	0.12146	29.880095641332858	-1.6898465240373457	10.918	-2.690614641283817	0.07312246036037079	0.31746	29.880095641332858	-1.6898465240373457	10.918	-0.9338571289943184	0.002139206387596278	-0.35763988371338035	-0.6660378700732852	-0.00032434331277037367	0.7459178576959109	2.8892	0.3577	0.0	0.0	0.0
2021-10-01T23:30:25.000000	-2.7192	-0.25976	0.10641	27.289	1.8072	10.657	-2.7305386913179808	0.07538138241958792	0.10641	27.304808152002472	-1.5501434199258757	10.657	-2.7305386913179808	0.07538138241958792	0.30241	27.304808152002472	-1.5501434199258757	10.657	-0.9338571289943184	0.002139206387596278	-0.35763988371338035	-0.6660378700732852	-0.00032434331277037367	0.7459178576959109	2.8892	0.3577	0.0	0.0	0.0
2021-10-01T23:30:25.000000	-2.7587	-0.26237	0.090307	24.261	1.6034	10.386	-2.77006085422973	0.07763099100269677	0.090307	24.27465312207213	-1.381386391663662	10.386	-2.77006085422973	0.07763099100269677	0.286307	24.27465312207213	-1.381386391663662	10.386	-0.9338571289943184	0.002139206387596278	-0.35763988371338035	-0.6660378700732852	-0.00032434331277037367	0.7459178576959109	2.8892	0.3577	0.0	0.0	0.0
2021-10-01T23:30:25.000000	-2.7846	-0.26409	0.078729	21.87	1.4446	10.203	-2.7959764441588937	0.07909748294723934	0.078729	21.882212020423523	-1.2460201656603584	10.203	-2.7959764441588937	0.07909748294723934	0.274729	21.882212020423523	-1.2460201656603584	10.203	-0.9338571289943184	0.002139206387596278	-0.35763988371338035	-0.6660378700732852	-0.00032434331277037367	0.7459178576959109	2.8892	0.3577	0.0	0.0	0.0
2021-10-01T23:30:25.000000	-2.8101	-0.26577	0.066142	19.034	1.2575	10.02	-2.821490146965643	0.08055466141567358	0.066142	19.044656483829293	-1.0842147679029024	10.02	-2.821490146965643	0.08055466141567358	0.262142	19.044656483829293	-1.0842147679029024	10.02	-0.9338571289943184	0.002139206387596278	-0.35763988371338035	-0.6660378700732852	-0.00032434331277037367	0.7459178576959109	2.8892	0.3577	0.0	0.0	0.0
2021-10-01T23:30:25.000000	-2.8267	-0.26686	0.056937	16.791	1.11	9.8993	-2.83809862034942	0.08150687560396369	0.056937	16.800484761881993	-0.955768154821568	9.8993	-2.83809862034942	0.08150687560396369	0.252937	16.800484761881993	-0.955768154821568	9.8993	-0.9338571289943184	0.002139206387596278	-0.35763988371338035	-0.6660378700732852	-0.00032434331277037367	0.7459178576959109	2.8892	0.3577	0.0	0.0	0.0
2021-10-01T23:30:25.000000	-2.8427	-0.26792	0.046771	14.139	0.93553	9.7819	-2.8541079389546495	0.08241534563441782	0.046771	14.147090302522349	-0.8039734779071227	9.7819	-2.8541079389546495	0.08241534563441782	0.24277100000000001	14.147090302522349	-0.8039734779071227	9.7819	-0.9338571289943184	0.002139206387596278	-0.35763988371338035	-0.6660378700732852	-0.00032434331277037367	0.7459178576959109	2.8892	0.3577	0.0	0.0	0.0
2021-10-01T23:30:25.000000	-2.8528	-0.26859	0.039232	12.056	0.79832	9.7069	-2.864213928538099	0.0829879489344515	0.039232	12.062973782274897	-0.6849192292149561	9.7069	-2.864213928538099	0.0829879489344515	0.235232	12.062973782274897	-0.6849192292149561	9.7069	-0.9338571289943184	0.002139206387596278	-0.35763988371338035	-0.6660378700732852	-0.00032434331277037367	0.7459178576959109	2.8892	0.3577	0.0	0.0	0.0
2021-10-01T23:30:25.000000	-2.8623	-0.26922	0.030824	9.6228	0.63773	9.637	-2.8737195380413105	0.08352673272454042	0.030824	9.628431337522647	-0.546158742044674	9.637	-2.8737195380413105	0.08352673272454042	0.226824	9.628431337522647	-0.546158742044674	9.637	-0.9338571289943184	0.002139206387596278	-0.35763988371338035	-0.6660378700732852	-0.00032434331277037367	0.7459178576959109	2.8892	0.3577	0.0	0.0	0.0
2021-10-01T23:30:25.000000	-2.8704	-0.26976	0.021208	6.7149	0.44539	9.576	-2.881824669124529	0.08398329610879457	0.021208	6.718875524504282	-0.38074394061797867	9.576	-2.881824669124529	0.08398329610879457	0.217208	6.718875524504282	-0.38074394061797867	9.576	-0.9338571289943184	0.002139206387596278	-0.35763988371338035	-0.6660378700732852	-0.00032434331277037367	0.7459178576959109	2.8892	0.3577	0.0	0.0	0.0
2021-10-01T23:30:25.000000	-2.8747	-0.27004	0.013936	4.4455	0.29501	9.5442	-2.88612657616511	0.08423228569532604	0.013936	4.448149845237001	-0.2519208296628876	9.5442	-2.88612657616511	0.08423228569532604	0.209936	4.448149845237001	-0.2519208296628876	9.5442	-0.9338571289943184	0.002139206387596278	-0.35763988371338035	-0.6660378700732852	-0.00032434331277037367	0.7459178576959109	2.8892	0.3577	0.0	0.0	0.0
2021-10-01T23:30:25.000000	-2.8774	-0.27022	0.0059525	1.9078	0.12665	9.5243	-2.888828286526183	0.0843844734900775	0.0059525	1.9089427706073152	-0.1080673912244865	9.5243	-2.888828286526183	0.0843844734900775	0.2019525	1.9089427706073152	-0.1080673912244865	9.5243	-0.9338571289943184	0.002139206387596278	-0.35763988371338035	-0.6660378700732852	-0.00032434331277037367	0.7459178576959109	2.8892	0.3577	0.0	0.0	0.0
2021-10-01T23:30:25.000000	-2.8779	-0.27025	-0.0024426	-0.78358	-0.052019	9.5206	-2.8893281948258176	0.08441596463099516	-0.0024426	-0.7840494563282105	0.044385164102856214	9.5206	-2.8893281948258176	0.08441596463099516	0.19355740000000002	-0.7840494563282105	0.044385164102856214	9.5206	-0.9338571289943184	0.002139206387596278	-0.35763988371338035	-0.6660378700732852	-0.00032434331277037367	0.7459178576959109	2.8892	0.3577	0.0	0.0	0.0
2021-10-01T23:30:25.000000	-2.876	-0.27013	-0.010658	-3.4081	-0.2262	9.5341	-2.88742780810619	0.08430225308424266	-0.010658	-3.4101355720639797	0.19309953429222185	9.5341	-2.88742780810619	0.08430225308424266	0.185342	-3.4101355720639797	0.19309953429222185	9.5341	-0.9338571289943184	0.002139206387596278	-0.35763988371338035	-0.6660378700732852	-0.00032434331277037367	0.7459178576959109	2.8892	0.3577	0.0	0.0	0.0
2021-10-01T23:30:25.000000	-2.8675	-0.26956	-0.025091	-7.9036	-0.52407	9.5981	-2.878922015202249	0.08382645157598911	-0.025091	-7.90825909304077	0.44830842311735475	9.5981	-2.878922015202249	0.08382645157598911	0.170909	-7.90825909304077	0.44830842311735475	9.5981	-0.9338571289943184	0.002139206387596278	-0.35763988371338035	-0.6660378700732852	-0.00032434331277037367	0.7459178576959109	2.8892	0.3577	0.0	0.0	0.0
2021-10-01T23:30:25.000000	-2.8556	-0.26877	-0.036974	-11.414	-0.75596	9.6867	-2.8670148853780844	0.08315238974612116	-0.036974	-11.420621009694225	0.6482956690668606	9.6867	-2.8670148853780844	0.08315238974612116	0.159026	-11.420621009694225	0.6482956690668606	9.6867	-0.9338571289943184	0.002139206387596278	-0.35763988371338035	-0.6660378700732852	-0.00032434331277037367	0.7459178576959109	2.8892	0.3577	0.0	0.0	0.0
2021-10-01T23:30:25.000000	-2.8421	-0.26789	-0.04715	-14.241	-0.94226	9.7859	-2.853508784176103	0.08237160147658185	-0.04715	-14.249146339051038	0.8097922671329687	9.7859	-2.853508784176103	0.08237160147658185	0.14885	-14.249146339051038	0.8097922671329687	9.7859	-0.9338571289943184	0.002139206387596278	-0.35763988371338035	-0.6660378700732852	-0.00032434331277037367	0.7459178576959109	2.8892	0.3577	0.0	0.0	0.0
2021-10-01T23:30:25.000000	-2.8133	-0.26598	-0.06448	-18.64	-1.2316	9.9972	-2.8246917656263504	0.08073834035134264	-0.06448	-18.650451825534763	1.0616427192831726	9.9972	-2.8246917656263504	0.08073834035134264	0.13152000000000003	-18.650451825534763	1.0616427192831726	9.9972	-0.9338571289943184	0.002139206387596278	-0.35763988371338035	-0.6660378700732852	-0.00032434331277037367	0.7459178576959109	2.8892	0.3577	0.0	0.0	0.0
2021-10-01T23:30:25.000000	-2.7831	-0.26398	-0.079455	-22.025	-1.4549	10.214	-2.7944742686566055	0.07902285882026866	-0.079455	-22.037306123479475	1.2547899545557226	10.214	-2.7944742686566055	0.07902285882026866	0.11654500000000001	-22.037306123479475	1.2547899545557226	10.214	-0.9338571289943184	0.002139206387596278	-0.35763988371338035	-0.6660378700732852	-0.00032434331277037367	0.7459178576959109	2.8892	0.3577	0.0	0.0	0.0
2021-10-01T23:30:25.000000	-2.7523	-0.26195	-0.093036	-24.797	-1.6392	10.431	-2.763657616908314	0.07726363313135859	-0.093036	-24.811000829096407	1.4115323228950314	10.431	-2.763657616908314	0.07726363313135859	0.10296400000000001	-24.811000829096407	1.4115323228950314	10.431	-0.9338571289943184	0.002139206387596278	-0.35763988371338035	-0.6660378700732852	-0.00032434331277037367	0.7459178576959109	2.8892	0.3577	0.0	0.0	0.0
2021-10-01T23:30:25.000000	-2.721	-0.25988	-0.10569	-27.161	-1.7985	10.644	-2.732339831558696	0.07548284094942215	-0.10569	-27.17670664652341	1.5430940019358486	10.644	-2.732339831558696	0.07548284094942215	0.09031	-27.17670664652341	1.5430940019358486	10.644	-0.9338571289943184	0.002139206387596278	-0.35763988371338035	-0.6660378700732852	-0.00032434331277037367	0.7459178576959109	2.8892	0.3577	0.0	0.0	0.0
2021-10-01T23:30:25.000000	-2.6896	-0.25779	-0.11768	-29.237	-1.9407	10.852	-2.7009203491267826	0.0737096450463498	-0.11768	-29.254487338791247	1.6563381401460358	10.852	-2.7009203491267826	0.0737096450463498	0.07832	-29.254487338791247	1.6563381401460358	10.852	-0.9338571289943184	0.002139206387596278	-0.35763988371338035	-0.6660378700732852	-0.00032434331277037367	0.7459178576959109	2.8892	0.3577	0.0	0.0	0.0
2021-10-01T23:30:25.000000	-2.6579	-0.25569	-0.12918	-31.102	-2.0711	11.053	-2.6692019019564412	0.07190961474041391	-0.12918	-31.121412104558726	1.7554394971703173	11.053	-2.6692019019564412	0.07190961474041391	0.06682000000000002	-31.121412104558726	1.7554394971703173	11.053	-0.9338571289943184	0.002139206387596278	-0.35763988371338035	-0.6660378700732852	-0.00032434331277037367	0.7459178576959109	2.8892	0.3577	0.0	0.0	0.0
2021-10-01T23:30:25.000000	-2.6261	-0.25357	-0.14027	-32.807	-2.193	11.244	-2.637381757703805	0.07011718071334211	-0.14027	-32.828500997629185	1.8433719778329087	11.244	-2.637381757703805	0.07011718071334211	0.05573	-32.828500997629185	1.8433719778329087	11.244	-0.9338571289943184	0.002139206387596278	-0.35763988371338035	-0.6660378700732852	-0.00032434331277037367	0.7459178576959109	2.8892	0.3577	0.0	0.0	0.0
2021-10-01T23:30:25.000000	-2.5942	-0.25143	-0.15104	-34.388	-2.3088	11.426	-2.6054599163688725	0.06833234296513438	-0.15104	-34.411776822816925	1.922164752730494	11.426	-2.6054599163688725	0.06833234296513438	0.04496	-34.411776822816925	1.922164752730494	11.426	-0.9338571289943184	0.002139206387596278	-0.35763988371338035	-0.6660378700732852	-0.00032434331277037367	0.7459178576959109	2.8892	0.3577	0.0	0.0	0.0
2021-10-01T23:30:25.000000	-2.5622	-0.24928	-0.16153	-35.871	-2.42	11.597	-2.5734376032533373	0.06654517684789965	-0.16153	-35.89722745989282	1.9935149090781423	11.597	-2.5734376032533373	0.06654517684789965	0.03447	-35.89722745989282	1.9935149090781423	11.597	-0.9338571289943184	0.002139206387596278	-0.35763988371338035	-0.6660378700732852	-0.00032434331277037367	0.7459178576959109	2.8892	0.3577	0.0	0.0	0.0
2021-10-01T23:30:25.000000	-2.5301	-0.24711	-0.17177	-37.276	-2.5278	11.757	-2.541313593055506	0.06476560700952905	-0.17177	-37.304849240842245	2.058682092512558	11.757	-2.541313593055506	0.06476560700952905	0.02423	-37.304849240842245	2.058682092512558	11.757	-0.9338571289943184	0.002139206387596278	-0.35763988371338035	-0.6660378700732852	-0.00032434331277037367	0.7459178576959109	2.8892	0.3577	0.0	0.0	0.0
2021-10-01T23:30:25.000000	-2.4979	-0.24492	-0.18179	-38.618	-2.6333	11.905	-2.5090878857753793	0.06299363345002257	-0.18179	-38.64966392068808	2.1184125443034496	11.905	-2.5090878857753793	0.06299363345002257	0.01421	-38.64966392068808	2.1184125443034496	11.905	-0.9338571289943184	0.002139206387596278	-0.35763988371338035	-0.6660378700732852	-0.00032434331277037367	0.7459178576959109	2.8892	0.3577	0.0	0.0	0.0
2021-10-01T23:30:25.000000	-2.4657	-0.24272	-0.19162	-39.908	-2.7371	12.042	-2.476860953193561	0.06123158453840727	-0.19162	-39.942662130212135	2.1734586174383543	12.042	-2.476860953193561	0.06123158453840727	0.004379999999999995	-39.942662130212135	2.1734586174383543	12.042	-0.9338571289943184	0.002139206387596278	-0.35763988371338035	-0.6660378700732852	-0.00032434331277037367	0.7459178576959109	2.8892	0.3577	0.0	0.0	0.0
2021-10-01T23:30:25.000000	-2.4335	-0.2405	-0.20125	-41.155	-2.8396	12.168	-2.4446315700083585	0.05948938492257433	-0.20125	-41.19282506458416	2.2245260975242664	12.168	-2.4446315700083585	0.05948938492257433	-0.005250000000000005	-41.19282506458416	2.2245260975242664	12.168	-0.9338571289943184	0.002139206387596278	-0.35763988371338035	-0.6660378700732852	-0.00032434331277037367	0.7459178576959109	2.8892	0.3577	0.0	0.0	0.0
2021-10-01T23:30:25.000000	-2.4011	-0.23826	-0.21072	-42.367	-2.9415	12.284	-2.4122012432619493	0.057742528568687224	-0.21072	-42.40817821323553	2.271900500562261	12.284	-2.4122012432619493	0.057742528568687224	-0.014719999999999983	-42.40817821323553	2.271900500562261	12.284	-0.9338571289943184	0.002139206387596278	-0.35763988371338035	-0.6660378700732852	-0.00032434331277037367	0.7459178576959109	2.8892	0.3577	0.0	0.0	0.0
2021-10-01T23:30:25.000000	-2.3688	-0.23601	-0.22001	-43.551	-3.0429	12.392	-2.3798689376927595	0.05601784987960959	-0.22001	-43.595681082706996	2.316340291257707	12.392	-2.3798689376927595	0.05601784987960959	-0.024010000000000004	-43.595681082706996	2.316340291257707	12.392	-0.9338571289943184	0.002139206387596278	-0.35763988371338035	-0.6660378700732852	-0.00032434331277037367	0.7459178576959109	2.8892	0.3577	0.0	0.0	0.0
2021-10-01T23:30:25.000000	-2.3364	-0.23373	-0.22915	-44.712	-3.1443	12.492	-2.3474337097395828	0.05431069211728726	-0.22915	-44.76035726202872	2.357961888061955	12.492	-2.3474337097395828	0.05431069211728726	-0.033149999999999985	-44.76035726202872	2.357961888061955	12.492	-0.9338571289943184	0.002139206387596278	-0.35763988371338035	-0.6660378700732852	-0.00032434331277037367	0.7459178576959109	2.8892	0.3577	0.0	0.0	0.0
2021-10-01T23:30:25.000000	-2.3039	-0.23144	-0.23814	-45.854	-3.246	12.587	-2.3148980100058028	0.05260120598593793	-0.23814	-45.90621336940795	2.396957672215	12.587	-2.3148980100058028	0.05260120598593793	-0.04213999999999998	-45.90621336940795	2.396957672215	12.587	-0.9338571289943184	0.002139206387596278	-0.35763988371338035	-0.6660378700732852	-0.00032434331277037367	0.7459178576959109	2.8892	0.3577	0.0	0.0	0.0
2021-10-01T23:30:25.000000	-2.2714	-0.22914	-0.24698	-46.982	-3.3483	12.678	-2.28236108497033	0.05090164450247969	-0.24698	-47.03824848784104	2.433642555126019	12.678	-2.28236108497033	0.05090164450247969	-0.05098	-47.03824848784104	2.433642555126019	12.678	-0.9338571289943184	0.002139206387596278	-0.35763988371338035	-0.6660378700732852	-0.00032434331277037367	0.7459178576959109	2.8892	0.3577	0.0	0.0	0.0
2021-10-01T23:30:25.000000	-2.2389	-0.22681	-0.25568	-48.101	-3.4514	12.766	-2.249820484029782	0.04923185696269505	-0.25568	-48.1614494473074	2.468430694683101	12.766	-2.249820484029782	0.04923185696269505	-0.05968000000000001	-48.1614494473074	2.468430694683101	12.766	-0.9338571289943184	0.002139206387596278	-0.35763988371338035	-0.6660378700732852	-0.00032434331277037367	0.7459178576959109	2.8892	0.3577	0.0	0.0	0.0
2021-10-01T23:30:25.000000	-2.2063	-0.22447	-0.26425	-49.215	-3.5558	12.854	-2.217179411308631	0.04755974105388336	-0.26425	-49.27984737204811	2.501315979168417	12.854	-2.217179411308631	0.04755974105388336	-0.06824999999999998	-49.27984737204811	2.501315979168417	12.854	-0.9338571289943184	0.002139206387596278	-0.35763988371338035	-0.6660378700732852	-0.00032434331277037367	0.7459178576959109	2.8892	0.3577	0.0	0.0	0.0
2021-10-01T23:30:25.000000	-2.1737	-0.2221	-0.2727	-50.327	-3.6616	12.942	-2.1845346626824043	0.04591739908874523	-0.2727	-50.39643190944743	2.5325667526106006	12.942	-2.1845346626824043	0.04591739908874523	-0.07669999999999999	-50.39643190944743	2.5325667526106006	12.942	-0.9338571289943184	0.002139206387596278	-0.35763988371338035	-0.6660378700732852	-0.00032434331277037367	0.7459178576959109	2.8892	0.3577	0.0	0.0	0.0
2021-10-01T23:30:25.000000	-2.1411	-0.21972	-0.28103	-51.442	-3.7694	13.033	-2.151888688754485	0.0442849817714982	-0.28103	-51.51623890155248	2.562200186982096	13.033	-2.151888688754485	0.0442849817714982	-0.08503	-51.51623890155248	2.562200186982096	13.033	-0.9338571289943184	0.002139206387596278	-0.35763988371338035	-0.6660378700732852	-0.00032434331277037367	0.7459178576959109	2.8892	0.3577	0.0	0.0	0.0
2021-10-01T23:30:25.000000	-2.1085	-0.21732	-0.28924	-52.562	-3.8793	13.127	-2.1192402642231825	0.04267241375003361	-0.28924	-52.64126553095839	2.5903620961423535	13.127	-2.1192402642231825	0.04267241375003361	-0.09323999999999999	-52.64126553095839	2.5903620961423535	13.127	-0.9338571289943184	0.002139206387596278	-0.35763988371338035	-0.6660378700732852	-0.00032434331277037367	0.7459178576959109	2.8892	0.3577	0.0	0.0	0.0
2021-10-01T23:30:25.000000	-2.0758	-0.2149	-0.29734	-53.693	-3.9917	13.227	-2.086490142609585	0.041067442007433175	-0.29734	-53.77751559846757	2.617390675190824	13.227	-2.086490142609585	0.041067442007433175	-0.10133999999999999	-53.77751559846757	2.617390675190824	13.227	-0.9338571289943184	0.002139206387596278	-0.35763988371338035	-0.6660378700732852	-0.00032434331277037367	0.7459178576959109	2.8892	0.3577	0.0	0.0	0.0
2021-10-01T23:30:25.000000	-2.0431	-0.21246	-0.30534	-54.836	-4.107	13.332	-2.053737570392603	0.039482319560615015	-0.30534	-54.92603058093681	2.6430114683810393	13.332	-2.053737570392603	0.039482319560615015	-0.10933999999999999	-54.92603058093681	2.6430114683810393	13.332	-0.9338571289943184	0.002139206387596278	-0.35763988371338035	-0.6660378700732852	-0.00032434331277037367	0.7459178576959109	2.8892	0.3577	0.0	0.0	0.0
2021-10-01T23:30:25.000000	-2.0104	-0.21	-0.31325	-55.995	-4.2256	13.447	-2.0209825475722383	0.03791704640957935	-0.31325	-56.090829349590244	2.6673176104740826	13.447	-2.0209825475722383	0.03791704640957935	-0.11724999999999997	-56.090829349590244	2.6673176104740826	13.447	-0.9338571289943184	0.002139206387596278	-0.35763988371338035	-0.6660378700732852	-0.00032434331277037367	0.7459178576959109	2.8892	0.3577	0.0	0.0	0.0
2021-10-01T23:30:25.000000	-1.9777	-0.20752	-0.32106	-57.173	-4.3477	13.571	-1.9882250741484893	0.036371622554325966	-0.32106	-57.27491380482907	2.6904781990196804	13.571	-1.9882250741484893	0.036371622554325966	-0.12506	-57.27491380482907	2.6904781990196804	13.571	-0.9338571289943184	0.002139206387596278	-0.35763988371338035	-0.6660378700732852	-0.00032434331277037367	0.7459178576959109	2.8892	0.3577	0.0	0.0	0.0
2021-10-01T23:30:25.000000	-1.9449	-0.20502	-0.3288	-58.373	-4.4738	13.709	-1.955365903642445	0.03483379497793673	-0.3288	-58.48132260610523	2.7123645921308173	13.709	-1.955365903642445	0.03483379497793673	-0.13279999999999997	-58.48132260610523	2.7123645921308173	13.709	-0.9338571289943184	0.002139206387596278	-0.35763988371338035	-0.6660378700732852	-0.00032434331277037367	0.7459178576959109	2.8892	0.3577	0.0	0.0	0.0
2021-10-01T23:30:25.000000	-1.9121	-0.2025	-0.33646	-59.597	-4.6042	13.864	-1.9225042825330168	0.03331581669732983	-0.33646	-59.71207744204773	2.732924110709124	13.864	-1.9225042825330168	0.03331581669732983	-0.14045999999999997	-59.71207744204773	2.732924110709124	13.864	-0.9338571289943184	0.002139206387596278	-0.35763988371338035	-0.6660378700732852	-0.00032434331277037367	0.7459178576959109	2.8892	0.3577	0.0	0.0	0.0
2021-10-01T23:30:25.000000	-1.8793	-0.19996	-0.34405	-60.849	-4.7393	14.042	-1.889640210820205	0.031817687712505344	-0.34405	-60.97119718388068	2.7522498895156824	14.042	-1.889640210820205	0.031817687712505344	-0.14805000000000001	-60.97119718388068	2.7522498895156824	14.042	-0.9338571289943184	0.002139206387596278	-0.35763988371338035	-0.6660378700732852	-0.00032434331277037367	0.7459178576959109	2.8892	0.3577	0.0	0.0	0.0
2021-10-01T23:30:25.000000	-1.8465	-0.19739	-0.3516	-62.133	-4.8799	14.248	-1.856772463202318	0.030349332671354395	-0.3516	-62.26274971489595	2.77003807739593	14.248	-1.856772463202318	0.030349332671354395	-0.15560000000000002	-62.26274971489595	2.77003807739593	14.248	-0.9338571289943184	0.002139206387596278	-0.35763988371338035	-0.6660378700732852	-0.00032434331277037367	0.7459178576959109	2.8892	0.3577	0.0	0.0	0.0
2021-10-01T23:30:25.000000	-1.8137	-0.1948	-0.3591	-63.454	-5.0264	14.489	-1.8239022649810472	0.028900826925985862	-0.3591	-63.59174637110679	2.78650433928013	14.489	-1.8239022649810472	0.028900826925985862	-0.16309999999999997	-63.59174637110679	2.78650433928013	14.489	-0.9338571289943184	0.002139206387596278	-0.35763988371338035	-0.6660378700732852	-0.00032434331277037367	0.7459178576959109	2.8892	0.3577	0.0	0.0	0.0
2021-10-01T23:30:25.000000	-1.7809	-0.19219	-0.36658	-64.818	-5.1798	14.776	-1.7910296161563926	0.027472170476399632	-0.36658	-64.96426447141707	2.801391391394258	14.776	-1.7910296161563926	0.027472170476399632	-0.17058	-64.96426447141707	2.801391391394258	14.776	-0.9338571289943184	0.002139206387596278	-0.35763988371338035	-0.6660378700732852	-0.00032434331277037367	0.7459178576959109	2.8892	0.3577	0.0	0.0	0.0
2021-10-01T23:30:25.000000	-1.7481	-0.18956	-0.37407	-66.235	-5.3412	15.119	-1.7581545167283545	0.02606336332259579	-0.37407	-66.39036344690409	2.814832824162112	15.119	-1.7581545167283545	0.02606336332259579	-0.17807	-66.39036344690409	2.814832824162112	15.119	-0.9338571289943184	0.002139206387596278	-0.35763988371338035	-0.6660378700732852	-0.00032434331277037367	0.7459178576959109	2.8892	0.3577	0.0	0.0	0.0
2021-10-01T23:30:25.000000	-1.7153	-0.1869	-0.38157	-67.716	-5.512	15.528	-1.725275741395241	0.02468433011246554	-0.38157	-67.88113195248502	2.826787018739928	15.528	-1.725275741395241	0.02468433011246554	-0.18557	-67.88113195248502	2.826787018739928	15.528	-0.9338571289943184	0.002139206387596278	-0.35763988371338035	-0.6660378700732852	-0.00032434331277037367	0.7459178576959109	2.8892	0.3577	0.0	0.0	0.0
2021-10-01T23:30:25.000000	-1.6825	-0.18422	-0.38911	-69.276	-5.694	16.016	-1.6923945154587439	0.023325146198117652	-0.38911	-69.45167751430115	2.8373054910450337	16.016	-1.6923945154587439	0.023325146198117652	-0.19311	-69.45167751430115	2.8373054910450337	16.016	-0.9338571289943184	0.002139206387596278	-0.35763988371338035	-0.6660378700732852	-0.00032434331277037367	0.7459178576959109	2.8892	0.3577	0.0	0.0	0.0
2021-10-01T23:30:25.000000	-1.6498	-0.18151	-0.39673	-70.934	-5.8893	16.596	-1.659608860096083	0.022007989244361537	-0.39673	-71.12111427670104	2.8466321382347477	16.596	-1.659608860096083	0.022007989244361537	-0.20073000000000002	-71.12111427670104	2.8466321382347477	16.596	-0.9338571289943184	0.002139206387596278	-0.35763988371338035	-0.6660378700732852	-0.00032434331277037367	0.7459178576959109	2.8892	0.3577	0.0	0.0	0.0
2021-10-01T23:30:25.000000	-1.617	-0.17878	-0.40445	-72.713	-6.1007	17.278	-1.6267215076511266	0.020698428569469574	-0.40445	-72.9126120143081	2.854806252790733	17.278	-1.6267215076511266	0.020698428569469574	-0.20844999999999997	-72.9126120143081	2.854806252790733	17.278	-0.9338571289943184	0.002139206387596278	-0.35763988371338035	-0.6660378700732852	-0.00032434331277037367	0.7459178576959109	2.8892	0.3577	0.0	0.0	0.0
2021-10-01T23:30:25.000000	-1.5843	-0.17602	-0.41229	-74.642	-6.3314	18.071	-1.5939297257800067	0.01943089485516941	-0.41229	-74.85534430254816	2.8622053222941037	18.071	-1.5939297257800067	0.01943089485516941	-0.21628999999999998	-74.85534430254816	2.8622053222941037	18.071	-0.9338571289943184	0.002139206387596278	-0.35763988371338035	-0.6660378700732852	-0.00032434331277037367	0.7459178576959109	2.8892	0.3577	0.0	0.0	0.0
2021-10-01T23:30:25.000000	-1.5517	-0.17324	-0.42029	-76.754	-6.5852	18.983	-1.5612347397844148	0.01819546345356987	-0.42029	-76.98252809410505	2.8691014761292335	18.983	-1.5612347397844148	0.01819546345356987	-0.22429	-76.98252809410505	2.8691014761292335	18.983	-0.9338571289943184	0.002139206387596278	-0.35763988371338035	-0.6660378700732852	-0.00032434331277037367	0.7459178576959109	2.8892	0.3577	0.0	0.0	0.0
2021-10-01T23:30:25.000000	-1.519	-0.17042	-0.42845	-79.088	-6.8667	20.014	-1.5284356061031437	0.016987477626616787	-0.42845	-79.33343315453259	2.8757080528642875	20.014	-1.5284356061031437	0.016987477626616787	-0.23245	-79.33343315453259	2.8757080528642875	20.014	-0.9338571289943184	0.002139206387596278	-0.35763988371338035	-0.6660378700732852	-0.00032434331277037367	0.7459178576959109	2.8892	0.3577	0.0	0.0	0.0
2021-10-01T23:30:25.000000	-1.4864	-0.16757	-0.43679	-81.687	-7.1806	21.161	-1.4957320429957093	0.015821518760255532	-0.43679	-81.95131136155807	2.8826292652652628	21.161	-1.4957320429957093	0.015821518760255532	-0.24079	-81.95131136155807	2.8826292652652628	21.161	-0.9338571289943184	0.002139206387596278	-0.35763988371338035	-0.6660378700732852	-0.00032434331277037367	0.7459178576959109	2.8892	0.3577	0.0	0.0	0.0
2021-10-01T23:30:25.000000	-1.4539	-0.1647	-0.44531	-84.598	-7.5324	22.411	-1.463125275763803	0.014687662206594898	-0.44531	-84.88348247620053	2.890165474943582	22.411	-1.463125275763803	0.014687662206594898	-0.24930999999999998	-84.88348247620053	2.890165474943582	22.411	-0.9338571289943184	0.002139206387596278	-0.35763988371338035	-0.6660378700732852	-0.00032434331277037367	0.7459178576959109	2.8892	0.3577	0.0	0.0	0.0
2021-10-01T23:30:25.000000	-1.4214	-0.16178	-0.45401	-87.869	-7.9278	23.746	-1.4305123820234376	0.01360342889239019	-0.45401	-88.17828323030204	2.898541080722027	23.746	-1.4305123820234376	0.01360342889239019	-0.25801	-88.17828323030204	2.898541080722027	23.746	-0.9338571289943184	0.002139206387596278	-0.35763988371338035	-0.6660378700732852	-0.00032434331277037367	0.7459178576959109	2.8892	0.3577	0.0	0.0	0.0
2021-10-01T23:30:25.000000	-1.389	-0.15884	-0.46285	-91.551	-8.3729	25.141	-1.3979962841586004	0.012551297890886132	-0.46285	-91.88707676213964	2.9079510860152844	25.141	-1.3979962841586004	0.012551297890886132	-0.26685	-91.88707676213964	2.9079510860152844	25.141	-0.9338571289943184	0.002139206387596278	-0.35763988371338035	-0.6660378700732852	-0.00032434331277037367	0.7459178576959109	2.8892	0.3577	0.0	0.0	0.0
2021-10-01T23:30:25.000000	-1.3566	-0.15585	-0.4718	-95.694	-8.8739	26.564	-1.3654740597853041	0.011548790128837971	-0.4718	-96.06024599821818	2.918368717589942	26.564	-1.3654740597853041	0.011548790128837971	-0.2758	-96.06024599821818	2.918368717589942	26.564	-0.9338571289943184	0.002139206387596278	-0.35763988371338035	-0.6660378700732852	-0.00032434331277037367	0.7459178576959109	2.8892	0.3577	0.0	0.0	0.0
2021-10-01T23:30:25.000000	-1.3242	-0.15283	-0.48081	-100.35	-9.4372	27.975	-1.3329481595069321	0.010576056310463378	-0.48081	-100.7501833006546	2.929813769593128	27.975	-1.3329481595069321	0.010576056310463378	-0.28481	-100.7501833006546	2.929813769593128	27.975	-0.9338571289943184	0.002139206387596278	-0.35763988371338035	-0.6660378700732852	-0.00032434331277037367	0.7459178576959109	2.8892	0.3577	0.0	0.0	0.0
2021-10-01T23:30:25.000000	-1.3026	-0.15079	-0.48683	-103.77	-9.8506	28.888	-1.3112609585168393	0.009954032825923442	-0.48683	-104.19506685138005	2.9385820043756308	28.888	-1.3112609585168393	0.009954032825923442	-0.29083	-104.19506685138005	2.9385820043756308	28.888	-0.9338571289943184	0.002139206387596278	-0.35763988371338035	-0.6660378700732852	-0.00032434331277037367	0.7459178576959109	2.8892	0.3577	0.0	0.0	0.0
2021-10-01T23:30:25.000000	-1.2882	-0.14942	-0.49083	-106.19	-10.144	29.477	-1.2968015992217525	0.009549275150788045	-0.49083	-106.63278199268505	2.9439158446698706	29.477	-1.2968015992217525	0.009549275150788045	-0.29483	-106.63278199268505	2.9439158446698706	29.477	-0.9338571289943184	0.002139206387596278	-0.35763988371338035	-0.6660378700732852	-0.00032434331277037367	0.7459178576959109	2.8892	0.3577	0.0	0.0	0.0
2021-10-01T23:30:25.000000	-1.2786	-0.1485	-0.49349	-107.88	-10.348	29.859	-1.2871612094905662	0.009286053132625205	-0.49349	-108.33504364080862	2.9485290136080913	29.859	-1.2871612094905662	0.009286053132625205	-0.29749	-108.33504364080862	2.9485290136080913	29.859	-0.9338571289943184	0.002139206387596278	-0.35763988371338035	-0.6660378700732852	-0.00032434331277037367	0.7459178576959109	2.8892	0.3577	0.0	0.0	1.0
2021-10-01T23:30:25.000000	-1.2376	-0.14453	-0.50473	-115.72	-11.3	31.351	-1.2459837083650518	0.008202401408943849	-0.50473	-116.23261630855971	2.9643390607579434	31.351	-1.2459837083650518	0.008202401408943849	-0.30873	-116.23261630855971	2.9643390607579434	31.351	-0.9338571289943184	0.002139206387596278	-0.35763988371338035	-0.6660378700732852	-0.00032434331277037367	0.7459178576959109	2.8892	0.3577	0.0	0.0	0.0
2021-10-01T23:30:25.000000	-1.1965	-0.14048	-0.51567	-124.71	-12.393	32.544	-1.2046971583470907	0.007185893851473668	-0.51567	-125.28880023765187	2.9811212672019405	32.544	-1.2046971583470907	0.007185893851473668	-0.31966999999999995	-125.28880023765187	2.9811212672019405	32.544	-0.9338571289943184	0.002139206387596278	-0.35763988371338035	-0.6660378700732852	-0.00032434331277037367	0.7459178576959109	2.8892	0.3577	0.0	0.0	0.0
2021-10-01T23:30:25.000000	-1.1553	-0.13635	-0.52615	-134.97	-13.645	33.32	-1.1633015594366831	0.006236530460214773	-0.52615	-135.62489674582457	2.9957148870378507	33.32	-1.1633015594366831	0.006236530460214773	-0.33015	-135.62489674582457	2.9957148870378507	33.32	-0.9338571289943184	0.002139206387596278	-0.35763988371338035	-0.6660378700732852	-0.00032434331277037367	0.7459178576959109	2.8892	0.3577	0.0	0.0	0.0
2021-10-01T23:30:25.000000	-1.114	-0.13214	-0.536	-146.65	-15.075	33.552	-1.121796911633829	0.0053543112351671085	-0.536	-147.39210362466008	3.007642614649793	33.552	-1.121796911633829	0.0053543112351671085	-0.34	-147.39210362466008	3.007642614649793	33.552	-0.9338571289943184	0.002139206387596278	-0.35763988371338035	-0.6660378700732852	-0.00032434331277037367	0.7459178576959109	2.8892	0.3577	0.0	0.0	0.0
2021-10-01T23:30:25.000000	-1.0725	-0.12784	-0.54506	-159.92	-16.705	33.096	-1.080082743157925	0.004536907807303592	-0.54506	-160.7618355520306	3.0159003534381803	33.096	-1.080082743157925	0.004536907807303592	-0.34906	-160.7618355520306	3.0159003534381803	33.096	-0.9338571289943184	0.002139206387596278	-0.35763988371338035	-0.6660378700732852	-0.00032434331277037367	0.7459178576959109	2.8892	0.3577	0.0	0.0	0.0
2021-10-01T23:30:25.000000	-1.0308	-0.12344	-0.55317	-174.99	-18.565	31.783	-1.0381578287072788	0.003794244824515444	-0.55317	-175.94618603872647	3.0164454952577806	31.783	-1.0381578287072788	0.003794244824515444	-0.35717000000000004	-175.94618603872647	3.0164454952577806	31.783	-0.9338571289943184	0.002139206387596278	-0.35763988371338035	-0.6660378700732852	-0.00032434331277037367	0.7459178576959109	2.8892	0.3577	0.0	0.0	0.0
2021-10-01T23:30:25.000000	-0.98886	-0.11897	-0.56019	-192.1	-20.685	29.413	-0.9959861455954014	0.003091647136361772	-0.56019	-193.18702253921154	3.0089113370388354	29.413	-0.9959861455954014	0.003091647136361772	-0.36418999999999996	-193.18702253921154	3.0089113370388354	29.413	-0.9338571289943184	0.002139206387596278	-0.35763988371338035	-0.6660378700732852	-0.00032434331277037367	0.7459178576959109	2.8892	0.3577	0.0	0.0	0.0
2021-10-01T23:30:25.000000	-0.94679	-0.1144	-0.56598	-211.56	-23.106	25.746	-0.9536731890440204	0.0024723670051262775	-0.56598	-212.79703287504918	2.9905911748740515	25.746	-0.9536731890440204	0.0024723670051262775	-0.36998000000000003	-212.79703287504918	2.9905911748740515	25.746	-0.9338571289943184	0.002139206387596278	-0.35763988371338035	-0.6660378700732852	-0.00032434331277037367	0.7459178576959109	2.8892	0.3577	0.0	0.0	0.0
2021-10-01T23:30:25.000000	-0.90456	-0.10976	-0.57041	-233.75	-25.876	20.484	-0.9111928610145377	0.001902954582059857	-0.57041	-235.15923511422508	2.9604081631750923	20.484	-0.9111928610145377	0.001902954582059857	-0.37440999999999997	-235.15923511422508	2.9604081631750923	20.484	-0.9338571289943184	0.002139206387596278	-0.35763988371338035	-0.6660378700732852	-0.00032434331277037367	0.7459178576959109	2.8892	0.3577	0.0	0.0	0.0
2021-10-01T23:30:25.000000	-0.86221	-0.10504	-0.57336	-259.11	-29.054	13.253	-0.8685836347968262	0.0013982357218210312	-0.57336	-260.71754304393323	2.913720153824258	13.253	-0.8685836347968262	0.0013982357218210312	-0.37736	-260.71754304393323	2.913720153824258	13.253	-0.9338571289943184	0.002139206387596278	-0.35763988371338035	-0.6660378700732852	-0.00032434331277037367	0.7459178576959109	2.8892	0.3577	0.0	0.0	0.0
2021-10-01T23:30:25.000000	-0.81979	-0.10026	-0.57471	-288.21	-32.712	3.584	-0.8258975842337253	0.0009444876370865163	-0.57471	-290.04648376615233	2.8489118784390115	3.584	-0.8258975842337253	0.0009444876370865163	-0.37871000000000005	-290.04648376615233	2.8489118784390115	3.584	-0.9338571289943184	0.002139206387596278	-0.35763988371338035	-0.6660378700732852	-0.00032434331277037367	0.7459178576959109	2.8892	0.3577	0.0	0.0	0.0
2021-10-01T23:30:25.000000	-0.77735	-0.095411	-0.57438	-321.76	-36.94	-9.1264	-0.7831832297931686	0.0005567690194175634	-0.57438	-323.861734996383	2.7636579261182845	-9.1264	-0.7831832297931686	0.0005567690194175634	-0.37838	-323.861734996383	2.7636579261182845	-9.1264	-0.9338571289943184	0.002139206387596278	-0.35763988371338035	-0.6660378700732852	-0.00032434331277037367	0.7459178576959109	2.8892	0.3577	0.0	0.0	0.0
