# Supplementary material for: Direct evidence of substorm-related impulsive injections of electrons at Mercury
Source: Nat Commun. 2023 Jul 18;14:4019. doi: 10.1038/s41467-023-39565-4 (PMC10354196; doi:10.1038/s41467-023-39565-4)
Supplement: Supplementary file 3 — SourceDatafile [file 41467_2023_39565_MOESM3_ESM.zip › SourceDataFile/FieldLinetracing/Final_KT17tracing_001385.txt]

2021-10-01T23:38:05.000000	-0.040403	-0.50685	0.66336	65.587	472.91	-256.65	-0.10220297112490026	-0.49808019193925274	0.66336	123.03853043200799	461.31013721587766	-256.65	-0.10220297112490026	-0.49808019193925274	0.8593599999999999	123.03853043200799	461.31013721587766	-256.65	-0.2061299562789215	-0.8096749133202602	-0.5494879214907995	-0.10549327988206796	-0.5135978594023888	0.8515212309255759	1.8213	4.7031	0.0	0.0	0.0
2021-10-01T23:38:05.000000	-0.044684	-0.53655	0.6788	64.136	428.52	-213.11	-0.11009085891183662	-0.5270318445218031	0.6788	116.15934981298633	417.43241650238934	-213.11	-0.11009085891183662	-0.5270318445218031	0.8748	116.15934981298633	417.43241650238934	-213.11	-0.2061299562789215	-0.8096749133202602	-0.5494879214907995	-0.10549327988206796	-0.5135978594023888	0.8515212309255759	1.8213	4.7031	0.0	0.0	0.0
2021-10-01T23:38:05.000000	-0.049379	-0.56674	0.69313	62.913	389.75	-176.32	-0.11844966690436745	-0.5564190773609801	0.69313	110.19507071668933	379.1044110251737	-176.32	-0.11844966690436745	-0.5564190773609801	0.88913	110.19507071668933	379.1044110251737	-176.32	-0.2061299562789215	-0.8096749133202602	-0.5494879214907995	-0.10549327988206796	-0.5135978594023888	0.8515212309255759	1.8213	4.7031	0.0	0.0	0.0
2021-10-01T23:38:05.000000	-0.054515	-0.59738	0.70631	61.87	355.73	-145.06	-0.12730129044503172	-0.586198883550651	0.70631	104.99145358605045	345.46855786581824	-145.06	-0.12730129044503172	-0.586198883550651	0.90231	104.99145358605045	345.46855786581824	-145.06	-0.2061299562789215	-0.8096749133202602	-0.5494879214907995	-0.10549327988206796	-0.5135978594023888	0.8515212309255759	1.8213	4.7031	0.0	0.0	0.0
2021-10-01T23:38:05.000000	-0.06012	-0.62843	0.71828	60.966	325.74	-118.39	-0.13666861734115737	-0.6163281336545138	0.71828	100.41958564290451	315.81530611309415	-118.39	-0.13666861734115737	-0.6163281336545138	0.91428	100.41958564290451	315.81530611309415	-118.39	-0.2061299562789215	-0.8096749133202602	-0.5494879214907995	-0.10549327988206796	-0.5135978594023888	0.8515212309255759	1.8213	4.7031	0.0	0.0	0.0
2021-10-01T23:38:05.000000	-0.066216	-0.65985	0.729	60.168	299.2	-95.523	-0.14656858061133776	-0.646764433417282	0.729	96.37564805108468	289.57306968489564	-95.523	-0.14656858061133776	-0.646764433417282	0.925	96.37564805108468	289.57306968489564	-95.523	-0.2061299562789215	-0.8096749133202602	-0.5494879214907995	-0.10549327988206796	-0.5135978594023888	0.8515212309255759	1.8213	4.7031	0.0	0.0	0.0
2021-10-01T23:38:05.000000	-0.072826	-0.69157	0.73843	59.448	275.61	-75.854	-0.15701542983387984	-0.6774354921098259	0.73843	92.77058671190446	266.2490470314007	-75.854	-0.15701542983387984	-0.6774354921098259	0.9344300000000001	92.77058671190446	266.2490470314007	-75.854	-0.2061299562789215	-0.8096749133202602	-0.5494879214907995	-0.10549327988206796	-0.5135978594023888	0.8515212309255759	1.8213	4.7031	0.0	0.0	0.0
2021-10-01T23:38:05.000000	-0.079965	-0.72354	0.74653	58.781	254.55	-58.873	-0.1680179254721612	-0.7082898485401519	0.74653	89.5281273345792	245.42946619540893	-58.873	-0.1680179254721612	-0.7082898485401519	0.9425300000000001	89.5281273345792	245.42946619540893	-58.873	-0.2061299562789215	-0.8096749133202602	-0.5494879214907995	-0.10549327988206796	-0.5135978594023888	0.8515212309255759	1.8213	4.7031	0.0	0.0	0.0
2021-10-01T23:38:05.000000	-0.087645	-0.75571	0.75326	58.148	235.7	-44.167	-0.17958185059519224	-0.7392764091067738	0.75326	86.59020343397727	226.7990665176169	-44.167	-0.17958185059519224	-0.7392764091067738	0.94926	86.59020343397727	226.7990665176169	-44.167	-0.2061299562789215	-0.8096749133202602	-0.5494879214907995	-0.10549327988206796	-0.5135978594023888	0.8515212309255759	1.8213	4.7031	0.0	0.0	0.0
2021-10-01T23:38:05.000000	-0.095873	-0.788	0.7586	57.533	218.75	-31.396	-0.19170435004296213	-0.770314918915378	0.7586	83.9029512210262	210.05214439610486	-31.396	-0.19170435004296213	-0.770314918915378	0.9546000000000001	83.9029512210262	210.05214439610486	-31.396	-0.2061299562789215	-0.8096749133202602	-0.5494879214907995	-0.10549327988206796	-0.5135978594023888	0.8515212309255759	1.8213	4.7031	0.0	0.0	0.0
2021-10-01T23:38:05.000000	-0.10465	-0.82035	0.76254	56.922	203.46	-20.278	-0.20437906447010906	-0.8013457075484481	0.76254	81.42306894807453	194.9522237038529	-20.278	-0.20437906447010906	-0.8013457075484481	0.95854	81.42306894807453	194.9522237038529	-20.278	-0.2061299562789215	-0.8096749133202602	-0.5494879214907995	-0.10549327988206796	-0.5135978594023888	0.8515212309255759	1.8213	4.7031	0.0	0.0	0.0
2021-10-01T23:38:05.000000	-0.11397	-0.85268	0.76505	56.304	189.62	-10.579	-0.21759023667436367	-0.8322901130038698	0.76505	79.11390816691366	181.29223466700705	-10.579	-0.21759023667436367	-0.8322901130038698	0.96105	79.11390816691366	181.29223466700705	-10.579	-0.2061299562789215	-0.8096749133202602	-0.5494879214907995	-0.10549327988206796	-0.5135978594023888	0.8515212309255759	1.8213	4.7031	0.0	0.0	0.0
2021-10-01T23:38:05.000000	-0.12383	-0.88494	0.76614	55.67	177.04	-2.1024	-0.23132876275289954	-0.8630988796326946	0.76614	76.9432559622968	168.88471174715747	-2.1024	-0.23132876275289954	-0.8630988796326946	0.96214	76.9432559622968	168.88471174715747	-2.1024	-0.2061299562789215	-0.8096749133202602	-0.5494879214907995	-0.10549327988206796	-0.5135978594023888	0.8515212309255759	1.8213	4.7031	0.0	0.0	0.0
2021-10-01T23:38:05.000000	-0.13421	-0.91705	0.76582	55.013	165.59	5.3153	-0.24556499099639967	-0.8936950608551768	0.76582	74.88823615870643	157.6014922329031	5.3153	-0.24556499099639967	-0.8936950608551768	0.9618199999999999	74.88823615870643	157.6014922329031	5.3153	-0.2061299562789215	-0.8096749133202602	-0.5494879214907995	-0.10549327988206796	-0.5135978594023888	0.8515212309255759	1.8213	4.7031	0.0	0.0	0.0
2021-10-01T23:38:05.000000	-0.1451	-0.94895	0.76409	54.328	155.11	11.813	-0.26028164494682193	-0.9240203340856609	0.76409	72.92428160512777	147.2843944088308	11.813	-0.26028164494682193	-0.9240203340856609	0.9600900000000001	72.92428160512777	147.2843944088308	11.813	-0.2061299562789215	-0.8096749133202602	-0.5494879214907995	-0.10549327988206796	-0.5135978594023888	0.8515212309255759	1.8213	4.7031	0.0	0.0	0.0
2021-10-01T23:38:05.000000	-0.15646	-0.98057	0.76099	53.611	145.5	17.508	-0.27543044890075885	-0.9540101279956762	0.76099	71.03516942548606	137.83466191670544	17.508	-0.27543044890075885	-0.9540101279956762	0.95699	71.03516942548606	137.83466191670544	17.508	-0.2061299562789215	-0.8096749133202602	-0.5494879214907995	-0.10549327988206796	-0.5135978594023888	0.8515212309255759	1.8213	4.7031	0.0	0.0	0.0
2021-10-01T23:38:05.000000	-0.16828	-1.0119	0.75653	52.859	136.66	22.5	-0.29100025290862735	-0.983655743239023	0.75653	69.20566920849573	129.15341586812278	22.5	-0.29100025290862735	-0.983655743239023	0.9525300000000001	69.20566920849573	129.15341586812278	22.5	-0.2061299562789215	-0.8096749133202602	-0.5494879214907995	-0.10549327988206796	-0.5135978594023888	0.8515212309255759	1.8213	4.7031	0.0	0.0	0.0
2021-10-01T23:38:05.000000	-0.18052	-1.0428	0.75075	52.071	128.51	26.873	-0.30693420415517714	-1.0128231359519924	0.75075	67.42498607583305	121.16138161012245	26.873	-0.30693420415517714	-1.0128231359519924	0.94675	67.42498607583305	121.16138161012245	26.873	-0.2061299562789215	-0.8096749133202602	-0.5494879214907995	-0.10549327988206796	-0.5135978594023888	0.8515212309255759	1.8213	4.7031	0.0	0.0	0.0
2021-10-01T23:38:05.000000	-0.19315	-1.0733	0.7437	51.246	120.95	30.701	-0.32320620460181015	-1.041545755983333	0.7437	65.67987454579065	113.75943519396183	30.701	-0.32320620460181015	-1.041545755983333	0.9397	65.67987454579065	113.75943519396183	30.701	-0.2061299562789215	-0.8096749133202602	-0.5494879214907995	-0.10549327988206796	-0.5135978594023888	0.8515212309255759	1.8213	4.7031	0.0	0.0	0.0
2021-10-01T23:38:05.000000	-0.20615	-1.1033	0.73541	50.385	113.95	34.046	-0.3397841519358259	-1.0697268074575168	0.73541	63.96765117808217	106.91768014579816	34.046	-0.3397841519358259	-1.0697268074575168	0.9314100000000001	63.96765117808217	106.91768014579816	34.046	-0.2061299562789215	-0.8096749133202602	-0.5494879214907995	-0.10549327988206796	-0.5135978594023888	0.8515212309255759	1.8213	4.7031	0.0	0.0	0.0
2021-10-01T23:38:05.000000	-0.21947	-1.1328	0.72592	49.488	107.42	36.962	-0.35661842291776824	-1.0973724168830032	0.72592	62.27728825748119	100.54679463461078	36.962	-0.35661842291776824	-1.0973724168830032	0.9219200000000001	62.27728825748119	100.54679463461078	36.962	-0.2061299562789215	-0.8096749133202602	-0.5494879214907995	-0.10549327988206796	-0.5135978594023888	0.8515212309255759	1.8213	4.7031	0.0	0.0	0.0
2021-10-01T23:38:05.000000	-0.2331	-1.1618	0.71529	48.557	101.34	39.495	-0.373699092899746	-1.1244838095614835	0.71529	60.608320110182305	94.62668430427894	39.495	-0.373699092899746	-1.1244838095614835	0.9112899999999999	60.608320110182305	94.62668430427894	39.495	-0.2061299562789215	-0.8096749133202602	-0.5494879214907995	-0.10549327988206796	-0.5135978594023888	0.8515212309255759	1.8213	4.7031	0.0	0.0	0.0
2021-10-01T23:38:05.000000	-0.24698	-1.1902	0.70356	47.592	95.648	41.685	-0.39095436097749403	-1.150969090824197	0.70356	58.9531498656962	89.0958163378773	41.685	-0.39095436097749403	-1.150969090824197	0.8995599999999999	58.9531498656962	89.0958163378773	41.685	-0.2061299562789215	-0.8096749133202602	-0.5494879214907995	-0.10549327988206796	-0.5135978594023888	0.8515212309255759	1.8213	4.7031	0.0	0.0	0.0
2021-10-01T23:38:05.000000	-0.2611	-1.2181	0.69077	46.597	90.314	43.569	-0.4083865555200392	-1.1769287324517477	0.69077	57.31207147810385	83.92392667105557	43.569	-0.4083865555200392	-1.1769287324517477	0.8867700000000001	57.31207147810385	83.92392667105557	43.569	-0.2061299562789215	-0.8096749133202602	-0.5494879214907995	-0.10549327988206796	-0.5135978594023888	0.8515212309255759	1.8213	4.7031	0.0	0.0	0.0
2021-10-01T23:38:05.000000	-0.27542	-1.2454	0.67697	45.572	85.304	45.176	-0.42594372491889865	-1.202268389171991	0.67697	55.680918921653095	79.07727150098374	45.176	-0.42594372491889865	-1.202268389171991	0.87297	55.680918921653095	79.07727150098374	45.176	-0.2061299562789215	-0.8096749133202602	-0.5494879214907995	-0.10549327988206796	-0.5135978594023888	0.8515212309255759	1.8213	4.7031	0.0	0.0	0.0
2021-10-01T23:38:05.000000	-0.28991	-1.272	0.66222	44.52	80.591	46.536	-0.4435838422134805	-1.2268924904110898	0.66222	54.05936127614333	74.52868668784802	46.536	-0.4435838422134805	-1.2268924904110898	0.85822	54.05936127614333	74.52868668784802	46.536	-0.2061299562789215	-0.8096749133202602	-0.5494879214907995	-0.10549327988206796	-0.5135978594023888	0.8515212309255759	1.8213	4.7031	0.0	0.0	0.0
2021-10-01T23:38:05.000000	-0.30454	-1.2981	0.64654	43.442	76.147	47.672	-0.4613016394939477	-1.2510032050319437	0.64654	52.444960161626554	70.25026068738396	47.672	-0.4613016394939477	-1.2510032050319437	0.8425400000000001	52.444960161626554	70.25026068738396	47.672	-0.2061299562789215	-0.8096749133202602	-0.5494879214907995	-0.10549327988206796	-0.5135978594023888	0.8515212309255759	1.8213	4.7031	0.0	0.0	0.0
2021-10-01T23:38:05.000000	-0.31928	-1.3235	0.62998	42.341	71.952	48.606	-0.4790428367827902	-1.2744057159818047	0.62998	50.8382423690865	66.22177661330159	48.606	-0.4790428367827902	-1.2744057159818047	0.8259799999999999	50.8382423690865	66.22177661330159	48.606	-0.2061299562789215	-0.8096749133202602	-0.5494879214907995	-0.10549327988206796	-0.5135978594023888	0.8515212309255759	1.8213	4.7031	0.0	0.0	0.0
2021-10-01T23:38:05.000000	-0.33411	-1.3484	0.61259	41.217	67.986	49.358	-0.4968120908180621	-1.2973009668218802	0.61259	49.236757295139526	62.423385169818566	49.358	-0.4968120908180621	-1.2973009668218802	0.8085899999999999	49.236757295139526	62.423385169818566	49.358	-0.2061299562789215	-0.8096749133202602	-0.5494879214907995	-0.10549327988206796	-0.5135978594023888	0.8515212309255759	1.8213	4.7031	0.0	0.0	0.0
2021-10-01T23:38:05.000000	-0.349	-1.3726	0.59439	40.073	64.231	49.946	-0.5145551216222534	-1.3194941404994218	0.59439	47.641276791107664	58.8368544002232	49.946	-0.5145551216222534	-1.3194941404994218	0.7903899999999999	47.641276791107664	58.8368544002232	49.946	-0.2061299562789215	-0.8096749133202602	-0.5494879214907995	-0.10549327988206796	-0.5135978594023888	0.8515212309255759	1.8213	4.7031	0.0	0.0	0.0
2021-10-01T23:38:05.000000	-0.36393	-1.3962	0.57543	38.908	60.67	50.388	-0.5322643329164999	-1.3410869340967249	0.57543	46.04872537932573	55.44543493326968	50.388	-0.5322643329164999	-1.3410869340967249	0.7714300000000001	46.04872537932573	55.44543493326968	50.388	-0.2061299562789215	-0.8096749133202602	-0.5494879214907995	-0.10549327988206796	-0.5135978594023888	0.8515212309255759	1.8213	4.7031	0.0	0.0	0.0
2021-10-01T23:38:05.000000	-0.37886	-1.4191	0.55573	37.723	57.289	50.697	-0.5498877730923186	-1.3619850023416449	0.55573	44.458380102214264	52.23510973174115	50.697	-0.5498877730923186	-1.3619850023416449	0.75173	44.458380102214264	52.23510973174115	50.697	-0.2061299562789215	-0.8096749133202602	-0.5494879214907995	-0.10549327988206796	-0.5135978594023888	0.8515212309255759	1.8213	4.7031	0.0	0.0	0.0
2021-10-01T23:38:05.000000	-0.39377	-1.4415	0.53532	36.518	54.074	50.889	-0.5674300988877639	-1.3823892887953892	0.53532	42.86852553740473	49.19198428858993	50.889	-0.5674300988877639	-1.3823892887953892	0.73132	42.86852553740473	49.19198428858993	50.889	-0.2061299562789215	-0.8096749133202602	-0.5494879214907995	-0.10549327988206796	-0.5135978594023888	0.8515212309255759	1.8213	4.7031	0.0	0.0	0.0
2021-10-01T23:38:05.000000	-0.40864	-1.4633	0.51422	35.292	51.012	50.978	-0.5848592079901349	-1.40220299758243	0.51422	41.27657632790862	46.30327909172669	50.978	-0.5848592079901349	-1.40220299758243	0.7102200000000001	41.27657632790862	46.30327909172669	50.978	-0.2061299562789215	-0.8096749133202602	-0.5494879214907995	-0.10549327988206796	-0.5135978594023888	0.8515212309255759	1.8213	4.7031	0.0	0.0	0.0
2021-10-01T23:38:05.000000	-0.42343	-1.4844	0.49247	34.042	48.09	50.975	-0.6021231487909485	-1.4213317834306223	0.49247	39.67796218715922	43.55645968940042	50.975	-0.6021231487909485	-1.4213317834306223	0.68847	39.67796218715922	43.55645968940042	50.975	-0.2061299562789215	-0.8096749133202602	-0.5494879214907995	-0.10549327988206796	-0.5135978594023888	0.8515212309255759	1.8213	4.7031	0.0	0.0	0.0
2021-10-01T23:38:05.000000	-0.43812	-1.5049	0.47006	32.766	45.293	50.894	-0.6192143250113409	-1.4398773434222614	0.47006	38.06886023304054	40.93688417011271	50.894	-0.6192143250113409	-1.4398773434222614	0.66606	38.06886023304054	40.93688417011271	50.894	-0.2061299562789215	-0.8096749133202602	-0.5494879214907995	-0.10549327988206796	-0.5135978594023888	0.8515212309255759	1.8213	4.7031	0.0	0.0	0.0
2021-10-01T23:38:05.000000	-0.45268	-1.5248	0.44703	31.46	42.609	50.746	-0.6361029627076384	-1.4578433534624236	0.44703	36.44383024436593	38.43313307707087	50.746	-0.6361029627076384	-1.4578433534624236	0.64303	36.44383024436593	38.43313307707087	50.746	-0.2061299562789215	-0.8096749133202602	-0.5494879214907995	-0.10549327988206796	-0.5135978594023888	0.8515212309255759	1.8213	4.7031	0.0	0.0	0.0
2021-10-01T23:38:05.000000	-0.46706	-1.5441	0.42337	30.119	40.023	50.542	-0.652739438640385	-1.4752359400595672	0.42337	34.79607194465205	36.03093208928404	50.542	-0.652739438640385	-1.4752359400595672	0.61937	34.79607194465205	36.03093208928404	50.542	-0.2061299562789215	-0.8096749133202602	-0.5494879214907995	-0.10549327988206796	-0.5135978594023888	0.8515212309255759	1.8213	4.7031	0.0	0.0	0.0
2021-10-01T23:38:05.000000	-0.48123	-1.5628	0.39908	28.736	37.517	50.295	-0.6690939788659073	-1.492058779118768	0.39908	33.11643253732979	33.713274551732354	50.295	-0.6690939788659073	-1.492058779118768	0.59508	33.11643253732979	33.713274551732354	50.295	-0.2061299562789215	-0.8096749133202602	-0.5494879214907995	-0.10549327988206796	-0.5135978594023888	0.8515212309255759	1.8213	4.7031	0.0	0.0	0.0
2021-10-01T23:38:05.000000	-0.49515	-1.5808	0.37417	27.303	35.075	50.015	-0.6851146317757221	-1.5082175253678816	0.37417	31.395011821379292	31.465261269143383	50.015	-0.6851146317757221	-1.5082175253678816	0.5701700000000001	31.395011821379292	31.465261269143383	50.015	-0.2061299562789215	-0.8096749133202602	-0.5494879214907995	-0.10549327988206796	-0.5135978594023888	0.8515212309255759	1.8213	4.7031	0.0	0.0	0.0
2021-10-01T23:38:05.000000	-0.50876	-1.5982	0.34862	25.809	32.676	49.713	-0.7007541024994007	-1.5238187770959706	0.34862	29.6183195505674	29.267398312806634	49.713	-0.7007541024994007	-1.5238187770959706	0.54462	29.6183195505674	29.267398312806634	49.713	-0.2061299562789215	-0.8096749133202602	-0.5494879214907995	-0.10549327988206796	-0.5135978594023888	0.8515212309255759	1.8213	4.7031	0.0	0.0	0.0
2021-10-01T23:38:05.000000	-0.52199	-1.6148	0.32242	24.244	30.297	49.398	-0.7159184124678684	-1.538672618457054	0.32242	27.773612883111745	27.09808429426422	49.398	-0.7159184124678684	-1.538672618457054	0.51842	27.773612883111745	27.09808429426422	49.398	-0.2061299562789215	-0.8096749133202602	-0.5494879214907995	-0.10549327988206796	-0.5135978594023888	0.8515212309255759	1.8213	4.7031	0.0	0.0	0.0
2021-10-01T23:38:05.000000	-0.53478	-1.6307	0.29553	22.592	27.913	49.081	-0.7305602668106961	-1.5528856477401949	0.29553	25.841949128156863	24.934468076495087	49.081	-0.7305602668106961	-1.5528856477401949	0.49153	25.841949128156863	24.934468076495087	49.081	-0.2061299562789215	-0.8096749133202602	-0.5494879214907995	-0.10549327988206796	-0.5135978594023888	0.8515212309255759	1.8213	4.7031	0.0	0.0	0.0
2021-10-01T23:38:05.000000	-0.54703	-1.6458	0.26793	20.838	25.496	48.77	-0.7445681660320538	-1.566370871483399	0.26793	23.805010469128867	22.750598597941654	48.77	-0.7445681660320538	-1.566370871483399	0.46393	23.805010469128867	22.750598597941654	48.77	-0.2061299562789215	-0.8096749133202602	-0.5494879214907995	-0.10549327988206796	-0.5135978594023888	0.8515212309255759	1.8213	4.7031	0.0	0.0	0.0
2021-10-01T23:38:05.000000	-0.55864	-1.6599	0.23958	18.966	23.017	48.474	-0.757818357619193	-1.578942049745762	0.23958	21.643364094495574	20.51965486242641	48.474	-0.757818357619193	-1.578942049745762	0.43557999999999997	21.643364094495574	20.51965486242641	48.474	-0.2061299562789215	-0.8096749133202602	-0.5494879214907995	-0.10549327988206796	-0.5135978594023888	0.8515212309255759	1.8213	4.7031	0.0	0.0	0.0
2021-10-01T23:38:05.000000	-0.56948	-1.673	0.21043	16.958	20.444	48.2	-0.7701818211495286	-1.5906151114492768	0.21043	19.335224672639	18.212083539742835	48.2	-0.7701818211495286	-1.5906151114492768	0.40643	19.335224672639	18.212083539742835	48.2	-0.2061299562789215	-0.8096749133202602	-0.5494879214907995	-0.10549327988206796	-0.5135978594023888	0.8515212309255759	1.8213	4.7031	0.0	0.0	0.0
2021-10-01T23:38:05.000000	-0.57939	-1.6849	0.18045	14.797	17.747	47.955	-0.781475256222965	-1.6012111684631891	0.18045	16.860044397068663	15.800193699093484	47.955	-0.781475256222965	-1.6012111684631891	0.37645	16.860044397068663	15.800193699093484	47.955	-0.2061299562789215	-0.8096749133202602	-0.5494879214907995	-0.10549327988206796	-0.5135978594023888	0.8515212309255759	1.8213	4.7031	0.0	0.0	0.0
2021-10-01T23:38:05.000000	-0.58818	-1.6954	0.14962	12.471	14.9	47.743	-0.7914855884957331	-1.6105550085618197	0.14962	14.202727905916394	13.259651617991466	47.743	-0.7914855884957331	-1.6105550085618197	0.34562000000000004	14.202727905916394	13.259651617991466	47.743	-0.2061299562789215	-0.8096749133202602	-0.5494879214907995	-0.10549327988206796	-0.5135978594023888	0.8515212309255759	1.8213	4.7031	0.0	0.0	0.0
2021-10-01T23:38:05.000000	-0.59564	-1.7044	0.11794	9.975	11.885	47.569	-0.7999921473451997	-1.6185731166017852	0.11794	11.356107332191316	10.57320558107855	47.569	-0.7999921473451997	-1.6185731166017852	0.31394	11.356107332191316	10.57320558107855	47.569	-0.2061299562789215	-0.8096749133202602	-0.5494879214907995	-0.10549327988206796	-0.5135978594023888	0.8515212309255759	1.8213	4.7031	0.0	0.0	0.0
2021-10-01T23:38:05.000000	-0.60156	-1.7114	0.085474	7.317	8.7026	47.436	-0.806725250081059	-1.6247949915240545	0.085474	8.328195912307885	7.740470825874757	47.436	-0.806725250081059	-1.6247949915240545	0.281474	8.328195912307885	7.740470825874757	47.436	-0.2061299562789215	-0.8096749133202602	-0.5494879214907995	-0.10549327988206796	-0.5135978594023888	0.8515212309255759	1.8213	4.7031	0.0	0.0	0.0
2021-10-01T23:38:05.000000	-0.6057	-1.7163	0.052354	4.5209	5.3714	47.345	-0.8114344521370039	-1.6291507940903198	0.052354	5.144992615872828	4.776978726414226	47.345	-0.8114344521370039	-1.6291507940903198	0.24835400000000002	5.144992615872828	4.776978726414226	47.345	-0.2061299562789215	-0.8096749133202602	-0.5494879214907995	-0.10549327988206796	-0.5135978594023888	0.8515212309255759	1.8213	4.7031	0.0	0.0	0.0
2021-10-01T23:38:05.000000	-0.60788	-1.7189	0.018787	1.6299	1.9356	47.298	-0.8139166038171568	-1.6314640867732104	0.018787	1.8547877552539336	1.7213029230673123	47.298	-0.8139166038171568	-1.6314640867732104	0.214787	1.8547877552539336	1.7213029230673123	47.298	-0.2061299562789215	-0.8096749133202602	-0.5494879214907995	-0.10549327988206796	-0.5135978594023888	0.8515212309255759	1.8213	4.7031	0.0	0.0	0.0
2021-10-01T23:38:05.000000	-0.608	-1.7191	-0.01495	-1.2974	-1.5406	47.295	-0.8140602056256876	-1.6316478761107323	-0.01495	-1.476393796044936	-1.3700206126186654	47.295	-0.8140602056256876	-1.6316478761107323	0.18105000000000002	-1.476393796044936	-1.3700206126186654	47.295	-0.2061299562789215	-0.8096749133202602	-0.5494879214907995	-0.10549327988206796	-0.5135978594023888	0.8515212309255759	1.8213	4.7031	0.0	0.0	0.0
2021-10-01T23:38:05.000000	-0.60605	-1.7167	-0.048551	-4.1957	-4.9845	47.337	-0.8118308268808684	-1.6295048944467534	-0.048551	-4.774836143994774	-4.4328409105224065	47.337	-0.8118308268808684	-1.6295048944467534	0.147449	-4.774836143994774	-4.4328409105224065	47.337	-0.2061299562789215	-0.8096749133202602	-0.5494879214907995	-0.10549327988206796	-0.5135978594023888	0.8515212309255759	1.8213	4.7031	0.0	0.0	0.0
2021-10-01T23:38:05.000000	-0.60212	-1.7121	-0.081734	-7.005	-8.3304	47.423	-0.8073668014813931	-1.6254210999816954	-0.081734	-7.972941169133176	-7.409304844149771	47.423	-0.8073668014813931	-1.6254210999816954	0.114266	-7.972941169133176	-7.409304844149771	47.423	-0.2061299562789215	-0.8096749133202602	-0.5494879214907995	-0.10549327988206796	-0.5135978594023888	0.8515212309255759	1.8213	4.7031	0.0	0.0	0.0
2021-10-01T23:38:05.000000	-0.5964	-1.7053	-0.11428	-9.6803	-11.531	47.552	-0.8008566977371943	-1.6193732119834132	-0.11428	-11.020252278947481	-10.257982686588667	47.552	-0.8008566977371943	-1.6193732119834132	0.08172	-11.020252278947481	-10.257982686588667	47.552	-0.2061299562789215	-0.8096749133202602	-0.5494879214907995	-0.10549327988206796	-0.5135978594023888	0.8515212309255759	1.8213	4.7031	0.0	0.0	0.0
2021-10-01T23:38:05.000000	-0.5891	-1.6965	-0.14605	-12.195	-14.565	47.721	-0.7925334392878228	-1.611533992074202	-0.14605	-13.887760017443545	-12.960994240331118	47.721	-0.7925334392878228	-1.611533992074202	0.049949999999999994	-13.887760017443545	-12.960994240331118	47.721	-0.2061299562789215	-0.8096749133202602	-0.5494879214907995	-0.10549327988206796	-0.5135978594023888	0.8515212309255759	1.8213	4.7031	0.0	0.0	0.0
2021-10-01T23:38:05.000000	-0.58045	-1.6862	-0.17698	-14.54	-17.431	47.929	-0.7826865581193679	-1.6023714907097095	-0.17698	-16.566261412803534	-15.518065079211928	47.929	-0.7826865581193679	-1.6023714907097095	0.01902000000000001	-16.566261412803534	-15.518065079211928	47.929	-0.2061299562789215	-0.8096749133202602	-0.5494879214907995	-0.10549327988206796	-0.5135978594023888	0.8515212309255759	1.8213	4.7031	0.0	0.0	0.0
2021-10-01T23:38:05.000000	-0.57066	-1.6744	-0.20706	-16.72	-20.144	48.171	-0.771524471837544	-1.5918599765544075	-0.20706	-19.062259002074043	-17.943506283272704	48.171	-0.771524471837544	-1.5918599765544075	-0.011059999999999987	-19.062259002074043	-17.943506283272704	48.171	-0.2061299562789215	-0.8096749133202602	-0.5494879214907995	-0.10549327988206796	-0.5135978594023888	0.8515212309255759	1.8213	4.7031	0.0	0.0	0.0
2021-10-01T23:38:05.000000	-0.55992	-1.6615	-0.2363	-18.745	-22.73	48.441	-0.7592847608199568	-1.580373154791798	-0.2363	-21.388863217545005	-20.261896635338715	48.441	-0.7592847608199568	-1.580373154791798	-0.0403	-21.388863217545005	-20.261896635338715	48.441	-0.2061299562789215	-0.8096749133202602	-0.5494879214907995	-0.10549327988206796	-0.5135978594023888	0.8515212309255759	1.8213	4.7031	0.0	0.0	0.0
2021-10-01T23:38:05.000000	-0.54839	-1.6474	-0.26474	-20.632	-25.218	48.735	-0.746113966415947	-1.5677921741159009	-0.26474	-23.566499335537717	-22.499934601418296	48.735	-0.746113966415947	-1.5677921741159009	-0.06873999999999997	-23.566499335537717	-22.499934601418296	48.735	-0.2061299562789215	-0.8096749133202602	-0.5494879214907995	-0.10549327988206796	-0.5135978594023888	0.8515212309255759	1.8213	4.7031	0.0	0.0	0.0
2021-10-01T23:38:05.000000	-0.5362	-1.6325	-0.29243	-22.398	-27.64	49.045	-0.7321901211157729	-1.554498091520369	-0.29243	-25.615960222881046	-24.687296041887127	49.045	-0.7321901211157729	-1.554498091520369	-0.09643000000000002	-25.615960222881046	-24.687296041887127	49.045	-0.2061299562789215	-0.8096749133202602	-0.5494879214907995	-0.10549327988206796	-0.5135978594023888	0.8515212309255759	1.8213	4.7031	0.0	0.0	0.0
2021-10-01T23:38:05.000000	-0.52347	-1.6167	-0.31939	-24.06	-30.026	49.362	-0.7176200676772105	-1.540376956905989	-0.31939	-27.557793686065477	-26.851671887542672	49.362	-0.7176200676772105	-1.540376956905989	-0.12339	-27.557793686065477	-26.851671887542672	49.362	-0.2061299562789215	-0.8096749133202602	-0.5494879214907995	-0.10549327988206796	-0.5135978594023888	0.8515212309255759	1.8213	4.7031	0.0	0.0	0.0
2021-10-01T23:38:05.000000	-0.51028	-1.6001	-0.34568	-25.635	-32.404	49.677	-0.7024954563003076	-1.5255182143381383	-0.34568	-29.412302471243137	-29.018768139604152	49.677	-0.7024954563003076	-1.5255182143381383	-0.14967999999999998	-29.412302471243137	-29.018768139604152	49.677	-0.2061299562789215	-0.8096749133202602	-0.5494879214907995	-0.10549327988206796	-0.5135978594023888	0.8515212309255759	1.8213	4.7031	0.0	0.0	0.0
2021-10-01T23:38:05.000000	-0.49671	-1.5828	-0.3713	-27.136	-34.8	49.982	-0.6869079371851121	-1.510011307882194	-0.3713	-31.195574405071305	-31.212795990389253	49.982	-0.6869079371851121	-1.510011307882194	-0.1753	-31.195574405071305	-31.212795990389253	49.982	-0.2061299562789215	-0.8096749133202602	-0.5494879214907995	-0.10549327988206796	-0.5135978594023888	0.8515212309255759	1.8213	4.7031	0.0	0.0	0.0
2021-10-01T23:38:05.000000	-0.48283	-1.5649	-0.39628	-28.576	-37.236	50.265	-0.6709392358837801	-1.493946906905225	-0.39628	-32.92320719353055	-33.45399677305924	50.265	-0.6709392358837801	-1.493946906905225	-0.20028	-32.92320719353055	-33.45399677305924	50.265	-0.2061299562789215	-0.8096749133202602	-0.5494879214907995	-0.10549327988206796	-0.5135978594023888	0.8515212309255759	1.8213	4.7031	0.0	0.0	0.0
2021-10-01T23:38:05.000000	-0.46868	-1.5463	-0.42064	-29.964	-39.734	50.516	-0.6546167979709585	-1.4772208637215523	-0.42064	-34.60682868344493	-35.763101941452064	50.516	-0.6546167979709585	-1.4772208637215523	-0.22464	-34.60682868344493	-35.763101941452064	50.516	-0.2061299562789215	-0.8096749133202602	-0.5494879214907995	-0.10549327988206796	-0.5135978594023888	0.8515212309255759	1.8213	4.7031	0.0	0.0	0.0
2021-10-01T23:38:05.000000	-0.45432	-1.5271	-0.44437	-31.31	-42.31	50.725	-0.6380124243509125	-1.459925072999937	-0.44437	-36.258324005412575	-38.15476563050181	50.725	-0.6380124243509125	-1.459925072999937	-0.24836999999999998	-36.258324005412575	-38.15476563050181	50.725	-0.2061299562789215	-0.8096749133202602	-0.5494879214907995	-0.10549327988206796	-0.5135978594023888	0.8515212309255759	1.8213	4.7031	0.0	0.0	0.0
2021-10-01T23:38:05.000000	-0.43979	-1.5072	-0.46747	-32.619	-44.983	50.88	-0.6211535605982886	-1.4419553870546995	-0.46747	-37.88498355659354	-40.64723202035579	50.88	-0.6211535605982886	-1.4419553870546995	-0.27147	-37.88498355659354	-40.64723202035579	50.88	-0.2061299562789215	-0.8096749133202602	-0.5494879214907995	-0.10549327988206796	-0.5135978594023888	0.8515212309255759	1.8213	4.7031	0.0	0.0	0.0
2021-10-01T23:38:05.000000	-0.42511	-1.4868	-0.48995	-33.898	-47.765	50.969	-0.6040845620427057	-1.42350784824028	-0.48995	-39.49522495254184	-43.25155297729916	50.969	-0.6040845620427057	-1.42350784824028	-0.29395	-39.49522495254184	-43.25155297729916	50.969	-0.2061299562789215	-0.8096749133202602	-0.5494879214907995	-0.10549327988206796	-0.5135978594023888	0.8515212309255759	1.8213	4.7031	0.0	0.0	0.0
2021-10-01T23:38:05.000000	-0.41033	-1.4657	-0.51178	-35.151	-50.673	50.982	-0.5868305458897831	-1.4043778370903959	-0.51178	-41.095101065290045	-45.98411028207023	50.982	-0.5868305458897831	-1.4043778370903959	-0.31578	-41.095101065290045	-45.98411028207023	50.982	-0.2061299562789215	-0.8096749133202602	-0.5494879214907995	-0.10549327988206796	-0.5135978594023888	0.8515212309255759	1.8213	4.7031	0.0	0.0	0.0
2021-10-01T23:38:05.000000	-0.39547	-1.444	-0.53295	-36.38	-53.718	50.904	-0.5694236144522216	-1.3846621494805755	-0.53295	-42.68794465627741	-48.85557598701091	50.904	-0.5694236144522216	-1.3846621494805755	-0.33695	-42.68794465627741	-48.85557598701091	50.904	-0.2061299562789215	-0.8096749133202602	-0.5494879214907995	-0.10549327988206796	-0.5135978594023888	0.8515212309255759	1.8213	4.7031	0.0	0.0	0.0
2021-10-01T23:38:05.000000	-0.38056	-1.4217	-0.55344	-37.587	-56.915	50.725	-0.5518935416736948	-1.364357109505743	-0.55344	-44.2775786076199	-51.880592003619626	50.725	-0.5518935416736948	-1.364357109505743	-0.35744000000000004	-44.2775786076199	-51.880592003619626	50.725	-0.2061299562789215	-0.8096749133202602	-0.5494879214907995	-0.10549327988206796	-0.5135978594023888	0.8515212309255759	1.8213	4.7031	0.0	0.0	0.0
2021-10-01T23:38:05.000000	-0.36563	-1.3988	-0.57322	-38.774	-60.276	50.429	-0.5342701014978759	-1.3434590412608227	-0.57322	-45.867458210925946	-55.07082284902743	50.429	-0.5342701014978759	-1.3434590412608227	-0.37721999999999994	-45.867458210925946	-55.07082284902743	50.429	-0.2061299562789215	-0.8096749133202602	-0.5494879214907995	-0.10549327988206796	-0.5135978594023888	0.8515212309255759	1.8213	4.7031	0.0	0.0	0.0
2021-10-01T23:38:05.000000	-0.3507	-1.3753	-0.59227	-39.941	-63.816	50.004	-0.5165731432205476	-1.3219654941424315	-0.59227	-47.45942141873329	-58.44115549507111	50.004	-0.5165731432205476	-1.3219654941424315	-0.39626999999999996	-47.45942141873329	-58.44115549507111	50.004	-0.2061299562789215	-0.8096749133202602	-0.5494879214907995	-0.10549327988206796	-0.5135978594023888	0.8515212309255759	1.8213	4.7031	0.0	0.0	0.0
2021-10-01T23:38:05.000000	-0.33581	-1.3511	-0.61056	-41.088	-67.548	49.433	-0.49883011241635633	-1.29977232046489	-0.61056	-49.0550611232413	-62.004491984009185	49.433	-0.49883011241635633	-1.29977232046489	-0.41456	-49.0550611232413	-62.004491984009185	49.433	-0.2061299562789215	-0.8096749133202602	-0.5494879214907995	-0.10549327988206796	-0.5135978594023888	0.8515212309255759	1.8213	4.7031	0.0	0.0	0.0
2021-10-01T23:38:05.000000	-0.32097	-1.3264	-0.62804	-42.214	-71.49	48.7	-0.4810754397670297	-1.2770767878843303	-0.62804	-50.65559040270614	-65.778819212215	48.7	-0.4810754397670297	-1.2770767878843303	-0.43204000000000004	-50.65559040270614	-65.778819212215	48.7	-0.2061299562789215	-0.8096749133202602	-0.5494879214907995	-0.10549327988206796	-0.5135978594023888	0.8515212309255759	1.8213	4.7031	0.0	0.0	0.0
2021-10-01T23:38:05.000000	-0.30621	-1.301	-0.6447	-43.318	-75.658	47.788	-0.46331439318240486	-1.2536767275378529	-0.6447	-52.26197727504562	-69.78013914648362	47.788	-0.46331439318240486	-1.2536767275378529	-0.44870000000000004	-52.26197727504562	-69.78013914648362	47.788	-0.2061299562789215	-0.8096749133202602	-0.5494879214907995	-0.10549327988206796	-0.5135978594023888	0.8515212309255759	1.8213	4.7031	0.0	0.0	0.0
2021-10-01T23:38:05.000000	-0.29156	-1.275	-0.66048	-44.398	-80.072	46.676	-0.4455889996230735	-1.229667709999294	-0.66048	-53.87468741406515	-74.02854614293577	46.676	-0.4455889996230735	-1.229667709999294	-0.46447999999999995	-53.87468741406515	-74.02854614293577	46.676	-0.2061299562789215	-0.8096749133202602	-0.5494879214907995	-0.10549327988206796	-0.5135978594023888	0.8515212309255759	1.8213	4.7031	0.0	0.0	0.0
2021-10-01T23:38:05.000000	-0.27706	-1.2484	-0.67534	-45.453	-84.753	45.343	-0.42793895768060053	-1.2050448340618871	-0.67534	-55.49530148852843	-78.54500449231213	45.343	-0.42793895768060053	-1.2050448340618871	-0.47934000000000004	-55.49530148852843	-78.54500449231213	45.343	-0.2061299562789215	-0.8096749133202602	-0.5494879214907995	-0.10549327988206796	-0.5135978594023888	0.8515212309255759	1.8213	4.7031	0.0	0.0	0.0
2021-10-01T23:38:05.000000	-0.26272	-1.2212	-0.68925	-46.481	-89.728	43.765	-0.41037419200287706	-1.1798068744239398	-0.68925	-57.12514288342517	-83.35655580425727	43.765	-0.41037419200287706	-1.1798068744239398	-0.49325	-57.12514288342517	-83.35655580425727	43.765	-0.2061299562789215	-0.8096749133202602	-0.5494879214907995	-0.10549327988206796	-0.5135978594023888	0.8515212309255759	1.8213	4.7031	0.0	0.0	0.0
2021-10-01T23:38:05.000000	-0.24858	-1.1934	-0.70215	-47.48	-95.023	41.914	-0.3929344011814677	-1.1539489298786845	-0.70215	-58.765412453575856	-88.48924922362664	41.914	-0.3929344011814677	-1.1539489298786845	-0.5061500000000001	-58.765412453575856	-88.48924922362664	41.914	-0.2061299562789215	-0.8096749133202602	-0.5494879214907995	-0.10549327988206796	-0.5135978594023888	0.8515212309255759	1.8213	4.7031	0.0	0.0	0.0
2021-10-01T23:38:05.000000	-0.23466	-1.1651	-0.71401	-48.448	-100.67	39.76	-0.3756516875290732	-1.1275677963016502	-0.71401	-60.41804623481612	-93.97508868401042	39.76	-0.3756516875290732	-1.1275677963016502	-0.5180100000000001	-60.41804623481612	-93.97508868401042	39.76	-0.2061299562789215	-0.8096749133202602	-0.5494879214907995	-0.10549327988206796	-0.5135978594023888	0.8515212309255759	1.8213	4.7031	0.0	0.0	0.0
2021-10-01T23:38:05.000000	-0.22101	-1.1361	-0.72477	-49.384	-106.71	37.269	-0.358551168251313	-1.1004588542265532	-0.72477	-62.0870754992933	-99.85488777193159	37.269	-0.358551168251313	-1.1004588542265532	-0.52877	-62.0870754992933	-99.85488777193159	37.269	-0.2061299562789215	-0.8096749133202602	-0.5494879214907995	-0.10549327988206796	-0.5135978594023888	0.8515212309255759	1.8213	4.7031	0.0	0.0	0.0
2021-10-01T23:38:05.000000	-0.21207	-1.1166	-0.73131	-49.988	-110.97	35.4	-0.3472891947375347	-1.082201210551233	-0.73131	-63.208502752638296	-104.00877955139035	35.4	-0.3472891947375347	-1.082201210551233	-0.53531	-63.208502752638296	-104.00877955139035	35.4	-0.2061299562789215	-0.8096749133202602	-0.5494879214907995	-0.10549327988206796	-0.5135978594023888	0.8515212309255759	1.8213	4.7031	0.0	0.0	0.0
2021-10-01T23:38:05.000000	-0.20619	-1.1034	-0.73538	-50.383	-113.93	34.055	-0.3398361035443088	-1.0698211527296615	-0.73538	-63.963215645120286	-106.89807591035415	34.055	-0.3398361035443088	-1.0698211527296615	-0.53938	-63.963215645120286	-106.89807591035415	34.055	-0.2061299562789215	-0.8096749133202602	-0.5494879214907995	-0.10549327988206796	-0.5135978594023888	0.8515212309255759	1.8213	4.7031	0.0	0.0	0.0
2021-10-01T23:38:05.000000	-0.2023	-1.0945	-0.73797	-50.642	-115.95	33.111	-0.3348848970089136	-1.0614648584646265	-0.73797	-64.46777496725062	-108.87111947055534	33.111	-0.3348848970089136	-1.0614648584646265	-0.5419700000000001	-64.46777496725062	-108.87111947055534	33.111	-0.2061299562789215	-0.8096749133202602	-0.5494879214907995	-0.10549327988206796	-0.5135978594023888	0.8515212309255759	1.8213	4.7031	0.0	0.0	1.0
2021-10-01T23:38:05.000000	-0.18941	-1.0644	-0.7459	-51.492	-123.11	29.63	-0.3184038677847827	-1.0331710821929205	-0.7459	-66.18868604934798	-115.87301671683899	29.63	-0.3184038677847827	-1.0331710821929205	-0.5499	-66.18868604934798	-115.87301671683899	29.63	-0.2061299562789215	-0.8096749133202602	-0.5494879214907995	-0.10549327988206796	-0.5135978594023888	0.8515212309255759	1.8213	4.7031	0.0	0.0	490.47
2021-10-01T23:38:05.000000	-0.17688	-1.0337	-0.75258	-52.306	-130.83	25.649	-0.30220660778322506	-1.0042377161868379	-0.75258	-67.94248529377927	-123.43510533111957	25.649	-0.30220660778322506	-1.0042377161868379	-0.5565800000000001	-67.94248529377927	-123.43510533111957	25.649	-0.2061299562789215	-0.8096749133202602	-0.5494879214907995	-0.10549327988206796	-0.5135978594023888	0.8515212309255759	1.8213	4.7031	0.0	0.0	0.0
2021-10-01T23:38:05.000000	-0.16476	-1.0027	-0.75798	-53.083	-139.19	21.102	-0.28637949929445117	-0.9749563733746547	-0.75798	-69.73798264928998	-131.63690502669579	21.102	-0.28637949929445117	-0.9749563733746547	-0.5619799999999999	-69.73798264928998	-131.63690502669579	21.102	-0.2061299562789215	-0.8096749133202602	-0.5494879214907995	-0.10549327988206796	-0.5135978594023888	0.8515212309255759	1.8213	4.7031	0.0	0.0	0.0
2021-10-01T23:38:05.000000	-0.15308	-0.97132	-0.76204	-53.825	-148.24	15.913	-0.27094251384860013	-0.9452439806681664	-0.76204	-71.58328955391745	-140.5277939826852	15.913	-0.27094251384860013	-0.9452439806681664	-0.5660400000000001	-71.58328955391745	-140.5277939826852	15.913	-0.2061299562789215	-0.8096749133202602	-0.5494879214907995	-0.10549327988206796	-0.5135978594023888	0.8515212309255759	1.8213	4.7031	0.0	0.0	0.0
2021-10-01T23:38:05.000000	-0.14185	-0.93961	-0.76474	-54.532	-158.09	9.9934	-0.25591170260202223	-0.9151489360051367	-0.76474	-73.49188432627176	-150.21694332589078	9.9934	-0.25591170260202223	-0.9151489360051367	-0.56874	-73.49188432627176	-150.21694332589078	9.9934	-0.2061299562789215	-0.8096749133202602	-0.5494879214907995	-0.10549327988206796	-0.5135978594023888	0.8515212309255759	1.8213	4.7031	0.0	0.0	0.0
2021-10-01T23:38:05.000000	-0.13111	-0.90764	-0.76606	-55.209	-168.84	3.2387	-0.241335341258125	-0.8847358107140371	-0.76606	-75.48098230721676	-160.80298688437858	3.2387	-0.241335341258125	-0.8847358107140371	-0.57006	-75.48098230721676	-160.80298688437858	3.2387	-0.2061299562789215	-0.8096749133202602	-0.5494879214907995	-0.10549327988206796	-0.5135978594023888	0.8515212309255759	1.8213	4.7031	0.0	0.0	0.0
2021-10-01T23:38:05.000000	-0.12088	-0.87548	-0.76597	-55.858	-180.61	-4.4743	-0.22724185622453352	-0.8540716267267217	-0.76597	-77.56727204663257	-172.4047753725044	-4.4743	-0.22724185622453352	-0.8540716267267217	-0.5699700000000001	-77.56727204663257	-172.4047753725044	-4.4743	-0.2061299562789215	-0.8096749133202602	-0.5494879214907995	-0.10549327988206796	-0.5135978594023888	0.8515212309255759	1.8213	4.7031	0.0	0.0	0.0
2021-10-01T23:38:05.000000	-0.11118	-0.84319	-0.76446	-56.487	-193.54	-13.291	-0.21365844860718114	-0.8232134813271539	-0.76446	-79.7758474865177	-185.16027361939132	-13.291	-0.21365844860718114	-0.8232134813271539	-0.56846	-79.7758474865177	-185.16027361939132	-13.291	-0.2061299562789215	-0.8096749133202602	-0.5494879214907995	-0.10549327988206796	-0.5135978594023888	0.8515212309255759	1.8213	4.7031	0.0	0.0	0.0
2021-10-01T23:38:05.000000	-0.10202	-0.81085	-0.76153	-57.102	-207.79	-23.385	-0.20060484546749363	-0.792239546396772	-0.76153	-82.13226824267605	-199.2275408102833	-23.385	-0.20060484546749363	-0.792239546396772	-0.5655300000000001	-82.13226824267605	-199.2275408102833	-23.385	-0.2061299562789215	-0.8096749133202602	-0.5494879214907995	-0.10549327988206796	-0.5135978594023888	0.8515212309255759	1.8213	4.7031	0.0	0.0	0.0
2021-10-01T23:38:05.000000	-0.0934	-0.77851	-0.75718	-57.713	-223.54	-34.963	-0.18808717331393016	-0.7611994451750314	-0.75718	-84.66851439345166	-214.78399530552983	-34.963	-0.18808717331393016	-0.7611994451750314	-0.56118	-84.66851439345166	-214.78399530552983	-34.963	-0.2061299562789215	-0.8096749133202602	-0.5494879214907995	-0.10549327988206796	-0.5135978594023888	0.8515212309255759	1.8213	4.7031	0.0	0.0	0.0
2021-10-01T23:38:05.000000	-0.085333	-0.74625	-0.75143	-58.331	-241.02	-48.27	-0.17612813660228385	-0.7301709819528623	-0.75143	-87.4236849904368	-232.05655617476717	-48.27	-0.17612813660228385	-0.7301709819528623	-0.5554300000000001	-87.4236849904368	-232.05655617476717	-48.27	-0.2061299562789215	-0.8096749133202602	-0.5494879214907995	-0.10549327988206796	-0.5135978594023888	0.8515212309255759	1.8213	4.7031	0.0	0.0	0.0
2021-10-01T23:38:05.000000	-0.077813	-0.71413	-0.74429	-58.972	-260.49	-63.606	-0.1647291323539709	-0.6992144397986271	-0.74429	-90.44551731424481	-251.30130378045922	-63.606	-0.1647291323539709	-0.6992144397986271	-0.5482899999999999	-90.44551731424481	-251.30130378045922	-63.606	-0.2061299562789215	-0.8096749133202602	-0.5494879214907995	-0.10549327988206796	-0.5135978594023888	0.8515212309255759	1.8213	4.7031	0.0	0.0	0.0
2021-10-01T23:38:05.000000	-0.070831	-0.68223	-0.7358	-59.653	-282.25	-81.33	-0.1538910307994239	-0.6684103186669778	-0.7358	-93.78764231704547	-272.8138945464654	-81.33	-0.1538910307994239	-0.6684103186669778	-0.5398000000000001	-93.78764231704547	-272.8138945464654	-81.33	-0.2061299562789215	-0.8096749133202602	-0.5494879214907995	-0.10549327988206796	-0.5135978594023888	0.8515212309255759	1.8213	4.7031	0.0	0.0	0.0
2021-10-01T23:38:05.000000	-0.064374	-0.65059	-0.72599	-60.393	-306.67	-101.88	-0.14360583110315156	-0.6377999100416784	-0.72599	-97.51425299242953	-296.95921237154516	-101.88	-0.14360583110315156	-0.6377999100416784	-0.52999	-97.51425299242953	-296.95921237154516	-101.88	-0.2061299562789215	-0.8096749133202602	-0.5494879214907995	-0.10549327988206796	-0.5135978594023888	0.8515212309255759	1.8213	4.7031	0.0	0.0	0.0
