# Supplementary material for: Direct evidence of substorm-related impulsive injections of electrons at Mercury
Source: Nat Commun. 2023 Jul 18;14:4019. doi: 10.1038/s41467-023-39565-4 (PMC10354196; doi:10.1038/s41467-023-39565-4)
Supplement: Supplementary file 3 — SourceDatafile [file 41467_2023_39565_MOESM3_ESM.zip › SourceDataFile/FieldLinetracing/Final_KT17tracing_001391.txt]

2021-10-01T23:38:11.000000	-0.029241	-0.4948	0.6602	56.737	488.51	-276.73	-0.08964859061011013	-0.4874886729787892	0.6602	116.16668768755568	477.87697992339184	-276.73	-0.08964859061011013	-0.4874886729787892	0.8562000000000001	116.16668768755568	477.87697992339184	-276.73	-0.19039147277937077	-0.8102973113195913	-0.5542286120015308	-0.09490669987925247	-0.5122129976219554	0.8535985961710342	1.8113	4.7652	0.0	0.0	0.0
2021-10-01T23:38:11.000000	-0.032824	-0.52428	0.67623	56.141	442.15	-230.25	-0.09681678133702157	-0.5163075093658229	0.67623	109.8946800299409	431.939340280689	-230.25	-0.09681678133702157	-0.5163075093658229	0.8722300000000001	109.8946800299409	431.939340280689	-230.25	-0.19039147277937077	-0.8102973113195913	-0.5542286120015308	-0.09490669987925247	-0.5122129976219554	0.8535985961710342	1.8113	4.7652	0.0	0.0	0.0
2021-10-01T23:38:11.000000	-0.036806	-0.55428	0.69117	55.675	401.73	-191.02	-0.10444468120276625	-0.5455935379056944	0.69117	104.47952199985554	391.88101256335665	-191.02	-0.10444468120276625	-0.5455935379056944	0.88717	104.47952199985554	391.88101256335665	-191.02	-0.19039147277937077	-0.8102973113195913	-0.5542286120015308	-0.09490669987925247	-0.5122129976219554	0.8535985961710342	1.8113	4.7652	0.0	0.0	0.0
2021-10-01T23:38:11.000000	-0.041217	-0.58476	0.70497	55.306	366.33	-157.73	-0.11255716294425033	-0.5753033841017636	0.70497	99.77573450361072	356.79297266098865	-157.73	-0.11255716294425033	-0.5753033841017636	0.90097	99.77573450361072	356.79297266098865	-157.73	-0.19039147277937077	-0.8102973113195913	-0.5542286120015308	-0.09490669987925247	-0.5122129976219554	0.8535985961710342	1.8113	4.7652	0.0	0.0	0.0
2021-10-01T23:38:11.000000	-0.046086	-0.61567	0.71759	55.004	335.18	-129.35	-0.12117688153189923	-0.6053838713396683	0.71759	95.65919536726244	325.91469859103915	-129.35	-0.12117688153189923	-0.6053838713396683	0.9135899999999999	95.65919536726244	325.91469859103915	-129.35	-0.19039147277937077	-0.8102973113195913	-0.5542286120015308	-0.09490669987925247	-0.5122129976219554	0.8535985961710342	1.8113	4.7652	0.0	0.0	0.0
2021-10-01T23:38:11.000000	-0.051441	-0.64699	0.72898	54.748	307.64	-105.05	-0.13032917537642452	-0.6358117194788887	0.72898	92.03064352196238	298.61358602202523	-105.05	-0.13032917537642452	-0.6358117194788887	0.9249799999999999	92.03064352196238	298.61358602202523	-105.05	-0.19039147277937077	-0.8102973113195913	-0.5542286120015308	-0.09490669987925247	-0.5122129976219554	0.8535985961710342	1.8113	4.7652	0.0	0.0	0.0
2021-10-01T23:38:11.000000	-0.057304	-0.67865	0.73909	54.516	283.2	-84.159	-0.14002730159134408	-0.6665147603204649	0.73909	88.80575435606687	274.38617357521844	-84.159	-0.14002730159134408	-0.6665147603204649	0.93509	88.80575435606687	274.38617357521844	-84.159	-0.19039147277937077	-0.8102973113195913	-0.5542286120015308	-0.09490669987925247	-0.5122129976219554	0.8535985961710342	1.8113	4.7652	0.0	0.0	0.0
2021-10-01T23:38:11.000000	-0.063695	-0.7106	0.74787	54.292	261.42	-66.13	-0.15028498296398118	-0.697440920021557	0.74787	85.91473515850976	252.7977372261135	-66.13	-0.15028498296398118	-0.697440920021557	0.94387	85.91473515850976	252.7977372261135	-66.13	-0.19039147277937077	-0.8102973113195913	-0.5542286120015308	-0.09490669987925247	-0.5122129976219554	0.8535985961710342	1.8113	4.7652	0.0	0.0	0.0
2021-10-01T23:38:11.000000	-0.070631	-0.74278	0.7553	54.062	241.94	-50.52	-0.16111173958559982	-0.728528567681942	0.7553	83.29958056133762	233.49270507299627	-50.52	-0.16111173958559982	-0.728528567681942	0.9513	83.29958056133762	233.49270507299627	-50.52	-0.19039147277937077	-0.8102973113195913	-0.5542286120015308	-0.09490669987925247	-0.5122129976219554	0.8535985961710342	1.8113	4.7652	0.0	0.0	0.0
2021-10-01T23:38:11.000000	-0.078121	-0.77513	0.76134	53.815	224.46	-36.966	-0.17250915182915116	-0.7597170526427499	0.76134	80.91261440111546	216.17468551099225	-36.966	-0.17250915182915116	-0.7597170526427499	0.9573400000000001	80.91261440111546	216.17468551099225	-36.966	-0.19039147277937077	-0.8102973113195913	-0.5542286120015308	-0.09490669987925247	-0.5122129976219554	0.8535985961710342	1.8113	4.7652	0.0	0.0	0.0
2021-10-01T23:38:11.000000	-0.086171	-0.80757	0.76597	53.541	208.71	-25.164	-0.18447337206983533	-0.7909262425398363	0.76597	78.7108288842728	200.57693834873123	-25.164	-0.18447337206983533	-0.7909262425398363	0.96197	78.7108288842728	200.57693834873123	-25.164	-0.19039147277937077	-0.8102973113195913	-0.5542286120015308	-0.09490669987925247	-0.5122129976219554	0.8535985961710342	1.8113	4.7652	0.0	0.0	0.0
2021-10-01T23:38:11.000000	-0.09478	-0.84004	0.76917	53.232	194.47	-14.866	-0.19699605603271222	-0.8220967120160234	0.76917	76.65932765527656	186.48210157396056	-14.866	-0.19699605603271222	-0.8220967120160234	0.9651700000000001	76.65932765527656	186.48210157396056	-14.866	-0.19039147277937077	-0.8102973113195913	-0.5542286120015308	-0.09490669987925247	-0.5122129976219554	0.8535985961710342	1.8113	4.7652	0.0	0.0	0.0
2021-10-01T23:38:11.000000	-0.10394	-0.87247	0.77093	52.881	181.55	-5.8603	-0.21006068688762614	-0.853159968777426	0.77093	74.72788272845821	173.7024645879321	-5.8603	-0.21006068688762614	-0.853159968777426	0.9669300000000001	74.72788272845821	173.7024645879321	-5.8603	-0.19039147277937077	-0.8102973113195913	-0.5542286120015308	-0.09490669987925247	-0.5122129976219554	0.8535985961710342	1.8113	4.7652	0.0	0.0	0.0
2021-10-01T23:38:11.000000	-0.11364	-0.9048	0.77126	52.485	169.79	2.0267	-0.22364899571174582	-0.8840578127685584	0.77126	72.89391188238122	162.07960061489428	2.0267	-0.22364899571174582	-0.8840578127685584	0.96726	72.89391188238122	162.07960061489428	2.0267	-0.19039147277937077	-0.8102973113195913	-0.5542286120015308	-0.09490669987925247	-0.5122129976219554	0.8535985961710342	1.8113	4.7652	0.0	0.0	0.0
2021-10-01T23:38:11.000000	-0.12387	-0.93694	0.77017	52.04	159.05	8.9432	-0.23774003014195363	-0.9147021474600915	0.77017	71.13629103420354	151.47505470504737	8.9432	-0.23774003014195363	-0.9147021474600915	0.96617	71.13629103420354	151.47505470504737	8.9432	-0.19039147277937077	-0.8102973113195913	-0.5542286120015308	-0.09490669987925247	-0.5122129976219554	0.8535985961710342	1.8113	4.7652	0.0	0.0	0.0
2021-10-01T23:38:11.000000	-0.1346	-0.96884	0.76767	51.543	149.21	15.014	-0.25229788972611694	-0.9450470255176449	0.76767	69.43733916925595	141.7700986742046	15.014	-0.25229788972611694	-0.9450470255176449	0.96367	69.43733916925595	141.7700986742046	15.014	-0.19039147277937077	-0.8102973113195913	-0.5542286120015308	-0.09490669987925247	-0.5122129976219554	0.8535985961710342	1.8113	4.7652	0.0	0.0	0.0
2021-10-01T23:38:11.000000	-0.1458	-1.0004	0.76379	50.995	140.16	20.345	-0.26728054750364394	-0.9749968763673821	0.76379	67.78457043371748	132.8554388653938	20.345	-0.26728054750364394	-0.9749968763673821	0.9597899999999999	67.78457043371748	132.8554388653938	20.345	-0.19039147277937077	-0.8102973113195913	-0.5542286120015308	-0.09490669987925247	-0.5122129976219554	0.8535985961710342	1.8113	4.7652	0.0	0.0	0.0
2021-10-01T23:38:11.000000	-0.15745	-1.0317	0.75856	50.394	131.82	25.026	-0.2826779565922868	-1.0046335477958166	0.75856	66.16619748447528	124.65192315582385	25.026	-0.2826779565922868	-1.0046335477958166	0.9545600000000001	66.16619748447528	124.65192315582385	25.026	-0.19039147277937077	-0.8102973113195913	-0.5542286120015308	-0.09490669987925247	-0.5122129976219554	0.8535985961710342	1.8113	4.7652	0.0	0.0	0.0
2021-10-01T23:38:11.000000	-0.16952	-1.0625	0.75201	49.741	124.11	29.135	-0.2984309358077682	-1.033722524158635	0.75201	64.5734103727839	117.08003183219606	29.135	-0.2984309358077682	-1.033722524158635	0.94801	64.5734103727839	117.08003183219606	29.135	-0.19039147277937077	-0.8102973113195913	-0.5542286120015308	-0.09490669987925247	-0.5122129976219554	0.8535985961710342	1.8113	4.7652	0.0	0.0	0.0
2021-10-01T23:38:11.000000	-0.18198	-1.0929	0.7442	49.038	116.95	32.737	-0.31452196422333284	-1.062366727839825	0.7442	62.99839161468695	110.06012265104259	32.737	-0.31452196422333284	-1.062366727839825	0.9401999999999999	62.99839161468695	110.06012265104259	32.737	-0.19039147277937077	-0.8102973113195913	-0.5542286120015308	-0.09490669987925247	-0.5122129976219554	0.8535985961710342	1.8113	4.7652	0.0	0.0	0.0
2021-10-01T23:38:11.000000	-0.19478	-1.1228	0.73516	48.287	110.29	35.89	-0.33088916558260656	-1.0904730388689332	0.73516	61.436999631303564	103.54232731256917	35.89	-0.33088916558260656	-1.0904730388689332	0.93116	61.436999631303564	103.54232731256917	35.89	-0.19039147277937077	-0.8102973113195913	-0.5542286120015308	-0.09490669987925247	-0.5122129976219554	0.8535985961710342	1.8113	4.7652	0.0	0.0	0.0
2021-10-01T23:38:11.000000	-0.20791	-1.1521	0.72493	47.488	104.08	38.642	-0.3475103622207799	-1.1179434360687404	0.72493	59.8831079141746	97.47702257731981	38.642	-0.3475103622207799	-1.1179434360687404	0.92093	59.8831079141746	97.47702257731981	38.642	-0.19039147277937077	-0.8102973113195913	-0.5542286120015308	-0.09490669987925247	-0.5122129976219554	0.8535985961710342	1.8113	4.7652	0.0	0.0	0.0
2021-10-01T23:38:11.000000	-0.22132	-1.1809	0.71357	46.646	98.275	41.036	-0.3643481839153152	-1.1448832924266175	0.71357	58.33616492963245	91.81893487893835	41.036	-0.3643481839153152	-1.1448832924266175	0.90957	58.33616492963245	91.81893487893835	41.036	-0.19039147277937077	-0.8102973113195913	-0.5542286120015308	-0.09490669987925247	-0.5122129976219554	0.8535985961710342	1.8113	4.7652	0.0	0.0	0.0
2021-10-01T23:38:11.000000	-0.23498	-1.2092	0.70112	45.761	92.833	43.109	-0.38137285672253884	-1.1712962838476393	0.70112	56.79102441057144	86.52638069628173	43.109	-0.38137285672253884	-1.1712962838476393	0.8971199999999999	56.79102441057144	86.52638069628173	43.109	-0.19039147277937077	-0.8102973113195913	-0.5542286120015308	-0.09490669987925247	-0.5122129976219554	0.8535985961710342	1.8113	4.7652	0.0	0.0	0.0
2021-10-01T23:38:11.000000	-0.24886	-1.2368	0.68763	44.837	87.721	44.894	-0.3985301006649408	-1.196987593279058	0.68763	55.247612720565044	81.56611857063237	44.894	-0.3985301006649408	-1.196987593279058	0.8836299999999999	55.247612720565044	81.56611857063237	44.894	-0.19039147277937077	-0.8102973113195913	-0.5542286120015308	-0.09490669987925247	-0.5122129976219554	0.8535985961710342	1.8113	4.7652	0.0	0.0	0.0
2021-10-01T23:38:11.000000	-0.26292	-1.2639	0.67315	43.877	82.908	46.419	-0.41580472318479295	-1.222160614885465	0.67315	53.70510881873593	76.90701450302002	46.419	-0.41580472318479295	-1.222160614885465	0.8691500000000001	53.70510881873593	76.90701450302002	46.419	-0.19039147277937077	-0.8102973113195913	-0.5542286120015308	-0.09490669987925247	-0.5122129976219554	0.8535985961710342	1.8113	4.7652	0.0	0.0	0.0
2021-10-01T23:38:11.000000	-0.27715	-1.2903	0.65771	42.883	78.37	47.711	-0.4331622936003675	-1.2466180810107275	0.65771	52.162556910601964	72.52500427816749	47.711	-0.4331622936003675	-1.2466180810107275	0.85371	52.162556910601964	72.52500427816749	47.711	-0.19039147277937077	-0.8102973113195913	-0.5542286120015308	-0.09490669987925247	-0.5122129976219554	0.8535985961710342	1.8113	4.7652	0.0	0.0	0.0
2021-10-01T23:38:11.000000	-0.2915	-1.3161	0.64136	41.857	74.082	48.791	-0.4505654416891267	-1.2704653646422173	0.64136	50.61887867151184	68.39503121600839	48.791	-0.4505654416891267	-1.2704653646422173	0.8373600000000001	50.61887867151184	68.39503121600839	48.791	-0.19039147277937077	-0.8102973113195913	-0.5542286120015308	-0.09490669987925247	-0.5122129976219554	0.8535985961710342	1.8113	4.7652	0.0	0.0	0.0
2021-10-01T23:38:11.000000	-0.30594	-1.3413	0.62415	40.801	70.024	49.681	-0.4679843935073971	-1.2937061416850093	0.62415	49.07360842766012	64.49700096042207	49.681	-0.4679843935073971	-1.2937061416850093	0.8201499999999999	49.07360842766012	64.49700096042207	49.681	-0.19039147277937077	-0.8102973113195913	-0.5542286120015308	-0.09490669987925247	-0.5122129976219554	0.8535985961710342	1.8113	4.7652	0.0	0.0	0.0
2021-10-01T23:38:11.000000	-0.32046	-1.3658	0.6061	39.717	66.179	50.399	-0.4853969713903693	-1.316242390961884	0.6061	47.52664809574895	60.813796549655095	50.399	-0.4853969713903693	-1.316242390961884	0.8021	47.52664809574895	60.813796549655095	50.399	-0.19039147277937077	-0.8102973113195913	-0.5542286120015308	-0.09490669987925247	-0.5122129976219554	0.8535985961710342	1.8113	4.7652	0.0	0.0	0.0
2021-10-01T23:38:11.000000	-0.33502	-1.3897	0.58725	38.607	62.529	50.962	-0.5027757297633967	-1.33817826015852	0.58725	45.97777706231129	57.327308557164976	50.962	-0.5027757297633967	-1.33817826015852	0.78325	45.97777706231129	57.327308557164976	50.962	-0.19039147277937077	-0.8102973113195913	-0.5542286120015308	-0.09490669987925247	-0.5122129976219554	0.8535985961710342	1.8113	4.7652	0.0	0.0	0.0
2021-10-01T23:38:11.000000	-0.34959	-1.413	0.56764	37.471	59.059	51.386	-0.5200908946828058	-1.359517425179993	0.56764	44.4251573748094	54.02265001111495	51.386	-0.5200908946828058	-1.359517425179993	0.7636400000000001	44.4251573748094	54.02265001111495	51.386	-0.19039147277937077	-0.8102973113195913	-0.5542286120015308	-0.09490669987925247	-0.5122129976219554	0.8535985961710342	1.8113	4.7652	0.0	0.0	0.0
2021-10-01T23:38:11.000000	-0.36415	-1.4357	0.5473	36.309	55.756	51.685	-0.5373226168528142	-1.380262336629687	0.5473	42.8671961410439	50.88691886924646	51.685	-0.5373226168528142	-1.380262336629687	0.7433000000000001	42.8671961410439	50.88691886924646	51.685	-0.19039147277937077	-0.8102973113195913	-0.5542286120015308	-0.09490669987925247	-0.5122129976219554	0.8535985961710342	1.8113	4.7652	0.0	0.0	0.0
2021-10-01T23:38:11.000000	-0.37867	-1.4577	0.52624	35.122	52.607	51.873	-0.5544288693128302	-1.4003174239337652	0.52624	41.30329293360454	47.907090559131774	51.873	-0.5544288693128302	-1.4003174239337652	0.72224	41.30329293360454	47.907090559131774	51.873	-0.19039147277937077	-0.8102973113195913	-0.5542286120015308	-0.09490669987925247	-0.5122129976219554	0.8535985961710342	1.8113	4.7652	0.0	0.0	0.0
2021-10-01T23:38:11.000000	-0.39312	-1.4791	0.5045	33.908	49.598	51.963	-0.5713921311360983	-1.4197856094762153	0.5045	39.729747400544525	45.069515634061624	51.963	-0.5713921311360983	-1.4197856094762153	0.7004999999999999	39.729747400544525	45.069515634061624	51.963	-0.19039147277937077	-0.8102973113195913	-0.5542286120015308	-0.09490669987925247	-0.5122129976219554	0.8535985961710342	1.8113	4.7652	0.0	0.0	0.0
2021-10-01T23:38:11.000000	-0.40747	-1.4998	0.48209	32.664	46.717	51.967	-0.5881703753620269	-1.4385713226832002	0.48209	38.14211178546631	42.36265210707412	51.967	-0.5881703753620269	-1.4385713226832002	0.6780900000000001	38.14211178546631	42.36265210707412	51.967	-0.19039147277937077	-0.8102973113195913	-0.5542286120015308	-0.09490669987925247	-0.5122129976219554	0.8535985961710342	1.8113	4.7652	0.0	0.0	0.0
2021-10-01T23:38:11.000000	-0.42169	-1.5199	0.45903	31.389	43.95	51.897	-0.6047460810638605	-1.456777485938708	0.45903	36.53767820121222	39.7727280012908	51.897	-0.6047460810638605	-1.456777485938708	0.65503	36.53767820121222	39.7727280012908	51.897	-0.19039147277937077	-0.8102973113195913	-0.5542286120015308	-0.09490669987925247	-0.5122129976219554	0.8535985961710342	1.8113	4.7652	0.0	0.0	0.0
2021-10-01T23:38:11.000000	-0.43575	-1.5394	0.43532	30.076	41.283	51.764	-0.6210894742979258	-1.4744077751478137	0.43532	34.907783971889884	37.28670652084825	51.764	-0.6210894742979258	-1.4744077751478137	0.63132	34.907783971889884	37.28670652084825	51.764	-0.19039147277937077	-0.8102973113195913	-0.5542286120015308	-0.09490669987925247	-0.5122129976219554	0.8535985961710342	1.8113	4.7652	0.0	0.0	0.0
2021-10-01T23:38:11.000000	-0.4496	-1.5583	0.41098	28.722	38.702	51.579	-0.6371509318247666	-1.4914683168189766	0.41098	33.247736280763384	34.891060749206375	51.579	-0.6371509318247666	-1.4914683168189766	0.6069800000000001	33.247736280763384	34.891060749206375	51.579	-0.19039147277937077	-0.8102973113195913	-0.5542286120015308	-0.09490669987925247	-0.5122129976219554	0.8535985961710342	1.8113	4.7652	0.0	0.0	0.0
2021-10-01T23:38:11.000000	-0.4632	-1.5764	0.386	27.319	36.189	51.353	-0.6528662490189818	-1.5077655192011403	0.386	31.547389866474475	32.56890656151452	51.353	-0.6528662490189818	-1.5077655192011403	0.5820000000000001	31.547389866474475	32.56890656151452	51.353	-0.19039147277937077	-0.8102973113195913	-0.5542286120015308	-0.09490669987925247	-0.5122129976219554	0.8535985961710342	1.8113	4.7652	0.0	0.0	0.0
2021-10-01T23:38:11.000000	-0.4765	-1.5939	0.36038	25.858	33.726	51.096	-0.6682103086749519	-1.5235040017605879	0.36038	29.79560700287582	30.303482363091163	51.096	-0.6682103086749519	-1.5235040017605879	0.55638	29.79560700287582	30.303482363091163	51.096	-0.19039147277937077	-0.8102973113195913	-0.5542286120015308	-0.09490669987925247	-0.5122129976219554	0.8535985961710342	1.8113	4.7652	0.0	0.0	0.0
2021-10-01T23:38:11.000000	-0.48944	-1.6107	0.3341	24.328	31.291	50.819	-0.6831113098884116	-1.5385918698285581	0.3341	27.978774913565093	28.07430176043672	50.819	-0.6831113098884116	-1.5385918698285581	0.5301	27.978774913565093	28.07430176043672	50.819	-0.19039147277937077	-0.8102973113195913	-0.5542286120015308	-0.09490669987925247	-0.5122129976219554	0.8535985961710342	1.8113	4.7652	0.0	0.0	0.0
2021-10-01T23:38:11.000000	-0.50195	-1.6267	0.30715	22.719	28.863	50.531	-0.6974875271072044	-1.5529384540379816	0.30715	26.08439581709828	25.861748294671525	50.531	-0.6974875271072044	-1.5529384540379816	0.50315	26.08439581709828	25.861748294671525	50.531	-0.19039147277937077	-0.8102973113195913	-0.5542286120015308	-0.09490669987925247	-0.5122129976219554	0.8535985961710342	1.8113	4.7652	0.0	0.0	0.0
2021-10-01T23:38:11.000000	-0.51396	-1.6418	0.27949	21.015	26.414	50.241	-0.7112572347791736	-1.56645308502179	0.27949	24.093159432112373	23.639993434407177	50.241	-0.7112572347791736	-1.56645308502179	0.47549	24.093159432112373	23.639993434407177	50.241	-0.19039147277937077	-0.8102973113195913	-0.5542286120015308	-0.09490669987925247	-0.5122129976219554	0.8535985961710342	1.8113	4.7652	0.0	0.0	0.0
2021-10-01T23:38:11.000000	-0.52535	-1.6561	0.25111	19.203	23.917	49.959	-0.7243135901465434	-1.5792497128791965	0.25111	21.988855401780906	21.383833522536847	49.959	-0.7243135901465434	-1.5792497128791965	0.44711	21.988855401780906	21.383833522536847	49.959	-0.19039147277937077	-0.8102973113195913	-0.5542286120015308	-0.09490669987925247	-0.5122129976219554	0.8535985961710342	1.8113	4.7652	0.0	0.0	0.0
2021-10-01T23:38:11.000000	-0.53602	-1.6693	0.22196	17.265	21.344	49.692	-0.7365205876796471	-1.5910428511903842	0.22196	19.750188515162634	19.0676850880105	49.692	-0.7365205876796471	-1.5910428511903842	0.41796	19.750188515162634	19.0676850880105	49.692	-0.19039147277937077	-0.8102973113195913	-0.5542286120015308	-0.09490669987925247	-0.5122129976219554	0.8535985961710342	1.8113	4.7652	0.0	0.0	0.0
2021-10-01T23:38:11.000000	-0.54583	-1.6814	0.19202	15.189	18.664	49.446	-0.7477392823080081	-1.6018496541790384	0.19202	17.361450759543473	16.662252084395654	49.446	-0.7477392823080081	-1.6018496541790384	0.38802000000000003	17.361450759543473	16.662252084395654	49.446	-0.19039147277937077	-0.8102973113195913	-0.5542286120015308	-0.09490669987925247	-0.5122129976219554	0.8535985961710342	1.8113	4.7652	0.0	0.0	0.0
2021-10-01T23:38:11.000000	-0.55461	-1.6922	0.16126	12.962	15.854	49.229	-0.7577764489836398	-1.6114924590160962	0.16126	14.806921898773693	14.146300713741951	49.229	-0.7577764489836398	-1.6114924590160962	0.35726	14.806921898773693	14.146300713741951	49.229	-0.19039147277937077	-0.8102973113195913	-0.5542286120015308	-0.09490669987925247	-0.5122129976219554	0.8535985961710342	1.8113	4.7652	0.0	0.0	0.0
2021-10-01T23:38:11.000000	-0.56217	-1.7014	0.1297	10.577	12.893	49.046	-0.7664067603458548	-1.6196968069969673	0.1297	12.077081545776625	11.499846926662183	49.046	-0.7664067603458548	-1.6196968069969673	0.3257	12.077081545776625	11.499846926662183	49.046	-0.19039147277937077	-0.8102973113195913	-0.5542286120015308	-0.09490669987925247	-0.5122129976219554	0.8535985961710342	1.8113	4.7652	0.0	0.0	0.0
2021-10-01T23:38:11.000000	-0.56832	-1.7089	0.097379	8.0399	9.7773	48.9	-0.7734293950678026	-1.6263867323748842	0.097379	9.177331881182097	8.718495675438433	48.9	-0.7734293950678026	-1.6263867323748842	0.293379	9.177331881182097	8.718495675438433	48.9	-0.19039147277937077	-0.8102973113195913	-0.5542286120015308	-0.09490669987925247	-0.5122129976219554	0.8535985961710342	1.8113	4.7652	0.0	0.0	0.0
2021-10-01T23:38:11.000000	-0.57285	-1.7144	0.0644	5.3673	6.5174	48.794	-0.7785991764930131	-1.6312902270486394	0.0644	6.1254343872658925	5.810633839548017	48.794	-0.7785991764930131	-1.6312902270486394	0.2604	6.1254343872658925	5.810633839548017	48.794	-0.19039147277937077	-0.8102973113195913	-0.5542286120015308	-0.09490669987925247	-0.5122129976219554	0.8535985961710342	1.8113	4.7652	0.0	0.0	0.0
2021-10-01T23:38:11.000000	-0.57559	-1.7177	0.030936	2.5933	3.1465	48.732	-0.7817228795735003	-1.6342296281891706	0.030936	2.9593001149538107	2.8050329712205455	48.732	-0.7817228795735003	-1.6342296281891706	0.226936	2.9593001149538107	2.8050329712205455	48.732	-0.19039147277937077	-0.8102973113195913	-0.5542286120015308	-0.09490669987925247	-0.5122129976219554	0.8535985961710342	1.8113	4.7652	0.0	0.0	0.0
2021-10-01T23:38:11.000000	-0.5764	-1.7187	-0.0027777	-0.23325	-0.28295	48.713	-0.7826493062218687	-1.6351228435412513	-0.0027777	-0.2661623234320847	-0.252237750119276	48.713	-0.7826493062218687	-1.6351228435412513	0.1932223	-0.2661623234320847	-0.252237750119276	48.713	-0.19039147277937077	-0.8102973113195913	-0.5542286120015308	-0.09490669987925247	-0.5122129976219554	0.8535985961710342	1.8113	4.7652	0.0	0.0	0.0
2021-10-01T23:38:11.000000	-0.57527	-1.7173	-0.036469	-3.055	-3.707	48.739	-0.7813562787733092	-1.6338718519276616	-0.036469	-3.4861992679166254	-3.3047373064099332	48.739	-0.7813562787733092	-1.6338718519276616	0.159531	-3.4861992679166254	-3.3047373064099332	48.739	-0.19039147277937077	-0.8102973113195913	-0.5542286120015308	-0.09490669987925247	-0.5122129976219554	0.8535985961710342	1.8113	4.7652	0.0	0.0	0.0
2021-10-01T23:38:11.000000	-0.57223	-1.7136	-0.069867	-5.8153	-7.0627	48.809	-0.7778858241884137	-1.6305722239222378	-0.069867	-6.636874314046208	-6.296931373260604	48.809	-0.7778858241884137	-1.6305722239222378	0.126133	-6.636874314046208	-6.296931373260604	48.809	-0.19039147277937077	-0.8102973113195913	-0.5542286120015308	-0.09490669987925247	-0.5122129976219554	0.8535985961710342	1.8113	4.7652	0.0	0.0	0.0
2021-10-01T23:38:11.000000	-0.56742	-1.7078	-0.10275	-8.4675	-10.301	48.921	-0.7724013935714951	-1.6254052982591178	-0.10275	-9.665878874610055	-9.18585558515738	48.921	-0.7724013935714951	-1.6254052982591178	0.09325000000000001	-9.665878874610055	-9.18585558515738	48.921	-0.19039147277937077	-0.8102973113195913	-0.5542286120015308	-0.09490669987925247	-0.5122129976219554	0.8535985961710342	1.8113	4.7652	0.0	0.0	0.0
2021-10-01T23:38:11.000000	-0.56102	-1.7	-0.13495	-10.981	-13.391	49.074	-0.7650938836015129	-1.6184482659867614	-0.13495	-12.539057344833394	-11.944592203293492	49.074	-0.7650938836015129	-1.6184482659867614	0.06105000000000002	-12.539057344833394	-11.944592203293492	49.074	-0.19039147277937077	-0.8102973113195913	-0.5542286120015308	-0.09490669987925247	-0.5122129976219554	0.8535985961710342	1.8113	4.7652	0.0	0.0	0.0
2021-10-01T23:38:11.000000	-0.55324	-1.6905	-0.16638	-13.339	-16.326	49.263	-0.756208470934937	-1.6099731352063749	-0.16638	-15.238915364125518	-14.568550220424106	49.263	-0.756208470934937	-1.6099731352063749	0.029620000000000007	-15.238915364125518	-14.568550220424106	49.263	-0.19039147277937077	-0.8102973113195913	-0.5542286120015308	-0.09490669987925247	-0.5122129976219554	0.8535985961710342	1.8113	4.7652	0.0	0.0	0.0
2021-10-01T23:38:11.000000	-0.54428	-1.6795	-0.197	-15.541	-19.114	49.485	-0.7459681545634276	-1.6001538928419459	-0.197	-17.765936941445318	-17.065730619946763	49.485	-0.7459681545634276	-1.6001538928419459	-0.0010000000000000009	-17.765936941445318	-17.065730619946763	49.485	-0.19039147277937077	-0.8102973113195913	-0.5542286120015308	-0.09490669987925247	-0.5122129976219554	0.8535985961710342	1.8113	4.7652	0.0	0.0	0.0
2021-10-01T23:38:11.000000	-0.53432	-1.6672	-0.22681	-17.594	-21.774	49.734	-0.7345760841828624	-1.5891669764208454	-0.22681	-20.129397403531105	-19.454132521670438	49.734	-0.7345760841828624	-1.5891669764208454	-0.030810000000000004	-20.129397403531105	-19.454132521670438	49.734	-0.19039147277937077	-0.8102973113195913	-0.5542286120015308	-0.09490669987925247	-0.5122129976219554	0.8535985961710342	1.8113	4.7652	0.0	0.0	0.0
2021-10-01T23:38:11.000000	-0.52352	-1.6538	-0.25583	-19.509	-24.333	50.005	-0.7222155601933367	-1.5771912740738279	-0.25583	-22.343522177631094	-21.759204643040317	50.005	-0.7222155601933367	-1.5771912740738279	-0.059829999999999994	-22.343522177631094	-21.759204643040317	50.005	-0.19039147277937077	-0.8102973113195913	-0.5542286120015308	-0.09490669987925247	-0.5122129976219554	0.8535985961710342	1.8113	4.7652	0.0	0.0	0.0
2021-10-01T23:38:11.000000	-0.51202	-1.6394	-0.2841	-21.303	-26.819	50.289	-0.7090377806822458	-1.5643088780561194	-0.2841	-24.428614009897423	-24.00665298527563	50.289	-0.7090377806822458	-1.5643088780561194	-0.08810000000000001	-24.428614009897423	-24.00665298527563	50.289	-0.19039147277937077	-0.8102973113195913	-0.5542286120015308	-0.09490669987925247	-0.5122129976219554	0.8535985961710342	1.8113	4.7652	0.0	0.0	0.0
2021-10-01T23:38:11.000000	-0.49992	-1.6241	-0.31163	-22.99	-29.263	50.579	-0.6951542451454193	-1.550606781829714	-0.31163	-26.4023658426224	-26.225528534470488	50.579	-0.6951542451454193	-1.550606781829714	-0.11563000000000001	-26.4023658426224	-26.225528534470488	50.579	-0.19039147277937077	-0.8102973113195913	-0.5542286120015308	-0.09490669987925247	-0.5122129976219554	0.8535985961710342	1.8113	4.7652	0.0	0.0	0.0
2021-10-01T23:38:11.000000	-0.48733	-1.608	-0.33847	-24.585	-31.691	50.866	-0.6806863777265788	-1.536170753554913	-0.33847	-28.282850432041556	-28.439797422604236	50.866	-0.6806863777265788	-1.536170753554913	-0.14246999999999999	-28.282850432041556	-28.439797422604236	50.866	-0.19039147277937077	-0.8102973113195913	-0.5542286120015308	-0.09490669987925247	-0.5122129976219554	0.8535985961710342	1.8113	4.7652	0.0	0.0	0.0
2021-10-01T23:38:11.000000	-0.47433	-1.5911	-0.36464	-26.102	-34.129	51.14	-0.6657135756088537	-1.5209909908181818	-0.36464	-30.087148069601287	-30.673548311825407	51.14	-0.6657135756088537	-1.5209909908181818	-0.16864	-30.087148069601287	-30.673548311825407	51.14	-0.19039147277937077	-0.8102973113195913	-0.5542286120015308	-0.09490669987925247	-0.5122129976219554	0.8535985961710342	1.8113	4.7652	0.0	0.0	0.0
2021-10-01T23:38:11.000000	-0.46098	-1.5735	-0.39016	-27.553	-36.599	51.392	-0.6503076396965094	-1.5051593882882817	-0.39016	-31.82986399649303	-32.94714506546441	51.392	-0.6503076396965094	-1.5051593882882817	-0.19416	-31.82986399649303	-32.94714506546441	51.392	-0.19039147277937077	-0.8102973113195913	-0.5542286120015308	-0.09490669987925247	-0.5122129976219554	0.8535985961710342	1.8113	4.7652	0.0	0.0	0.0
2021-10-01T23:38:11.000000	-0.44733	-1.5552	-0.41503	-28.948	-39.122	51.612	-0.6345181932290018	-1.4886698194567534	-0.41503	-33.52349599416081	-35.280204142400926	51.612	-0.6345181932290018	-1.4886698194567534	-0.21903	-33.52349599416081	-35.280204142400926	51.612	-0.19039147277937077	-0.8102973113195913	-0.5542286120015308	-0.09490669987925247	-0.5122129976219554	0.8535985961710342	1.8113	4.7652	0.0	0.0	0.0
2021-10-01T23:38:11.000000	-0.43345	-1.5363	-0.43927	-30.295	-41.716	51.789	-0.6184269617584874	-1.471612953690666	-0.43927	-35.17818932396287	-37.68960966748561	51.789	-0.6184269617584874	-1.471612953690666	-0.24327	-35.17818932396287	-37.68960966748561	51.789	-0.19039147277937077	-0.8102973113195913	-0.5542286120015308	-0.09490669987925247	-0.5122129976219554	0.8535985961710342	1.8113	4.7652	0.0	0.0	0.0
2021-10-01T23:38:11.000000	-0.41936	-1.5167	-0.46287	-31.601	-44.398	51.913	-0.6020415415638304	-1.4538870939077237	-0.46287	-36.80297425229911	-40.19137583094921	51.913	-0.6020415415638304	-1.4538870939077237	-0.26687	-36.80297425229911	-40.19137583094921	51.913	-0.19039147277937077	-0.8102973113195913	-0.5542286120015308	-0.09490669987925247	-0.5122129976219554	0.8535985961710342	1.8113	4.7652	0.0	0.0	0.0
2021-10-01T23:38:11.000000	-0.40512	-1.4964	-0.48583	-32.871	-47.183	51.972	-0.5854214805323779	-1.435484888297776	-0.48583	-38.40465105565289	-42.7997769537826	51.972	-0.5854214805323779	-1.435484888297776	-0.28983	-38.40465105565289	-42.7997769537826	51.972	-0.19039147277937077	-0.8102973113195913	-0.5542286120015308	-0.09490669987925247	-0.5122129976219554	0.8535985961710342	1.8113	4.7652	0.0	0.0	0.0
2021-10-01T23:38:11.000000	-0.39075	-1.4756	-0.50813	-34.11	-50.084	51.954	-0.5686111339937487	-1.4166023792152627	-0.50813	-39.98977495016915	-45.52710242739838	51.954	-0.5686111339937487	-1.4166023792152627	-0.31212999999999996	-39.98977495016915	-45.52710242739838	51.954	-0.19039147277937077	-0.8102973113195913	-0.5542286120015308	-0.09490669987925247	-0.5122129976219554	0.8535985961710342	1.8113	4.7652	0.0	0.0	0.0
2021-10-01T23:38:11.000000	-0.37628	-1.4541	-0.52975	-35.319	-53.115	51.849	-0.5516157698577799	-1.3970373977972845	-0.52975	-41.561053823005594	-48.38712422867505	51.849	-0.5516157698577799	-1.3970373977972845	-0.33375000000000005	-41.561053823005594	-48.38712422867505	51.849	-0.19039147277937077	-0.8102973113195913	-0.5542286120015308	-0.09490669987925247	-0.5122129976219554	0.8535985961710342	1.8113	4.7652	0.0	0.0	0.0
2021-10-01T23:38:11.000000	-0.36176	-1.432	-0.55069	-36.502	-56.289	51.644	-0.5344972643808458	-1.3768830640142944	-0.55069	-43.12405042551805	-51.39225427919442	51.644	-0.5344972643808458	-1.3768830640142944	-0.35469	-43.12405042551805	-51.39225427919442	51.644	-0.19039147277937077	-0.8102973113195913	-0.5542286120015308	-0.09490669987925247	-0.5122129976219554	0.8535985961710342	1.8113	4.7652	0.0	0.0	0.0
2021-10-01T23:38:11.000000	-0.34719	-1.4092	-0.57092	-37.66	-59.618	51.325	-0.5172433645460279	-1.3560401313873807	-0.57092	-44.68122758452581	-54.55427962625672	51.325	-0.5172433645460279	-1.3560401313873807	-0.37492	-44.68122758452581	-54.55427962625672	51.325	-0.19039147277937077	-0.8102973113195913	-0.5542286120015308	-0.09490669987925247	-0.5122129976219554	0.8535985961710342	1.8113	4.7652	0.0	0.0	0.0
2021-10-01T23:38:11.000000	-0.33262	-1.3858	-0.59041	-38.792	-63.117	50.88	-0.4999159466097005	-1.3346017198869955	-0.59041	-46.23343078777753	-57.88820977186791	50.88	-0.4999159466097005	-1.3346017198869955	-0.39441	-46.23343078777753	-57.88820977186791	50.88	-0.19039147277937077	-0.8102973113195913	-0.5542286120015308	-0.09490669987925247	-0.5122129976219554	0.8535985961710342	1.8113	4.7652	0.0	0.0	0.0
2021-10-01T23:38:11.000000	-0.31807	-1.3618	-0.60912	-39.898	-66.798	50.292	-0.4825348598676461	-1.3125653789097558	-0.60912	-47.782130397303376	-61.405954293497444	50.292	-0.4825348598676461	-1.3125653789097558	-0.41312	-47.782130397303376	-61.405954293497444	50.292	-0.19039147277937077	-0.8102973113195913	-0.5542286120015308	-0.09490669987925247	-0.5122129976219554	0.8535985961710342	1.8113	4.7652	0.0	0.0	0.0
2021-10-01T23:38:11.000000	-0.30356	-1.3372	-0.62704	-40.977	-70.677	49.547	-0.4651199536156468	-1.2899286578522777	-0.62704	-49.32829443102115	-65.12351515794036	49.547	-0.4651199536156468	-1.2899286578522777	-0.43104000000000003	-49.32829443102115	-65.12351515794036	49.547	-0.19039147277937077	-0.8102973113195913	-0.5542286120015308	-0.09490669987925247	-0.5122129976219554	0.8535985961710342	1.8113	4.7652	0.0	0.0	0.0
2021-10-01T23:38:11.000000	-0.28913	-1.3119	-0.64411	-42.028	-74.771	48.627	-0.44769867342834935	-1.266587409028882	-0.64411	-50.87301343701784	-69.05788679678088	48.627	-0.44769867342834935	-1.266587409028882	-0.44810999999999995	-50.87301343701784	-69.05788679678088	48.627	-0.19039147277937077	-0.8102973113195913	-0.5542286120015308	-0.09490669987925247	-0.5122129976219554	0.8535985961710342	1.8113	4.7652	0.0	0.0	0.0
2021-10-01T23:38:11.000000	-0.2748	-1.286	-0.66031	-43.049	-79.099	47.513	-0.4303031216184542	-1.2426384283150966	-0.66031	-52.416630558929675	-73.2281711013506	47.513	-0.4303031216184542	-1.2426384283150966	-0.46430999999999994	-52.416630558929675	-73.2281711013506	47.513	-0.19039147277937077	-0.8102973113195913	-0.5542286120015308	-0.09490669987925247	-0.5122129976219554	0.8535985961710342	1.8113	4.7652	0.0	0.0	0.0
2021-10-01T23:38:11.000000	-0.2606	-1.2594	-0.6756	-44.038	-83.681	46.185	-0.41295081911271675	-1.2179787933269348	-0.6756	-53.959611470562066	-77.65446242777027	46.185	-0.41295081911271675	-1.2179787933269348	-0.47959999999999997	-53.959611470562066	-77.65446242777027	46.185	-0.19039147277937077	-0.8102973113195913	-0.5542286120015308	-0.09490669987925247	-0.5122129976219554	0.8535985961710342	1.8113	4.7652	0.0	0.0	0.0
2021-10-01T23:38:11.000000	-0.24656	-1.2323	-0.68992	-44.992	-88.541	44.618	-0.395696045888647	-1.1928033211171445	-0.68992	-55.50191950160804	-82.3609475214863	44.618	-0.395696045888647	-1.1928033211171445	-0.49391999999999997	-55.50191950160804	-82.3609475214863	44.618	-0.19039147277937077	-0.8102973113195913	-0.5542286120015308	-0.09490669987925247	-0.5122129976219554	0.8535985961710342	1.8113	4.7652	0.0	0.0	0.0
2021-10-01T23:38:11.000000	-0.23271	-1.2046	-0.70325	-45.909	-93.705	42.788	-0.3785563228730003	-1.1670090893017382	-0.70325	-57.044755506888116	-87.3736755273541	42.788	-0.3785563228730003	-1.1670090893017382	-0.50725	-57.044755506888116	-87.3736755273541	42.788	-0.19039147277937077	-0.8102973113195913	-0.5542286120015308	-0.09490669987925247	-0.5122129976219554	0.8535985961710342	1.8113	4.7652	0.0	0.0	0.0
2021-10-01T23:38:11.000000	-0.21909	-1.1762	-0.71552	-46.787	-99.205	40.664	-0.3615590956404231	-1.1404919501950372	-0.71552	-58.590055522237876	-92.72465037896386	40.664	-0.3615590956404231	-1.1404919501950372	-0.51952	-58.590055522237876	-92.72465037896386	40.664	-0.19039147277937077	-0.8102973113195913	-0.5542286120015308	-0.09490669987925247	-0.5122129976219554	0.8535985961710342	1.8113	4.7652	0.0	0.0	0.0
2021-10-01T23:38:11.000000	-0.20573	-1.1473	-0.72669	-47.623	-105.07	38.214	-0.3447586441684255	-1.1134467208497894	-0.72669	-60.13839552819626	-98.44302114570755	38.214	-0.3447586441684255	-1.1134467208497894	-0.5306899999999999	-60.13839552819626	-98.44302114570755	38.214	-0.19039147277937077	-0.8102973113195913	-0.5542286120015308	-0.09490669987925247	-0.5122129976219554	0.8535985961710342	1.8113	4.7652	0.0	0.0	0.0
2021-10-01T23:38:11.000000	-0.19698	-1.1278	-0.73351	-48.155	-109.21	36.381	-0.33368523896457974	-1.0951657964423245	-0.73351	-61.173661696422826	-102.4866393226532	36.381	-0.33368523896457974	-1.0951657964423245	-0.5375099999999999	-61.173661696422826	-102.4866393226532	36.381	-0.19039147277937077	-0.8102973113195913	-0.5542286120015308	-0.09490669987925247	-0.5122129976219554	0.8535985961710342	1.8113	4.7652	0.0	0.0	0.0
2021-10-01T23:38:11.000000	-0.19122	-1.1146	-0.73777	-48.499	-112.08	35.063	-0.32635124354604816	-1.082771035000451	-0.73777	-61.86673116943335	-105.29286288922465	35.063	-0.32635124354604816	-1.082771035000451	-0.5417700000000001	-61.86673116943335	-105.29286288922465	35.063	-0.19039147277937077	-0.8102973113195913	-0.5542286120015308	-0.09490669987925247	-0.5122129976219554	0.8535985961710342	1.8113	4.7652	0.0	0.0	0.0
2021-10-01T23:38:11.000000	-0.18742	-1.1057	-0.74048	-48.722	-114.04	34.139	-0.3214893588416735	-1.0744037130201893	-0.74048	-62.32820994900446	-107.2107696481693	34.139	-0.3214893588416735	-1.0744037130201893	-0.5444800000000001	-62.32820994900446	-107.2107696481693	34.139	-0.19039147277937077	-0.8102973113195913	-0.5542286120015308	-0.09490669987925247	-0.5122129976219554	0.8535985961710342	1.8113	4.7652	0.0	0.0	1.0
2021-10-01T23:38:11.000000	-0.17481	-1.0756	-0.74882	-49.447	-120.98	30.735	-0.30528621975849585	-1.0460756283011123	-0.74882	-63.89810629524187	-114.00964091199468	30.735	-0.30528621975849585	-1.0460756283011123	-0.5528200000000001	-63.89810629524187	-114.00964091199468	30.735	-0.19039147277937077	-0.8102973113195913	-0.5542286120015308	-0.09490669987925247	-0.5122129976219554	0.8535985961710342	1.8113	4.7652	0.0	0.0	0.37511
2021-10-01T23:38:11.000000	-0.16257	-1.0449	-0.75591	-50.121	-128.45	26.851	-0.2893767745457825	-1.017106728545967	-0.75591	-65.48232792690094	-121.34076755268117	26.851	-0.2893767745457825	-1.017106728545967	-0.5599099999999999	-65.48232792690094	-121.34076755268117	26.851	-0.19039147277937077	-0.8102973113195913	-0.5542286120015308	-0.09490669987925247	-0.5122129976219554	0.8535985961710342	1.8113	4.7652	0.0	0.0	0.0
2021-10-01T23:38:11.000000	-0.15073	-1.0138	-0.76171	-50.744	-136.51	22.423	-0.27381530318104363	-0.987691830807501	-0.76171	-67.08822665413264	-129.26369745757594	22.423	-0.27381530318104363	-0.987691830807501	-0.5657099999999999	-67.08822665413264	-129.26369745757594	22.423	-0.19039147277937077	-0.8102973113195913	-0.5542286120015308	-0.09490669987925247	-0.5122129976219554	0.8535985961710342	1.8113	4.7652	0.0	0.0	0.0
2021-10-01T23:38:11.000000	-0.13933	-0.9824	-0.76617	-51.315	-145.24	17.381	-0.2586537572727622	-0.9579252803578592	-0.76617	-68.72461242568244	-137.8579503399776	17.381	-0.2586537572727622	-0.9579252803578592	-0.5701700000000001	-68.72461242568244	-137.8579503399776	17.381	-0.19039147277937077	-0.8102973113195913	-0.5542286120015308	-0.09490669987925247	-0.5122129976219554	0.8535985961710342	1.8113	4.7652	0.0	0.0	0.0
2021-10-01T23:38:11.000000	-0.1284	-0.95062	-0.76927	-51.833	-154.73	11.638	-0.24391210835107702	-0.9277240041088364	-0.76927	-70.40152049198765	-147.21297056107602	11.638	-0.24391210835107702	-0.9277240041088364	-0.57327	-70.40152049198765	-147.21297056107602	11.638	-0.19039147277937077	-0.8102973113195913	-0.5542286120015308	-0.09490669987925247	-0.5122129976219554	0.8535985961710342	1.8113	4.7652	0.0	0.0	0.0
2021-10-01T23:38:11.000000	-0.11796	-0.91858	-0.77097	-52.3	-165.07	5.098	-0.22962490933207258	-0.8972046472317435	-0.77097	-72.13196349785294	-157.41783489155353	5.098	-0.22962490933207258	-0.8972046472317435	-0.57497	-72.13196349785294	-157.41783489155353	5.098	-0.19039147277937077	-0.8102973113195913	-0.5542286120015308	-0.09490669987925247	-0.5122129976219554	0.8535985961710342	1.8113	4.7652	0.0	0.0	0.0
2021-10-01T23:38:11.000000	-0.10803	-0.88633	-0.77125	-52.717	-176.38	-2.3571	-0.21581813601999023	-0.8664143823626526	-0.77125	-73.93163752836931	-168.59151657593512	-2.3571	-0.21581813601999023	-0.8664143823626526	-0.57525	-73.93163752836931	-168.59151657593512	-2.3571	-0.19039147277937077	-0.8102973113195913	-0.5542286120015308	-0.09490669987925247	-0.5122129976219554	0.8535985961710342	1.8113	4.7652	0.0	0.0	0.0
2021-10-01T23:38:11.000000	-0.098633	-0.85393	-0.7701	-53.087	-188.79	-10.864	-0.2025219669151307	-0.8354099391950197	-0.7701	-75.81944889989784	-180.8626684462987	-10.864	-0.2025219669151307	-0.8354099391950197	-0.5741	-75.81944889989784	-180.8626684462987	-10.864	-0.19039147277937077	-0.8102973113195913	-0.5542286120015308	-0.09490669987925247	-0.5122129976219554	0.8535985961710342	1.8113	4.7652	0.0	0.0	0.0
2021-10-01T23:38:11.000000	-0.089787	-0.82147	-0.76752	-53.413	-202.44	-20.586	-0.18976529409892456	-0.8042784340168203	-0.76752	-77.81552923049144	-194.36986798261333	-20.586	-0.18976529409892456	-0.8042784340168203	-0.57152	-77.81552923049144	-194.36986798261333	-20.586	-0.19039147277937077	-0.8102973113195913	-0.5542286120015308	-0.09490669987925247	-0.5122129976219554	0.8535985961710342	1.8113	4.7652	0.0	0.0	0.0
2021-10-01T23:38:11.000000	-0.081498	-0.789	-0.7635	-53.702	-217.52	-31.716	-0.17756019886856558	-0.7730687548864948	-0.7635	-79.95010650581861	-209.30082578362718	-31.716	-0.17756019886856558	-0.7730687548864948	-0.5674999999999999	-79.95010650581861	-209.30082578362718	-31.716	-0.19039147277937077	-0.8102973113195913	-0.5542286120015308	-0.09490669987925247	-0.5122129976219554	0.8535985961710342	1.8113	4.7652	0.0	0.0	0.0
2021-10-01T23:38:11.000000	-0.073768	-0.75661	-0.75806	-53.959	-234.23	-44.487	-0.1659196938688585	-0.7418699785747259	-0.75806	-82.25264908366144	-225.8534221563181	-44.487	-0.1659196938688585	-0.7418699785747259	-0.56206	-82.25264908366144	-225.8534221563181	-44.487	-0.19039147277937077	-0.8102973113195913	-0.5542286120015308	-0.09490669987925247	-0.5122129976219554	0.8535985961710342	1.8113	4.7652	0.0	0.0	0.0
2021-10-01T23:38:11.000000	-0.066596	-0.72435	-0.75122	-54.195	-252.82	-59.176	-0.15484891314347327	-0.7107318508511387	-0.75122	-84.76470661899586	-244.27442546610473	-59.176	-0.15484891314347327	-0.7107318508511387	-0.55522	-84.76470661899586	-244.27442546610473	-59.176	-0.19039147277937077	-0.8102973113195913	-0.5542286120015308	-0.09490669987925247	-0.5122129976219554	0.8535985961710342	1.8113	4.7652	0.0	0.0	0.0
2021-10-01T23:38:11.000000	-0.059973	-0.69229	-0.74301	-54.42	-273.58	-76.12	-0.1443475016211506	-0.6797249470224936	-0.74301	-87.53173750877598	-264.85042520013957	-76.12	-0.1443475016211506	-0.6797249470224936	-0.54701	-87.53173750877598	-264.85042520013957	-76.12	-0.19039147277937077	-0.8102973113195913	-0.5542286120015308	-0.09490669987925247	-0.5122129976219554	0.8535985961710342	1.8113	4.7652	0.0	0.0	0.0
2021-10-01T23:38:11.000000	-0.053886	-0.6605	-0.73346	-54.646	-296.83	-95.728	-0.13441113437147478	-0.648920332516229	-0.73346	-90.6048609846096	-287.89753972891043	-95.728	-0.13441113437147478	-0.648920332516229	-0.53746	-90.6048609846096	-287.89753972891043	-95.728	-0.19039147277937077	-0.8102973113195913	-0.5542286120015308	-0.09490669987925247	-0.5122129976219554	0.8535985961710342	1.8113	4.7652	0.0	0.0	0.0
