# Supplementary material for: Direct evidence of substorm-related impulsive injections of electrons at Mercury
Source: Nat Commun. 2023 Jul 18;14:4019. doi: 10.1038/s41467-023-39565-4 (PMC10354196; doi:10.1038/s41467-023-39565-4)
Supplement: Supplementary file 3 — SourceDatafile [file 41467_2023_39565_MOESM3_ESM.zip › SourceDataFile/FieldLinetracing/Final_KT17tracing_000931.txt]

2021-10-01T23:30:31.000000	-0.6101	-0.083182	0.5555	517.51	67.748	-108.3	-0.6156950723741599	-0.007799549870222855	0.5555	521.9116269185115	3.826916679573806	-108.3	-0.6156950723741599	-0.007799549870222855	0.7515000000000001	521.9116269185115	3.826916679573806	-108.3	-0.9336174596295455	-0.008677202418432974	-0.3581663653011872	-0.665646845474159	-0.008213588641264041	0.746221692308615	2.8833	0.39228	0.0	0.0	0.0
2021-10-01T23:30:31.000000	-0.65176	-0.088612	0.56321	455.35	59.088	-73.226	-0.6577064943074992	-0.008084026826994092	0.56321	459.1589043617827	2.8486469221906603	-73.226	-0.6577064943074992	-0.008084026826994092	0.7592099999999999	459.1589043617827	2.8486469221906603	-73.226	-0.9336174596295455	-0.008677202418432974	-0.3581663653011872	-0.665646845474159	-0.008213588641264041	0.746221692308615	2.8833	0.39228	0.0	0.0	0.0
2021-10-01T23:30:31.000000	-0.69373	-0.094033	0.56897	402.74	51.769	-46.019	-0.7000244775539425	-0.008321587248216702	0.56897	406.0485334980096	2.0311093313227246	-46.019	-0.7000244775539425	-0.008321587248216702	0.7649699999999999	406.0485334980096	2.0311093313227246	-46.019	-0.9336174596295455	-0.008677202418432974	-0.3581663653011872	-0.665646845474159	-0.008213588641264041	0.746221692308615	2.8833	0.39228	0.0	0.0	0.0
2021-10-01T23:30:31.000000	-0.73592	-0.09943	0.57284	357.89	45.539	-24.912	-0.7425578623299317	-0.008508371877280319	0.57284	360.77312475203604	1.34353178294878	-24.912	-0.7425578623299317	-0.008508371877280319	0.76884	360.77312475203604	1.34353178294878	-24.912	-0.9336174596295455	-0.008677202418432974	-0.3581663653011872	-0.665646845474159	-0.008213588641264041	0.746221692308615	2.8833	0.39228	0.0	0.0	0.0
2021-10-01T23:30:31.000000	-0.77825	-0.10479	0.57488	319.41	40.204	-8.5818	-0.7852256585601377	-0.008641281085461	0.57488	321.929381214166	0.7636930431434834	-8.5818	-0.7852256585601377	-0.008641281085461	0.77088	321.929381214166	0.7636930431434834	-8.5818	-0.9336174596295455	-0.008677202418432974	-0.3581663653011872	-0.665646845474159	-0.008213588641264041	0.746221692308615	2.8833	0.39228	0.0	0.0	0.0
2021-10-01T23:30:31.000000	-0.82063	-0.11009	0.57514	286.18	35.61	3.9735	-0.8279357262196487	-0.008708515897835445	0.57514	288.3868726745326	0.2759873238669641	3.9735	-0.8279357262196487	-0.008708515897835445	0.7711399999999999	288.3868726745326	0.2759873238669641	3.9735	-0.9336174596295455	-0.008677202418432974	-0.3581663653011872	-0.665646845474159	-0.008213588641264041	0.746221692308615	2.8833	0.39228	0.0	0.0	0.0
2021-10-01T23:30:31.000000	-0.86299	-0.11533	0.57373	257.35	31.635	13.522	-0.8706185927732264	-0.008718653426246434	0.57373	259.28705538174466	-0.13651543534812305	13.522	-0.8706185927732264	-0.008718653426246434	0.76973	259.28705538174466	-0.13651543534812305	13.522	-0.9336174596295455	-0.008677202418432974	-0.3581663653011872	-0.665646845474159	-0.008213588641264041	0.746221692308615	2.8833	0.39228	0.0	0.0	0.0
2021-10-01T23:30:31.000000	-0.90529	-0.1205	0.57073	232.22	28.18	20.658	-0.9132333343276142	-0.008666670229570045	0.57073	233.92307349667018	-0.4862981301967686	20.658	-0.9132333343276142	-0.008666670229570045	0.7667299999999999	233.92307349667018	-0.4862981301967686	20.658	-0.9336174596295455	-0.008677202418432974	-0.3581663653011872	-0.665646845474159	-0.008213588641264041	0.746221692308615	2.8833	0.39228	0.0	0.0	0.0
2021-10-01T23:30:31.000000	-0.94746	-0.12558	0.56625	210.24	25.169	25.848	-0.95570802774419	-0.008541294123866755	0.56625	211.73975909243617	-0.781396491601619	25.848	-0.95570802774419	-0.008541294123866755	0.7622500000000001	211.73975909243617	-0.781396491601619	25.848	-0.9336174596295455	-0.008677202418432974	-0.3581663653011872	-0.665646845474159	-0.008213588641264041	0.746221692308615	2.8833	0.39228	0.0	0.0	0.0
2021-10-01T23:30:31.000000	-0.98948	-0.13057	0.56042	190.94	22.536	29.458	-0.9980228237271719	-0.008344975712520145	0.56042	192.26256672699083	-1.0297240161287249	29.458	-0.9980228237271719	-0.008344975712520145	0.7564200000000001	192.26256672699083	-1.0297240161287249	29.458	-0.9336174596295455	-0.008677202418432974	-0.3581663653011872	-0.665646845474159	-0.008213588641264041	0.746221692308615	2.8833	0.39228	0.0	0.0	0.0
2021-10-01T23:30:31.000000	-1.0313	-0.13548	0.55336	173.98	20.23	31.783	-1.0401293243387952	-0.008093766151880538	0.55336	175.14780933340555	-1.2402361505010937	31.783	-1.0401293243387952	-0.008093766151880538	0.74936	175.14780933340555	-1.2402361505010937	31.783	-0.9336174596295455	-0.008677202418432974	-0.3581663653011872	-0.665646845474159	-0.008213588641264041	0.746221692308615	2.8833	0.39228	0.0	0.0	0.0
2021-10-01T23:30:31.000000	-1.073	-0.14028	0.54521	159.04	18.207	33.063	-1.0821032508571142	-0.00774808908473984	0.54521	160.07250685171834	-1.417391691301539	33.063	-1.0821032508571142	-0.00774808908473984	0.7412099999999999	160.07250685171834	-1.417391691301539	33.063	-0.9336174596295455	-0.008677202418432974	-0.3581663653011872	-0.665646845474159	-0.008213588641264041	0.746221692308615	2.8833	0.39228	0.0	0.0	0.0
2021-10-01T23:30:31.000000	-1.1144	-0.14499	0.53613	145.88	16.433	33.495	-1.1237684102234715	-0.0073498492373331725	0.53613	146.79430170678864	-1.5655272007562964	33.495	-1.1237684102234715	-0.0073498492373331725	0.73213	146.79430170678864	-1.5655272007562964	33.495	-0.9336174596295455	-0.008677202418432974	-0.3581663653011872	-0.665646845474159	-0.008213588641264041	0.746221692308615	2.8833	0.39228	0.0	0.0	0.0
2021-10-01T23:30:31.000000	-1.1557	-0.14961	0.52626	134.3	14.878	33.245	-1.1653232953956902	-0.006874540575824095	0.52626	135.11102503571718	-1.689910588702423	33.245	-1.1653232953956902	-0.006874540575824095	0.7222599999999999	135.11102503571718	-1.689910588702423	33.245	-0.9336174596295455	-0.008677202418432974	-0.3581663653011872	-0.665646845474159	-0.008213588641264041	0.746221692308615	2.8833	0.39228	0.0	0.0	0.0
2021-10-01T23:30:31.000000	-1.1969	-0.15413	0.51577	124.13	13.516	32.457	-1.206766681072079	-0.0063122384523214	0.51577	124.85077203995505	-1.795515810895978	32.457	-1.206766681072079	-0.0063122384523214	0.71177	124.85077203995505	-1.795515810895978	32.457	-0.9336174596295455	-0.008677202418432974	-0.3581663653011872	-0.665646845474159	-0.008213588641264041	0.746221692308615	2.8833	0.39228	0.0	0.0	0.0
2021-10-01T23:30:31.000000	-1.238	-0.15856	0.50482	115.21	12.327	31.259	-1.2480997925543296	-0.005672867514716323	0.50482	115.85229774985967	-1.8825873360501326	31.259	-1.2480997925543296	-0.005672867514716323	0.70082	115.85229774985967	-1.8825873360501326	31.259	-0.9336174596295455	-0.008677202418432974	-0.3581663653011872	-0.665646845474159	-0.008213588641264041	0.746221692308615	2.8833	0.39228	0.0	0.0	0.0
2021-10-01T23:30:31.000000	-1.2789	-0.1629	0.49358	107.43	11.292	29.765	-1.2892233833635298	-0.004968680779927015	0.49358	108.00410296541355	-1.9565036765480723	29.765	-1.2892233833635298	-0.004968680779927015	0.6895800000000001	108.00410296541355	-1.9565036765480723	29.765	-0.9336174596295455	-0.008677202418432974	-0.3581663653011872	-0.665646845474159	-0.008213588641264041	0.746221692308615	2.8833	0.39228	0.0	0.0	0.0
2021-10-01T23:30:31.000000	-1.3199	-0.16717	0.48218	100.67	10.394	28.081	-1.3304376435397993	-0.004182768492981215	0.48218	101.18500889904634	-2.019433113502904	28.081	-1.3304376435397993	-0.004182768492981215	0.67818	101.18500889904634	-2.019433113502904	28.081	-0.9336174596295455	-0.008677202418432974	-0.3581663653011872	-0.665646845474159	-0.008213588641264041	0.746221692308615	2.8833	0.39228	0.0	0.0	0.0
2021-10-01T23:30:31.000000	-1.3608	-0.17136	0.47078	94.818	9.617	26.303	-1.3715428548236221	-0.003329712039824184	0.47078	95.28189901166984	-2.073531704592094	26.303	-1.3715428548236221	-0.003329712039824184	0.6667799999999999	95.28189901166984	-2.073531704592094	26.303	-0.9336174596295455	-0.008677202418432974	-0.3581663653011872	-0.665646845474159	-0.008213588641264041	0.746221692308615	2.8833	0.39228	0.0	0.0	0.0
2021-10-01T23:30:31.000000	-1.4018	-0.17548	0.45949	89.77	8.9476	24.517	-1.4127387354745142	-0.0023949300345105506	0.45949	90.18991506094869	-2.119355340394849	24.517	-1.4127387354745142	-0.0023949300345105506	0.65549	90.18991506094869	-2.119355340394849	24.517	-0.9336174596295455	-0.008677202418432974	-0.3581663653011872	-0.665646845474159	-0.008213588641264041	0.746221692308615	2.8833	0.39228	0.0	0.0	0.0
2021-10-01T23:30:31.000000	-1.4429	-0.17954	0.4484	85.424	8.3712	22.798	-1.4540265107941672	-0.0013883471249316048	0.4484	85.80603669792274	-2.158895929575685	22.798	-1.4540265107941672	-0.0013883471249316048	0.6444000000000001	85.80603669792274	-2.158895929575685	22.798	-0.9336174596295455	-0.008677202418432974	-0.3581663653011872	-0.665646845474159	-0.008213588641264041	0.746221692308615	2.8833	0.39228	0.0	0.0	0.0
2021-10-01T23:30:31.000000	-1.484	-0.18353	0.43757	81.677	7.8743	21.203	-1.4953057090019775	-0.00031229168011434605	0.43757	82.02638589202877	-2.1929311393619075	21.203	-1.4953057090019775	-0.00031229168011434605	0.63357	82.02638589202877	-2.1929311393619075	21.203	-0.9336174596295455	-0.008677202418432974	-0.3581663653011872	-0.665646845474159	-0.008213588641264041	0.746221692308615	2.8833	0.39228	0.0	0.0	0.0
2021-10-01T23:30:31.000000	-1.5252	-0.18748	0.42703	78.429	7.4442	19.772	-1.5366792524819322	0.0008157153731858935	0.42703	78.75016003120636	-2.2218122556570723	19.772	-1.5366792524819322	0.0008157153731858935	0.62303	78.75016003120636	-2.2218122556570723	19.772	-0.9336174596295455	-0.008677202418432974	-0.3581663653011872	-0.665646845474159	-0.008213588641264041	0.746221692308615	2.8833	0.39228	0.0	0.0	0.0
2021-10-01T23:30:31.000000	-1.5665	-0.19136	0.41677	75.588	7.0689	18.526	-1.5781434653289559	0.002025447978642708	0.41677	75.8845819928264	-2.246176080365812	18.526	-1.5781434653289559	0.002025447978642708	0.61277	75.8845819928264	-2.246176080365812	18.526	-0.9336174596295455	-0.008677202418432974	-0.3581663653011872	-0.665646845474159	-0.008213588641264041	0.746221692308615	2.8833	0.39228	0.0	0.0	0.0
2021-10-01T23:30:31.000000	-1.6078	-0.1952	0.40676	73.07	6.7379	17.47	-1.6196027769692123	0.0032748791756642137	0.40676	73.3449981678265	-2.2661509595625455	17.47	-1.6196027769692123	0.0032748791756642137	0.60276	73.3449981678265	-2.2661509595625455	17.47	-0.9336174596295455	-0.008677202418432974	-0.3581663653011872	-0.665646845474159	-0.008213588641264041	0.746221692308615	2.8833	0.39228	0.0	0.0	0.0
2021-10-01T23:30:31.000000	-1.6492	-0.199	0.39697	70.804	6.4424	16.596	-1.6611564338816136	0.0045762619811687555	0.39697	71.05986529069047	-2.28177094137956	16.596	-1.6611564338816136	0.0045762619811687555	0.59297	71.05986529069047	-2.28177094137956	16.596	-0.9336174596295455	-0.008677202418432974	-0.3581663653011872	-0.665646845474159	-0.008213588641264041	0.746221692308615	2.8833	0.39228	0.0	0.0	0.0
2021-10-01T23:30:31.000000	-1.6907	-0.20274	0.38733	68.73	6.1749	15.884	-1.7028019854627756	0.005949445690938665	0.38733	68.9687164978023	-2.2931277015842895	15.884	-1.7028019854627756	0.005949445690938665	0.58333	68.9687164978023	-2.2931277015842895	15.884	-0.9336174596295455	-0.008677202418432974	-0.3581663653011872	-0.665646845474159	-0.008213588641264041	0.746221692308615	2.8833	0.39228	0.0	0.0	0.0
2021-10-01T23:30:31.000000	-1.7321	-0.20645	0.37779	66.804	5.9296	15.312	-1.7443446146599502	0.007340150327463851	0.37779	67.02717266345952	-2.300586208509597	15.312	-1.7443446146599502	0.007340150327463851	0.57379	67.02717266345952	-2.300586208509597	15.312	-0.9336174596295455	-0.008677202418432974	-0.3581663653011872	-0.665646845474159	-0.008213588641264041	0.746221692308615	2.8833	0.39228	0.0	0.0	0.0
2021-10-01T23:30:31.000000	-1.7736	-0.21011	0.36829	64.99	5.7022	14.855	-1.7859803638275775	0.008792731220363226	0.36829	65.19897817552638	-2.304002974658119	14.855	-1.7859803638275775	0.008792731220363226	0.56429	65.19897817552638	-2.304002974658119	14.855	-0.9336174596295455	-0.008677202418432974	-0.3581663653011872	-0.665646845474159	-0.008213588641264041	0.746221692308615	2.8833	0.39228	0.0	0.0	0.0
2021-10-01T23:30:31.000000	-1.8151	-0.21373	0.35881	63.263	5.4891	14.49	-1.8276112117884376	0.010285010704827346	0.35881	63.45888030566587	-2.3038876190411255	14.49	-1.8276112117884376	0.010285010704827346	0.55481	63.45888030566587	-2.3038876190411255	14.49	-0.9336174596295455	-0.008677202418432974	-0.3581663653011872	-0.665646845474159	-0.008213588641264041	0.746221692308615	2.8833	0.39228	0.0	0.0	0.0
2021-10-01T23:30:31.000000	-1.8566	-0.21731	0.34928	61.604	5.288	14.196	-1.8692371585425303	0.011816988780856186	0.34928	61.78774040349562	-2.300194737459117	14.196	-1.8692371585425303	0.011816988780856186	0.54528	61.78774040349562	-2.300194737459117	14.196	-0.9336174596295455	-0.008677202418432974	-0.3581663653011872	-0.665646845474159	-0.008213588641264041	0.746221692308615	2.8833	0.39228	0.0	0.0	0.0
2021-10-01T23:30:31.000000	-1.8981	-0.22085	0.33968	60.002	5.097	13.955	-1.9108582040898558	0.013388665448449799	0.33968	60.17440854901387	-2.2934621811504137	13.955	-1.9108582040898558	0.013388665448449799	0.5356799999999999	60.17440854901387	-2.2934621811504137	13.955	-0.9336174596295455	-0.008677202418432974	-0.3581663653011872	-0.665646845474159	-0.008213588641264041	0.746221692308615	2.8833	0.39228	0.0	0.0	0.0
2021-10-01T23:30:31.000000	-1.9395	-0.22435	0.32998	58.446	4.9147	13.753	-1.9523751019515023	0.014987787690689897	0.32998	58.60779608730344	-2.283731568958774	13.753	-1.9523751019515023	0.014987787690689897	0.52598	58.60779608730344	-2.283731568958774	13.753	-0.9336174596295455	-0.008677202418432974	-0.3581663653011872	-0.665646845474159	-0.008213588641264041	0.746221692308615	2.8833	0.39228	0.0	0.0	0.0
2021-10-01T23:30:31.000000	-1.981	-0.22782	0.32017	56.93	4.7401	13.579	-1.993987570386985	0.016628936893521795	0.32017	57.08182569946047	-2.27126018465822	13.579	-1.993987570386985	0.016628936893521795	0.51617	57.08182569946047	-2.27126018465822	13.579	-0.9336174596295455	-0.008677202418432974	-0.3581663653011872	-0.665646845474159	-0.008213588641264041	0.746221692308615	2.8833	0.39228	0.0	0.0	0.0
2021-10-01T23:30:31.000000	-2.0224	-0.23125	0.31022	55.448	4.5724	13.426	-2.035495891136789	0.018297531671000178	0.31022	55.590444572614885	-2.2561068190649527	13.426	-2.035495891136789	0.018297531671000178	0.50622	55.590444572614885	-2.2561068190649527	13.426	-0.9336174596295455	-0.008677202418432974	-0.3581663653011872	-0.665646845474159	-0.008213588641264041	0.746221692308615	2.8833	0.39228	0.0	0.0	0.0
2021-10-01T23:30:31.000000	-2.0637	-0.23464	0.30013	53.993	4.4106	13.288	-2.0769000642009128	0.019993572023125072	0.30013	54.12658292307369	-2.2384062257838133	13.288	-2.0769000642009128	0.019993572023125072	0.49613	54.12658292307369	-2.2384062257838133	13.288	-0.9336174596295455	-0.008677202418432974	-0.3581663653011872	-0.665646845474159	-0.008213588641264041	0.746221692308615	2.8833	0.39228	0.0	0.0	0.0
2021-10-01T23:30:31.000000	-2.105	-0.238	0.28987	52.561	4.254	13.161	-2.1183005613599617	0.021719386318923506	0.28987	52.68618512056196	-2.2183630094904547	13.161	-2.1183005613599617	0.021719386318923506	0.48587	52.68618512056196	-2.2183630094904547	13.161	-0.9336174596295455	-0.008677202418432974	-0.3581663653011872	-0.665646845474159	-0.008213588641264041	0.746221692308615	2.8833	0.39228	0.0	0.0	0.0
2021-10-01T23:30:31.000000	-2.1463	-0.24133	0.27943	51.144	4.1019	13.043	-2.159697382613935	0.023474974558395506	0.27943	51.261225675648326	-2.1956916541837996	13.043	-2.159697382613935	0.023474974558395506	0.47543	51.261225675648326	-2.1956916541837996	13.043	-0.9336174596295455	-0.008677202418432974	-0.3581663653011872	-0.665646845474159	-0.008213588641264041	0.746221692308615	2.8833	0.39228	0.0	0.0	0.0
2021-10-01T23:30:31.000000	-2.1876	-0.24462	0.26882	49.735	3.9535	12.929	-2.201089302661141	0.025270261389432225	0.26882	49.84465931067362	-2.170328420510866	12.929	-2.201089302661141	0.025270261389432225	0.46482	49.84465931067362	-2.170328420510866	12.929	-0.9336174596295455	-0.008677202418432974	-0.3581663653011872	-0.665646845474159	-0.008213588641264041	0.746221692308615	2.8833	0.39228	0.0	0.0	0.0
2021-10-01T23:30:31.000000	-2.2288	-0.24788	0.258	48.327	3.8081	12.819	-2.2423783003243605	0.027083069147224248	0.258	48.42945300099558	-2.1421103226397595	12.819	-2.2423783003243605	0.027083069147224248	0.454	48.42945300099558	-2.1421103226397595	12.819	-0.9336174596295455	-0.008677202418432974	-0.3581663653011872	-0.665646845474159	-0.008213588641264041	0.746221692308615	2.8833	0.39228	0.0	0.0	0.0
2021-10-01T23:30:31.000000	-2.2699	-0.25111	0.24697	46.912	3.6648	12.707	-2.2835643756035915	0.028913397831771576	0.24697	47.007556751149	-2.1109503375272265	12.707	-2.2835643756035915	0.028913397831771576	0.44297	47.007556751149	-2.1109503375272265	12.707	-0.9336174596295455	-0.008677202418432974	-0.3581663653011872	-0.665646845474159	-0.008213588641264041	0.746221692308615	2.8833	0.39228	0.0	0.0	0.0
2021-10-01T23:30:31.000000	-2.311	-0.25431	0.23572	45.481	3.5231	12.592	-2.3247467749777475	0.030773500459992553	0.23572	45.56997711294721	-2.0762419260451845	12.592	-2.3247467749777475	0.030773500459992553	0.43172	45.56997711294721	-2.0762419260451845	12.592	-0.9336174596295455	-0.008677202418432974	-0.3581663653011872	-0.665646845474159	-0.008213588641264041	0.746221692308615	2.8833	0.39228	0.0	0.0	0.0
2021-10-01T23:30:31.000000	-2.352	-0.25747	0.22424	44.026	3.3823	12.47	-2.365825026666224	0.03266104866285996	0.22424	44.108688596958835	-2.0376995721925555	12.47	-2.365825026666224	0.03266104866285996	0.42024	44.108688596958835	-2.0376995721925555	12.47	-0.9336174596295455	-0.008677202418432974	-0.3581663653011872	-0.665646845474159	-0.008213588641264041	0.746221692308615	2.8833	0.39228	0.0	0.0	0.0
2021-10-01T23:30:31.000000	-2.393	-0.26061	0.2125	42.536	3.2416	12.337	-2.4069008277513175	0.034568446161509614	0.2125	42.61267606636823	-1.9947694159396274	12.337	-2.4069008277513175	0.034568446161509614	0.4085	42.61267606636823	-1.9947694159396274	12.337	-0.9336174596295455	-0.008677202418432974	-0.3581663653011872	-0.665646845474159	-0.008213588641264041	0.746221692308615	2.8833	0.39228	0.0	0.0	0.0
2021-10-01T23:30:31.000000	-2.4338	-0.26371	0.2005	41.002	3.1003	12.19	-2.4477732346718204	0.036491036217887685	0.2005	41.0729215669549	-1.9470434111161423	12.19	-2.4477732346718204	0.036491036217887685	0.3965	41.0729215669549	-1.9470434111161423	12.19	-0.9336174596295455	-0.008677202418432974	-0.3581663653011872	-0.665646845474159	-0.008213588641264041	0.746221692308615	2.8833	0.39228	0.0	0.0	0.0
2021-10-01T23:30:31.000000	-2.4746	-0.26678	0.18821	39.41	2.9576	12.028	-2.488641965687247	0.038443400217939294	0.18821	39.47543256753584	-1.8936001071848372	12.028	-2.488641965687247	0.038443400217939294	0.38421	39.47543256753584	-1.8936001071848372	12.028	-0.9336174596295455	-0.008677202418432974	-0.3581663653011872	-0.665646845474159	-0.008213588641264041	0.746221692308615	2.8833	0.39228	0.0	0.0	0.0
2021-10-01T23:30:31.000000	-2.5153	-0.26982	0.17561	37.743	2.8124	11.848	-2.5294077743186856	0.040413285144746125	0.17561	37.80320238350994	-1.8334482025376428	11.848	-2.5294077743186856	0.040413285144746125	0.37161	37.80320238350994	-1.8334482025376428	11.848	-0.9336174596295455	-0.008677202418432974	-0.3581663653011872	-0.665646845474159	-0.008213588641264041	0.746221692308615	2.8833	0.39228	0.0	0.0	0.0
2021-10-01T23:30:31.000000	-2.5559	-0.27284	0.16267	35.982	2.6634	11.65	-2.5700718858678298	0.04239076635041711	0.16267	36.03721489466399	-1.7655498281859443	11.65	-2.5700718858678298	0.04239076635041711	0.35867000000000004	36.03721489466399	-1.7655498281859443	11.65	-0.9336174596295455	-0.008677202418432974	-0.3581663653011872	-0.665646845474159	-0.008213588641264041	0.746221692308615	2.8833	0.39228	0.0	0.0	0.0
2021-10-01T23:30:31.000000	-2.5964	-0.27583	0.14934	34.097	2.5086	11.434	-2.6106330750329865	0.04438576848284348	0.14934	34.147451096986096	-1.6882140086325061	11.434	-2.6106330750329865	0.04438576848284348	0.34534	34.147451096986096	-1.6882140086325061	11.434	-0.9336174596295455	-0.008677202418432974	-0.3581663653011872	-0.665646845474159	-0.008213588641264041	0.746221692308615	2.8833	0.39228	0.0	0.0	0.0
2021-10-01T23:30:31.000000	-2.6367	-0.27878	0.13555	32.047	2.3453	11.201	-2.6509908700335516	0.04639596317299799	0.13555	32.09288910266558	-1.5990966618714642	11.201	-2.6509908700335516	0.04639596317299799	0.33155	32.09288910266558	-1.5990966618714642	11.201	-0.9336174596295455	-0.008677202418432974	-0.3581663653011872	-0.665646845474159	-0.008213588641264041	0.746221692308615	2.8833	0.39228	0.0	0.0	0.0
2021-10-01T23:30:31.000000	-2.6768	-0.28171	0.12118	29.772	2.1694	10.952	-2.6911477214729103	0.048401501125098445	0.12118	29.813478650661704	-1.4949150833872564	10.952	-2.6911477214729103	0.048401501125098445	0.31718	29.813478650661704	-1.4949150833872564	10.952	-0.9336174596295455	-0.008677202418432974	-0.3581663653011872	-0.665646845474159	-0.008213588641264041	0.746221692308615	2.8833	0.39228	0.0	0.0	0.0
2021-10-01T23:30:31.000000	-2.7167	-0.28461	0.10605	27.183	1.9742	10.691	-2.731102404049369	0.050412306987035915	0.10605	27.220069422609377	-1.3714136022097352	10.691	-2.731102404049369	0.050412306987035915	0.30205000000000004	27.220069422609377	-1.3714136022097352	10.691	-0.9336174596295455	-0.008677202418432974	-0.3581663653011872	-0.665646845474159	-0.008213588641264041	0.746221692308615	2.8833	0.39228	0.0	0.0	0.0
2021-10-01T23:30:31.000000	-2.7561	-0.28747	0.089845	24.129	1.749	10.42	-2.770555953024502	0.052401546355946904	0.089845	24.16148816254146	-1.2207095360359137	10.42	-2.770555953024502	0.052401546355946904	0.285845	24.16148816254146	-1.2207095360359137	10.42	-0.9336174596295455	-0.008677202418432974	-0.3581663653011872	-0.665646845474159	-0.008213588641264041	0.746221692308615	2.8833	0.39228	0.0	0.0	0.0
2021-10-01T23:30:31.000000	-2.782	-0.28935	0.078178	21.712	1.5731	10.237	-2.796491147780735	0.05370924393423049	0.078178	21.74114771048274	-1.099128673527793	10.237	-2.796491147780735	0.05370924393423049	0.27417800000000003	21.74114771048274	-1.099128673527793	10.237	-0.9336174596295455	-0.008677202418432974	-0.3581663653011872	-0.665646845474159	-0.008213588641264041	0.746221692308615	2.8833	0.39228	0.0	0.0	0.0
2021-10-01T23:30:31.000000	-2.8074	-0.29119	0.065474	18.84	1.3654	10.054	-2.821925208935642	0.05499537501948748	0.065474	18.86533931999509	-0.9533569643356097	10.054	-2.821925208935642	0.05499537501948748	0.261474	18.86533931999509	-0.9533569643356097	10.054	-0.9336174596295455	-0.008677202418432974	-0.3581663653011872	-0.665646845474159	-0.008213588641264041	0.746221692308615	2.8833	0.39228	0.0	0.0	0.0
2021-10-01T23:30:31.000000	-2.8239	-0.29239	0.056164	16.562	1.201	9.9341	-2.838447914159117	0.055826165064056354	0.056164	16.58436057056945	-0.8373944502689912	9.9341	-2.838447914159117	0.055826165064056354	0.252164	16.58436057056945	-0.8373944502689912	9.9341	-0.9336174596295455	-0.008677202418432974	-0.3581663653011872	-0.665646845474159	-0.008213588641264041	0.746221692308615	2.8833	0.39228	0.0	0.0	0.0
2021-10-01T23:30:31.000000	-2.8398	-0.29354	0.045856	13.862	1.0061	9.8172	-2.8543690140006612	0.056633060246571554	0.045856	13.88082450997572	-0.6999943808754783	9.8172	-2.8543690140006612	0.056633060246571554	0.24185600000000002	13.88082450997572	-0.6999943808754783	9.8172	-0.9336174596295455	-0.008677202418432974	-0.3581663653011872	-0.665646845474159	-0.008213588641264041	0.746221692308615	2.8833	0.39228	0.0	0.0	0.0
2021-10-01T23:30:31.000000	-2.8498	-0.29427	0.038189	11.734	0.85239	9.7429	-2.8643831089153498	0.05713386264233994	0.038189	11.750025326426426	-0.5918019435905556	9.7429	-2.8643831089153498	0.05713386264233994	0.234189	11.750025326426426	-0.5918019435905556	9.7429	-0.9336174596295455	-0.008677202418432974	-0.3581663653011872	-0.665646845474159	-0.008213588641264041	0.746221692308615	2.8833	0.39228	0.0	0.0	0.0
2021-10-01T23:30:31.000000	-2.8591	-0.29494	0.029612	9.2421	0.67192	9.6739	-2.8736951266675046	0.05760844180702768	0.029612	9.254789298789568	-0.4655791354969382	9.6739	-2.8736951266675046	0.05760844180702768	0.225612	9.254789298789568	-0.4655791354969382	9.6739	-0.9336174596295455	-0.008677202418432974	-0.3581663653011872	-0.665646845474159	-0.008213588641264041	0.746221692308615	2.8833	0.39228	0.0	0.0	0.0
2021-10-01T23:30:31.000000	-2.867	-0.29552	0.019776	6.2572	0.4553	9.6149	-2.881606665999667	0.05800080056588047	0.019776	6.265838664501324	-0.3148265561229893	9.6149	-2.881606665999667	0.05800080056588047	0.215776	6.265838664501324	-0.3148265561229893	9.6149	-0.9336174596295455	-0.008677202418432974	-0.3581663653011872	-0.665646845474159	-0.008213588641264041	0.746221692308615	2.8833	0.39228	0.0	0.0	0.0
2021-10-01T23:30:31.000000	-2.871	-0.2958	0.01234	3.9316	0.28621	9.5853	-2.8856108336035122	0.058213031101657264	0.01234	3.9370439246201774	-0.19768626586425042	9.5853	-2.8856108336035122	0.058213031101657264	0.20834	3.9370439246201774	-0.19768626586425042	9.5853	-0.9336174596295455	-0.008677202418432974	-0.3581663653011872	-0.665646845474159	-0.008213588641264041	0.746221692308615	2.8833	0.39228	0.0	0.0	0.0
2021-10-01T23:30:31.000000	-2.8732	-0.29597	0.0042292	1.3529	0.098514	9.5685	-2.887815086268334	0.058313878459708646	0.0042292	1.3547765502853182	-0.06799938965176346	9.5685	-2.887815086268334	0.058313878459708646	0.2002292	1.3547765502853182	-0.06799938965176346	9.5685	-0.9336174596295455	-0.008677202418432974	-0.3581663653011872	-0.665646845474159	-0.008213588641264041	0.746221692308615	2.8833	0.39228	0.0	0.0	0.0
2021-10-01T23:30:31.000000	-2.8732	-0.29597	-0.0041807	-1.3374	-0.097385	9.5685	-2.887815086268334	0.058313878459708646	-0.0041807	-1.3392550094929736	0.0672206647763497	9.5685	-2.887815086268334	0.058313878459708646	0.1918193	-1.3392550094929736	0.0672206647763497	9.5685	-0.9336174596295455	-0.008677202418432974	-0.3581663653011872	-0.665646845474159	-0.008213588641264041	0.746221692308615	2.8833	0.39228	0.0	0.0	0.0
2021-10-01T23:30:31.000000	-2.8671	-0.29552	-0.019734	-6.2441	-0.45435	9.6147	-2.881705912478579	0.05801305358279879	-0.019734	-6.252720972103148	0.3141642524563614	9.6147	-2.881705912478579	0.05801305358279879	0.176266	-6.252720972103148	0.3141642524563614	9.6147	-0.9336174596295455	-0.008677202418432974	-0.3581663653011872	-0.665646845474159	-0.008213588641264041	0.746221692308615	2.8833	0.39228	0.0	0.0	0.0
2021-10-01T23:30:31.000000	-2.8562	-0.29473	-0.032556	-10.11	-0.73483	9.6958	-2.8707912474435324	0.05746152192211329	-0.032556	-10.123857862208821	0.5094871094469716	9.6958	-2.8707912474435324	0.05746152192211329	0.163444	-10.123857862208821	0.5094871094469716	9.6958	-0.9336174596295455	-0.008677202418432974	-0.3581663653011872	-0.665646845474159	-0.008213588641264041	0.746221692308615	2.8833	0.39228	0.0	0.0	0.0
2021-10-01T23:30:31.000000	-2.8433	-0.29379	-0.043353	-13.178	-0.95679	9.7917	-2.857873273304872	0.05681379964143063	-0.043353	-13.19593663157625	0.6651221839060921	9.7917	-2.857873273304872	0.05681379964143063	0.152647	-13.19593663157625	0.6651221839060921	9.7917	-0.9336174596295455	-0.008677202418432974	-0.3581663653011872	-0.665646845474159	-0.008213588641264041	0.746221692308615	2.8833	0.39228	0.0	0.0	0.0
2021-10-01T23:30:31.000000	-2.8293	-0.29278	-0.052831	-15.709	-1.1395	9.8943	-2.843855010786338	0.05610076670988556	-0.052831	-15.73025250004661	0.7939128004871192	9.8943	-2.843855010786338	0.05610076670988556	0.143169	-15.73025250004661	0.7939128004871192	9.8943	-0.9336174596295455	-0.008677202418432974	-0.3581663653011872	-0.665646845474159	-0.008213588641264041	0.746221692308615	2.8833	0.39228	0.0	0.0	0.0
2021-10-01T23:30:31.000000	-2.8	-0.29065	-0.069349	-19.744	-1.4307	10.108	-2.8145148032048057	0.05462458275366111	-0.069349	-19.770528709405866	0.9993162865471372	10.108	-2.8145148032048057	0.05462458275366111	0.126651	-19.770528709405866	0.9993162865471372	10.108	-0.9336174596295455	-0.008677202418432974	-0.3581663653011872	-0.665646845474159	-0.008213588641264041	0.746221692308615	2.8833	0.39228	0.0	0.0	0.0
2021-10-01T23:30:31.000000	-2.7696	-0.28845	-0.083881	-22.918	-1.6607	10.325	-2.784074307243401	0.05308308814657431	-0.083881	-22.948793888980088	1.1599601420350882	10.325	-2.784074307243401	0.05308308814657431	0.11211900000000001	-22.948793888980088	1.1599601420350882	10.325	-0.9336174596295455	-0.008677202418432974	-0.3581663653011872	-0.665646845474159	-0.008213588641264041	0.746221692308615	2.8833	0.39228	0.0	0.0	0.0
2021-10-01T23:30:31.000000	-2.7387	-0.28621	-0.097187	-25.553	-1.8535	10.541	-2.7531326776806693	0.05152002704646097	-0.097187	-25.587562424925828	1.2914799264888885	10.541	-2.7531326776806693	0.05152002704646097	0.09881300000000001	-25.587562424925828	1.2914799264888885	10.541	-0.9336174596295455	-0.008677202418432974	-0.3581663653011872	-0.665646845474159	-0.008213588641264041	0.746221692308615	2.8833	0.39228	0.0	0.0	0.0
2021-10-01T23:30:31.000000	-2.7074	-0.28394	-0.10966	-27.822	-2.022	10.753	-2.7217903862972146	0.04993772782234812	-0.10966	-27.860111364943048	1.4022705633974786	10.753	-2.7217903862972146	0.04993772782234812	0.08634000000000001	-27.860111364943048	1.4022705633974786	10.753	-0.9336174596295455	-0.008677202418432974	-0.3581663653011872	-0.665646845474159	-0.008213588641264041	0.746221692308615	2.8833	0.39228	0.0	0.0	0.0
2021-10-01T23:30:31.000000	-2.6759	-0.28164	-0.12152	-29.829	-2.1737	10.958	-2.6902459260508604	0.04836069650807251	-0.12152	-29.870576023368947	1.497631704437448	10.958	-2.6902459260508604	0.04836069650807251	0.07448	-29.870576023368947	1.497631704437448	10.958	-0.9336174596295455	-0.008677202418432974	-0.3581663653011872	-0.665646845474159	-0.008213588641264041	0.746221692308615	2.8833	0.39228	0.0	0.0	0.0
2021-10-01T23:30:31.000000	-2.6442	-0.27933	-0.13292	-31.642	-2.3137	11.155	-2.6585017475449915	0.04676908380785144	-0.13292	-31.68706890972641	1.5808338306887029	11.155	-2.6585017475449915	0.04676908380785144	0.06308	-31.68706890972641	1.5808338306887029	11.155	-0.9336174596295455	-0.008677202418432974	-0.3581663653011872	-0.665646845474159	-0.008213588641264041	0.746221692308615	2.8833	0.39228	0.0	0.0	0.0
2021-10-01T23:30:31.000000	-2.6124	-0.277	-0.14394	-33.307	-2.4451	11.344	-2.6266558719568267	0.04518506738649458	-0.14394	-33.35562324783936	1.6544366890873685	11.344	-2.6266558719568267	0.04518506738649458	0.052059999999999995	-33.35562324783936	1.6544366890873685	11.344	-0.9336174596295455	-0.008677202418432974	-0.3581663653011872	-0.665646845474159	-0.008213588641264041	0.746221692308615	2.8833	0.39228	0.0	0.0	0.0
2021-10-01T23:30:31.000000	-2.5805	-0.27465	-0.15464	-34.856	-2.5704	11.521	-2.594708299286366	0.04360864724400171	-0.15464	-34.90830423638255	1.7198800830744885	11.521	-2.594708299286366	0.04360864724400171	0.04136000000000001	-34.90830423638255	1.7198800830744885	11.521	-0.9336174596295455	-0.008677202418432974	-0.3581663653011872	-0.665646845474159	-0.008213588641264041	0.746221692308615	2.8833	0.39228	0.0	0.0	0.0
2021-10-01T23:30:31.000000	-2.5485	-0.27229	-0.16508	-36.314	-2.6911	11.688	-2.5626602548353024	0.04202989873248203	-0.16508	-36.37010729033771	1.7787385696959475	11.688	-2.5626602548353024	0.04202989873248203	0.030920000000000003	-36.37010729033771	1.7787385696959475	11.688	-0.9336174596295455	-0.008677202418432974	-0.3581663653011872	-0.665646845474159	-0.008213588641264041	0.746221692308615	2.8833	0.39228	0.0	0.0	0.0
2021-10-01T23:30:31.000000	-2.5164	-0.2699	-0.17528	-37.699	-2.8086	11.844	-2.530509288000251	0.040468671147717405	-0.17528	-37.75906831814583	1.8318282412922633	11.844	-2.530509288000251	0.040468671147717405	0.020720000000000016	-37.75906831814583	1.8318282412922633	11.844	-0.9336174596295455	-0.008677202418432974	-0.3581663653011872	-0.665646845474159	-0.008213588641264041	0.746221692308615	2.8833	0.39228	0.0	0.0	0.0
2021-10-01T23:30:31.000000	-2.4842	-0.2675	-0.18527	-39.024	-2.9236	11.987	-2.498257849384596	0.03890511519392581	-0.18527	-39.08817513318388	1.880047264710428	11.987	-2.498257849384596	0.03890511519392581	0.010730000000000017	-39.08817513318388	1.880047264710428	11.987	-0.9336174596295455	-0.008677202418432974	-0.3581663653011872	-0.665646845474159	-0.008213588641264041	0.746221692308615	2.8833	0.39228	0.0	0.0	0.0
2021-10-01T23:30:31.000000	-2.452	-0.26508	-0.19506	-40.3	-3.0369	12.12	-2.4660039601655575	0.037361408535916574	-0.19506	-40.368442872267515	1.92394949998015	12.12	-2.4660039601655575	0.037361408535916574	0.0009399999999999964	-40.368442872267515	1.92394949998015	12.12	-0.9336174596295455	-0.008677202418432974	-0.3581663653011872	-0.665646845474159	-0.008213588641264041	0.746221692308615	2.8833	0.39228	0.0	0.0	0.0
2021-10-01T23:30:31.000000	-2.4198	-0.26264	-0.20466	-41.536	-3.1491	12.242	-2.433747620343135	0.03583755117368975	-0.20466	-41.60887723660031	1.964042239750606	12.242	-2.433747620343135	0.03583755117368975	-0.008660000000000001	-41.60887723660031	1.964042239750606	12.242	-0.9336174596295455	-0.008677202418432974	-0.3581663653011872	-0.665646845474159	-0.008213588641264041	0.746221692308615	2.8833	0.39228	0.0	0.0	0.0
2021-10-01T23:30:31.000000	-2.3875	-0.26019	-0.21409	-42.739	-3.2605	12.355	-2.4013908087401092	0.03431136544243579	-0.21409	-42.81646223875684	2.0008854557693314	12.355	-2.4013908087401092	0.03431136544243579	-0.018089999999999995	-42.81646223875684	2.0008854557693314	12.355	-0.9336174596295455	-0.008677202418432974	-0.3581663653011872	-0.665646845474159	-0.008213588641264041	0.746221692308615	2.8833	0.39228	0.0	0.0	0.0
2021-10-01T23:30:31.000000	-2.3551	-0.25771	-0.22336	-43.915	-3.3717	12.46	-2.368931074753096	0.03280270063793722	-0.22336	-43.99722618557334	2.0346188501779556	12.46	-2.368931074753096	0.03280270063793722	-0.027359999999999995	-43.99722618557334	2.0346188501779556	12.46	-0.9336174596295455	-0.008677202418432974	-0.3581663653011872	-0.665646845474159	-0.008213588641264041	0.746221692308615	2.8833	0.39228	0.0	0.0	0.0
2021-10-01T23:30:31.000000	-2.3227	-0.25521	-0.23247	-45.069	-3.4829	12.558	-2.336468890162699	0.03131388512922095	-0.23247	-45.15615590702923	2.065656580864565	12.558	-2.336468890162699	0.03131388512922095	-0.03647	-45.15615590702923	2.065656580864565	12.558	-0.9336174596295455	-0.008677202418432974	-0.3581663653011872	-0.665646845474159	-0.008213588641264041	0.746221692308615	2.8833	0.39228	0.0	0.0	0.0
2021-10-01T23:30:31.000000	-2.2903	-0.2527	-0.24143	-46.206	-3.5945	12.651	-2.30400548027061	0.029834994268395865	-0.24143	-46.298262739137776	2.094214312759424	12.651	-2.30400548027061	0.029834994268395865	-0.04543	-46.298262739137776	2.094214312759424	12.651	-0.9336174596295455	-0.008677202418432974	-0.3581663653011872	-0.665646845474159	-0.008213588641264041	0.746221692308615	2.8833	0.39228	0.0	0.0	0.0
2021-10-01T23:30:31.000000	-2.2578	-0.25016	-0.25025	-47.331	-3.7069	12.74	-2.271439147994534	0.028373624334326136	-0.25025	-47.428558017912245	2.1205077107927988	12.74	-2.271439147994534	0.028373624334326136	-0.054249999999999965	-47.428558017912245	2.1205077107927988	12.74	-0.9336174596295455	-0.008677202418432974	-0.3581663653011872	-0.665646845474159	-0.008213588641264041	0.746221692308615	2.8833	0.39228	0.0	0.0	0.0
2021-10-01T23:30:31.000000	-2.2253	-0.24761	-0.25893	-48.447	-3.8204	12.828	-2.2388715904167658	0.026922179048147532	-0.25893	-48.55005589677076	2.1446066260355003	12.828	-2.2388715904167658	0.026922179048147532	-0.06292999999999999	-48.55005589677076	2.1446066260355003	12.828	-0.9336174596295455	-0.008677202418432974	-0.3581663653011872	-0.665646845474159	-0.008213588641264041	0.746221692308615	2.8833	0.39228	0.0	0.0	0.0
2021-10-01T23:30:31.000000	-2.1927	-0.24503	-0.26748	-49.56	-3.9352	12.916	-2.2062011104550106	0.02548825468872426	-0.26748	-49.66873567048184	2.1670477465448004	12.916	-2.2062011104550106	0.02548825468872426	-0.07147999999999999	-49.66873567048184	2.1670477465448004	12.916	-0.9336174596295455	-0.008677202418432974	-0.3581663653011872	-0.665646845474159	-0.008213588641264041	0.746221692308615	2.8833	0.39228	0.0	0.0	0.0
2021-10-01T23:30:31.000000	-2.1601	-0.24244	-0.2759	-50.672	-4.0519	13.004	-2.1735294051915637	0.024064254977192223	-0.2759	-50.78665578672525	2.1874806537855926	13.004	-2.1735294051915637	0.024064254977192223	-0.07989999999999997	-50.78665578672525	2.1874806537855926	13.004	-0.9336174596295455	-0.008677202418432974	-0.3581663653011872	-0.665646845474159	-0.008213588641264041	0.746221692308615	2.8833	0.39228	0.0	0.0	0.0
2021-10-01T23:30:31.000000	-2.1275	-0.23982	-0.28421	-51.788	-4.1707	13.096	-2.140854024023041	0.022670029209333697	-0.28421	-51.90880307548042	2.206319505645965	13.096	-2.140854024023041	0.022670029209333697	-0.08821000000000001	-51.90880307548042	2.206319505645965	13.096	-0.9336174596295455	-0.008677202418432974	-0.3581663653011872	-0.665646845474159	-0.008213588641264041	0.746221692308615	2.8833	0.39228	0.0	0.0	0.0
2021-10-01T23:30:31.000000	-2.0949	-0.23718	-0.2924	-52.911	-4.292	13.192	-2.108176192251135	0.02129565273725756	-0.2924	-53.03820394318238	2.2235349067178207	13.192	-2.108176192251135	0.02129565273725756	-0.09639999999999999	-53.03820394318238	2.2235349067178207	13.192	-0.9336174596295455	-0.008677202418432974	-0.3581663653011872	-0.665646845474159	-0.008213588641264041	0.746221692308615	2.8833	0.39228	0.0	0.0	0.0
2021-10-01T23:30:31.000000	-2.0622	-0.23452	-0.30049	-54.045	-4.4163	13.293	-2.0753966633969325	0.019928872544045517	-0.30049	-54.17888951407219	2.2391207452833273	13.293	-2.0753966633969325	0.019928872544045517	-0.10448999999999997	-54.17888951407219	2.2391207452833273	13.293	-0.9336174596295455	-0.008677202418432974	-0.3581663653011872	-0.665646845474159	-0.008213588641264041	0.746221692308615	2.8833	0.39228	0.0	0.0	0.0
2021-10-01T23:30:31.000000	-2.0296	-0.23184	-0.30848	-55.193	-4.5438	13.401	-2.0427139304182593	0.018594194663534125	-0.30848	-55.33386168855104	2.253246118892208	13.401	-2.0427139304182593	0.018594194663534125	-0.11247999999999997	-55.33386168855104	2.253246118892208	13.401	-0.9336174596295455	-0.008677202418432974	-0.3581663653011872	-0.665646845474159	-0.008213588641264041	0.746221692308615	2.8833	0.39228	0.0	0.0	0.0
2021-10-01T23:30:31.000000	-1.9969	-0.22914	-0.31637	-56.357	-4.675	13.518	-2.0099295003572903	0.017267113061886857	-0.31637	-56.50516666128176	2.2656598554882716	13.518	-2.0099295003572903	0.017267113061886857	-0.12036999999999998	-56.50516666128176	2.2656598554882716	13.518	-0.9336174596295455	-0.008677202418432974	-0.3581663653011872	-0.665646845474159	-0.008213588641264041	0.746221692308615	2.8833	0.39228	0.0	0.0	0.0
2021-10-01T23:30:31.000000	-1.9641	-0.22641	-0.32417	-57.542	-4.8102	13.647	-1.9770421479123341	0.015957552386994894	-0.32417	-57.697803515260716	2.2766768664806927	13.647	-1.9770421479123341	0.015957552386994894	-0.12817	-57.697803515260716	2.2766768664806927	13.647	-0.9336174596295455	-0.008677202418432974	-0.3581663653011872	-0.665646845474159	-0.008213588641264041	0.746221692308615	2.8833	0.39228	0.0	0.0	0.0
2021-10-01T23:30:31.000000	-1.9314	-0.22367	-0.3319	-58.748	-4.9499	13.79	-1.944252816644598	0.014670169376912345	-0.3319	-58.91183351557247	2.2858009194749114	13.79	-1.944252816644598	0.014670169376912345	-0.13589999999999997	-58.91183351557247	2.2858009194749114	13.79	-0.9336174596295455	-0.008677202418432974	-0.3581663653011872	-0.665646845474159	-0.008213588641264041	0.746221692308615	2.8833	0.39228	0.0	0.0	0.0
2021-10-01T23:30:31.000000	-1.8986	-0.2209	-0.33955	-59.981	-5.0945	13.952	-1.9113605629928745	0.0134003072935851	-0.33955	-60.15326046301942	2.2933702095703783	13.952	-1.9113605629928745	0.0134003072935851	-0.14355	-60.15326046301942	2.2933702095703783	13.952	-0.9336174596295455	-0.008677202418432974	-0.3581663653011872	-0.665646845474159	-0.008213588641264041	0.746221692308615	2.8833	0.39228	0.0	0.0	0.0
2021-10-01T23:30:31.000000	-1.8659	-0.2181	-0.34714	-61.242	-5.2445	14.138	-1.8785638799149869	0.012172472170849685	-0.34714	-61.423138087475266	2.2990110345417127	14.138	-1.8785638799149869	0.012172472170849685	-0.15114	-61.423138087475266	2.2990110345417127	14.138	-0.9336174596295455	-0.008677202418432974	-0.3581663653011872	-0.665646845474159	-0.008213588641264041	0.746221692308615	2.8833	0.39228	0.0	0.0	0.0
2021-10-01T23:30:31.000000	-1.8331	-0.21528	-0.35468	-62.537	-5.4006	14.355	-1.8456654997548043	0.010952233326978367	-0.35468	-62.72750694879316	2.3027638500516305	14.355	-1.8456654997548043	0.010952233326978367	-0.15868	-62.72750694879316	2.3027638500516305	14.355	-0.9336174596295455	-0.008677202418432974	-0.3581663653011872	-0.665646845474159	-0.008213588641264041	0.746221692308615	2.8833	0.39228	0.0	0.0	0.0
2021-10-01T23:30:31.000000	-1.8003	-0.21244	-0.36219	-63.87	-5.5636	14.611	-1.8127646689912378	0.009751843778889463	-0.36219	-64.07043493026492	2.304324804945564	14.611	-1.8127646689912378	0.009751843778889463	-0.16619	-64.07043493026492	2.304324804945564	14.611	-0.9336174596295455	-0.008677202418432974	-0.3581663653011872	-0.665646845474159	-0.008213588641264041	0.746221692308615	2.8833	0.39228	0.0	0.0	0.0
2021-10-01T23:30:31.000000	-1.7675	-0.20957	-0.36969	-65.25	-5.7346	14.916	-1.779860162322596	0.00858122817447407	-0.36969	-65.46098899817872	2.303704959478126	14.916	-1.779860162322596	0.00858122817447407	-0.17369	-65.46098899817872	2.303704959478126	14.916	-0.9336174596295455	-0.008677202418432974	-0.3581663653011872	-0.665646845474159	-0.008213588641264041	0.746221692308615	2.8833	0.39228	0.0	0.0	0.0
2021-10-01T23:30:31.000000	-1.7348	-0.20668	-0.37719	-66.687	-5.9148	15.28	-1.747052451529482	0.0074427148827592715	-0.37719	-66.90924083662874	2.300938657594201	15.28	-1.747052451529482	0.0074427148827592715	-0.18119000000000002	-66.90924083662874	2.300938657594201	15.28	-0.9336174596295455	-0.008677202418432974	-0.3581663653011872	-0.665646845474159	-0.008213588641264041	0.746221692308615	2.8833	0.39228	0.0	0.0	0.0
2021-10-01T23:30:31.000000	-1.702	-0.20376	-0.38472	-68.192	-6.106	15.715	-1.714141818352381	0.006321722517799833	-0.38472	-68.42632811259983	2.2955872945343776	15.715	-1.714141818352381	0.006321722517799833	-0.18872	-68.42632811259983	2.2955872945343776	15.715	-0.9336174596295455	-0.008677202418432974	-0.3581663653011872	-0.665646845474159	-0.008213588641264041	0.746221692308615	2.8833	0.39228	0.0	0.0	0.0
2021-10-01T23:30:31.000000	-1.6692	-0.20081	-0.3923	-69.782	-6.3101	16.233	-1.6812275092702047	0.00523050409651396	-0.3923	-70.02935553482847	2.287848200075439	16.233	-1.6812275092702047	0.00523050409651396	-0.19629999999999997	-70.02935553482847	2.287848200075439	16.233	-0.9336174596295455	-0.008677202418432974	-0.3581663653011872	-0.665646845474159	-0.008213588641264041	0.746221692308615	2.8833	0.39228	0.0	0.0	0.0
2021-10-01T23:30:31.000000	-1.6365	-0.19784	-0.39996	-71.478	-6.5299	16.846	-1.6484099960635565	0.00417138798792871	-0.39996	-71.73950794835983	2.2775156063606827	16.846	-1.6484099960635565	0.00417138798792871	-0.20395999999999997	-71.73950794835983	2.2775156063606827	16.846	-0.9336174596295455	-0.008677202418432974	-0.3581663653011872	-0.665646845474159	-0.008213588641264041	0.746221692308615	2.8833	0.39228	0.0	0.0	0.0
2021-10-01T23:30:31.000000	-1.6038	-0.19483	-0.40773	-73.304	-6.7685	17.565	-1.6155875816501406	0.0031519704709081497	-0.40773	-73.58098435165724	2.2644535966042216	17.565	-1.6155875816501406	0.0031519704709081497	-0.21172999999999997	-73.58098435165724	2.2644535966042216	17.565	-0.9336174596295455	-0.008677202418432974	-0.3581663653011872	-0.665646845474159	-0.008213588641264041	0.746221692308615	2.8833	0.39228	0.0	0.0	0.0
2021-10-01T23:30:31.000000	-1.5711	-0.1918	-0.41563	-75.291	-7.0297	18.398	-1.5827627166333413	0.002152402249669977	-0.41563	-75.58501676782623	2.2486892398520606	18.398	-1.5827627166333413	0.002152402249669977	-0.21963	-75.58501676782623	2.2486892398520606	18.398	-0.9336174596295455	-0.008677202418432974	-0.3581663653011872	-0.665646845474159	-0.008213588641264041	0.746221692308615	2.8833	0.39228	0.0	0.0	0.0
2021-10-01T23:30:31.000000	-1.5385	-0.18873	-0.42369	-77.474	-7.3178	19.35	-1.550032196888687	0.0012047856369148124	-0.42369	-77.78686834421349	2.23024349343238	19.35	-1.550032196888687	0.0012047856369148124	-0.22769	-77.78686834421349	2.23024349343238	19.35	-0.9336174596295455	-0.008677202418432974	-0.3581663653011872	-0.665646845474159	-0.008213588641264041	0.746221692308615	2.8833	0.39228	0.0	0.0	0.0
2021-10-01T23:30:31.000000	-1.5059	-0.18564	-0.43193	-79.893	-7.6379	20.419	-1.5172992265406486	0.0002770183199420073	-0.43193	-80.22686257624655	2.2089559936879724	20.419	-1.5172992265406486	0.0002770183199420073	-0.23592999999999997	-80.22686257624655	2.2089559936879724	20.419	-0.9336174596295455	-0.008677202418432974	-0.3581663653011872	-0.665646845474159	-0.008213588641264041	0.746221692308615	2.8833	0.39228	0.0	0.0	0.0
2021-10-01T23:30:31.000000	-1.4734	-0.18251	-0.44034	-82.592	-7.9957	21.6	-1.484660601464755	-0.0005987973885478171	-0.44034	-82.94936633661099	2.1845610187648923	21.6	-1.484660601464755	-0.0005987973885478171	-0.24434	-82.94936633661099	2.1845610187648923	21.6	-0.9336174596295455	-0.008677202418432974	-0.3581663653011872	-0.665646845474159	-0.008213588641264041	0.746221692308615	2.8833	0.39228	0.0	0.0	0.0
2021-10-01T23:30:31.000000	-1.4409	-0.17934	-0.44893	-85.619	-8.397	22.878	-1.4520170751820938	-0.0014349145054728674	-0.44893	-86.00272861016573	2.157183721007012	22.878	-1.4520170751820938	-0.0014349145054728674	-0.25293	-86.00272861016573	2.157183721007012	22.878	-0.9336174596295455	-0.008677202418432974	-0.3581663653011872	-0.665646845474159	-0.008213588641264041	0.746221692308615	2.8833	0.39228	0.0	0.0	0.0
2021-10-01T23:30:31.000000	-1.4084	-0.17614	-0.45768	-89.023	-8.8484	24.233	-1.4193698729943574	-0.0022412576787243788	-0.45768	-89.43638887069423	2.12627781109609	24.233	-1.4193698729943574	-0.0022412576787243788	-0.26167999999999997	-89.43638887069423	2.12627781109609	24.233	-0.9336174596295455	-0.008677202418432974	-0.3581663653011872	-0.665646845474159	-0.008213588641264041	0.746221692308615	2.8833	0.39228	0.0	0.0	0.0
2021-10-01T23:30:31.000000	-1.376	-0.1729	-0.46656	-92.854	-9.3565	25.636	-1.386817016078765	-0.002995649243492937	-0.46656	-93.30077905676899	2.091419529883069	25.636	-1.386817016078765	-0.002995649243492937	-0.27055999999999997	-93.30077905676899	2.091419529883069	25.636	-0.9336174596295455	-0.008677202418432974	-0.3581663653011872	-0.665646845474159	-0.008213588641264041	0.746221692308615	2.8833	0.39228	0.0	0.0	0.0
2021-10-01T23:30:31.000000	-1.3437	-0.16961	-0.47554	-97.163	-9.9281	27.053	-1.3543572791336256	-0.0036881645518872797	-0.47554	-97.6473480777855	2.052109155430248	27.053	-1.3543572791336256	-0.0036881645518872797	-0.27954	-97.6473480777855	2.052109155430248	27.053	-0.9336174596295455	-0.008677202418432974	-0.3581663653011872	-0.665646845474159	-0.008213588641264041	0.746221692308615	2.8833	0.39228	0.0	0.0	0.0
2021-10-01T23:30:31.000000	-1.3113	-0.16628	-0.48456	-102.0	-10.57	28.443	-1.3217933945028073	-0.00435323428563511	-0.48456	-102.52655237835012	2.0077244356307506	28.443	-1.3217933945028073	-0.00435323428563511	-0.28856	-102.52655237835012	2.0077244356307506	28.443	-0.9336174596295455	-0.008677202418432974	-0.3581663653011872	-0.665646845474159	-0.008213588641264041	0.746221692308615	2.8833	0.39228	0.0	0.0	0.0
2021-10-01T23:30:31.000000	-1.2898	-0.16404	-0.49057	-105.55	-11.041	29.334	-1.30018093395779	-0.004764511795433052	-0.49057	-106.10751408940588	1.9752556205537477	29.334	-1.30018093395779	-0.004764511795433052	-0.29457	-106.10751408940588	1.9752556205537477	29.334	-0.9336174596295455	-0.008677202418432974	-0.3581663653011872	-0.665646845474159	-0.008213588641264041	0.746221692308615	2.8833	0.39228	0.0	0.0	0.0
2021-10-01T23:30:31.000000	-1.2754	-0.16253	-0.49456	-108.06	-11.376	29.904	-1.2857044204390176	-0.005030324400091879	-0.49456	-108.63964831676957	1.9503306408470813	29.904	-1.2857044204390176	-0.005030324400091879	-0.29856	-108.63964831676957	1.9503306408470813	29.904	-0.9336174596295455	-0.008677202418432974	-0.3581663653011872	-0.665646845474159	-0.008213588641264041	0.746221692308615	2.8833	0.39228	0.0	0.0	0.0
2021-10-01T23:30:31.000000	-1.2658	-0.16152	-0.49721	-109.81	-11.608	30.27	-1.2760530029926052	-0.0052042245872340465	-0.49721	-110.40488869697735	1.934506605840932	30.27	-1.2760530029926052	-0.0052042245872340465	-0.30121	-110.40488869697735	1.934506605840932	30.27	-0.9336174596295455	-0.008677202418432974	-0.3581663653011872	-0.665646845474159	-0.008213588641264041	0.746221692308615	2.8833	0.39228	0.0	0.0	1.0
2021-10-01T23:30:31.000000	-1.2248	-0.15715	-0.50838	-117.94	-12.691	31.681	-1.2348264897994174	-0.005890890395267995	-0.50838	-118.60632760573573	1.855837514679175	31.681	-1.2348264897994174	-0.005890890395267995	-0.31238000000000005	-118.60632760573573	1.855837514679175	31.681	-0.9336174596295455	-0.008677202418432974	-0.3581663653011872	-0.665646845474159	-0.008213588641264041	0.746221692308615	2.8833	0.39228	0.0	0.0	0.0
2021-10-01T23:30:31.000000	-1.1837	-0.15269	-0.5192	-127.25	-13.933	32.761	-1.1934897024120916	-0.006500487389199533	-0.5192	-127.998357262554	1.763952121682907	32.761	-1.1934897024120916	-0.006500487389199533	-0.3232	-127.998357262554	1.763952121682907	32.761	-0.9336174596295455	-0.008677202418432974	-0.3581663653011872	-0.665646845474159	-0.008213588641264041	0.746221692308615	2.8833	0.39228	0.0	0.0	0.0
2021-10-01T23:30:31.000000	-1.1425	-0.14814	-0.5295	-137.85	-15.354	33.39	-1.1520426408306275	-0.007033015569028661	-0.5295	-138.69259939761886	1.6524794496798272	33.39	-1.1520426408306275	-0.007033015569028661	-0.33349999999999996	-138.69259939761886	1.6524794496798272	33.39	-0.9336174596295455	-0.008677202418432974	-0.3581663653011872	-0.665646845474159	-0.008213588641264041	0.746221692308615	2.8833	0.39228	0.0	0.0	0.0
2021-10-01T23:30:31.000000	-1.1012	-0.14349	-0.53914	-149.92	-16.977	33.438	-1.1104840797533329	-0.0074785502868641995	-0.53914	-150.8705158668628	1.5206482389730596	33.438	-1.1104840797533329	-0.0074785502868641995	-0.34313999999999995	-150.8705158668628	1.5206482389730596	33.438	-0.9336174596295455	-0.008677202418432974	-0.3581663653011872	-0.665646845474159	-0.008213588641264041	0.746221692308615	2.8833	0.39228	0.0	0.0	0.0
2021-10-01T23:30:31.000000	-1.0596	-0.13875	-0.54794	-163.62	-18.827	32.754	-1.0686167515240765	-0.007871522224433797	-0.54794	-164.69396429077443	1.3632516969038377	32.754	-1.0686167515240765	-0.007871522224433797	-0.35194	-164.69396429077443	1.3632516969038377	32.754	-0.9336174596295455	-0.008677202418432974	-0.3581663653011872	-0.665646845474159	-0.008213588641264041	0.746221692308615	2.8833	0.39228	0.0	0.0	0.0
2021-10-01T23:30:31.000000	-1.0179	-0.13391	-0.55575	-179.19	-20.936	31.162	-1.0266379237989902	-0.008177500700009763	-0.55575	-180.405057184156	1.1779381908241682	31.162	-1.0266379237989902	-0.008177500700009763	-0.35974999999999996	-180.405057184156	1.1779381908241682	31.162	-0.9336174596295455	-0.008677202418432974	-0.3581663653011872	-0.665646845474159	-0.008213588641264041	0.746221692308615	2.8833	0.39228	0.0	0.0	0.0
2021-10-01T23:30:31.000000	-0.97602	-0.12898	-0.56243	-196.86	-23.342	28.453	-0.984469424696636	-0.008416212775017959	-0.56243	-198.2367175949337	0.9551759976595129	28.453	-0.984469424696636	-0.008416212775017959	-0.36643	-198.2367175949337	0.9551759976595129	28.453	-0.9336174596295455	-0.008677202418432974	-0.3581663653011872	-0.665646845474159	-0.008213588641264041	0.746221692308615	2.8833	0.39228	0.0	0.0	0.0
2021-10-01T23:30:31.000000	-0.93395	-0.12396	-0.56784	-216.98	-26.09	24.371	-0.9421013295691228	-0.008588883751150134	-0.56784	-218.54182205691222	0.693189761113409	24.371	-0.9421013295691228	-0.008588883751150134	-0.37184	-218.54182205691222	0.693189761113409	24.371	-0.9336174596295455	-0.008677202418432974	-0.3581663653011872	-0.665646845474159	-0.008213588641264041	0.746221692308615	2.8833	0.39228	0.0	0.0	0.0
2021-10-01T23:30:31.000000	-0.89173	-0.11885	-0.57186	-239.92	-29.236	18.602	-0.8995733370080156	-0.008690612421639002	-0.57186	-241.69444423153965	0.38173761559274055	18.602	-0.8995733370080156	-0.008690612421639002	-0.37586	-241.69444423153965	0.38173761559274055	18.602	-0.9336174596295455	-0.008677202418432974	-0.3581663653011872	-0.665646845474159	-0.008213588641264041	0.746221692308615	2.8833	0.39228	0.0	0.0	0.0
2021-10-01T23:30:31.000000	-0.84941	-0.11366	-0.57436	-266.17	-32.848	10.748	-0.8569362955544618	-0.00872519692591664	-0.57436	-268.18922391698857	0.013371738336871886	10.748	-0.8569362955544618	-0.00872519692591664	-0.37836	-268.18922391698857	0.013371738336871886	10.748	-0.9336174596295455	-0.008677202418432974	-0.3581663653011872	-0.665646845474159	-0.008213588641264041	0.746221692308615	2.8833	0.39228	0.0	0.0	0.0
2021-10-01T23:30:31.000000	-0.80704	-0.1084	-0.57525	-296.32	-37.011	0.30741	-0.8142410537496093	-0.008696435403415123	-0.57525	-298.6221304032193	-0.42397457791162196	0.30741	-0.8142410537496093	-0.008696435403415123	-0.37925000000000003	-298.6221304032193	-0.42397457791162196	0.30741	-0.9336174596295455	-0.008677202418432974	-0.3581663653011872	-0.665646845474159	-0.008213588641264041	0.746221692308615	2.8833	0.39228	0.0	0.0	0.0
