# Supplementary material for: Direct evidence of substorm-related impulsive injections of electrons at Mercury
Source: Nat Commun. 2023 Jul 18;14:4019. doi: 10.1038/s41467-023-39565-4 (PMC10354196; doi:10.1038/s41467-023-39565-4)
Supplement: Supplementary file 3 — SourceDatafile [file 41467_2023_39565_MOESM3_ESM.zip › SourceDataFile/FieldLinetracing/Final_KT17tracing_000919.txt]

2021-10-01T23:30:19.000000	-0.61056	-0.068629	0.55455	521.88	56.348	-109.24	-0.6143684246250416	0.006700154083643231	0.55455	524.8518541182792	-8.022638755705039	-109.24	-0.6143684246250416	0.006700154083643231	0.75055	524.8518541182792	-8.022638755705039	-109.24	-0.9339264567095703	0.01279308642268952	-0.35723621092729213	-0.6663025203180112	0.0074557555901366085	0.745644260439552	2.8888	0.32387	0.0	0.0	0.0
2021-10-01T23:30:19.000000	-0.65232	-0.073119	0.56227	459.03	49.132	-73.875	-0.6563639146782612	0.007360847045561669	0.56227	461.59126442135806	-7.483243540865097	-73.875	-0.6563639146782612	0.007360847045561669	0.75827	461.59126442135806	-7.483243540865097	-73.875	-0.9339264567095703	0.01279308642268952	-0.35723621092729213	-0.6663025203180112	0.0074557555901366085	0.745644260439552	2.8888	0.32387	0.0	0.0	0.0
2021-10-01T23:30:19.000000	-0.6944	-0.077602	0.56806	405.87	43.035	-46.45	-0.6986761357528145	0.008067696915142322	0.56806	408.08476979031076	-7.020597566379806	-46.45	-0.6986761357528145	0.008067696915142322	0.76406	408.08476979031076	-7.020597566379806	-46.45	-0.9339264567095703	0.01279308642268952	-0.35723621092729213	-0.6663025203180112	0.0074557555901366085	0.745644260439552	2.8888	0.32387	0.0	0.0	0.0
2021-10-01T23:30:19.000000	-0.7367	-0.082065	0.57195	360.56	37.847	-25.181	-0.7412042484775904	0.008821352717725495	0.57195	362.4805036776309	-6.617662926668288	-25.181	-0.7412042484775904	0.008821352717725495	0.7679499999999999	362.4805036776309	-6.617662926668288	-25.181	-0.9339264567095703	0.01279308642268952	-0.35723621092729213	-0.6663025203180112	0.0074557555901366085	0.745644260439552	2.8888	0.32387	0.0	0.0	0.0
2021-10-01T23:30:19.000000	-0.77913	-0.086496	0.574	321.69	33.406	-8.7313	-0.7838574606595377	0.00962269631555418	0.574	323.35924084325376	-6.262451379020433	-8.7313	-0.7838574606595377	0.00962269631555418	0.77	323.35924084325376	-6.262451379020433	-8.7313	-0.9339264567095703	0.01279308642268952	-0.35723621092729213	-0.6663025203180112	0.0074557555901366085	0.745644260439552	2.8888	0.32387	0.0	0.0	0.0
2021-10-01T23:30:19.000000	-0.82162	-0.090883	0.57428	288.14	29.582	3.912	-0.826564829401388	0.010475060174255035	0.57428	289.59349180137286	-5.946749556537274	3.912	-0.826564829401388	0.010475060174255035	0.7702800000000001	289.59349180137286	-5.946749556537274	3.912	-0.9339264567095703	0.01279308642268952	-0.35723621092729213	-0.6663025203180112	0.0074557555901366085	0.745644260439552	2.8888	0.32387	0.0	0.0	0.0
2021-10-01T23:30:19.000000	-0.86409	-0.095216	0.57288	259.04	26.273	13.525	-0.8692457322183201	0.011378566528184655	0.57288	260.3073141081985	-5.665187620520147	13.525	-0.8692457322183201	0.011378566528184655	0.76888	260.3073141081985	-5.665187620520147	13.525	-0.9339264567095703	0.01279308642268952	-0.35723621092729213	-0.6663025203180112	0.0074557555901366085	0.745644260439552	2.8888	0.32387	0.0	0.0	0.0
2021-10-01T23:30:19.000000	-0.90648	-0.099489	0.56989	233.68	23.399	20.707	-0.9118398860419719	0.012331818355926769	0.56989	234.7862553499218	-5.410166333978946	20.707	-0.9118398860419719	0.012331818355926769	0.76589	234.7862553499218	-5.410166333978946	20.707	-0.9339264567095703	0.01279308642268952	-0.35723621092729213	-0.6663025203180112	0.0074557555901366085	0.745644260439552	2.8888	0.32387	0.0	0.0	0.0
2021-10-01T23:30:19.000000	-0.94875	-0.10369	0.56541	211.49	20.894	25.928	-0.9543061219187483	0.013341824028183527	0.56541	212.45652360557924	-5.177346176561496	25.928	-0.9543061219187483	0.013341824028183527	0.7614099999999999	212.45652360557924	-5.177346176561496	25.928	-0.9339264567095703	0.01279308642268952	-0.35723621092729213	-0.6663025203180112	0.0074557555901366085	0.745644260439552	2.8888	0.32387	0.0	0.0	0.0
2021-10-01T23:30:19.000000	-0.99086	-0.10782	0.55958	192.03	18.705	29.558	-0.9966048637872537	0.014402689873398503	0.55958	192.87494026899193	-4.965414507650774	29.558	-0.9966048637872537	0.014402689873398503	0.7555799999999999	192.87494026899193	-4.965414507650774	29.558	-0.9339264567095703	0.01279308642268952	-0.35723621092729213	-0.6663025203180112	0.0074557555901366085	0.745644260439552	2.8888	0.32387	0.0	0.0	0.0
2021-10-01T23:30:19.000000	-1.0328	-0.11188	0.55252	174.91	16.787	31.896	-1.0387263095297663	0.015512198125090748	0.55252	175.64893021479048	-4.771245476775949	31.896	-1.0387263095297663	0.015512198125090748	0.7485200000000001	175.64893021479048	-4.771245476775949	31.896	-0.9339264567095703	0.01279308642268952	-0.35723621092729213	-0.6663025203180112	0.0074557555901366085	0.745644260439552	2.8888	0.32387	0.0	0.0	0.0
2021-10-01T23:30:19.000000	-1.0745	-0.11585	0.54437	159.85	15.105	33.181	-1.080598536007664	0.01668162096719987	0.54437	160.4963147461003	-4.5952669041850704	33.181	-1.080598536007664	0.01668162096719987	0.74037	160.4963147461003	-4.5952669041850704	33.181	-0.9339264567095703	0.01279308642268952	-0.35723621092729213	-0.6663025203180112	0.0074557555901366085	0.745644260439552	2.8888	0.32387	0.0	0.0	0.0
2021-10-01T23:30:19.000000	-1.1161	-0.11975	0.53528	146.58	13.63	33.612	-1.1223629388948069	0.017908263327629056	0.53528	147.14557499495314	-4.4331771230833095	33.612	-1.1223629388948069	0.017908263327629056	0.7312799999999999	147.14557499495314	-4.4331771230833095	33.612	-0.9339264567095703	0.01279308642268952	-0.35723621092729213	-0.6663025203180112	0.0074557555901366085	0.745644260439552	2.8888	0.32387	0.0	0.0	0.0
2021-10-01T23:30:19.000000	-1.1575	-0.12357	0.52541	134.91	12.338	33.358	-1.1639190464105917	0.019189796837351197	0.52541	135.40520192735596	-4.285514556264834	33.358	-1.1639190464105917	0.019189796837351197	0.7214100000000001	135.40520192735596	-4.285514556264834	33.358	-0.9339264567095703	0.01279308642268952	-0.35723621092729213	-0.6663025203180112	0.0074557555901366085	0.745644260439552	2.8888	0.32387	0.0	0.0	0.0
2021-10-01T23:30:19.000000	-1.1987	-0.12731	0.51491	124.65	11.206	32.562	-1.2052668585550181	0.020526221496366376	0.51491	125.08380903948515	-4.151825161734701	32.562	-1.2052668585550181	0.020526221496366376	0.7109099999999999	125.08380903948515	-4.151825161734701	32.562	-0.9339264567095703	0.01279308642268952	-0.35723621092729213	-0.6663025203180112	0.0074557555901366085	0.745644260439552	2.8888	0.32387	0.0	0.0	0.0
2021-10-01T23:30:19.000000	-1.2398	-0.13097	0.50395	115.67	10.218	31.353	-1.246505621806998	0.02192979032159273	0.50395	116.05041542604835	-4.032059454125081	31.353	-1.246505621806998	0.02192979032159273	0.6999500000000001	116.05041542604835	-4.032059454125081	31.353	-0.9339264567095703	0.01279308642268952	-0.35723621092729213	-0.6663025203180112	0.0074557555901366085	0.745644260439552	2.8888	0.32387	0.0	0.0	0.0
2021-10-01T23:30:19.000000	-1.2809	-0.13456	0.49269	107.83	9.3577	29.846	-1.287735807947135	0.023402831682057396	0.49269	108.16407877481127	-3.9252403858130602	29.846	-1.287735807947135	0.023402831682057396	0.68869	108.16407877481127	-3.9252403858130602	29.846	-0.9339264567095703	0.01279308642268952	-0.35723621092729213	-0.6663025203180112	0.0074557555901366085	0.745644260439552	2.8888	0.32387	0.0	0.0	0.0
2021-10-01T23:30:19.000000	-1.3219	-0.13809	0.48129	101.02	8.6115	28.148	-1.3288593957982098	0.02492316791295096	0.48129	101.31396154867004	-3.8313871593205757	28.148	-1.3288593957982098	0.02492316791295096	0.67729	101.31396154867004	-3.8313871593205757	28.148	-0.9339264567095703	0.01279308642268952	-0.35723621092729213	-0.6663025203180112	0.0074557555901366085	0.745644260439552	2.8888	0.32387	0.0	0.0	0.0
2021-10-01T23:30:19.000000	-1.3629	-0.14156	0.46988	95.122	7.9666	26.355	-1.369975631839133	0.026503052031191604	0.46988	95.3813845163431	-3.7487447639848117	26.355	-1.369975631839133	0.026503052031191604	0.66588	95.3813845163431	-3.7487447639848117	26.355	-0.9339264567095703	0.01279308642268952	-0.35723621092729213	-0.6663025203180112	0.0074557555901366085	0.745644260439552	2.8888	0.32387	0.0	0.0	0.0
2021-10-01T23:30:19.000000	-1.404	-0.14497	0.45859	90.04	7.4108	24.554	-1.4111837625488173	0.028154737053697615	0.45859	90.26957619001105	-3.6776583739914948	24.554	-1.4111837625488173	0.028154737053697615	0.65459	90.26957619001105	-3.6776583739914948	24.554	-0.9339264567095703	0.01279308642268952	-0.35723621092729213	-0.6663025203180112	0.0074557555901366085	0.745644260439552	2.8888	0.32387	0.0	0.0	0.0
2021-10-01T23:30:19.000000	-1.4451	-0.14832	0.4475	85.666	6.9324	22.82	-1.4523845414483507	0.029865969963550704	0.4475	85.86991676946964	-3.6165065691016034	22.82	-1.4523845414483507	0.029865969963550704	0.6435	85.86991676946964	-3.6165065691016034	22.82	-0.9339264567095703	0.01279308642268952	-0.35723621092729213	-0.6663025203180112	0.0074557555901366085	0.745644260439552	2.8888	0.32387	0.0	0.0	0.0
2021-10-01T23:30:19.000000	-1.4863	-0.15163	0.43668	81.897	6.5201	21.212	-1.4936796656200286	0.031629154481886856	0.43668	82.07879779052793	-3.5638835940063833	21.212	-1.4936796656200286	0.031629154481886856	0.63268	82.07879779052793	-3.5638835940063833	21.212	-0.9339264567095703	0.01279308642268952	-0.35723621092729213	-0.6663025203180112	0.0074557555901366085	0.745644260439552	2.8888	0.32387	0.0	0.0	0.0
2021-10-01T23:30:19.000000	-1.5275	-0.15489	0.42615	78.632	6.1633	19.769	-1.5349686632832475	0.03344196223967891	0.42615	78.79468148969157	-3.517934028383058	19.769	-1.5349686632832475	0.03344196223967891	0.62215	78.79468148969157	-3.517934028383058	19.769	-0.9339264567095703	0.01279308642268952	-0.35723621092729213	-0.6663025203180112	0.0074557555901366085	0.745644260439552	2.8888	0.32387	0.0	0.0	0.0
2021-10-01T23:30:19.000000	-1.5689	-0.1581	0.41591	75.777	5.8522	18.513	-1.576450027395831	0.03532889927076338	0.41591	75.92307538112546	-3.4768661912618324	18.513	-1.576450027395831	0.03532889927076338	0.61191	75.92307538112546	-3.4768661912618324	18.513	-0.9339264567095703	0.01279308642268952	-0.35723621092729213	-0.6663025203180112	0.0074557555901366085	0.745644260439552	2.8888	0.32387	0.0	0.0	0.0
2021-10-01T23:30:19.000000	-1.6103	-0.16128	0.40592	73.247	5.5779	17.449	-1.617927715603339	0.03724561024552139	0.40592	73.3785294392488	-3.439097954885355	17.449	-1.617927715603339	0.03724561024552139	0.60192	73.3785294392488	-3.439097954885355	17.449	-0.9339264567095703	0.01279308642268952	-0.35723621092729213	-0.6663025203180112	0.0074557555901366085	0.745644260439552	2.8888	0.32387	0.0	0.0	0.0
2021-10-01T23:30:19.000000	-1.6517	-0.16442	0.39615	70.972	5.333	16.568	-1.6594005026040795	0.039202019811844124	0.39615	71.09066440557132	-3.4033964468503264	16.568	-1.6594005026040795	0.039202019811844124	0.59215	71.09066440557132	-3.4033964468503264	16.568	-0.9339264567095703	0.01279308642268952	-0.35723621092729213	-0.6663025203180112	0.0074557555901366085	0.745644260439552	2.8888	0.32387	0.0	0.0	0.0
2021-10-01T23:30:19.000000	-1.6932	-0.16751	0.38653	68.89	5.1114	15.85	-1.7009664095752728	0.0412203056345411	0.38653	68.99720002913568	-3.368218831881057	15.85	-1.7009664095752728	0.0412203056345411	0.58253	68.99720002913568	-3.368218831881057	15.85	-0.9339264567095703	0.01279308642268952	-0.35723621092729213	-0.6663025203180112	0.0074557555901366085	0.745644260439552	2.8888	0.32387	0.0	0.0	0.0
2021-10-01T23:30:19.000000	-1.7348	-0.17058	0.37702	66.957	4.9083	15.274	-1.7426291124219944	0.04327069376993861	0.37702	67.05387971440858	-3.332937613521284	15.274	-1.7426291124219944	0.04327069376993861	0.5730200000000001	67.05387971440858	-3.332937613521284	15.274	-0.9339264567095703	0.01279308642268952	-0.35723621092729213	-0.6663025203180112	0.0074557555901366085	0.745644260439552	2.8888	0.32387	0.0	0.0	0.0
2021-10-01T23:30:19.000000	-1.7763	-0.1736	0.36756	65.137	4.7199	14.814	-1.784186442281345	0.0453584521278739	0.36756	65.22450911433886	-3.2969130718790893	14.814	-1.784186442281345	0.0453584521278739	0.5635600000000001	65.22450911433886	-3.2969130718790893	14.814	-0.9339264567095703	0.01279308642268952	-0.35723621092729213	-0.6663025203180112	0.0074557555901366085	0.745644260439552	2.8888	0.32387	0.0	0.0	0.0
2021-10-01T23:30:19.000000	-1.8179	-0.1766	0.35811	63.405	4.5434	14.446	-1.825840568016224	0.04747831279850975	0.35811	63.48393352472483	-3.259860854134444	14.446	-1.825840568016224	0.04747831279850975	0.55411	63.48393352472483	-3.259860854134444	14.446	-0.9339264567095703	0.01279308642268952	-0.35723621092729213	-0.6663025203180112	0.0074557555901366085	0.745644260439552	2.8888	0.32387	0.0	0.0	0.0
2021-10-01T23:30:19.000000	-1.8594	-0.17956	0.34862	61.741	4.3769	14.15	-1.8673905460654232	0.04962561904379209	0.34862	61.812070842462695	-3.2212160400030214	14.15	-1.8673905460654232	0.04962561904379209	0.54462	61.812070842462695	-3.2212160400030214	14.15	-0.9339264567095703	0.01279308642268952	-0.35723621092729213	-0.6663025203180112	0.0074557555901366085	0.745644260439552	2.8888	0.32387	0.0	0.0	0.0
2021-10-01T23:30:19.000000	-1.9009	-0.18249	0.33906	60.134	4.2187	13.907	-1.9089368482095475	0.051802699232747995	0.33906	60.19779565358453	-3.1813179877653175	13.907	-1.9089368482095475	0.051802699232747995	0.53506	60.19779565358453	-3.1813179877653175	13.907	-0.9339264567095703	0.01279308642268952	-0.35723621092729213	-0.6663025203180112	0.0074557555901366085	0.745644260439552	2.8888	0.32387	0.0	0.0	0.0
2021-10-01T23:30:19.000000	-1.9424	-0.18538	0.32941	58.575	4.0678	13.703	-1.9504782491469044	0.054019478013268646	0.32941	58.63205324481909	-3.140056390687807	13.703	-1.9504782491469044	0.054019478013268646	0.5254099999999999	58.63205324481909	-3.140056390687807	13.703	-0.9339264567095703	0.01279308642268952	-0.35723621092729213	-0.6663025203180112	0.0074557555901366085	0.745644260439552	2.8888	0.32387	0.0	0.0	0.0
2021-10-01T23:30:19.000000	-1.9839	-0.18825	0.31964	57.055	3.9233	13.528	-1.9920171994808775	0.056256106089571684	0.31964	57.10580115591203	-3.097221695558055	13.528	-1.9920171994808775	0.056256106089571684	0.51564	57.10580115591203	-3.097221695558055	13.528	-0.9339264567095703	0.01279308642268952	-0.35723621092729213	-0.6663025203180112	0.0074557555901366085	0.745644260439552	2.8888	0.32387	0.0	0.0	0.0
2021-10-01T23:30:19.000000	-2.0254	-0.19109	0.30974	55.57	3.7844	13.374	-2.0335524739097752	0.058522508109548205	0.30974	55.61497150357155	-3.0531177535306266	13.374	-2.0335524739097752	0.058522508109548205	0.5057400000000001	55.61497150357155	-3.0531177535306266	13.374	-0.9339264567095703	0.01279308642268952	-0.35723621092729213	-0.6663025203180112	0.0074557555901366085	0.745644260439552	2.8888	0.32387	0.0	0.0	0.0
2021-10-01T23:30:19.000000	-2.0668	-0.1939	0.29969	54.113	3.6505	13.235	-2.0749848259546857	0.0608064310562802	0.29969	54.1525435161723	-3.007482332294715	13.235	-2.0749848259546857	0.0608064310562802	0.49569	54.1525435161723	-3.007482332294715	13.235	-0.9339264567095703	0.01279308642268952	-0.35723621092729213	-0.6663025203180112	0.0074557555901366085	0.745644260439552	2.8888	0.32387	0.0	0.0	0.0
2021-10-01T23:30:19.000000	-2.1082	-0.19667	0.28948	52.678	3.521	13.107	-2.116412276792829	0.06313005259457674	0.28948	52.71248888687806	-2.9601757297086957	13.107	-2.116412276792829	0.06313005259457674	0.48548	52.71248888687806	-2.9601757297086957	13.107	-0.9339264567095703	0.01279308642268952	-0.35723621092729213	-0.6663025203180112	0.0074557555901366085	0.745644260439552	2.8888	0.32387	0.0	0.0	0.0
2021-10-01T23:30:19.000000	-2.1495	-0.19943	0.2791	51.26	3.3951	12.987	-2.1577392558503683	0.06545134576384637	0.2791	51.28974726760789	-2.9113792667579537	12.987	-2.1577392558503683	0.06545134576384637	0.4751	51.28974726760789	-2.9113792667579537	12.987	-0.9339264567095703	0.01279308642268952	-0.35723621092729213	-0.6663025203180112	0.0074557555901366085	0.745644260439552	2.8888	0.32387	0.0	0.0	0.0
2021-10-01T23:30:19.000000	-2.1908	-0.20215	0.26854	49.85	3.2724	12.873	-2.1990613337011404	0.06781233752468063	0.26854	49.87533746319207	-2.8603871578354907	12.873	-2.1990613337011404	0.06781233752468063	0.46454	49.87533746319207	-2.8603871578354907	12.873	-0.9339264567095703	0.01279308642268952	-0.35723621092729213	-0.6663025203180112	0.0074557555901366085	0.745644260439552	2.8888	0.32387	0.0	0.0	0.0
2021-10-01T23:30:19.000000	-2.2321	-0.20484	0.25778	48.441	3.1521	12.762	-2.2403797356468367	0.07020310322918849	0.25778	48.462214195971384	-2.8071356635883262	12.762	-2.2403797356468367	0.07020310322918849	0.45378	48.462214195971384	-2.8071356635883262	12.762	-0.9339264567095703	0.01279308642268952	-0.35723621092729213	-0.6663025203180112	0.0074557555901366085	0.745644260439552	2.8888	0.32387	0.0	0.0	0.0
2021-10-01T23:30:19.000000	-2.2733	-0.20751	0.24681	47.026	3.0337	12.65	-2.281596440510238	0.07260146521256045	0.24681	47.04336894733744	-2.7512633052267423	12.65	-2.281596440510238	0.07260146521256045	0.44281000000000004	47.04336894733744	-2.7512633052267423	12.65	-0.9339264567095703	0.01279308642268952	-0.35723621092729213	-0.6663025203180112	0.0074557555901366085	0.745644260439552	2.8888	0.32387	0.0	0.0	0.0
2021-10-01T23:30:19.000000	-2.3144	-0.21016	0.23563	45.596	2.9166	12.534	-2.322711448291344	0.07500742347479658	0.23563	45.609796016086655	-2.692262790101565	12.534	-2.322711448291344	0.07500742347479658	0.43163	45.609796016086655	-2.692262790101565	12.534	-0.9339264567095703	0.01279308642268952	-0.35723621092729213	-0.6663025203180112	0.0074557555901366085	0.745644260439552	2.8888	0.32387	0.0	0.0	0.0
2021-10-01T23:30:19.000000	-2.3555	-0.21277	0.22421	44.142	2.8002	12.411	-2.3638215548656825	0.07745308032859746	0.22421	44.152489701015455	-2.6296268255636273	12.411	-2.3638215548656825	0.07745308032859746	0.42021	44.152489701015455	-2.6296268255636273	12.411	-0.9339264567095703	0.01279308642268952	-0.35723621092729213	-0.6663025203180112	0.0074557555901366085	0.745644260439552	2.8888	0.32387	0.0	0.0	0.0
2021-10-01T23:30:19.000000	-2.3965	-0.21536	0.21254	42.655	2.684	12.278	-2.404829964357725	0.07990633346126239	0.21254	42.66245655393718	-2.562748872484842	12.278	-2.404829964357725	0.07990633346126239	0.40854	42.66245655393718	-2.562748872484842	12.278	-0.9339264567095703	0.01279308642268952	-0.35723621092729213	-0.6663025203180112	0.0074557555901366085	0.745644260439552	2.8888	0.32387	0.0	0.0	0.0
2021-10-01T23:30:19.000000	-2.4374	-0.21793	0.20061	41.125	2.5674	12.131	-2.445736676767472	0.08236718287279146	0.20061	41.129698408859134	-2.490999108046858	12.131	-2.445736676767472	0.08236718287279146	0.39661	41.129698408859134	-2.490999108046858	12.131	-0.9339264567095703	0.01279308642268952	-0.35723621092729213	-0.6663025203180112	0.0074557555901366085	0.745644260439552	2.8888	0.32387	0.0	0.0	0.0
2021-10-01T23:30:19.000000	-2.4783	-0.22047	0.18841	39.538	2.4497	11.969	-2.486639713272144	0.0848578062279941	0.18841	39.54023498761522	-2.413356835233502	11.969	-2.486639713272144	0.0848578062279941	0.38441000000000003	39.54023498761522	-2.413356835233502	11.969	-0.9339264567095703	0.01279308642268952	-0.35723621092729213	-0.6663025203180112	0.0074557555901366085	0.745644260439552	2.8888	0.32387	0.0	0.0	0.0
2021-10-01T23:30:19.000000	-2.5191	-0.22299	0.1759	37.879	2.3301	11.789	-2.5274410526945204	0.08735602586206087	0.1759	37.87908129423334	-2.3287780733383334	11.789	-2.5274410526945204	0.08735602586206087	0.3719	37.87908129423334	-2.3287780733383334	11.789	-0.9339264567095703	0.01279308642268952	-0.35723621092729213	-0.6663025203180112	0.0074557555901366085	0.745644260439552	2.8888	0.32387	0.0	0.0	0.0
2021-10-01T23:30:19.000000	-2.5597	-0.22548	0.16305	36.128	2.2075	11.591	-2.5680402232539974	0.08985951340596471	0.16305	36.126253249745005	-2.2359039302457315	11.591	-2.5680402232539974	0.08985951340596471	0.35905	36.126253249745005	-2.2359039302457315	11.591	-0.9339264567095703	0.01279308642268952	-0.35723621092729213	-0.6663025203180112	0.0074557555901366085	0.745644260439552	2.8888	0.32387	0.0	0.0	0.0
2021-10-01T23:30:19.000000	-2.6003	-0.22795	0.14982	34.256	2.0803	11.375	-2.608636943210091	0.0923828502456509	0.14982	34.25277332699508	-2.132768974711993	11.375	-2.608636943210091	0.0923828502456509	0.34582	34.25277332699508	-2.132768974711993	11.375	-0.9339264567095703	0.01279308642268952	-0.35723621092729213	-0.6663025203180112	0.0074557555901366085	0.745644260439552	2.8888	0.32387	0.0	0.0	0.0
2021-10-01T23:30:19.000000	-2.6406	-0.2304	0.13615	32.225	1.9465	11.141	-2.6489334731260654	0.09488927733036479	0.13615	32.22068280365871	-2.016701989886422	11.141	-2.6489334731260654	0.09488927733036479	0.33215	32.22068280365871	-2.016701989886422	11.141	-0.9339264567095703	0.01279308642268952	-0.35723621092729213	-0.6663025203180112	0.0074557555901366085	0.745644260439552	2.8888	0.32387	0.0	0.0	0.0
2021-10-01T23:30:19.000000	-2.6808	-0.23282	0.12191	29.977	1.8026	10.892	-2.6891270806580527	0.09741322534183389	0.12191	29.971989866374866	-1.8840698527183473	10.892	-2.6891270806580527	0.09741322534183389	0.31791	29.971989866374866	-1.8840698527183473	10.892	-0.9339264567095703	0.01279308642268952	-0.35723621092729213	-0.6663025203180112	0.0074557555901366085	0.745644260439552	2.8888	0.32387	0.0	0.0	0.0
2021-10-01T23:30:19.000000	-2.7208	-0.23521	0.10694	27.424	1.6435	10.631	-2.7291185193271406	0.09994244126314011	0.10694	27.4187327098383	-1.7291514787442162	10.631	-2.7291185193271406	0.09994244126314011	0.30294	27.4187327098383	-1.7291514787442162	10.631	-0.9339264567095703	0.01279308642268952	-0.35723621092729213	-0.6663025203180112	0.0074557555901366085	0.745644260439552	2.8888	0.32387	0.0	0.0	0.0
2021-10-01T23:30:19.000000	-2.7603	-0.23758	0.090954	24.427	1.4608	10.36	-2.768611274998285	0.10243024139563739	0.090954	24.421929474940388	-1.5432518786762586	10.36	-2.768611274998285	0.10243024139563739	0.286954	24.421929474940388	-1.5432518786762586	10.36	-0.9339264567095703	0.01279308642268952	-0.35723621092729213	-0.6663025203180112	0.0074557555901366085	0.745644260439552	2.8888	0.32387	0.0	0.0	0.0
2021-10-01T23:30:19.000000	-2.7863	-0.23914	0.079471	22.064	1.3187	10.177	-2.794606506579292	0.10406778072335715	0.079471	22.059323641212444	-1.3947423354317852	10.177	-2.794606506579292	0.10406778072335715	0.275471	22.059323641212444	-1.3947423354317852	10.177	-0.9339264567095703	0.01279308642268952	-0.35723621092729213	-0.6663025203180112	0.0074557555901366085	0.745644260439552	2.8888	0.32387	0.0	0.0	0.0
2021-10-01T23:30:19.000000	-2.8119	-0.24066	0.067011	19.272	1.152	9.9938	-2.8201998510378843	0.10569600657496864	0.067011	19.26793617079075	-1.218081983420341	9.9938	-2.8201998510378843	0.10569600657496864	0.263011	19.26793617079075	-1.218081983420341	9.9938	-0.9339264567095703	0.01279308642268952	-0.35723621092729213	-0.6663025203180112	0.0074557555901366085	0.745644260439552	2.8888	0.32387	0.0	0.0	0.0
2021-10-01T23:30:19.000000	-2.8285	-0.24166	0.057923	17.069	1.0209	9.873	-2.8367972967064343	0.1067375425942794	0.057923	17.065472535182785	-1.0782601545647617	9.873	-2.8367972967064343	0.1067375425942794	0.253923	17.065472535182785	-1.0782601545647617	9.873	-0.9339264567095703	0.01279308642268952	-0.35723621092729213	-0.6663025203180112	0.0074557555901366085	0.745644260439552	2.8888	0.32387	0.0	0.0	0.0
2021-10-01T23:30:19.000000	-2.8446	-0.24262	0.047914	14.474	0.86644	9.755	-2.852893608773658	0.10775751212056359	0.047914	14.471100397488243	-0.9135904768634563	9.755	-2.852893608773658	0.10775751212056359	0.24391400000000002	14.471100397488243	-0.9135904768634563	9.755	-0.9339264567095703	0.01279308642268952	-0.35723621092729213	-0.6663025203180112	0.0074557555901366085	0.745644260439552	2.8888	0.32387	0.0	0.0	0.0
2021-10-01T23:30:19.000000	-2.8549	-0.24324	0.040519	12.444	0.74543	9.6794	-2.8631919648064725	0.10840424469388976	0.040519	12.441569499804832	-0.7849523975542411	9.6794	-2.8631919648064725	0.10840424469388976	0.236519	12.441569499804832	-0.7849523975542411	9.6794	-0.9339264567095703	0.01279308642268952	-0.35723621092729213	-0.6663025203180112	0.0074557555901366085	0.745644260439552	2.8888	0.32387	0.0	0.0	0.0
2021-10-01T23:30:19.000000	-2.8645	-0.24381	0.032302	10.08	0.60432	9.6083	-2.872789468978444	0.10901482938824411	0.032302	10.078092506155258	-0.6353377839993578	9.6083	-2.872789468978444	0.10901482938824411	0.228302	10.078092506155258	-0.6353377839993578	9.6083	-0.9339264567095703	0.01279308642268952	-0.35723621092729213	-0.6663025203180112	0.0074557555901366085	0.745644260439552	2.8888	0.32387	0.0	0.0	0.0
2021-10-01T23:30:19.000000	-2.873	-0.24432	0.022943	7.2639	0.43588	9.5452	-2.8812879100722353	0.10955017878384476	0.022943	7.262573431821435	-0.4574513436436816	9.5452	-2.8812879100722353	0.10955017878384476	0.218943	7.262573431821435	-0.4574513436436816	9.5452	-0.9339264567095703	0.01279308642268952	-0.35723621092729213	-0.6663025203180112	0.0074557555901366085	0.745644260439552	2.8888	0.32387	0.0	0.0	0.0
2021-10-01T23:30:19.000000	-2.8775	-0.24459	0.015872	5.0656	0.30412	9.5111	-2.8857870847689475	0.10983359905210396	0.015872	5.064693510810661	-0.3188604333440782	9.5111	-2.8857870847689475	0.10983359905210396	0.211872	5.064693510810661	-0.3188604333440782	9.5111	-0.9339264567095703	0.01279308642268952	-0.35723621092729213	-0.6663025203180112	0.0074557555901366085	0.745644260439552	2.8888	0.32387	0.0	0.0	0.0
2021-10-01T23:30:19.000000	-2.8807	-0.24478	0.0080651	2.5884	0.15546	9.4876	-2.8889862528262715	0.11003712728355539	0.0080651	2.587944400255542	-0.16286851379558243	9.4876	-2.8889862528262715	0.11003712728355539	0.2040651	2.587944400255542	-0.16286851379558243	9.4876	-0.9339264567095703	0.01279308642268952	-0.35723621092729213	-0.6663025203180112	0.0074557555901366085	0.745644260439552	2.8888	0.32387	0.0	0.0	0.0
2021-10-01T23:30:19.000000	-2.8818	-0.24485	-0.00027307	-0.08781	-0.0052746	9.4793	-2.890086541206145	0.11010243793441785	-0.00027307	-0.08779463076286907	0.005524519379229575	9.4793	-2.890086541206145	0.11010243793441785	0.19572693000000002	-0.08779463076286907	0.005524519379229575	9.4793	-0.9339264567095703	0.01279308642268952	-0.35723621092729213	-0.6663025203180112	0.0074557555901366085	0.745644260439552	2.8888	0.32387	0.0	0.0	0.0
2021-10-01T23:30:19.000000	-2.8773	-0.24458	-0.016353	-5.2165	-0.31317	9.513	-2.885587366509432	0.10981901766615862	-0.016353	-5.21556534551975	0.3283684295321928	9.513	-2.885587366509432	0.10981901766615862	0.179647	-5.21556534551975	0.3283684295321928	9.513	-0.9339264567095703	0.01279308642268952	-0.35723621092729213	-0.6663025203180112	0.0074557555901366085	0.745644260439552	2.8888	0.32387	0.0	0.0	0.0
2021-10-01T23:30:19.000000	-2.8671	-0.24397	-0.029721	-9.3152	-0.55863	9.5889	-2.875389482257222	0.10917461346185964	-0.029721	-9.31345703200745	0.5869724268234177	9.5889	-2.875389482257222	0.10917461346185964	0.166279	-9.31345703200745	0.5869724268234177	9.5889	-0.9339264567095703	0.01279308642268952	-0.35723621092729213	-0.6663025203180112	0.0074557555901366085	0.745644260439552	2.8888	0.32387	0.0	0.0	0.0
2021-10-01T23:30:19.000000	-2.8544	-0.24321	-0.040852	-12.537	-0.75101	9.6826	-2.8626920565068374	0.10837275355297207	-0.040852	-12.534552443536894	0.790809749764931	9.6826	-2.8626920565068374	0.10837275355297207	0.155148	-12.534552443536894	0.790809749764931	9.6826	-0.9339264567095703	0.01279308642268952	-0.35723621092729213	-0.6663025203180112	0.0074557555901366085	0.745644260439552	2.8888	0.32387	0.0	0.0	0.0
2021-10-01T23:30:19.000000	-2.8262	-0.24152	-0.059241	-17.397	-1.0404	9.8897	-2.8344974734677764	0.10659466827563624	-0.059241	-17.393390324312723	1.0990969866688056	9.8897	-2.8344974734677764	0.10659466827563624	0.13675900000000002	-17.393390324312723	1.0990969866688056	9.8897	-0.9339264567095703	0.01279308642268952	-0.35723621092729213	-0.6663025203180112	0.0074557555901366085	0.745644260439552	2.8888	0.32387	0.0	0.0	0.0
2021-10-01T23:30:19.000000	-2.7963	-0.23973	-0.07477	-21.04	-1.2575	10.106	-2.804603447270295	0.1047075281896021	-0.07477	-21.035540850801087	1.3300102872829727	10.106	-2.804603447270295	0.1047075281896021	0.12123	-21.035540850801087	1.3300102872829727	10.106	-0.9339264567095703	0.01279308642268952	-0.35723621092729213	-0.6663025203180112	0.0074557555901366085	0.745644260439552	2.8888	0.32387	0.0	0.0	0.0
2021-10-01T23:30:19.000000	-2.7656	-0.2379	-0.088685	-23.975	-1.4335	10.323	-2.773910548034752	0.10276206255978665	-0.088685	-23.96999031664013	1.5149625309487105	10.323	-2.773910548034752	0.10276206255978665	0.10731500000000001	-23.96999031664013	1.5149625309487105	10.323	-0.9339264567095703	0.01279308642268952	-0.35723621092729213	-0.6663025203180112	0.0074557555901366085	0.745644260439552	2.8888	0.32387	0.0	0.0	0.0
2021-10-01T23:30:19.000000	-2.7345	-0.23604	-0.10156	-26.449	-1.5836	10.538	-2.742816986978486	0.10079735880597174	-0.10156	-26.44373998331369	1.669133204659492	10.538	-2.742816986978486	0.10079735880597174	0.09444000000000001	-26.44373998331369	1.669133204659492	10.538	-0.9339264567095703	0.01279308642268952	-0.35723621092729213	-0.6663025203180112	0.0074557555901366085	0.745644260439552	2.8888	0.32387	0.0	0.0	0.0
2021-10-01T23:30:19.000000	-2.7031	-0.23415	-0.11371	-28.605	-1.7166	10.749	-2.7114220105804088	0.09882566994507569	-0.11371	-28.599790581154537	1.8013104324641693	10.749	-2.7114220105804088	0.09882566994507569	0.08229	-28.599790581154537	1.8013104324641693	10.749	-0.9339264567095703	0.01279308642268952	-0.35723621092729213	-0.6663025203180112	0.0074557555901366085	0.745644260439552	2.8888	0.32387	0.0	0.0	0.0
2021-10-01T23:30:19.000000	-2.6714	-0.23225	-0.12531	-30.528	-1.8375	10.952	-2.6797280694439047	0.09682714668131606	-0.12531	-30.52311426808365	1.9169469547976608	10.952	-2.6797280694439047	0.09682714668131606	0.07069	-30.52311426808365	1.9169469547976608	10.952	-0.9339264567095703	0.01279308642268952	-0.35723621092729213	-0.6663025203180112	0.0074557555901366085	0.745644260439552	2.8888	0.32387	0.0	0.0	0.0
2021-10-01T23:30:19.000000	-2.6396	-0.23033	-0.1365	-32.278	-1.9499	11.147	-2.6479324312251045	0.09483621969642056	-0.1365	-32.273700040057214	2.01982170857009	11.147	-2.6479324312251045	0.09483621969642056	0.0595	-32.273700040057214	2.01982170857009	11.147	-0.9339264567095703	0.01279308642268952	-0.35723621092729213	-0.6663025203180112	0.0074557555901366085	0.745644260439552	2.8888	0.32387	0.0	0.0	0.0
2021-10-01T23:30:19.000000	-2.6077	-0.2284	-0.14733	-33.894	-2.0562	11.333	-2.6160363212257005	0.092842964342498	-0.14733	-33.89054809625687	2.112331454885689	11.333	-2.6160363212257005	0.092842964342498	0.04867000000000002	-33.89054809625687	2.112331454885689	11.333	-0.9339264567095703	0.01279308642268952	-0.35723621092729213	-0.6663025203180112	0.0074557555901366085	0.745644260439552	2.8888	0.32387	0.0	0.0	0.0
2021-10-01T23:30:19.000000	-2.5757	-0.22646	-0.15788	-35.405	-2.1579	11.508	-2.5840397394456933	0.09084738061954833	-0.15788	-35.40262371082085	2.1965408714670724	11.508	-2.5840397394456933	0.09084738061954833	0.038120000000000015	-35.40262371082085	2.1965408714670724	11.508	-0.9339264567095703	0.01279308642268952	-0.35723621092729213	-0.6663025203180112	0.0074557555901366085	0.745644260439552	2.8888	0.32387	0.0	0.0	0.0
2021-10-01T23:30:19.000000	-2.5437	-0.2245	-0.16817	-36.833	-2.2564	11.671	-2.552040707062302	0.08887164619238108	-0.16817	-36.8319326513466	2.2737561713314878	11.671	-2.552040707062302	0.08887164619238108	0.02783000000000002	-36.8319326513466	2.2737561713314878	11.671	-0.9339264567095703	0.01279308642268952	-0.35723621092729213	-0.6663025203180112	0.0074557555901366085	0.745644260439552	2.8888	0.32387	0.0	0.0	0.0
2021-10-01T23:30:19.000000	-2.5115	-0.22252	-0.17824	-38.193	-2.3525	11.824	-2.5198407311177036	0.08689125502715972	-0.17824	-38.19345991380626	2.345021335185379	11.824	-2.5198407311177036	0.08689125502715972	0.017759999999999998	-38.19345991380626	2.345021335185379	11.824	-0.9339264567095703	0.01279308642268952	-0.35723621092729213	-0.6663025203180112	0.0074557555901366085	0.745644260439552	2.8888	0.32387	0.0	0.0	0.0
2021-10-01T23:30:19.000000	-2.4793	-0.22053	-0.18811	-39.499	-2.4468	11.965	-2.487639529871413	0.08492078850982945	-0.18811	-39.50117352334898	2.4114563065238297	11.965	-2.487639529871413	0.08492078850982945	0.007890000000000008	-39.50117352334898	2.4114563065238297	11.965	-0.9339264567095703	0.01279308642268952	-0.35723621092729213	-0.6663025203180112	0.0074557555901366085	0.745644260439552	2.8888	0.32387	0.0	0.0	0.0
2021-10-01T23:30:19.000000	-2.447	-0.21853	-0.19778	-40.759	-2.54	12.095	-2.45533785684452	0.08294799362347224	-0.19778	-40.76309896940615	2.473346601347916	12.095	-2.45533785684452	0.08294799362347224	-0.0017800000000000038	-40.76309896940615	2.473346601347916	12.095	-0.9339264567095703	0.01279308642268952	-0.35723621092729213	-0.6663025203180112	0.0074557555901366085	0.745644260439552	2.8888	0.32387	0.0	0.0	0.0
2021-10-01T23:30:19.000000	-2.4147	-0.21651	-0.20728	-41.982	-2.6323	12.215	-2.423033733214242	0.08099504803289734	-0.20728	-41.98819294111367	2.5315964982224575	12.215	-2.423033733214242	0.08099504803289734	-0.011279999999999984	-41.98819294111367	2.5315964982224575	12.215	-0.9339264567095703	0.01279308642268952	-0.35723621092729213	-0.6663025203180112	0.0074557555901366085	0.745644260439552	2.8888	0.32387	0.0	0.0	0.0
2021-10-01T23:30:19.000000	-2.3823	-0.21447	-0.21661	-43.174	-2.7242	12.326	-2.390627912501669	0.07904969872118656	-0.21661	-43.182471492290844	2.5864449457679877	12.326	-2.390627912501669	0.07904969872118656	-0.02060999999999999	-43.182471492290844	2.5864449457679877	12.326	-0.9339264567095703	0.01279308642268952	-0.35723621092729213	-0.6663025203180112	0.0074557555901366085	0.745644260439552	2.8888	0.32387	0.0	0.0	0.0
2021-10-01T23:30:19.000000	-2.3499	-0.21242	-0.22578	-44.342	-2.816	12.429	-2.3582208664874043	0.07711427405736698	-0.22578	-44.352918635512246	2.638451915732051	12.429	-2.3582208664874043	0.07711427405736698	-0.02978	-44.352918635512246	2.638451915732051	12.429	-0.9339264567095703	0.01279308642268952	-0.35723621092729213	-0.6663025203180112	0.0074557555901366085	0.745644260439552	2.8888	0.32387	0.0	0.0	0.0
2021-10-01T23:30:19.000000	-2.3174	-0.21035	-0.23479	-45.49	-2.908	12.525	-2.3257121233908444	0.07518644567241153	-0.23479	-45.50354098898512	2.6878097893546418	12.525	-2.3257121233908444	0.07518644567241153	-0.03878999999999999	-45.50354098898512	2.6878097893546418	12.525	-0.9339264567095703	0.01279308642268952	-0.35723621092729213	-0.6663025203180112	0.0074557555901366085	0.745644260439552	2.8888	0.32387	0.0	0.0	0.0
2021-10-01T23:30:19.000000	-2.2849	-0.20827	-0.24366	-46.622	-3.0004	12.618	-2.293202154992592	0.07326854193534721	-0.24366	-46.638332917899774	2.7348101943546643	12.618	-2.293202154992592	0.07326854193534721	-0.04765999999999998	-46.638332917899774	2.7348101943546643	12.618	-0.9339264567095703	0.01279308642268952	-0.35723621092729213	-0.6663025203180112	0.0074557555901366085	0.745644260439552	2.8888	0.32387	0.0	0.0	0.0
2021-10-01T23:30:19.000000	-2.2524	-0.20616	-0.2524	-47.744	-3.0935	12.707	-2.2606885106892647	0.0713804121419565	-0.2524	-47.76328597004167	2.7798905723104785	12.707	-2.2606885106892647	0.0713804121419565	-0.056400000000000006	-47.76328597004167	2.7798905723104785	12.707	-0.9339264567095703	0.01279308642268952	-0.35723621092729213	-0.6663025203180112	0.0074557555901366085	0.745644260439552	2.8888	0.32387	0.0	0.0	0.0
2021-10-01T23:30:19.000000	-2.2198	-0.20405	-0.26099	-48.859	-3.1875	12.795	-2.228075619907025	0.06948002933164754	-0.26099	-48.881402045811996	2.8232200207718097	12.795	-2.228075619907025	0.06948002933164754	-0.06498999999999999	-48.881402045811996	2.8232200207718097	12.795	-0.9339264567095703	0.01279308642268952	-0.35723621092729213	-0.6663025203180112	0.0074557555901366085	0.745644260439552	2.8888	0.32387	0.0	0.0	0.0
2021-10-01T23:30:19.000000	-2.1872	-0.20191	-0.26946	-49.972	-3.2829	12.883	-2.1954590532197096	0.06760942046501206	-0.26946	-49.99770473424094	2.8649149581900097	12.883	-2.1954590532197096	0.06760942046501206	-0.07345999999999997	-49.99770473424094	2.8649149581900097	12.883	-0.9339264567095703	0.01279308642268952	-0.35723621092729213	-0.6663025203180112	0.0074557555901366085	0.745644260439552	2.8888	0.32387	0.0	0.0	0.0
2021-10-01T23:30:19.000000	-2.1546	-0.19976	-0.27781	-51.086	-3.3799	12.973	-2.162841261230703	0.06574873624626787	-0.27781	-51.115195935729695	2.905144482114802	12.973	-2.162841261230703	0.06574873624626787	-0.08181	-51.115195935729695	2.905144482114802	12.973	-0.9339264567095703	0.01279308642268952	-0.35723621092729213	-0.6663025203180112	0.0074557555901366085	0.745644260439552	2.8888	0.32387	0.0	0.0	0.0
2021-10-01T23:30:19.000000	-2.122	-0.19759	-0.28605	-52.204	-3.4787	13.066	-2.1302210186383124	0.06390790132330601	-0.28605	-52.23687755067946	2.9440776900959116	13.066	-2.1302210186383124	0.06390790132330601	-0.09005000000000002	-52.23687755067946	2.9440776900959116	13.066	-0.9339264567095703	0.01279308642268952	-0.35723621092729213	-0.6663025203180112	0.0074557555901366085	0.745644260439552	2.8888	0.32387	0.0	0.0	0.0
2021-10-01T23:30:19.000000	-2.0893	-0.19541	-0.29417	-53.332	-3.5797	13.164	-2.0975003042653184	0.062064738031317124	-0.29417	-53.3687533798926	2.9820527772327843	13.164	-2.0975003042653184	0.062064738031317124	-0.09816999999999998	-53.3687533798926	2.9820527772327843	13.164	-0.9339264567095703	0.01279308642268952	-0.35723621092729213	-0.6663025203180112	0.0074557555901366085	0.745644260439552	2.8888	0.32387	0.0	0.0	0.0
2021-10-01T23:30:19.000000	-2.0566	-0.1932	-0.30219	-54.471	-3.6832	13.268	-2.064775913987249	0.06025134868300175	-0.30219	-54.511852647209004	3.0188945342578686	13.268	-2.064775913987249	0.06025134868300175	-0.10619	-54.511852647209004	3.0188945342578686	13.268	-0.9339264567095703	0.01279308642268952	-0.35723621092729213	-0.6663025203180112	0.0074557555901366085	0.745644260439552	2.8888	0.32387	0.0	0.0	0.0
2021-10-01T23:30:19.000000	-2.0238	-0.19098	-0.31011	-55.625	-3.7895	13.379	-2.0319510519285755	0.05843563096565932	-0.31011	-55.6701819708359	3.054795342411159	13.379	-2.0319510519285755	0.05843563096565932	-0.11410999999999999	-55.6701819708359	3.054795342411159	13.379	-0.9339264567095703	0.01279308642268952	-0.35723621092729213	-0.6663025203180112	0.0074557555901366085	0.745644260439552	2.8888	0.32387	0.0	0.0	0.0
2021-10-01T23:30:19.000000	-1.9911	-0.18874	-0.31794	-56.797	-3.899	13.5	-1.9992229857454304	0.05665201556101751	-0.31794	-56.84676775720831	3.0897258062845534	13.5	-1.9992229857454304	0.05665201556101751	-0.12193999999999999	-56.84676775720831	3.0897258062845534	13.5	-0.9339264567095703	0.01279308642268952	-0.35723621092729213	-0.6663025203180112	0.0074557555901366085	0.745644260439552	2.8888	0.32387	0.0	0.0	0.0
2021-10-01T23:30:19.000000	-1.9583	-0.18648	-0.32569	-57.989	-4.0119	13.633	-1.9663932224799898	0.0548759964352398	-0.32569	-58.04361944193832	3.1237324932585957	13.633	-1.9663932224799898	0.0548759964352398	-0.12968999999999997	-58.04361944193832	3.1237324932585957	13.633	-0.9339264567095703	0.01279308642268952	-0.35723621092729213	-0.6663025203180112	0.0074557555901366085	0.745644260439552	2.8888	0.32387	0.0	0.0	0.0
2021-10-01T23:30:19.000000	-1.9255	-0.18421	-0.33336	-59.206	-4.1286	13.782	-1.9335622339128575	0.05310990195735332	-0.33336	-59.265748361039186	3.1570310682635494	13.782	-1.9335622339128575	0.05310990195735332	-0.13735999999999998	-59.265748361039186	3.1570310682635494	13.782	-0.9339264567095703	0.01279308642268952	-0.35723621092729213	-0.6663025203180112	0.0074557555901366085	0.745644260439552	2.8888	0.32387	0.0	0.0	0.0
2021-10-01T23:30:19.000000	-1.8927	-0.18191	-0.34096	-60.449	-4.2494	13.951	-1.9007275694406496	0.051373581423140385	-0.34096	-60.51418373835077	3.189446322031862	13.951	-1.9007275694406496	0.051373581423140385	-0.14495999999999998	-60.51418373835077	3.189446322031862	13.951	-0.9339264567095703	0.01279308642268952	-0.35723621092729213	-0.6663025203180112	0.0074557555901366085	0.745644260439552	2.8888	0.32387	0.0	0.0	0.0
2021-10-01T23:30:19.000000	-1.8599	-0.17959	-0.34851	-61.722	-4.375	14.147	-1.8678904543650583	0.04965711018470981	-0.34851	-61.792981204148	3.22077364988788	14.147	-1.8678904543650583	0.04965711018470981	-0.15250999999999998	-61.792981204148	3.22077364988788	14.147	-0.9339264567095703	0.01279308642268952	-0.35723621092729213	-0.6663025203180112	0.0074557555901366085	0.745644260439552	2.8888	0.32387	0.0	0.0	0.0
2021-10-01T23:30:19.000000	-1.8271	-0.17726	-0.35601	-63.03	-4.5057	14.375	-1.8350521139877747	0.04795056359417041	-0.35601	-63.107139841427205	3.2513279632407803	14.375	-1.8350521139877747	0.04795056359417041	-0.16000999999999999	-63.107139841427205	3.2513279632407803	14.375	-0.9339264567095703	0.01279308642268952	-0.35723621092729213	-0.6663025203180112	0.0074557555901366085	0.745644260439552	2.8888	0.32387	0.0	0.0	0.0
2021-10-01T23:30:19.000000	-1.7943	-0.1749	-0.36348	-64.38	-4.6424	14.645	-1.8022100977054158	0.04627379094730458	-0.36348	-64.46371718086448	3.2810737549646323	14.645	-1.8022100977054158	0.04627379094730458	-0.16748000000000002	-64.46371718086448	3.2810737549646323	14.645	-0.9339264567095703	0.01279308642268952	-0.35723621092729213	-0.6663025203180112	0.0074557555901366085	0.745644260439552	2.8888	0.32387	0.0	0.0	0.0
2021-10-01T23:30:19.000000	-1.7614	-0.17252	-0.37095	-65.778	-4.7859	14.967	-1.7692663843407617	0.04460461457930284	-0.37095	-65.8687660353299	3.309952234243241	14.967	-1.7692663843407617	0.04460461457930284	-0.17495	-65.8687660353299	3.309952234243241	14.967	-0.9339264567095703	0.01279308642268952	-0.35723621092729213	-0.6663025203180112	0.0074557555901366085	0.745644260439552	2.8888	0.32387	0.0	0.0	0.0
2021-10-01T23:30:19.000000	-1.7286	-0.17012	-0.37843	-67.236	-4.9374	15.352	-1.7364194668516355	0.04296754052400173	-0.37843	-67.33434301849587	3.338242805359849	15.352	-1.7364194668516355	0.04296754052400173	-0.18242999999999998	-67.33434301849587	3.338242805359849	15.352	-0.9339264567095703	0.01279308642268952	-0.35723621092729213	-0.6663025203180112	0.0074557555901366085	0.745644260439552	2.8888	0.32387	0.0	0.0	0.0
2021-10-01T23:30:19.000000	-1.6958	-0.1677	-0.38595	-68.768	-5.0985	15.811	-1.7035700987591258	0.04135031576448306	-0.38595	-68.87453868568078	3.366072947020422	15.811	-1.7035700987591258	0.04135031576448306	-0.18995	-68.87453868568078	3.366072947020422	15.811	-0.9339264567095703	0.01279308642268952	-0.35723621092729213	-0.6663025203180112	0.0074557555901366085	0.745644260439552	2.8888	0.32387	0.0	0.0	0.0
2021-10-01T23:30:19.000000	-1.663	-0.16526	-0.39352	-70.39	-5.2708	16.358	-1.6707182800632323	0.03975294030074672	-0.39352	-70.50542852178118	3.3938151982692917	16.358	-1.6707182800632323	0.03975294030074672	-0.19751999999999997	-70.50542852178118	3.3938151982692917	16.358	-0.9339264567095703	0.01279308642268952	-0.35723621092729213	-0.6663025203180112	0.0074557555901366085	0.745644260439552	2.8888	0.32387	0.0	0.0	0.0
2021-10-01T23:30:19.000000	-1.6302	-0.16279	-0.40119	-72.125	-5.4568	17.003	-1.6378627854622636	0.03818533878068392	-0.40119	-72.2501455423698	3.4218065910248585	17.003	-1.6378627854622636	0.03818533878068392	-0.20518999999999998	-72.2501455423698	3.4218065910248585	17.003	-0.9339264567095703	0.01279308642268952	-0.35723621092729213	-0.6663025203180112	0.0074557555901366085	0.745644260439552	2.8888	0.32387	0.0	0.0	0.0
2021-10-01T23:30:19.000000	-1.5975	-0.1603	-0.40898	-73.999	-5.6592	17.758	-1.6051040867368227	0.03664983957332171	-0.40898	-74.13482466342047	3.4505532547552473	17.758	-1.6051040867368227	0.03664983957332171	-0.21298	-74.13482466342047	3.4505532547552473	17.758	-0.9339264567095703	0.01279308642268952	-0.35723621092729213	-0.6663025203180112	0.0074557555901366085	0.745644260439552	2.8888	0.32387	0.0	0.0	0.0
2021-10-01T23:30:19.000000	-1.5648	-0.15779	-0.41691	-76.044	-5.8813	18.629	-1.5723429374079982	0.035134189661741894	-0.41691	-76.19162910774332	3.4807010210702076	18.629	-1.5723429374079982	0.035134189661741894	-0.22091	-76.19162910774332	3.4807010210702076	18.629	-0.9339264567095703	0.01279308642268952	-0.35723621092729213	-0.6663025203180112	0.0074557555901366085	0.745644260439552	2.8888	0.32387	0.0	0.0	0.0
2021-10-01T23:30:19.000000	-1.5321	-0.15525	-0.425	-78.297	-6.1268	19.62	-1.5395781121740986	0.03364831369383567	-0.425	-78.4577334341617	3.51311138650975	19.62	-1.5395781121740986	0.03364831369383567	-0.22899999999999998	-78.4577334341617	3.51311138650975	19.62	-0.9339264567095703	0.01279308642268952	-0.35723621092729213	-0.6663025203180112	0.0074557555901366085	0.745644260439552	2.8888	0.32387	0.0	0.0	0.0
2021-10-01T23:30:19.000000	-1.4995	-0.15268	-0.43327	-80.8	-6.4002	20.73	-1.506908857514035	0.03220446468652122	-0.43327	-80.9753725495799	3.548464526628507	20.73	-1.506908857514035	0.03220446468652122	-0.23726999999999998	-80.9753725495799	3.548464526628507	20.73	-0.9339264567095703	0.01279308642268952	-0.35723621092729213	-0.6663025203180112	0.0074557555901366085	0.745644260439552	2.8888	0.32387	0.0	0.0	0.0
2021-10-01T23:30:19.000000	-1.4669	-0.15008	-0.44173	-83.598	-6.7061	21.948	-1.4742359269488963	0.030790389622880332	-0.44173	-83.7897710082865	3.587708961009745	21.948	-1.4742359269488963	0.030790389622880332	-0.24573	-83.7897710082865	3.587708961009745	21.948	-0.9339264567095703	0.01279308642268952	-0.35723621092729213	-0.6663025203180112	0.0074557555901366085	0.745644260439552	2.8888	0.32387	0.0	0.0	0.0
2021-10-01T23:30:19.000000	-1.4344	-0.14746	-0.45036	-86.74	-7.0498	23.26	-1.4416597922592853	0.02940841687194004	-0.45036	-86.95020899484497	3.6315886045610783	23.26	-1.4416597922592853	0.02940841687194004	-0.25436	-86.95020899484497	3.6315886045610783	23.26	-0.9339264567095703	0.01279308642268952	-0.35723621092729213	-0.6663025203180112	0.0074557555901366085	0.745644260439552	2.8888	0.32387	0.0	0.0	0.0
2021-10-01T23:30:19.000000	-1.4019	-0.1448	-0.45915	-90.275	-7.4365	24.643	-1.4090787563629072	0.028066142712564524	-0.45915	-90.5059544408019	3.680946618669034	24.643	-1.4090787563629072	0.028066142712564524	-0.26315	-90.5059544408019	3.680946618669034	24.643	-0.9339264567095703	0.01279308642268952	-0.35723621092729213	-0.6663025203180112	0.0074557555901366085	0.745644260439552	2.8888	0.32387	0.0	0.0	0.0
2021-10-01T23:30:19.000000	-1.3695	-0.14211	-0.46807	-94.256	-7.8719	26.065	-1.3765932910403658	0.026765895513780807	-0.46807	-94.51030640194486	3.7366200530023015	26.065	-1.3765932910403658	0.026765895513780807	-0.27207	-94.51030640194486	3.7366200530023015	26.065	-0.9339264567095703	0.01279308642268952	-0.35723621092729213	-0.6663025203180112	0.0074557555901366085	0.745644260439552	2.8888	0.32387	0.0	0.0	0.0
2021-10-01T23:30:19.000000	-1.3371	-0.13938	-0.47706	-98.734	-8.3618	27.491	-1.344102924511057	0.025505346906561838	-0.47706	-99.01459125750019	3.7991016504123074	27.491	-1.344102924511057	0.025505346906561838	-0.28106	-99.01459125750019	3.7991016504123074	27.491	-0.9339264567095703	0.01279308642268952	-0.35723621092729213	-0.6663025203180112	0.0074557555901366085	0.745644260439552	2.8888	0.32387	0.0	0.0	0.0
2021-10-01T23:30:19.000000	-1.3155	-0.13754	-0.48308	-102.02	-8.7215	28.423	-1.3224402295548003	0.0246848304641982	-0.48308	-102.31990465639866	3.8447462017000227	28.423	-1.3224402295548003	0.0246848304641982	-0.28708	-102.31990465639866	3.8447462017000227	28.423	-0.9339264567095703	0.01279308642268952	-0.35723621092729213	-0.6663025203180112	0.0074557555901366085	0.745644260439552	2.8888	0.32387	0.0	0.0	0.0
2021-10-01T23:30:19.000000	-1.3011	-0.13631	-0.48709	-104.36	-8.9771	29.028	-1.307998024483399	0.024141127718586203	-0.48709	-104.67359097417908	3.877792797488345	29.028	-1.307998024483399	0.024141127718586203	-0.29109	-104.67359097417908	3.877792797488345	29.028	-0.9339264567095703	0.01279308642268952	-0.35723621092729213	-0.6663025203180112	0.0074557555901366085	0.745644260439552	2.8888	0.32387	0.0	0.0	0.0
2021-10-01T23:30:19.000000	-1.2915	-0.13548	-0.48976	-105.98	-9.1548	29.422	-1.2983686624674398	0.02378858386940272	-0.48976	-106.30315754361486	3.8999306785376113	29.422	-1.2983686624674398	0.02378858386940272	-0.29375999999999997	-106.30315754361486	3.8999306785376113	29.422	-0.9339264567095703	0.01279308642268952	-0.35723621092729213	-0.6663025203180112	0.0074557555901366085	0.745644260439552	2.8888	0.32387	0.0	0.0	1.0
2021-10-01T23:30:19.000000	-1.2504	-0.1319	-0.50107	-113.54	-9.9843	30.989	-1.2571397016289942	0.022305617861046872	-0.50107	-113.9078301246879	4.003009214983386	30.989	-1.2571397016289942	0.022305617861046872	-0.30507	-113.9078301246879	4.003009214983386	30.989	-0.9339264567095703	0.01279308642268952	-0.35723621092729213	-0.6663025203180112	0.0074557555901366085	0.745644260439552	2.8888	0.32387	0.0	0.0	0.0
2021-10-01T23:30:19.000000	-1.2093	-0.12826	-0.51212	-122.22	-10.938	32.285	-1.215903388980398	0.020882199740038104	-0.51212	-122.63928151658618	4.120057414105025	32.285	-1.215903388980398	0.020882199740038104	-0.31612	-122.63928151658618	4.120057414105025	32.285	-0.9339264567095703	0.01279308642268952	-0.35723621092729213	-0.6663025203180112	0.0074557555901366085	0.745644260439552	2.8888	0.32387	0.0	0.0	0.0
2021-10-01T23:30:19.000000	-1.1681	-0.12454	-0.52275	-132.13	-12.031	33.199	-1.1745580274393552	0.01952592578524058	-0.52275	-132.6085330516674	4.249567376196911	33.199	-1.1745580274393552	0.01952592578524058	-0.32675000000000004	-132.6085330516674	4.249567376196911	33.199	-0.9339264567095703	0.01279308642268952	-0.35723621092729213	-0.6663025203180112	0.0074557555901366085	0.745644260439552	2.8888	0.32387	0.0	0.0	0.0
2021-10-01T23:30:19.000000	-1.1268	-0.12074	-0.5328	-143.42	-13.28	33.606	-1.1331036170058661	0.0182367959966543	-0.5328	-143.96650070212462	4.393344464658137	33.606	-1.1331036170058661	0.0182367959966543	-0.33680000000000004	-143.96650070212462	4.393344464658137	33.606	-0.9339264567095703	0.01279308642268952	-0.35723621092729213	-0.6663025203180112	0.0074557555901366085	0.745644260439552	2.8888	0.32387	0.0	0.0	0.0
2021-10-01T23:30:19.000000	-1.0853	-0.11687	-0.54211	-156.26	-14.706	33.366	-1.0914421365027103	0.016992632709469824	-0.54211	-156.88447661566093	4.551377047678237	33.366	-1.0914421365027103	0.016992632709469824	-0.34611	-156.88447661566093	4.551377047678237	33.366	-0.9339264567095703	0.01279308642268952	-0.35723621092729213	-0.6663025203180112	0.0074557555901366085	0.745644260439552	2.8888	0.32387	0.0	0.0	0.0
2021-10-01T23:30:19.000000	-1.0436	-0.11291	-0.55052	-170.84	-16.332	32.319	-1.0495711353265047	0.015813285219469522	-0.55052	-171.5538472961	4.724119167252159	32.319	-1.0495711353265047	0.015813285219469522	-0.35452	-171.5538472961	4.724119167252159	32.319	-0.9339264567095703	0.01279308642268952	-0.35723621092729213	-0.6663025203180112	0.0074557555901366085	0.745644260439552	2.8888	0.32387	0.0	0.0	0.0
2021-10-01T23:30:19.000000	-1.0017	-0.10888	-0.55787	-187.4	-18.185	30.274	-1.007493064080632	0.014678904230871023	-0.55787	-188.2161126073982	4.914181514677498	30.274	-1.007493064080632	0.014678904230871023	-0.36186999999999997	-188.2161126073982	4.914181514677498	30.274	-0.9339264567095703	0.01279308642268952	-0.35723621092729213	-0.6663025203180112	0.0074557555901366085	0.745644260439552	2.8888	0.32387	0.0	0.0	0.0
2021-10-01T23:30:19.000000	-0.95963	-0.10477	-0.56403	-206.23	-20.301	27.003	-0.9652364714070751	0.013603090296640974	-0.56403	-207.16349842449046	5.121369106608906	27.003	-0.9652364714070751	0.013603090296640974	-0.36803	-207.16349842449046	5.121369106608906	27.003	-0.9339264567095703	0.01279308642268952	-0.35723621092729213	-0.6663025203180112	0.0074557555901366085	0.745644260439552	2.8888	0.32387	0.0	0.0	0.0
2021-10-01T23:30:19.000000	-0.9174	-0.10058	-0.56887	-227.67	-22.72	22.225	-0.9228112819537244	0.012587068718471206	-0.56887	-228.7383439824444	5.347643609003686	22.225	-0.9228112819537244	0.012587068718471206	-0.37287	-228.7383439824444	5.347643609003686	22.225	-0.9339264567095703	0.01279308642268952	-0.35723621092729213	-0.6663025203180112	0.0074557555901366085	0.745644260439552	2.8888	0.32387	0.0	0.0	0.0
2021-10-01T23:30:19.000000	-0.87503	-0.096325	-0.57225	-252.16	-25.493	15.589	-0.8802391829689005	0.011618403127908614	-0.57225	-253.38358282710055	5.596302592057093	15.589	-0.8802391829689005	0.011618403127908614	-0.37625000000000003	-253.38358282710055	5.596302592057093	15.589	-0.9339264567095703	0.01279308642268952	-0.35723621092729213	-0.6663025203180112	0.0074557555901366085	0.745644260439552	2.8888	0.32387	0.0	0.0	0.0
2021-10-01T23:30:19.000000	-0.83258	-0.092006	-0.57408	-280.24	-28.682	6.6548	-0.8375798448701192	0.010703452870314989	-0.57408	-281.64274281507215	5.871979530202321	6.6548	-0.8375798448701192	0.010703452870314989	-0.37808	-281.64274281507215	5.871979530202321	6.6548	-0.9339264567095703	0.01279308642268952	-0.35723621092729213	-0.6663025203180112	0.0074557555901366085	0.745644260439552	2.8888	0.32387	0.0	0.0	0.0
2021-10-01T23:30:19.000000	-0.79009	-0.087632	-0.57424	-312.56	-32.364	-5.1404	-0.7948740690204681	0.00983818696935558	-0.57424	-314.17036088231333	6.177899244645843	-5.1404	-0.7948740690204681	0.00983818696935558	-0.37823999999999997	-314.17036088231333	6.177899244645843	-5.1404	-0.9339264567095703	0.01279308642268952	-0.35723621092729213	-0.6663025203180112	0.0074557555901366085	0.745644260439552	2.8888	0.32387	0.0	0.0	0.0
