# Supplementary material for: Direct evidence of substorm-related impulsive injections of electrons at Mercury
Source: Nat Commun. 2023 Jul 18;14:4019. doi: 10.1038/s41467-023-39565-4 (PMC10354196; doi:10.1038/s41467-023-39565-4)
Supplement: Supplementary file 3 — SourceDatafile [file 41467_2023_39565_MOESM3_ESM.zip › SourceDataFile/FieldLinetracing/Final_KT17tracing_001420.txt]

2021-10-01T23:38:40.000000	0.016984	-0.47902	0.67131	11.629	482.82	-298.2	-0.041838379663405895	-0.47749153567695907	0.67131	70.70138931734817	477.756946144791	-298.2	-0.041838379663405895	-0.47749153567695907	0.86731	70.70138931734817	477.756946144791	-298.2	-0.11459345502184745	-0.8069779186154107	-0.5793573844642834	-0.04445787295289785	-0.5004937190102795	0.8645979035157114	1.7682	5.0578	0.0	0.0	0.0
2021-10-01T23:38:40.000000	0.016121	-0.50803	0.68854	15.543	437.32	-249.54	-0.04624947698439916	-0.5061771956732835	0.68854	69.01077380415495	432.1202151577171	-249.54	-0.04624947698439916	-0.5061771956732835	0.8845400000000001	69.01077380415495	432.1202151577171	-249.54	-0.11459345502184745	-0.8069779186154107	-0.5793573844642834	-0.04445787295289785	-0.5004937190102795	0.8645979035157114	1.7682	5.0578	0.0	0.0	0.0
2021-10-01T23:38:40.000000	0.014889	-0.53761	0.70473	19.029	397.7	-208.41	-0.05109663600901119	-0.5353833469669771	0.70473	67.61586075601203	392.3716200430703	-208.41	-0.05109663600901119	-0.5353833469669771	0.90073	67.61586075601203	392.3716200430703	-208.41	-0.11459345502184745	-0.8069779186154107	-0.5793573844642834	-0.04445787295289785	-0.5004937190102795	0.8645979035157114	1.7682	5.0578	0.0	0.0	0.0
2021-10-01T23:38:40.000000	0.01325	-0.56775	0.71983	22.14	363.01	-173.44	-0.056416345097536645	-0.5650954087637198	0.71983	66.45284714601932	357.5618251522214	-173.44	-0.056416345097536645	-0.5650954087637198	0.9158299999999999	66.45284714601932	357.5618251522214	-173.44	-0.11459345502184745	-0.8069779186154107	-0.5793573844642834	-0.04445787295289785	-0.5004937190102795	0.8645979035157114	1.7682	5.0578	0.0	0.0	0.0
2021-10-01T23:38:40.000000	0.011168	-0.59841	0.73377	24.92	332.52	-143.57	-0.06223943177561652	-0.5952692713858564	0.73377	65.47595440139482	326.9609398616698	-143.57	-0.06223943177561652	-0.5952692713858564	0.92977	65.47595440139482	326.9609398616698	-143.57	-0.11459345502184745	-0.8069779186154107	-0.5793573844642834	-0.04445787295289785	-0.5004937190102795	0.8645979035157114	1.7682	5.0578	0.0	0.0	0.0
2021-10-01T23:38:40.000000	0.0086053	-0.62956	0.7465	27.404	305.58	-117.92	-0.06859963606072508	-0.625870541502335	0.7465	64.64027417978906	299.919573502567	-117.92	-0.06859963606072508	-0.625870541502335	0.9425000000000001	64.64027417978906	299.919573502567	-117.92	-0.11459345502184745	-0.8069779186154107	-0.5793573844642834	-0.04445787295289785	-0.5004937190102795	0.8645979035157114	1.7682	5.0578	0.0	0.0	0.0
2021-10-01T23:38:40.000000	0.0055294	-0.66115	0.75797	29.62	281.7	-95.82	-0.0755230865500496	-0.6568456136432013	0.75797	63.913555712397944	275.9479874835078	-95.82	-0.0755230865500496	-0.6568456136432013	0.95397	63.913555712397944	275.9479874835078	-95.82	-0.11459345502184745	-0.8069779186154107	-0.5793573844642834	-0.04445787295289785	-0.5004937190102795	0.8645979035157114	1.7682	5.0578	0.0	0.0	0.0
2021-10-01T23:38:40.000000	0.0019095	-0.69313	0.76811	31.592	260.45	-76.689	-0.08303422465063576	-0.6881410906397886	0.76811	63.266930181411844	254.61648122111094	-76.689	-0.08303422465063576	-0.6881410906397886	0.96411	63.266930181411844	254.61648122111094	-76.689	-0.11459345502184745	-0.8069779186154107	-0.5793573844642834	-0.04445787295289785	-0.5004937190102795	0.8645979035157114	1.7682	5.0578	0.0	0.0	0.0
2021-10-01T23:38:40.000000	-0.0022803	-0.72545	0.77689	33.339	241.45	-60.073	-0.09115262869206263	-0.7197041757212591	0.77689	62.67269295353468	235.54559002229684	-60.073	-0.09115262869206263	-0.7197041757212591	0.97289	62.67269295353468	235.54559002229684	-60.073	-0.11459345502184745	-0.8069779186154107	-0.5793573844642834	-0.04445787295289785	-0.5004937190102795	0.8645979035157114	1.7682	5.0578	0.0	0.0	0.0
2021-10-01T23:38:40.000000	-0.0070607	-0.75803	0.78425	34.876	224.42	-45.593	-0.09988904028193034	-0.7514529353299811	0.78425	62.1114225532321	218.4555857935746	-45.593	-0.09988904028193034	-0.7514529353299811	0.9802500000000001	62.1114225532321	218.4555857935746	-45.593	-0.11459345502184745	-0.8069779186154107	-0.5793573844642834	-0.04445787295289785	-0.5004937190102795	0.8645979035157114	1.7682	5.0578	0.0	0.0	0.0
2021-10-01T23:38:40.000000	-0.012447	-0.79082	0.79017	36.217	209.1	-32.936	-0.1092525176230533	-0.7833358715149105	0.79017	61.56515564356437	203.08671226740483	-32.936	-0.1092525176230533	-0.7833358715149105	0.98617	61.56515564356437	203.08671226740483	-32.936	-0.11459345502184745	-0.8069779186154107	-0.5793573844642834	-0.04445787295289785	-0.5004937190102795	0.8645979035157114	1.7682	5.0578	0.0	0.0	0.0
2021-10-01T23:38:40.000000	-0.018446	-0.82373	0.7946	37.375	195.25	-21.842	-0.1192387817607711	-0.8152628292398759	0.7946	61.017387026186185	189.19918500219973	-21.842	-0.1192387817607711	-0.8152628292398759	0.9905999999999999	61.017387026186185	189.19918500219973	-21.842	-0.11459345502184745	-0.8069779186154107	-0.5793573844642834	-0.04445787295289785	-0.5004937190102795	0.8645979035157114	1.7682	5.0578	0.0	0.0	0.0
2021-10-01T23:38:40.000000	-0.02506	-0.85669	0.79753	38.358	182.71	-12.095	-0.12984153825225592	-0.8471640541502501	0.79753	60.45645159234132	176.63322939034686	-12.095	-0.12984153825225592	-0.8471640541502501	0.99353	60.45645159234132	176.63322939034686	-12.095	-0.11459345502184745	-0.8069779186154107	-0.5793573844642834	-0.04445787295289785	-0.5004937190102795	0.8645979035157114	1.7682	5.0578	0.0	0.0	0.0
2021-10-01T23:38:40.000000	-0.032283	-0.88963	0.79896	39.178	171.3	-3.5102	-0.14104625519693031	-0.8789708088918098	0.79896	59.87220348904634	165.20873140777465	-3.5102	-0.14104625519693031	-0.8789708088918098	0.9949600000000001	59.87220348904634	165.20873140777465	-3.5102	-0.11459345502184745	-0.8069779186154107	-0.5793573844642834	-0.04445787295289785	-0.5004937190102795	0.8645979035157114	1.7682	5.0578	0.0	0.0	0.0
2021-10-01T23:38:40.000000	-0.040101	-0.92246	0.79888	39.842	160.88	4.0643	-0.1528280103725201	-0.9105954870559027	0.79888	59.25443574613952	154.78588827282226	4.0643	-0.1528280103725201	-0.9105954870559027	0.99488	59.25443574613952	154.78588827282226	4.0643	-0.11459345502184745	-0.8069779186154107	-0.5793573844642834	-0.04445787295289785	-0.5004937190102795	0.8645979035157114	1.7682	5.0578	0.0	0.0	0.0
2021-10-01T23:38:40.000000	-0.048497	-0.9551	0.79731	40.36	151.34	10.759	-0.16516012946407577	-0.9419607744722758	0.79731	58.599594692902	145.25430355699487	10.759	-0.16516012946407577	-0.9419607744722758	0.9933099999999999	58.599594692902	145.25430355699487	10.759	-0.11459345502184745	-0.8069779186154107	-0.5793573844642834	-0.04445787295289785	-0.5004937190102795	0.8645979035157114	1.7682	5.0578	0.0	0.0	0.0
2021-10-01T23:38:40.000000	-0.057444	-0.9875	0.79427	40.739	142.58	16.684	-0.17800968941383197	-0.9730203562160409	0.79427	57.90237456593934	136.5138730701963	16.684	-0.17800968941383197	-0.9730203562160409	0.99027	57.90237456593934	136.5138730701963	16.684	-0.11459345502184745	-0.8069779186154107	-0.5793573844642834	-0.04445787295289785	-0.5004937190102795	0.8645979035157114	1.7682	5.0578	0.0	0.0	0.0
2021-10-01T23:38:40.000000	-0.066915	-1.0196	0.78978	40.987	134.49	21.934	-0.19134254186233154	-1.0037179927144186	0.78978	57.15723676495442	128.45444544427002	21.934	-0.19134254186233154	-1.0037179927144186	0.9857800000000001	57.15723676495442	128.45444544427002	21.934	-0.11459345502184745	-0.8069779186154107	-0.5793573844642834	-0.04445787295289785	-0.5004937190102795	0.8645979035157114	1.7682	5.0578	0.0	0.0	0.0
2021-10-01T23:38:40.000000	-0.076876	-1.0513	0.78387	41.112	127.0	26.589	-0.20511268998982615	-1.0339586035142496	0.78387	56.3635438964174	121.00556790262434	26.589	-0.20511268998982615	-1.0339586035142496	0.97987	56.3635438964174	121.00556790262434	26.589	-0.11459345502184745	-0.8069779186154107	-0.5793573844642834	-0.04445787295289785	-0.5004937190102795	0.8645979035157114	1.7682	5.0578	0.0	0.0	0.0
2021-10-01T23:38:40.000000	-0.087291	-1.0825	0.7766	41.122	120.05	30.717	-0.2192721520469894	-1.0636473532227126	0.7766	55.52188386849029	114.10671231655864	30.717	-0.2192721520469894	-1.0636473532227126	0.9725999999999999	55.52188386849029	114.10671231655864	30.717	-0.11459345502184745	-0.8069779186154107	-0.5793573844642834	-0.04445787295289785	-0.5004937190102795	0.8645979035157114	1.7682	5.0578	0.0	0.0	0.0
2021-10-01T23:38:40.000000	-0.098123	-1.1133	0.76801	41.022	113.57	34.378	-0.23379645985354203	-1.0928880219349788	0.76801	54.62864189327592	107.68779349998874	34.378	-0.23379645985354203	-1.0928880219349788	0.96401	54.62864189327592	107.68779349998874	34.378	-0.11459345502184745	-0.8069779186154107	-0.5793573844642834	-0.04445787295289785	-0.5004937190102795	0.8645979035157114	1.7682	5.0578	0.0	0.0	0.0
2021-10-01T23:38:40.000000	-0.10933	-1.1436	0.75814	40.821	107.51	37.623	-0.24863167687142293	-1.1215865094392425	0.75814	53.68662364541722	101.69808544193607	37.623	-0.24863167687142293	-1.1215865094392425	0.95414	53.68662364541722	101.69808544193607	37.623	-0.11459345502184745	-0.8069779186154107	-0.5793573844642834	-0.04445787295289785	-0.5004937190102795	0.8645979035157114	1.7682	5.0578	0.0	0.0	0.0
2021-10-01T23:38:40.000000	-0.12088	-1.1733	0.74704	40.526	101.83	40.496	-0.263733791210462	-1.1496474902220055	0.74704	52.69787517167072	96.09703183965158	40.496	-0.263733791210462	-1.1496474902220055	0.9430400000000001	52.69787517167072	96.09703183965158	40.496	-0.11459345502184745	-0.8069779186154107	-0.5793573844642834	-0.04445787295289785	-0.5004937190102795	0.8645979035157114	1.7682	5.0578	0.0	0.0	0.0
2021-10-01T23:38:40.000000	-0.13273	-1.2024	0.73476	40.141	96.488	43.035	-0.27906012688472703	-1.1770762330805424	0.73476	51.66122006408723	90.8424590513156	43.035	-0.27906012688472703	-1.1770762330805424	0.93076	51.66122006408723	90.8424590513156	43.035	-0.11459345502184745	-0.8069779186154107	-0.5793573844642834	-0.04445787295289785	-0.5004937190102795	0.8645979035157114	1.7682	5.0578	0.0	0.0	0.0
2021-10-01T23:38:40.000000	-0.14484	-1.2309	0.72135	39.674	91.45	45.273	-0.2945709853026535	-1.2038776392216213	0.72135	50.5804320152275	85.8996430327446	45.273	-0.2945709853026535	-1.2038776392216213	0.9173500000000001	50.5804320152275	85.8996430327446	45.273	-0.11459345502184745	-0.8069779186154107	-0.5793573844642834	-0.04445787295289785	-0.5004937190102795	0.8645979035157114	1.7682	5.0578	0.0	0.0	0.0
2021-10-01T23:38:40.000000	-0.15718	-1.2588	0.70686	39.131	86.687	47.241	-0.3102365925205677	-1.2300553845503166	0.70686	49.45791243891995	81.23906712403908	47.241	-0.3102365925205677	-1.2300553845503166	0.90286	49.45791243891995	81.23906712403908	47.241	-0.11459345502184745	-0.8069779186154107	-0.5793573844642834	-0.04445787295289785	-0.5004937190102795	0.8645979035157114	1.7682	5.0578	0.0	0.0	0.0
2021-10-01T23:38:40.000000	-0.1697	-1.286	0.69134	38.516	82.172	48.963	-0.3259950722820955	-1.255516349096176	0.69134	48.29432287975311	76.83344465521608	48.963	-0.3259950722820955	-1.255516349096176	0.88734	48.29432287975311	76.83344465521608	48.963	-0.11459345502184745	-0.8069779186154107	-0.5793573844642834	-0.04445787295289785	-0.5004937190102795	0.8645979035157114	1.7682	5.0578	0.0	0.0	0.0
2021-10-01T23:38:40.000000	-0.18238	-1.3126	0.67482	37.835	77.883	50.464	-0.34183882830837276	-1.2803622299414954	0.67482	47.09292246273969	72.66020621989993	50.464	-0.34183882830837276	-1.2803622299414954	0.8708199999999999	47.09292246273969	72.66020621989993	50.464	-0.11459345502184745	-0.8069779186154107	-0.5793573844642834	-0.04445787295289785	-0.5004937190102795	0.8645979035157114	1.7682	5.0578	0.0	0.0	0.0
2021-10-01T23:38:40.000000	-0.19518	-1.3385	0.65736	37.092	73.8	51.763	-0.35771590899091654	-1.30449868181413	0.65736	45.855230443652516	68.69901240163152	51.763	-0.35771590899091654	-1.30449868181413	0.8533600000000001	45.855230443652516	68.69901240163152	51.763	-0.11459345502184745	-0.8069779186154107	-0.5793573844642834	-0.04445787295289785	-0.5004937190102795	0.8645979035157114	1.7682	5.0578	0.0	0.0	0.0
2021-10-01T23:38:40.000000	-0.20806	-1.3637	0.63899	36.291	69.905	52.88	-0.373586615738162	-1.3279306059208467	0.63899	44.58301113860278	64.93150871352998	52.88	-0.373586615738162	-1.3279306059208467	0.8349899999999999	44.58301113860278	64.93150871352998	52.88	-0.11459345502184745	-0.8069779186154107	-0.5793573844642834	-0.04445787295289785	-0.5004937190102795	0.8645979035157114	1.7682	5.0578	0.0	0.0	0.0
2021-10-01T23:38:40.000000	-0.22099	-1.3882	0.61975	35.435	66.183	53.831	-0.3894211746064357	-1.3506616781667213	0.61975	43.277403989420094	61.34244059325099	53.831	-0.3894211746064357	-1.3506616781667213	0.81575	43.277403989420094	61.34244059325099	53.831	-0.11459345502184745	-0.8069779186154107	-0.5793573844642834	-0.04445787295289785	-0.5004937190102795	0.8645979035157114	1.7682	5.0578	0.0	0.0	0.0
2021-10-01T23:38:40.000000	-0.23394	-1.412	0.59967	34.528	62.619	54.632	-0.405189811652064	-1.3726955744568292	0.59967	41.940540902723185	57.91643094828102	54.632	-0.405189811652064	-1.3726955744568292	0.7956700000000001	41.940540902723185	57.91643094828102	54.632	-0.11459345502184745	-0.8069779186154107	-0.5793573844642834	-0.04445787295289785	-0.5004937190102795	0.8645979035157114	1.7682	5.0578	0.0	0.0	0.0
2021-10-01T23:38:40.000000	-0.24688	-1.4352	0.57878	33.573	59.201	55.297	-0.42087500594829164	-1.3941352171751582	0.57878	40.57392891084924	54.64120261064312	55.297	-0.42087500594829164	-1.3941352171751582	0.77478	40.57392891084924	54.64120261064312	55.297	-0.11459345502184745	-0.8069779186154107	-0.5793573844642834	-0.04445787295289785	-0.5004937190102795	0.8645979035157114	1.7682	5.0578	0.0	0.0	0.0
2021-10-01T23:38:40.000000	-0.25977	-1.4576	0.55711	32.569	55.917	55.84	-0.4364125528697174	-1.4147870145706511	0.55711	39.17510518697894	51.504968533037044	55.84	-0.4364125528697174	-1.4147870145706511	0.75311	39.17510518697894	51.504968533037044	55.84	-0.11459345502184745	-0.8069779186154107	-0.5793573844642834	-0.04445787295289785	-0.5004937190102795	0.8645979035157114	1.7682	5.0578	0.0	0.0	0.0
2021-10-01T23:38:40.000000	-0.27259	-1.4793	0.53469	31.52	52.755	56.271	-0.45179485613747705	-1.434752663725604	0.53469	37.746569228238556	48.49532901731665	56.271	-0.45179485613747705	-1.434752663725604	0.7306900000000001	37.746569228238556	48.49532901731665	56.271	-0.11459345502184745	-0.8069779186154107	-0.5793573844642834	-0.04445787295289785	-0.5004937190102795	0.8645979035157114	1.7682	5.0578	0.0	0.0	0.0
2021-10-01T23:38:40.000000	-0.28529	-1.5003	0.51154	30.424	49.705	56.604	-0.4669722925121148	-1.4540382911484757	0.51154	36.28511080335805	45.6026044759291	56.604	-0.4669722925121148	-1.4540382911484757	0.7075400000000001	36.28511080335805	45.6026044759291	56.604	-0.11459345502184745	-0.8069779186154107	-0.5793573844642834	-0.04445787295289785	-0.5004937190102795	0.8645979035157114	1.7682	5.0578	0.0	0.0	0.0
2021-10-01T23:38:40.000000	-0.29785	-1.5206	0.48767	29.281	46.756	56.848	-0.48192501269784815	-1.47264634744265	0.48767	34.7893820804764	42.81587779619411	56.848	-0.48192501269784815	-1.47264634744265	0.68367	34.7893820804764	42.81587779619411	56.848	-0.11459345502184745	-0.8069779186154107	-0.5793573844642834	-0.04445787295289785	-0.5004937190102795	0.8645979035157114	1.7682	5.0578	0.0	0.0	0.0
2021-10-01T23:38:40.000000	-0.31023	-1.5402	0.4631	28.09	43.896	57.014	-0.4966133181031125	-1.4905817338148943	0.4631	33.256920232774306	40.12336193081142	57.014	-0.4966133181031125	-1.4905817338148943	0.6591	33.256920232774306	40.12336193081142	57.014	-0.11459345502184745	-0.8069779186154107	-0.5793573844642834	-0.04445787295289785	-0.5004937190102795	0.8645979035157114	1.7682	5.0578	0.0	0.0	0.0
2021-10-01T23:38:40.000000	-0.32238	-1.559	0.43785	26.847	41.114	57.111	-0.5109753324715335	-1.5077513302947558	0.43785	31.68240756923428	37.51462988777747	57.111	-0.5109753324715335	-1.5077513302947558	0.63385	31.68240756923428	37.51462988777747	57.111	-0.11459345502184745	-0.8069779186154107	-0.5793573844642834	-0.04445787295289785	-0.5004937190102795	0.8645979035157114	1.7682	5.0578	0.0	0.0	0.0
2021-10-01T23:38:40.000000	-0.33427	-1.577	0.41192	25.55	38.396	57.149	-0.5249812818594377	-1.5241588127873098	0.41192	30.062143737909526	34.97603222038296	57.149	-0.5249812818594377	-1.5241588127873098	0.60792	30.062143737909526	34.97603222038296	57.149	-0.11459345502184745	-0.8069779186154107	-0.5793573844642834	-0.04445787295289785	-0.5004937190102795	0.8645979035157114	1.7682	5.0578	0.0	0.0	0.0
2021-10-01T23:38:40.000000	-0.34585	-1.5943	0.38532	24.193	35.729	57.137	-0.5385937960442875	-1.5399095542799273	0.38532	28.38858105786597	32.49540206738445	57.137	-0.5385937960442875	-1.5399095542799273	0.5813200000000001	28.38858105786597	32.49540206738445	57.137	-0.11459345502184745	-0.8069779186154107	-0.5793573844642834	-0.04445787295289785	-0.5004937190102795	0.8645979035157114	1.7682	5.0578	0.0	0.0	0.0
2021-10-01T23:38:40.000000	-0.35706	-1.6107	0.35805	22.77	33.096	57.084	-0.5517288211048992	-1.5548124136249357	0.35805	26.653681727492796	30.056602708382	57.084	-0.5517288211048992	-1.5548124136249357	0.5540499999999999	26.653681727492796	30.056602708382	57.084	-0.11459345502184745	-0.8069779186154107	-0.5793573844642834	-0.04445787295289785	-0.5004937190102795	0.8645979035157114	1.7682	5.0578	0.0	0.0	0.0
2021-10-01T23:38:40.000000	-0.36785	-1.6262	0.33012	21.275	30.481	56.997	-0.5643367338018168	-1.568873517330794	0.33012	24.84953047534837	27.64448988776484	56.997	-0.5643367338018168	-1.568873517330794	0.52612	24.84953047534837	27.64448988776484	56.997	-0.11459345502184745	-0.8069779186154107	-0.5793573844642834	-0.04445787295289785	-0.5004937190102795	0.8645979035157114	1.7682	5.0578	0.0	0.0	0.0
2021-10-01T23:38:40.000000	-0.37814	-1.6409	0.30151	19.7	27.865	56.885	-0.5763503899688291	-1.5822019142899488	0.30151	22.965859509905282	25.241187015893146	56.885	-0.5763503899688291	-1.5822019142899488	0.49751	22.965859509905282	25.241187015893146	56.885	-0.11459345502184745	-0.8069779186154107	-0.5793573844642834	-0.04445787295289785	-0.5004937190102795	0.8645979035157114	1.7682	5.0578	0.0	0.0	0.0
2021-10-01T23:38:40.000000	-0.38787	-1.6546	0.27223	18.037	25.227	56.757	-0.5876857356847526	-1.5946064633547272	0.27223	20.992155979297742	22.826832573548913	56.757	-0.5876857356847526	-1.5946064633547272	0.46823000000000004	20.992155979297742	22.826832573548913	56.757	-0.11459345502184745	-0.8069779186154107	-0.5793573844642834	-0.04445787295289785	-0.5004937190102795	0.8645979035157114	1.7682	5.0578	0.0	0.0	0.0
2021-10-01T23:38:40.000000	-0.39694	-1.6672	0.24228	16.278	22.547	56.618	-0.5982312714537571	-1.6060001710631355	0.24228	18.918029561829165	20.382557506303222	56.618	-0.5982312714537571	-1.6060001710631355	0.43828	18.918029561829165	20.382557506303222	56.618	-0.11459345502184745	-0.8069779186154107	-0.5793573844642834	-0.04445787295289785	-0.5004937190102795	0.8645979035157114	1.7682	5.0578	0.0	0.0	0.0
2021-10-01T23:38:40.000000	-0.40525	-1.6787	0.21165	14.415	19.805	56.478	-0.6078877507969308	-1.6163952904320926	0.21165	16.73308993580294	17.889492759727155	56.478	-0.6078877507969308	-1.6163952904320926	0.40765	16.73308993580294	17.889492759727155	56.478	-0.11459345502184745	-0.8069779186154107	-0.5793573844642834	-0.04445787295289785	-0.5004937190102795	0.8645979035157114	1.7682	5.0578	0.0	0.0	0.0
2021-10-01T23:38:40.000000	-0.4127	-1.6889	0.18036	12.444	16.984	56.343	-0.6165314212015254	-1.625605581520692	0.18036	14.431284229186499	15.331256553082433	56.343	-0.6165314212015254	-1.625605581520692	0.37636000000000003	14.431284229186499	15.331256553082433	56.343	-0.11459345502184745	-0.8069779186154107	-0.5793573844642834	-0.04445787295289785	-0.5004937190102795	0.8645979035157114	1.7682	5.0578	0.0	0.0	0.0
2021-10-01T23:38:40.000000	-0.41918	-1.6977	0.14843	10.363	14.07	56.219	-0.6240408585238193	-1.6335452761686327	0.14843	12.008912090033045	12.694199439659759	56.219	-0.6240408585238193	-1.6335452761686327	0.34443	12.008912090033045	12.694199439659759	56.219	-0.11459345502184745	-0.8069779186154107	-0.5793573844642834	-0.04445787295289785	-0.5004937190102795	0.8645979035157114	1.7682	5.0578	0.0	0.0	0.0
2021-10-01T23:38:40.000000	-0.42455	-1.705	0.11592	8.1769	11.057	56.112	-0.6302648646764181	-1.640132282120688	0.11592	9.470101414794167	9.97176623289543	56.112	-0.6302648646764181	-1.640132282120688	0.31192	9.470101414794167	9.97176623289543	56.112	-0.11459345502184745	-0.8069779186154107	-0.5793573844642834	-0.04445787295289785	-0.5004937190102795	0.8645979035157114	1.7682	5.0578	0.0	0.0	0.0
2021-10-01T23:38:40.000000	-0.42869	-1.7106	0.082905	5.8962	7.9508	56.028	-0.6350598378507908	-1.6451828100393362	0.082905	6.825983758736866	7.1684266617899155	56.028	-0.6350598378507908	-1.6451828100393362	0.278905	6.825983758736866	7.1684266617899155	56.028	-0.11459345502184745	-0.8069779186154107	-0.5793573844642834	-0.04445787295289785	-0.5004937190102795	0.8645979035157114	1.7682	5.0578	0.0	0.0	0.0
2021-10-01T23:38:40.000000	-0.43151	-1.7143	0.049495	3.5402	4.7654	55.969	-0.6383119501820803	-1.6485093946819804	0.049495	4.097429114659686	4.295710401125654	55.969	-0.6383119501820803	-1.6485093946819804	0.24549500000000002	4.097429114659686	4.295710401125654	55.969	-0.11459345502184745	-0.8069779186154107	-0.5793573844642834	-0.04445787295289785	-0.5004937190102795	0.8645979035157114	1.7682	5.0578	0.0	0.0	0.0
2021-10-01T23:38:40.000000	-0.43292	-1.7162	0.015835	1.1359	1.5277	55.94	-0.6399441328561841	-1.6502223102427582	0.015835	1.3145300934198374	1.3770064391620083	55.94	-0.6399441328561841	-1.6502223102427582	0.211835	1.3145300934198374	1.3770064391620083	55.94	-0.11459345502184745	-0.8069779186154107	-0.5793573844642834	-0.04445787295289785	-0.5004937190102795	0.8645979035157114	1.7682	5.0578	0.0	0.0	0.0
2021-10-01T23:38:40.000000	-0.43287	-1.7162	-0.017908	-1.2845	-1.7276	55.941	-0.6398945096167281	-1.6502284367512174	-0.017908	-1.486504141902432	-1.557192167366287	55.941	-0.6398945096167281	-1.6502284367512174	0.178092	-1.486504141902432	-1.557192167366287	55.941	-0.11459345502184745	-0.8069779186154107	-0.5793573844642834	-0.04445787295289785	-0.5004937190102795	0.8645979035157114	1.7682	5.0578	0.0	0.0	0.0
2021-10-01T23:38:40.000000	-0.43138	-1.7142	-0.051557	-3.6868	-4.963	55.972	-0.6381706767425765	-1.648426077125062	-0.051557	-4.267136414174924	-4.473858520653327	55.972	-0.6381706767425765	-1.648426077125062	0.14444300000000002	-4.267136414174924	-4.473858520653327	55.972	-0.11459345502184745	-0.8069779186154107	-0.5793573844642834	-0.04445787295289785	-0.5004937190102795	0.8645979035157114	1.7682	5.0578	0.0	0.0	0.0
2021-10-01T23:38:40.000000	-0.42847	-1.7103	-0.084948	-6.0388	-8.1443	56.032	-0.63480473654643	-1.6449120272398208	-0.084948	-6.991218825401981	-7.342995796358929	56.032	-0.63480473654643	-1.6449120272398208	0.11105200000000001	-6.991218825401981	-7.342995796358929	56.032	-0.11459345502184745	-0.8069779186154107	-0.5793573844642834	-0.04445787295289785	-0.5004937190102795	0.8645979035157114	1.7682	5.0578	0.0	0.0	0.0
2021-10-01T23:38:40.000000	-0.42425	-1.7046	-0.11794	-8.3142	-11.245	56.118	-0.6299181131720095	-1.6397720552557953	-0.11794	-9.62940250214645	-10.14152622102096	56.118	-0.6299181131720095	-1.6397720552557953	0.07806	-9.62940250214645	-10.14152622102096	56.118	-0.11459345502184745	-0.8069779186154107	-0.5793573844642834	-0.04445787295289785	-0.5004937190102795	0.8645979035157114	1.7682	5.0578	0.0	0.0	0.0
2021-10-01T23:38:40.000000	-0.41881	-1.6972	-0.15041	-10.494	-14.252	56.226	-0.6236123814672543	-1.633094379936671	-0.15041	-12.161225468198786	-12.858776579116428	56.226	-0.6236123814672543	-1.633094379936671	0.04559000000000002	-12.161225468198786	-12.858776579116428	56.226	-0.11459345502184745	-0.8069779186154107	-0.5793573844642834	-0.04445787295289785	-0.5004937190102795	0.8645979035157114	1.7682	5.0578	0.0	0.0	0.0
2021-10-01T23:38:40.000000	-0.41227	-1.6883	-0.1823	-12.568	-17.16	56.351	-0.6160311432406949	-1.6250627906199693	-0.1823	-14.575915172813314	-15.490736614988668	56.351	-0.6160311432406949	-1.6250627906199693	0.013700000000000018	-14.575915172813314	-15.490736614988668	56.351	-0.11459345502184745	-0.8069779186154107	-0.5793573844642834	-0.04445787295289785	-0.5004937190102795	0.8645979035157114	1.7682	5.0578	0.0	0.0	0.0
2021-10-01T23:38:40.000000	-0.40477	-1.678	-0.21355	-14.533	-19.976	56.487	-0.6073255965797262	-1.6157593795609169	-0.21355	-16.871153439849135	-18.04474567870289	56.487	-0.6073255965797262	-1.6157593795609169	-0.017549999999999982	-16.871153439849135	-18.04474567870289	56.487	-0.11459345502184745	-0.8069779186154107	-0.5793573844642834	-0.04445787295289785	-0.5004937190102795	0.8645979035157114	1.7682	5.0578	0.0	0.0	0.0
2021-10-01T23:38:40.000000	-0.3964	-1.6665	-0.24414	-16.389	-22.713	56.627	-0.5976095693492054	-1.6053716120021113	-0.24414	-19.048533161505617	-20.533705812517645	56.627	-0.5976095693492054	-1.6053716120021113	-0.04813999999999999	-19.048533161505617	-20.533705812517645	56.627	-0.11459345502184745	-0.8069779186154107	-0.5793573844642834	-0.04445787295289785	-0.5004937190102795	0.8645979035157114	1.7682	5.0578	0.0	0.0	0.0
2021-10-01T23:38:40.000000	-0.38729	-1.6538	-0.27405	-18.142	-25.39	56.765	-0.587012081971718	-1.593883559021558	-0.27405	-21.116337199731937	-22.975738666411075	56.765	-0.587012081971718	-1.593883559021558	-0.07805000000000001	-21.116337199731937	-22.975738666411075	56.765	-0.11459345502184745	-0.8069779186154107	-0.5793573844642834	-0.04445787295289785	-0.5004937190102795	0.8645979035157114	1.7682	5.0578	0.0	0.0	0.0
2021-10-01T23:38:40.000000	-0.37753	-1.64	-0.30329	-19.799	-28.026	56.893	-0.5756347092952026	-1.5813834393829433	-0.30329	-23.083840881266397	-25.38884336019217	56.893	-0.5756347092952026	-1.5813834393829433	-0.10729	-23.083840881266397	-25.38884336019217	56.893	-0.11459345502184745	-0.8069779186154107	-0.5793573844642834	-0.04445787295289785	-0.5004937190102795	0.8645979035157114	1.7682	5.0578	0.0	0.0	0.0
2021-10-01T23:38:40.000000	-0.3672	-1.6253	-0.33186	-21.369	-30.642	57.003	-0.5635813545366255	-1.5680599436305558	-0.33186	-24.962549522763897	-27.792758882909766	57.003	-0.5635813545366255	-1.5680599436305558	-0.13585999999999998	-24.962549522763897	-27.792758882909766	57.003	-0.11459345502184745	-0.8069779186154107	-0.5793573844642834	-0.04445787295289785	-0.5004937190102795	0.8645979035157114	1.7682	5.0578	0.0	0.0	0.0
2021-10-01T23:38:40.000000	-0.35639	-1.6097	-0.35975	-22.86	-33.257	57.088	-0.5509413395270072	-1.553902044049169	-0.35975	-26.762730915751845	-30.205361824203663	57.088	-0.5509413395270072	-1.553902044049169	-0.16375	-26.762730915751845	-30.205361824203663	57.088	-0.11459345502184745	-0.8069779186154107	-0.5793573844642834	-0.04445787295289785	-0.5004937190102795	0.8645979035157114	1.7682	5.0578	0.0	0.0	0.0
2021-10-01T23:38:40.000000	-0.34515	-1.5932	-0.38698	-24.278	-35.892	57.139	-0.5377642875058037	-1.5389036141303245	-0.38698	-28.49291298251779	-32.64675876363026	57.139	-0.5377642875058037	-1.5389036141303245	-0.19097999999999998	-28.49291298251779	-32.64675876363026	57.139	-0.11459345502184745	-0.8069779186154107	-0.5793573844642834	-0.04445787295289785	-0.5004937190102795	0.8645979035157114	1.7682	5.0578	0.0	0.0	0.0
2021-10-01T23:38:40.000000	-0.33355	-1.5759	-0.41353	-25.631	-38.562	57.149	-0.5241319240251716	-1.5231553232410906	-0.41353	-30.16287339391242	-35.13085643167285	57.149	-0.5241319240251716	-1.5231553232410906	-0.21753	-30.16287339391242	-35.13085643167285	57.149	-0.11459345502184745	-0.8069779186154107	-0.5793573844642834	-0.04445787295289785	-0.5004937190102795	0.8645979035157114	1.7682	5.0578	0.0	0.0	0.0
2021-10-01T23:38:40.000000	-0.32164	-1.5578	-0.43942	-26.925	-41.283	57.107	-0.5100938723245668	-1.5066510448730086	-0.43942	-31.780527421377364	-37.672799083942266	57.107	-0.5100938723245668	-1.5066510448730086	-0.24341999999999997	-31.780527421377364	-37.672799083942266	57.107	-0.11459345502184745	-0.8069779186154107	-0.5793573844642834	-0.04445787295289785	-0.5004937190102795	0.8645979035157114	1.7682	5.0578	0.0	0.0	0.0
2021-10-01T23:38:40.000000	-0.30947	-1.539	-0.46463	-28.165	-44.069	57.005	-0.49571200866036336	-1.4894838989965309	-0.46463	-33.352552811226765	-40.28586857664024	57.005	-0.49571200866036336	-1.4894838989965309	-0.26863	-33.352552811226765	-40.28586857664024	57.005	-0.11459345502184745	-0.8069779186154107	-0.5793573844642834	-0.04445787295289785	-0.5004937190102795	0.8645979035157114	1.7682	5.0578	0.0	0.0	0.0
2021-10-01T23:38:40.000000	-0.29708	-1.5194	-0.48915	-29.353	-46.934	56.835	-0.48101377860720795	-1.4715497379259783	-0.48915	-34.88264991540742	-42.983714356476064	56.835	-0.48101377860720795	-1.4715497379259783	-0.29314999999999997	-34.88264991540742	-42.983714356476064	56.835	-0.11459345502184745	-0.8069779186154107	-0.5793573844642834	-0.04445787295289785	-0.5004937190102795	0.8645979035157114	1.7682	5.0578	0.0	0.0	0.0
2021-10-01T23:38:40.000000	-0.28451	-1.4991	-0.51298	-30.493	-49.889	56.586	-0.4660511337735833	-1.452942906933496	-0.51298	-36.3761364249368	-45.776763415453324	56.586	-0.4660511337735833	-1.452942906933496	-0.31698	-36.3761364249368	-45.776763415453324	56.586	-0.11459345502184745	-0.8069779186154107	-0.5793573844642834	-0.04445787295289785	-0.5004937190102795	0.8645979035157114	1.7682	5.0578	0.0	0.0	0.0
2021-10-01T23:38:40.000000	-0.2718	-1.478	-0.53609	-31.586	-52.946	56.248	-0.4508515197341362	-1.433559258333404	-0.53609	-37.83547516663424	-48.67680280087224	56.248	-0.4508515197341362	-1.433559258333404	-0.34008999999999995	-37.83547516663424	-48.67680280087224	56.248	-0.11459345502184745	-0.8069779186154107	-0.5793573844642834	-0.04445787295289785	-0.5004937190102795	0.8645979035157114	1.7682	5.0578	0.0	0.0	0.0
2021-10-01T23:38:40.000000	-0.25898	-1.4562	-0.55847	-32.632	-56.115	55.81	-0.4354569634494582	-1.4134943626995393	-0.55847	-39.26189144219153	-51.69375716062402	55.81	-0.4354569634494582	-1.4134943626995393	-0.36247	-39.26189144219153	-51.69375716062402	55.81	-0.11459345502184745	-0.8069779186154107	-0.5793573844642834	-0.04445787295289785	-0.5004937190102795	0.8645979035157114	1.7682	5.0578	0.0	0.0	0.0
2021-10-01T23:38:40.000000	-0.24608	-1.4338	-0.58009	-33.633	-59.407	55.26	-0.4199094918801414	-1.392843790605738	-0.58009	-40.658718013047945	-54.838298547050584	55.26	-0.4199094918801414	-1.392843790605738	-0.38409	-40.658718013047945	-54.838298547050584	55.26	-0.11459345502184745	-0.8069779186154107	-0.5793573844642834	-0.04445787295289785	-0.5004937190102795	0.8645979035157114	1.7682	5.0578	0.0	0.0	0.0
2021-10-01T23:38:40.000000	-0.23314	-1.4106	-0.60093	-34.586	-62.834	54.587	-0.40422429758391376	-1.3714041478874093	-0.60093	-42.0244478468663	-58.12270412812892	54.587	-0.40422429758391376	-1.3714041478874093	-0.40492999999999996	-42.0244478468663	-58.12270412812892	54.587	-0.11459345502184745	-0.8069779186154107	-0.5793573844642834	-0.04445787295289785	-0.5004937190102795	0.8645979035157114	1.7682	5.0578	0.0	0.0	0.0
2021-10-01T23:38:40.000000	-0.22019	-1.3867	-0.62096	-35.489	-66.407	53.777	-0.3884434075213672	-1.3492710051183894	-0.62096	-43.358443845929365	-61.55813607687767	53.777	-0.3884434075213672	-1.3492710051183894	-0.42495999999999995	-43.358443845929365	-61.55813607687767	53.777	-0.11459345502184745	-0.8069779186154107	-0.5793573844642834	-0.04445787295289785	-0.5004937190102795	0.8645979035157114	1.7682	5.0578	0.0	0.0	0.0
2021-10-01T23:38:40.000000	-0.20726	-1.3621	-0.64015	-36.341	-70.14	52.816	-0.3725965956361752	-1.326440686393603	-0.64015	-44.66142896781659	-65.1586114305137	52.816	-0.3725965956361752	-1.326440686393603	-0.44415	-44.66142896781659	-65.1586114305137	52.816	-0.11459345502184745	-0.8069779186154107	-0.5793573844642834	-0.04445787295289785	-0.5004937190102795	0.8645979035157114	1.7682	5.0578	0.0	0.0	0.0
2021-10-01T23:38:40.000000	-0.19439	-1.3369	-0.65846	-37.139	-74.046	51.689	-0.35673581353682093	-1.3030075369851941	-0.65846	-45.93201871035999	-68.93739982180311	51.689	-0.35673581353682093	-1.3030075369851941	-0.46246000000000004	-45.93201871035999	-68.93739982180311	51.689	-0.11459345502184745	-0.8069779186154107	-0.5793573844642834	-0.04445787295289785	-0.5004937190102795	0.8645979035157114	1.7682	5.0578	0.0	0.0	0.0
2021-10-01T23:38:40.000000	-0.1816	-1.311	-0.67587	-37.879	-78.141	50.378	-0.3408686575021683	-1.278869859810868	-0.67587	-47.16820369710999	-72.91087080804851	50.378	-0.3408686575021683	-1.278869859810868	-0.47986999999999996	-47.16820369710999	-72.91087080804851	50.378	-0.11459345502184745	-0.8069779186154107	-0.5793573844642834	-0.04445787295289785	-0.5004937190102795	0.8645979035157114	1.7682	5.0578	0.0	0.0	0.0
2021-10-01T23:38:40.000000	-0.16893	-1.2844	-0.69232	-38.556	-82.443	48.864	-0.3250348261237822	-1.254022753663857	-0.69232	-48.367227147166304	-77.09750140629991	48.864	-0.3250348261237822	-1.254022753663857	-0.49632000000000004	-48.367227147166304	-77.09750140629991	48.864	-0.11459345502184745	-0.8069779186154107	-0.5793573844642834	-0.04445787295289785	-0.5004937190102795	0.8645979035157114	1.7682	5.0578	0.0	0.0	0.0
2021-10-01T23:38:40.000000	-0.15642	-1.2571	-0.70778	-39.167	-86.972	47.127	-0.3092740179932274	-1.2284613173373937	-0.70778	-49.52856226954522	-81.51750850284729	47.127	-0.3092740179932274	-1.2284613173373937	-0.5117799999999999	-49.52856226954522	-81.51750850284729	47.127	-0.11459345502184745	-0.8069779186154107	-0.5793573844642834	-0.04445787295289785	-0.5004937190102795	0.8645979035157114	1.7682	5.0578	0.0	0.0	0.0
2021-10-01T23:38:40.000000	-0.14409	-1.2292	-0.72221	-39.705	-91.752	45.144	-0.29361833542320437	-1.2022823467070065	-0.72221	-50.64820253478328	-86.19556896381374	45.144	-0.29361833542320437	-1.2022823467070065	-0.5262100000000001	-50.64820253478328	-86.19556896381374	45.144	-0.11459345502184745	-0.8069779186154107	-0.5793573844642834	-0.04445787295289785	-0.5004937190102795	0.8645979035157114	1.7682	5.0578	0.0	0.0	0.0
2021-10-01T23:38:40.000000	-0.132	-1.2006	-0.73555	-40.167	-96.807	42.888	-0.27811507328414203	-1.1753792434836323	-0.73555	-51.72611127257353	-91.15586953464566	42.888	-0.27811507328414203	-1.1753792434836323	-0.53955	-51.72611127257353	-91.15586953464566	42.888	-0.11459345502184745	-0.8069779186154107	-0.5793573844642834	-0.04445787295289785	-0.5004937190102795	0.8645979035157114	1.7682	5.0578	0.0	0.0	0.0
2021-10-01T23:38:40.000000	-0.12408	-1.1813	-0.74381	-40.43	-100.35	41.218	-0.26788991988910116	-1.15719511199357	-0.74381	-52.421253901525255	-94.63994684799765	41.218	-0.26788991988910116	-1.15719511199357	-0.5478099999999999	-52.421253901525255	-94.63994684799765	41.218	-0.11459345502184745	-0.8069779186154107	-0.5793573844642834	-0.04445787295289785	-0.5004937190102795	0.8645979035157114	1.7682	5.0578	0.0	0.0	0.0
2021-10-01T23:38:40.000000	-0.11887	-1.1682	-0.74904	-40.583	-102.78	40.025	-0.261114033121503	-1.1448322054375577	-0.74904	-52.87084932537383	-97.0328891696708	40.025	-0.261114033121503	-1.1448322054375577	-0.55304	-52.87084932537383	-97.0328891696708	40.025	-0.11459345502184745	-0.8069779186154107	-0.5793573844642834	-0.04445787295289785	-0.5004937190102795	0.8645979035157114	1.7682	5.0578	0.0	0.0	0.0
2021-10-01T23:38:40.000000	-0.11543	-1.1594	-0.75239	-40.676	-104.45	39.193	-0.2566216887581293	-1.1365200190753024	-0.75239	-53.16777393329662	-98.6789100617648	39.193	-0.2566216887581293	-1.1365200190753024	-0.5563899999999999	-53.16777393329662	-98.6789100617648	39.193	-0.11459345502184745	-0.8069779186154107	-0.5793573844642834	-0.04445787295289785	-0.5004937190102795	0.8645979035157114	1.7682	5.0578	0.0	0.0	1.0
2021-10-01T23:38:40.000000	-0.10403	-1.1295	-0.76292	-40.928	-110.3	36.151	-0.24164393810362156	-1.1082421658093384	-0.76292	-54.13467654987204	-104.45395147547426	36.151	-0.24164393810362156	-1.1082421658093384	-0.5669200000000001	-54.13467654987204	-104.45395147547426	36.151	-0.11459345502184745	-0.8069779186154107	-0.5793573844642834	-0.04445787295289785	-0.5004937190102795	0.8645979035157114	1.7682	5.0578	0.0	0.0	0.0
2021-10-01T23:38:40.000000	-0.092995	-1.099	-0.7722	-41.082	-116.55	32.716	-0.2269549189956326	-1.0793241101581514	-0.7722	-55.053329684786846	-110.63798676141104	32.716	-0.2269549189956326	-1.0793241101581514	-0.5762	-55.053329684786846	-110.63798676141104	32.716	-0.11459345502184745	-0.8069779186154107	-0.5793573844642834	-0.04445787295289785	-0.5004937190102795	0.8645979035157114	1.7682	5.0578	0.0	0.0	0.0
2021-10-01T23:38:40.000000	-0.082353	-1.0679	-0.78018	-41.131	-123.24	28.843	-0.21258242044825773	-1.0497624212770051	-0.78018	-55.92168729128449	-117.27157222232414	28.843	-0.21258242044825773	-1.0497624212770051	-0.5841799999999999	-55.92168729128449	-117.27157222232414	28.843	-0.11459345502184745	-0.8069779186154107	-0.5793573844642834	-0.04445787295289785	-0.5004937190102795	0.8645979035157114	1.7682	5.0578	0.0	0.0	0.0
2021-10-01T23:38:40.000000	-0.072146	-1.0365	-0.78681	-41.068	-130.44	24.476	-0.19860488503339466	-1.0198496923355285	-0.78681	-56.741379227683936	-124.42503810463614	24.476	-0.19860488503339466	-1.0198496923355285	-0.5908100000000001	-56.741379227683936	-124.42503810463614	24.476	-0.11459345502184745	-0.8069779186154107	-0.5793573844642834	-0.04445787295289785	-0.5004937190102795	0.8645979035157114	1.7682	5.0578	0.0	0.0	0.0
2021-10-01T23:38:40.000000	-0.062411	-1.0046	-0.79206	-40.887	-138.2	19.551	-0.1850345279144043	-0.9893828967596384	-0.79206	-57.512577213709584	-132.14874282881803	19.551	-0.1850345279144043	-0.9893828967596384	-0.59606	-57.512577213709584	-132.14874282881803	19.551	-0.11459345502184745	-0.8069779186154107	-0.5793573844642834	-0.04445787295289785	-0.5004937190102795	0.8645979035157114	1.7682	5.0578	0.0	0.0	0.0
2021-10-01T23:38:40.000000	-0.053182	-0.97235	-0.79588	-40.578	-146.6	13.996	-0.17192347241949407	-0.9585067382419508	-0.79588	-58.235159015004854	-140.52330887969117	13.996	-0.17192347241949407	-0.9585067382419508	-0.59988	-58.235159015004854	-140.52330887969117	13.996	-0.11459345502184745	-0.8069779186154107	-0.5793573844642834	-0.04445787295289785	-0.5004937190102795	0.8645979035157114	1.7682	5.0578	0.0	0.0	0.0
2021-10-01T23:38:40.000000	-0.04449	-0.93982	-0.79823	-40.135	-155.71	7.7221	-0.1593110620689694	-0.9272868908824587	-0.79823	-58.911746954677795	-149.61894397350898	7.7221	-0.1593110620689694	-0.9272868908824587	-0.60223	-58.911746954677795	-149.61894397350898	7.7221	-0.11459345502184745	-0.8069779186154107	-0.5793573844642834	-0.04445787295289785	-0.5004937190102795	0.8645979035157114	1.7682	5.0578	0.0	0.0	0.0
2021-10-01T23:38:40.000000	-0.036362	-0.90708	-0.79911	-39.549	-165.65	0.62973	-0.14723267052397923	-0.895789518901833	-0.79911	-59.54811246992826	-159.55584665648817	0.62973	-0.14723267052397923	-0.895789518901833	-0.60311	-59.54811246992826	-159.55584665648817	0.62973	-0.11459345502184745	-0.8069779186154107	-0.5793573844642834	-0.04445787295289785	-0.5004937190102795	0.8645979035157114	1.7682	5.0578	0.0	0.0	0.0
2021-10-01T23:38:40.000000	-0.028821	-0.87419	-0.79848	-38.813	-176.52	-7.4008	-0.1357184762848243	-0.8640713519935292	-0.79848	-60.14956132415065	-170.43412111872505	-7.4008	-0.1357184762848243	-0.8640713519935292	-0.6024799999999999	-60.14956132415065	-170.43412111872505	-7.4008	-0.11459345502184745	-0.8069779186154107	-0.5793573844642834	-0.04445787295289785	-0.5004937190102795	0.8645979035157114	1.7682	5.0578	0.0	0.0	0.0
2021-10-01T23:38:40.000000	-0.021883	-0.84124	-0.79634	-37.918	-188.44	-16.51	-0.12479538650335688	-0.8322197515058614	-0.79634	-60.72186495454481	-182.37396590643635	-16.51	-0.12479538650335688	-0.8322197515058614	-0.6003400000000001	-60.72186495454481	-182.37396590643635	-16.51	-0.11459345502184745	-0.8069779186154107	-0.5793573844642834	-0.04445787295289785	-0.5004937190102795	0.8645979035157114	1.7682	5.0578	0.0	0.0	0.0
2021-10-01T23:38:40.000000	-0.015556	-0.80829	-0.79271	-36.854	-201.57	-26.864	-0.11447869270804091	-0.800293285084823	-0.79271	-61.27470354028874	-195.535400687573	-26.864	-0.11447869270804091	-0.800293285084823	-0.5967100000000001	-61.27470354028874	-195.535400687573	-26.864	-0.11459345502184745	-0.8069779186154107	-0.5793573844642834	-0.04445787295289785	-0.5004937190102795	0.8645979035157114	1.7682	5.0578	0.0	0.0	0.0
2021-10-01T23:38:40.000000	-0.0098452	-0.77543	-0.78758	-35.612	-216.08	-38.661	-0.1047845834310062	-0.7683806374045551	-0.78758	-61.81997502704142	-210.0882472478077	-38.661	-0.1047845834310062	-0.7683806374045551	-0.59158	-61.81997502704142	-210.0882472478077	-38.661	-0.11459345502184745	-0.8069779186154107	-0.5793573844642834	-0.04445787295289785	-0.5004937190102795	0.8645979035157114	1.7682	5.0578	0.0	0.0	0.0
2021-10-01T23:38:40.000000	-0.0047446	-0.74273	-0.78098	-34.18	-232.18	-52.138	-0.09571568099536083	-0.736552016181311	-0.78098	-62.37150117286171	-226.24239355488555	-52.138	-0.09571568099536083	-0.736552016181311	-0.58498	-62.37150117286171	-226.24239355488555	-52.138	-0.11459345502184745	-0.8069779186154107	-0.5793573844642834	-0.04445787295289785	-0.5004937190102795	0.8645979035157114	1.7682	5.0578	0.0	0.0	0.0
2021-10-01T23:38:40.000000	-0.00024333	-0.71026	-0.77295	-32.547	-250.1	-67.577	-0.08726977442068984	-0.7048782258532681	-0.77295	-62.946546803981306	-244.22745434216478	-67.577	-0.08726977442068984	-0.7048782258532681	-0.5769500000000001	-62.946546803981306	-244.22745434216478	-67.577	-0.11459345502184745	-0.8069779186154107	-0.5793573844642834	-0.04445787295289785	-0.5004937190102795	0.8645979035157114	1.7682	5.0578	0.0	0.0	0.0
2021-10-01T23:38:40.000000	0.0036763	-0.67809	-0.76353	-30.697	-270.11	-85.32	-0.0794378841167165	-0.6734309065143573	-0.76353	-63.562315629453586	-264.3133555854144	-85.32	-0.0794378841167165	-0.6734309065143573	-0.5675300000000001	-63.562315629453586	-264.3133555854144	-85.32	-0.11459345502184745	-0.8069779186154107	-0.5793573844642834	-0.04445787295289785	-0.5004937190102795	0.8645979035157114	1.7682	5.0578	0.0	0.0	0.0
2021-10-01T23:38:40.000000	0.0070376	-0.64629	-0.75275	-28.613	-292.55	-105.78	-0.07220545284104925	-0.6422823868780608	-0.75275	-64.24359600538557	-286.83961832581076	-105.78	-0.07220545284104925	-0.6422823868780608	-0.5567500000000001	-64.24359600538557	-286.83961832581076	-105.78	-0.11459345502184745	-0.8069779186154107	-0.5793573844642834	-0.04445787295289785	-0.5004937190102795	0.8645979035157114	1.7682	5.0578	0.0	0.0	0.0
