# Supplementary material for: Direct evidence of substorm-related impulsive injections of electrons at Mercury
Source: Nat Commun. 2023 Jul 18;14:4019. doi: 10.1038/s41467-023-39565-4 (PMC10354196; doi:10.1038/s41467-023-39565-4)
Supplement: Supplementary file 3 — SourceDatafile [file 41467_2023_39565_MOESM3_ESM.zip › SourceDataFile/FieldLinetracing/Final_KT17tracing_000058.txt]

2021-10-01T23:15:58.000000	-0.31266	0.35072	0.65575	369.67	-386.05	-335.39	-0.2673302600301211	0.3863875335362514	0.65575	319.5816867805519	-428.4367594809031	-335.39	-0.2673302600301211	0.3863875335362514	0.85175	319.5816867805519	-428.4367594809031	-335.39	-0.48474172206083527	0.6542104169904759	-0.5805464608406838	-0.2915118782196113	0.4194798089785986	0.8596845437229594	3.4323	22.005	0.0	0.0	0.0
2021-10-01T23:15:58.000000	-0.33269	0.37151	0.67324	337.54	-347.87	-283.35	-0.28466192753886155	0.4094751557907511	0.67324	292.3719949655606	-386.6075594965239	-283.35	-0.28466192753886155	0.4094751557907511	0.86924	292.3719949655606	-386.6075594965239	-283.35	-0.48474172206083527	0.6542104169904759	-0.5805464608406838	-0.2915118782196113	0.4194798089785986	0.8596845437229594	3.4323	22.005	0.0	0.0	0.0
2021-10-01T23:15:58.000000	-0.35324	0.39253	0.68981	309.62	-314.67	-239.68	-0.30248149479903175	0.432854760634723	0.68981	268.73037967022947	-350.2366861742132	-239.68	-0.30248149479903175	0.432854760634723	0.88581	268.73037967022947	-350.2366861742132	-239.68	-0.48474172206083527	0.6542104169904759	-0.5805464608406838	-0.2915118782196113	0.4194798089785986	0.8596845437229594	3.4323	22.005	0.0	0.0	0.0
2021-10-01T23:15:58.000000	-0.3743	0.41378	0.70544	285.23	-285.64	-202.85	-0.32077903716274037	0.45652512276647517	0.70544	248.08121427499583	-318.4369225197411	-202.85	-0.32077903716274037	0.45652512276647517	0.90144	248.08121427499583	-318.4369225197411	-202.85	-0.48474172206083527	0.6542104169904759	-0.5805464608406838	-0.2915118782196113	0.4194798089785986	0.8596845437229594	3.4323	22.005	0.0	0.0	0.0
2021-10-01T23:15:58.000000	-0.39585	0.4352	0.72011	263.81	-260.14	-171.65	-0.33954205714435604	0.48042424369527686	0.72011	229.9471378062301	-290.50447417332936	-171.65	-0.33954205714435604	0.48042424369527686	0.91611	229.9471378062301	-290.50447417332936	-171.65	-0.48474172206083527	0.6542104169904759	-0.5805464608406838	-0.2915118782196113	0.4194798089785986	0.8596845437229594	3.4323	22.005	0.0	0.0	0.0
2021-10-01T23:15:58.000000	-0.4179	0.45677	0.73381	244.91	-237.63	-145.1	-0.3587829299951536	0.5045334994270377	0.73381	213.94770740018743	-265.848271572722	-145.1	-0.3587829299951536	0.5045334994270377	0.92981	213.94770740018743	-265.848271572722	-145.1	-0.48474172206083527	0.6542104169904759	-0.5805464608406838	-0.2915118782196113	0.4194798089785986	0.8596845437229594	3.4323	22.005	0.0	0.0	0.0
2021-10-01T23:15:58.000000	-0.44043	0.47845	0.74652	228.15	-217.68	-122.42	-0.378486707626118	0.5288107407668091	0.74652	199.75847440975133	-243.99499339430864	-122.42	-0.378486707626118	0.5288107407668091	0.94252	199.75847440975133	-243.99499339430864	-122.42	-0.48474172206083527	0.6542104169904759	-0.5805464608406838	-0.2915118782196113	0.4194798089785986	0.8596845437229594	3.4323	22.005	0.0	0.0	0.0
2021-10-01T23:15:58.000000	-0.46343	0.50019	0.75824	213.23	-199.93	-103.0	-0.39864959189781723	0.5532051191734435	0.75824	187.12581025909185	-224.55059326325184	-103.0	-0.39864959189781723	0.5532051191734435	0.95424	187.12581025909185	-224.55059326325184	-103.0	-0.48474172206083527	0.6542104169904759	-0.5805464608406838	-0.2915118782196113	0.4194798089785986	0.8596845437229594	3.4323	22.005	0.0	0.0	0.0
2021-10-01T23:15:58.000000	-0.48687	0.52198	0.76895	199.88	-184.07	-86.308	-0.4192430341682694	0.5777030340939739	0.76895	175.8197338075936	-207.17432394924552	-86.308	-0.4192430341682694	0.5777030340939739	0.96495	175.8197338075936	-207.17432394924552	-86.308	-0.48474172206083527	0.6542104169904759	-0.5805464608406838	-0.2915118782196113	0.4194798089785986	0.8596845437229594	3.4323	22.005	0.0	0.0	0.0
2021-10-01T23:15:58.000000	-0.51074	0.54376	0.77867	187.89	-169.87	-71.933	-0.4402644615997344	0.6022437123393618	0.77867	165.66000938845357	-191.6121872152642	-71.933	-0.4402644615997344	0.6022437123393618	0.9746699999999999	165.66000938845357	-191.6121872152642	-71.933	-0.48474172206083527	0.6542104169904759	-0.5805464608406838	-0.2915118782196113	0.4194798089785986	0.8596845437229594	3.4323	22.005	0.0	0.0	0.0
2021-10-01T23:15:58.000000	-0.53503	0.56551	0.7874	177.09	-157.1	-59.527	-0.46170640014770464	0.6268060793121326	0.7874	156.5060999264337	-177.61508603104957	-59.527	-0.46170640014770464	0.6268060793121326	0.9834	156.5060999264337	-177.61508603104957	-59.527	-0.48474172206083527	0.6542104169904759	-0.5805464608406838	-0.2915118782196113	0.4194798089785986	0.8596845437229594	3.4323	22.005	0.0	0.0	0.0
2021-10-01T23:15:58.000000	-0.5597	0.58719	0.79514	167.31	-145.59	-48.802	-0.4835340524273827	0.6513455352139546	0.79514	148.2101165361448	-164.99347125369044	-48.802	-0.4835340524273827	0.6513455352139546	0.9911399999999999	148.2101165361448	-164.99347125369044	-48.802	-0.48474172206083527	0.6542104169904759	-0.5805464608406838	-0.2915118782196113	0.4194798089785986	0.8596845437229594	3.4323	22.005	0.0	0.0	0.0
2021-10-01T23:15:58.000000	-0.58475	0.60878	0.80191	158.43	-135.18	-39.518	-0.5057498690421524	0.6758422307490453	0.80191	140.67256826996186	-153.57384489662596	-39.518	-0.5057498690421524	0.6758422307490453	0.9979100000000001	140.67256826996186	-153.57384489662596	-39.518	-0.48474172206083527	0.6542104169904759	-0.5805464608406838	-0.2915118782196113	0.4194798089785986	0.8596845437229594	3.4323	22.005	0.0	0.0	0.0
2021-10-01T23:15:58.000000	-0.61015	0.63023	0.80773	150.35	-125.74	-31.475	-0.5283302025567989	0.7002428667728731	0.80773	133.8101375709667	-143.2149335203524	-31.475	-0.5283302025567989	0.7002428667728731	1.00373	133.8101375709667	-143.2149335203524	-31.475	-0.48474172206083527	0.6542104169904759	-0.5805464608406838	-0.2915118782196113	0.4194798089785986	0.8596845437229594	3.4323	22.005	0.0	0.0	0.0
2021-10-01T23:15:58.000000	-0.63587	0.65152	0.81262	142.96	-117.16	-24.503	-0.5512477296310326	0.7245239180845805	0.81262	127.52713163096644	-133.79408767945674	-24.503	-0.5512477296310326	0.7245239180845805	1.00862	127.52713163096644	-133.79408767945674	-24.503	-0.48474172206083527	0.6542104169904759	-0.5805464608406838	-0.2915118782196113	0.4194798089785986	0.8596845437229594	3.4323	22.005	0.0	0.0	0.0
2021-10-01T23:15:58.000000	-0.66189	0.67264	0.81661	136.19	-109.35	-18.459	-0.5744838262707629	0.7486730094328924	0.81661	121.76510562994915	-125.21340843107548	-18.459	-0.5744838262707629	0.7486730094328924	1.01261	121.76510562994915	-125.21340843107548	-18.459	-0.48474172206083527	0.6542104169904759	-0.5805464608406838	-0.2915118782196113	0.4194798089785986	0.8596845437229594	3.4323	22.005	0.0	0.0	0.0
2021-10-01T23:15:58.000000	-0.6882	0.69354	0.81972	129.96	-102.22	-13.222	-0.5980346943365578	0.7726392922766612	0.81972	116.45569010001178	-117.3737715306534	-13.222	-0.5980346943365578	0.7726392922766612	1.01572	116.45569010001178	-117.3737715306534	-13.222	-0.48474172206083527	0.6542104169904759	-0.5805464608406838	-0.2915118782196113	0.4194798089785986	0.8596845437229594	3.4323	22.005	0.0	0.0	0.0
2021-10-01T23:15:58.000000	-0.71477	0.71423	0.822	124.23	-95.703	-8.6868	-0.6218693345830517	0.7964290153587026	0.822	111.56739597092479	-110.20378063055222	-8.6868	-0.6218693345830517	0.7964290153587026	1.018	111.56739597092479	-110.20378063055222	-8.6868	-0.48474172206083527	0.6542104169904759	-0.5805464608406838	-0.2915118782196113	0.4194798089785986	0.8596845437229594	3.4323	22.005	0.0	0.0	0.0
2021-10-01T23:15:58.000000	-0.74159	0.73467	0.82347	118.95	-89.732	-4.7646	-0.6459827235691209	0.8200012547857598	0.82347	107.05880952456752	-103.63081408144186	-4.7646	-0.6459827235691209	0.8200012547857598	1.01947	107.05880952456752	-103.63081408144186	-4.7646	-0.48474172206083527	0.6542104169904759	-0.5805464608406838	-0.2915118782196113	0.4194798089785986	0.8596845437229594	3.4323	22.005	0.0	0.0	0.0
2021-10-01T23:15:58.000000	-0.76863	0.75485	0.82417	114.05	-84.254	-1.3784	-0.6703463126527838	0.8433424100048664	0.82417	102.86695232466833	-97.5936941376563	-1.3784	-0.6703463126527838	0.8433424100048664	1.02017	102.86695232466833	-97.5936941376563	-1.3784	-0.48474172206083527	0.6542104169904759	-0.5805464608406838	-0.2915118782196113	0.4194798089785986	0.8596845437229594	3.4323	22.005	0.0	0.0	0.0
2021-10-01T23:15:58.000000	-0.79587	0.77477	0.82414	109.52	-79.222	1.5387	-0.6949402525382576	0.8664500304126387	0.82414	98.98765864128762	-92.04454965241511	1.5387	-0.6949402525382576	0.8664500304126387	1.02014	98.98765864128762	-92.04454965241511	1.5387	-0.48474172206083527	0.6542104169904759	-0.5805464608406838	-0.2915118782196113	0.4194798089785986	0.8596845437229594	3.4323	22.005	0.0	0.0	0.0
2021-10-01T23:15:58.000000	-0.82331	0.79441	0.82341	105.32	-74.594	4.0449	-0.7197669938289264	0.8893042667132942	0.82341	95.3863761499663	-86.93679589780807	4.0449	-0.7197669938289264	0.8893042667132942	1.01941	95.3863761499663	-86.93679589780807	4.0449	-0.48474172206083527	0.6542104169904759	-0.5805464608406838	-0.2915118782196113	0.4194798089785986	0.8596845437229594	3.4323	22.005	0.0	0.0	0.0
2021-10-01T23:15:58.000000	-0.85092	0.81376	0.82204	101.41	-70.333	6.1908	-0.7447979878828083	0.9118915183538667	0.82204	92.02793987539938	-82.22881046987044	6.1908	-0.7447979878828083	0.9118915183538667	1.01804	92.02793987539938	-82.22881046987044	6.1908	-0.48474172206083527	0.6542104169904759	-0.5805464608406838	-0.2915118782196113	0.4194798089785986	0.8596845437229594	3.4323	22.005	0.0	0.0	0.0
2021-10-01T23:15:58.000000	-0.8787	0.83283	0.82005	97.776	-66.407	8.0212	-0.7700320093982113	0.9342217099822466	0.82005	88.90237627595305	-77.88711907298187	8.0212	-0.7700320093982113	0.9342217099822466	1.01605	88.90237627595305	-77.88711907298187	8.0212	-0.48474172206083527	0.6542104169904759	-0.5805464608406838	-0.2915118782196113	0.4194798089785986	0.8596845437229594	3.4323	22.005	0.0	0.0	0.0
2021-10-01T23:15:58.000000	-0.90663	0.8516	0.81748	94.393	-62.786	9.5754	-0.7954516596827369	0.9562725416992686	0.81748	85.98854963697482	-73.8788845092393	9.5754	-0.7954516596827369	0.9562725416992686	1.01348	85.98854963697482	-73.8788845092393	9.5754	-0.48474172206083527	0.6542104169904759	-0.5805464608406838	-0.2915118782196113	0.4194798089785986	0.8596845437229594	3.4323	22.005	0.0	0.0	0.0
2021-10-01T23:15:58.000000	-0.9347	0.87008	0.81438	91.24	-59.444	10.888	-0.8210457887868019	0.9780527128511316	0.81438	83.26880398229193	-70.17572956057275	10.888	-0.8210457887868019	0.9780527128511316	1.01038	83.26880398229193	-70.17572956057275	10.888	-0.48474172206083527	0.6542104169904759	-0.5805464608406838	-0.2915118782196113	0.4194798089785986	0.8596845437229594	3.4323	22.005	0.0	0.0	0.0
2021-10-01T23:15:58.000000	-0.9629	0.88826	0.81078	88.3	-56.358	11.991	-0.8468056973642071	0.9995510734882529	0.81078	80.72908560438057	-66.75274452395641	11.991	-0.8468056973642071	0.9995510734882529	1.00678	80.72908560438057	-66.75274452395641	11.991	-0.48474172206083527	0.6542104169904759	-0.5805464608406838	-0.2915118782196113	0.4194798089785986	0.8596845437229594	3.4323	22.005	0.0	0.0	0.0
2021-10-01T23:15:58.000000	-0.99123	0.90616	0.80671	85.556	-53.506	12.911	-0.872728934811569	1.0207874729064146	0.80671	78.35521826554773	-63.58601216115358	12.911	-0.872728934811569	1.0207874729064146	1.00271	78.35521826554773	-63.58601216115358	12.911	-0.48474172206083527	0.6542104169904759	-0.5805464608406838	-0.2915118782196113	0.4194798089785986	0.8596845437229594	3.4323	22.005	0.0	0.0	0.0
2021-10-01T23:15:58.000000	-1.0197	0.92377	0.80222	82.995	-50.87	13.673	-0.89882665107847	1.0417532117594175	0.80222	76.1365054665802	-60.65607521376076	13.673	-0.89882665107847	1.0417532117594175	0.9982200000000001	76.1365054665802	-60.65607521376076	13.673	-0.48474172206083527	0.6542104169904759	-0.5805464608406838	-0.2915118782196113	0.4194798089785986	0.8596845437229594	3.4323	22.005	0.0	0.0	0.0
2021-10-01T23:15:58.000000	-1.0482	0.94109	0.79733	80.602	-48.432	14.299	-0.9249896750381078	1.0624348117286515	0.79733	74.06026577868644	-57.94323136303606	14.299	-0.9249896750381078	1.0624348117286515	0.99333	74.06026577868644	-57.94323136303606	14.299	-0.48474172206083527	0.6542104169904759	-0.5805464608406838	-0.2915118782196113	0.4194798089785986	0.8596845437229594	3.4323	22.005	0.0	0.0	0.0
2021-10-01T23:15:58.000000	-1.0769	0.95814	0.79208	78.365	-46.177	14.808	-0.9513842751012486	1.0828729522386602	0.79208	72.11642757693477	-55.431123275112526	14.808	-0.9513842751012486	1.0828729522386602	0.9880800000000001	72.11642757693477	-55.431123275112526	14.808	-0.48474172206083527	0.6542104169904759	-0.5805464608406838	-0.2915118782196113	0.4194798089785986	0.8596845437229594	3.4323	22.005	0.0	0.0	0.0
2021-10-01T23:15:58.000000	-1.1056	0.97492	0.7865	76.273	-44.088	15.219	-0.9778119583100684	1.1030431272556067	0.7865	70.29615676152099	-53.10153121671413	15.219	-0.9778119583100684	1.1030431272556067	0.9824999999999999	70.29615676152099	-53.10153121671413	15.219	-0.48474172206083527	0.6542104169904759	-0.5805464608406838	-0.2915118782196113	0.4194798089785986	0.8596845437229594	3.4323	22.005	0.0	0.0	0.0
2021-10-01T23:15:58.000000	-1.1345	0.99143	0.7806	74.315	-42.153	15.546	-1.0044712176223916	1.1229698428133277	0.7806	68.59000658179501	-50.941197778510436	15.546	-1.0044712176223916	1.1229698428133277	0.9765999999999999	68.59000658179501	-50.941197778510436	15.546	-0.48474172206083527	0.6542104169904759	-0.5805464608406838	-0.2915118782196113	0.4194798089785986	0.8596845437229594	3.4323	22.005	0.0	0.0	0.0
2021-10-01T23:15:58.000000	-1.1634	1.0077	0.77442	72.48	-40.359	15.805	-1.0311598841753185	1.14265836682166	0.77442	66.98865281727586	-48.93587308638192	15.805	-1.0311598841753185	1.14265836682166	0.9704200000000001	66.98865281727586	-48.93587308638192	15.805	-0.48474172206083527	0.6542104169904759	-0.5805464608406838	-0.2915118782196113	0.4194798089785986	0.8596845437229594	3.4323	22.005	0.0	0.0	0.0
2021-10-01T23:15:58.000000	-1.1924	1.0237	0.76798	70.759	-38.694	16.006	-1.057980880352836	1.162091178353849	0.76798	65.4846336468917	-47.07254479133648	16.006	-1.057980880352836	1.162091178353849	0.9639800000000001	65.4846336468917	-47.07254479133648	16.006	-0.48474172206083527	0.6542104169904759	-0.5805464608406838	-0.2915118782196113	0.4194798089785986	0.8596845437229594	3.4323	22.005	0.0	0.0	0.0
2021-10-01T23:15:58.000000	-1.2215	1.0395	0.76129	69.142	-37.147	16.16	-1.0849256290431024	1.1813377499451325	0.76129	64.06937225461232	-45.33907047900201	16.16	-1.0849256290431024	1.1813377499451325	0.95729	64.06937225461232	-45.33907047900201	16.16	-0.48474172206083527	0.6542104169904759	-0.5805464608406838	-0.2915118782196113	0.4194798089785986	0.8596845437229594	3.4323	22.005	0.0	0.0	0.0
2021-10-01T23:15:58.000000	-1.2506	1.055	0.75437	67.621	-35.709	16.278	-1.1119071367841236	1.2002865820996802	0.75437	62.73603169364744	-43.72553772492299	16.278	-1.1119071367841236	1.2002865820996802	0.9503699999999999	62.73603169364744	-43.72553772492299	16.278	-0.48474172206083527	0.6542104169904759	-0.5805464608406838	-0.2915118782196113	0.4194798089785986	0.8596845437229594	3.4323	22.005	0.0	0.0	0.0
2021-10-01T23:15:58.000000	-1.2798	1.0703	0.74724	66.188	-34.369	16.365	-1.139012397037893	1.2190491743133225	0.74724	61.4780200775451	-42.22004917506564	16.365	-1.139012397037893	1.2190491743133225	0.9432400000000001	61.4780200775451	-42.22004917506564	16.365	-0.48474172206083527	0.6542104169904759	-0.5805464608406838	-0.2915118782196113	0.4194798089785986	0.8596845437229594	3.4323	22.005	0.0	0.0	0.0
2021-10-01T23:15:58.000000	-1.3091	1.0854	0.7399	64.835	-33.119	16.431	-1.1662414098044105	1.2376255265860592	0.7399	60.28837792934582	-40.81368486976355	16.431	-1.1662414098044105	1.2376255265860592	0.9359	60.28837792934582	-40.81368486976355	16.431	-0.48474172206083527	0.6542104169904759	-0.5805464608406838	-0.2915118782196113	0.4194798089785986	0.8596845437229594	3.4323	22.005	0.0	0.0	0.0
2021-10-01T23:15:58.000000	-1.3385	1.1002	0.73238	63.554	-31.95	16.478	-1.193606428100595	1.255916392438979	0.73238	59.160268302259304	-39.49653238456121	16.478	-1.193606428100595	1.255916392438979	0.92838	59.160268302259304	-39.49653238456121	16.478	-0.48474172206083527	0.6542104169904759	-0.5805464608406838	-0.2915118782196113	0.4194798089785986	0.8596845437229594	3.4323	22.005	0.0	0.0	0.0
2021-10-01T23:15:58.000000	-1.3679	1.1149	0.72467	62.339	-30.857	16.513	-1.220983699413697	1.2741080118129866	0.72467	58.08834905839673	-38.262894214497926	16.513	-1.220983699413697	1.2741080118129866	0.9206700000000001	58.08834905839673	-38.262894214497926	16.513	-0.48474172206083527	0.6542104169904759	-0.5805464608406838	-0.2915118782196113	0.4194798089785986	0.8596845437229594	3.4323	22.005	0.0	0.0	0.0
2021-10-01T23:15:58.000000	-1.3973	1.1294	0.71679	61.184	-29.83	16.539	-1.2483854767606364	1.2921011382291705	0.71679	57.06789071071523	-37.10211053066741	16.539	-1.2483854767606364	1.2921011382291705	0.91279	57.06789071071523	-37.10211053066741	16.539	-0.48474172206083527	0.6542104169904759	-0.5805464608406838	-0.2915118782196113	0.4194798089785986	0.8596845437229594	3.4323	22.005	0.0	0.0	0.0
2021-10-01T23:15:58.000000	-1.4268	1.1437	0.70874	60.082	-28.865	16.558	-1.2759110066203239	1.309908024704449	0.70874	56.0924361263677	-36.009353762728914	16.558	-1.2759110066203239	1.309908024704449	0.9047400000000001	56.0924361263677	-36.009353762728914	16.558	-0.48474172206083527	0.6542104169904759	-0.5805464608406838	-0.2915118782196113	0.4194798089785986	0.8596845437229594	3.4323	22.005	0.0	0.0	0.0
2021-10-01T23:15:58.000000	-1.4564	1.1577	0.70052	59.028	-27.955	16.573	-1.3035725420096778	1.3274294247599103	0.70052	55.15788069259282	-34.9770640063127	16.573	-1.3035725420096778	1.3274294247599103	0.89652	55.15788069259282	-34.9770640063127	16.573	-0.48474172206083527	0.6542104169904759	-0.5805464608406838	-0.2915118782196113	0.4194798089785986	0.8596845437229594	3.4323	22.005	0.0	0.0	0.0
2021-10-01T23:15:58.000000	-1.486	1.1717	0.69214	58.018	-27.096	16.585	-1.3312340773990319	1.3449508248153714	0.69214	54.26074467091085	-34.00078128158556	16.585	-1.3312340773990319	1.3449508248153714	0.8881399999999999	54.26074467091085	-34.00078128158556	16.585	-0.48474172206083527	0.6542104169904759	-0.5805464608406838	-0.2915118782196113	0.4194798089785986	0.8596845437229594	3.4323	22.005	0.0	0.0	0.0
2021-10-01T23:15:58.000000	-1.5156	1.1854	0.6836	57.046	-26.282	16.595	-1.3589323718391406	1.3621744854340971	0.6836	53.39580845360217	-33.073815618797695	16.595	-1.3589323718391406	1.3621744854340971	0.8795999999999999	53.39580845360217	-33.073815618797695	16.595	-0.48474172206083527	0.6542104169904759	-0.5805464608406838	-0.2915118782196113	0.4194798089785986	0.8596845437229594	3.4323	22.005	0.0	0.0	0.0
2021-10-01T23:15:58.000000	-1.5452	1.199	0.6749	56.11	-25.51	16.604	-1.3866429192961676	1.379298899573911	0.6749	52.5614547015961	-32.19294456324337	16.604	-1.3866429192961676	1.379298899573911	0.8709	52.5614547015961	-32.19294456324337	16.604	-0.48474172206083527	0.6542104169904759	-0.5805464608406838	-0.2915118782196113	0.4194798089785986	0.8596845437229594	3.4323	22.005	0.0	0.0	0.0
2021-10-01T23:15:58.000000	-1.5749	1.2124	0.66604	55.205	-24.776	16.612	-1.414477219265943	1.3962370737728191	0.66604	51.753211211623764	-31.35358560492021	16.612	-1.414477219265943	1.3962370737728191	0.8620399999999999	51.753211211623764	-31.35358560492021	16.612	-0.48474172206083527	0.6542104169904759	-0.5805464608406838	-0.2915118782196113	0.4194798089785986	0.8596845437229594	3.4323	22.005	0.0	0.0	0.0
2021-10-01T23:15:58.000000	-1.6046	1.2256	0.65703	54.328	-24.076	16.619	-1.442336025269555	1.4129767550139039	0.65703	50.96859070999455	-30.551401294164187	16.619	-1.442336025269555	1.4129767550139039	0.85303	50.96859070999455	-30.551401294164187	16.619	-0.48474172206083527	0.6542104169904759	-0.5805464608406838	-0.2915118782196113	0.4194798089785986	0.8596845437229594	3.4323	22.005	0.0	0.0	0.0
2021-10-01T23:15:58.000000	-1.6343	1.2387	0.64786	53.476	-23.407	16.626	-1.470207084290085	1.4296171897760765	0.64786	50.20498339284863	-29.783046646100402	16.626	-1.470207084290085	1.4296171897760765	0.84386	50.20498339284863	-29.783046646100402	16.626	-0.48474172206083527	0.6542104169904759	-0.5805464608406838	-0.2915118782196113	0.4194798089785986	0.8596845437229594	3.4323	22.005	0.0	0.0	0.0
2021-10-01T23:15:58.000000	-1.6641	1.2517	0.63854	52.648	-22.767	16.631	-1.498189642806445	1.4461706310762559	0.63854	49.46164185573527	-29.046414200981438	16.631	-1.498189642806445	1.4461706310762559	0.8345400000000001	49.46164185573527	-29.046414200981438	16.631	-0.48474172206083527	0.6542104169904759	-0.5805464608406838	-0.2915118782196113	0.4194798089785986	0.8596845437229594	3.4323	22.005	0.0	0.0	0.0
2021-10-01T23:15:58.000000	-1.6939	1.2644	0.62906	51.839	-22.153	16.635	-1.52620896037356	1.4624263329396996	0.62906	48.73397136521642	-28.33791391359402	16.635	-1.52620896037356	1.4624263329396996	0.8250599999999999	48.73397136521642	-28.33791391359402	16.635	-0.48474172206083527	0.6542104169904759	-0.5805464608406838	-0.2915118782196113	0.4194798089785986	0.8596845437229594	3.4323	22.005	0.0	0.0	0.0
2021-10-01T23:15:58.000000	-1.7236	1.2771	0.61943	51.05	-21.564	16.636	-1.554129031461763	1.4786697817862247	0.61943	48.02308691625038	-27.65667584931822	16.636	-1.554129031461763	1.4786697817862247	0.8154300000000001	48.02308691625038	-27.65667584931822	16.636	-0.48474172206083527	0.6542104169904759	-0.5805464608406838	-0.2915118782196113	0.4194798089785986	0.8596845437229594	3.4323	22.005	0.0	0.0	0.0
2021-10-01T23:15:58.000000	-1.7534	1.2896	0.60965	50.277	-20.996	16.636	-1.5821728550627145	1.494726990691845	0.60965	47.3255087703574	-26.998240028320822	16.636	-1.5821728550627145	1.494726990691845	0.80565	47.3255087703574	-26.998240028320822	16.636	-0.48474172206083527	0.6542104169904759	-0.5805464608406838	-0.2915118782196113	0.4194798089785986	0.8596845437229594	3.4323	22.005	0.0	0.0	0.0
2021-10-01T23:15:58.000000	-1.7832	1.302	0.59972	49.52	-20.449	16.632	-1.6102289316805842	1.5106849531185529	0.59972	46.641236927537484	-26.36260645060184	16.632	-1.6102289316805842	1.5106849531185529	0.79572	46.641236927537484	-26.36260645060184	16.632	-0.48474172206083527	0.6542104169904759	-0.5805464608406838	-0.2915118782196113	0.4194798089785986	0.8596845437229594	3.4323	22.005	0.0	0.0	0.0
2021-10-01T23:15:58.000000	-1.813	1.3142	0.58964	48.776	-19.921	16.626	-1.6383095143322903	1.526444422587437	0.58964	45.96753905376165	-25.747422596075477	16.626	-1.6383095143322903	1.526444422587437	0.7856400000000001	45.96753905376165	-25.747422596075477	16.626	-0.48474172206083527	0.6542104169904759	-0.5805464608406838	-0.2915118782196113	0.4194798089785986	0.8596845437229594	3.4323	22.005	0.0	0.0	0.0
2021-10-01T23:15:58.000000	-1.8428	1.3263	0.57941	48.045	-19.411	16.616	-1.6664023500009149	1.5421046455774097	0.57941	45.30453767919906	-25.151695999952622	16.616	-1.6664023500009149	1.5421046455774097	0.7754099999999999	45.30453767919906	-25.151695999952622	16.616	-0.48474172206083527	0.6542104169904759	-0.5805464608406838	-0.2915118782196113	0.4194798089785986	0.8596845437229594	3.4323	22.005	0.0	0.0	0.0
2021-10-01T23:15:58.000000	-1.8726	1.3383	0.56903	47.325	-18.917	16.601	-1.6945074386864576	1.5576656220884701	0.56903	44.65049293460986	-24.573196672316673	16.601	-1.6945074386864576	1.5576656220884701	0.7650300000000001	44.65049293460986	-24.573196672316673	16.601	-0.48474172206083527	0.6542104169904759	-0.5805464608406838	-0.2915118782196113	0.4194798089785986	0.8596845437229594	3.4323	22.005	0.0	0.0	0.0
2021-10-01T23:15:58.000000	-1.9024	1.3501	0.55851	46.616	-18.437	16.583	-1.722637033405837	1.5730281056417073	0.55851	44.0056498803324	-24.00993968358939	16.583	-1.722637033405837	1.5730281056417073	0.75451	44.0056498803324	-24.00993968358939	16.583	-0.48474172206083527	0.6542104169904759	-0.5805464608406838	-0.2915118782196113	0.4194798089785986	0.8596845437229594	3.4323	22.005	0.0	0.0	0.0
2021-10-01T23:15:58.000000	-1.9322	1.3619	0.54783	45.916	-17.973	16.559	-1.7507666281252157	1.5883905891949441	0.54783	43.367778526450095	-23.463664903010642	16.559	-1.7507666281252157	1.5883905891949441	0.74383	43.367778526450095	-23.463664903010642	16.559	-0.48474172206083527	0.6542104169904759	-0.5805464608406838	-0.2915118782196113	0.4194798089785986	0.8596845437229594	3.4323	22.005	0.0	0.0	0.0
2021-10-01T23:15:58.000000	-1.962	1.3735	0.53702	45.225	-17.521	16.531	-1.7789207288784314	1.6035545797903572	0.53702	42.73736899363967	-22.930402471423967	16.531	-1.7789207288784314	1.6035545797903572	0.73302	42.73736899363967	-22.930402471423967	16.531	-0.48474172206083527	0.6542104169904759	-0.5805464608406838	-0.2915118782196113	0.4194798089785986	0.8596845437229594	3.4323	22.005	0.0	0.0	0.0
2021-10-01T23:15:58.000000	-1.9918	1.3849	0.52606	44.541	-17.081	16.496	-1.8070993356654839	1.6185200774279467	0.52606	42.11243635232288	-22.409907328490984	16.496	-1.8070993356654839	1.6185200774279467	0.7220599999999999	42.11243635232288	-22.409907328490984	16.496	-0.48474172206083527	0.6542104169904759	-0.5805464608406838	-0.2915118782196113	0.4194798089785986	0.8596845437229594	3.4323	22.005	0.0	0.0	0.0
2021-10-01T23:15:58.000000	-2.0215	1.3963	0.51496	43.864	-16.654	16.456	-1.8351786959736243	1.633473322048618	0.51496	41.49285807233055	-21.903171939000824	16.456	-1.8351786959736243	1.633473322048618	0.71096	41.49285807233055	-21.903171939000824	16.456	-0.48474172206083527	0.6542104169904759	-0.5805464608406838	-0.2915118782196113	0.4194798089785986	0.8596845437229594	3.4323	22.005	0.0	0.0	0.0
2021-10-01T23:15:58.000000	-2.0513	1.4076	0.50372	43.193	-16.237	16.41	-1.8633695557775944	1.6483395732072956	0.50372	40.87800927938111	-21.40709637841694	16.41	-1.8633695557775944	1.6483395732072956	0.6997199999999999	40.87800927938111	-21.40709637841694	16.41	-0.48474172206083527	0.6542104169904759	-0.5805464608406838	-0.2915118782196113	0.4194798089785986	0.8596845437229594	3.4323	22.005	0.0	0.0	0.0
2021-10-01T23:15:58.000000	-2.0811	1.4187	0.49234	42.528	-15.83	16.357	-1.8915849216154015	1.6630073314081497	0.49234	40.26788997347455	-20.92168064673934	16.357	-1.8915849216154015	1.6630073314081497	0.68834	40.26788997347455	-20.92168064673934	16.357	-0.48474172206083527	0.6542104169904759	-0.5805464608406838	-0.2915118782196113	0.4194798089785986	0.8596845437229594	3.4323	22.005	0.0	0.0	0.0
2021-10-01T23:15:58.000000	-2.1108	1.4297	0.48083	41.868	-15.432	16.297	-1.9197132939912147	1.6775635901131736	0.48083	39.66163021999095	-20.445809749009722	16.297	-1.9197132939912147	1.6775635901131736	0.67683	39.66163021999095	-20.445809749009722	16.297	-0.48474172206083527	0.6542104169904759	-0.5805464608406838	-0.2915118782196113	0.4194798089785986	0.8596845437229594	3.4323	22.005	0.0	0.0	0.0
2021-10-01T23:15:58.000000	-2.1406	1.4406	0.46918	41.211	-15.044	16.23	-1.9479531658628582	1.6920328553562036	0.46918	39.057122559182865	-19.98023108967883	16.23	-1.9479531658628582	1.6920328553562036	0.66518	39.057122559182865	-19.98023108967883	16.23	-0.48474172206083527	0.6542104169904759	-0.5805464608406838	-0.2915118782196113	0.4194798089785986	0.8596845437229594	3.4323	22.005	0.0	0.0	0.0
2021-10-01T23:15:58.000000	-2.1703	1.4514	0.45741	40.558	-14.665	16.156	-1.976106044272508	1.7063906211034037	0.45741	38.45548198600862	-19.524074734126742	16.156	-1.976106044272508	1.7063906211034037	0.65341	38.45548198600862	-19.524074734126742	16.156	-0.48474172206083527	0.6542104169904759	-0.5805464608406838	-0.2915118782196113	0.4194798089785986	0.8596845437229594	3.4323	22.005	0.0	0.0	0.0
2021-10-01T23:15:58.000000	-2.2	1.4621	0.44551	39.908	-14.293	16.074	-2.004271175699076	1.7206491403716921	0.44551	37.85596109601745	-19.075233222606027	16.074	-2.004271175699076	1.7206491403716921	0.64151	37.85596109601745	-19.075233222606027	16.074	-0.48474172206083527	0.6542104169904759	-0.5805464608406838	-0.2915118782196113	0.4194798089785986	0.8596845437229594	3.4323	22.005	0.0	0.0	0.0
2021-10-01T23:15:58.000000	-2.2297	1.4727	0.43348	39.26	-13.929	15.985	-2.032448560142562	1.7348084131610684	0.43348	37.257444894251066	-18.634576489736624	15.985	-2.032448560142562	1.7348084131610684	0.62948	37.257444894251066	-18.634576489736624	15.985	-0.48474172206083527	0.6542104169904759	-0.5805464608406838	-0.2915118782196113	0.4194798089785986	0.8596845437229594	3.4323	22.005	0.0	0.0	0.0
2021-10-01T23:15:58.000000	-2.2594	1.4832	0.42133	38.613	-13.572	15.888	-2.060638197602967	1.748868439471533	0.42133	36.65906344608952	-18.200989540560236	15.888	-2.060638197602967	1.748868439471533	0.6173299999999999	36.65906344608952	-18.200989540560236	15.888	-0.48474172206083527	0.6542104169904759	-0.5805464608406838	-0.2915118782196113	0.4194798089785986	0.8596845437229594	3.4323	22.005	0.0	0.0	0.0
2021-10-01T23:15:58.000000	-2.2891	1.4936	0.40905	37.966	-13.221	15.783	-2.0888400880802895	1.762829219303086	0.40905	36.05994681691288	-17.77335738011856	15.783	-2.0888400880802895	1.762829219303086	0.6050500000000001	36.05994681691288	-17.77335738011856	15.783	-0.48474172206083527	0.6542104169904759	-0.5805464608406838	-0.2915118782196113	0.4194798089785986	0.8596845437229594	3.4323	22.005	0.0	0.0	0.0
2021-10-01T23:15:58.000000	-2.3187	1.5038	0.39666	37.319	-12.877	15.671	-2.116967238112537	1.7765792531598965	0.39666	35.45997247655196	-17.352672473200712	15.671	-2.116967238112537	1.7765792531598965	0.59266	35.45997247655196	-17.352672473200712	15.671	-0.48474172206083527	0.6542104169904759	-0.5805464608406838	-0.2915118782196113	0.4194798089785986	0.8596845437229594	3.4323	22.005	0.0	0.0	0.0
2021-10-01T23:15:58.000000	-2.3484	1.514	0.38415	36.669	-12.539	15.552	-2.1451936346236966	1.7903415400336256	0.38415	34.85628556080858	-16.937574764510025	15.552	-2.1451936346236966	1.7903415400336256	0.5801499999999999	34.85628556080858	-16.937574764510025	15.552	-0.48474172206083527	0.6542104169904759	-0.5805464608406838	-0.2915118782196113	0.4194798089785986	0.8596845437229594	3.4323	22.005	0.0	0.0	0.0
2021-10-01T23:15:58.000000	-2.378	1.5241	0.37152	36.016	-12.205	15.425	-2.1733330376728626	1.8039923274115244	0.37152	34.24913113002113	-16.52607932446827	15.425	-2.1733330376728626	1.8039923274115244	0.56752	34.24913113002113	-16.52607932446827	15.425	-0.48474172206083527	0.6542104169904759	-0.5805464608406838	-0.2915118782196113	0.4194798089785986	0.8596845437229594	3.4323	22.005	0.0	0.0	0.0
2021-10-01T23:15:58.000000	-2.4076	1.5341	0.35878	35.359	-11.877	15.291	-2.201484693738946	1.8175438683105114	0.35878	33.63727165906211	-16.120048552484494	15.291	-2.201484693738946	1.8175438683105114	0.55478	33.63727165906211	-16.120048552484494	15.291	-0.48474172206083527	0.6542104169904759	-0.5805464608406838	-0.2915118782196113	0.4194798089785986	0.8596845437229594	3.4323	22.005	0.0	0.0	0.0
2021-10-01T23:15:58.000000	-2.4372	1.544	0.34592	34.695	-11.552	15.15	-2.229648602821948	1.8309961627305866	0.34592	33.0180973440717	-15.716137463683797	15.15	-2.229648602821948	1.8309961627305866	0.54192	33.0180973440717	-15.716137463683797	15.15	-0.48474172206083527	0.6542104169904759	-0.5805464608406838	-0.2915118782196113	0.4194798089785986	0.8596845437229594	3.4323	22.005	0.0	0.0	0.0
2021-10-01T23:15:58.000000	-2.4668	1.5538	0.33294	34.021	-11.23	15.003	-2.257824764921869	1.84434921067175	0.33294	32.38863079068256	-15.31397846755863	15.003	-2.257824764921869	1.84434921067175	0.52894	32.38863079068256	-15.31397846755863	15.003	-0.48474172206083527	0.6542104169904759	-0.5805464608406838	-0.2915118782196113	0.4194798089785986	0.8596845437229594	3.4323	22.005	0.0	0.0	0.0
2021-10-01T23:15:58.000000	-2.4963	1.5635	0.31984	33.336	-10.911	14.85	-2.2859139335597956	1.857590759117083	0.31984	31.747879534105575	-14.913449033939811	14.85	-2.2859139335597956	1.857590759117083	0.5158400000000001	31.747879534105575	-14.913449033939811	14.85	-0.48474172206083527	0.6542104169904759	-0.5805464608406838	-0.2915118782196113	0.4194798089785986	0.8596845437229594	3.4323	22.005	0.0	0.0	0.0
2021-10-01T23:15:58.000000	-2.5259	1.5731	0.30662	32.637	-10.593	14.691	-2.3141146016935528	1.8707453141004227	0.30662	31.093111240311746	-14.512196642741555	14.691	-2.3141146016935528	1.8707453141004227	0.5026200000000001	31.093111240311746	-14.512196642741555	14.691	-0.48474172206083527	0.6542104169904759	-0.5805464608406838	-0.2915118782196113	0.4194798089785986	0.8596845437229594	3.4323	22.005	0.0	0.0	0.0
2021-10-01T23:15:58.000000	-2.5553	1.5827	0.29327	31.918	-10.275	14.527	-2.3421167768694855	1.883875363049926	0.29327	30.41849365073554	-14.108493648159651	14.527	-2.3421167768694855	1.883875363049926	0.48927	30.41849365073554	-14.108493648159651	14.527	-0.48474172206083527	0.6542104169904759	-0.5805464608406838	-0.2915118782196113	0.4194798089785986	0.8596845437229594	3.4323	22.005	0.0	0.0	0.0
2021-10-01T23:15:58.000000	-2.5848	1.5921	0.27979	31.176	-9.957	14.358	-2.3702427045581675	1.8968191720585237	0.27979	29.721049371009617	-13.70197245968655	14.358	-2.3702427045581675	1.8968191720585237	0.47579	29.721049371009617	-13.70197245968655	14.358	-0.48474172206083527	0.6542104169904759	-0.5805464608406838	-0.2915118782196113	0.4194798089785986	0.8596845437229594	3.4323	22.005	0.0	0.0	0.0
2021-10-01T23:15:58.000000	-2.6142	1.6015	0.26615	30.405	-9.636	14.185	-2.3982693857679367	1.909750728050203	0.26615	28.995191202906803	-13.2889205019398	14.185	-2.3982693857679367	1.909750728050203	0.46215	28.995191202906803	-13.2889205019398	14.185	-0.48474172206083527	0.6542104169904759	-0.5805464608406838	-0.2915118782196113	0.4194798089785986	0.8596845437229594	3.4323	22.005	0.0	0.0	0.0
2021-10-01T23:15:58.000000	-2.6436	1.6108	0.25235	29.598	-9.3106	14.008	-2.426308319994625	1.9225830375629709	0.25235	28.23414343514012	-12.86709061303036	14.008	-2.426308319994625	1.9225830375629709	0.44835	28.23414343514012	-12.86709061303036	14.008	-0.48474172206083527	0.6542104169904759	-0.5805464608406838	-0.2915118782196113	0.4194798089785986	0.8596845437229594	3.4323	22.005	0.0	0.0	0.0
2021-10-01T23:15:58.000000	-2.6729	1.6199	0.23837	28.748	-8.9785	13.827	-2.4542725137762376	1.9352046011009962	0.23837	27.431240633574866	-12.433342412758977	13.827	-2.4542725137762376	1.9352046011009962	0.43437000000000003	27.431240633574866	-12.433342412758977	13.827	-0.48474172206083527	0.6542104169904759	-0.5805464608406838	-0.2915118782196113	0.4194798089785986	0.8596845437229594	3.4323	22.005	0.0	0.0	0.0
2021-10-01T23:15:58.000000	-2.7021	1.629	0.22418	27.843	-8.6371	13.643	-2.482137461078939	1.9478139116221036	0.22418	26.574891799181486	-11.983625130643755	13.643	-2.482137461078939	1.9478139116221036	0.42018	26.574891799181486	-11.983625130643755	13.643	-0.48474172206083527	0.6542104169904759	-0.5805464608406838	-0.2915118782196113	0.4194798089785986	0.8596845437229594	3.4323	22.005	0.0	0.0	0.0
2021-10-01T23:15:58.000000	-2.7313	1.6381	0.20975	26.87	-8.2827	13.457	-2.5100024083816397	1.960423222143211	0.20975	25.65264825132742	-11.512673754765585	13.457	-2.5100024083816397	1.960423222143211	0.40575	25.65264825132742	-11.512673754765585	13.457	-0.48474172206083527	0.6542104169904759	-0.5805464608406838	-0.2915118782196113	0.4194798089785986	0.8596845437229594	3.4323	22.005	0.0	0.0	0.0
2021-10-01T23:15:58.000000	-2.7603	1.647	0.19502	25.814	-7.9109	13.269	-2.537693368760353	1.9728095336726583	0.19502	24.650162150920288	-11.014283487514604	13.269	-2.537693368760353	1.9728095336726583	0.39102000000000003	24.650162150920288	-11.014283487514604	13.269	-0.48474172206083527	0.6542104169904759	-0.5805464608406838	-0.2915118782196113	0.4194798089785986	0.8596845437229594	3.4323	22.005	0.0	0.0	0.0
2021-10-01T23:15:58.000000	-2.7892	1.6558	0.17995	24.654	-7.5159	13.079	-2.565297335677073	1.985084345706275	0.17995	23.547302412369863	-10.480124899561094	13.079	-2.565297335677073	1.985084345706275	0.37595	23.547302412369863	-10.480124899561094	13.079	-0.48474172206083527	0.6542104169904759	-0.5805464608406838	-0.2915118782196113	0.4194798089785986	0.8596845437229594	3.4323	22.005	0.0	0.0	0.0
2021-10-01T23:15:58.000000	-2.8179	1.6645	0.16445	23.362	-7.0898	12.888	-2.592715062652887	1.9972354052271442	0.16445	22.317248009917364	-9.89892667433391	12.888	-2.592715062652887	1.9972354052271442	0.36045000000000005	22.317248009917364	-9.89892667433391	12.888	-0.48474172206083527	0.6542104169904759	-0.5805464608406838	-0.2915118782196113	0.4194798089785986	0.8596845437229594	3.4323	22.005	0.0	0.0	0.0
2021-10-01T23:15:58.000000	-2.8463	1.6731	0.14839	21.9	-6.6218	12.696	-2.6198473032088843	2.009250459218346	0.14839	20.92360860740346	-9.255314045681637	12.696	-2.6198473032088843	2.009250459218346	0.34439	20.92360860740346	-9.255314045681637	12.696	-0.48474172206083527	0.6542104169904759	-0.5805464608406838	-0.2915118782196113	0.4194798089785986	0.8596845437229594	3.4323	22.005	0.0	0.0	0.0
2021-10-01T23:15:58.000000	-2.8743	1.6816	0.13163	20.217	-6.0967	12.506	-2.6465948108661523	2.0211172546629634	0.13163	19.317630959154677	-8.527952510181363	12.506	-2.6465948108661523	2.0211172546629634	0.32763	19.317630959154677	-8.527952510181363	12.506	-0.48474172206083527	0.6542104169904759	-0.5805464608406838	-0.2915118782196113	0.4194798089785986	0.8596845437229594	3.4323	22.005	0.0	0.0	0.0
2021-10-01T23:15:58.000000	-2.9018	1.6899	0.1139	18.238	-5.4917	12.317	-2.6728705921626976	2.0327242920651654	0.1139	17.42767389384449	-7.685024107952502	12.317	-2.6728705921626976	2.0327242920651654	0.3099	17.42767389384449	-7.685024107952502	12.317	-0.48474172206083527	0.6542104169904759	-0.5805464608406838	-0.2915118782196113	0.4194798089785986	0.8596845437229594	3.4323	22.005	0.0	0.0	0.0
2021-10-01T23:15:58.000000	-2.9285	1.6979	0.094808	15.848	-4.7715	12.133	-2.698389160678703	2.0439355658952865	0.094808	15.143929275696406	-6.6774038624831835	12.133	-2.698389160678703	2.0439355658952865	0.290808	15.143929275696406	-6.6774038624831835	12.133	-0.48474172206083527	0.6542104169904759	-0.5805464608406838	-0.2915118782196113	0.4194798089785986	0.8596845437229594	3.4323	22.005	0.0	0.0	0.0
2021-10-01T23:15:58.000000	-2.9455	1.703	0.081021	13.942	-4.2005	12.015	-2.7146361582308876	2.051080149195893	0.081021	13.322256114239664	-5.877163965434676	12.015	-2.7146361582308876	2.051080149195893	0.277021	13.322256114239664	-5.877163965434676	12.015	-0.48474172206083527	0.6542104169904759	-0.5805464608406838	-0.2915118782196113	0.4194798089785986	0.8596845437229594	3.4323	22.005	0.0	0.0	0.0
2021-10-01T23:15:58.000000	-2.9563	1.7063	0.071194	12.488	-3.7654	11.939	-2.724950428395066	2.0556786088271553	0.071194	11.932525187472606	-5.267183669697861	11.939	-2.724950428395066	2.0556786088271553	0.267194	11.932525187472606	-5.267183669697861	11.939	-0.48474172206083527	0.6542104169904759	-0.5805464608406838	-0.2915118782196113	0.4194798089785986	0.8596845437229594	3.4323	22.005	0.0	0.0	0.0
2021-10-01T23:15:58.000000	-2.9633	1.7084	0.064292	11.42	-3.4455	11.891	-2.7316403685636117	2.058620496068581	0.064292	10.911770193815482	-4.8188319629719425	11.891	-2.7316403685636117	2.058620496068581	0.260292	10.911770193815482	-4.8188319629719425	11.891	-0.48474172206083527	0.6542104169904759	-0.5805464608406838	-0.2915118782196113	0.4194798089785986	0.8596845437229594	3.4323	22.005	0.0	0.0	1.0
2021-10-01T23:15:58.000000	-2.9837	1.7146	0.038254	7.0608	-2.1363	11.749	-2.7511269632126987	2.067273393212439	0.038254	6.74583418258365	-2.985363547557648	11.749	-2.7511269632126987	2.067273393212439	0.23425400000000002	6.74583418258365	-2.985363547557648	11.749	-0.48474172206083527	0.6542104169904759	-0.5805464608406838	-0.2915118782196113	0.4194798089785986	0.8596845437229594	3.4323	22.005	0.0	0.0	0.37511
2021-10-01T23:15:58.000000	-2.995	1.718	0.0069305	1.3079	-0.39656	11.67	-2.7619252127545177	2.0720323644072045	0.0069305	1.249454133797133	-0.5538290450466243	11.67	-2.7619252127545177	2.0720323644072045	0.2029305	1.249454133797133	-0.5538290450466243	11.67	-0.48474172206083527	0.6542104169904759	-0.5805464608406838	-0.2915118782196113	0.4194798089785986	0.8596845437229594	3.4323	22.005	0.0	0.0	0.0
2021-10-01T23:15:58.000000	-2.9899	1.7164	-0.026013	-4.8602	1.4721	11.705	-2.7570596906007054	2.069819516881784	-0.026013	-4.643200706020395	2.056528544322131	11.705	-2.7570596906007054	2.069819516881784	0.169987	-4.643200706020395	2.056528544322131	11.705	-0.48474172206083527	0.6542104169904759	-0.5805464608406838	-0.2915118782196113	0.4194798089785986	0.8596845437229594	3.4323	22.005	0.0	0.0	0.0
2021-10-01T23:15:58.000000	-2.9723	1.7111	-0.054153	-9.7814	2.9544	11.828	-2.740241720208886	2.0624029225218443	-0.054153	-9.34569195645136	4.130654569813403	11.828	-2.740241720208886	2.0624029225218443	0.141847	-9.34569195645136	4.130654569813403	11.828	-0.48474172206083527	0.6542104169904759	-0.5805464608406838	-0.2915118782196113	0.4194798089785986	0.8596845437229594	3.4323	22.005	0.0	0.0	0.0
2021-10-01T23:15:58.000000	-2.9493	1.7042	-0.077726	-13.464	4.0572	11.989	-2.7182604882265187	2.052736721585729	-0.077726	-12.865416518284855	5.676374340284759	11.989	-2.7182604882265187	2.052736721585729	0.118274	-12.865416518284855	5.676374340284759	11.989	-0.48474172206083527	0.6542104169904759	-0.5805464608406838	-0.2915118782196113	0.4194798089785986	0.8596845437229594	3.4323	22.005	0.0	0.0	0.0
2021-10-01T23:15:58.000000	-2.9237	1.6965	-0.098395	-16.319	4.9128	12.166	-2.6937968719277894	2.0419579703784443	-0.098395	-15.59406667846575	6.875350846870584	12.166	-2.6937968719277894	2.0419579703784443	0.09760500000000001	-15.59406667846575	6.875350846870584	12.166	-0.48474172206083527	0.6542104169904759	-0.5805464608406838	-0.2915118782196113	0.4194798089785986	0.8596845437229594	3.4323	22.005	0.0	0.0	0.0
2021-10-01T23:15:58.000000	-2.8969	1.6884	-0.1172	-18.623	5.6087	12.351	-2.6681913099497905	2.0306351970524936	-0.1172	-17.79543680786078	7.848316603414629	12.351	-2.6681913099497905	2.0306351970524936	0.07880000000000001	-17.79543680786078	7.848316603414629	12.351	-0.48474172206083527	0.6542104169904759	-0.5805464608406838	-0.2915118782196113	0.4194798089785986	0.8596845437229594	3.4323	22.005	0.0	0.0	0.0
2021-10-01T23:15:58.000000	-2.8693	1.6801	-0.13473	-20.541	6.1971	12.54	-2.6418162821743336	2.0190159066333733	-0.13473	-19.626887521843166	8.667295749823989	12.54	-2.6418162821743336	2.0190159066333733	0.06127000000000002	-19.626887521843166	8.667295749823989	12.54	-0.48474172206083527	0.6542104169904759	-0.5805464608406838	-0.2915118782196113	0.4194798089785986	0.8596845437229594	3.4323	22.005	0.0	0.0	0.0
2021-10-01T23:15:58.000000	-2.8412	1.6716	-0.15135	-22.18	6.7104	12.731	-2.6149695280381535	2.0071368581718376	-0.15135	-21.190642575367082	9.377554873368634	12.731	-2.6149695280381535	2.0071368581718376	0.044649999999999995	-21.190642575367082	9.377554873368634	12.731	-0.48474172206083527	0.6542104169904759	-0.5805464608406838	-0.2915118782196113	0.4194798089785986	0.8596845437229594	3.4323	22.005	0.0	0.0	0.0
2021-10-01T23:15:58.000000	-2.8127	1.6629	-0.16729	-23.607	7.1698	12.922	-2.5877502940201627	1.9950103046848053	-0.16729	-22.550599469716808	10.008343748913102	12.922	-2.5877502940201627	1.9950103046848053	0.028710000000000013	-22.550599469716808	10.008343748913102	12.922	-0.48474172206083527	0.6542104169904759	-0.5805464608406838	-0.2915118782196113	0.4194798089785986	0.8596845437229594	3.4323	22.005	0.0	0.0	0.0
2021-10-01T23:15:58.000000	-2.784	1.6542	-0.18271	-24.873	7.5896	13.113	-2.560332567044348	1.9828592451639364	-0.18271	-23.755621727718076	10.580103661570096	13.113	-2.560332567044348	1.9828592451639364	0.013289999999999996	-23.755621727718076	10.580103661570096	13.113	-0.48474172206083527	0.6542104169904759	-0.5805464608406838	-0.2915118782196113	0.4194798089785986	0.8596845437229594	3.4323	22.005	0.0	0.0	0.0
2021-10-01T23:15:58.000000	-2.7551	1.6454	-0.19772	-26.013	7.9799	13.303	-2.5327286001276286	1.9705844331303197	-0.19772	-24.839208062281287	11.107147061631098	13.303	-2.5327286001276286	1.9705844331303197	-0.0017199999999999993	-24.839208062281287	11.107147061631098	13.303	-0.48474172206083527	0.6542104169904759	-0.5805464608406838	-0.2915118782196113	0.4194798089785986	0.8596845437229594	3.4323	22.005	0.0	0.0	0.0
2021-10-01T23:15:58.000000	-2.726	1.6364	-0.21238	-27.052	8.3481	13.491	-2.5049506462869213	1.9580866221050424	-0.21238	-25.825263369882457	11.599881442765149	13.491	-2.5049506462869213	1.9580866221050424	-0.016380000000000006	-25.825263369882457	11.599881442765149	13.491	-0.48474172206083527	0.6542104169904759	-0.5805464608406838	-0.2915118782196113	0.4194798089785986	0.8596845437229594	3.4323	22.005	0.0	0.0	0.0
2021-10-01T23:15:58.000000	-2.6968	1.6274	-0.22677	-28.011	8.6999	13.677	-2.477073445967302	1.9455765580628468	-0.22677	-26.73393098912874	12.066536987823058	13.677	-2.477073445967302	1.9455765580628468	-0.030769999999999992	-26.73393098912874	12.066536987823058	13.677	-0.48474172206083527	0.6542104169904759	-0.5805464608406838	-0.2915118782196113	0.4194798089785986	0.8596845437229594	3.4323	22.005	0.0	0.0	0.0
2021-10-01T23:15:58.000000	-2.6676	1.6183	-0.24092	-28.906	9.0394	13.86	-2.4492084986646017	1.9329672475417397	-0.24092	-27.58058798295238	12.513143285147128	13.86	-2.4492084986646017	1.9329672475417397	-0.04491999999999999	-27.58058798295238	12.513143285147128	13.86	-0.48474172206083527	0.6542104169904759	-0.5805464608406838	-0.2915118782196113	0.4194798089785986	0.8596845437229594	3.4323	22.005	0.0	0.0	0.0
2021-10-01T23:15:58.000000	-2.6383	1.6091	-0.25487	-29.748	9.37	14.04	-2.4212565578999072	1.9202464375248018	-0.25487	-28.375734861458465	12.944422546881372	14.04	-2.4212565578999072	1.9202464375248018	-0.05886999999999998	-28.375734861458465	12.944422546881372	14.04	-0.48474172206083527	0.6542104169904759	-0.5805464608406838	-0.2915118782196113	0.4194798089785986	0.8596845437229594	3.4323	22.005	0.0	0.0	0.0
2021-10-01T23:15:58.000000	-2.6089	1.5998	-0.26864	-30.547	9.6945	14.216	-2.393217623673219	1.9074141280120347	-0.26864	-29.128953188064457	13.364378976127147	14.216	-2.393217623673219	1.9074141280120347	-0.07263999999999998	-29.128953188064457	13.364378976127147	14.216	-0.48474172206083527	0.6542104169904759	-0.5805464608406838	-0.2915118782196113	0.4194798089785986	0.8596845437229594	3.4323	22.005	0.0	0.0	0.0
2021-10-01T23:15:58.000000	-2.5795	1.5904	-0.28224	-31.313	10.015	14.389	-2.365190942463449	1.894482572020355	-0.28224	-29.849910297306273	13.776322050633425	14.389	-2.365190942463449	1.894482572020355	-0.08623999999999998	-29.849910297306273	13.776322050633425	14.389	-0.48474172206083527	0.6542104169904759	-0.5805464608406838	-0.2915118782196113	0.4194798089785986	0.8596845437229594	3.4323	22.005	0.0	0.0	0.0
2021-10-01T23:15:58.000000	-2.55	1.5809	-0.29571	-32.05	10.333	14.557	-2.337077267791686	1.8814395165328455	-0.29571	-30.542392253086607	14.182230588260616	14.557	-2.337077267791686	1.8814395165328455	-0.09970999999999997	-30.542392253086607	14.182230588260616	14.557	-0.48474172206083527	0.6542104169904759	-0.5805464608406838	-0.2915118782196113	0.4194798089785986	0.8596845437229594	3.4323	22.005	0.0	0.0	0.0
2021-10-01T23:15:58.000000	-2.5205	1.5714	-0.30903	-32.765	10.651	14.72	-2.308963593119923	1.8683964610453359	-0.30903	-31.213039983506338	14.585443462165792	14.72	-2.308963593119923	1.8683964610453359	-0.11303000000000002	-31.213039983506338	14.585443462165792	14.72	-0.48474172206083527	0.6542104169904759	-0.5805464608406838	-0.2915118782196113	0.4194798089785986	0.8596845437229594	3.4323	22.005	0.0	0.0	0.0
2021-10-01T23:15:58.000000	-2.491	1.5618	-0.32223	-33.462	10.969	14.878	-2.2808621714650776	1.8552541590789147	-0.32223	-31.865823347721932	14.986450793025679	14.878	-2.2808621714650776	1.8552541590789147	-0.12623	-31.865823347721932	14.986450793025679	14.878	-0.48474172206083527	0.6542104169904759	-0.5805464608406838	-0.2915118782196113	0.4194798089785986	0.8596845437229594	3.4323	22.005	0.0	0.0	0.0
2021-10-01T23:15:58.000000	-2.4614	1.552	-0.3353	-34.144	11.288	15.03	-2.2526860093651573	1.8419011111377512	-0.3353	-32.503597209931556	15.38661263613695	15.03	-2.2526860093651573	1.8419011111377512	-0.13929999999999998	-32.503597209931556	15.38661263613695	15.03	-0.48474172206083527	0.6542104169904759	-0.5805464608406838	-0.2915118782196113	0.4194798089785986	0.8596845437229594	3.4323	22.005	0.0	0.0	0.0
2021-10-01T23:15:58.000000	-2.4318	1.5422	-0.34826	-34.816	11.61	15.176	-2.2245098472652365	1.8285480631965878	-0.34826	-33.13107883374246	15.788526571923754	15.176	-2.2245098472652365	1.8285480631965878	-0.15226	-33.13107883374246	15.788526571923754	15.176	-0.48474172206083527	0.6542104169904759	-0.5805464608406838	-0.2915118782196113	0.4194798089785986	0.8596845437229594	3.4323	22.005	0.0	0.0	0.0
2021-10-01T23:15:58.000000	-2.4022	1.5323	-0.3611	-35.479	11.936	15.316	-2.1963459381822346	1.8150957687765126	-0.3611	-33.74913815377456	16.193307595344386	15.316	-2.1963459381822346	1.8150957687765126	-0.16509999999999997	-33.74913815377456	16.193307595344386	15.316	-0.48474172206083527	0.6542104169904759	-0.5805464608406838	-0.2915118782196113	0.4194798089785986	0.8596845437229594	3.4323	22.005	0.0	0.0	0.0
2021-10-01T23:15:58.000000	-2.3726	1.5223	-0.37382	-36.135	12.265	15.448	-2.16819428211615	1.8015442278775256	-0.37382	-34.359882629775285	16.6002083019481	15.448	-2.16819428211615	1.8015442278775256	-0.17781999999999998	-34.359882629775285	16.6002083019481	15.448	-0.48474172206083527	0.6542104169904759	-0.5805464608406838	-0.2915118782196113	0.4194798089785986	0.8596845437229594	3.4323	22.005	0.0	0.0	0.0
2021-10-01T23:15:58.000000	-2.343	1.5122	-0.38643	-36.787	12.6	15.574	-2.1400548790669847	1.7878934404996267	-0.38643	-34.96592206560444	17.01257367660979	15.574	-2.1400548790669847	1.7878934404996267	-0.19043	-34.96592206560444	17.01257367660979	15.574	-0.48474172206083527	0.6542104169904759	-0.5805464608406838	-0.2915118782196113	0.4194798089785986	0.8596845437229594	3.4323	22.005	0.0	0.0	0.0
2021-10-01T23:15:58.000000	-2.3133	1.502	-0.39892	-37.436	12.939	15.692	-2.1118284825558256	1.7741311536258977	-0.39892	-35.56849398638951	17.428541319920413	15.692	-2.1118284825558256	1.7741311536258977	-0.20292	-35.56849398638951	17.428541319920413	15.692	-0.48474172206083527	0.6542104169904759	-0.5805464608406838	-0.2915118782196113	0.4194798089785986	0.8596845437229594	3.4323	22.005	0.0	0.0	0.0
2021-10-01T23:15:58.000000	-2.2837	1.4917	-0.41129	-38.083	13.285	15.803	-2.0837135855404965	1.760281873290175	-0.41129	-36.16822326641206	17.851211156416497	15.803	-2.0837135855404965	1.760281873290175	-0.21528999999999998	-36.16822326641206	17.851211156416497	15.803	-0.48474172206083527	0.6542104169904759	-0.5805464608406838	-0.2915118782196113	0.4194798089785986	0.8596845437229594	3.4323	22.005	0.0	0.0	0.0
2021-10-01T23:15:58.000000	-2.254	1.4813	-0.42354	-38.73	13.636	15.906	-2.0555116950631733	1.7463210934586224	-0.42354	-36.767339895588705	18.278843316858172	15.906	-2.0555116950631733	1.7463210934586224	-0.22754000000000002	-36.767339895588705	18.278843316858172	15.906	-0.48474172206083527	0.6542104169904759	-0.5805464608406838	-0.2915118782196113	0.4194798089785986	0.8596845437229594	3.4323	22.005	0.0	0.0	0.0
2021-10-01T23:15:58.000000	-2.2243	1.4708	-0.43567	-39.377	13.994	16.002	-2.0273220576027686	1.732261067148158	-0.43567	-37.36559881358108	18.71342273082368	16.002	-2.0273220576027686	1.732261067148158	-0.23967	-37.36559881358108	18.71342273082368	16.002	-0.48474172206083527	0.6542104169904759	-0.5805464608406838	-0.2915118782196113	0.4194798089785986	0.8596845437229594	3.4323	22.005	0.0	0.0	0.0
2021-10-01T23:15:58.000000	-2.1946	1.4602	-0.44768	-40.026	14.36	16.089	-1.9991446731592826	1.7181017943587813	-0.44768	-37.964862419798216	19.1561869234405	16.089	-1.9991446731592826	1.7181017943587813	-0.25168	-37.964862419798216	19.1561869234405	16.089	-0.48474172206083527	0.6542104169904759	-0.5805464608406838	-0.2915118782196113	0.4194798089785986	0.8596845437229594	3.4323	22.005	0.0	0.0	0.0
2021-10-01T23:15:58.000000	-2.1649	1.4495	-0.45956	-40.677	14.733	16.17	-1.9709795417327145	1.703843275090493	-0.45956	-38.56525324440932	19.60614342991952	16.17	-1.9709795417327145	1.703843275090493	-0.26356	-38.56525324440932	19.60614342991952	16.17	-0.48474172206083527	0.6542104169904759	-0.5805464608406838	-0.2915118782196113	0.4194798089785986	0.8596845437229594	3.4323	22.005	0.0	0.0	0.0
2021-10-01T23:15:58.000000	-2.1352	1.4386	-0.47131	-41.33	15.114	16.243	-1.942838916339983	1.6893862628643812	-0.47131	-39.1666487572452	20.064284715049848	16.243	-1.942838916339983	1.6893862628643812	-0.27531	-39.1666487572452	20.064284715049848	16.243	-0.48474172206083527	0.6542104169904759	-0.5805464608406838	-0.2915118782196113	0.4194798089785986	0.8596845437229594	3.4323	22.005	0.0	0.0	0.0
2021-10-01T23:15:58.000000	-2.1054	1.4277	-0.48293	-41.987	15.504	16.308	-1.9145990444683396	1.674916997621351	-0.48293	-39.770911357714915	20.53184830395897	16.308	-1.9145990444683396	1.674916997621351	-0.28693	-39.770911357714915	20.53184830395897	16.308	-0.48474172206083527	0.6542104169904759	-0.5805464608406838	-0.2915118782196113	0.4194798089785986	0.8596845437229594	3.4323	22.005	0.0	0.0	0.0
2021-10-01T23:15:58.000000	-2.0757	1.4167	-0.49441	-42.649	15.903	16.367	-1.8864706720925262	1.660360738916327	-0.49441	-40.37903351060758	21.008956726816077	16.367	-1.8864706720925262	1.660360738916327	-0.29841	-40.37903351060758	21.008956726816077	16.367	-0.48474172206083527	0.6542104169904759	-0.5805464608406838	-0.2915118782196113	0.4194798089785986	0.8596845437229594	3.4323	22.005	0.0	0.0	0.0
2021-10-01T23:15:58.000000	-2.0459	1.4055	-0.50577	-43.315	16.311	16.419	-1.8582675592716376	1.6455937342365614	-0.50577	-40.99002275113406	21.495487453451975	16.419	-1.8582675592716376	1.6455937342365614	-0.30977000000000005	-40.99002275113406	21.495487453451975	16.419	-0.48474172206083527	0.6542104169904759	-0.5805464608406838	-0.2915118782196113	0.4194798089785986	0.8596845437229594	3.4323	22.005	0.0	0.0	0.0
2021-10-01T23:15:58.000000	-2.0161	1.3943	-0.51698	-43.986	16.73	16.464	-1.8300644464507487	1.6308267295567955	-0.51698	-41.60462648374514	21.993547943614097	16.464	-1.8300644464507487	1.6308267295567955	-0.32098	-41.60462648374514	21.993547943614097	16.464	-0.48474172206083527	0.6542104169904759	-0.5805464608406838	-0.2915118782196113	0.4194798089785986	0.8596845437229594	3.4323	22.005	0.0	0.0	0.0
2021-10-01T23:15:58.000000	-1.9863	1.3829	-0.52806	-44.665	17.16	16.503	-1.8018858396636968	1.615861231919206	-0.52806	-42.22582210280816	22.503505787809978	16.503	-1.8018858396636968	1.615861231919206	-0.33205999999999997	-42.22582210280816	22.503505787809978	16.503	-0.48474172206083527	0.6542104169904759	-0.5805464608406838	-0.2915118782196113	0.4194798089785986	0.8596845437229594	3.4323	22.005	0.0	0.0	0.0
2021-10-01T23:15:58.000000	-1.9566	1.3714	-0.53899	-45.35	17.602	16.536	-1.7738187323724746	1.6008087408196228	-0.53899	-42.85150214857571	23.02610839049038	16.536	-1.7738187323724746	1.6008087408196228	-0.34298999999999996	-42.85150214857571	23.02610839049038	16.536	-0.48474172206083527	0.6542104169904759	-0.5805464608406838	-0.2915118782196113	0.4194798089785986	0.8596845437229594	3.4323	22.005	0.0	0.0	0.0
2021-10-01T23:15:58.000000	-1.9268	1.3597	-0.54978	-46.042	18.056	16.564	-1.7456768846361774	1.5855455037452977	-0.54978	-43.482659085836886	23.561478281824478	16.564	-1.7456768846361774	1.5855455037452977	-0.35378000000000004	-43.482659085836886	23.561478281824478	16.564	-0.48474172206083527	0.6542104169904759	-0.5805464608406838	-0.2915118782196113	0.4194798089785986	0.8596845437229594	3.4323	22.005	0.0	0.0	0.0
2021-10-01T23:15:58.000000	-1.897	1.348	-0.56043	-46.744	18.523	16.587	-1.7175350368998799	1.570282266670973	-0.56043	-44.12214777878988	24.11097551710894	16.587	-1.7175350368998799	1.570282266670973	-0.36443	-44.12214777878988	24.11097551710894	16.587	-0.48474172206083527	0.6542104169904759	-0.5805464608406838	-0.2915118782196113	0.4194798089785986	0.8596845437229594	3.4323	22.005	0.0	0.0	0.0
2021-10-01T23:15:58.000000	-1.8672	1.3361	-0.57093	-47.455	19.005	16.604	-1.6894176951974187	1.554820536638824	-0.57093	-44.7687307023072	24.676462495752826	16.604	-1.6894176951974187	1.554820536638824	-0.37493000000000004	-44.7687307023072	24.676462495752826	16.604	-0.48474172206083527	0.6542104169904759	-0.5805464608406838	-0.2915118782196113	0.4194798089785986	0.8596845437229594	3.4323	22.005	0.0	0.0	0.0
2021-10-01T23:15:58.000000	-1.8374	1.3241	-0.58128	-48.177	19.502	16.618	-1.6613126065118762	1.5392595601277634	-0.58128	-45.42439278596709	25.258184278094497	16.618	-1.6613126065118762	1.5392595601277634	-0.38528	-45.42439278596709	25.258184278094497	16.618	-0.48474172206083527	0.6542104169904759	-0.5805464608406838	-0.2915118782196113	0.4194798089785986	0.8596845437229594	3.4323	22.005	0.0	0.0	0.0
2021-10-01T23:15:58.000000	-1.8076	1.312	-0.59148	-48.91	20.016	16.627	-1.6332197708432519	1.523599337137791	-0.59148	-46.08888896943119	25.85812579371219	16.627	-1.6332197708432519	1.523599337137791	-0.39548	-46.08888896943119	25.85812579371219	16.627	-0.48474172206083527	0.6542104169904759	-0.5805464608406838	-0.2915118782196113	0.4194798089785986	0.8596845437229594	3.4323	22.005	0.0	0.0	0.0
2021-10-01T23:15:58.000000	-1.7778	1.2997	-0.60154	-49.656	20.547	16.633	-1.6051514412084638	1.5077406211899949	-0.60154	-46.764204182277716	26.476532102944276	16.633	-1.6051514412084638	1.5077406211899949	-0.40553999999999996	-46.764204182277716	26.476532102944276	16.633	-0.48474172206083527	0.6542104169904759	-0.5805464608406838	-0.2915118782196113	0.4194798089785986	0.8596845437229594	3.4323	22.005	0.0	0.0	0.0
2021-10-01T23:15:58.000000	-1.748	1.2873	-0.61144	-50.416	21.098	16.636	-1.5770953645905943	1.4917826587632868	-0.61144	-47.45096329878825	27.11650313032728	16.636	-1.5770953645905943	1.4917826587632868	-0.41544	-47.45096329878825	27.11650313032728	16.636	-0.48474172206083527	0.6542104169904759	-0.5805464608406838	-0.2915118782196113	0.4194798089785986	0.8596845437229594	3.4323	22.005	0.0	0.0	0.0
2021-10-01T23:15:58.000000	-1.7182	1.2748	-0.62119	-51.192	21.669	16.636	-1.5490515409896428	1.4757254498576666	-0.62119	-48.15115124854105	27.77828393619958	16.636	-1.5490515409896428	1.4757254498576666	-0.42519	-48.15115124854105	27.77828393619958	16.636	-0.48474172206083527	0.6542104169904759	-0.5805464608406838	-0.2915118782196113	0.4194798089785986	0.8596845437229594	3.4323	22.005	0.0	0.0	0.0
2021-10-01T23:15:58.000000	-1.6885	1.2621	-0.63079	-51.985	22.263	16.634	-1.5211314699014395	1.4594820010111413	-0.63079	-48.86539290581766	28.464974445097702	16.634	-1.5211314699014395	1.4594820010111413	-0.43478999999999995	-48.86539290581766	28.464974445097702	16.634	-0.48474172206083527	0.6542104169904759	-0.5805464608406838	-0.2915118782196113	0.4194798089785986	0.8596845437229594	3.4323	22.005	0.0	0.0	0.0
2021-10-01T23:15:58.000000	-1.6587	1.2493	-0.64024	-52.796	22.881	16.63	-1.4931244053512431	1.443127052668786	-0.64024	-49.594558205238016	29.17768965197996	16.63	-1.4931244053512431	1.443127052668786	-0.44424	-49.594558205238016	29.17768965197996	16.63	-0.48474172206083527	0.6542104169904759	-0.5805464608406838	-0.2915118782196113	0.4194798089785986	0.8596845437229594	3.4323	22.005	0.0	0.0	0.0
2021-10-01T23:15:58.000000	-1.629	1.2364	-0.64953	-53.629	23.526	16.625	-1.4652288402968763	1.426685110864437	-0.64953	-50.34224941545105	29.919897071890432	16.625	-1.4652288402968763	1.426685110864437	-0.45353000000000004	-50.34224941545105	29.919897071890432	16.625	-0.48474172206083527	0.6542104169904759	-0.5805464608406838	-0.2915118782196113	0.4194798089785986	0.8596845437229594	3.4323	22.005	0.0	0.0	0.0
2021-10-01T23:15:58.000000	-1.5992	1.2232	-0.65867	-54.485	24.201	16.618	-1.4372707878143525	1.409933176606434	-0.65867	-51.109091410738344	30.694696629365655	16.618	-1.4372707878143525	1.409933176606434	-0.46266999999999997	-51.109091410738344	30.694696629365655	16.618	-0.48474172206083527	0.6542104169904759	-0.5805464608406838	-0.2915118782196113	0.4194798089785986	0.8596845437229594	3.4323	22.005	0.0	0.0	0.0
2021-10-01T23:15:58.000000	-1.5695	1.21	-0.66766	-55.367	24.907	16.611	-1.4094119818107407	1.3931934953653493	-0.66766	-51.89793905529806	31.5034483797023	16.611	-1.4094119818107407	1.3931934953653493	-0.47166	-51.89793905529806	31.5034483797023	16.611	-0.48474172206083527	0.6542104169904759	-0.5805464608406838	-0.2915118782196113	0.4194798089785986	0.8596845437229594	3.4323	22.005	0.0	0.0	0.0
2021-10-01T23:15:58.000000	-1.5399	1.1965	-0.67649	-56.277	25.648	16.603	-1.3816891813367955	1.3761683277044474	-0.67649	-52.71028715803171	32.3503672423952	16.603	-1.3816891813367955	1.3761683277044474	-0.48049000000000003	-52.71028715803171	32.3503672423952	16.603	-0.48474172206083527	0.6542104169904759	-0.5805464608406838	-0.2915118782196113	0.4194798089785986	0.8596845437229594	3.4323	22.005	0.0	0.0	0.0
2021-10-01T23:15:58.000000	-1.5102	1.1829	-0.68516	-57.22	26.427	16.593	-1.3538793874008568	1.3590316605477155	-0.68516	-53.55073045237734	33.23904326265763	16.593	-1.3538793874008568	1.3590316605477155	-0.48916	-53.55073045237734	33.23904326265763	16.593	-0.48474172206083527	0.6542104169904759	-0.5805464608406838	-0.2915118782196113	0.4194798089785986	0.8596845437229594	3.4323	22.005	0.0	0.0	0.0
2021-10-01T23:15:58.000000	-1.4806	1.1691	-0.69367	-58.198	27.248	16.583	-1.3261933459776662	1.341708753450078	-0.69367	-54.42076374723645	34.17369135998443	16.583	-1.3261933459776662	1.341708753450078	-0.49767	-54.42076374723645	34.17369135998443	16.583	-0.48474172206083527	0.6542104169904759	-0.5805464608406838	-0.2915118782196113	0.4194798089785986	0.8596845437229594	3.4323	22.005	0.0	0.0	0.0
2021-10-01T23:15:58.000000	-1.451	1.1552	-0.70202	-59.216	28.117	16.57	-1.298519557571394	1.3242865998735285	-0.70202	-55.324614185539545	35.160878973956216	16.57	-1.298519557571394	1.3242865998735285	-0.5060199999999999	-55.324614185539545	35.160878973956216	16.57	-0.48474172206083527	0.6542104169904759	-0.5805464608406838	-0.2915118782196113	0.4194798089785986	0.8596845437229594	3.4323	22.005	0.0	0.0	0.0
2021-10-01T23:15:58.000000	-1.4215	1.1411	-0.71021	-60.278	29.036	16.555	-1.27096952167787	1.3066782063560738	-0.71021	-56.26600656610473	36.203081154827956	16.555	-1.27096952167787	1.3066782063560738	-0.5142100000000001	-56.26600656610473	36.203081154827956	16.555	-0.48474172206083527	0.6542104169904759	-0.5805464608406838	-0.2915118782196113	0.4194798089785986	0.8596845437229594	3.4323	22.005	0.0	0.0	0.0
2021-10-01T23:15:58.000000	-1.392	1.1268	-0.71823	-61.389	30.012	16.535	-1.2434439918181825	1.2888713198807953	-0.71823	-57.249045501693324	37.307857806969395	16.535	-1.2434439918181825	1.2888713198807953	-0.52223	-57.249045501693324	37.307857806969395	16.535	-0.48474172206083527	0.6542104169904759	-0.5805464608406838	-0.2915118782196113	0.4194798089785986	0.8596845437229594	3.4323	22.005	0.0	0.0	0.0
2021-10-01T23:15:58.000000	-1.3625	1.1123	-0.72609	-62.555	31.05	16.508	-1.2159429679923317	1.270865940447693	-0.72609	-58.27907313019412	38.480906435341225	16.508	-1.2159429679923317	1.270865940447693	-0.53009	-58.27907313019412	38.480906435341225	16.508	-0.48474172206083527	0.6542104169904759	-0.5805464608406838	-0.2915118782196113	0.4194798089785986	0.8596845437229594	3.4323	22.005	0.0	0.0	0.0
2021-10-01T23:15:58.000000	-1.3331	1.0976	-0.73376	-63.782	32.157	16.471	-1.188565696679229	1.252674321073685	-0.73376	-59.36118652915755	39.729909474482355	16.471	-1.188565696679229	1.252674321073685	-0.53776	-59.36118652915755	39.729909474482355	16.471	-0.48474172206083527	0.6542104169904759	-0.5805464608406838	-0.2915118782196113	0.4194798089785986	0.8596845437229594	3.4323	22.005	0.0	0.0	0.0
2021-10-01T23:15:58.000000	-1.3038	1.0826	-0.74125	-65.075	33.339	16.42	-1.1613244308957933	1.2341972152798604	-0.74125	-60.499612841514136	41.06143436397343	16.42	-1.1613244308957933	1.2341972152798604	-0.54525	-60.499612841514136	41.06143436397343	16.42	-0.48474172206083527	0.6542104169904759	-0.5805464608406838	-0.2915118782196113	0.4194798089785986	0.8596845437229594	3.4323	22.005	0.0	0.0	0.0
2021-10-01T23:15:58.000000	-1.2745	1.0675	-0.74855	-66.442	34.605	16.351	-1.1340954181292755	1.2156208630071232	-0.74855	-61.701189014054144	42.48539352826997	16.351	-1.1340954181292755	1.2156208630071232	-0.5525500000000001	-61.701189014054144	42.48539352826997	16.351	-0.48474172206083527	0.6542104169904759	-0.5805464608406838	-0.2915118782196113	0.4194798089785986	0.8596845437229594	3.4323	22.005	0.0	0.0	0.0
2021-10-01T23:15:58.000000	-1.2453	1.0522	-0.75564	-67.891	35.962	16.259	-1.1069901578755061	1.1968582707934812	-0.75564	-62.972997053906276	44.00971446224925	16.259	-1.1069901578755061	1.1968582707934812	-0.5596399999999999	-62.972997053906276	44.00971446224925	16.259	-0.48474172206083527	0.6542104169904759	-0.5805464608406838	-0.2915118782196113	0.4194798089785986	0.8596845437229594	3.4323	22.005	0.0	0.0	0.0
2021-10-01T23:15:58.000000	-1.2162	1.0366	-0.76252	-69.428	37.42	16.135	-1.0800209031514034	1.1778101921600213	-0.76252	-64.3197664481134	45.64505699481757	16.135	-1.0800209031514034	1.1778101921600213	-0.5665199999999999	-64.3197664481134	45.64505699481757	16.135	-0.48474172206083527	0.6542104169904759	-0.5805464608406838	-0.2915118782196113	0.4194798089785986	0.8596845437229594	3.4323	22.005	0.0	0.0	0.0
2021-10-01T23:15:58.000000	-1.1871	1.0208	-0.76916	-71.063	38.987	15.973	-1.0530761544611373	1.158563620568738	-0.76916	-65.75044160321326	47.40058614597969	15.973	-1.0530761544611373	1.158563620568738	-0.5731599999999999	-65.75044160321326	47.40058614597969	15.973	-0.48474172206083527	0.6542104169904759	-0.5805464608406838	-0.2915118782196113	0.4194798089785986	0.8596845437229594	3.4323	22.005	0.0	0.0	0.0
2021-10-01T23:15:58.000000	-1.1581	1.0048	-0.77556	-72.804	40.674	15.762	-1.0262551582836192	1.139130809036549	-0.77556	-67.27161440565779	49.28819926976938	15.762	-1.0262551582836192	1.139130809036549	-0.5795600000000001	-67.27161440565779	49.28819926976938	15.762	-0.48474172206083527	0.6542104169904759	-0.5805464608406838	-0.2915118782196113	0.4194798089785986	0.8596845437229594	3.4323	22.005	0.0	0.0	0.0
2021-10-01T23:15:58.000000	-1.1292	0.98845	-0.78169	-74.661	42.493	15.492	-0.9995762941442271	1.1193628878450872	-0.78169	-68.89173914130797	51.32103124534788	15.492	-0.9995762941442271	1.1193628878450872	-0.58569	-68.89173914130797	51.32103124534788	15.492	-0.48474172206083527	0.6542104169904759	-0.5805464608406838	-0.2915118782196113	0.4194798089785986	0.8596845437229594	3.4323	22.005	0.0	0.0	0.0
2021-10-01T23:15:58.000000	-1.1004	0.97189	-0.78753	-76.642	44.455	15.151	-0.9730224078192751	1.0993988020648287	-0.78753	-70.61740769661576	53.51097942674897	15.151	-0.9730224078192751	1.0993988020648287	-0.5915299999999999	-70.61740769661576	53.51097942674897	15.151	-0.48474172206083527	0.6542104169904759	-0.5805464608406838	-0.2915118782196113	0.4194798089785986	0.8596845437229594	3.4323	22.005	0.0	0.0	0.0
2021-10-01T23:15:58.000000	-1.0717	0.95507	-0.79306	-78.76	46.573	14.723	-0.9465996258172226	1.0791889284563172	-0.79306	-72.45992922164032	55.87253874843055	14.723	-0.9465996258172226	1.0791889284563172	-0.5970599999999999	-72.45992922164032	55.87253874843055	14.723	-0.48474172206083527	0.6542104169904759	-0.5805464608406838	-0.2915118782196113	0.4194798089785986	0.8596845437229594	3.4323	22.005	0.0	0.0	0.0
2021-10-01T23:15:58.000000	-1.043	0.93797	-0.79825	-81.024	48.861	14.194	-0.9202111522625409	1.0587011647068527	-0.79825	-74.42652047711518	58.42070648896292	14.194	-0.9202111522625409	1.0587011647068527	-0.60225	-74.42652047711518	58.42070648896292	14.194	-0.48474172206083527	0.6542104169904759	-0.5805464608406838	-0.2915118782196113	0.4194798089785986	0.8596845437229594	3.4323	22.005	0.0	0.0	0.0
2021-10-01T23:15:58.000000	-1.0145	0.92059	-0.80307	-83.446	51.333	13.545	-0.8940554801130541	1.0379600168502716	-0.80307	-76.52737561814116	61.170847517423944	13.545	-0.8940554801130541	1.0379600168502716	-0.60707	-76.52737561814116	61.170847517423944	13.545	-0.48474172206083527	0.6542104169904759	-0.5805464608406838	-0.2915118782196113	0.4194798089785986	0.8596845437229594	3.4323	22.005	0.0	0.0	0.0
2021-10-01T23:15:58.000000	-0.98608	0.90293	-0.80748	-86.04	54.007	12.756	-0.8680135135940678	1.016950781266272	-0.80748	-78.7741836087207	64.14254162238629	12.756	-0.8680135135940678	1.016950781266272	-0.61148	-78.7741836087207	64.14254162238629	12.756	-0.48474172206083527	0.6542104169904759	-0.5805464608406838	-0.2915118782196113	0.4194798089785986	0.8596845437229594	3.4323	22.005	0.0	0.0	0.0
2021-10-01T23:15:58.000000	-0.95778	0.88499	-0.81146	-88.818	56.9	11.805	-0.8421249512971469	0.995678359161621	-0.81146	-81.17677101344708	67.35413106729519	11.805	-0.8421249512971469	0.995678359161621	-0.6154599999999999	-81.17677101344708	67.35413106729519	11.805	-0.48474172206083527	0.6542104169904759	-0.5805464608406838	-0.2915118782196113	0.4194798089785986	0.8596845437229594	3.4323	22.005	0.0	0.0	0.0
2021-10-01T23:15:58.000000	-0.9296	0.86675	-0.81498	-91.795	60.03	10.667	-0.816392243825675	0.9741229012405362	-0.81498	-83.74781926111179	70.82531817089249	10.667	-0.816392243825675	0.9741229012405362	-0.6189800000000001	-83.74781926111179	70.82531817089249	10.667	-0.48474172206083527	0.6542104169904759	-0.5805464608406838	-0.2915118782196113	0.4194798089785986	0.8596845437229594	3.4323	22.005	0.0	0.0	0.0
2021-10-01T23:15:58.000000	-0.90155	0.84822	-0.81799	-94.989	63.421	9.3123	-0.7908240905258515	0.9522955574526009	-0.81799	-86.5022519938586	74.58212763116232	9.3123	-0.7908240905258515	0.9522955574526009	-0.62199	-86.5022519938586	74.58212763116232	9.3123	-0.48474172206083527	0.6542104169904759	-0.5805464608406838	-0.2915118782196113	0.4194798089785986	0.8596845437229594	3.4323	22.005	0.0	0.0	0.0
2021-10-01T23:15:58.000000	-0.87365	0.82939	-0.82045	-98.416	67.096	7.7107	-0.7654415659951503	0.9301888537533073	-0.82045	-89.45313045442218	78.64934662096135	7.7107	-0.7654415659951503	0.9301888537533073	-0.62445	-89.45313045442218	78.64934662096135	7.7107	-0.48474172206083527	0.6542104169904759	-0.5805464608406838	-0.2915118782196113	0.4194798089785986	0.8596845437229594	3.4323	22.005	0.0	0.0	0.0
2021-10-01T23:15:58.000000	-0.8459	0.81027	-0.82233	-102.1	71.081	5.8262	-0.7402434449318799	0.9078127147905468	-0.82233	-92.62108801334267	83.05571994886702	5.8262	-0.7402434449318799	0.9078127147905468	-0.62633	-92.62108801334267	83.05571994886702	5.8262	-0.48474172206083527	0.6542104169904759	-0.5805464608406838	-0.2915118782196113	0.4194798089785986	0.8596845437229594	3.4323	22.005	0.0	0.0	0.0
2021-10-01T23:15:58.000000	-0.81832	0.79087	-0.82359	-106.06	75.406	3.6184	-0.7152483513301309	0.8851795158155941	-0.82359	-96.02130559653784	87.83334963176738	3.6184	-0.7152483513301309	0.8851795158155941	-0.6275900000000001	-96.02130559653784	87.83334963176738	3.6184	-0.48474172206083527	0.6542104169904759	-0.5805464608406838	-0.2915118782196113	0.4194798089785986	0.8596845437229594	3.4323	22.005	0.0	0.0	0.0
2021-10-01T23:15:58.000000	-0.79091	0.77118	-0.8242	-110.32	80.104	1.0416	-0.6904575104915948	0.862279332180558	-0.8242	-99.6735588633635	93.01792773176368	1.0416	-0.6904575104915948	0.862279332180558	-0.6282000000000001	-99.6735588633635	93.01792773176368	1.0416	-0.48474172206083527	0.6542104169904759	-0.5805464608406838	-0.2915118782196113	0.4194798089785986	0.8596845437229594	3.4323	22.005	0.0	0.0	0.0
2021-10-01T23:15:58.000000	-0.7637	0.75121	-0.8241	-114.91	85.213	-1.956	-0.6658994710582536	0.8391257644384053	-0.8241	-103.60296561106428	98.65084381591791	-1.956	-0.6658994710582536	0.8391257644384053	-0.6281000000000001	-103.60296561106428	98.65084381591791	-1.956	-0.48474172206083527	0.6542104169904759	-0.5805464608406838	-0.2915118782196113	0.4194798089785986	0.8596845437229594	3.4323	22.005	0.0	0.0	0.0
2021-10-01T23:15:58.000000	-0.7367	0.73098	-0.82326	-119.87	90.777	-5.4343	-0.6415817070746148	0.81573988718661	-0.82326	-107.84383310376089	104.78066754171863	-5.4343	-0.6415817070746148	0.81573988718661	-0.6272599999999999	-107.84383310376089	104.78066754171863	-5.4343	-0.48474172206083527	0.6542104169904759	-0.5805464608406838	-0.2915118782196113	0.4194798089785986	0.8596845437229594	3.4323	22.005	0.0	0.0	0.0
2021-10-01T23:15:58.000000	-0.70993	0.71049	-0.82165	-125.24	96.844	-9.4616	-0.6175240678364605	0.7921241510285559	-0.82165	-112.42997848489729	111.45993842581076	-9.4616	-0.6175240678364605	0.7921241510285559	-0.62565	-112.42997848489729	111.45993842581076	-9.4616	-0.48474172206083527	0.6542104169904759	-0.5805464608406838	-0.2915118782196113	0.4194798089785986	0.8596845437229594	3.4323	22.005	0.0	0.0	0.0
2021-10-01T23:15:58.000000	-0.68341	0.68977	-0.81922	-131.06	103.47	-14.117	-0.5937427267344979	0.7683107805113001	-0.81922	-117.39423865656406	118.7491357031523	-14.117	-0.5937427267344979	0.7683107805113001	-0.6232199999999999	-117.39423865656406	118.7491357031523	-14.117	-0.48474172206083527	0.6542104169904759	-0.5805464608406838	-0.2915118782196113	0.4194798089785986	0.8596845437229594	3.4323	22.005	0.0	0.0	0.0
2021-10-01T23:15:58.000000	-0.65715	0.66882	-0.81595	-137.37	110.72	-19.493	-0.5702476084166183	0.7443010009365345	-0.81595	-122.76834774932902	126.71767079180323	-19.493	-0.5702476084166183	0.7443010009365345	-0.61995	-122.76834774932902	126.71767079180323	-19.493	-0.48474172206083527	0.6542104169904759	-0.5805464608406838	-0.2915118782196113	0.4194798089785986	0.8596845437229594	3.4323	22.005	0.0	0.0	0.0
2021-10-01T23:15:58.000000	-0.63118	0.64767	-0.8118	-144.25	118.66	-25.695	-0.5470648109214192	0.7201282621530082	-0.8118	-128.62361595515563	135.44084878137994	-25.695	-0.5470648109214192	0.7201282621530082	-0.6157999999999999	-128.62361595515563	135.44084878137994	-25.695	-0.48474172206083527	0.6542104169904759	-0.5805464608406838	-0.2915118782196113	0.4194798089785986	0.8596845437229594	3.4323	22.005	0.0	0.0	0.0
2021-10-01T23:15:58.000000	-0.60551	0.62635	-0.80674	-151.76	127.39	-32.85	-0.5242005829917169	0.6958235634060864	-0.80674	-135.00733814447275	145.0252679609453	-32.85	-0.5242005829917169	0.6958235634060864	-0.6107400000000001	-135.00733814447275	145.0252679609453	-32.85	-0.48474172206083527	0.6542104169904759	-0.5805464608406838	-0.2915118782196113	0.4194798089785986	0.8596845437229594	3.4323	22.005	0.0	0.0	0.0
2021-10-01T23:15:58.000000	-0.58018	0.60487	-0.80075	-159.98	136.99	-41.105	-0.5016933979173841	0.6714017305504278	-0.80075	-141.9891090868753	155.56012792716336	-41.105	-0.5016933979173841	0.6714017305504278	-0.6047499999999999	-141.9891090868753	155.56012792716336	-41.105	-0.48474172206083527	0.6542104169904759	-0.5805464608406838	-0.2915118782196113	0.4194798089785986	0.8596845437229594	3.4323	22.005	0.0	0.0	0.0
2021-10-01T23:15:58.000000	-0.5552	0.58327	-0.79381	-169.01	147.59	-50.634	-0.4795482791395447	0.6469036874792887	-0.79381	-149.65224633928136	167.18670211953776	-50.634	-0.4795482791395447	0.6469036874792887	-0.59781	-149.65224633928136	167.18670211953776	-50.634	-0.48474172206083527	0.6542104169904759	-0.5805464608406838	-0.2915118782196113	0.4194798089785986	0.8596845437229594	3.4323	22.005	0.0	0.0	0.0
2021-10-01T23:15:58.000000	-0.53059	0.56157	-0.78589	-178.97	159.32	-61.645	-0.4577826253505973	0.6223517340918353	-0.78589	-158.09991675439144	180.04871458095582	-61.645	-0.4577826253505973	0.6223517340918353	-0.58989	-158.09991675439144	180.04871458095582	-61.645	-0.48474172206083527	0.6542104169904759	-0.5805464608406838	-0.2915118782196113	0.4194798089785986	0.8596845437229594	3.4323	22.005	0.0	0.0	0.0
2021-10-01T23:15:58.000000	-0.50638	0.53981	-0.77698	-189.98	172.34	-74.386	-0.4364213092874485	0.5977892448847079	-0.77698	-167.43161127983058	194.3196632979784	-74.386	-0.4364213092874485	0.5977892448847079	-0.58098	-167.43161127983058	194.3196632979784	-74.386	-0.48474172206083527	0.6542104169904759	-0.5805464608406838	-0.2915118782196113	0.4194798089785986	0.8596845437229594	3.4323	22.005	0.0	0.0	0.0
2021-10-01T23:15:58.000000	-0.48258	0.51802	-0.76708	-202.2	186.82	-89.153	-0.4154705796929135	0.5732472191032717	-0.76708	-177.78529415309674	210.1878721118249	-89.153	-0.4154705796929135	0.5732472191032717	-0.57108	-177.78529415309674	210.1878721118249	-89.153	-0.48474172206083527	0.6542104169904759	-0.5805464608406838	-0.2915118782196113	0.4194798089785986	0.8596845437229594	3.4323	22.005	0.0	0.0	0.0
2021-10-01T23:15:58.000000	-0.45922	0.49624	-0.75619	-215.81	203.0	-106.31	-0.394955309303899	0.548769031244167	-0.75619	-189.31020179562745	227.91358800233655	-106.31	-0.394955309303899	0.548769031244167	-0.56019	-189.31020179562745	227.91358800233655	-106.31	-0.48474172206083527	0.6542104169904759	-0.5805464608406838	-0.2915118782196113	0.4194798089785986	0.8596845437229594	3.4323	22.005	0.0	0.0	0.0
2021-10-01T23:15:58.000000	-0.43631	0.47451	-0.74429	-231.05	221.12	-126.28	-0.3748805215615286	0.5243956052006502	-0.74429	-202.21511851620735	247.7644097595056	-126.28	-0.3748805215615286	0.5243956052006502	-0.5482899999999999	-202.21511851620735	247.7644097595056	-126.28	-0.48474172206083527	0.6542104169904759	-0.5805464608406838	-0.2915118782196113	0.4194798089785986	0.8596845437229594	3.4323	22.005	0.0	0.0	0.0
