# Supplementary material for: Direct evidence of substorm-related impulsive injections of electrons at Mercury
Source: Nat Commun. 2023 Jul 18;14:4019. doi: 10.1038/s41467-023-39565-4 (PMC10354196; doi:10.1038/s41467-023-39565-4)
Supplement: Supplementary file 3 — SourceDatafile [file 41467_2023_39565_MOESM3_ESM.zip › SourceDataFile/FieldLinetracing/Final_KT17tracing_001346.txt]

2021-10-01T23:37:26.000000	-0.10145	-0.49155	0.63755	131.81	510.84	-273.37	-0.16091525751772778	-0.47541538142765566	0.63755	193.4100954788969	490.84001127337194	-273.37	-0.16091525751772778	-0.47541538142765566	0.83355	193.4100954788969	490.84001127337194	-273.37	-0.3086808435864755	-0.7951002305867775	-0.5220457452403908	-0.17617019769287998	-0.5155594784477651	0.838547843374199	1.9108	4.2782	0.0	0.0	0.0
2021-10-01T23:37:26.000000	-0.10914	-0.5208	0.65253	123.48	460.94	-225.86	-0.17213131919463714	-0.5035027195083598	0.65253	179.0286083433333	442.3366946056469	-225.86	-0.17213131919463714	-0.5035027195083598	0.84853	179.0286083433333	442.3366946056469	-225.86	-0.3086808435864755	-0.7951002305867775	-0.5220457452403908	-0.17617019769287998	-0.5155594784477651	0.838547843374199	1.9108	4.2782	0.0	0.0	0.0
2021-10-01T23:37:26.000000	-0.11725	-0.55047	0.66641	116.27	417.51	-185.97	-0.18381567875403293	-0.5319554301294369	0.66641	166.55145196619318	400.1173913340344	-185.97	-0.18381567875403293	-0.5319554301294369	0.8624099999999999	166.55145196619318	400.1173913340344	-185.97	-0.3086808435864755	-0.7951002305867775	-0.5220457452403908	-0.17617019769287998	-0.5155594784477651	0.838547843374199	1.9108	4.2782	0.0	0.0	0.0
2021-10-01T23:37:26.000000	-0.12579	-0.58054	0.67914	109.99	379.52	-152.32	-0.19597581024042265	-0.5607524386934128	0.67914	155.66385196328605	363.183143457887	-152.32	-0.19597581024042265	-0.5607524386934128	0.87514	155.66385196328605	363.183143457887	-152.32	-0.3086808435864755	-0.7951002305867775	-0.5220457452403908	-0.17617019769287998	-0.5155594784477651	0.838547843374199	1.9108	4.2782	0.0	0.0	0.0
2021-10-01T23:37:26.000000	-0.13478	-0.61095	0.69068	104.47	346.14	-123.79	-0.2086242111394378	-0.5898317467095572	0.69068	146.09538928004028	330.73103533099743	-123.79	-0.2086242111394378	-0.5898317467095572	0.8866799999999999	146.09538928004028	330.73103533099743	-123.79	-0.3086808435864755	-0.7951002305867775	-0.5220457452403908	-0.17617019769287998	-0.5155594784477651	0.838547843374199	1.9108	4.2782	0.0	0.0	0.0
2021-10-01T23:37:26.000000	-0.14425	-0.64166	0.70099	99.595	316.66	-99.51	-0.22178575418798457	-0.6191499796812294	0.70099	137.64493404558766	302.07050792254745	-99.51	-0.22178575418798457	-0.6191499796812294	0.89699	137.64493404558766	302.07050792254745	-99.51	-0.3086808435864755	-0.7951002305867775	-0.5220457452403908	-0.17617019769287998	-0.5155594784477651	0.838547843374199	1.9108	4.2782	0.0	0.0	0.0
2021-10-01T23:37:26.000000	-0.15419	-0.67261	0.71005	95.256	290.52	-78.758	-0.23544316292802087	-0.6486488150227744	0.71005	130.13569070317206	276.65913673907164	-78.758	-0.23544316292802087	-0.6486488150227744	0.90605	130.13569070317206	276.65913673907164	-78.758	-0.3086808435864755	-0.7951002305867775	-0.5220457452403908	-0.17617019769287998	-0.5155594784477651	0.838547843374199	1.9108	4.2782	0.0	0.0	0.0
2021-10-01T23:37:26.000000	-0.16461	-0.70375	0.71782	91.365	267.26	-60.966	-0.24960023549897872	-0.6782774041930443	0.71782	123.42395847352716	254.05117063246337	-60.966	-0.24960023549897872	-0.6782774041930443	0.9138200000000001	123.42395847352716	254.05117063246337	-60.966	-0.3086808435864755	-0.7951002305867775	-0.5220457452403908	-0.17617019769287998	-0.5155594784477651	0.838547843374199	1.9108	4.2782	0.0	0.0	0.0
2021-10-01T23:37:26.000000	-0.17553	-0.73502	0.72428	87.851	246.46	-45.668	-0.2642694693864896	-0.7079737487013084	0.72428	117.38780968556887	233.838474033305	-45.668	-0.2642694693864896	-0.7079737487013084	0.92028	117.38780968556887	233.838474033305	-45.668	-0.3086808435864755	-0.7951002305867775	-0.5220457452403908	-0.17617019769287998	-0.5155594784477651	0.838547843374199	1.9108	4.2782	0.0	0.0	0.0
2021-10-01T23:37:26.000000	-0.18694	-0.76637	0.72942	84.653	227.81	-32.48	-0.2794348134342031	-0.7376894506098024	0.72942	111.92871963471438	215.7208571972898	-32.48	-0.2794348134342031	-0.7376894506098024	0.9254199999999999	111.92871963471438	215.7208571972898	-32.48	-0.3086808435864755	-0.7951002305867775	-0.5220457452403908	-0.17617019769287998	-0.5155594784477651	0.838547843374199	1.9108	4.2782	0.0	0.0	0.0
2021-10-01T23:37:26.000000	-0.19883	-0.79772	0.73322	81.72	211.02	-21.088	-0.29507654058069355	-0.7673463380370888	0.73322	106.96053886765574	199.41675437420173	-21.088	-0.29507654058069355	-0.7673463380370888	0.9292199999999999	106.96053886765574	199.41675437420173	-21.088	-0.3086808435864755	-0.7951002305867775	-0.5220457452403908	-0.17617019769287998	-0.5155594784477651	0.838547843374199	1.9108	4.2782	0.0	0.0	0.0
2021-10-01T23:37:26.000000	-0.21121	-0.82902	0.73568	79.009	195.86	-11.23	-0.31119844896539295	-0.7968935624420199	0.73568	102.41240945954885	184.70316745981836	-11.23	-0.31119844896539295	-0.7968935624420199	0.9316800000000001	102.41240945954885	184.70316745981836	-11.23	-0.3086808435864755	-0.7951002305867775	-0.5220457452403908	-0.17617019769287998	-0.5155594784477651	0.838547843374199	1.9108	4.2782	0.0	0.0	0.0
2021-10-01T23:37:26.000000	-0.22404	-0.86021	0.73681	76.486	182.12	-2.6912	-0.3277534881865856	-0.826276477144016	0.73681	98.2248562720354	171.37584487417703	-2.6912	-0.3277534881865856	-0.826276477144016	0.9328099999999999	98.2248562720354	171.37584487417703	-2.6912	-0.3086808435864755	-0.7951002305867775	-0.5220457452403908	-0.17617019769287998	-0.5155594784477651	0.838547843374199	1.9108	4.2782	0.0	0.0	0.0
2021-10-01T23:37:26.000000	-0.23733	-0.89123	0.73661	74.12	169.63	4.7115	-0.34474423108201185	-0.8554343089540378	0.73661	94.34628276789167	159.2698660383722	4.7115	-0.34474423108201185	-0.8554343089540378	0.9326099999999999	94.34628276789167	159.2698660383722	4.7115	-0.3086808435864755	-0.7951002305867775	-0.5220457452403908	-0.17617019769287998	-0.5155594784477651	0.838547843374199	1.9108	4.2782	0.0	0.0	0.0
2021-10-01T23:37:26.000000	-0.25106	-0.92203	0.7351	71.886	158.25	11.13	-0.36214470184743003	-0.8843198852360135	0.7351	90.73472310370411	148.24934913615687	11.13	-0.36214470184743003	-0.8843198852360135	0.9311	90.73472310370411	148.24934913615687	11.13	-0.3086808435864755	-0.7951002305867775	-0.5220457452403908	-0.17617019769287998	-0.5155594784477651	0.838547843374199	1.9108	4.2782	0.0	0.0	0.0
2021-10-01T23:37:26.000000	-0.26519	-0.95254	0.7323	69.765	147.83	16.693	-0.3799066247794327	-0.9128686346614716	0.7323	87.35294092310218	138.16775252237773	16.693	-0.3799066247794327	-0.9128686346614716	0.9282999999999999	87.35294092310218	138.16775252237773	16.693	-0.3086808435864755	-0.7951002305867775	-0.5220457452403908	-0.17617019769287998	-0.5155594784477651	0.838547843374199	1.9108	4.2782	0.0	0.0	0.0
2021-10-01T23:37:26.000000	-0.27971	-0.98274	0.72825	67.739	138.28	21.509	-0.39801762462674506	-0.9410619332363218	0.72825	84.17204414465526	128.9379599090594	21.509	-0.39801762462674506	-0.9410619332363218	0.92425	84.17204414465526	128.9379599090594	21.509	-0.3086808435864755	-0.7951002305867775	-0.5220457452403908	-0.17617019769287998	-0.5155594784477651	0.838547843374199	1.9108	4.2782	0.0	0.0	0.0
2021-10-01T23:37:26.000000	-0.29459	-1.0126	0.72298	65.793	129.5	25.671	-0.41644425154061804	-0.9688736829219661	0.72298	81.16489277960834	120.4625627698277	25.671	-0.41644425154061804	-0.9688736829219661	0.9189799999999999	81.16489277960834	120.4625627698277	25.671	-0.3086808435864755	-0.7951002305867775	-0.5220457452403908	-0.17617019769287998	-0.5155594784477651	0.838547843374199	1.9108	4.2782	0.0	0.0	0.0
2021-10-01T23:37:26.000000	-0.3098	-1.042	0.71652	63.917	121.41	29.258	-0.43514202795707624	-0.9961884638487855	0.71652	78.31175976653563	112.66338922324506	29.258	-0.43514202795707624	-0.9961884638487855	0.91252	78.31175976653563	112.66338922324506	29.258	-0.3086808435864755	-0.7951002305867775	-0.5220457452403908	-0.17617019769287998	-0.5155594784477651	0.838547843374199	1.9108	4.2782	0.0	0.0	0.0
2021-10-01T23:37:26.000000	-0.32533	-1.071	0.70891	62.101	113.94	32.337	-0.45410838103837925	-1.023067049205819	0.70891	75.59414334570317	105.47219203576495	32.337	-0.45410838103837925	-1.023067049205819	0.9049100000000001	75.59414334570317	105.47219203576495	32.337	-0.3086808435864755	-0.7951002305867775	-0.5220457452403908	-0.17617019769287998	-0.5155594784477651	0.838547843374199	1.9108	4.2782	0.0	0.0	0.0
2021-10-01T23:37:26.000000	-0.34114	-1.0995	0.70021	60.337	107.02	34.967	-0.47329135917604426	-1.0494150937209223	0.70021	72.99552668695526	98.82047891350254	34.967	-0.47329135917604426	-1.0494150937209223	0.89621	72.99552668695526	98.82047891350254	34.967	-0.3086808435864755	-0.7951002305867775	-0.5220457452403908	-0.17617019769287998	-0.5155594784477651	0.838547843374199	1.9108	4.2782	0.0	0.0	0.0
2021-10-01T23:37:26.000000	-0.35721	-1.1275	0.69045	58.619	100.6	37.198	-0.49267111307428896	-1.0752350479974788	0.69045	70.50382849309803	92.65936179801703	37.198	-0.49267111307428896	-1.0752350479974788	0.88645	70.50382849309803	92.65936179801703	37.198	-0.3086808435864755	-0.7951002305867775	-0.5220457452403908	-0.17617019769287998	-0.5155594784477651	0.838547843374199	1.9108	4.2782	0.0	0.0	0.0
2021-10-01T23:37:26.000000	-0.3735	-1.155	0.67968	56.943	94.627	39.074	-0.5122079441415484	-1.1005318132422561	0.67968	68.10858480600835	86.93673017616183	39.074	-0.5122079441415484	-1.1005318132422561	0.87568	68.10858480600835	86.93673017616183	39.074	-0.3086808435864755	-0.7951002305867775	-0.5220457452403908	-0.17617019769287998	-0.5155594784477651	0.838547843374199	1.9108	4.2782	0.0	0.0	0.0
2021-10-01T23:37:26.000000	-0.39001	-1.182	0.66795	55.304	89.07	40.634	-0.5319018523778227	-1.1253053894552538	0.66795	65.80103486649598	81.62243029032018	40.634	-0.5319018523778227	-1.1253053894552538	0.86395	65.80103486649598	81.62243029032018	40.634	-0.3086808435864755	-0.7951002305867775	-0.5220457452403908	-0.17617019769287998	-0.5155594784477651	0.838547843374199	1.9108	4.2782	0.0	0.0	0.0
2021-10-01T23:37:26.000000	-0.4067	-1.2085	0.65531	53.7	83.89	41.911	-0.551713139191547	-1.1495606778432395	0.65531	63.57441506838455	76.67800107405485	41.911	-0.551713139191547	-1.1495606778432395	0.85131	63.57441506838455	76.67800107405485	41.911	-0.3086808435864755	-0.7951002305867775	-0.5220457452403908	-0.17617019769287998	-0.5155594784477651	0.838547843374199	1.9108	4.2782	0.0	0.0	0.0
2021-10-01T23:37:26.000000	-0.42354	-1.2344	0.64179	52.128	79.054	42.935	-0.5715997776221298	-1.1732021078323767	0.64179	61.4217045217237	72.07105877983247	42.935	-0.5715997776221298	-1.1732021078323767	0.83779	61.4217045217237	72.07105877983247	42.935	-0.3086808435864755	-0.7951002305867775	-0.5220457452403908	-0.17617019769287998	-0.5155594784477651	0.838547843374199	1.9108	4.2782	0.0	0.0	0.0
2021-10-01T23:37:26.000000	-0.44053	-1.2598	0.62745	50.586	74.534	43.733	-0.5915740206864889	-1.1963289259015772	0.62745	59.33748745219806	67.77405945389606	43.733	-0.5915740206864889	-1.1963289259015772	0.82345	59.33748745219806	67.77405945389606	43.733	-0.3086808435864755	-0.7951002305867775	-0.5220457452403908	-0.17617019769287998	-0.5155594784477651	0.838547843374199	1.9108	4.2782	0.0	0.0	0.0
2021-10-01T23:37:26.000000	-0.45764	-1.2847	0.61232	49.072	70.305	44.329	-0.611606094440951	-1.2189448079559164	0.61232	57.31671567599986	63.76243653685602	44.329	-0.611606094440951	-1.2189448079559164	0.8083199999999999	57.31671567599986	63.76243653685602	44.329	-0.3086808435864755	-0.7951002305867775	-0.5220457452403908	-0.17617019769287998	-0.5155594784477651	0.838547843374199	1.9108	4.2782	0.0	0.0	0.0
2021-10-01T23:37:26.000000	-0.47484	-1.309	0.59646	47.585	66.346	44.745	-0.6316539719249245	-1.240954183421558	0.59646	55.35582359478711	60.015470798310076	44.745	-0.6316539719249245	-1.240954183421558	0.7924599999999999	55.35582359478711	60.015470798310076	44.745	-0.3086808435864755	-0.7951002305867775	-0.5220457452403908	-0.17617019769287998	-0.5155594784477651	0.838547843374199	1.9108	4.2782	0.0	0.0	0.0
2021-10-01T23:37:26.000000	-0.49213	-1.3328	0.5799	46.123	62.637	45.0	-0.6517299061553272	-1.2624562987774144	0.5799	53.45037567559796	56.51355800281421	45.0	-0.6517299061553272	-1.2624562987774144	0.7759	53.45037567559796	56.51355800281421	45.0	-0.3086808435864755	-0.7951002305867775	-0.5220457452403908	-0.17617019769287998	-0.5155594784477651	0.838547843374199	1.9108	4.2782	0.0	0.0	0.0
2021-10-01T23:37:26.000000	-0.50948	-1.356	0.56267	44.685	59.16	45.114	-0.6717918701715677	-1.2833555834496484	0.56267	51.597173910597995	53.23895631433345	45.114	-0.6717918701715677	-1.2833555834496484	0.75867	51.597173910597995	53.23895631433345	45.114	-0.3086808435864755	-0.7951002305867775	-0.5220457452403908	-0.17617019769287998	-0.5155594784477651	0.838547843374199	1.9108	4.2782	0.0	0.0	0.0
2021-10-01T23:37:26.000000	-0.52688	-1.3788	0.54482	43.268	55.897	45.104	-0.691854445359591	-1.3038517556977758	0.54482	49.79103536237456	50.17416895717123	45.104	-0.691854445359591	-1.3038517556977758	0.74082	49.79103536237456	50.17416895717123	45.104	-0.3086808435864755	-0.7951002305867775	-0.5220457452403908	-0.17617019769287998	-0.5155594784477651	0.838547843374199	1.9108	4.2782	0.0	0.0	0.0
2021-10-01T23:37:26.000000	-0.54431	-1.401	0.52637	41.871	52.833	44.987	-0.7118732763897784	-1.3237487731673567	0.52637	48.029129613600816	47.30443148965996	44.987	-0.7118732763897784	-1.3237487731673567	0.72237	48.029129613600816	47.30443148965996	44.987	-0.3086808435864755	-0.7951002305867775	-0.5220457452403908	-0.17617019769287998	-0.5155594784477651	0.838547843374199	1.9108	4.2782	0.0	0.0	0.0
2021-10-01T23:37:26.000000	-0.56175	-1.4228	0.50736	40.49	49.954	44.777	-0.7318530200001839	-1.3432475794195984	0.50736	46.30577138275173	44.6163395254287	44.777	-0.7318530200001839	-1.3432475794195984	0.70336	46.30577138275173	44.6163395254287	44.777	-0.3086808435864755	-0.7951002305867775	-0.5220457452403908	-0.17617019769287998	-0.5155594784477651	0.838547843374199	1.9108	4.2782	0.0	0.0	0.0
2021-10-01T23:37:26.000000	-0.57918	-1.4441	0.48781	39.123	47.245	44.492	-0.7517615738781072	-1.3622513785789725	0.48781	44.617137787711314	42.095251152979024	44.492	-0.7517615738781072	-1.3622513785789725	0.68381	44.617137787711314	42.095251152979024	44.492	-0.3086808435864755	-0.7951002305867775	-0.5220457452403908	-0.17617019769287998	-0.5155594784477651	0.838547843374199	1.9108	4.2782	0.0	0.0	0.0
2021-10-01T23:37:26.000000	-0.59659	-1.4649	0.46773	37.763	44.689	44.144	-0.7715890133756567	-1.3807613959471712	0.46773	42.95419856207967	39.72515218208022	44.144	-0.7715890133756567	-1.3807613959471712	0.6637299999999999	42.95419856207967	39.72515218208022	44.144	-0.3086808435864755	-0.7951002305867775	-0.5220457452403908	-0.17617019769287998	-0.5155594784477651	0.838547843374199	1.9108	4.2782	0.0	0.0	0.0
2021-10-01T23:37:26.000000	-0.61395	-1.4852	0.44716	36.407	42.273	43.749	-0.7913055645491591	-1.3987813074292694	0.44716	41.312383419290036	37.49350816098128	43.749	-0.7913055645491591	-1.3987813074292694	0.64316	41.312383419290036	37.49350816098128	43.749	-0.3086808435864755	-0.7951002305867775	-0.5220457452403908	-0.17617019769287998	-0.5155594784477651	0.838547843374199	1.9108	4.2782	0.0	0.0	0.0
2021-10-01T23:37:26.000000	-0.63124	-1.5051	0.42608	35.047	39.981	43.32	-0.8109036311197502	-1.4164128101075633	0.42608	39.68179215832255	35.385419894409765	43.32	-0.8109036311197502	-1.4164128101075633	0.62208	39.68179215832255	35.385419894409765	43.32	-0.3086808435864755	-0.7951002305867775	-0.5220457452403908	-0.17617019769287998	-0.5155594784477651	0.838547843374199	1.9108	4.2782	0.0	0.0	0.0
2021-10-01T23:37:26.000000	-0.64844	-1.5246	0.40452	33.674	37.793	42.871	-0.8303633637916475	-1.433658354585436	0.40452	38.051041992691516	33.38214085810595	42.871	-0.8303633637916475	-1.433658354585436	0.6005199999999999	38.051041992691516	33.38214085810595	42.871	-0.3086808435864755	-0.7951002305867775	-0.5220457452403908	-0.17617019769287998	-0.5155594784477651	0.838547843374199	1.9108	4.2782	0.0	0.0	0.0
2021-10-01T23:37:26.000000	-0.6655	-1.5436	0.38246	32.278	35.692	42.415	-0.8496228863084772	-1.450424820892435	0.38246	36.40812526162963	31.468024452346647	42.415	-0.8496228863084772	-1.450424820892435	0.57846	36.40812526162963	31.468024452346647	42.415	-0.3086808435864755	-0.7951002305867775	-0.5220457452403908	-0.17617019769287998	-0.5155594784477651	0.838547843374199	1.9108	4.2782	0.0	0.0	0.0
2021-10-01T23:37:26.000000	-0.68239	-1.5621	0.35988	30.846	33.657	41.964	-0.8686524247265653	-1.466715884933636	0.35988	34.73756678932551	29.623821808759732	41.964	-0.8686524247265653	-1.466715884933636	0.5558799999999999	34.73756678932551	29.623821808759732	41.964	-0.3086808435864755	-0.7951002305867775	-0.5220457452403908	-0.17617019769287998	-0.5155594784477651	0.838547843374199	1.9108	4.2782	0.0	0.0	0.0
2021-10-01T23:37:26.000000	-0.69906	-1.5802	0.33677	29.365	31.663	41.528	-0.8874146088233745	-1.4826369196964093	0.33677	33.02340127929107	27.82631419981663	41.528	-0.8874146088233745	-1.4826369196964093	0.53277	33.02340127929107	27.82631419981663	41.528	-0.3086808435864755	-0.7951002305867775	-0.5220457452403908	-0.17617019769287998	-0.5155594784477651	0.838547843374199	1.9108	4.2782	0.0	0.0	0.0
2021-10-01T23:37:26.000000	-0.71545	-1.5978	0.31308	27.815	29.686	41.117	-0.9058376376946391	-1.4980960305119948	0.31308	31.242838711683557	26.05413307396213	41.117	-0.9058376376946391	-1.4980960305119948	0.50908	31.242838711683557	26.05413307396213	41.117	-0.3086808435864755	-0.7951002305867775	-0.5220457452403908	-0.17617019769287998	-0.5155594784477651	0.838547843374199	1.9108	4.2782	0.0	0.0	0.0
2021-10-01T23:37:26.000000	-0.73149	-1.6149	0.28876	26.177	27.694	40.74	-0.923852038805121	-1.5131017944922347	0.28876	29.373101290095867	24.277847631158906	40.74	-0.923852038805121	-1.5131017944922347	0.48476	29.373101290095867	24.277847631158906	40.74	-0.3086808435864755	-0.7951002305867775	-0.5220457452403908	-0.17617019769287998	-0.5155594784477651	0.838547843374199	1.9108	4.2782	0.0	0.0	0.0
2021-10-01T23:37:26.000000	-0.74709	-1.6313	0.26376	24.426	25.656	40.403	-0.9413439842899631	-1.527466746394532	0.26376	27.385578959555392	22.469754717173856	40.403	-0.9413439842899631	-1.527466746394532	0.45976	27.385578959555392	22.469754717173856	40.403	-0.3086808435864755	-0.7951002305867775	-0.5220457452403908	-0.17617019769287998	-0.5155594784477651	0.838547843374199	1.9108	4.2782	0.0	0.0	0.0
2021-10-01T23:37:26.000000	-0.76213	-1.647	0.23798	22.536	23.534	40.11	-0.958194378374471	-1.5412055898391885	0.23798	25.249811489116112	20.59532645441921	40.11	-0.958194378374471	-1.5412055898391885	0.43398000000000003	25.249811489116112	20.59532645441921	40.11	-0.3086808435864755	-0.7951002305867775	-0.5220457452403908	-0.17617019769287998	-0.5155594784477651	0.838547843374199	1.9108	4.2782	0.0	0.0	0.0
2021-10-01T23:37:26.000000	-0.77647	-1.662	0.21133	20.475	21.289	39.863	-0.9742642759881681	-1.5543354790498898	0.21133	22.929261328928114	18.619777681533193	39.863	-0.9742642759881681	-1.5543354790498898	0.40732999999999997	22.929261328928114	18.619777681533193	39.863	-0.3086808435864755	-0.7951002305867775	-0.5220457452403908	-0.17617019769287998	-0.5155594784477651	0.838547843374199	1.9108	4.2782	0.0	0.0	0.0
2021-10-01T23:37:26.000000	-0.78992	-1.6759	0.18371	18.211	18.876	39.661	-0.9893160967534491	-1.566482708843133	0.18371	20.38665574812639	16.502368448419308	39.661	-0.9893160967534491	-1.566482708843133	0.37971	20.38665574812639	16.502368448419308	39.661	-0.3086808435864755	-0.7951002305867775	-0.5220457452403908	-0.17617019769287998	-0.5155594784477651	0.838547843374199	1.9108	4.2782	0.0	0.0	0.0
2021-10-01T23:37:26.000000	-0.80223	-1.6887	0.15499	15.711	16.252	39.504	-1.0031017244730343	-1.577677911761214	0.15499	17.583974611395192	14.20446626472847	39.504	-1.0031017244730343	-1.577677911761214	0.35099	17.583974611395192	14.20446626472847	39.504	-0.3086808435864755	-0.7951002305867775	-0.5220457452403908	-0.17617019769287998	-0.5155594784477651	0.838547843374199	1.9108	4.2782	0.0	0.0	0.0
2021-10-01T23:37:26.000000	-0.8131	-1.6999	0.12509	12.946	13.378	39.387	-1.0152621546255967	-1.5874616144603277	0.12509	14.487657763251955	11.690918378591363	39.387	-1.0152621546255967	-1.5874616144603277	0.32109	14.487657763251955	11.690918378591363	39.387	-0.3086808435864755	-0.7951002305867775	-0.5220457452403908	-0.17617019769287998	-0.5155594784477651	0.838547843374199	1.9108	4.2782	0.0	0.0	0.0
2021-10-01T23:37:26.000000	-0.82215	-1.7093	0.093967	9.9025	10.228	39.305	-1.0253957445574349	-1.5956818854469408	0.093967	11.08112114464484	8.937574862774857	39.305	-1.0253957445574349	-1.5956818854469408	0.289967	11.08112114464484	8.937574862774857	39.305	-0.3086808435864755	-0.7951002305867775	-0.5220457452403908	-0.17617019769287998	-0.5155594784477651	0.838547843374199	1.9108	4.2782	0.0	0.0	0.0
2021-10-01T23:37:26.000000	-0.82894	-1.7163	0.061677	6.5919	6.8089	39.253	-1.032992291659827	-1.6017971591220213	0.061677	7.3765243123371524	5.949886880395197	39.253	-1.032992291659827	-1.6017971591220213	0.257677	7.3765243123371524	5.949886880395197	39.253	-0.3086808435864755	-0.7951002305867775	-0.5220457452403908	-0.17617019769287998	-0.5155594784477651	0.838547843374199	1.9108	4.2782	0.0	0.0	0.0
2021-10-01T23:37:26.000000	-0.83304	-1.7205	0.028466	3.0691	3.1705	39.225	-1.0375760240057796	-1.6054631375426711	0.028466	3.434455585676792	2.770552271662363	39.225	-1.0375760240057796	-1.6054631375426711	0.224466	3.434455585676792	2.770552271662363	39.225	-0.3086808435864755	-0.7951002305867775	-0.5220457452403908	-0.17617019769287998	-0.5155594784477651	0.838547843374199	1.9108	4.2782	0.0	0.0	0.0
2021-10-01T23:37:26.000000	-0.83411	-1.7216	-0.0052232	-0.56445	-0.58312	39.219	-1.0387727445162371	-1.6064237415296763	-0.0052232	-0.6316465424716529	-0.5095639138357487	39.219	-1.0387727445162371	-1.6064237415296763	0.1907768	-0.6316465424716529	-0.5095639138357487	39.219	-0.3086808435864755	-0.7951002305867775	-0.5220457452403908	-0.17617019769287998	-0.5155594784477651	0.838547843374199	1.9108	4.2782	0.0	0.0	0.0
2021-10-01T23:37:26.000000	-0.83208	-1.7195	-0.038822	-4.177	-4.3148	39.232	-1.0365007276390434	-1.604588301715968	-0.038822	-4.674218598136744	-3.7704785554134324	39.232	-1.0365007276390434	-1.604588301715968	0.157178	-4.674218598136744	-3.7704785554134324	39.232	-0.3086808435864755	-0.7951002305867775	-0.5220457452403908	-0.17617019769287998	-0.5155594784477651	0.838547843374199	1.9108	4.2782	0.0	0.0	0.0
2021-10-01T23:37:26.000000	-0.82711	-1.7144	-0.071786	-7.6429	-7.8942	39.266	-1.0309432737742936	-1.6001357062323	-0.071786	-8.552586798314493	-6.898229708214755	39.266	-1.0309432737742936	-1.6001357062323	0.124214	-8.552586798314493	-6.898229708214755	39.266	-0.3086808435864755	-0.7951002305867775	-0.5220457452403908	-0.17617019769287998	-0.5155594784477651	0.838547843374199	1.9108	4.2782	0.0	0.0	0.0
2021-10-01T23:37:26.000000	-0.81957	-1.7066	-0.10373	-10.875	-11.233	39.327	-1.0225043539447163	-1.5933183583528112	-0.10373	-12.16943597209102	-9.815841386309025	39.327	-1.0225043539447163	-1.5933183583528112	0.09227	-12.16943597209102	-9.815841386309025	39.327	-0.3086808435864755	-0.7951002305867775	-0.5220457452403908	-0.17617019769287998	-0.5155594784477651	0.838547843374199	1.9108	4.2782	0.0	0.0	0.0
2021-10-01T23:37:26.000000	-0.80991	-1.6966	-0.13448	-13.832	-14.296	39.419	-1.0116918423900063	-1.584577351895929	-0.13448	-15.479464261720508	-12.4934393251065	39.419	-1.0116918423900063	-1.584577351895929	0.06152000000000002	-15.479464261720508	-12.4934393251065	39.419	-0.3086808435864755	-0.7951002305867775	-0.5220457452403908	-0.17617019769287998	-0.5155594784477651	0.838547843374199	1.9108	4.2782	0.0	0.0	0.0
2021-10-01T23:37:26.000000	-0.79856	-1.6849	-0.164	-16.512	-17.09	39.548	-0.9989937640540758	-1.5743562312834634	-0.164	-18.48161918925407	-14.938005092494636	39.548	-0.9989937640540758	-1.5743562312834634	0.032	-18.48161918925407	-14.938005092494636	39.548	-0.3086808435864755	-0.7951002305867775	-0.5220457452403908	-0.17617019769287998	-0.5155594784477651	0.838547843374199	1.9108	4.2782	0.0	0.0	0.0
2021-10-01T23:37:26.000000	-0.78586	-1.6717	-0.19237	-18.936	-19.644	39.719	-0.9847720629990614	-1.562811829215716	-0.19237	-21.200295890169485	-17.175747033805038	39.719	-0.9847720629990614	-1.562811829215716	0.0036299999999999943	-21.200295890169485	-17.175747033805038	39.719	-0.3086808435864755	-0.7951002305867775	-0.5220457452403908	-0.17617019769287998	-0.5155594784477651	0.838547843374199	1.9108	4.2782	0.0	0.0	0.0
2021-10-01T23:37:26.000000	-0.77212	-1.6575	-0.21968	-21.133	-22.0	39.934	-0.9693956683941813	-1.5504023937348	-0.21968	-23.669422110456864	-19.2447952952744	39.934	-0.9693956683941813	-1.5504023937348	-0.02367999999999998	-23.669422110456864	-19.2447952952744	39.934	-0.3086808435864755	-0.7951002305867775	-0.5220457452403908	-0.17617019769287998	-0.5155594784477651	0.838547843374199	1.9108	4.2782	0.0	0.0	0.0
2021-10-01T23:37:26.000000	-0.75754	-1.6423	-0.24605	-23.138	-24.202	40.196	-0.9530630731972592	-1.537103418806879	-0.24605	-25.929125445179377	-21.184529771702543	40.196	-0.9530630731972592	-1.537103418806879	-0.05004999999999998	-25.929125445179377	-21.184529771702543	40.196	-0.3086808435864755	-0.7951002305867775	-0.5220457452403908	-0.17617019769287998	-0.5155594784477651	0.838547843374199	1.9108	4.2782	0.0	0.0	0.0
2021-10-01T23:37:26.000000	-0.74231	-1.6263	-0.27158	-24.982	-26.294	40.503	-0.935987351752064	-1.5230901166576316	-0.27158	-28.01556363024373	-23.034820478566022	40.503	-0.935987351752064	-1.5230901166576316	-0.07557999999999998	-28.01556363024373	-23.034820478566022	40.503	-0.3086808435864755	-0.7951002305867775	-0.5220457452403908	-0.17617019769287998	-0.5155594784477651	0.838547843374199	1.9108	4.2782	0.0	0.0	0.0
2021-10-01T23:37:26.000000	-0.72657	-1.6096	-0.29636	-26.695	-28.314	40.853	-0.9183197021459907	-1.508444579542284	-0.29636	-29.963166755752418	-24.829705172775874	40.853	-0.9183197021459907	-1.508444579542284	-0.10036	-29.963166755752418	-24.829705172775874	40.853	-0.3086808435864755	-0.7951002305867775	-0.5220457452403908	-0.17617019769287998	-0.5155594784477651	0.838547843374199	1.9108	4.2782	0.0	0.0	0.0
2021-10-01T23:37:26.000000	-0.71041	-1.5924	-0.32047	-28.303	-30.298	41.241	-0.9001739522438962	-1.4933542727034343	-0.32047	-31.802149992313087	-26.60172680234162	41.241	-0.9001739522438962	-1.4933542727034343	-0.12446999999999997	-31.802149992313087	-26.60172680234162	41.241	-0.3086808435864755	-0.7951002305867775	-0.5220457452403908	-0.17617019769287998	-0.5155594784477651	0.838547843374199	1.9108	4.2782	0.0	0.0	0.0
2021-10-01T23:37:26.000000	-0.69392	-1.5747	-0.34398	-29.83	-32.277	41.66	-0.8816394238768015	-1.4778081684258555	-0.34398	-33.56013093010924	-28.378711051665555	41.66	-0.8816394238768015	-1.4778081684258555	-0.14798	-33.56013093010924	-28.378711051665555	41.66	-0.3086808435864755	-0.7951002305867775	-0.5220457452403908	-0.17617019769287998	-0.5155594784477651	0.838547843374199	1.9108	4.2782	0.0	0.0	0.0
2021-10-01T23:37:26.000000	-0.67718	-1.5565	-0.36692	-31.294	-34.281	42.102	-0.8627955142278358	-1.4617964642960126	-0.36692	-35.25864984042049	-30.18822632137595	42.102	-0.8627955142278358	-1.4617964642960126	-0.17092000000000002	-35.25864984042049	-30.18822632137595	42.102	-0.3086808435864755	-0.7951002305867775	-0.5220457452403908	-0.17617019769287998	-0.5155594784477651	0.838547843374199	1.9108	4.2782	0.0	0.0	0.0
2021-10-01T23:37:26.000000	-0.66023	-1.5378	-0.38934	-32.713	-36.335	42.556	-0.843681921888564	-1.4453142591071393	-0.38934	-36.91863434368053	-32.05287868815549	42.556	-0.843681921888564	-1.4453142591071393	-0.19334	-36.91863434368053	-32.05287868815549	42.556	-0.3086808435864755	-0.7951002305867775	-0.5220457452403908	-0.17617019769287998	-0.5155594784477651	0.838547843374199	1.9108	4.2782	0.0	0.0	0.0
2021-10-01T23:37:26.000000	-0.64313	-1.5186	-0.41125	-34.101	-38.46	43.011	-0.8243581947463331	-1.4283542010490837	-0.41125	-38.55655208048985	-33.9917944902071	43.011	-0.8243581947463331	-1.4283542010490837	-0.21525	-38.55655208048985	-33.9917944902071	43.011	-0.3086808435864755	-0.7951002305867775	-0.5220457452403908	-0.17617019769287998	-0.5155594784477651	0.838547843374199	1.9108	4.2782	0.0	0.0	0.0
2021-10-01T23:37:26.000000	-0.6259	-1.499	-0.43266	-35.469	-40.678	43.455	-0.804856435113844	-1.4110130859973746	-0.43266	-40.18601582725077	-36.02546012103037	43.455	-0.804856435113844	-1.4110130859973746	-0.23665999999999998	-40.18601582725077	-36.02546012103037	43.455	-0.3086808435864755	-0.7951002305867775	-0.5220457452403908	-0.17617019769287998	-0.5155594784477651	0.838547843374199	1.9108	4.2782	0.0	0.0	0.0
2021-10-01T23:37:26.000000	-0.60858	-1.479	-0.45358	-36.827	-43.007	43.875	-0.7852163415826611	-1.3932860127452444	-0.45358	-41.81915577489976	-38.170514645137644	43.875	-0.7852163415826611	-1.3932860127452444	-0.25758	-41.81915577489976	-38.170514645137644	43.875	-0.3086808435864755	-0.7951002305867775	-0.5220457452403908	-0.17617019769287998	-0.5155594784477651	0.838547843374199	1.9108	4.2782	0.0	0.0	0.0
2021-10-01T23:37:26.000000	-0.5912	-1.4585	-0.474	-38.184	-45.465	44.257	-0.7654554350795397	-1.375070058908706	-0.474	-43.46710964958418	-40.44371965721038	44.257	-0.7654554350795397	-1.375070058908706	-0.27799999999999997	-43.46710964958418	-40.44371965721038	44.257	-0.3086808435864755	-0.7951002305867775	-0.5220457452403908	-0.17617019769287998	-0.5155594784477651	0.838547843374199	1.9108	4.2782	0.0	0.0	0.0
2021-10-01T23:37:26.000000	-0.57379	-1.4375	-0.49392	-39.545	-48.066	44.587	-0.7456034895481538	-1.3563615485826837	-0.49392	-45.13655519761817	-42.85835701345034	44.587	-0.7456034895481538	-1.3563615485826837	-0.29792	-45.13655519761817	-42.85835701345034	44.587	-0.3086808435864755	-0.7951002305867775	-0.5220457452403908	-0.17617019769287998	-0.5155594784477651	0.838547843374199	1.9108	4.2782	0.0	0.0	0.0
2021-10-01T23:37:26.000000	-0.55635	-1.4161	-0.5133	-40.916	-50.827	44.851	-0.7256727580054212	-1.3372597282460894	-0.5133	-46.83553022061254	-45.43056343425744	44.851	-0.7256727580054212	-1.3372597282460894	-0.31729999999999997	-46.83553022061254	-45.43056343425744	44.851	-0.3086808435864755	-0.7951002305867775	-0.5220457452403908	-0.17617019769287998	-0.5155594784477651	0.838547843374199	1.9108	4.2782	0.0	0.0	0.0
2021-10-01T23:37:26.000000	-0.53891	-1.3942	-0.53214	-42.301	-53.761	45.034	-0.7056807613780973	-1.3176616755149362	-0.53214	-48.56959746992314	-48.1727508412135	45.034	-0.7056807613780973	-1.3176616755149362	-0.33613999999999994	-48.56959746992314	-48.1727508412135	45.034	-0.3086808435864755	-0.7951002305867775	-0.5220457452403908	-0.17617019769287998	-0.5155594784477651	0.838547843374199	1.9108	4.2782	0.0	0.0	0.0
2021-10-01T23:37:26.000000	-0.52149	-1.3718	-0.55041	-43.704	-56.885	45.12	-0.6856473489619647	-1.2975649397858398	-0.55041	-50.344809817582544	-51.10130101505679	45.12	-0.6856473489619647	-1.2975649397858398	-0.35440999999999995	-50.344809817582544	-51.10130101505679	45.12	-0.3086808435864755	-0.7951002305867775	-0.5220457452403908	-0.17617019769287998	-0.5155594784477651	0.838547843374199	1.9108	4.2782	0.0	0.0	0.0
2021-10-01T23:37:26.000000	-0.50411	-1.3489	-0.56807	-45.127	-60.212	45.093	-0.6655923700528054	-1.2769670704554166	-0.56807	-52.16474508536836	-54.228870937707505	45.093	-0.6655923700528054	-1.2769670704554166	-0.37206999999999996	-52.16474508536836	-54.228870937707505	45.093	-0.3086808435864755	-0.7951002305867775	-0.5220457452403908	-0.17617019769287998	-0.5155594784477651	0.838547843374199	1.9108	4.2782	0.0	0.0	0.0
2021-10-01T23:37:26.000000	-0.48677	-1.3255	-0.5851	-46.573	-63.76	44.937	-0.6455158246506196	-1.255868067523667	-0.5851	-54.034586210693234	-57.57295738486221	44.937	-0.6455158246506196	-1.255868067523667	-0.38909999999999995	-54.034586210693234	-57.57295738486221	44.937	-0.3086808435864755	-0.7951002305867775	-0.5220457452403908	-0.17617019769287998	-0.5155594784477651	0.838547843374199	1.9108	4.2782	0.0	0.0	0.0
2021-10-01T23:37:26.000000	-0.46951	-1.3015	-0.60145	-48.042	-67.544	44.634	-0.625445158330054	-1.2341637833049122	-0.60145	-55.95617114609491	-61.1484473283577	44.634	-0.625445158330054	-1.2341637833049122	-0.40545000000000003	-55.95617114609491	-61.1484473283577	44.634	-0.3086808435864755	-0.7951002305867775	-0.5220457452403908	-0.17617019769287998	-0.5155594784477651	0.838547843374199	1.9108	4.2782	0.0	0.0	0.0
2021-10-01T23:37:26.000000	-0.45233	-1.277	-0.61709	-49.538	-71.584	44.165	-0.6053926241080265	-1.2119534642780627	-0.61709	-57.93592035411349	-64.9746999432996	44.165	-0.6053926241080265	-1.2119534642780627	-0.42109	-57.93592035411349	-64.9746999432996	44.165	-0.3086808435864755	-0.7951002305867775	-0.5220457452403908	-0.17617019769287998	-0.5155594784477651	0.838547843374199	1.9108	4.2782	0.0	0.0	0.0
2021-10-01T23:37:26.000000	-0.43526	-1.252	-0.63197	-51.06	-75.901	43.509	-0.5853879959282108	-1.1892334345380442	-0.63197	-59.97541450351272	-69.0726795204286	43.509	-0.5853879959282108	-1.1892334345380442	-0.43597	-59.97541450351272	-69.0726795204286	43.509	-0.3086808435864755	-0.7951002305867775	-0.5220457452403908	-0.17617019769287998	-0.5155594784477651	0.838547843374199	1.9108	4.2782	0.0	0.0	0.0
2021-10-01T23:37:26.000000	-0.41831	-1.2265	-0.64606	-52.611	-80.516	42.644	-0.565441198438498	-1.1660024687831647	-0.64606	-62.08020412221275	-73.46286022980864	42.644	-0.565441198438498	-1.1660024687831647	-0.45005999999999996	-62.08020412221275	-73.46286022980864	42.644	-0.3086808435864755	-0.7951002305867775	-0.5220457452403908	-0.17617019769287998	-0.5155594784477651	0.838547843374199	1.9108	4.2782	0.0	0.0	0.0
2021-10-01T23:37:26.000000	-0.40151	-1.2004	-0.65932	-54.193	-85.455	41.544	-0.5455697525656436	-1.1421576446294366	-0.65932	-64.25545992419059	-78.17080109561842	41.544	-0.5455697525656436	-1.1421576446294366	-0.46332	-64.25545992419059	-78.17080109561842	41.544	-0.3086808435864755	-0.7951002305867775	-0.5220457452403908	-0.17617019769287998	-0.5155594784477651	0.838547843374199	1.9108	4.2782	0.0	0.0	0.0
2021-10-01T23:37:26.000000	-0.38488	-1.1737	-0.67168	-55.808	-90.749	40.183	-0.5257935076054299	-1.1176965114734763	-0.67168	-66.50696527426912	-83.22702346598224	40.183	-0.5257935076054299	-1.1176965114734763	-0.47568000000000005	-66.50696527426912	-83.22702346598224	40.183	-0.3086808435864755	-0.7951002305867775	-0.5220457452403908	-0.17617019769287998	-0.5155594784477651	0.838547843374199	1.9108	4.2782	0.0	0.0	0.0
2021-10-01T23:37:26.000000	-0.36844	-1.1466	-0.68312	-57.458	-96.428	38.529	-0.5061568188874757	-1.092815111669724	-0.68312	-68.84038100710207	-88.66105622423534	38.529	-0.5061568188874757	-1.092815111669724	-0.48711999999999994	-68.84038100710207	-88.66105622423534	38.529	-0.3086808435864755	-0.7951002305867775	-0.5220457452403908	-0.17617019769287998	-0.5155594784477651	0.838547843374199	1.9108	4.2782	0.0	0.0	0.0
2021-10-01T23:37:26.000000	-0.35221	-1.1189	-0.69358	-59.146	-102.53	36.547	-0.48665502967372687	-1.067312501656972	-0.69358	-71.2633406634857	-94.51024544185665	36.547	-0.48665502967372687	-1.067312501656972	-0.49757999999999997	-71.2633406634857	-94.51024544185665	36.547	-0.3086808435864755	-0.7951002305867775	-0.5220457452403908	-0.17617019769287998	-0.5155594784477651	0.838547843374199	1.9108	4.2782	0.0	0.0	0.0
2021-10-01T23:37:26.000000	-0.33622	-1.0907	-0.70302	-60.878	-109.1	34.198	-0.4673301669247752	-1.0412842520090573	-0.70302	-73.78731288976796	-100.81851685334138	34.198	-0.4673301669247752	-1.0412842520090573	-0.50702	-73.78731288976796	-100.81851685334138	34.198	-0.3086808435864755	-0.7951002305867775	-0.5220457452403908	-0.17617019769287998	-0.5155594784477651	0.838547843374199	1.9108	4.2782	0.0	0.0	0.0
2021-10-01T23:37:26.000000	-0.32049	-1.062	-0.71139	-62.657	-116.19	31.434	-0.44820207993640315	-1.0147279121225956	-0.71139	-76.42164664911368	-107.6371110372162	31.434	-0.44820207993640315	-1.0147279121225956	-0.51539	-76.42164664911368	-107.6371110372162	31.434	-0.3086808435864755	-0.7951002305867775	-0.5220457452403908	-0.17617019769287998	-0.5155594784477651	0.838547843374199	1.9108	4.2782	0.0	0.0	0.0
2021-10-01T23:37:26.000000	-0.31017	-1.0427	-0.71635	-63.873	-121.23	29.337	-0.4355950110474778	-0.996837853038571	-0.71635	-78.24603588536156	-112.49013688864775	29.337	-0.4355950110474778	-0.996837853038571	-0.5203500000000001	-78.24603588536156	-112.49013688864775	29.337	-0.3086808435864755	-0.7951002305867775	-0.5220457452403908	-0.17617019769287998	-0.5155594784477651	0.838547843374199	1.9108	4.2782	0.0	0.0	0.0
2021-10-01T23:37:26.000000	-0.30336	-1.0297	-0.71938	-64.698	-124.74	27.815	-0.42724343363420814	-0.9847702412321628	-0.71938	-79.49490023021488	-115.87260090887827	27.815	-0.42724343363420814	-0.9847702412321628	-0.52338	-79.49490023021488	-115.87260090887827	27.815	-0.3086808435864755	-0.7951002305867775	-0.5220457452403908	-0.17617019769287998	-0.5155594784477651	0.838547843374199	1.9108	4.2782	0.0	0.0	0.0
2021-10-01T23:37:26.000000	-0.29886	-1.0209	-0.72127	-65.255	-127.15	26.742	-0.4216990765943689	-0.9765879368492406	-0.72127	-80.34300082548371	-118.19619174641932	26.742	-0.4216990765943689	-0.9765879368492406	-0.5252699999999999	-80.34300082548371	-118.19619174641932	26.742	-0.3086808435864755	-0.7951002305867775	-0.5220457452403908	-0.17617019769287998	-0.5155594784477651	0.838547843374199	1.9108	4.2782	0.0	0.0	1.0
2021-10-01T23:37:26.000000	-0.28388	-0.99122	-0.72688	-67.18	-135.72	22.75	-0.40319525863203687	-0.948967083842556	-0.72688	-83.30357909443083	-126.4657444134889	22.75	-0.40319525863203687	-0.948967083842556	-0.53088	-83.30357909443083	-126.4657444134889	22.75	-0.3086808435864755	-0.7951002305867775	-0.5220457452403908	-0.17617019769287998	-0.5155594784477651	0.838547843374199	1.9108	4.2782	0.0	0.0	4.6359e+199
2021-10-01T23:37:26.000000	-0.26926	-0.96112	-0.73128	-69.182	-145.05	18.128	-0.3849972653227309	-0.9208852847635359	-0.73128	-86.43370008071875	-135.48013549726159	18.128	-0.3849972653227309	-0.9208852847635359	-0.53528	-86.43370008071875	-135.48013549726159	18.128	-0.3086808435864755	-0.7951002305867775	-0.5220457452403908	-0.17617019769287998	-0.5155594784477651	0.838547843374199	1.9108	4.2782	0.0	0.0	0.0
2021-10-01T23:37:26.000000	-0.25501	-0.93069	-0.73444	-71.275	-155.2	12.786	-0.3671260490295686	-0.8924306361415092	-0.73444	-89.75461010154612	-145.29719746271581	12.786	-0.3671260490295686	-0.8924306361415092	-0.53844	-89.75461010154612	-145.29719746271581	12.786	-0.3086808435864755	-0.7951002305867775	-0.5220457452403908	-0.17617019769287998	-0.5155594784477651	0.838547843374199	1.9108	4.2782	0.0	0.0	0.0
2021-10-01T23:37:26.000000	-0.24118	-0.89997	-0.73631	-73.475	-166.3	6.6221	-0.34963613419877315	-0.8636367100595814	-0.73631	-93.29811751553251	-156.0439902497302	6.6221	-0.34963613419877315	-0.8636367100595814	-0.5403100000000001	-93.29811751553251	-156.0439902497302	6.6221	-0.3086808435864755	-0.7951002305867775	-0.5220457452403908	-0.17617019769287998	-0.5155594784477651	0.838547843374199	1.9108	4.2782	0.0	0.0	0.0
2021-10-01T23:37:26.000000	-0.22776	-0.86901	-0.73689	-75.801	-178.47	-0.4877	-0.3325237226909125	-0.8345543550589002	-0.73689	-97.09778277397311	-167.83728155978434	-0.4877	-0.3325237226909125	-0.8345543550589002	-0.5408900000000001	-97.09778277397311	-167.83728155978434	-0.4877	-0.3086808435864755	-0.7951002305867775	-0.5220457452403908	-0.17617019769287998	-0.5155594784477651	0.838547843374199	1.9108	4.2782	0.0	0.0	0.0
2021-10-01T23:37:26.000000	-0.21479	-0.83786	-0.73614	-78.277	-191.84	-8.6882	-0.31583463960601055	-0.8052282931721546	-0.73614	-101.19335395380048	-180.8031510914034	-8.6882	-0.31583463960601055	-0.8052282931721546	-0.5401400000000001	-101.19335395380048	-180.8031510914034	-8.6882	-0.3086808435864755	-0.7951002305867775	-0.5220457452403908	-0.17617019769287998	-0.5155594784477651	0.838547843374199	1.9108	4.2782	0.0	0.0	0.0
2021-10-01T23:37:26.000000	-0.20229	-0.80659	-0.73406	-80.932	-206.58	-18.152	-0.2995973113516924	-0.775725546331199	-0.73406	-105.63444266266008	-195.10676448383123	-18.152	-0.2995973113516924	-0.775725546331199	-0.53806	-105.63444266266008	-195.10676448383123	-18.152	-0.3086808435864755	-0.7951002305867775	-0.5220457452403908	-0.17617019769287998	-0.5155594784477651	0.838547843374199	1.9108	4.2782	0.0	0.0	0.0
2021-10-01T23:37:26.000000	-0.19026	-0.77524	-0.73063	-83.798	-222.88	-29.085	-0.2838166391347254	-0.746085813127598	-0.73063	-110.47608850594837	-210.9327690815864	-29.085	-0.2838166391347254	-0.746085813127598	-0.5346299999999999	-110.47608850594837	-210.9327690815864	-29.085	-0.3086808435864755	-0.7951002305867775	-0.5220457452403908	-0.17617019769287998	-0.5155594784477651	0.838547843374199	1.9108	4.2782	0.0	0.0	0.0
2021-10-01T23:37:26.000000	-0.17871	-0.74389	-0.72587	-86.916	-240.98	-41.735	-0.26851235001653523	-0.7163872654427894	-0.72587	-115.78838978062299	-228.514332697121	-41.735	-0.26851235001653523	-0.7163872654427894	-0.5298700000000001	-115.78838978062299	-228.514332697121	-41.735	-0.3086808435864755	-0.7951002305867775	-0.5220457452403908	-0.17617019769287998	-0.5155594784477651	0.838547843374199	1.9108	4.2782	0.0	0.0	0.0
2021-10-01T23:37:26.000000	-0.16765	-0.71259	-0.71978	-90.335	-261.13	-56.401	-0.25370049515347226	-0.6866783012145373	-0.71978	-121.6506098036464	-248.0935675494247	-56.401	-0.25370049515347226	-0.6866783012145373	-0.5237799999999999	-121.6506098036464	-248.0935675494247	-56.401	-0.3086808435864755	-0.7951002305867775	-0.5220457452403908	-0.17617019769287998	-0.5155594784477651	0.838547843374199	1.9108	4.2782	0.0	0.0	0.0
2021-10-01T23:37:26.000000	-0.15709	-0.68141	-0.71238	-94.112	-283.66	-73.444	-0.23939957630527053	-0.6570271676763882	-0.71238	-128.15975402382858	-269.99100279926324	-73.444	-0.23939957630527053	-0.6570271676763882	-0.5163800000000001	-128.15975402382858	-269.99100279926324	-73.444	-0.3086808435864755	-0.7951002305867775	-0.5220457452403908	-0.17617019769287998	-0.5155594784477651	0.838547843374199	1.9108	4.2782	0.0	0.0	0.0
