# Supplementary material for: Direct evidence of substorm-related impulsive injections of electrons at Mercury
Source: Nat Commun. 2023 Jul 18;14:4019. doi: 10.1038/s41467-023-39565-4 (PMC10354196; doi:10.1038/s41467-023-39565-4)
Supplement: Supplementary file 3 — SourceDatafile [file 41467_2023_39565_MOESM3_ESM.zip › SourceDataFile/FieldLinetracing/Final_KT17tracing_001352.txt]

2021-10-01T23:37:32.000000	-0.094097	-0.50246	0.64546	118.79	491.54	-257.06	-0.1549544680691201	-0.4871441366109378	0.64546	178.1233716593515	473.28078364614015	-257.06	-0.1549544680691201	-0.4871441366109378	0.8414600000000001	178.1233716593515	473.28078364614015	-257.06	-0.2928098551943918	-0.7984496654626412	-0.5260613276260057	-0.165206087224407	-0.5162076661696056	0.8403788396501489	1.8924	4.3469	0.0	0.0	0.0
2021-10-01T23:37:32.000000	-0.10137	-0.53193	0.66021	111.91	444.28	-212.38	-0.16578362856618717	-0.515500912025797	0.66021	165.50443811465155	427.21990527637337	-212.38	-0.16578362856618717	-0.515500912025797	0.8562099999999999	165.50443811465155	427.21990527637337	-212.38	-0.2928098551943918	-0.7984496654626412	-0.5260613276260057	-0.165206087224407	-0.5162076661696056	0.8403788396501489	1.8924	4.3469	0.0	0.0	0.0
2021-10-01T23:37:32.000000	-0.10906	-0.56183	0.67384	105.94	403.07	-174.77	-0.17707933485306515	-0.544233352219428	0.67384	154.52995505160354	387.05193642681775	-174.77	-0.17707933485306515	-0.544233352219428	0.86984	154.52995505160354	387.05193642681775	-174.77	-0.2928098551943918	-0.7984496654626412	-0.5260613276260057	-0.165206087224407	-0.5162076661696056	0.8403788396501489	1.8924	4.3469	0.0	0.0	0.0
2021-10-01T23:37:32.000000	-0.1172	-0.59212	0.6863	100.72	366.95	-142.97	-0.1888694370610276	-0.5732977151046832	0.6863	144.9234991415333	351.8437157269886	-142.97	-0.1888694370610276	-0.5732977151046832	0.8823000000000001	144.9234991415333	351.8437157269886	-142.97	-0.2928098551943918	-0.7984496654626412	-0.5260613276260057	-0.165206087224407	-0.5162076661696056	0.8403788396501489	1.8924	4.3469	0.0	0.0	0.0
2021-10-01T23:37:32.000000	-0.12579	-0.62275	0.69756	96.139	335.16	-115.95	-0.20114780868161547	-0.6026443774421066	0.69756	136.48178386426997	320.8545707859352	-115.95	-0.20114780868161547	-0.6026443774421066	0.8935599999999999	136.48178386426997	320.8545707859352	-115.95	-0.2928098551943918	-0.7984496654626412	-0.5260613276260057	-0.165206087224407	-0.5162076661696056	0.8403788396501489	1.8924	4.3469	0.0	0.0	0.0
2021-10-01T23:37:32.000000	-0.13486	-0.65367	0.70759	92.078	307.04	-92.905	-0.21393809715004314	-0.6322200400871667	0.70759	129.00583599824805	293.4440559329719	-92.905	-0.21393809715004314	-0.6322200400871667	0.9035900000000001	129.00583599824805	293.4440559329719	-92.905	-0.2928098551943918	-0.7984496654626412	-0.5260613276260057	-0.165206087224407	-0.5162076661696056	0.8403788396501489	1.8924	4.3469	0.0	0.0	0.0
2021-10-01T23:37:32.000000	-0.14442	-0.68483	0.71634	88.453	282.08	-73.171	-0.22724410060574274	-0.6619738544987159	0.71634	122.34979811489845	269.11630665985956	-73.171	-0.22724410060574274	-0.6619738544987159	0.9123399999999999	122.34979811489845	269.11630665985956	-73.171	-0.2928098551943918	-0.7984496654626412	-0.5260613276260057	-0.165206087224407	-0.5162076661696056	0.8403788396501489	1.8924	4.3469	0.0	0.0	0.0
2021-10-01T23:37:32.000000	-0.15447	-0.71617	0.7238	85.191	259.82	-56.219	-0.24105846723856322	-0.6918462727894069	0.7238	116.38485640679158	247.42373386595415	-56.219	-0.24105846723856322	-0.6918462727894069	0.9198	116.38485640679158	247.42373386595415	-56.219	-0.2928098551943918	-0.7984496654626412	-0.5260613276260057	-0.165206087224407	-0.5162076661696056	0.8403788396501489	1.8924	4.3469	0.0	0.0	0.0
2021-10-01T23:37:32.000000	-0.16502	-0.74763	0.72993	82.233	239.9	-41.617	-0.2553837698862449	-0.721776521770201	0.72993	111.00834459046379	228.0162795071546	-41.617	-0.2553837698862449	-0.721776521770201	0.9259299999999999	111.00834459046379	228.0162795071546	-41.617	-0.2928098551943918	-0.7984496654626412	-0.5260613276260057	-0.165206087224407	-0.5162076661696056	0.8403788396501489	1.8924	4.3469	0.0	0.0	0.0
2021-10-01T23:37:32.000000	-0.17607	-0.77916	0.73473	79.526	222.01	-29.007	-0.2702138820403286	-0.7517149782016421	0.73473	106.12967767964518	210.59277359780089	-29.007	-0.2702138820403286	-0.7517149782016421	0.9307300000000001	106.12967767964518	210.59277359780089	-29.007	-0.2928098551943918	-0.7984496654626412	-0.5260613276260057	-0.165206087224407	-0.5162076661696056	0.8403788396501489	1.8924	4.3469	0.0	0.0	0.0
2021-10-01T23:37:32.000000	-0.18761	-0.81068	0.73817	77.031	205.88	-18.096	-0.2855290766393886	-0.7815834702022927	0.73817	101.67706640188091	194.8900293214291	-18.096	-0.2855290766393886	-0.7815834702022927	0.93417	101.67706640188091	194.8900293214291	-18.096	-0.2928098551943918	-0.7984496654626412	-0.5260613276260057	-0.165206087224407	-0.5162076661696056	0.8403788396501489	1.8924	4.3469	0.0	0.0	0.0
2021-10-01T23:37:32.000000	-0.19964	-0.84215	0.74026	74.71	191.3	-8.6399	-0.3013244524766575	-0.8113422991805878	0.74026	97.5870657596561	180.70428521875334	-8.6399	-0.3013244524766575	-0.8113422991805878	0.9362600000000001	97.5870657596561	180.70428521875334	-8.6399	-0.2928098551943918	-0.7984496654626412	-0.5260613276260057	-0.165206087224407	-0.5162076661696056	0.8403788396501489	1.8924	4.3469	0.0	0.0	0.0
2021-10-01T23:37:32.000000	-0.21214	-0.87348	0.74101	72.535	178.07	-0.43485	-0.3175691325411266	-0.8409045939088906	0.74101	93.80738070503897	167.84047917668693	-0.43485	-0.3175691325411266	-0.8409045939088906	0.9370099999999999	93.80738070503897	167.84047917668693	-0.43485	-0.2928098551943918	-0.7984496654626412	-0.5260613276260057	-0.165206087224407	-0.5162076661696056	0.8403788396501489	1.8924	4.3469	0.0	0.0	0.0
2021-10-01T23:37:32.000000	-0.2251	-0.90464	0.74042	70.48	166.03	6.6894	-0.33424951627982924	-0.8702418057452194	0.74042	90.29260232644322	156.1430026133697	6.6894	-0.33424951627982924	-0.8702418057452194	0.93642	90.29260232644322	156.1430026133697	6.6894	-0.2928098551943918	-0.7984496654626412	-0.5260613276260057	-0.165206087224407	-0.5162076661696056	0.8403788396501489	1.8924	4.3469	0.0	0.0	0.0
2021-10-01T23:37:32.000000	-0.23849	-0.93556	0.73852	68.527	155.04	12.876	-0.351327252637249	-0.8992881380594111	0.73852	87.00771203397916	145.47511600137034	12.876	-0.351327252637249	-0.8992881380594111	0.93452	87.00771203397916	145.47511600137034	12.876	-0.2928098551943918	-0.7984496654626412	-0.5260613276260057	-0.165206087224407	-0.5162076661696056	0.8403788396501489	1.8924	4.3469	0.0	0.0	0.0
2021-10-01T23:37:32.000000	-0.2523	-0.96618	0.73532	66.657	144.98	18.246	-0.36878506515534387	-0.9279852682658107	0.73532	83.91914937635167	135.72005163920903	18.246	-0.36878506515534387	-0.9279852682658107	0.9313199999999999	83.91914937635167	135.72005163920903	18.246	-0.2928098551943918	-0.7984496654626412	-0.5260613276260057	-0.165206087224407	-0.5162076661696056	0.8403788396501489	1.8924	4.3469	0.0	0.0	0.0
2021-10-01T23:37:32.000000	-0.2665	-0.99647	0.73086	64.857	135.74	22.903	-0.3865895039853647	-0.95630709832582	0.73086	81.0005339926921	126.77023129228222	22.903	-0.3865895039853647	-0.95630709832582	0.92686	81.0005339926921	126.77023129228222	22.903	-0.2928098551943918	-0.7984496654626412	-0.5260613276260057	-0.165206087224407	-0.5162076661696056	0.8403788396501489	1.8924	4.3469	0.0	0.0	0.0
2021-10-01T23:37:32.000000	-0.28106	-1.0264	0.72517	63.115	127.23	26.933	-0.4047071192785625	-0.984227530200841	0.72517	78.22892859030463	118.53780349159932	26.933	-0.4047071192785625	-0.984227530200841	0.92117	78.22892859030463	118.53780349159932	26.933	-0.2928098551943918	-0.7984496654626412	-0.5260613276260057	-0.165206087224407	-0.5162076661696056	0.8403788396501489	1.8924	4.3469	0.0	0.0	0.0
2021-10-01T23:37:32.000000	-0.29596	-1.0559	0.7183	61.423	119.38	30.412	-0.4231094846273121	-1.011679541959019	0.7183	75.58781633903354	110.95427594327553	30.412	-0.4231094846273121	-1.011679541959019	0.9143000000000001	75.58781633903354	110.95427594327553	30.412	-0.2928098551943918	-0.7984496654626412	-0.5260613276260057	-0.165206087224407	-0.5162076661696056	0.8403788396501489	1.8924	4.3469	0.0	0.0	0.0
2021-10-01T23:37:32.000000	-0.31117	-1.0849	0.71027	59.773	112.12	33.404	-0.4417582489760973	-1.0385973369701909	0.71027	73.06068040872309	103.95115635342604	33.404	-0.4417582489760973	-1.0385973369701909	0.9062699999999999	73.06068040872309	103.95115635342604	33.404	-0.2928098551943918	-0.7984496654626412	-0.5260613276260057	-0.165206087224407	-0.5162076661696056	0.8403788396501489	1.8924	4.3469	0.0	0.0	0.0
2021-10-01T23:37:32.000000	-0.32666	-1.1135	0.70115	58.159	105.38	35.963	-0.46063589139816263	-1.0650838376183445	0.70115	70.63298889879579	97.4597073678276	35.963	-0.46063589139816263	-1.0650838376183445	0.8971500000000001	70.63298889879579	97.4597073678276	35.963	-0.2928098551943918	-0.7984496654626412	-0.5260613276260057	-0.165206087224407	-0.5162076661696056	0.8403788396501489	1.8924	4.3469	0.0	0.0	0.0
2021-10-01T23:37:32.000000	-0.34241	-1.1415	0.69096	56.577	99.129	38.139	-0.4796980565638893	-1.0909430015490393	0.69096	68.29697351485052	91.44965269869431	38.139	-0.4796980565638893	-1.0909430015490393	0.88696	68.29697351485052	91.44965269869431	38.139	-0.2928098551943918	-0.7984496654626412	-0.5260613276260057	-0.165206087224407	-0.5162076661696056	0.8403788396501489	1.8924	4.3469	0.0	0.0	0.0
2021-10-01T23:37:32.000000	-0.35839	-1.1691	0.67977	55.023	93.307	39.972	-0.4989394765634403	-1.1163769976251752	0.67977	66.04131258757988	85.86193457935573	39.972	-0.4989394765634403	-1.1163769976251752	0.8757699999999999	66.04131258757988	85.86193457935573	39.972	-0.2928098551943918	-0.7984496654626412	-0.5260613276260057	-0.165206087224407	-0.5162076661696056	0.8403788396501489	1.8924	4.3469	0.0	0.0	0.0
2021-10-01T23:37:32.000000	-0.37457	-1.1961	0.66761	53.495	87.879	41.499	-0.5183058714193054	-1.141191008794003	0.66761	63.8597326314842	80.66206180253113	41.499	-0.5183058714193054	-1.141191008794003	0.86361	63.8597326314842	80.66206180253113	41.499	-0.2928098551943918	-0.7984496654626412	-0.5260613276260057	-0.165206087224407	-0.5162076661696056	0.8403788396501489	1.8924	4.3469	0.0	0.0	0.0
2021-10-01T23:37:32.000000	-0.39093	-1.2225	0.65454	51.99	82.811	42.753	-0.5377773918357025	-1.1653874856589068	0.65454	61.74509022644395	75.81665815589801	42.753	-0.5377773918357025	-1.1653874856589068	0.8505400000000001	61.74509022644395	75.81665815589801	42.753	-0.2928098551943918	-0.7984496654626412	-0.5260613276260057	-0.165206087224407	-0.5162076661696056	0.8403788396501489	1.8924	4.3469	0.0	0.0	0.0
2021-10-01T23:37:32.000000	-0.40744	-1.2484	0.64059	50.507	78.072	43.762	-0.5573365168858759	-1.1890693506038743	0.64059	59.69259447242534	71.29507976116287	43.762	-0.5573365168858759	-1.1890693506038743	0.83659	59.69259447242534	71.29507976116287	43.762	-0.2928098551943918	-0.7984496654626412	-0.5260613276260057	-0.165206087224407	-0.5162076661696056	0.8403788396501489	1.8924	4.3469	0.0	0.0	0.0
2021-10-01T23:37:32.000000	-0.42409	-1.2738	0.62581	49.044	73.636	44.552	-0.576973321921935	-1.2122378289305968	0.62581	57.697074655451395	67.07176759414699	44.552	-0.576973321921935	-1.2122378289305968	0.8218099999999999	57.697074655451395	67.07176759414699	44.552	-0.2928098551943918	-0.7984496654626412	-0.5260613276260057	-0.165206087224407	-0.5162076661696056	0.8403788396501489	1.8924	4.3469	0.0	0.0	0.0
2021-10-01T23:37:32.000000	-0.44086	-1.2986	0.61024	47.6	69.48	45.146	-0.5966557046311785	-1.2347961247635464	0.61024	55.75472011684181	63.12401749486985	45.146	-0.5966557046311785	-1.2347961247635464	0.8062400000000001	55.75472011684181	63.12401749486985	45.146	-0.2928098551943918	-0.7984496654626412	-0.5260613276260057	-0.165206087224407	-0.5162076661696056	0.8403788396501489	1.8924	4.3469	0.0	0.0	0.0
2021-10-01T23:37:32.000000	-0.45771	-1.3229	0.59393	46.175	65.581	45.564	-0.6163562194389605	-1.256848385788402	0.59393	53.86271266270536	59.42900277318171	45.564	-0.6163562194389605	-1.256848385788402	0.78993	53.86271266270536	59.42900277318171	45.564	-0.2928098551943918	-0.7984496654626412	-0.5260613276260057	-0.165206087224407	-0.5162076661696056	0.8403788396501489	1.8924	4.3469	0.0	0.0	0.0
2021-10-01T23:37:32.000000	-0.47464	-1.3466	0.57691	44.767	61.922	45.826	-0.6360626133283622	-1.2782953655262521	0.57691	52.01698435058775	55.9700965880059	45.826	-0.6360626133283622	-1.2782953655262521	0.77291	52.01698435058775	55.9700965880059	45.826	-0.2928098551943918	-0.7984496654626412	-0.5260613276260057	-0.165206087224407	-0.5162076661696056	0.8403788396501489	1.8924	4.3469	0.0	0.0	0.0
2021-10-01T23:37:32.000000	-0.49162	-1.3698	0.55922	43.375	58.485	45.951	-0.6557573653726287	-1.2992399863610833	0.55922	50.21433717265452	52.72955710330749	45.951	-0.6557573653726287	-1.2992399863610833	0.75522	50.21433717265452	52.72955710330749	45.951	-0.2928098551943918	-0.7984496654626412	-0.5260613276260057	-0.165206087224407	-0.5162076661696056	0.8403788396501489	1.8924	4.3469	0.0	0.0	0.0
2021-10-01T23:37:32.000000	-0.50864	-1.3925	0.5409	41.997	55.254	45.954	-0.6754305509238688	-1.3196834735945884	0.5409	48.45082571662056	49.69174994279895	45.954	-0.6754305509238688	-1.3196834735945884	0.7369000000000001	48.45082571662056	49.69174994279895	45.954	-0.2928098551943918	-0.7984496654626412	-0.5260613276260057	-0.165206087224407	-0.5162076661696056	0.8403788396501489	1.8924	4.3469	0.0	0.0	0.0
2021-10-01T23:37:32.000000	-0.52567	-1.4146	0.52197	40.631	52.213	45.852	-0.6950401430214905	-1.3395302566529306	0.52197	46.722504570200684	46.84104073019275	45.852	-0.6950401430214905	-1.3395302566529306	0.71797	46.722504570200684	46.84104073019275	45.852	-0.2928098551943918	-0.7984496654626412	-0.5260613276260057	-0.165206087224407	-0.5162076661696056	0.8403788396501489	1.8924	4.3469	0.0	0.0	0.0
2021-10-01T23:37:32.000000	-0.5427	-1.4363	0.50246	39.275	49.348	45.66	-0.7146007230514393	-1.358980053795625	0.50246	45.02567338144811	44.163780018779576	45.66	-0.7146007230514393	-1.358980053795625	0.6984600000000001	45.02567338144811	44.163780018779576	45.66	-0.2928098551943918	-0.7984496654626412	-0.5260613276260057	-0.165206087224407	-0.5162076661696056	0.8403788396501489	1.8924	4.3469	0.0	0.0	0.0
2021-10-01T23:37:32.000000	-0.55971	-1.4574	0.48239	37.924	46.644	45.392	-0.7340679356840962	-1.3778368226682323	0.48239	43.35353187387952	41.645693487568586	45.392	-0.7340679356840962	-1.3778368226682323	0.67839	43.35353187387952	41.645693487568586	45.392	-0.2928098551943918	-0.7984496654626412	-0.5260613276260057	-0.165206087224407	-0.5162076661696056	0.8403788396501489	1.8924	4.3469	0.0	0.0	0.0
2021-10-01T23:37:32.000000	-0.57668	-1.4781	0.46179	36.574	44.087	45.063	-0.7534464376575154	-1.396301506831959	0.46179	41.70039476596986	39.27337675018884	45.063	-0.7534464376575154	-1.396301506831959	0.65779	41.70039476596986	39.27337675018884	45.063	-0.2928098551943918	-0.7984496654626412	-0.5260613276260057	-0.165206087224407	-0.5162076661696056	0.8403788396501489	1.8924	4.3469	0.0	0.0	0.0
2021-10-01T23:37:32.000000	-0.59358	-1.4982	0.44066	35.22	41.66	44.688	-0.7726819489941867	-1.414179289234058	0.44066	40.05921672089746	37.03057055607122	44.688	-0.7726819489941867	-1.414179289234058	0.63666	40.05921672089746	37.03057055607122	44.688	-0.2928098551943918	-0.7984496654626412	-0.5260613276260057	-0.165206087224407	-0.5162076661696056	0.8403788396501489	1.8924	4.3469	0.0	0.0	0.0
2021-10-01T23:37:32.000000	-0.61038	-1.5179	0.41902	33.854	39.349	44.278	-0.7917692017842732	-1.4316723387374273	0.41902	38.4203425979808	34.90436063952155	44.278	-0.7917692017842732	-1.4316723387374273	0.61502	38.4203425979808	34.90436063952155	44.278	-0.2928098551943918	-0.7984496654626412	-0.5260613276260057	-0.165206087224407	-0.5162076661696056	0.8403788396501489	1.8924	4.3469	0.0	0.0	0.0
2021-10-01T23:37:32.000000	-0.62706	-1.5372	0.39685	32.468	37.134	43.847	-0.8106883467319925	-1.4487831059454512	0.39685	36.7733820755233	32.87587794611091	43.847	-0.8106883467319925	-1.4487831059454512	0.59285	36.7733820755233	32.87587794611091	43.847	-0.2928098551943918	-0.7984496654626412	-0.5260613276260057	-0.165206087224407	-0.5162076661696056	0.8403788396501489	1.8924	4.3469	0.0	0.0	0.0
2021-10-01T23:37:32.000000	-0.64357	-1.5559	0.37417	31.051	34.997	43.408	-0.8293652545640522	-1.4653192244087652	0.37417	35.10521249779934	30.92860594149617	43.408	-0.8293652545640522	-1.4653192244087652	0.5701700000000001	35.10521249779934	30.92860594149617	43.408	-0.2928098551943918	-0.7984496654626412	-0.5260613276260057	-0.165206087224407	-0.5162076661696056	0.8403788396501489	1.8924	4.3469	0.0	0.0	0.0
2021-10-01T23:37:32.000000	-0.65988	-1.5742	0.35094	29.589	32.915	42.973	-0.8477946573706151	-1.481482862990268	0.35094	33.3991211638701	29.041433357896167	42.973	-0.8477946573706151	-1.481482862990268	0.54694	33.3991211638701	29.041433357896167	42.973	-0.2928098551943918	-0.7984496654626412	-0.5260613276260057	-0.165206087224407	-0.5162076661696056	0.8403788396501489	1.8924	4.3469	0.0	0.0	0.0
2021-10-01T23:37:32.000000	-0.67593	-1.5919	0.32713	28.068	30.864	42.551	-0.8658925012304977	-1.4970828805422873	0.32713	31.63827284262752	27.192256462740602	42.551	-0.8658925012304977	-1.4970828805422873	0.52313	31.63827284262752	27.192256462740602	42.551	-0.2928098551943918	-0.7984496654626412	-0.5260613276260057	-0.165206087224407	-0.5162076661696056	0.8403788396501489	1.8924	4.3469	0.0	0.0	0.0
2021-10-01T23:37:32.000000	-0.69165	-1.6091	0.30272	26.47	28.817	42.153	-0.8836015666253799	-1.5122271006555774	0.30272	29.801494853299534	25.356484249768563	42.153	-0.8836015666253799	-1.5122271006555774	0.49872	29.801494853299534	25.356484249768563	42.153	-0.2928098551943918	-0.7984496654626412	-0.5260613276260057	-0.165206087224407	-0.5162076661696056	0.8403788396501489	1.8924	4.3469	0.0	0.0	0.0
2021-10-01T23:37:32.000000	-0.70696	-1.6257	0.27764	24.772	26.743	41.786	-0.9008302033552141	-1.5268260792647612	0.27764	27.86216207049177	23.50616850440857	41.786	-0.9008302033552141	-1.5268260792647612	0.47364	27.86216207049177	23.50616850440857	41.786	-0.2928098551943918	-0.7984496654626412	-0.5260613276260057	-0.165206087224407	-0.5162076661696056	0.8403788396501489	1.8924	4.3469	0.0	0.0	0.0
2021-10-01T23:37:32.000000	-0.72177	-1.6416	0.25183	22.951	24.607	41.457	-0.9174768365720612	-1.5407915976061535	0.25183	25.793159248133115	21.609391152932677	41.457	-0.9174768365720612	-1.5407915976061535	0.44783	25.793159248133115	21.609391152932677	41.457	-0.2928098551943918	-0.7984496654626412	-0.5260613276260057	-0.165206087224407	-0.5162076661696056	0.8403788396501489	1.8924	4.3469	0.0	0.0	0.0
2021-10-01T23:37:32.000000	-0.73593	-1.6568	0.2252	20.98	22.371	41.17	-0.9333925965575536	-1.5541420352051314	0.2252	23.563033690488428	19.6317468479223	41.17	-0.9333925965575536	-1.5541420352051314	0.4212	23.563033690488428	19.6317468479223	41.17	-0.2928098551943918	-0.7984496654626412	-0.5260613276260057	-0.165206087224407	-0.5162076661696056	0.8403788396501489	1.8924	4.3469	0.0	0.0	0.0
2021-10-01T23:37:32.000000	-0.74929	-1.671	0.19767	18.828	19.995	40.928	-0.9483918545425687	-1.5665980321503366	0.19767	21.136117782327737	17.53733543305736	40.928	-0.9483918545425687	-1.5665980321503366	0.39367	21.136117782327737	17.53733543305736	40.928	-0.2928098551943918	-0.7984496654626412	-0.5260613276260057	-0.165206087224407	-0.5162076661696056	0.8403788396501489	1.8924	4.3469	0.0	0.0	0.0
2021-10-01T23:37:32.000000	-0.76164	-1.6841	0.16912	16.465	17.436	40.729	-0.9622539399044732	-1.5780860732983857	0.16912	18.47736878270264	15.28715682748123	40.729	-0.9622539399044732	-1.5780860732983857	0.36512	18.47736878270264	15.28715682748123	40.729	-0.2928098551943918	-0.7984496654626412	-0.5260613276260057	-0.165206087224407	-0.5162076661696056	0.8403788396501489	1.8924	4.3469	0.0	0.0	0.0
2021-10-01T23:37:32.000000	-0.77271	-1.6958	0.13947	13.864	14.655	40.574	-0.9746741280994506	-1.5883415023582226	0.13947	15.555211465708814	12.845813218986216	40.574	-0.9746741280994506	-1.5883415023582226	0.33547000000000005	15.555211465708814	12.845813218986216	40.574	-0.2928098551943918	-0.7984496654626412	-0.5260613276260057	-0.165206087224407	-0.5162076661696056	0.8403788396501489	1.8924	4.3469	0.0	0.0	0.0
2021-10-01T23:37:32.000000	-0.78217	-1.7058	0.10867	11.005	11.622	40.458	-0.9852881466963368	-1.5971070148489417	0.10867	12.34612063048842	10.185981267282411	40.458	-0.9852881466963368	-1.5971070148489417	0.30467	12.34612063048842	10.185981267282411	40.458	-0.2928098551943918	-0.7984496654626412	-0.5260613276260057	-0.165206087224407	-0.5162076661696056	0.8403788396501489	1.8924	4.3469	0.0	0.0	0.0
2021-10-01T23:37:32.000000	-0.78964	-1.7137	0.076733	7.8911	8.3306	40.378	-0.993669847007594	-1.6040321863191849	0.076733	8.852388724804953	7.300929354194994	40.378	-0.993669847007594	-1.6040321863191849	0.272733	8.852388724804953	7.300929354194994	40.378	-0.2928098551943918	-0.7984496654626412	-0.5260613276260057	-0.165206087224407	-0.5162076661696056	0.8403788396501489	1.8924	4.3469	0.0	0.0	0.0
2021-10-01T23:37:32.000000	-0.79473	-1.7191	0.043821	4.5552	4.8086	40.329	-0.9993831556977929	-1.6087678176192863	0.043821	5.110074178923689	4.214216758295351	40.329	-0.9993831556977929	-1.6087678176192863	0.239821	5.110074178923689	4.214216758295351	40.329	-0.2928098551943918	-0.7984496654626412	-0.5260613276260057	-0.165206087224407	-0.5162076661696056	0.8403788396501489	1.8924	4.3469	0.0	0.0	0.0
2021-10-01T23:37:32.000000	-0.79707	-1.7215	0.010266	1.0725	1.1322	40.308	-1.0019995957103682	-1.6108630125172838	0.010266	1.203147143878048	0.9922550277917948	40.308	-1.0019995957103682	-1.6108630125172838	0.206266	1.203147143878048	0.9922550277917948	40.308	-0.2928098551943918	-0.7984496654626412	-0.5260613276260057	-0.165206087224407	-0.5162076661696056	0.8403788396501489	1.8924	4.3469	0.0	0.0	0.0
2021-10-01T23:37:32.000000	-0.7965	-1.7209	-0.023451	-2.4471	-2.5832	40.313	-1.001360372679061	-1.6103373758402466	-0.023451	-2.745180518484185	-2.263891466244551	40.313	-1.001360372679061	-1.6103373758402466	0.172549	-2.745180518484185	-2.263891466244551	40.313	-0.2928098551943918	-0.7984496654626412	-0.5260613276260057	-0.165206087224407	-0.5162076661696056	0.8403788396501489	1.8924	4.3469	0.0	0.0	0.0
2021-10-01T23:37:32.000000	-0.79305	-1.7173	-0.056805	-5.8838	-6.2111	40.344	-0.9974952605475452	-1.6071872316830995	-0.056805	-6.6005114600250225	-5.443355042258252	40.344	-0.9974952605475452	-1.6071872316830995	0.139195	-6.6005114600250225	-5.443355042258252	40.344	-0.2928098551943918	-0.7984496654626412	-0.5260613276260057	-0.165206087224407	-0.5162076661696056	0.8403788396501489	1.8924	4.3469	0.0	0.0	0.0
2021-10-01T23:37:32.000000	-0.78698	-1.7109	-0.089365	-9.1395	-9.6493	40.405	-0.9906868061948277	-1.6015792151596784	-0.089365	-10.252962301641485	-8.456726008398196	40.405	-0.9906868061948277	-1.6015792151596784	0.10663500000000001	-10.252962301641485	-8.456726008398196	40.405	-0.2928098551943918	-0.7984496654626412	-0.5260613276260057	-0.165206087224407	-0.5162076661696056	0.8403788396501489	1.8924	4.3469	0.0	0.0	0.0
2021-10-01T23:37:32.000000	-0.77868	-1.7021	-0.12087	-12.155	-12.841	40.499	-0.981371082956338	-1.59386252541965	-0.12087	-13.636819414208192	-11.254886150658054	40.499	-0.981371082956338	-1.59386252541965	0.07513	-13.636819414208192	-11.254886150658054	40.499	-0.2928098551943918	-0.7984496654626412	-0.5260613276260057	-0.165206087224407	-0.5162076661696056	0.8403788396501489	1.8924	4.3469	0.0	0.0	0.0
2021-10-01T23:37:32.000000	-0.76854	-1.6914	-0.15122	-14.912	-15.773	40.63	-0.9699964171844233	-1.584485608091592	-0.15122	-16.732303293851068	-13.826977235917498	40.63	-0.9699964171844233	-1.584485608091592	0.044780000000000014	-16.732303293851068	-13.826977235917498	40.63	-0.2928098551943918	-0.7984496654626412	-0.5260613276260057	-0.165206087224407	-0.5162076661696056	0.8403788396501489	1.8924	4.3469	0.0	0.0	0.0
2021-10-01T23:37:32.000000	-0.75694	-1.6791	-0.18042	-17.417	-18.462	40.802	-0.9569767045497035	-1.573699641147951	-0.18042	-19.547911215524724	-16.188776980055124	40.802	-0.9569767045497035	-1.573699641147951	0.01558000000000001	-19.547911215524724	-16.188776980055124	40.802	-0.2928098551943918	-0.7984496654626412	-0.5260613276260057	-0.165206087224407	-0.5162076661696056	0.8403788396501489	1.8924	4.3469	0.0	0.0	0.0
2021-10-01T23:37:32.000000	-0.74417	-1.6656	-0.20856	-19.694	-20.945	41.017	-0.9426487719086962	-1.5618660767553108	-0.20856	-22.111995950427755	-18.374065856207938	41.017	-0.9426487719086962	-1.5618660767553108	-0.012559999999999988	-22.111995950427755	-18.374065856207938	41.017	-0.2928098551943918	-0.7984496654626412	-0.5260613276260057	-0.165206087224407	-0.5162076661696056	0.8403788396501489	1.8924	4.3469	0.0	0.0	0.0
2021-10-01T23:37:32.000000	-0.73047	-1.651	-0.23573	-21.771	-23.261	41.278	-0.9272630638277078	-1.5490547541519801	-0.23573	-24.45712518925361	-20.418119146414455	41.278	-0.9272630638277078	-1.5490547541519801	-0.03972999999999999	-24.45712518925361	-20.418119146414455	41.278	-0.2928098551943918	-0.7984496654626412	-0.5260613276260057	-0.165206087224407	-0.5162076661696056	0.8403788396501489	1.8924	4.3469	0.0	0.0	0.0
2021-10-01T23:37:32.000000	-0.71604	-1.6355	-0.26203	-23.68	-25.453	41.581	-0.9110425792983988	-1.535439660261946	-0.26203	-26.620326602528916	-22.35969187119293	41.581	-0.9110425792983988	-1.535439660261946	-0.06602999999999998	-26.620326602528916	-22.35969187119293	41.581	-0.2928098551943918	-0.7984496654626412	-0.5260613276260057	-0.165206087224407	-0.5162076661696056	0.8403788396501489	1.8924	4.3469	0.0	0.0	0.0
2021-10-01T23:37:32.000000	-0.70102	-1.6193	-0.28754	-25.45	-27.56	41.926	-0.894150769425082	-1.5212021338193467	-0.28754	-28.635160345736235	-24.23393678241269	41.926	-0.894150769425082	-1.5212021338193467	-0.09154000000000001	-28.635160345736235	-24.23393678241269	41.926	-0.2928098551943918	-0.7984496654626412	-0.5260613276260057	-0.165206087224407	-0.5162076661696056	0.8403788396501489	1.8924	4.3469	0.0	0.0	0.0
2021-10-01T23:37:32.000000	-0.68554	-1.6025	-0.31235	-27.106	-29.62	42.306	-0.8767289076472613	-1.5064254923811	-0.31235	-30.531094185032465	-26.07550428783069	42.306	-0.8767289076472613	-1.5064254923811	-0.11635000000000001	-30.531094185032465	-26.07550428783069	42.306	-0.2928098551943918	-0.7984496654626412	-0.5260613276260057	-0.165206087224407	-0.5162076661696056	0.8403788396501489	1.8924	4.3469	0.0	0.0	0.0
2021-10-01T23:37:32.000000	-0.66968	-1.585	-0.33652	-28.672	-31.665	42.714	-0.8588441381311477	-1.4910006870547596	-0.33652	-32.33586824077029	-27.913212536638326	42.714	-0.8588441381311477	-1.4910006870547596	-0.14051999999999998	-32.33586824077029	-27.913212536638326	42.714	-0.2928098551943918	-0.7984496654626412	-0.5260613276260057	-0.165206087224407	-0.5162076661696056	0.8403788396501489	1.8924	4.3469	0.0	0.0	0.0
2021-10-01T23:37:32.000000	-0.65352	-1.5671	-0.3601	-30.168	-33.725	43.142	-0.8406126171106255	-1.475215654863527	-0.3601	-34.07300771380755	-29.774384869125527	43.142	-0.8406126171106255	-1.475215654863527	-0.16409999999999997	-34.07300771380755	-29.774384869125527	43.142	-0.2928098551943918	-0.7984496654626412	-0.5260613276260057	-0.165206087224407	-0.5162076661696056	0.8403788396501489	1.8924	4.3469	0.0	0.0	0.0
2021-10-01T23:37:32.000000	-0.63713	-1.5486	-0.38311	-31.61	-35.826	43.581	-0.8220793110870965	-1.458863325737735	-0.38311	-35.76157782516889	-31.682864887102433	43.581	-0.8220793110870965	-1.458863325737735	-0.18711	-35.76157782516889	-31.682864887102433	43.581	-0.2928098551943918	-0.7984496654626412	-0.5260613276260057	-0.165206087224407	-0.5162076661696056	0.8403788396501489	1.8924	4.3469	0.0	0.0	0.0
2021-10-01T23:37:32.000000	-0.62055	-1.5297	-0.40559	-33.014	-37.991	44.018	-0.8033084246859622	-1.4421372914284403	-0.40559	-37.420276205371415	-33.65951879801186	44.018	-0.8033084246859622	-1.4421372914284403	-0.20959	-37.420276205371415	-33.65951879801186	44.018	-0.2928098551943918	-0.7984496654626412	-0.5260613276260057	-0.165206087224407	-0.5162076661696056	0.8403788396501489	1.8924	4.3469	0.0	0.0	0.0
2021-10-01T23:37:32.000000	-0.60381	-1.5103	-0.42755	-34.391	-40.241	44.441	-0.7843174788339775	-1.4249346295516552	-0.42755	-39.062593100648236	-35.72384053056429	44.441	-0.7843174788339775	-1.4249346295516552	-0.23154999999999998	-39.062593100648236	-35.72384053056429	44.441	-0.2928098551943918	-0.7984496654626412	-0.5260613276260057	-0.165206087224407	-0.5162076661696056	0.8403788396501489	1.8924	4.3469	0.0	0.0	0.0
2021-10-01T23:37:32.000000	-0.58697	-1.4904	-0.44899	-35.751	-42.596	44.84	-0.7651660214184897	-1.4072479882972293	-0.44899	-40.70090376227421	-37.89445407885027	44.84	-0.7651660214184897	-1.4072479882972293	-0.25299	-40.70090376227421	-37.89445407885027	44.84	-0.2928098551943918	-0.7984496654626412	-0.5260613276260057	-0.165206087224407	-0.5162076661696056	0.8403788396501489	1.8924	4.3469	0.0	0.0	0.0
2021-10-01T23:37:32.000000	-0.57004	-1.47	-0.46992	-37.103	-45.071	45.199	-0.74586397708739	-1.3890761423634705	-0.46992	-42.345978325889135	-40.18514364318394	45.199	-0.74586397708739	-1.3890761423634705	-0.27392	-42.345978325889135	-40.18514364318394	45.199	-0.2928098551943918	-0.7984496654626412	-0.5260613276260057	-0.165206087224407	-0.5162076661696056	0.8403788396501489	1.8924	4.3469	0.0	0.0	0.0
2021-10-01T23:37:32.000000	-0.55306	-1.4492	-0.49031	-38.452	-47.684	45.505	-0.7264632974491615	-1.3705134370225238	-0.49031	-44.004984658483885	-42.613160938923514	45.505	-0.7264632974491615	-1.3705134370225238	-0.29431	-44.004984658483885	-42.613160938923514	45.505	-0.2928098551943918	-0.7984496654626412	-0.5260613276260057	-0.165206087224407	-0.5162076661696056	0.8403788396501489	1.8924	4.3469	0.0	0.0	0.0
2021-10-01T23:37:32.000000	-0.53604	-1.4278	-0.51016	-39.805	-50.449	45.745	-0.7069494011178586	-1.351360154014873	-0.51016	-45.68658543595086	-45.191542761932375	45.745	-0.7069494011178586	-1.351360154014873	-0.31415999999999994	-45.68658543595086	-45.191542761932375	45.745	-0.2928098551943918	-0.7984496654626412	-0.5260613276260057	-0.165206087224407	-0.5162076661696056	0.8403788396501489	1.8924	4.3469	0.0	0.0	0.0
2021-10-01T23:37:32.000000	-0.519	-1.406	-0.52945	-41.165	-53.382	45.903	-0.6873666434231005	-1.3318123356949583	-0.52945	-47.39571853536431	-47.935800958328876	45.903	-0.6873666434231005	-1.3318123356949583	-0.33344999999999997	-47.39571853536431	-47.935800958328876	45.903	-0.2928098551943918	-0.7984496654626412	-0.5260613276260057	-0.165206087224407	-0.5162076661696056	0.8403788396501489	1.8924	4.3469	0.0	0.0	0.0
2021-10-01T23:37:32.000000	-0.50197	-1.3837	-0.54815	-42.535	-56.495	45.966	-0.6677325452916423	-1.3117670596787925	-0.54815	-49.13683171312179	-50.85747751507488	45.966	-0.6677325452916423	-1.3117670596787925	-0.35215	-49.13683171312179	-50.85747751507488	45.966	-0.2928098551943918	-0.7984496654626412	-0.5260613276260057	-0.165206087224407	-0.5162076661696056	0.8403788396501489	1.8924	4.3469	0.0	0.0	0.0
2021-10-01T23:37:32.000000	-0.48497	-1.3608	-0.56623	-43.918	-59.805	45.917	-0.6480547030023481	-1.29112262888408	-0.56623	-50.91498537646677	-53.973076743077876	45.917	-0.6480547030023481	-1.29112262888408	-0.37023	-50.91498537646677	-53.973076743077876	45.917	-0.2928098551943918	-0.7984496654626412	-0.5260613276260057	-0.165206087224407	-0.5162076661696056	0.8403788396501489	1.8924	4.3469	0.0	0.0	0.0
2021-10-01T23:37:32.000000	-0.468	-1.3374	-0.58366	-45.316	-63.328	45.741	-0.6283453695721363	-1.269978289789733	-0.58366	-52.7341249376844	-57.29823301862539	45.741	-0.6283453695721363	-1.269978289789733	-0.38765999999999995	-52.7341249376844	-57.29823301862539	45.741	-0.2928098551943918	-0.7984496654626412	-0.5260613276260057	-0.165206087224407	-0.5162076661696056	0.8403788396501489	1.8924	4.3469	0.0	0.0	0.0
2021-10-01T23:37:32.000000	-0.4511	-1.3135	-0.6004	-46.731	-67.078	45.42	-0.6086442435925714	-1.2483291411889839	-0.6004	-54.597950748721466	-60.8465957884267	45.42	-0.6086442435925714	-1.2483291411889839	-0.40440000000000004	-54.597950748721466	-60.8465957884267	45.42	-0.2928098551943918	-0.7984496654626412	-0.5260613276260057	-0.165206087224407	-0.5162076661696056	0.8403788396501489	1.8924	4.3469	0.0	0.0	0.0
2021-10-01T23:37:32.000000	-0.43428	-1.289	-0.61643	-48.163	-71.075	44.935	-0.5889489966946266	-1.2260747113012291	-0.61643	-56.50891341296161	-64.63801434826418	44.935	-0.5889489966946266	-1.2260747113012291	-0.42043	-56.50891341296161	-64.63801434826418	44.935	-0.2928098551943918	-0.7984496654626412	-0.5260613276260057	-0.165206087224407	-0.5162076661696056	0.8403788396501489	1.8924	4.3469	0.0	0.0	0.0
2021-10-01T23:37:32.000000	-0.41756	-1.2639	-0.63169	-49.614	-75.338	44.267	-0.5692794781740842	-1.2032125495230852	-0.63169	-58.47132593319756	-68.69110046879273	44.267	-0.5692794781740842	-1.2032125495230852	-0.43568999999999997	-58.47132593319756	-68.69110046879273	44.267	-0.2928098551943918	-0.7984496654626412	-0.5260613276260057	-0.165206087224407	-0.5162076661696056	0.8403788396501489	1.8924	4.3469	0.0	0.0	0.0
2021-10-01T23:37:32.000000	-0.40096	-1.2384	-0.64615	-51.085	-79.89	43.395	-0.549680043360563	-1.1799386982089914	-0.64615	-60.48899896810963	-73.0285583099929	43.395	-0.549680043360563	-1.1799386982089914	-0.45015	-60.48899896810963	-73.0285583099929	43.395	-0.2928098551943918	-0.7984496654626412	-0.5260613276260057	-0.165206087224407	-0.5162076661696056	0.8403788396501489	1.8924	4.3469	0.0	0.0	0.0
2021-10-01T23:37:32.000000	-0.3845	-1.2122	-0.65976	-52.577	-84.754	42.293	-0.5301337824990906	-1.1559529673188293	-0.65976	-62.565743176378106	-77.67309203184521	42.293	-0.5301337824990906	-1.1559529673188293	-0.46376	-62.565743176378106	-77.67309203184521	42.293	-0.2928098551943918	-0.7984496654626412	-0.5260613276260057	-0.165206087224407	-0.5162076661696056	0.8403788396501489	1.8924	4.3469	0.0	0.0	0.0
2021-10-01T23:37:32.000000	-0.36821	-1.1856	-0.67248	-54.09	-89.96	40.936	-0.5107072285840955	-1.131549420384259	-0.67248	-64.7052344630785	-82.65447557802322	40.936	-0.5107072285840955	-1.131549420384259	-0.47647999999999996	-64.7052344630785	-82.65447557802322	40.936	-0.2928098551943918	-0.7984496654626412	-0.5260613276260057	-0.165206087224407	-0.5162076661696056	0.8403788396501489	1.8924	4.3469	0.0	0.0	0.0
2021-10-01T23:37:32.000000	-0.3521	-1.1583	-0.68427	-55.629	-95.538	39.292	-0.49137354721271387	-1.1064290926668527	-0.68427	-66.91611105723183	-88.00187024135461	39.292	-0.49137354721271387	-1.1064290926668527	-0.48827000000000004	-66.91611105723183	-88.00187024135461	39.292	-0.2928098551943918	-0.7984496654626412	-0.5260613276260057	-0.165206087224407	-0.5162076661696056	0.8403788396501489	1.8924	4.3469	0.0	0.0	0.0
2021-10-01T23:37:32.000000	-0.33621	-1.1306	-0.69507	-57.193	-101.52	37.33	-0.4722091960272653	-1.0808848223965788	-0.69507	-69.20130145946287	-93.74715742526031	37.33	-0.4722091960272653	-1.0808848223965788	-0.49906999999999996	-69.20130145946287	-93.74715742526031	37.33	-0.2928098551943918	-0.7984496654626412	-0.5260613276260057	-0.165206087224407	-0.5162076661696056	0.8403788396501489	1.8924	4.3469	0.0	0.0	0.0
2021-10-01T23:37:32.000000	-0.32056	-1.1023	-0.70485	-58.787	-107.96	35.009	-0.4532095182896957	-1.0547156660122299	-0.70485	-71.57238462285305	-99.94331757750683	35.009	-0.4532095182896957	-1.0547156660122299	-0.50885	-71.57238462285305	-99.94331757750683	35.009	-0.2928098551943918	-0.7984496654626412	-0.5260613276260057	-0.165206087224407	-0.5162076661696056	0.8403788396501489	1.8924	4.3469	0.0	0.0	0.0
2021-10-01T23:37:32.000000	-0.30518	-1.0736	-0.71355	-60.414	-114.89	32.287	-0.4344287939775151	-1.0281164405665546	-0.71355	-74.03625890718357	-106.62174198083842	32.287	-0.4344287939775151	-1.0281164405665546	-0.51755	-74.03625890718357	-106.62174198083842	32.287	-0.2928098551943918	-0.7984496654626412	-0.5260613276260057	-0.165206087224407	-0.5162076661696056	0.8403788396501489	1.8924	4.3469	0.0	0.0	0.0
2021-10-01T23:37:32.000000	-0.29508	-1.0542	-0.71873	-61.52	-119.82	30.224	-0.4220278143252776	-1.0101001783663979	-0.71873	-75.73799869801833	-111.37907502407698	30.224	-0.4220278143252776	-1.0101001783663979	-0.5227299999999999	-75.73799869801833	-111.37907502407698	30.224	-0.2928098551943918	-0.7984496654626412	-0.5260613276260057	-0.165206087224407	-0.5162076661696056	0.8403788396501489	1.8924	4.3469	0.0	0.0	0.0
2021-10-01T23:37:32.000000	-0.28843	-1.0411	-0.7219	-62.268	-123.25	28.728	-0.4138227782613487	-0.9979137152540086	-0.7219	-76.90064084057494	-114.69157668420509	28.728	-0.4138227782613487	-0.9979137152540086	-0.5259	-76.90064084057494	-114.69157668420509	28.728	-0.2928098551943918	-0.7984496654626412	-0.5260613276260057	-0.165206087224407	-0.5162076661696056	0.8403788396501489	1.8924	4.3469	0.0	0.0	0.0
2021-10-01T23:37:32.000000	-0.28403	-1.0323	-0.72388	-62.771	-125.6	27.675	-0.4083776677004213	-0.9897191578541683	-0.72388	-77.68779652708041	-116.96223626353486	27.675	-0.4083776677004213	-0.9897191578541683	-0.5278799999999999	-77.68779652708041	-116.96223626353486	27.675	-0.2928098551943918	-0.7984496654626412	-0.5260613276260057	-0.165206087224407	-0.5162076661696056	0.8403788396501489	1.8924	4.3469	0.0	0.0	1.0
2021-10-01T23:37:32.000000	-0.2694	-1.0025	-0.72981	-64.502	-133.97	23.761	-0.3902065087939788	-0.9619363235135756	-0.72981	-80.43133059310202	-125.05706682560216	23.761	-0.3902065087939788	-0.9619363235135756	-0.5338099999999999	-80.43133059310202	-125.05706682560216	23.761	-0.2928098551943918	-0.7984496654626412	-0.5260613276260057	-0.165206087224407	-0.5162076661696056	0.8403788396501489	1.8924	4.3469	0.0	0.0	0.0
2021-10-01T23:37:32.000000	-0.25512	-0.9723	-0.73452	-66.289	-143.06	19.237	-0.372333700496055	-0.9337136176981216	-0.73452	-83.31866440912566	-133.85961034636063	19.237	-0.372333700496055	-0.9337136176981216	-0.5385199999999999	-83.31866440912566	-133.85961034636063	19.237	-0.2928098551943918	-0.7984496654626412	-0.5260613276260057	-0.165206087224407	-0.5162076661696056	0.8403788396501489	1.8924	4.3469	0.0	0.0	0.0
2021-10-01T23:37:32.000000	-0.24123	-0.94174	-0.73798	-68.144	-152.95	14.018	-0.3548038426049816	-0.9050858377926038	-0.73798	-86.37150996615536	-143.44779364690947	14.018	-0.3548038426049816	-0.9050858377926038	-0.5419799999999999	-86.37150996615536	-143.44779364690947	14.018	-0.2928098551943918	-0.7984496654626412	-0.5260613276260057	-0.165206087224407	-0.5162076661696056	0.8403788396501489	1.8924	4.3469	0.0	0.0	0.0
2021-10-01T23:37:32.000000	-0.22775	-0.91088	-0.74014	-70.08	-163.74	8.0046	-0.3376441362266921	-0.8761100810809855	-0.74014	-89.6150223233679	-153.91927031396128	8.0046	-0.3376441362266921	-0.8761100810809855	-0.5441400000000001	-89.6150223233679	-153.91927031396128	8.0046	-0.2928098551943918	-0.7984496654626412	-0.5260613276260057	-0.165206087224407	-0.5162076661696056	0.8403788396501489	1.8924	4.3469	0.0	0.0	0.0
2021-10-01T23:37:32.000000	-0.21471	-0.87977	-0.741	-72.112	-175.56	1.0796	-0.32089048181331914	-0.8468322948976473	-0.741	-93.08001737459378	-165.4012228175636	1.0796	-0.32089048181331914	-0.8468322948976473	-0.5449999999999999	-93.08001737459378	-165.4012228175636	1.0796	-0.2928098551943918	-0.7984496654626412	-0.5260613276260057	-0.165206087224407	-0.5162076661696056	0.8403788396501489	1.8924	4.3469	0.0	0.0	0.0
2021-10-01T23:37:32.000000	-0.20211	-0.84846	-0.74052	-74.262	-188.54	-6.8954	-0.30454900587332184	-0.8173021024820452	-0.74052	-96.80425826718732	-178.01997591657988	-6.8954	-0.30454900587332184	-0.8173021024820452	-0.5445199999999999	-96.80425826718732	-178.01997591657988	-6.8954	-0.2928098551943918	-0.7984496654626412	-0.5260613276260057	-0.165206087224407	-0.5162076661696056	0.8403788396501489	1.8924	4.3469	0.0	0.0	0.0
2021-10-01T23:37:32.000000	-0.18999	-0.81702	-0.7387	-76.551	-202.84	-16.085	-0.2886679841101077	-0.7875840751626498	-0.7387	-100.82819158878925	-191.93175084371632	-16.085	-0.2886679841101077	-0.7875840751626498	-0.5427	-100.82819158878925	-191.93175084371632	-16.085	-0.2928098551943918	-0.7984496654626412	-0.5260613276260057	-0.165206087224407	-0.5162076661696056	0.8403788396501489	1.8924	4.3469	0.0	0.0	0.0
2021-10-01T23:37:32.000000	-0.17835	-0.7855	-0.73553	-79.009	-218.63	-26.685	-0.27325354303213584	-0.7577278361789176	-0.73553	-105.2024214118341	-207.30159070804754	-26.685	-0.27325354303213584	-0.7577278361789176	-0.5395300000000001	-105.2024214118341	-207.30159070804754	-26.685	-0.2928098551943918	-0.7984496654626412	-0.5260613276260057	-0.165206087224407	-0.5162076661696056	0.8403788396501489	1.8924	4.3469	0.0	0.0	0.0
2021-10-01T23:37:32.000000	-0.1672	-0.75397	-0.731	-81.67	-236.15	-38.931	-0.2583241843991403	-0.7278016327643947	-0.731	-109.99009877975573	-224.3635210332098	-38.931	-0.2583241843991403	-0.7278016327643947	-0.5349999999999999	-109.99009877975573	-224.3635210332098	-38.931	-0.2928098551943918	-0.7984496654626412	-0.5260613276260057	-0.165206087224407	-0.5162076661696056	0.8403788396501489	1.8924	4.3469	0.0	0.0	0.0
2021-10-01T23:37:32.000000	-0.15655	-0.72249	-0.72514	-84.574	-255.63	-53.107	-0.2438971846691631	-0.6978637875047365	-0.72514	-115.25910422303082	-243.34090751393305	-53.107	-0.2438971846691631	-0.6978637875047365	-0.5291399999999999	-115.25910422303082	-243.34090751393305	-53.107	-0.2928098551943918	-0.7984496654626412	-0.5260613276260057	-0.165206087224407	-0.5162076661696056	0.8403788396501489	1.8924	4.3469	0.0	0.0	0.0
2021-10-01T23:37:32.000000	-0.1464	-0.69112	-0.71795	-87.77	-277.39	-69.554	-0.22997989565235527	-0.6679738482872901	-0.71795	-121.09727817046459	-264.54533490444527	-69.554	-0.22997989565235527	-0.6679738482872901	-0.5219499999999999	-121.09727817046459	-264.54533490444527	-69.554	-0.2928098551943918	-0.7984496654626412	-0.5260613276260057	-0.165206087224407	-0.5162076661696056	0.8403788396501489	1.8924	4.3469	0.0	0.0	0.0
2021-10-01T23:37:32.000000	-0.13675	-0.65992	-0.70945	-91.317	-301.78	-88.689	-0.21657966915886773	-0.6381913629994026	-0.70945	-127.60606160382893	-288.3169366009562	-88.689	-0.21657966915886773	-0.6381913629994026	-0.51345	-127.60606160382893	-288.3169366009562	-88.689	-0.2928098551943918	-0.7984496654626412	-0.5260613276260057	-0.165206087224407	-0.5162076661696056	0.8403788396501489	1.8924	4.3469	0.0	0.0	0.0
