# Supplementary material for: Direct evidence of substorm-related impulsive injections of electrons at Mercury
Source: Nat Commun. 2023 Jul 18;14:4019. doi: 10.1038/s41467-023-39565-4 (PMC10354196; doi:10.1038/s41467-023-39565-4)
Supplement: Supplementary file 3 — SourceDatafile [file 41467_2023_39565_MOESM3_ESM.zip › SourceDataFile/FieldLinetracing/Final_KT17tracing_001434.txt]

2021-10-01T23:38:54.000000	0.038422	-0.46489	0.67458	-10.941	484.43	-317.46	-0.018830568223734058	-0.46609480997364827	0.67458	48.498732599326495	482.12032037372063	-317.46	-0.018830568223734058	-0.46609480997364827	0.8705799999999999	48.498732599326495	482.12032037372063	-317.46	-0.07804064850159645	-0.8013710359804236	-0.5930549046025275	-0.020688672412562805	-0.4920468476997118	0.8703228587728707	1.7518	5.193	0.0	0.0	0.0
2021-10-01T23:38:54.000000	0.038901	-0.49343	0.69259	-4.7655	438.69	-266.46	-0.02185218861821446	-0.4944784470061298	0.69259	49.02316896612106	435.9682958596521	-266.46	-0.02185218861821446	-0.4944784470061298	0.88859	49.02316896612106	435.9682958596521	-266.46	-0.07804064850159645	-0.8013710359804236	-0.5930549046025275	-0.020688672412562805	-0.4920468476997118	0.8703228587728707	1.7518	5.193	0.0	0.0	0.0
2021-10-01T23:38:54.000000	0.039035	-0.52257	0.7096	0.69817	398.9	-223.34	-0.02528972746645026	-0.5234152900037146	0.7096	49.570193628713184	395.80865749116805	-223.34	-0.02528972746645026	-0.5234152900037146	0.9056	49.570193628713184	395.80865749116805	-223.34	-0.07804064850159645	-0.8013710359804236	-0.5930549046025275	-0.020688672412562805	-0.4920468476997118	0.8703228587728707	1.7518	5.193	0.0	0.0	0.0
2021-10-01T23:38:54.000000	0.038784	-0.55232	0.72555	5.55	364.1	-186.69	-0.02918410866169803	-0.5529103624075263	0.72555	50.12141417895163	360.67638727909815	-186.69	-0.02918410866169803	-0.5529103624075263	0.9215500000000001	50.12141417895163	360.67638727909815	-186.69	-0.07804064850159645	-0.8013710359804236	-0.5930549046025275	-0.020688672412562805	-0.4920468476997118	0.8703228587728707	1.7518	5.193	0.0	0.0	0.0
2021-10-01T23:38:54.000000	0.038106	-0.58262	0.74038	9.8704	333.54	-155.36	-0.03356966391494978	-0.5828989700631125	0.74038	50.664737083642564	329.81728398069953	-155.36	-0.03356966391494978	-0.5828989700631125	0.93638	50.664737083642564	329.81728398069953	-155.36	-0.07804064850159645	-0.8013710359804236	-0.5930549046025275	-0.020688672412562805	-0.4920468476997118	0.8703228587728707	1.7518	5.193	0.0	0.0	0.0
2021-10-01T23:38:54.000000	0.03696	-0.61347	0.75402	13.724	306.57	-128.45	-0.038487084282559356	-0.6133760892335363	0.75402	51.18466073213808	302.5783263582108	-128.45	-0.038487084282559356	-0.6133760892335363	0.9500200000000001	51.18466073213808	302.5783263582108	-128.45	-0.07804064850159645	-0.8013710359804236	-0.5930549046025275	-0.020688672412562805	-0.4920468476997118	0.8703228587728707	1.7518	5.193	0.0	0.0	0.0
2021-10-01T23:38:54.000000	0.035308	-0.64481	0.76642	17.165	282.69	-105.25	-0.043966731616362345	-0.6442775158850219	0.76642	51.67371163141718	278.45664088190307	-105.25	-0.043966731616362345	-0.6442775158850219	0.96242	51.67371163141718	278.45664088190307	-105.25	-0.07804064850159645	-0.8013710359804236	-0.5930549046025275	-0.020688672412562805	-0.4920468476997118	0.8703228587728707	1.7518	5.193	0.0	0.0	0.0
2021-10-01T23:38:54.000000	0.033114	-0.67661	0.77751	20.236	261.46	-85.152	-0.05004065874369155	-0.6755690649878052	0.77751	52.120255507056	257.01032325935705	-85.152	-0.05004065874369155	-0.6755690649878052	0.9735100000000001	52.120255507056	257.01032325935705	-85.152	-0.07804064850159645	-0.8013710359804236	-0.5930549046025275	-0.020688672412562805	-0.4920468476997118	0.8703228587728707	1.7518	5.193	0.0	0.0	0.0
2021-10-01T23:38:54.000000	0.030344	-0.7088	0.78725	22.972	242.51	-67.68	-0.05673403235553417	-0.7071770979808956	0.78725	52.51369246407619	237.86787296267735	-67.68	-0.05673403235553417	-0.7071770979808956	0.98325	52.51369246407619	237.86787296267735	-67.68	-0.07804064850159645	-0.8013710359804236	-0.5930549046025275	-0.020688672412562805	-0.4920468476997118	0.8703228587728707	1.7518	5.193	0.0	0.0	0.0
2021-10-01T23:38:54.000000	0.026973	-0.74133	0.79557	25.405	225.54	-52.437	-0.06406553756315911	-0.7390489283706076	0.79557	52.8490223249748	220.72762958971472	-52.437	-0.06406553756315911	-0.7390489283706076	0.9915700000000001	52.8490223249748	220.72762958971472	-52.437	-0.07804064850159645	-0.8013710359804236	-0.5930549046025275	-0.020688672412562805	-0.4920468476997118	0.8703228587728707	1.7518	5.193	0.0	0.0	0.0
2021-10-01T23:38:54.000000	0.022977	-0.77413	0.80243	27.558	210.29	-39.096	-0.07205041640966238	-0.7711121428976425	0.80243	53.11721393591408	205.32873410140706	-39.096	-0.07205041640966238	-0.7711121428976425	0.9984299999999999	53.11721393591408	205.32873410140706	-39.096	-0.07804064850159645	-0.8013710359804236	-0.5930549046025275	-0.020688672412562805	-0.4920468476997118	0.8703228587728707	1.7518	5.193	0.0	0.0	0.0
2021-10-01T23:38:54.000000	0.018344	-0.80713	0.80779	29.454	196.53	-27.385	-0.08069200136067067	-0.8032957986647319	0.80779	53.31291204813181	191.44010140236594	-27.385	-0.08069200136067067	-0.8032957986647319	1.00379	53.31291204813181	191.44010140236594	-27.385	-0.07804064850159645	-0.8013710359804236	-0.5930549046025275	-0.020688672412562805	-0.4920468476997118	0.8703228587728707	1.7518	5.193	0.0	0.0	0.0
2021-10-01T23:38:54.000000	0.013065	-0.84024	0.81164	31.111	184.07	-17.077	-0.08998819688405961	-0.8355094710693325	0.81164	53.43070029568743	178.87095763961352	-17.077	-0.08998819688405961	-0.8355094710693325	1.00764	53.43070029568743	178.87095763961352	-17.077	-0.07804064850159645	-0.8013710359804236	-0.5930549046025275	-0.020688672412562805	-0.4920468476997118	0.8703228587728707	1.7518	5.193	0.0	0.0	0.0
2021-10-01T23:38:54.000000	0.007143	-0.87338	0.81394	32.546	172.76	-7.9814	-0.09992622317192726	-0.8676741305188223	0.81394	53.469071054618595	167.47035008190596	-7.9814	-0.09992622317192726	-0.8676741305188223	1.00994	53.469071054618595	167.47035008190596	-7.9814	-0.07804064850159645	-0.8013710359804236	-0.5930549046025275	-0.020688672412562805	-0.4920468476997118	0.8703228587728707	1.7518	5.193	0.0	0.0	0.0
2021-10-01T23:38:54.000000	0.0005857	-0.90647	0.8147	33.773	162.44	0.063195	-0.11048863583186279	-0.8997113233123744	0.8147	53.42231400490378	157.07776894061573	0.063195	-0.11048863583186279	-0.8997113233123744	1.0107	53.42231400490378	157.07776894061573	0.063195	-0.07804064850159645	-0.8013710359804236	-0.5930549046025275	-0.020688672412562805	-0.4920468476997118	0.8703228587728707	1.7518	5.193	0.0	0.0	0.0
2021-10-01T23:38:54.000000	-0.0065906	-0.93944	0.81392	34.807	153.0	7.1924	-0.12165068057596079	-0.9315535741565084	0.81392	53.29183779976967	147.582205136402	7.1924	-0.12165068057596079	-0.9315535741565084	1.00992	53.29183779976967	147.582205136402	7.1924	-0.07804064850159645	-0.8013710359804236	-0.5930549046025275	-0.020688672412562805	-0.4920468476997118	0.8703228587728707	1.7518	5.193	0.0	0.0	0.0
2021-10-01T23:38:54.000000	-0.014363	-0.9722	0.81161	35.659	144.33	13.522	-0.13337860224532402	-0.9631143671610779	0.81161	53.0750812332865	138.87313971060075	13.522	-0.13337860224532402	-0.9631143671610779	1.0076100000000001	53.0750812332865	138.87313971060075	13.522	-0.07804064850159645	-0.8013710359804236	-0.5930549046025275	-0.020688672412562805	-0.4920468476997118	0.8703228587728707	1.7518	5.193	0.0	0.0	0.0
2021-10-01T23:38:54.000000	-0.022704	-1.0047	0.80781	36.342	136.34	19.149	-0.14563898154979263	-0.9943474486662793	0.80781	52.773918632486385	130.85965793999196	19.149	-0.14563898154979263	-0.9943474486662793	1.00381	52.773918632486385	130.85965793999196	19.149	-0.07804064850159645	-0.8013710359804236	-0.5930549046025275	-0.020688672412562805	-0.4920468476997118	0.8703228587728707	1.7518	5.193	0.0	0.0	0.0
2021-10-01T23:38:54.000000	-0.031579	-1.0368	0.80255	36.867	128.95	24.159	-0.15838032498397753	-1.0251181131454898	0.80255	52.389464696515034	123.46101480958514	24.159	-0.15838032498397753	-1.0251181131454898	0.99855	52.389464696515034	123.46101480958514	24.159	-0.07804064850159645	-0.8013710359804236	-0.5930549046025275	-0.020688672412562805	-0.4920468476997118	0.8703228587728707	1.7518	5.193	0.0	0.0	0.0
2021-10-01T23:38:54.000000	-0.040952	-1.0685	0.79586	37.244	122.08	28.624	-0.17156690381547046	-1.0554307716848002	0.79586	51.92184165972904	116.59658783455896	28.624	-0.17156690381547046	-1.0554307716848002	0.99186	51.92184165972904	116.59658783455896	28.624	-0.07804064850159645	-0.8013710359804236	-0.5930549046025275	-0.020688672412562805	-0.4920468476997118	0.8703228587728707	1.7518	5.193	0.0	0.0	0.0
2021-10-01T23:38:54.000000	-0.050785	-1.0998	0.78779	37.482	115.68	32.604	-0.18516100438228494	-1.0852900804306393	0.78779	51.37385519677133	110.21565100393488	32.604	-0.18516100438228494	-1.0852900804306393	0.9837899999999999	51.37385519677133	110.21565100393488	32.604	-0.07804064850159645	-0.8013710359804236	-0.5930549046025275	-0.020688672412562805	-0.4920468476997118	0.8703228587728707	1.7518	5.193	0.0	0.0	0.0
2021-10-01T23:38:54.000000	-0.061035	-1.1305	0.7784	37.592	109.7	36.154	-0.1990954446646524	-1.114502815222458	0.7784	50.7502959118631	104.26723324639593	36.154	-0.1990954446646524	-1.114502815222458	0.9743999999999999	50.7502959118631	104.26723324639593	36.154	-0.07804064850159645	-0.8013710359804236	-0.5930549046025275	-0.020688672412562805	-0.4920468476997118	0.8703228587728707	1.7518	5.193	0.0	0.0	0.0
2021-10-01T23:38:54.000000	-0.071661	-1.1607	0.76772	37.583	104.08	39.318	-0.21334178662313713	-1.1431732462761048	0.76772	50.05274417795545	98.69068390307235	39.318	-0.21334178662313713	-1.1431732462761048	0.9637199999999999	50.05274417795545	98.69068390307235	39.318	-0.07804064850159645	-0.8013710359804236	-0.5930549046025275	-0.020688672412562805	-0.4920468476997118	0.8703228587728707	1.7518	5.193	0.0	0.0	0.0
2021-10-01T23:38:54.000000	-0.082623	-1.1903	0.75581	37.462	98.796	42.138	-0.22784807864925619	-1.1712070283194351	0.75581	49.28520652451185	93.46132610784107	42.138	-0.22784807864925619	-1.1712070283194351	0.95181	49.28520652451185	93.46132610784107	42.138	-0.07804064850159645	-0.8013710359804236	-0.5930549046025275	-0.020688672412562805	-0.4920468476997118	0.8703228587728707	1.7518	5.193	0.0	0.0	0.0
2021-10-01T23:38:54.000000	-0.093878	-1.2194	0.74273	37.238	93.804	44.647	-0.2425838977739958	-1.198708676628636	0.74273	48.45122380719031	88.5343886384582	44.647	-0.2425838977739958	-1.198708676628636	0.9387300000000001	48.45122380719031	88.5343886384582	44.647	-0.07804064850159645	-0.8013710359804236	-0.5930549046025275	-0.020688672412562805	-0.4920468476997118	0.8703228587728707	1.7518	5.193	0.0	0.0	0.0
2021-10-01T23:38:54.000000	-0.10539	-1.2477	0.72852	36.917	89.077	46.876	-0.25747675621419286	-1.2253848628530617	0.72852	47.553442500157644	83.8823397646024	46.876	-0.25747675621419286	-1.2253848628530617	0.92452	47.553442500157644	83.8823397646024	46.876	-0.07804064850159645	-0.8013710359804236	-0.5930549046025275	-0.020688672412562805	-0.4920468476997118	0.8703228587728707	1.7518	5.193	0.0	0.0	0.0
2021-10-01T23:38:54.000000	-0.11711	-1.2754	0.71324	36.507	84.588	48.851	-0.2725025292290171	-1.2514400839288267	0.71324	46.596494007158846	79.4774026956141	48.851	-0.2725025292290171	-1.2514400839288267	0.90924	46.596494007158846	79.4774026956141	48.851	-0.07804064850159645	-0.8013710359804236	-0.5930549046025275	-0.020688672412562805	-0.4920468476997118	0.8703228587728707	1.7518	5.193	0.0	0.0	0.0
2021-10-01T23:38:54.000000	-0.129	-1.3025	0.69692	36.014	80.314	50.596	-0.2876235031564819	-1.2768789960023594	0.69692	45.58351492303746	75.29601556032843	50.596	-0.2876235031564819	-1.2768789960023594	0.8929199999999999	45.58351492303746	75.29601556032843	50.596	-0.07804064850159645	-0.8013710359804236	-0.5930549046025275	-0.020688672412562805	-0.4920468476997118	0.8703228587728707	1.7518	5.193	0.0	0.0	0.0
2021-10-01T23:38:54.000000	-0.14104	-1.3288	0.67961	35.444	76.235	52.133	-0.30279532266696857	-1.3015055567192197	0.67961	44.51800943314453	71.31759388194791	52.133	-0.30279532266696857	-1.3015055567192197	0.87561	44.51800943314453	71.31759388194791	52.133	-0.07804064850159645	-0.8013710359804236	-0.5930549046025275	-0.020688672412562805	-0.4920468476997118	0.8703228587728707	1.7518	5.193	0.0	0.0	0.0
2021-10-01T23:38:54.000000	-0.15318	-1.3545	0.66136	34.801	72.334	53.48	-0.3179928705548576	-1.3255243855456909	0.66136	43.401864383760426	67.52477563838083	53.48	-0.3179928705548576	-1.3255243855456909	0.8573599999999999	43.401864383760426	67.52477563838083	53.48	-0.07804064850159645	-0.8013710359804236	-0.5930549046025275	-0.020688672412562805	-0.4920468476997118	0.8703228587728707	1.7518	5.193	0.0	0.0	0.0
2021-10-01T23:38:54.000000	-0.16538	-1.3794	0.6422	34.092	68.594	54.655	-0.33315194219474775	-1.3487418907307163	0.6422	42.23994401553287	63.89983121702785	54.655	-0.33315194219474775	-1.3487418907307163	0.8382000000000001	42.23994401553287	63.89983121702785	54.655	-0.07804064850159645	-0.8013710359804236	-0.5930549046025275	-0.020688672412562805	-0.4920468476997118	0.8703228587728707	1.7518	5.193	0.0	0.0	0.0
2021-10-01T23:38:54.000000	-0.17762	-1.4037	0.62216	33.318	65.004	55.672	-0.3482771943246931	-1.3713590158355031	0.62216	41.031892961389985	60.43172097503955	55.672	-0.3482771943246931	-1.3713590158355031	0.81816	41.031892961389985	60.43172097503955	55.672	-0.07804064850159645	-0.8013710359804236	-0.5930549046025275	-0.020688672412562805	-0.4920468476997118	0.8703228587728707	1.7518	5.193	0.0	0.0	0.0
2021-10-01T23:38:54.000000	-0.18986	-1.4272	0.60129	32.485	61.549	56.547	-0.36330442231929255	-1.3931821691089952	0.60129	39.78182805752874	57.104822759563994	56.547	-0.36330442231929255	-1.3931821691089952	0.79729	39.78182805752874	57.104822759563994	56.547	-0.07804064850159645	-0.8013710359804236	-0.5930549046025275	-0.020688672412562805	-0.4920468476997118	0.8703228587728707	1.7518	5.193	0.0	0.0	0.0
2021-10-01T23:38:54.000000	-0.20206	-1.45	0.57961	31.595	58.218	57.292	-0.37820618060389943	-1.4143154982368715	0.57961	38.49038640166638	53.90797439758255	57.292	-0.37820618060389943	-1.4143154982368715	0.7756099999999999	38.49038640166638	53.90797439758255	57.292	-0.07804064850159645	-0.8013710359804236	-0.5930549046025275	-0.020688672412562805	-0.4920468476997118	0.8703228587728707	1.7518	5.193	0.0	0.0	0.0
2021-10-01T23:38:54.000000	-0.2142	-1.4721	0.55714	30.651	55.002	57.92	-0.3929626198827315	-1.434761453822516	0.55714	37.159442616647596	50.83187611548559	57.92	-0.3929626198827315	-1.434761453822516	0.7531399999999999	37.159442616647596	50.83187611548559	57.92	-0.07804064850159645	-0.8013710359804236	-0.5930549046025275	-0.020688672412562805	-0.4920468476997118	0.8703228587728707	1.7518	5.193	0.0	0.0	0.0
2021-10-01T23:38:54.000000	-0.22623	-1.4934	0.53392	29.652	51.891	58.442	-0.4075118638994146	-1.4544269158954757	0.53392	35.78677893599145	47.866725795551105	58.442	-0.4075118638994146	-1.4544269158954757	0.7299199999999999	35.78677893599145	47.866725795551105	58.442	-0.07804064850159645	-0.8013710359804236	-0.5930549046025275	-0.020688672412562805	-0.4920468476997118	0.8703228587728707	1.7518	5.193	0.0	0.0	0.0
2021-10-01T23:38:54.000000	-0.23813	-1.514	0.50996	28.601	48.874	58.869	-0.42184631637508446	-1.473413581538046	0.50996	34.3740249222043	45.00123873459127	58.869	-0.42184631637508446	-1.473413581538046	0.7059599999999999	34.3740249222043	45.00123873459127	58.869	-0.07804064850159645	-0.8013710359804236	-0.5930549046025275	-0.020688672412562805	-0.4920468476997118	0.8703228587728707	1.7518	5.193	0.0	0.0	0.0
2021-10-01T23:38:54.000000	-0.24986	-1.5338	0.48528	27.497	45.942	59.21	-0.4359140257012582	-1.4916271054780825	0.48528	32.91908533897438	42.22660527967317	59.21	-0.4359140257012582	-1.4916271054780825	0.68128	32.91908533897438	42.22660527967317	59.21	-0.07804064850159645	-0.8013710359804236	-0.5930549046025275	-0.020688672412562805	-0.4920468476997118	0.8703228587728707	1.7518	5.193	0.0	0.0	0.0
2021-10-01T23:38:54.000000	-0.26137	-1.5528	0.45989	26.338	43.084	59.475	-0.44966536863847983	-1.5090736142240444	0.45989	31.41862742486244	39.53215337845488	59.475	-0.44966536863847983	-1.5090736142240444	0.6558900000000001	31.41862742486244	39.53215337845488	59.475	-0.07804064850159645	-0.8013710359804236	-0.5930549046025275	-0.020688672412562805	-0.4920468476997118	0.8703228587728707	1.7518	5.193	0.0	0.0	0.0
2021-10-01T23:38:54.000000	-0.27263	-1.5711	0.43383	25.123	40.29	59.673	-0.46308282425999414	-1.5258560301599187	0.43383	29.87043341338754	36.9080809132144	59.673	-0.46308282425999414	-1.5258560301599187	0.62983	29.87043341338754	36.9080809132144	59.673	-0.07804064850159645	-0.8013710359804236	-0.5930549046025275	-0.020688672412562805	-0.4920468476997118	0.8703228587728707	1.7518	5.193	0.0	0.0	0.0
2021-10-01T23:38:54.000000	-0.28359	-1.5885	0.40708	23.85	37.548	59.812	-0.4760922632925087	-1.5417819868363414	0.40708	28.271048012941257	34.342723366820664	59.812	-0.4760922632925087	-1.5417819868363414	0.6030800000000001	28.271048012941257	34.342723366820664	59.812	-0.07804064850159645	-0.8013710359804236	-0.5930549046025275	-0.020688672412562805	-0.4920468476997118	0.8703228587728707	1.7518	5.193	0.0	0.0	0.0
2021-10-01T23:38:54.000000	-0.29421	-1.605	0.37966	22.513	34.845	59.9	-0.4886539871444586	-1.5568563854600794	0.37966	26.612923542589503	31.82391387803023	59.9	-0.4886539871444586	-1.5568563854600794	0.5756600000000001	26.612923542589503	31.82391387803023	59.9	-0.07804064850159645	-0.8013710359804236	-0.5930549046025275	-0.020688672412562805	-0.4920468476997118	0.8703228587728707	1.7518	5.193	0.0	0.0	0.0
2021-10-01T23:38:54.000000	-0.30443	-1.6207	0.35159	21.109	32.167	59.945	-0.5007207009454151	-1.5711858243201955	0.35159	24.891367185596373	29.338125530302992	59.945	-0.5007207009454151	-1.5711858243201955	0.54759	24.891367185596373	29.338125530302992	59.945	-0.07804064850159645	-0.8013710359804236	-0.5930549046025275	-0.020688672412562805	-0.4920468476997118	0.8703228587728707	1.7518	5.193	0.0	0.0	0.0
2021-10-01T23:38:54.000000	-0.31419	-1.6355	0.32286	19.632	29.499	59.954	-0.512220603791113	-1.5846784087479286	0.32286	23.098586200689407	26.871206532817254	59.954	-0.512220603791113	-1.5846784087479286	0.51886	23.098586200689407	26.871206532817254	59.954	-0.07804064850159645	-0.8013710359804236	-0.5930549046025275	-0.020688672412562805	-0.4920468476997118	0.8703228587728707	1.7518	5.193	0.0	0.0	0.0
2021-10-01T23:38:54.000000	-0.32343	-1.6493	0.29348	18.077	26.824	59.934	-0.5230818947772866	-1.5972422440745184	0.29348	21.227535251046923	24.40689763500393	59.934	-0.5230818947772866	-1.5972422440745184	0.48948	21.227535251046923	24.40689763500393	59.934	-0.07804064850159645	-0.8013710359804236	-0.5930549046025275	-0.020688672412562805	-0.4920468476997118	0.8703228587728707	1.7518	5.193	0.0	0.0	0.0
2021-10-01T23:38:54.000000	-0.33208	-1.6621	0.26346	16.438	24.125	59.893	-0.5332351013686978	-1.6088859074118071	0.26346	19.2701765350581	21.92906211646308	59.893	-0.5332351013686978	-1.6088859074118071	0.45946000000000004	19.2701765350581	21.92906211646308	59.893	-0.07804064850159645	-0.8013710359804236	-0.5930549046025275	-0.020688672412562805	-0.4920468476997118	0.8703228587728707	1.7518	5.193	0.0	0.0	0.0
2021-10-01T23:38:54.000000	-0.34006	-1.6737	0.23281	14.709	21.385	59.836	-0.5425763203483807	-1.6194207082155059	0.23281	17.21847225111212	19.4215632567948	59.836	-0.5425763203483807	-1.6194207082155059	0.42881	17.21847225111212	19.4215632567948	59.836	-0.07804064850159645	-0.8013710359804236	-0.5930549046025275	-0.020688672412562805	-0.4920468476997118	0.8703228587728707	1.7518	5.193	0.0	0.0	0.0
2021-10-01T23:38:54.000000	-0.34728	-1.6842	0.20154	12.889	18.59	59.771	-0.5510284829022326	-1.628956920679753	0.20154	15.069714512051323	16.870629079120604	59.771	-0.5510284829022326	-1.628956920679753	0.39754	15.069714512051323	16.870629079120604	59.771	-0.07804064850159645	-0.8013710359804236	-0.5930549046025275	-0.020688672412562805	-0.4920468476997118	0.8703228587728707	1.7518	5.193	0.0	0.0	0.0
2021-10-01T23:38:54.000000	-0.35364	-1.6933	0.16969	10.974	15.725	59.703	-0.5584555835005872	-1.6372090583847312	0.16969	12.818095506181491	14.261862732280445	59.703	-0.5584555835005872	-1.6372090583847312	0.36569	12.818095506181491	14.261862732280445	59.703	-0.07804064850159645	-0.8013710359804236	-0.5930549046025275	-0.020688672412562805	-0.4920468476997118	0.8703228587728707	1.7518	5.193	0.0	0.0	0.0
2021-10-01T23:38:54.000000	-0.35906	-1.7011	0.1373	8.9678	12.785	59.638	-0.564790477977233	-1.6442861702228868	0.1373	10.46677394885536	11.58983627768584	59.638	-0.564790477977233	-1.6442861702228868	0.33330000000000004	10.46677394885536	11.58983627768584	59.638	-0.07804064850159645	-0.8013710359804236	-0.5930549046025275	-0.020688672412562805	-0.4920468476997118	0.8703228587728707	1.7518	5.193	0.0	0.0	0.0
2021-10-01T23:38:54.000000	-0.36343	-1.7073	0.10442	6.8776	9.7671	59.581	-0.5698872361546126	-1.6499039950760943	0.10442	8.022540249063955	8.850789350230228	59.581	-0.5698872361546126	-1.6499039950760943	0.30042	8.022540249063955	8.850789350230228	59.581	-0.07804064850159645	-0.8013710359804236	-0.5930549046025275	-0.020688672412562805	-0.4920468476997118	0.8703228587728707	1.7518	5.193	0.0	0.0	0.0
2021-10-01T23:38:54.000000	-0.36667	-1.7119	0.071145	4.716	6.6793	59.536	-0.573666460849596	-1.6540723353578883	0.071145	5.498879704503631	6.051117788094862	59.536	-0.573666460849596	-1.6540723353578883	0.267145	5.498879704503631	6.051117788094862	59.536	-0.07804064850159645	-0.8013710359804236	-0.5930549046025275	-0.020688672412562805	-0.4920468476997118	0.8703228587728707	1.7518	5.193	0.0	0.0	0.0
2021-10-01T23:38:54.000000	-0.3687	-1.7148	0.037586	2.5017	3.5374	59.507	-0.576036501862136	-1.6567017470028917	0.037586	2.9162873834039864	3.204211220784099	59.507	-0.576036501862136	-1.6567017470028917	0.23358600000000002	2.9162873834039864	3.204211220784099	59.507	-0.07804064850159645	-0.8013710359804236	-0.5930549046025275	-0.020688672412562805	-0.4920468476997118	0.8703228587728707	1.7518	5.193	0.0	0.0	0.0
2021-10-01T23:38:54.000000	-0.36949	-1.7159	0.0038687	0.25791	0.36446	59.495	-0.5769553322316403	-1.657696659437268	0.0038687	0.3006239392218124	0.3301119611082882	59.495	-0.5769553322316403	-1.657696659437268	0.1998687	0.3006239392218124	0.3301119611082882	59.495	-0.07804064850159645	-0.8013710359804236	-0.5930549046025275	-0.020688672412562805	-0.4920468476997118	0.8703228587728707	1.7518	5.193	0.0	0.0	0.0
2021-10-01T23:38:54.000000	-0.369	-1.7152	-0.029865	-1.9889	-2.8117	59.502	-0.5763832533665445	-1.6570619738677843	-0.029865	-2.318431295768267	-2.5468129940775532	59.502	-0.5763832533665445	-1.6570619738677843	0.166135	-2.318431295768267	-2.5468129940775532	59.502	-0.07804064850159645	-0.8013710359804236	-0.5930549046025275	-0.020688672412562805	-0.4920468476997118	0.8703228587728707	1.7518	5.193	0.0	0.0	0.0
2021-10-01T23:38:54.000000	-0.36724	-1.7127	-0.063472	-4.2122	-5.963	59.528	-0.5743301899147396	-1.654796464992749	-0.063472	-4.911107583560294	-5.401945958883388	59.528	-0.5743301899147396	-1.654796464992749	0.132528	-4.911107583560294	-5.401945958883388	59.528	-0.07804064850159645	-0.8013710359804236	-0.5930549046025275	-0.020688672412562805	-0.4920468476997118	0.8703228587728707	1.7518	5.193	0.0	0.0	0.0
2021-10-01T23:38:54.000000	-0.36427	-1.7085	-0.096821	-6.3877	-9.0649	59.569	-0.5708679427804911	-1.650992027480923	-0.096821	-7.450291064074839	-8.21390810519369	59.569	-0.5708679427804911	-1.650992027480923	0.099179	-7.450291064074839	-8.21390810519369	59.569	-0.07804064850159645	-0.8013710359804236	-0.5930549046025275	-0.020688672412562805	-0.4920468476997118	0.8703228587728707	1.7518	5.193	0.0	0.0	0.0
2021-10-01T23:38:54.000000	-0.36015	-1.7026	-0.1298	-8.4956	-12.1	59.624	-0.566056059851146	-1.6456413095221556	-0.1298	-9.914198909543579	-10.96785664302761	59.624	-0.566056059851146	-1.6456413095221556	0.06620000000000001	-9.914198909543579	-10.96785664302761	59.624	-0.07804064850159645	-0.8013710359804236	-0.5930549046025275	-0.020688672412562805	-0.4920468476997118	0.8703228587728707	1.7518	5.193	0.0	0.0	0.0
2021-10-01T23:38:54.000000	-0.35497	-1.6952	-0.16231	-10.522	-15.058	59.687	-0.5600083689915616	-1.6389317763590436	-0.16231	-12.287773798655191	-13.655272354408861	59.687	-0.5600083689915616	-1.6389317763590436	0.03369	-12.287773798655191	-13.655272354408861	59.687	-0.07804064850159645	-0.8013710359804236	-0.5930549046025275	-0.020688672412562805	-0.4920468476997118	0.8703228587728707	1.7518	5.193	0.0	0.0	0.0
2021-10-01T23:38:54.000000	-0.34881	-1.6864	-0.19429	-12.458	-17.939	59.755	-0.5528165204017854	-1.6309528720569646	-0.19429	-14.562195047803433	-16.277345004322086	59.755	-0.5528165204017854	-1.6309528720569646	0.001710000000000017	-14.562195047803433	-16.277345004322086	59.755	-0.07804064850159645	-0.8013710359804236	-0.5930549046025275	-0.020688672412562805	-0.4920468476997118	0.8703228587728707	1.7518	5.193	0.0	0.0	0.0
2021-10-01T23:38:54.000000	-0.34178	-1.6762	-0.2257	-14.3	-20.75	59.822	-0.5445896852086207	-1.6216911182973084	-0.2257	-16.73474749493176	-18.841462954900162	59.822	-0.5445896852086207	-1.6216911182973084	-0.029700000000000004	-16.73474749493176	-18.841462954900162	59.822	-0.07804064850159645	-0.8013710359804236	-0.5930549046025275	-0.020688672412562805	-0.4920468476997118	0.8703228587728707	1.7518	5.193	0.0	0.0	0.0
2021-10-01T23:38:54.000000	-0.33397	-1.6648	-0.25649	-16.049	-23.501	59.881	-0.5354416912769245	-1.6113339803226723	-0.25649	-18.807648906521113	-21.357428323865097	59.881	-0.5354416912769245	-1.6113339803226723	-0.06048999999999999	-18.807648906521113	-21.357428323865097	59.881	-0.07804064850159645	-0.8013710359804236	-0.5930549046025275	-0.020688672412562805	-0.4920468476997118	0.8703228587728707	1.7518	5.193	0.0	0.0	0.0
2021-10-01T23:38:54.000000	-0.32547	-1.6523	-0.28666	-17.709	-26.208	59.927	-0.5254741134546359	-1.5999696768967417	-0.28666	-20.786829624434883	-23.840630427166058	59.927	-0.5254741134546359	-1.5999696768967417	-0.09066000000000002	-20.786829624434883	-23.840630427166058	59.927	-0.07804064850159645	-0.8013710359804236	-0.5930549046025275	-0.020688672412562805	-0.4920468476997118	0.8703228587728707	1.7518	5.193	0.0	0.0	0.0
2021-10-01T23:38:54.000000	-0.31636	-1.6388	-0.31618	-19.283	-28.887	59.952	-0.5147786019418024	-1.587687652084894	-0.31618	-22.67722752574735	-26.3065811109214	59.952	-0.5147786019418024	-1.587687652084894	-0.12018000000000001	-22.67722752574735	-26.3065811109214	59.952	-0.07804064850159645	-0.8013710359804236	-0.5930549046025275	-0.020688672412562805	-0.4920468476997118	0.8703228587728707	1.7518	5.193	0.0	0.0	0.0
2021-10-01T23:38:54.000000	-0.30671	-1.6242	-0.34506	-20.777	-31.555	59.95	-0.5034123762567442	-1.5743800822963743	-0.34506	-24.486880412069333	-28.771417095531028	59.95	-0.5034123762567442	-1.5743800822963743	-0.14905999999999997	-24.486880412069333	-28.771417095531028	59.95	-0.07804064850159645	-0.8013710359804236	-0.5930549046025275	-0.020688672412562805	-0.4920468476997118	0.8703228587728707	1.7518	5.193	0.0	0.0	0.0
2021-10-01T23:38:54.000000	-0.29659	-1.6087	-0.37329	-22.197	-34.23	59.914	-0.49146941496853597	-1.5602368833771636	-0.37329	-26.223948615180813	-31.252267566183992	59.914	-0.49146941496853597	-1.5602368833771636	-0.17729	-26.223948615180813	-31.252267566183992	59.914	-0.07804064850159645	-0.8013710359804236	-0.5930549046025275	-0.020688672412562805	-0.4920468476997118	0.8703228587728707	1.7518	5.193	0.0	0.0	0.0
2021-10-01T23:38:54.000000	-0.28606	-1.5923	-0.40085	-23.549	-36.925	59.837	-0.4790092659645249	-1.5452507035171112	-0.40085	-27.895979816015885	-33.76129938412374	59.837	-0.4790092659645249	-1.5452507035171112	-0.20484999999999998	-27.895979816015885	-33.76129938412374	59.837	-0.07804064850159645	-0.8013710359804236	-0.5930549046025275	-0.020688672412562805	-0.4920468476997118	0.8703228587728707	1.7518	5.193	0.0	0.0	0.0
2021-10-01T23:38:54.000000	-0.27517	-1.5751	-0.42775	-24.837	-39.657	59.71	-0.46609380550108526	-1.5295146626866696	-0.42775	-29.50902688660712	-36.31489433008855	59.71	-0.46609380550108526	-1.5295146626866696	-0.23175	-29.50902688660712	-36.31489433008855	59.71	-0.07804064850159645	-0.8013710359804236	-0.5930549046025275	-0.020688672412562805	-0.4920468476997118	0.8703228587728707	1.7518	5.193	0.0	0.0	0.0
2021-10-01T23:38:54.000000	-0.26397	-1.5571	-0.45398	-26.065	-42.438	59.526	-0.45277265681767276	-1.5130226343773796	-0.45398	-31.06853004814119	-38.92447186087112	59.526	-0.45277265681767276	-1.5130226343773796	-0.25798	-31.06853004814119	-38.92447186087112	59.526	-0.07804064850159645	-0.8013710359804236	-0.5930549046025275	-0.020688672412562805	-0.4920468476997118	0.8703228587728707	1.7518	5.193	0.0	0.0	0.0
2021-10-01T23:38:54.000000	-0.25252	-1.5382	-0.47952	-27.236	-45.28	59.277	-0.4390931147847165	-1.4956680203001786	-0.47952	-32.57893705701563	-41.601573963433324	59.277	-0.4390931147847165	-1.4956680203001786	-0.28352	-32.57893705701563	-41.601573963433324	59.277	-0.07804064850159645	-0.8013710359804236	-0.5930549046025275	-0.020688672412562805	-0.4920468476997118	0.8703228587728707	1.7518	5.193	0.0	0.0	0.0
2021-10-01T23:38:54.000000	-0.24084	-1.5186	-0.50436	-28.353	-48.195	58.954	-0.42509953473183515	-1.4776468628095067	-0.50436	-34.044695669628	-44.357742624737035	58.954	-0.42509953473183515	-1.4776468628095067	-0.30836	-34.044695669628	-44.357742624737035	58.954	-0.07804064850159645	-0.8013710359804236	-0.5930549046025275	-0.020688672412562805	-0.4920468476997118	0.8703228587728707	1.7518	5.193	0.0	0.0	0.0
2021-10-01T23:38:54.000000	-0.22897	-1.4982	-0.52849	-29.416	-51.191	58.548	-0.4108193622336753	-1.4588550142196846	-0.52849	-35.46678612733174	-47.2009175630952	58.548	-0.4108193622336753	-1.4588550142196846	-0.33249	-35.46678612733174	-47.2009175630952	58.548	-0.07804064850159645	-0.8013710359804236	-0.5930549046025275	-0.020688672412562805	-0.4920468476997118	0.8703228587728707	1.7518	5.193	0.0	0.0	0.0
2021-10-01T23:38:54.000000	-0.21697	-1.477	-0.55188	-30.426	-54.28	58.049	-0.39631214517758406	-1.4392851227205614	-0.55188	-36.847671256946164	-50.142885825808065	58.049	-0.39631214517758406	-1.4392851227205614	-0.35588000000000003	-36.847671256946164	-50.142885825808065	58.049	-0.07804064850159645	-0.8013710359804236	-0.5930549046025275	-0.020688672412562805	-0.4920468476997118	0.8703228587728707	1.7518	5.193	0.0	0.0	0.0
2021-10-01T23:38:54.000000	-0.20485	-1.4551	-0.57452	-31.384	-57.471	57.446	-0.38160006122837087	-1.419035209489357	-0.57452	-38.189446294783046	-53.1924570658085	57.446	-0.38160006122837087	-1.419035209489357	-0.37852	-38.189446294783046	-53.1924570658085	57.446	-0.07804064850159645	-0.8013710359804236	-0.5930549046025275	-0.020688672412562805	-0.4920468476997118	0.8703228587728707	1.7518	5.193	0.0	0.0	0.0
2021-10-01T23:38:54.000000	-0.19266	-1.4325	-0.59639	-32.286	-60.774	56.729	-0.36673273362549164	-1.3980991480176126	-0.59639	-39.489366683377725	-56.36004605166444	56.729	-0.36673273362549164	-1.3980991480176126	-0.40038999999999997	-39.489366683377725	-56.36004605166444	56.729	-0.07804064850159645	-0.8013710359804236	-0.5930549046025275	-0.020688672412562805	-0.4920468476997118	0.8703228587728707	1.7518	5.193	0.0	0.0	0.0
2021-10-01T23:38:54.000000	-0.18043	-1.4091	-0.61745	-33.133	-64.2	55.885	-0.3517276832957017	-1.3763740159213405	-0.61745	-40.74977271938034	-59.656447365887	55.885	-0.3517276832957017	-1.3763740159213405	-0.42145000000000005	-40.74977271938034	-59.656447365887	55.885	-0.07804064850159645	-0.8013710359804236	-0.5930549046025275	-0.020688672412562805	-0.4920468476997118	0.8703228587728707	1.7518	5.193	0.0	0.0	0.0
2021-10-01T23:38:54.000000	-0.16819	-1.3851	-0.63768	-33.92	-67.758	54.901	-0.336639190216511	-1.3540546302532892	-0.63768	-41.966804850367915	-63.09120584242414	54.901	-0.336639190216511	-1.3540546302532892	-0.44168	-41.966804850367915	-63.09120584242414	54.901	-0.07804064850159645	-0.8013710359804236	-0.5930549046025275	-0.020688672412562805	-0.4920468476997118	0.8703228587728707	1.7518	5.193	0.0	0.0	0.0
2021-10-01T23:38:54.000000	-0.15597	-1.3603	-0.65704	-34.644	-71.463	53.764	-0.32147252229775675	-1.3309388221505594	-0.65704	-43.13932363451086	-66.67957604362022	53.764	-0.32147252229775675	-1.3309388221505594	-0.46103999999999995	-43.13932363451086	-66.67957604362022	53.764	-0.07804064850159645	-0.8013710359804236	-0.5930549046025275	-0.020688672412562805	-0.4920468476997118	0.8703228587728707	1.7518	5.193	0.0	0.0	0.0
2021-10-01T23:38:54.000000	-0.14381	-1.3348	-0.67551	-35.303	-75.325	52.458	-0.30627963114792184	-1.3071209368852956	-0.67551	-44.26656944392274	-70.43172767770477	52.458	-0.30627963114792184	-1.3071209368852956	-0.47951000000000005	-44.26656944392274	-70.43172767770477	52.458	-0.07804064850159645	-0.8013710359804236	-0.5930549046025275	-0.020688672412562805	-0.4920468476997118	0.8703228587728707	1.7518	5.193	0.0	0.0	0.0
2021-10-01T23:38:54.000000	-0.13175	-1.3086	-0.69303	-35.89	-79.362	50.967	-0.2911002153585711	-1.2825960732507307	-0.69303	-45.343800568125026	-74.3663828220662	50.967	-0.2911002153585711	-1.2825960732507307	-0.49703	-45.343800568125026	-74.3663828220662	50.967	-0.07804064850159645	-0.8013710359804236	-0.5930549046025275	-0.020688672412562805	-0.4920468476997118	0.8703228587728707	1.7518	5.193	0.0	0.0	0.0
2021-10-01T23:38:54.000000	-0.11982	-1.2817	-0.70958	-36.401	-83.589	49.271	-0.275964048873378	-1.257360555341789	-0.70958	-46.368885100498986	-78.49891856921803	49.271	-0.275964048873378	-1.257360555341789	-0.5135799999999999	-46.368885100498986	-78.49891856921803	49.271	-0.07804064850159645	-0.8013710359804236	-0.5930549046025275	-0.020688672412562805	-0.4920468476997118	0.8703228587728707	1.7518	5.193	0.0	0.0	0.0
2021-10-01T23:38:54.000000	-0.10806	-1.2541	-0.72511	-36.831	-88.027	47.35	-0.26091083028390727	-1.2314094819517032	-0.72511	-47.33943385065184	-82.85078933057765	47.35	-0.26091083028390727	-1.2314094819517032	-0.52911	-47.33943385065184	-82.85078933057765	47.35	-0.07804064850159645	-0.8013710359804236	-0.5930549046025275	-0.020688672412562805	-0.4920468476997118	0.8703228587728707	1.7518	5.193	0.0	0.0	0.0
2021-10-01T23:38:54.000000	-0.096495	-1.2259	-0.73957	-37.172	-92.698	45.182	-0.24597762422680516	-1.204839036305156	-0.73957	-48.25020276399265	-87.44480957285911	45.182	-0.24597762422680516	-1.204839036305156	-0.5435699999999999	-48.25020276399265	-87.44480957285911	45.182	-0.07804064850159645	-0.8013710359804236	-0.5930549046025275	-0.020688672412562805	-0.4920468476997118	0.8703228587728707	1.7518	5.193	0.0	0.0	0.0
2021-10-01T23:38:54.000000	-0.088921	-1.2067	-0.7486	-37.348	-95.953	43.586	-0.2361081166657176	-1.186711755855468	-0.7486	-48.82371226756651	-90.65371715166386	43.586	-0.2361081166657176	-1.186711755855468	-0.5526	-48.82371226756651	-90.65371715166386	43.586	-0.07804064850159645	-0.8013710359804236	-0.5930549046025275	-0.020688672412562805	-0.4920468476997118	0.8703228587728707	1.7518	5.193	0.0	0.0	0.0
2021-10-01T23:38:54.000000	-0.083938	-1.1938	-0.75433	-37.441	-98.191	42.45	-0.2295820254390858	-1.1745195279088751	-0.75433	-49.19023401158495	-92.86345804397718	42.45	-0.2295820254390858	-1.1745195279088751	-0.55833	-49.19023401158495	-92.86345804397718	42.45	-0.07804064850159645	-0.8013710359804236	-0.5930549046025275	-0.020688672412562805	-0.4920468476997118	0.8703228587728707	1.7518	5.193	0.0	0.0	0.0
2021-10-01T23:38:54.000000	-0.080647	-1.1851	-0.75802	-37.491	-99.715	41.659	-0.22524981134620903	-1.1662883310303234	-0.75802	-49.426593228874985	-94.36984787413472	41.659	-0.22524981134620903	-1.1662883310303234	-0.56202	-49.426593228874985	-94.36984787413472	41.659	-0.07804064850159645	-0.8013710359804236	-0.5930549046025275	-0.020688672412562805	-0.4920468476997118	0.8703228587728707	1.7518	5.193	0.0	0.0	1.0
2021-10-01T23:38:54.000000	-0.069743	-1.1554	-0.76971	-37.593	-105.06	38.781	-0.21078882926094059	-1.1381481957582684	-0.76971	-50.182748391645475	-99.6620740947167	38.781	-0.21078882926094059	-1.1381481957582684	-0.5737099999999999	-50.182748391645475	-99.6620740947167	38.781	-0.07804064850159645	-0.8013710359804236	-0.5930549046025275	-0.020688672412562805	-0.4920468476997118	0.8703228587728707	1.7518	5.193	0.0	0.0	0.0
2021-10-01T23:38:54.000000	-0.05918	-1.1251	-0.78017	-37.582	-110.73	35.551	-0.19659275956725203	-1.1093707988250512	-0.78017	-50.866577338229874	-105.29069728087984	35.551	-0.19659275956725203	-1.1093707988250512	-0.5841700000000001	-50.866577338229874	-105.29069728087984	35.551	-0.07804064850159645	-0.8013710359804236	-0.5930549046025275	-0.020688672412562805	-0.4920468476997118	0.8703228587728707	1.7518	5.193	0.0	0.0	0.0
2021-10-01T23:38:54.000000	-0.049001	-1.0943	-0.78933	-37.449	-116.79	31.928	-0.1827165312679938	-1.0800501179123088	-0.78933	-51.477112346522986	-111.32133041543948	31.928	-0.1827165312679938	-1.0800501179123088	-0.5933299999999999	-51.477112346522986	-111.32133041543948	31.928	-0.07804064850159645	-0.8013710359804236	-0.5930549046025275	-0.020688672412562805	-0.4920468476997118	0.8703228587728707	1.7518	5.193	0.0	0.0	0.0
2021-10-01T23:38:54.000000	-0.039248	-1.0629	-0.79715	-37.187	-123.27	27.866	-0.16918957486739056	-1.0500817602740233	-0.79715	-52.01108206807644	-117.78460515325342	27.866	-0.16918957486739056	-1.0500817602740233	-0.6011500000000001	-52.01108206807644	-117.78460515325342	27.866	-0.07804064850159645	-0.8013710359804236	-0.5930549046025275	-0.020688672412562805	-0.4920468476997118	0.8703228587728707	1.7518	5.193	0.0	0.0	0.0
2021-10-01T23:38:54.000000	-0.02996	-1.0311	-0.80359	-36.785	-130.22	23.309	-0.15607510252605442	-1.0196594401914205	-0.80359	-52.46369589866907	-124.73149256563865	23.309	-0.15607510252605442	-1.0196594401914205	-0.6075900000000001	-52.46369589866907	-124.73149256563865	23.309	-0.07804064850159645	-0.8013710359804236	-0.5930549046025275	-0.020688672412562805	-0.4920468476997118	0.8703228587728707	1.7518	5.193	0.0	0.0	0.0
2021-10-01T23:38:54.000000	-0.021178	-0.99891	-0.8086	-36.233	-137.72	18.194	-0.14341503060203112	-0.9887880585754555	-0.8086	-52.834831603944295	-132.24261513741644	18.194	-0.14341503060203112	-0.9887880585754555	-0.6126	-52.834831603944295	-132.24261513741644	18.194	-0.07804064850159645	-0.8013710359804236	-0.5930549046025275	-0.020688672412562805	-0.4920468476997118	0.8703228587728707	1.7518	5.193	0.0	0.0	0.0
2021-10-01T23:38:54.000000	-0.012936	-0.96638	-0.81213	-35.52	-145.83	12.448	-0.1312492294066098	-0.9575130726398314	-0.81213	-53.12092388137276	-140.37886858779495	12.448	-0.1312492294066098	-0.9575130726398314	-0.6161300000000001	-53.12092388137276	-140.37886858779495	12.448	-0.07804064850159645	-0.8013710359804236	-0.5930549046025275	-0.020688672412562805	-0.4920468476997118	0.8703228587728707	1.7518	5.193	0.0	0.0	0.0
2021-10-01T23:38:54.000000	-0.0052678	-0.93358	-0.81417	-34.637	-154.63	5.984	-0.11961982136150541	-0.9258998134000683	-0.81417	-53.322842961386975	-149.2207528714262	5.984	-0.11961982136150541	-0.9258998134000683	-0.6181699999999999	-53.322842961386975	-149.2207528714262	5.984	-0.07804064850159645	-0.8013710359804236	-0.5930549046025275	-0.020688672412562805	-0.4920468476997118	0.8703228587728707	1.7518	5.193	0.0	0.0	0.0
2021-10-01T23:38:54.000000	0.0017997	-0.90058	-0.81468	-33.569	-164.21	-1.2993	-0.10856208088138802	-0.8940144573298537	-0.81468	-53.436729587376604	-158.85942777186878	-1.2993	-0.10856208088138802	-0.8940144573298537	-0.6186799999999999	-53.436729587376604	-158.85942777186878	-1.2993	-0.07804064850159645	-0.8013710359804236	-0.5930549046025275	-0.020688672412562805	-0.4920468476997118	0.8703228587728707	1.7518	5.193	0.0	0.0	0.0
2021-10-01T23:38:54.000000	0.0082449	-0.86748	-0.81364	-32.306	-174.7	-9.5206	-0.09810969822262086	-0.8619536042564451	-0.81364	-53.46858803344418	-169.42513901339973	-9.5206	-0.09810969822262086	-0.8619536042564451	-0.61764	-53.46858803344418	-169.42513901339973	-9.5206	-0.07804064850159645	-0.8013710359804236	-0.5930549046025275	-0.020688672412562805	-0.4920468476997118	0.8703228587728707	1.7518	5.193	0.0	0.0	0.0
2021-10-01T23:38:54.000000	0.014053	-0.83433	-0.81106	-30.833	-186.2	-18.82	-0.088283488372542	-0.8297650639727941	-0.81106	-53.41578434467117	-181.01897102746878	-18.82	-0.088283488372542	-0.8297650639727941	-0.6150599999999999	-53.41578434467117	-181.01897102746878	-18.82	-0.07804064850159645	-0.8013710359804236	-0.5930549046025275	-0.020688672412562805	-0.4920468476997118	0.8703228587728707	1.7518	5.193	0.0	0.0	0.0
2021-10-01T23:38:54.000000	0.019216	-0.80124	-0.80695	-29.134	-198.88	-29.363	-0.07910486936807444	-0.7975570273643507	-0.80695	-53.28326921319271	-193.81160331093292	-29.363	-0.07910486936807444	-0.7975570273643507	-0.6109499999999999	-53.28326921319271	-193.81160331093292	-29.363	-0.07804064850159645	-0.8013710359804236	-0.5930549046025275	-0.020688672412562805	-0.4920468476997118	0.8703228587728707	1.7518	5.193	0.0	0.0	0.0
2021-10-01T23:38:54.000000	0.023735	-0.76827	-0.80131	-27.194	-212.89	-41.346	-0.07058010130810115	-0.7653891771016482	-0.80131	-53.07453519254939	-207.9537435346977	-41.346	-0.07058010130810115	-0.7653891771016482	-0.60531	-53.07453519254939	-207.9537435346977	-41.346	-0.07804064850159645	-0.8013710359804236	-0.5930549046025275	-0.020688672412562805	-0.4920468476997118	0.8703228587728707	1.7518	5.193	0.0	0.0	0.0
2021-10-01T23:38:54.000000	0.027618	-0.73552	-0.79419	-24.992	-228.43	-55.005	-0.06271349749122737	-0.7333617399049515	-0.79419	-52.793246556006224	-223.6464577901397	-55.005	-0.06271349749122737	-0.7333617399049515	-0.59819	-52.793246556006224	-223.6464577901397	-55.005	-0.07804064850159645	-0.8013710359804236	-0.5930549046025275	-0.020688672412562805	-0.4920468476997118	0.8703228587728707	1.7518	5.193	0.0	0.0	0.0
2021-10-01T23:38:54.000000	0.030881	-0.70304	-0.78562	-22.508	-245.74	-70.619	-0.0554953049892864	-0.7015262994964238	-0.78562	-52.44896124838463	-241.13038823003095	-70.619	-0.0554953049892864	-0.7015262994964238	-0.58962	-52.44896124838463	-241.13038823003095	-70.619	-0.07804064850159645	-0.8013710359804236	-0.5930549046025275	-0.020688672412562805	-0.4920468476997118	0.8703228587728707	1.7518	5.193	0.0	0.0	0.0
2021-10-01T23:38:54.000000	0.033546	-0.67091	-0.77564	-19.714	-265.07	-88.528	-0.048913491990452154	-0.6699649487229163	-0.77564	-52.04452279788491	-260.6570818963882	-88.528	-0.048913491990452154	-0.6699649487229163	-0.5796399999999999	-52.04452279788491	-260.6570818963882	-88.528	-0.07804064850159645	-0.8013710359804236	-0.5930549046025275	-0.020688672412562805	-0.4920468476997118	0.8703228587728707	1.7518	5.193	0.0	0.0	0.0
2021-10-01T23:38:54.000000	0.035641	-0.63919	-0.7643	-16.58	-286.74	-109.14	-0.0429476212907803	-0.6387406663165135	-0.7643	-51.589366914971905	-282.54780342680493	-109.14	-0.0429476212907803	-0.6387406663165135	-0.5683	-51.589366914971905	-282.54780342680493	-109.14	-0.07804064850159645	-0.8013710359804236	-0.5930549046025275	-0.020688672412562805	-0.4920468476997118	0.8703228587728707	1.7518	5.193	0.0	0.0	0.0
