# Supplementary material for: Direct evidence of substorm-related impulsive injections of electrons at Mercury
Source: Nat Commun. 2023 Jul 18;14:4019. doi: 10.1038/s41467-023-39565-4 (PMC10354196; doi:10.1038/s41467-023-39565-4)
Supplement: Supplementary file 3 — SourceDatafile [file 41467_2023_39565_MOESM3_ESM.zip › SourceDataFile/FieldLinetracing/Final_KT17tracing_000702.txt]

2021-10-01T23:26:42.000000	-0.61836	0.13698	0.55437	487.56	-103.45	-89.385	-0.5969163444247242	0.21171558222914083	0.55437	471.2103865807077	-162.41129172092676	-89.385	-0.5969163444247242	0.21171558222914083	0.75037	471.2103865807077	-162.41129172092676	-89.385	-0.8842735710408454	0.3085103897769404	-0.35054470607663046	-0.6318669294652025	0.2237948913116525	0.7420647074689797	2.7528	23.355	0.0	0.0	0.0
2021-10-01T23:26:42.000000	-0.65505	0.14474	0.56029	435.65	-91.695	-60.914	-0.6323790434246274	0.22391274090000618	0.56029	421.13188151630436	-144.38432704257536	-60.914	-0.6323790434246274	0.22391274090000618	0.7562899999999999	421.13188151630436	-144.38432704257536	-60.914	-0.8842735710408454	0.3085103897769404	-0.35054470607663046	-0.6318669294652025	0.2237948913116525	0.7420647074689797	2.7528	23.355	0.0	0.0	0.0
2021-10-01T23:26:42.000000	-0.69196	0.15247	0.56467	390.82	-81.555	-38.224	-0.668063760583212	0.2361070822644181	0.56467	377.8821409356306	-128.82770659646246	-38.224	-0.668063760583212	0.2361070822644181	0.76067	377.8821409356306	-128.82770659646246	-38.224	-0.8842735710408454	0.3085103897769404	-0.35054470607663046	-0.6318669294652025	0.2237948913116525	0.7420647074689797	2.7528	23.355	0.0	0.0	0.0
2021-10-01T23:26:42.000000	-0.72902	0.16017	0.56754	351.88	-72.762	-20.154	-0.70390102336524	0.2482900292105339	0.56754	340.3129698249762	-115.32963891777703	-20.154	-0.70390102336524	0.2482900292105339	0.7635400000000001	340.3129698249762	-115.32963891777703	-20.154	-0.8842735710408454	0.3085103897769404	-0.35054470607663046	-0.6318669294652025	0.2237948913116525	0.7420647074689797	2.7528	23.355	0.0	0.0	0.0
2021-10-01T23:26:42.000000	-0.76619	0.16782	0.56894	317.89	-65.1	-5.804	-0.7398535837825302	0.26043683123580375	0.56894	307.51791779911315	-103.56057325303802	-5.804	-0.7398535837825302	0.26043683123580375	0.76494	307.51791779911315	-103.56057325303802	-5.804	-0.8842735710408454	0.3085103897769404	-0.35054470607663046	-0.6318669294652025	0.2237948913116525	0.7420647074689797	2.7528	23.355	0.0	0.0	0.0
2021-10-01T23:26:42.000000	-0.80339	0.1754	0.56892	288.07	-58.394	5.5311	-0.7758444952553367	0.2725178366309109	0.56892	278.744305102136	-93.2512547321873	5.5311	-0.7758444952553367	0.2725178366309109	0.76492	278.744305102136	-93.2512547321873	5.5311	-0.8842735710408454	0.3085103897769404	-0.35054470607663046	-0.6318669294652025	0.2237948913116525	0.7420647074689797	2.7528	23.355	0.0	0.0	0.0
2021-10-01T23:26:42.000000	-0.84058	0.1829	0.56753	261.8	-52.501	14.405	-0.8118352844937866	0.2845182195411966	0.56753	253.39432537898438	-84.18379218548779	14.405	-0.8118352844937866	0.2845182195411966	0.76353	253.39432537898438	-84.18379218548779	14.405	-0.8842735710408454	0.3085103897769404	-0.35054470607663046	-0.6318669294652025	0.2237948913116525	0.7420647074689797	2.7528	23.355	0.0	0.0	0.0
2021-10-01T23:26:42.000000	-0.87772	0.19031	0.56485	238.57	-47.306	21.26	-0.8477874782080068	0.2964231541120026	0.56485	230.97591255666367	-76.18156177590777	21.26	-0.8477874782080068	0.2964231541120026	0.76085	230.97591255666367	-76.18156177590777	21.26	-0.8842735710408454	0.3085103897769404	-0.35054470607663046	-0.6318669294652025	0.2237948913116525	0.7420647074689797	2.7528	23.355	0.0	0.0	0.0
2021-10-01T23:26:42.000000	-0.91477	0.19761	0.56095	217.97	-42.713	26.447	-0.8836638284098167	0.3082078898407791	0.56095	211.09391896787687	-69.09904951432708	26.447	-0.8836638284098167	0.3082078898407791	0.75695	211.09391896787687	-69.09904951432708	26.447	-0.8842735710408454	0.3085103897769404	-0.35054470607663046	-0.6318669294652025	0.2237948913116525	0.7420647074689797	2.7528	23.355	0.0	0.0	0.0
2021-10-01T23:26:42.000000	-0.95171	0.2048	0.5559	199.65	-38.641	30.253	-0.9194444858034335	0.31986997612414253	0.5559	193.41090688013628	-62.8129801936132	30.253	-0.9194444858034335	0.31986997612414253	0.7519	193.41090688013628	-62.8129801936132	30.253	-0.8842735710408454	0.3085103897769404	-0.35054470607663046	-0.6318669294652025	0.2237948913116525	0.7420647074689797	2.7528	23.355	0.0	0.0	0.0
2021-10-01T23:26:42.000000	-0.98851	0.21188	0.5498	183.32	-35.026	32.911	-0.9550996764451839	0.33140573705701737	0.5498	177.6469034354252	-57.22430231819966	32.911	-0.9550996764451839	0.33140573705701737	0.7458	177.6469034354252	-57.22430231819966	32.911	-0.8842735710408454	0.3085103897769404	-0.35054470607663046	-0.6318669294652025	0.2237948913116525	0.7420647074689797	2.7528	23.355	0.0	0.0	0.0
2021-10-01T23:26:42.000000	-1.0252	0.21884	0.54274	168.74	-31.811	34.611	-0.990660399580433	0.3428089238965879	0.54274	163.57070130399856	-52.247038154502874	34.611	-0.990660399580433	0.3428089238965879	0.73874	163.57070130399856	-52.247038154502874	34.611	-0.8842735710408454	0.3085103897769404	-0.35054470607663046	-0.6318669294652025	0.2237948913116525	0.7420647074689797	2.7528	23.355	0.0	0.0	0.0
2021-10-01T23:26:42.000000	-1.0617	0.22567	0.53483	155.72	-28.95	35.513	-1.0260484833277435	0.35405980958142835	0.53483	150.99936856370624	-47.81225359007874	35.513	-1.0260484833277435	0.35405980958142835	0.7308300000000001	150.99936856370624	-47.81225359007874	35.513	-0.8842735710408454	0.3085103897769404	-0.35054470607663046	-0.6318669294652025	0.2237948913116525	0.7420647074689797	2.7528	23.355	0.0	0.0	0.0
2021-10-01T23:26:42.000000	-1.098	0.23238	0.52617	144.09	-26.404	35.753	-1.061252777737532	0.365167093457738	0.52617	139.76896487699622	-43.8604123693906	35.753	-1.061252777737532	0.365167093457738	0.72217	139.76896487699622	-43.8604123693906	35.753	-0.8842735710408454	0.3085103897769404	-0.35054470607663046	-0.6318669294652025	0.2237948913116525	0.7420647074689797	2.7528	23.355	0.0	0.0	0.0
2021-10-01T23:26:42.000000	-1.1342	0.23897	0.51686	133.71	-24.139	35.447	-1.0963725292887105	0.37614302854243525	0.51686	129.74471119914412	-40.340616465922885	35.447	-1.0963725292887105	0.37614302854243525	0.71286	129.74471119914412	-40.340616465922885	35.447	-0.8842735710408454	0.3085103897769404	-0.35054470607663046	-0.6318669294652025	0.2237948913116525	0.7420647074689797	2.7528	23.355	0.0	0.0	0.0
2021-10-01T23:26:42.000000	-1.1703	0.24544	0.50704	124.45	-22.127	34.696	-1.131407737981279	0.38698761483552	0.50704	120.80101795230158	-37.209147943586544	34.696	-1.131407737981279	0.38698761483552	0.7030400000000001	120.80101795230158	-37.209147943586544	34.696	-0.8842735710408454	0.3085103897769404	-0.35054470607663046	-0.6318669294652025	0.2237948913116525	0.7420647074689797	2.7528	23.355	0.0	0.0	0.0
2021-10-01T23:26:42.000000	-1.2063	0.25179	0.4968	116.21	-20.343	33.591	-1.166358403815238	0.3977008523369923	0.4968	112.84170191178634	-34.428942165735364	33.591	-1.166358403815238	0.3977008523369923	0.6928000000000001	112.84170191178634	-34.428942165735364	33.591	-0.8842735710408454	0.3085103897769404	-0.35054470607663046	-0.6318669294652025	0.2237948913116525	0.7420647074689797	2.7528	23.355	0.0	0.0	0.0
2021-10-01T23:26:42.000000	-1.2423	0.25803	0.48628	108.91	-18.765	32.217	-1.2013225479678067	0.4083049187116615	0.48628	105.79006155819097	-31.968362493474153	32.217	-1.2013225479678067	0.4083049187116615	0.68228	105.79006155819097	-31.968362493474153	32.217	-0.8842735710408454	0.3085103897769404	-0.35054470607663046	-0.6318669294652025	0.2237948913116525	0.7420647074689797	2.7528	23.355	0.0	0.0	0.0
2021-10-01T23:26:42.000000	-1.2782	0.26417	0.47559	102.45	-17.373	30.651	-1.236199698658382	0.41879748559050073	0.47559	99.54930101598721	-29.795306614102273	30.651	-1.236199698658382	0.41879748559050073	0.67159	99.54930101598721	-29.795306614102273	30.651	-0.8842735710408454	0.3085103897769404	-0.35054470607663046	-0.6318669294652025	0.2237948913116525	0.7420647074689797	2.7528	23.355	0.0	0.0	0.0
2021-10-01T23:26:42.000000	-1.3141	0.27021	0.46483	96.767	-16.15	28.966	-1.2710891023658752	0.429190805990428	0.46483	94.05897801633672	-27.885183225546218	28.966	-1.2710891023658752	0.429190805990428	0.66083	94.05897801633672	-27.885183225546218	28.966	-0.8842735710408454	0.3085103897769404	-0.35054470607663046	-0.6318669294652025	0.2237948913116525	0.7420647074689797	2.7528	23.355	0.0	0.0	0.0
2021-10-01T23:26:42.000000	-1.35	0.27616	0.45412	91.783	-15.079	27.23	-1.3059895337885954	0.43949480455933465	0.45412	89.24376331856436	-26.211563073194746	27.23	-1.3059895337885954	0.43949480455933465	0.65012	89.24376331856436	-26.211563073194746	27.23	-0.8842735710408454	0.3085103897769404	-0.35054470607663046	-0.6318669294652025	0.2237948913116525	0.7420647074689797	2.7528	23.355	0.0	0.0	0.0
2021-10-01T23:26:42.000000	-1.386	0.28203	0.44352	87.426	-14.142	25.505	-1.3409990141037613	0.44973165896203	0.44352	85.03440500089887	-24.74775961866257	25.505	-1.3409990141037613	0.44973165896203	0.6395200000000001	85.03440500089887	-24.74775961866257	25.505	-0.8842735710408454	0.3085103897769404	-0.35054470607663046	-0.6318669294652025	0.2237948913116525	0.7420647074689797	2.7528	23.355	0.0	0.0	0.0
2021-10-01T23:26:42.000000	-1.4221	0.28782	0.43312	83.623	-13.325	23.845	-1.3761175433113741	0.4599013691985142	0.43312	81.36016855610315	-23.47093365255172	23.845	-1.3761175433113741	0.4599013691985142	0.62912	81.36016855610315	-23.47093365255172	23.845	-0.8842735710408454	0.3085103897769404	-0.35054470607663046	-0.6318669294652025	0.2237948913116525	0.7420647074689797	2.7528	23.355	0.0	0.0	0.0
2021-10-01T23:26:42.000000	-1.4582	0.29353	0.42295	80.302	-12.612	22.293	-1.4112458749325216	0.4699916822518688	0.42295	78.15155700206759	-22.356383566055165	22.293	-1.4112458749325216	0.4699916822518688	0.61895	78.15155700206759	-22.356383566055165	22.293	-0.8842735710408454	0.3085103897769404	-0.35054470607663046	-0.6318669294652025	0.2237948913116525	0.7420647074689797	2.7528	23.355	0.0	0.0	0.0
2021-10-01T23:26:42.000000	-1.4944	0.29918	0.41304	77.39	-11.987	20.883	-1.4464808048427318	0.4800347004347947	0.41304	75.33808089189344	-21.37928522019667	20.883	-1.4464808048427318	0.4800347004347947	0.60904	75.33808089189344	-21.37928522019667	20.883	-0.8842735710408454	0.3085103897769404	-0.35054470607663046	-0.6318669294652025	0.2237948913116525	0.7420647074689797	2.7528	23.355	0.0	0.0	0.0
2021-10-01T23:26:42.000000	-1.5307	0.30476	0.40338	74.819	-11.436	19.632	-1.4818235583436963	0.4900204990994004	0.40338	72.85396804228922	-20.517412056424178	19.632	-1.4818235583436963	0.4900204990994004	0.59938	72.85396804228922	-20.517412056424178	19.632	-0.8842735710408454	0.3085103897769404	-0.35054470607663046	-0.6318669294652025	0.2237948913116525	0.7420647074689797	2.7528	23.355	0.0	0.0	0.0
2021-10-01T23:26:42.000000	-1.5671	0.31029	0.39396	72.525	-10.947	18.549	-1.5172716848320322	0.4999689275414685	0.39396	70.63717106878153	-19.751012566440583	18.549	-1.5172716848320322	0.4999689275414685	0.58996	70.63717106878153	-19.751012566440583	18.549	-0.8842735710408454	0.3085103897769404	-0.35054470607663046	-0.6318669294652025	0.2237948913116525	0.7420647074689797	2.7528	23.355	0.0	0.0	0.0
2021-10-01T23:26:42.000000	-1.6035	0.31575	0.38475	70.452	-10.508	17.629	-1.5527283884322105	0.5098478834482982	0.38475	68.6335823052099	-19.061315483302245	17.629	-1.5527283884322105	0.5098478834482982	0.58075	68.6335823052099	-19.061315483302245	17.629	-0.8842735710408454	0.3085103897769404	-0.35054470607663046	-0.6318669294652025	0.2237948913116525	0.7420647074689797	2.7528	23.355	0.0	0.0	0.0
2021-10-01T23:26:42.000000	-1.64	0.32116	0.37571	68.552	-10.109	16.862	-1.58829046501976	0.5196894691325904	0.37571	66.79678874338849	-18.432514710997225	16.862	-1.58829046501976	0.5196894691325904	0.5717099999999999	66.79678874338849	-18.432514710997225	16.862	-0.8842735710408454	0.3085103897769404	-0.35054470607663046	-0.6318669294652025	0.2237948913116525	0.7420647074689797	2.7528	23.355	0.0	0.0	0.0
2021-10-01T23:26:42.000000	-1.6765	0.32652	0.36678	66.786	-9.7427	16.23	-1.623858668115769	0.5294814315774266	0.36678	65.08897872677669	-17.852586579966825	16.23	-1.623858668115769	0.5294814315774266	0.5627800000000001	65.08897872677669	-17.852586579966825	16.23	-0.8842735710408454	0.3085103897769404	-0.35054470607663046	-0.6318669294652025	0.2237948913116525	0.7420647074689797	2.7528	23.355	0.0	0.0	0.0
2021-10-01T23:26:42.000000	-1.713	0.33182	0.35794	65.121	-9.4024	15.716	-1.6594342230219286	0.5392138461349156	0.35794	63.478221869467106	-17.310838080540947	15.716	-1.6594342230219286	0.5392138461349156	0.55394	63.478221869467106	-17.310838080540947	15.716	-0.8842735710408454	0.3085103897769404	-0.35054470607663046	-0.6318669294652025	0.2237948913116525	0.7420647074689797	2.7528	23.355	0.0	0.0	0.0
2021-10-01T23:26:42.000000	-1.7496	0.33707	0.34913	63.535	-9.0831	15.299	-1.695115150915459	0.548908890469867	0.34913	61.943296596945075	-16.79961122505197	15.299	-1.695115150915459	0.548908890469867	0.54513	61.943296596945075	-16.79961122505197	15.299	-0.8842735710408454	0.3085103897769404	-0.35054470607663046	-0.6318669294652025	0.2237948913116525	0.7420647074689797	2.7528	23.355	0.0	0.0	0.0
2021-10-01T23:26:42.000000	-1.7862	0.34227	0.34032	62.01	-8.7811	14.961	-1.7308022053174488	0.5585543115653625	0.34032	60.466791904632416	-16.31302835073488	14.961	-1.7308022053174488	0.5585543115653625	0.53632	60.466791904632416	-16.31302835073488	14.961	-0.8842735710408454	0.3085103897769404	-0.35054470607663046	-0.6318669294652025	0.2237948913116525	0.7420647074689797	2.7528	23.355	0.0	0.0	0.0
2021-10-01T23:26:42.000000	-1.8227	0.34743	0.33147	60.532	-8.4934	14.685	-1.766394914447294	0.568147781052375	0.33147	59.035180875989006	-15.846396640853758	14.685	-1.766394914447294	0.568147781052375	0.52747	59.035180875989006	-15.846396640853758	14.685	-0.8842735710408454	0.3085103897769404	-0.35054470607663046	-0.6318669294652025	0.2237948913116525	0.7420647074689797	2.7528	23.355	0.0	0.0	0.0
2021-10-01T23:26:42.000000	-1.8593	0.35253	0.32257	59.092	-8.218	14.457	-1.8020942218662017	0.5776939556689585	0.32257	57.639776388251164	-15.39662839430773	14.457	-1.8020942218662017	0.5776939556689585	0.51857	57.639776388251164	-15.39662839430773	14.457	-0.8842735710408454	0.3085103897769404	-0.35054470607663046	-0.6318669294652025	0.2237948913116525	0.7420647074689797	2.7528	23.355	0.0	0.0	0.0
2021-10-01T23:26:42.000000	-1.8958	0.35759	0.31358	57.682	-7.9533	14.265	-1.837699184012965	0.5871881786770592	0.31358	56.27283477137663	-14.961155426080744	14.265	-1.837699184012965	0.5871881786770592	0.50958	56.27283477137663	-14.961155426080744	14.265	-0.8842735710408454	0.3085103897769404	-0.35054470607663046	-0.6318669294652025	0.2237948913116525	0.7420647074689797	2.7528	23.355	0.0	0.0	0.0
2021-10-01T23:26:42.000000	-1.9323	0.36261	0.3045	56.298	-7.6978	14.1	-1.8733090473664955	0.596642703093595	0.3045	54.930569961462695	-14.537998918312393	14.1	-1.8733090473664955	0.596642703093595	0.5005	54.930569961462695	-14.537998918312393	14.1	-0.8842735710408454	0.3085103897769404	-0.35054470607663046	-0.6318669294652025	0.2237948913116525	0.7420647074689797	2.7528	23.355	0.0	0.0	0.0
2021-10-01T23:26:42.000000	-1.9688	0.36758	0.29529	54.935	-7.4506	13.955	-1.9089250372284856	0.606047604270675	0.29529	53.60812991171603	-14.12565300184656	13.955	-1.9089250372284856	0.606047604270675	0.49129	53.60812991171603	-14.12565300184656	13.955	-0.8842735710408454	0.3085103897769404	-0.35054470607663046	-0.6318669294652025	0.2237948913116525	0.7420647074689797	2.7528	23.355	0.0	0.0	0.0
2021-10-01T23:26:42.000000	-2.0053	0.37251	0.28595	53.589	-7.2108	13.825	-1.9445459282972426	0.6154128068561903	0.28595	52.30165504013243	-13.722734337696306	13.825	-1.9445459282972426	0.6154128068561903	0.48195	52.30165504013243	-13.722734337696306	13.825	-0.8842735710408454	0.3085103897769404	-0.35054470607663046	-0.6318669294652025	0.2237948913116525	0.7420647074689797	2.7528	23.355	0.0	0.0	0.0
2021-10-01T23:26:42.000000	-2.0418	0.37739	0.27648	52.256	-6.9774	13.707	-1.9801729458744588	0.6247283862022495	0.27648	51.00729801772461	-13.327760340395782	13.707	-1.9801729458744588	0.6247283862022495	0.47248	51.00729801772461	-13.327760340395782	13.707	-0.8842735710408454	0.3085103897769404	-0.35054470607663046	-0.6318669294652025	0.2237948913116525	0.7420647074689797	2.7528	23.355	0.0	0.0	0.0
2021-10-01T23:26:42.000000	-2.0782	0.38223	0.26684	50.929	-6.7494	13.598	-2.0157056181795303	0.6339920139398257	0.26684	49.71823412113791	-12.938880833971593	13.598	-2.0157056181795303	0.6339920139398257	0.46284000000000003	49.71823412113791	-12.938880833971593	13.598	-0.8842735710408454	0.3085103897769404	-0.35054470607663046	-0.6318669294652025	0.2237948913116525	0.7420647074689797	2.7528	23.355	0.0	0.0	0.0
2021-10-01T23:26:42.000000	-2.1145	0.38704	0.25704	49.604	-6.5259	13.495	-2.051142719910766	0.6432136147168103	0.25704	48.43060376836813	-12.554712479436802	13.495	-2.051142719910766	0.6432136147168103	0.45304	48.43060376836813	-12.554712479436802	13.495	-0.8842735710408454	0.3085103897769404	-0.35054470607663046	-0.6318669294652025	0.2237948913116525	0.7420647074689797	2.7528	23.355	0.0	0.0	0.0
2021-10-01T23:26:42.000000	-2.1509	0.3918	0.24706	48.273	-6.3058	13.398	-2.0866851946293723	0.6523978452712571	0.24706	47.13660202428842	-12.173183324169921	13.398	-2.0866851946293723	0.6523978452712571	0.44306	47.13660202428842	-12.173183324169921	13.398	-0.8842735710408454	0.3085103897769404	-0.35054470607663046	-0.6318669294652025	0.2237948913116525	0.7420647074689797	2.7528	23.355	0.0	0.0	0.0
2021-10-01T23:26:42.000000	-2.1871	0.39652	0.23689	46.929	-6.0881	13.303	-2.122034077596922	0.6615178712003026	0.23689	45.829404165544126	-11.792443192197553	13.303	-2.122034077596922	0.6615178712003026	0.43289	45.829404165544126	-11.792443192197553	13.303	-0.8842735710408454	0.3085103897769404	-0.35054470607663046	-0.6318669294652025	0.2237948913116525	0.7420647074689797	2.7528	23.355	0.0	0.0	0.0
2021-10-01T23:26:42.000000	-2.2233	0.4012	0.2265	45.565	-5.8715	13.21	-2.157387861771239	0.6705981985377835	0.2265	44.50222222783137	-11.410344168109562	13.21	-2.157387861771239	0.6705981985377835	0.4225	44.50222222783137	-11.410344168109562	13.21	-0.8842735710408454	0.3085103897769404	-0.35054470607663046	-0.6318669294652025	0.2237948913116525	0.7420647074689797	2.7528	23.355	0.0	0.0	0.0
2021-10-01T23:26:42.000000	-2.2595	0.40585	0.2159	44.17	-5.6548	13.115	-2.192745321850632	0.6796487519315907	0.2159	43.144286134672846	-11.024347462298003	13.115	-2.192745321850632	0.6796487519315907	0.41190000000000004	43.144286134672846	-11.024347462298003	13.115	-0.8842735710408454	0.3085103897769404	-0.35054470607663046	-0.6318669294652025	0.2237948913116525	0.7420647074689797	2.7528	23.355	0.0	0.0	0.0
2021-10-01T23:26:42.000000	-2.2956	0.41045	0.20504	42.734	-5.4369	13.016	-2.2280096619595713	0.6886374290690238	0.20504	41.745806021363485	-10.63213606180302	13.016	-2.2280096619595713	0.6886374290690238	0.40104	41.745806021363485	-10.63213606180302	13.016	-0.8842735710408454	0.3085103897769404	-0.35054470607663046	-0.6318669294652025	0.2237948913116525	0.7420647074689797	2.7528	23.355	0.0	0.0	0.0
2021-10-01T23:26:42.000000	-2.3316	0.41502	0.19393	41.247	-5.2162	12.911	-2.263178431494675	0.6975840792458651	0.19393	40.29705328828278	-10.2308967212702	12.911	-2.263178431494675	0.6975840792458651	0.38993	40.29705328828278	-10.2308967212702	12.911	-0.8842735710408454	0.3085103897769404	-0.35054470607663046	-0.6318669294652025	0.2237948913116525	0.7420647074689797	2.7528	23.355	0.0	0.0	0.0
2021-10-01T23:26:42.000000	-2.3675	0.41955	0.18251	39.693	-4.9911	12.796	-2.2982528557576343	0.7064787778142234	0.18251	38.782344547075546	-9.817081014330032	12.796	-2.2982528557576343	0.7064787778142234	0.37851	38.782344547075546	-9.817081014330032	12.796	-0.8842735710408454	0.3085103897769404	-0.35054470607663046	-0.6318669294652025	0.2237948913116525	0.7420647074689797	2.7528	23.355	0.0	0.0	0.0
2021-10-01T23:26:42.000000	-2.4034	0.42404	0.17078	38.055	-4.7597	12.669	-2.3333321812273606	0.7153337777910169	0.17078	37.185040703648205	-9.386720245007087	12.669	-2.3333321812273606	0.7153337777910169	0.36678	37.185040703648205	-9.386720245007087	12.669	-0.8842735710408454	0.3085103897769404	-0.35054470607663046	-0.6318669294652025	0.2237948913116525	0.7420647074689797	2.7528	23.355	0.0	0.0	0.0
2021-10-01T23:26:42.000000	-2.4391	0.4285	0.15868	36.312	-4.5195	12.529	-2.3682166896443384	0.7241344977903004	0.15868	35.48460632285222	-8.934760117775735	12.529	-2.3682166896443384	0.7241344977903004	0.35468	35.48460632285222	-8.934760117775735	12.529	-0.8842735710408454	0.3085103897769404	-0.35054470607663046	-0.6318669294652025	0.2237948913116525	0.7420647074689797	2.7528	23.355	0.0	0.0	0.0
2021-10-01T23:26:42.000000	-2.4747	0.43292	0.14616	34.435	-4.267	12.374	-2.403006852789172	0.732883266181101	0.14616	33.652688781395305	-8.454173630967777	12.374	-2.403006852789172	0.732883266181101	0.34216	33.652688781395305	-8.454173630967777	12.374	-0.8842735710408454	0.3085103897769404	-0.35054470607663046	-0.6318669294652025	0.2237948913116525	0.7420647074689797	2.7528	23.355	0.0	0.0	0.0
2021-10-01T23:26:42.000000	-2.5101	0.4373	0.13314	32.384	-3.9977	12.202	-2.437603424182949	0.7415678299465003	0.13314	31.65014087347401	-7.935593486264871	12.202	-2.437603424182949	0.7415678299465003	0.32914	31.65014087347401	-7.935593486264871	12.202	-0.8842735710408454	0.3085103897769404	-0.35054470607663046	-0.6318669294652025	0.2237948913116525	0.7420647074689797	2.7528	23.355	0.0	0.0	0.0
2021-10-01T23:26:42.000000	-2.5452	0.44163	0.11952	30.102	-3.7045	12.015	-2.47190838264845	0.7501660114216888	0.11952	29.421262070309808	-7.364988964020878	12.015	-2.47190838264845	0.7501660114216888	0.31552	29.421262070309808	-7.364988964020878	12.015	-0.8842735710408454	0.3085103897769404	-0.35054470607663046	-0.6318669294652025	0.2237948913116525	0.7420647074689797	2.7528	23.355	0.0	0.0	0.0
2021-10-01T23:26:42.000000	-2.5801	0.44592	0.1051	27.502	-3.3772	11.812	-2.5060197493628937	0.7586999882714762	0.1051	26.880957742975028	-6.721576798667911	11.812	-2.5060197493628937	0.7586999882714762	0.30110000000000003	26.880957742975028	-6.721576798667911	11.812	-0.8842735710408454	0.3085103897769404	-0.35054470607663046	-0.6318669294652025	0.2237948913116525	0.7420647074689797	2.7528	23.355	0.0	0.0	0.0
2021-10-01T23:26:42.000000	-2.6145	0.45014	0.089613	24.449	-2.9986	11.595	-2.539643460794622	0.767103227501434	0.089613	23.897352663848615	-5.971745022993497	11.595	-2.539643460794622	0.767103227501434	0.285613	23.897352663848615	-5.971745022993497	11.595	-0.8842735710408454	0.3085103897769404	-0.35054470607663046	-0.6318669294652025	0.2237948913116525	0.7420647074689797	2.7528	23.355	0.0	0.0	0.0
2021-10-01T23:26:42.000000	-2.637	0.4529	0.078448	22.051	-2.704	11.445	-2.5616357352828447	0.7725993591260072	0.078448	21.55351948738351	-5.385537550419569	11.445	-2.5616357352828447	0.7725993591260072	0.274448	21.55351948738351	-5.385537550419569	11.445	-0.8842735710408454	0.3085103897769404	-0.35054470607663046	-0.6318669294652025	0.2237948913116525	0.7420647074689797	2.7528	23.355	0.0	0.0	0.0
2021-10-01T23:26:42.000000	-2.6591	0.45561	0.066317	19.234	-2.3594	11.291	-2.5832371503638805	0.7779968554434513	0.066317	18.799970072736865	-4.698366697502252	11.291	-2.5832371503638805	0.7779968554434513	0.262317	18.799970072736865	-4.698366697502252	11.291	-0.8842735710408454	0.3085103897769404	-0.35054470607663046	-0.6318669294652025	0.2237948913116525	0.7420647074689797	2.7528	23.355	0.0	0.0	0.0
2021-10-01T23:26:42.000000	-2.6734	0.45736	0.057479	17.033	-2.0905	11.189	-2.597214969052206	0.7814858502437183	0.057479	16.648503434380125	-4.161804013337622	11.189	-2.597214969052206	0.7814858502437183	0.253479	16.648503434380125	-4.161804013337622	11.189	-0.8842735710408454	0.3085103897769404	-0.35054470607663046	-0.6318669294652025	0.2237948913116525	0.7420647074689797	2.7528	23.355	0.0	0.0	0.0
2021-10-01T23:26:42.000000	-2.6871	0.45904	0.047792	14.473	-1.7777	11.088	-2.6106058859789036	0.7848318544072377	0.047792	14.146121011156943	-3.537683794194174	11.088	-2.6106058859789036	0.7848318544072377	0.243792	14.146121011156943	-3.537683794194174	11.088	-0.8842735710408454	0.3085103897769404	-0.35054470607663046	-0.6318669294652025	0.2237948913116525	0.7420647074689797	2.7528	23.355	0.0	0.0	0.0
2021-10-01T23:26:42.000000	-2.6998	0.46061	0.036902	11.414	-1.4032	10.992	-2.623017816435093	0.7879461572747715	0.036902	11.156058769602165	-2.7911859431400505	10.992	-2.623017816435093	0.7879461572747715	0.232902	11.156058769602165	-2.7911859431400505	10.992	-0.8842735710408454	0.3085103897769404	-0.35054470607663046	-0.6318669294652025	0.2237948913116525	0.7420647074689797	2.7528	23.355	0.0	0.0	0.0
2021-10-01T23:26:42.000000	-2.7109	0.46197	0.024243	7.6426	-0.94056	10.908	-2.63386753456422	0.7906559942658982	0.024243	7.469764421391084	-1.8699217530474148	10.908	-2.63386753456422	0.7906559942658982	0.22024300000000002	7.469764421391084	-1.8699217530474148	10.908	-0.8842735710408454	0.3085103897769404	-0.35054470607663046	-0.6318669294652025	0.2237948913116525	0.7420647074689797	2.7528	23.355	0.0	0.0	0.0
2021-10-01T23:26:42.000000	-2.7182	0.46287	0.0091731	2.93	-0.36087	10.851	-2.6410022503725212	0.792443682811137	0.0091731	2.8637043699644424	-0.7171641641538966	10.851	-2.6410022503725212	0.792443682811137	0.2051731	2.8637043699644424	-0.7171641641538966	10.851	-0.8842735710408454	0.3085103897769404	-0.35054470607663046	-0.6318669294652025	0.2237948913116525	0.7420647074689797	2.7528	23.355	0.0	0.0	0.0
2021-10-01T23:26:42.000000	-2.7186	0.46292	-0.0075319	-2.4075	0.29653	10.848	-2.641393109779709	0.7925423181182658	-0.0075319	-2.3530251087352054	0.58928696622416	10.848	-2.641393109779709	0.7925423181182658	0.1884681	-2.3530251087352054	0.58928696622416	10.848	-0.8842735710408454	0.3085103897769404	-0.35054470607663046	-0.6318669294652025	0.2237948913116525	0.7420647074689797	2.7528	23.355	0.0	0.0	0.0
2021-10-01T23:26:42.000000	-2.7118	0.46209	-0.022849	-7.2151	0.88803	10.9	-2.634746049254125	0.7908853671928566	-0.022849	-7.051922233830063	1.7654059303495044	10.9	-2.634746049254125	0.7908853671928566	0.173151	-7.051922233830063	1.7654059303495044	10.9	-0.8842735710408454	0.3085103897769404	-0.35054470607663046	-0.6318669294652025	0.2237948913116525	0.7420647074689797	2.7528	23.355	0.0	0.0	0.0
2021-10-01T23:26:42.000000	-2.7011	0.46076	-0.035724	-11.072	1.3614	10.983	-2.624289641135569	0.7882543162130764	-0.035724	-10.82175757279545	2.707795597094485	10.983	-2.624289641135569	0.7882543162130764	0.160276	-10.82175757279545	2.707795597094485	10.983	-0.8842735710408454	0.3085103897769404	-0.35054470607663046	-0.6318669294652025	0.2237948913116525	0.7420647074689797	2.7528	23.355	0.0	0.0	0.0
2021-10-01T23:26:42.000000	-2.6748	0.45753	-0.05655	-16.794	2.0614	11.178	-2.598583589628211	0.781826111494724	-0.05655	-16.414869977704004	4.103638577539657	11.178	-2.598583589628211	0.781826111494724	0.13945000000000002	-16.414869977704004	4.103638577539657	11.178	-0.8842735710408454	0.3085103897769404	-0.35054470607663046	-0.6318669294652025	0.2237948913116525	0.7420647074689797	2.7528	23.355	0.0	0.0	0.0
2021-10-01T23:26:42.000000	-2.6459	0.45399	-0.073729	-20.982	2.5732	11.383	-2.5703351140215913	0.7747716642518705	-0.073729	-20.50860157394486	5.124738405146784	11.383	-2.5703351140215913	0.7747716642518705	0.122271	-20.50860157394486	5.124738405146784	11.383	-0.8842735710408454	0.3085103897769404	-0.35054470607663046	-0.6318669294652025	0.2237948913116525	0.7420647074689797	2.7528	23.355	0.0	0.0	0.0
2021-10-01T23:26:42.000000	-2.616	0.45032	-0.088891	-24.299	2.9801	11.585	-2.5411101025478464	0.767465666417249	-0.088891	-23.750749753610705	5.935004899017431	11.585	-2.5411101025478464	0.767465666417249	0.10710900000000001	-23.750749753610705	5.935004899017431	11.585	-0.8842735710408454	0.3085103897769404	-0.35054470607663046	-0.6318669294652025	0.2237948913116525	0.7420647074689797	2.7528	23.355	0.0	0.0	0.0
2021-10-01T23:26:42.000000	-2.5855	0.44658	-0.10277	-27.061	3.3221	11.779	-2.5112981893124737	0.7600166779458799	-0.10277	-26.450032183295708	6.612856184178003	11.779	-2.5112981893124737	0.7600166779458799	0.09323000000000001	-26.450032183295708	6.612856184178003	11.779	-0.8842735710408454	0.3085103897769404	-0.35054470607663046	-0.6318669294652025	0.2237948913116525	0.7420647074689797	2.7528	23.355	0.0	0.0	0.0
2021-10-01T23:26:42.000000	-2.5546	0.44278	-0.11576	-29.443	3.6211	11.962	-2.4810966419716043	0.7524591295194906	-0.11576	-28.77744679039051	7.201470019117132	11.962	-2.4810966419716043	0.7524591295194906	0.08024	-28.77744679039051	7.201470019117132	11.962	-0.8842735710408454	0.3085103897769404	-0.35054470607663046	-0.6318669294652025	0.2237948913116525	0.7420647074689797	2.7528	23.355	0.0	0.0	0.0
2021-10-01T23:26:42.000000	-2.5234	0.43894	-0.12807	-31.552	3.8902	12.133	-2.4506022564007663	0.7448251234507817	-0.12807	-30.837582162114504	7.726958420674798	12.133	-2.4506022564007663	0.7448251234507817	0.06793000000000002	-30.837582162114504	7.726958420674798	12.133	-0.8842735710408454	0.3085103897769404	-0.35054470607663046	-0.6318669294652025	0.2237948913116525	0.7420647074689797	2.7528	23.355	0.0	0.0	0.0
2021-10-01T23:26:42.000000	-2.492	0.43506	-0.13986	-33.457	4.1378	12.292	-2.4199142790788724	0.7371269127566716	-0.13986	-32.69788911549574	8.20611267475319	12.292	-2.4199142790788724	0.7371269127566716	0.056139999999999995	-32.69788911549574	8.20611267475319	12.292	-0.8842735710408454	0.3085103897769404	-0.35054470607663046	-0.6318669294652025	0.2237948913116525	0.7420647074689797	2.7528	23.355	0.0	0.0	0.0
2021-10-01T23:26:42.000000	-2.4605	0.43116	-0.15122	-35.204	4.3697	12.438	-2.38912950588145	0.729396599749861	-0.15122	-34.40331035585242	8.650325464911583	12.438	-2.38912950588145	0.729396599749861	0.044780000000000014	-34.40331035585242	8.650325464911583	12.438	-0.8842735710408454	0.3085103897769404	-0.35054470607663046	-0.6318669294652025	0.2237948913116525	0.7420647074689797	2.7528	23.355	0.0	0.0	0.0
2021-10-01T23:26:42.000000	-2.4288	0.42722	-0.16221	-36.828	4.5899	12.571	-2.358151140932971	0.7216020821176491	-0.16221	-35.98809203012695	9.067855206227847	12.571	-2.358151140932971	0.7216020821176491	0.033790000000000014	-35.98809203012695	9.067855206227847	12.571	-0.8842735710408454	0.3085103897769404	-0.35054470607663046	-0.6318669294652025	0.2237948913116525	0.7420647074689797	2.7528	23.355	0.0	0.0	0.0
2021-10-01T23:26:42.000000	-2.397	0.42325	-0.17289	-38.353	4.8014	12.693	-2.3270772054106557	0.7137655375248454	-0.17289	-37.475685702750624	9.464620017129711	12.693	-2.3270772054106557	0.7137655375248454	0.02311000000000002	-37.475685702750624	9.464620017129711	12.693	-0.8842735710408454	0.3085103897769404	-0.35054470607663046	-0.6318669294652025	0.2237948913116525	0.7420647074689797	2.7528	23.355	0.0	0.0	0.0
2021-10-01T23:26:42.000000	-2.3652	0.41925	-0.18328	-39.798	5.0063	12.804	-2.2960069457934162	0.7058992189883682	-0.18328	-38.88469089136142	9.845032146888794	12.804	-2.2960069457934162	0.7058992189883682	0.012720000000000009	-38.88469089136142	9.845032146888794	12.804	-0.8842735710408454	0.3085103897769404	-0.35054470607663046	-0.6318669294652025	0.2237948913116525	0.7420647074689797	2.7528	23.355	0.0	0.0	0.0
2021-10-01T23:26:42.000000	-2.3332	0.41522	-0.19342	-41.179	5.2062	12.906	-2.2647418691234287	0.6979786204743808	-0.19342	-40.23079098431455	10.212640021874606	12.906	-2.2647418691234287	0.6979786204743808	0.002579999999999999	-40.23079098431455	10.212640021874606	12.906	-0.8842735710408454	0.3085103897769404	-0.35054470607663046	-0.6318669294652025	0.2237948913116525	0.7420647074689797	2.7528	23.355	0.0	0.0	0.0
2021-10-01T23:26:42.000000	-2.3012	0.41117	-0.20333	-42.506	5.4027	13.0	-2.2334792430568244	0.690038172664611	-0.20333	-41.5237145812305	10.57025688744156	13.0	-2.2334792430568244	0.690038172664611	-0.007330000000000003	-41.5237145812305	10.57025688744156	13.0	-0.8842735710408454	0.3085103897769404	-0.35054470607663046	-0.6318669294652025	0.2237948913116525	0.7420647074689797	2.7528	23.355	0.0	0.0	0.0
2021-10-01T23:26:42.000000	-2.2691	0.40708	-0.21303	-43.791	5.5968	13.089	-2.2021222717180753	0.6820457732463583	-0.21303	-42.7752487294095	10.920345570408966	13.089	-2.2021222717180753	0.6820457732463583	-0.01702999999999999	-42.7752487294095	10.920345570408966	13.089	-0.8842735710408454	0.3085103897769404	-0.35054470607663046	-0.6318669294652025	0.2237948913116525	0.7420647074689797	2.7528	23.355	0.0	0.0	0.0
2021-10-01T23:26:42.000000	-2.237	0.40296	-0.22252	-45.042	5.7896	13.174	-2.170768976284402	0.6740235998844322	-0.22252	-43.99319836397841	11.264978023398314	13.174	-2.170768976284402	0.6740235998844322	-0.026519999999999988	-43.99319836397841	11.264978023398314	13.174	-0.8842735710408454	0.3085103897769404	-0.35054470607663046	-0.6318669294652025	0.2237948913116525	0.7420647074689797	2.7528	23.355	0.0	0.0	0.0
2021-10-01T23:26:42.000000	-2.2048	0.39881	-0.23184	-46.265	5.982	13.258	-2.1393201102768926	0.6659593995619141	-0.23184	-45.18340799651968	11.605782645734902	13.258	-2.1393201102768926	0.6659593995619141	-0.03583999999999998	-45.18340799651968	11.605782645734902	13.258	-0.8842735710408454	0.3085103897769404	-0.35054470607663046	-0.6318669294652025	0.2237948913116525	0.7420647074689797	2.7528	23.355	0.0	0.0	0.0
2021-10-01T23:26:42.000000	-2.1726	0.39464	-0.24098	-47.469	6.1749	13.341	-2.1078736948727665	0.6578753499436136	-0.24098	-46.354699532983105	11.944755427251586	13.341	-2.1078736948727665	0.6578753499436136	-0.04497999999999999	-46.354699532983105	11.944755427251586	13.341	-0.8842735710408454	0.3085103897769404	-0.35054470607663046	-0.6318669294652025	0.2237948913116525	0.7420647074689797	2.7528	23.355	0.0	0.0	0.0
2021-10-01T23:26:42.000000	-2.1404	0.39043	-0.24996	-48.658	6.3691	13.425	-2.0764321806754076	0.6497516017337486	-0.24996	-47.51094480838981	12.283180460456382	13.425	-2.0764321806754076	0.6497516017337486	-0.05395999999999998	-47.51094480838981	12.283180460456382	13.425	-0.8842735710408454	0.3085103897769404	-0.35054470607663046	-0.6318669294652025	0.2237948913116525	0.7420647074689797	2.7528	23.355	0.0	0.0	0.0
2021-10-01T23:26:42.000000	-2.1081	0.38619	-0.25879	-49.839	6.5653	13.513	-2.044895095904212	0.6415858265632916	-0.25879	-48.6590053051452	12.622610181885957	13.513	-2.044895095904212	0.6415858265632916	-0.06279000000000001	-48.6590053051452	12.622610181885957	13.513	-0.8842735710408454	0.3085103897769404	-0.35054470607663046	-0.6318669294652025	0.2237948913116525	0.7420647074689797	2.7528	23.355	0.0	0.0	0.0
2021-10-01T23:26:42.000000	-2.0757	0.38191	-0.26749	-51.017	6.7644	13.605	-2.0132636658608725	0.6333680997843516	-0.26749	-49.80373307004261	12.964550460696431	13.605	-2.0132636658608725	0.6333680997843516	-0.07149	-49.80373307004261	12.964550460696431	13.605	-0.8842735710408454	0.3085103897769404	-0.35054470607663046	-0.6318669294652025	0.2237948913116525	0.7420647074689797	2.7528	23.355	0.0	0.0	0.0
2021-10-01T23:26:42.000000	-2.0434	0.37761	-0.27605	-52.196	6.9671	13.702	-1.9817339328998287	0.6251427767265476	-0.27605	-50.94901219112008	13.310186142916912	13.702	-1.9817339328998287	0.6251427767265476	-0.08005000000000001	-50.94901219112008	13.310186142916912	13.702	-0.8842735710408454	0.3085103897769404	-0.35054470607663046	-0.6318669294652025	0.2237948913116525	0.7420647074689797	2.7528	23.355	0.0	0.0	0.0
2021-10-01T23:26:42.000000	-2.011	0.37327	-0.28449	-53.381	7.1741	13.806	-1.9501098546666398	0.6168655020602605	-0.28449	-52.09971922120478	13.660824604745697	13.806	-1.9501098546666398	0.6168655020602605	-0.08849000000000001	-52.09971922120478	13.660824604745697	13.806	-0.8842735710408454	0.3085103897769404	-0.35054470607663046	-0.6318669294652025	0.2237948913116525	0.7420647074689797	2.7528	23.355	0.0	0.0	0.0
2021-10-01T23:26:42.000000	-1.9786	0.3689	-0.29281	-54.575	7.386	13.919	-1.9184894523385263	0.6085584534502998	-0.29281	-53.25875803656255	14.017428915563807	13.919	-1.9184894523385263	0.6085584534502998	-0.09681000000000001	-53.25875803656255	14.017428915563807	13.919	-0.8842735710408454	0.3085103897769404	-0.35054470607663046	-0.6318669294652025	0.2237948913116525	0.7420647074689797	2.7528	23.355	0.0	0.0	0.0
2021-10-01T23:26:42.000000	-1.9461	0.36449	-0.30103	-55.781	7.6035	14.043	-1.8867747047382686	0.6001994532318562	-0.30103	-54.429020260442314	14.381061391231169	14.043	-1.8867747047382686	0.6001994532318562	-0.10503000000000001	-54.429020260442314	14.381061391231169	14.043	-0.8842735710408454	0.3085103897769404	-0.35054470607663046	-0.6318669294652025	0.2237948913116525	0.7420647074689797	2.7528	23.355	0.0	0.0	0.0
2021-10-01T23:26:42.000000	-1.9137	0.36005	-0.30915	-57.002	7.8272	14.182	-1.8551628795219979	0.5918229320866573	-0.30915	-55.613409769109936	14.752685101128804	14.182	-1.8551628795219979	0.5918229320866573	-0.11314999999999997	-55.613409769109936	14.752685101128804	14.182	-0.8842735710408454	0.3085103897769404	-0.35054470607663046	-0.6318669294652025	0.2237948913116525	0.7420647074689797	2.7528	23.355	0.0	0.0	0.0
2021-10-01T23:26:42.000000	-1.8812	0.35558	-0.31719	-58.242	8.0579	14.338	-1.8234554837318913	0.5834043839808666	-0.31719	-56.81579839758652	15.133584137764736	14.338	-1.8234554837318913	0.5834043839808666	-0.12119000000000002	-56.81579839758652	15.133584137764736	14.338	-0.8842735710408454	0.3085103897769404	-0.35054470607663046	-0.6318669294652025	0.2237948913116525	0.7420647074689797	2.7528	23.355	0.0	0.0	0.0
2021-10-01T23:26:42.000000	-1.8487	0.35107	-0.32515	-59.504	8.2964	14.518	-1.7917529891485517	0.5749461372835111	-0.32515	-58.039065516104095	15.524920063477808	14.518	-1.7917529891485517	0.5749461372835111	-0.12915	-58.039065516104095	15.524920063477808	14.518	-0.8842735710408454	0.3085103897769404	-0.35054470607663046	-0.6318669294652025	0.2237948913116525	0.7420647074689797	2.7528	23.355	0.0	0.0	0.0
2021-10-01T23:26:42.000000	-1.8162	0.34652	-0.33305	-60.791	8.5436	14.73	-1.7600553957719793	0.566448191994591	-0.33305	-59.286078241877746	15.927953687085772	14.73	-1.7600553957719793	0.566448191994591	-0.13705	-59.286078241877746	15.927953687085772	14.73	-0.8842735710408454	0.3085103897769404	-0.35054470607663046	-0.6318669294652025	0.2237948913116525	0.7420647074689797	2.7528	23.355	0.0	0.0	0.0
2021-10-01T23:26:42.000000	-1.7837	0.34193	-0.3409	-62.11	8.8007	14.981	-1.7283627036021745	0.557910548114106	-0.3409	-60.56363679222829	16.34473367751985	14.981	-1.7283627036021745	0.557910548114106	-0.14489999999999997	-60.56363679222829	16.34473367751985	14.981	-0.8842735710408454	0.3085103897769404	-0.35054470607663046	-0.6318669294652025	0.2237948913116525	0.7420647074689797	2.7528	23.355	0.0	0.0	0.0
2021-10-01T23:26:42.000000	-1.7621	0.33885	-0.34613	-63.009	8.9784	15.175	-1.7073028570782958	0.5522071049092792	-0.34613	-61.43408902658213	16.63124929264127	15.175	-1.7073028570782958	0.5522071049092792	-0.15012999999999999	-61.43408902658213	16.63124929264127	15.175	-0.8842735710408454	0.3085103897769404	-0.35054470607663046	-0.6318669294652025	0.2237948913116525	0.7420647074689797	2.7528	23.355	0.0	0.0	0.0
2021-10-01T23:26:42.000000	-1.7476	0.33679	-0.3496	-63.62	9.0999	15.319	-1.6931645297845932	0.5483859399905489	-0.3496	-62.025597597177885	16.826699697889673	15.319	-1.6931645297845932	0.5483859399905489	-0.15360000000000001	-62.025597597177885	16.826699697889673	15.319	-0.8842735710408454	0.3085103897769404	-0.35054470607663046	-0.6318669294652025	0.2237948913116525	0.7420647074689797	2.7528	23.355	0.0	0.0	0.0
2021-10-01T23:26:42.000000	-1.738	0.33541	-0.35192	-64.032	9.1824	15.422	-1.6838059594425268	0.5458400489574133	-0.35192	-62.42438435133717	16.95906047269514	15.422	-1.6838059594425268	0.5458400489574133	-0.15592	-62.42438435133717	16.95906047269514	15.422	-0.8842735710408454	0.3085103897769404	-0.35054470607663046	-0.6318669294652025	0.2237948913116525	0.7420647074689797	2.7528	23.355	0.0	0.0	1.0
2021-10-01T23:26:42.000000	-1.7014	0.33014	-0.36074	-65.64	9.5079	15.867	-1.64812748215238	0.5361251553266797	-0.36074	-63.980384162170886	17.479136273598662	15.867	-1.64812748215238	0.5361251553266797	-0.16474	-63.980384162170886	17.479136273598662	15.867	-0.8842735710408454	0.3085103897769404	-0.35054470607663046	-0.6318669294652025	0.2237948913116525	0.7420647074689797	2.7528	23.355	0.0	0.0	2304.3
2021-10-01T23:26:42.000000	-1.6649	0.32482	-0.36961	-67.334	9.8559	16.417	-1.612554377849604	0.5263728914734082	-0.36961	-65.61897901606218	18.032080126807053	16.417	-1.612554377849604	0.5263728914734082	-0.17361	-65.61897901606218	18.032080126807053	16.417	-0.8842735710408454	0.3085103897769404	-0.35054470607663046	-0.6318669294652025	0.2237948913116525	0.7420647074689797	2.7528	23.355	0.0	0.0	0.0
2021-10-01T23:26:42.000000	-1.6284	0.31945	-0.37856	-69.139	10.232	17.09	-1.5769874000552873	0.5165710043806808	-0.37856	-67.36429436379161	18.62651308936892	17.09	-1.5769874000552873	0.5165710043806808	-0.18256	-67.36429436379161	18.62651308936892	17.09	-0.8842735710408454	0.3085103897769404	-0.35054470607663046	-0.6318669294652025	0.2237948913116525	0.7420647074689797	2.7528	23.355	0.0	0.0	0.0
2021-10-01T23:26:42.000000	-1.5919	0.31402	-0.38766	-71.09	10.642	17.904	-1.5414277740711215	0.5067095694006063	-0.38766	-69.25035579799707	19.27248001298256	17.904	-1.5414277740711215	0.5067095694006063	-0.19166	-69.25035579799707	19.27248001298256	17.904	-0.8842735710408454	0.3085103897769404	-0.35054470607663046	-0.6318669294652025	0.2237948913116525	0.7420647074689797	2.7528	23.355	0.0	0.0	0.0
2021-10-01T23:26:42.000000	-1.5555	0.30854	-0.39693	-73.227	11.096	18.875	-1.5059735210743266	0.4968107641979942	-0.39693	-71.31562435553455	19.984905998785354	18.875	-1.5059735210743266	0.4968107641979942	-0.20093	-71.31562435553455	19.984905998785354	18.875	-0.8842735710408454	0.3085103897769404	-0.35054470607663046	-0.6318669294652025	0.2237948913116525	0.7420647074689797	2.7528	23.355	0.0	0.0	0.0
2021-10-01T23:26:42.000000	-1.5192	0.303	-0.40642	-75.602	11.604	20.011	-1.4706258663665945	0.48686466412495316	-0.40642	-73.61048290374639	20.78008726346598	20.011	-1.4706258663665945	0.48686466412495316	-0.21042	-73.61048290374639	20.78008726346598	20.011	-0.8842735710408454	0.3085103897769404	-0.35054470607663046	-0.6318669294652025	0.2237948913116525	0.7420647074689797	2.7528	23.355	0.0	0.0	0.0
2021-10-01T23:26:42.000000	-1.4829	0.29739	-0.41616	-78.274	12.176	21.314	-1.4352867887707053	0.4768490915166739	-0.41616	-76.19226156349875	21.675177734897392	21.314	-1.4352867887707053	0.4768490915166739	-0.22015999999999997	-76.19226156349875	21.675177734897392	21.314	-0.8842735710408454	0.3085103897769404	-0.35054470607663046	-0.6318669294652025	0.2237948913116525	0.7420647074689797	2.7528	23.355	0.0	0.0	0.0
2021-10-01T23:26:42.000000	-1.4467	0.29173	-0.42615	-81.308	12.828	22.772	-1.4000530841621868	0.46679614868585684	-0.42615	-79.12351006337742	22.694021310702347	22.772	-1.4000530841621868	0.46679614868585684	-0.23014999999999997	-79.12351006337742	22.694021310702347	22.772	-0.8842735710408454	0.3085103897769404	-0.35054470607663046	-0.6318669294652025	0.2237948913116525	0.7420647074689797	2.7528	23.355	0.0	0.0	0.0
2021-10-01T23:26:42.000000	-1.4106	0.28599	-0.4364	-84.775	13.573	24.362	-1.364928428446115	0.4566760616888287	-0.4364	-82.47310051121045	23.858219675151346	24.362	-1.364928428446115	0.4566760616888287	-0.2404	-82.47310051121045	23.858219675151346	24.362	-0.8842735710408454	0.3085103897769404	-0.35054470607663046	-0.6318669294652025	0.2237948913116525	0.7420647074689797	2.7528	23.355	0.0	0.0	0.0
2021-10-01T23:26:42.000000	-1.3746	0.28017	-0.44687	-88.746	14.426	26.048	-1.3299128216224896	0.44648883052558913	-0.44687	-86.3096599544875	25.19135944209312	26.048	-1.3299128216224896	0.44648883052558913	-0.25087	-86.3096599544875	25.19135944209312	26.048	-0.8842735710408454	0.3085103897769404	-0.35054470607663046	-0.6318669294652025	0.2237948913116525	0.7420647074689797	2.7528	23.355	0.0	0.0	0.0
2021-10-01T23:26:42.000000	-1.3386	0.27428	-0.45751	-93.294	15.403	27.782	-1.294905791910707	0.43623212682711143	-0.45751	-90.70367784010735	26.71826475050389	27.782	-1.294905791910707	0.43623212682711143	-0.26150999999999996	-90.70367784010735	26.71826475050389	27.782	-0.8842735710408454	0.3085103897769404	-0.35054470607663046	-0.6318669294652025	0.2237948913116525	0.7420647074689797	2.7528	23.355	0.0	0.0	0.0
2021-10-01T23:26:42.000000	-1.3027	0.2683	-0.46825	-98.492	16.521	29.509	-1.2600090363930625	0.42589835431453116	-0.46825	-95.72552108479951	28.46475220414899	29.509	-1.2600090363930625	0.42589835431453116	-0.27225	-95.72552108479951	28.46475220414899	29.509	-0.8842735710408454	0.3085103897769404	-0.35054470607663046	-0.6318669294652025	0.2237948913116525	0.7420647074689797	2.7528	23.355	0.0	0.0	0.0
2021-10-01T23:26:42.000000	-1.2668	0.26223	-0.47899	-104.41	17.796	31.164	-1.2251233085906446	0.4154752599709304	-0.47899	-101.44270174109535	30.45527835149709	31.164	-1.2251233085906446	0.4154752599709304	-0.28299	-101.44270174109535	30.45527835149709	31.164	-0.8842735710408454	0.3085103897769404	-0.35054470607663046	-0.6318669294652025	0.2237948913116525	0.7420647074689797	2.7528	23.355	0.0	0.0	0.0
2021-10-01T23:26:42.000000	-1.2309	0.25606	-0.48965	-111.13	19.245	32.678	-1.190249833805145	0.4049529191484177	-0.48965	-107.93451890882652	32.71676256783617	32.678	-1.190249833805145	0.4049529191484177	-0.29364999999999997	-107.93451890882652	32.71676256783617	32.678	-0.8842735710408454	0.3085103897769404	-0.35054470607663046	-0.6318669294652025	0.2237948913116525	0.7420647074689797	2.7528	23.355	0.0	0.0	0.0
2021-10-01T23:26:42.000000	-1.1949	0.24978	-0.50009	-118.72	20.886	33.975	-1.1552905908593434	0.3943091541821837	-0.50009	-115.2662546506078	35.27540127087478	33.975	-1.1552905908593434	0.3943091541821837	-0.30409	-115.2662546506078	35.27540127087478	33.975	-0.8842735710408454	0.3085103897769404	-0.35054470607663046	-0.6318669294652025	0.2237948913116525	0.7420647074689797	2.7528	23.355	0.0	0.0	0.0
2021-10-01T23:26:42.000000	-1.1589	0.2434	-0.51021	-127.27	22.74	34.977	-1.1203436009304601	0.3835661427370378	-0.51021	-123.52465766390699	38.16306393641082	34.977	-1.1203436009304601	0.3835661427370378	-0.31421000000000004	-123.52465766390699	38.16306393641082	34.977	-0.8842735710408454	0.3085103897769404	-0.35054470607663046	-0.6318669294652025	0.2237948913116525	0.7420647074689797	2.7528	23.355	0.0	0.0	0.0
2021-10-01T23:26:42.000000	-1.1227	0.23689	-0.51988	-136.88	24.829	35.597	-1.085214046965747	0.37266960483547007	-0.51988	-132.80627876391395	41.413837806723166	35.597	-1.085214046965747	0.37266960483547007	-0.32388	-132.80627876391395	41.413837806723166	35.597	-0.8842735710408454	0.3085103897769404	-0.35054470607663046	-0.6318669294652025	0.2237948913116525	0.7420647074689797	2.7528	23.355	0.0	0.0	0.0
2021-10-01T23:26:42.000000	-1.0865	0.23026	-0.52899	-147.64	27.18	35.742	-1.0500991966213356	0.36165397115920805	-0.52899	-143.19713146708142	45.065547146344414	35.742	-1.0500991966213356	0.36165397115920805	-0.33298999999999995	-143.19713146708142	45.065547146344414	35.742	-0.8842735710408454	0.3085103897769404	-0.35054470607663046	-0.6318669294652025	0.2237948913116525	0.7420647074689797	2.7528	23.355	0.0	0.0	0.0
2021-10-01T23:26:42.000000	-1.0501	0.22351	-0.53743	-159.7	29.822	35.305	-1.0148005569394025	0.35049473567441536	-0.53743	-154.84253211687093	49.165352959536406	35.305	-1.0148005569394025	0.35049473567441536	-0.34142999999999996	-154.84253211687093	49.165352959536406	35.305	-0.8842735710408454	0.3085103897769404	-0.35054470607663046	-0.6318669294652025	0.2237948913116525	0.7420647074689797	2.7528	23.355	0.0	0.0	0.0
2021-10-01T23:26:42.000000	-1.0135	0.21664	-0.54508	-173.19	32.791	34.164	-0.9793181279199475	0.339191898381092	-0.54508	-167.86709004977726	53.76491290070111	34.164	-0.9793181279199475	0.339191898381092	-0.34908	-167.86709004977726	53.76491290070111	34.164	-0.8842735710408454	0.3085103897769404	-0.35054470607663046	-0.6318669294652025	0.2237948913116525	0.7420647074689797	2.7528	23.355	0.0	0.0	0.0
2021-10-01T23:26:42.000000	-0.97684	0.20965	-0.55185	-188.3	36.128	32.179	-0.9437908546334475	0.3277626135029234	-0.55185	-182.45434983879645	58.928198758337075	32.179	-0.9437908546334475	0.3277626135029234	-0.35584999999999994	-182.45434983879645	58.928198758337075	32.179	-0.8842735710408454	0.3085103897769404	-0.35054470607663046	-0.6318669294652025	0.2237948913116525	0.7420647074689797	2.7528	23.355	0.0	0.0	0.0
2021-10-01T23:26:42.000000	-0.94	0.20253	-0.55762	-205.23	39.882	29.179	-0.9081008666068996	0.3161822527717165	-0.55762	-198.79680046346226	64.7283473409476	29.179	-0.9081008666068996	0.3161822527717165	-0.36162	-198.79680046346226	64.7283473409476	29.179	-0.8842735710408454	0.3085103897769404	-0.35054470607663046	-0.6318669294652025	0.2237948913116525	0.7420647074689797	2.7528	23.355	0.0	0.0	0.0
2021-10-01T23:26:42.000000	-0.90302	0.1953	-0.56231	-224.25	44.111	24.962	-0.8722854118284855	0.30447556669002107	-0.56231	-217.1553006670242	71.25600475198081	24.962	-0.8722854118284855	0.30447556669002107	-0.36630999999999997	-217.1553006670242	71.25600475198081	24.962	-0.8842735710408454	0.3085103897769404	-0.35054470607663046	-0.6318669294652025	0.2237948913116525	0.7420647074689797	2.7528	23.355	0.0	0.0	0.0
2021-10-01T23:26:42.000000	-0.86594	0.18796	-0.56584	-245.64	48.886	19.279	-0.8363841888897694	0.2926474564646043	-0.56584	-237.7990409484234	78.61594443883527	19.279	-0.8363841888897694	0.2926474564646043	-0.36984	-237.7990409484234	78.61594443883527	19.279	-0.8842735710408454	0.3085103897769404	-0.35054470607663046	-0.6318669294652025	0.2237948913116525	0.7420647074689797	2.7528	23.355	0.0	0.0	0.0
2021-10-01T23:26:42.000000	-0.82878	0.18053	-0.56812	-269.78	54.292	11.826	-0.8004145964831503	0.2807202219946323	-0.56812	-261.09474286314446	86.93908737287535	11.826	-0.8004145964831503	0.2807202219946323	-0.37211999999999995	-261.09474286314446	86.93908737287535	11.826	-0.8842735710408454	0.3085103897769404	-0.35054470607663046	-0.6318669294652025	0.2237948913116525	0.7420647074689797	2.7528	23.355	0.0	0.0	0.0
2021-10-01T23:26:42.000000	-0.79158	0.173	-0.56908	-297.12	60.429	2.2226	-0.7644175585018845	0.2686888398389812	-0.56908	-287.4767625493725	96.37981860914505	2.2226	-0.7644175585018845	0.2686888398389812	-0.37308	-287.4767625493725	96.37981860914505	2.2226	-0.8842735710408454	0.3085103897769404	-0.35054470607663046	-0.6318669294652025	0.2237948913116525	0.7420647074689797	2.7528	23.355	0.0	0.0	0.0
