# Supplementary material for: Direct evidence of substorm-related impulsive injections of electrons at Mercury
Source: Nat Commun. 2023 Jul 18;14:4019. doi: 10.1038/s41467-023-39565-4 (PMC10354196; doi:10.1038/s41467-023-39565-4)
Supplement: Supplementary file 3 — SourceDatafile [file 41467_2023_39565_MOESM3_ESM.zip › SourceDataFile/FieldLinetracing/Final_KT17tracing_000064.txt]

2021-10-01T23:16:04.000000	-0.32437	0.35744	0.65979	361.88	-370.58	-312.17	-0.27812861997379296	0.3944917252002549	0.65979	313.7459277905715	-412.1288191753077	-312.17	-0.27812861997379296	0.3944917252002549	0.85579	313.7459277905715	-412.1288191753077	-312.17	-0.4915256379664859	0.6532996024756965	-0.575849091886699	-0.29695641313364424	0.4199992534817937	0.8575648755479299	3.4073	22.009	0.0	0.0	0.0
2021-10-01T23:16:04.000000	-0.34482	0.37825	0.67675	330.85	-334.35	-263.61	-0.29587467209057955	0.41765065942159363	0.67675	287.38901341370473	-372.36970871581036	-263.61	-0.29587467209057955	0.41765065942159363	0.8727499999999999	287.38901341370473	-372.36970871581036	-263.61	-0.4915256379664859	0.6532996024756965	-0.575849091886699	-0.29695641313364424	0.4199992534817937	0.8575648755479299	3.4073	22.009	0.0	0.0	0.0
2021-10-01T23:16:04.000000	-0.36579	0.39929	0.69278	303.84	-302.78	-222.79	-0.3141086239587958	0.44110157623240454	0.69278	264.450816900704	-337.728055453719	-222.79	-0.3141086239587958	0.44110157623240454	0.8887799999999999	264.450816900704	-337.728055453719	-222.79	-0.4915256379664859	0.6532996024756965	-0.575849091886699	-0.29695641313364424	0.4199992534817937	0.8575648755479299	3.4073	22.009	0.0	0.0	0.0
2021-10-01T23:16:04.000000	-0.38725	0.42052	0.70786	280.2	-275.13	-188.32	-0.3328056028415355	0.46480110113604733	0.70786	244.37690846383748	-307.3897908351173	-188.32	-0.3328056028415355	0.46480110113604733	0.9038600000000001	244.37690846383748	-307.3897908351173	-188.32	-0.4915256379664859	0.6532996024756965	-0.575849091886699	-0.29695641313364424	0.4199992534817937	0.8575648755479299	3.4073	22.009	0.0	0.0	0.0
2021-10-01T23:16:04.000000	-0.40921	0.44192	0.72197	259.4	-250.79	-159.08	-0.35197798399007346	0.48873061013843155	0.72197	226.71602516807354	-280.68457034897625	-159.08	-0.35197798399007346	0.48873061013843155	0.91797	226.71602516807354	-280.68457034897625	-159.08	-0.4915256379664859	0.6532996024756965	-0.575849091886699	-0.29695641313364424	0.4199992534817937	0.8575648755479299	3.4073	22.009	0.0	0.0	0.0
2021-10-01T23:16:04.000000	-0.43165	0.46344	0.73509	241.01	-229.28	-134.19	-0.3716120446170863	0.5128380293967176	0.73509	211.1002216352989	-257.08332292377054	-134.19	-0.3716120446170863	0.5128380293967176	0.93109	211.1002216352989	-257.08332292377054	-134.19	-0.4915256379664859	0.6532996024756965	-0.575849091886699	-0.29695641313364424	0.4199992534817937	0.8575648755479299	3.4073	22.009	0.0	0.0	0.0
2021-10-01T23:16:04.000000	-0.45456	0.48505	0.74721	224.68	-210.19	-112.91	-0.39170153597975865	0.53709235966554	0.74721	197.23237255868682	-236.13625243674755	-112.91	-0.39170153597975865	0.53709235966554	0.9432100000000001	197.23237255868682	-236.13625243674755	-112.91	-0.4915256379664859	0.6532996024756965	-0.575849091886699	-0.29695641313364424	0.4199992534817937	0.8575648755479299	3.4073	22.009	0.0	0.0	0.0
2021-10-01T23:16:04.000000	-0.47792	0.50672	0.75834	210.12	-193.19	-94.672	-0.4122302846873832	0.5614613763978417	0.75834	184.86509810522315	-217.48031175843528	-94.672	-0.4122302846873832	0.5614613763978417	0.95434	184.86509810522315	-217.48031175843528	-94.672	-0.4915256379664859	0.6532996024756965	-0.575849091886699	-0.29695641313364424	0.4199992534817937	0.8575648755479299	3.4073	22.009	0.0	0.0	0.0
2021-10-01T23:16:04.000000	-0.50172	0.5284	0.76846	197.07	-177.98	-78.998	-0.4331944926005282	0.585894231052475	0.76846	173.77711648049183	-200.78590360811083	-78.998	-0.4331944926005282	0.585894231052475	0.9644600000000001	173.77711648049183	-200.78590360811083	-78.998	-0.4915256379664859	0.6532996024756965	-0.575849091886699	-0.29695641313364424	0.4199992534817937	0.8575648755479299	3.4073	22.009	0.0	0.0	0.0
2021-10-01T23:16:04.000000	-0.52593	0.55007	0.77759	185.34	-164.34	-65.496	-0.45456683637890355	0.6103673984285817	0.77759	163.80681601178048	-185.81140500002334	-65.496	-0.45456683637890355	0.6103673984285817	0.97359	163.80681601178048	-185.81140500002334	-65.496	-0.4915256379664859	0.6532996024756965	-0.575849091886699	-0.29695641313364424	0.4199992534817937	0.8575648755479299	3.4073	22.009	0.0	0.0	0.0
2021-10-01T23:16:04.000000	-0.55054	0.57169	0.78572	174.75	-152.07	-53.844	-0.4763422925813855	0.6348399546329057	0.78572	154.80005907088423	-172.33626754589628	-53.844	-0.4763422925813855	0.6348399546329057	0.9817199999999999	154.80005907088423	-172.33626754589628	-53.844	-0.4915256379664859	0.6532996024756965	-0.575849091886699	-0.29695641313364424	0.4199992534817937	0.8575648755479299	3.4073	22.009	0.0	0.0	0.0
2021-10-01T23:16:04.000000	-0.57552	0.59322	0.79288	165.15	-140.99	-43.774	-0.4984959884710677	0.6592685251688064	0.79288	146.6300313698882	-160.16346805831097	-43.774	-0.4984959884710677	0.6592685251688064	0.98888	146.6300313698882	-160.16346805831097	-43.774	-0.4915256379664859	0.6532996024756965	-0.575849091886699	-0.29695641313364424	0.4199992534817937	0.8575648755479299	3.4073	22.009	0.0	0.0	0.0
2021-10-01T23:16:04.000000	-0.60085	0.61464	0.79907	156.43	-130.96	-35.062	-0.5210105253555515	0.6836308101371179	0.79907	139.20471600567487	-149.14058314818072	-35.062	-0.5210105253555515	0.6836308101371179	0.9950699999999999	139.20471600567487	-149.14058314818072	-35.062	-0.4915256379664859	0.6532996024756965	-0.575849091886699	-0.29695641313364424	0.4199992534817937	0.8575648755479299	3.4073	22.009	0.0	0.0	0.0
2021-10-01T23:16:04.000000	-0.62652	0.63592	0.80432	148.48	-121.86	-27.52	-0.543879654492021	0.707895810292475	0.80432	132.4296454717431	-139.13503872220122	-27.52	-0.543879654492021	0.707895810292475	1.00032	132.4296454717431	-139.13503872220122	-27.52	-0.4915256379664859	0.6532996024756965	-0.575849091886699	-0.29695641313364424	0.4199992534817937	0.8575648755479299	3.4073	22.009	0.0	0.0	0.0
2021-10-01T23:16:04.000000	-0.6525	0.65702	0.80865	141.21	-113.59	-20.99	-0.5670785031435702	0.7320201511382373	0.80865	126.22775095399048	-130.0365605862342	-20.99	-0.5670785031435702	0.7320201511382373	1.00465	126.22775095399048	-130.0365605862342	-20.99	-0.4915256379664859	0.6532996024756965	-0.575849091886699	-0.29695641313364424	0.4199992534817937	0.8575648755479299	3.4073	22.009	0.0	0.0	0.0
2021-10-01T23:16:04.000000	-0.67876	0.67793	0.81209	134.54	-106.05	-15.336	-0.5905785226682174	0.7559902321214381	0.81209	120.53188828620574	-121.73609984783319	-15.336	-0.5905785226682174	0.7559902321214381	1.00809	120.53188828620574	-121.73609984783319	-15.336	-0.4915256379664859	0.6532996024756965	-0.575849091886699	-0.29695641313364424	0.4199992534817937	0.8575648755479299	3.4073	22.009	0.0	0.0	0.0
2021-10-01T23:16:04.000000	-0.70529	0.69863	0.81468	128.41	-99.165	-10.445	-0.6143722390214548	0.7797849786446032	0.81468	115.29169934373053	-114.15186983766338	-10.445	-0.6143722390214548	0.7797849786446032	1.01068	115.29169934373053	-114.15186983766338	-10.445	-0.4915256379664859	0.6532996024756965	-0.575849091886699	-0.29695641313364424	0.4199992534817937	0.8575648755479299	3.4073	22.009	0.0	0.0	0.0
2021-10-01T23:16:04.000000	-0.73207	0.7191	0.81644	122.76	-92.867	-6.2172	-0.6384422535108838	0.8033820908085667	0.81644	110.45596829072208	-107.20903113991376	-6.2172	-0.6384422535108838	0.8033820908085667	1.01244	110.45596829072208	-107.20903113991376	-6.2172	-0.4915256379664859	0.6532996024756965	-0.575849091886699	-0.29695641313364424	0.4199992534817937	0.8575648755479299	3.4073	22.009	0.0	0.0	0.0
2021-10-01T23:16:04.000000	-0.75907	0.73932	0.81742	117.55	-87.096	-2.5697	-0.6627612427962145	0.8267580434124708	0.81742	105.9923483457666	-100.8431346604699	-2.5697	-0.6627612427962145	0.8267580434124708	1.01342	105.9923483457666	-100.8431346604699	-2.5697	-0.4915256379664859	0.6532996024756965	-0.575849091886699	-0.29695641313364424	0.4199992534817937	0.8575648755479299	3.4073	22.009	0.0	0.0	0.0
2021-10-01T23:16:04.000000	-0.78629	0.75928	0.81764	112.72	-81.801	0.57078	-0.6873304321791388	0.8499029118084243	0.81764	101.84754066014531	-94.99621288493582	0.57078	-0.6873304321791388	0.8499029118084243	1.01364	101.84754066014531	-94.99621288493582	0.57078	-0.4915256379664859	0.6532996024756965	-0.575849091886699	-0.29695641313364424	0.4199992534817937	0.8575648755479299	3.4073	22.009	0.0	0.0	0.0
2021-10-01T23:16:04.000000	-0.8137	0.77896	0.81715	108.25	-76.935	3.2676	-0.7121224983193666	0.8727931707955692	0.81715	98.00745485602744	-89.61916936483927	3.2676	-0.7121224983193666	0.8727931707955692	1.01315	98.00745485602744	-89.61916936483927	3.2676	-0.4915256379664859	0.6532996024756965	-0.575849091886699	-0.29695641313364424	0.4199992534817937	0.8575648755479299	3.4073	22.009	0.0	0.0	0.0
2021-10-01T23:16:04.000000	-0.84129	0.79836	0.81599	104.1	-72.46	5.5758	-0.7371275165690069	0.8954275950722137	0.81599	94.4370484882771	-84.66938923142646	5.5758	-0.7371275165690069	0.8954275950722137	1.01199	94.4370484882771	-84.66938923142646	5.5758	-0.4915256379664859	0.6532996024756965	-0.575849091886699	-0.29695641313364424	0.4199992534817937	0.8575648755479299	3.4073	22.009	0.0	0.0	0.0
2021-10-01T23:16:04.000000	-0.86904	0.81748	0.8142	100.25	-68.34	7.5438	-0.7623256376322773	0.9178037340349742	0.8142	91.12088334720258	-80.1086931489055	7.5438	-0.7623256376322773	0.9178037340349742	1.0102	91.12088334720258	-80.1086931489055	7.5438	-0.4915256379664859	0.6532996024756965	-0.575849091886699	-0.29695641313364424	0.4199992534817937	0.8575648755479299	3.4073	22.009	0.0	0.0	0.0
2021-10-01T23:16:04.000000	-0.89695	0.83631	0.81182	96.664	-64.544	9.2142	-0.7877180868108695	0.9399116630359595	0.81182	88.0270291356402	-75.90190362272311	9.2142	-0.7877180868108695	0.9399116630359595	1.00782	88.0270291356402	-75.90190362272311	9.2142	-0.4915256379664859	0.6532996024756965	-0.575849091886699	-0.29695641313364424	0.4199992534817937	0.8575648755479299	3.4073	22.009	0.0	0.0	0.0
2021-10-01T23:16:04.000000	-0.925	0.85485	0.80888	93.328	-61.043	10.624	-0.8132850148090013	0.9617489314717862	0.80888	85.14514472144864	-72.01852375162632	10.624	-0.8132850148090013	0.9617489314717862	1.00488	85.14514472144864	-72.01852375162632	10.624	-0.4915256379664859	0.6532996024756965	-0.575849091886699	-0.29695641313364424	0.4199992534817937	0.8575648755479299	3.4073	22.009	0.0	0.0	0.0
2021-10-01T23:16:04.000000	-0.95318	0.87309	0.80543	90.221	-57.813	11.808	-0.8390177222804733	0.9833043893928708	0.80543	82.45732906811678	-68.43216124712345	11.808	-0.8390177222804733	0.9833043893928708	1.00143	82.45732906811678	-68.43216124712345	11.808	-0.4915256379664859	0.6532996024756965	-0.575849091886699	-0.29695641313364424	0.4199992534817937	0.8575648755479299	3.4073	22.009	0.0	0.0	0.0
2021-10-01T23:16:04.000000	-0.98149	0.89105	0.8015	87.325	-54.831	12.794	-0.8649137586219016	1.004597886094996	0.8015	79.94853600333165	-65.11778387601947	12.794	-0.8649137586219016	1.004597886094996	0.9975	79.94853600333165	-65.11778387601947	12.794	-0.4915256379664859	0.6532996024756965	-0.575849091886699	-0.29695641313364424	0.4199992534817937	0.8575648755479299	3.4073	22.009	0.0	0.0	0.0
2021-10-01T23:16:04.000000	-1.0099	0.90872	0.79713	84.624	-52.077	13.61	-0.8909445751913049	1.025615821025195	0.79713	77.60533669385103	-62.05358185982511	13.61	-0.8909445751913049	1.025615821025195	0.9931300000000001	77.60533669385103	-62.05358185982511	13.61	-0.4915256379664859	0.6532996024756965	-0.575849091886699	-0.29695641313364424	0.4199992534817937	0.8575648755479299	3.4073	22.009	0.0	0.0	0.0
2021-10-01T23:16:04.000000	-1.0384	0.9261	0.79235	82.104	-49.532	14.279	-0.9171002473407917	1.0463569688817764	0.79235	75.41616470584174	-59.218982945178546	14.279	-0.9171002473407917	1.0463569688817764	0.9883500000000001	75.41616470584174	-59.218982945178546	14.279	-0.4915256379664859	0.6532996024756965	-0.575849091886699	-0.29695641313364424	0.4199992534817937	0.8575648755479299	3.4073	22.009	0.0	0.0	0.0
2021-10-01T23:16:04.000000	-1.0671	0.94321	0.7872	79.751	-47.179	14.823	-0.9434874955937813	1.066854657279132	0.7872	73.36920854513222	-56.595399808296236	14.823	-0.9434874955937813	1.066854657279132	0.9832000000000001	73.36920854513222	-56.595399808296236	14.823	-0.4915256379664859	0.6532996024756965	-0.575849091886699	-0.29695641313364424	0.4199992534817937	0.8575648755479299	3.4073	22.009	0.0	0.0	0.0
2021-10-01T23:16:04.000000	-1.0958	0.96004	0.7817	77.553	-45.002	15.259	-0.9699090522941425	1.0870744555355345	0.7817	71.45451911695993	-54.165482650522065	15.259	-0.9699090522941425	1.0870744555355345	0.9777	71.45451911695993	-54.165482650522065	15.259	-0.4915256379664859	0.6532996024756965	-0.575849091886699	-0.29695641313364424	0.4199992534817937	0.8575648755479299	3.4073	22.009	0.0	0.0	0.0
2021-10-01T23:16:04.000000	-1.1246	0.97661	0.77588	75.498	-42.988	15.605	-0.9964617133174025	1.1070484659636843	0.77588	69.66177973605487	-51.914859067567306	15.605	-0.9964617133174025	1.1070484659636843	0.9718800000000001	69.66177973605487	-51.914859067567306	15.605	-0.4915256379664859	0.6532996024756965	-0.575849091886699	-0.29695641313364424	0.4199992534817937	0.8575648755479299	3.4073	22.009	0.0	0.0	0.0
2021-10-01T23:16:04.000000	-1.1535	0.99291	0.76977	73.576	-41.122	15.876	-1.0231467039652538	1.1267667639156904	0.76977	67.98290370706354	-49.82741678590337	15.876	-1.0231467039652538	1.1267667639156904	0.96577	67.98290370706354	-49.82741678590337	15.876	-0.4915256379664859	0.6532996024756965	-0.575849091886699	-0.29695641313364424	0.4199992534817937	0.8575648755479299	3.4073	22.009	0.0	0.0	0.0
2021-10-01T23:16:04.000000	-1.1825	1.009	0.76339	71.775	-39.392	16.085	-1.0499566724275453	1.1462888972788998	0.76339	66.40745181454677	-47.88977586603063	16.085	-1.0499566724275453	1.1462888972788998	0.95939	66.40745181454677	-47.88977586603063	16.085	-0.4915256379664859	0.6532996024756965	-0.575849091886699	-0.29695641313364424	0.4199992534817937	0.8575648755479299	3.4073	22.009	0.0	0.0	0.0
2021-10-01T23:16:04.000000	-1.2116	1.0248	0.75676	70.086	-37.787	16.244	-1.0769014211178114	1.1655354688701831	0.75676	64.92783970726343	-46.089916423746146	16.244	-1.0769014211178114	1.1655354688701831	0.95276	64.92783970726343	-46.089916423746146	16.244	-0.4915256379664859	0.6532996024756965	-0.575849091886699	-0.29695641313364424	0.4199992534817937	0.8575648755479299	3.4073	22.009	0.0	0.0	0.0
2021-10-01T23:16:04.000000	-1.2407	1.0404	0.74991	68.501	-36.297	16.362	-1.1038706758419143	1.1845835475036428	0.74991	63.537352968592465	-44.41693356980528	16.362	-1.1038706758419143	1.1845835475036428	0.94591	63.537352968592465	-44.41693356980528	16.362	-0.4915256379664859	0.6532996024756965	-0.575849091886699	-0.29695641313364424	0.4199992534817937	0.8575648755479299	3.4073	22.009	0.0	0.0	0.0
2021-10-01T23:16:04.000000	-1.27	1.0557	0.74283	67.009	-34.91	16.448	-1.1310751825745955	1.2033583927342035	0.74283	62.2265448478837	-42.857569894877585	16.448	-1.1310751825745955	1.2033583927342035	0.93883	62.2265448478837	-42.857569894877585	16.448	-0.4915256379664859	0.6532996024756965	-0.575849091886699	-0.29695641313364424	0.4199992534817937	0.8575648755479299	3.4073	22.009	0.0	0.0	0.0
2021-10-01T23:16:04.000000	-1.2992	1.0708	0.73555	65.602	-33.618	16.509	-1.1582049488622013	1.221922491990022	0.73555	60.98845586817769	-41.402905439296674	16.509	-1.1582049488622013	1.221922491990022	0.9315500000000001	60.98845586817769	-41.402905439296674	16.509	-0.4915256379664859	0.6532996024756965	-0.575849091886699	-0.29695641313364424	0.4199992534817937	0.8575648755479299	3.4073	22.009	0.0	0.0	0.0
2021-10-01T23:16:04.000000	-1.3286	1.0858	0.72808	64.274	-32.412	16.552	-1.185545461124549	1.2404118508007653	0.72808	59.81823401226235	-40.04327283894537	16.552	-1.185545461124549	1.2404118508007653	0.92408	59.81823401226235	-40.04327283894537	16.552	-0.4915256379664859	0.6532996024756965	-0.575849091886699	-0.29695641313364424	0.4199992534817937	0.8575648755479299	3.4073	22.009	0.0	0.0	0.0
2021-10-01T23:16:04.000000	-1.358	1.1005	0.72043	63.016	-31.285	16.581	-1.212922732437652	1.258603470174773	0.72043	58.707804808219876	-38.7706220687772	16.581	-1.212922732437652	1.258603470174773	0.9164300000000001	58.707804808219876	-38.7706220687772	16.581	-0.4915256379664859	0.6532996024756965	-0.575849091886699	-0.29695641313364424	0.4199992534817937	0.8575648755479299	3.4073	22.009	0.0	0.0	0.0
2021-10-01T23:16:04.000000	-1.3874	1.115	0.7126	61.822	-30.229	16.601	-1.2403245097845905	1.276596596590957	0.7126	57.65219370866905	-37.57627822946414	16.601	-1.2403245097845905	1.276596596590957	0.9086000000000001	57.65219370866905	-37.57627822946414	16.601	-0.4915256379664859	0.6532996024756965	-0.575849091886699	-0.29695641313364424	0.4199992534817937	0.8575648755479299	3.4073	22.009	0.0	0.0	0.0
2021-10-01T23:16:04.000000	-1.4169	1.1293	0.7046	60.686	-29.237	16.614	-1.2678500396442782	1.2944034830662354	0.7046	56.64630363605942	-36.45255888646724	16.614	-1.2678500396442782	1.2944034830662354	0.9006000000000001	56.64630363605942	-36.45255888646724	16.614	-0.4915256379664859	0.6532996024756965	-0.575849091886699	-0.29695641313364424	0.4199992534817937	0.8575648755479299	3.4073	22.009	0.0	0.0	0.0
2021-10-01T23:16:04.000000	-1.4465	1.1434	0.69644	59.601	-28.304	16.622	-1.2954993220167137	1.3120241296006085	0.69644	55.68379998771306	-35.393644004656636	16.622	-1.2954993220167137	1.3120241296006085	0.8924399999999999	55.68379998771306	-35.393644004656636	16.622	-0.4915256379664859	0.6532996024756965	-0.575849091886699	-0.29695641313364424	0.4199992534817937	0.8575648755479299	3.4073	22.009	0.0	0.0	0.0
2021-10-01T23:16:04.000000	-1.476	1.1574	0.68811	58.562	-27.424	16.628	-1.323061610927156	1.3295332766391514	0.68811	54.76045562069948	-34.39296614445172	16.628	-1.323061610927156	1.3295332766391514	0.88411	54.76045562069948	-34.39296614445172	16.628	-0.4915256379664859	0.6532996024756965	-0.575849091886699	-0.29695641313364424	0.4199992534817937	0.8575648755479299	3.4073	22.009	0.0	0.0	0.0
2021-10-01T23:16:04.000000	-1.5057	1.1711	0.67963	57.565	-26.591	16.633	-1.3508591518461766	1.3467691902747954	0.67963	53.87303585687731	-33.44408039644103	16.633	-1.3508591518461766	1.3467691902747954	0.8756299999999999	53.87303585687731	-33.44408039644103	16.633	-0.4915256379664859	0.6532996024756965	-0.575849091886699	-0.29695641313364424	0.4199992534817937	0.8575648755479299	3.4073	22.009	0.0	0.0	0.0
2021-10-01T23:16:04.000000	-1.5353	1.1847	0.67099	56.606	-25.802	16.637	-1.3785696993032037	1.3638936044146093	0.67099	53.01793842759761	-32.5435192455805	16.637	-1.3785696993032037	1.3638936044146093	0.8669899999999999	53.01793842759761	-32.5435192455805	16.637	-0.4915256379664859	0.6532996024756965	-0.575849091886699	-0.29695641313364424	0.4199992534817937	0.8575648755479299	3.4073	22.009	0.0	0.0	0.0
2021-10-01T23:16:04.000000	-1.565	1.1982	0.66219	55.68	-25.053	16.641	-1.4063917462560607	1.3809310250924294	0.66219	52.19069112959153	-31.686700181867728	16.641	-1.4063917462560607	1.3809310250924294	0.85819	52.19069112959153	-31.686700181867728	16.641	-0.4915256379664859	0.6532996024756965	-0.575849091886699	-0.29695641313364424	0.4199992534817937	0.8575648755479299	3.4073	22.009	0.0	0.0	0.0
2021-10-01T23:16:04.000000	-1.5947	1.2115	0.65324	54.784	-24.339	16.644	-1.4342382992427543	1.3977699528124259	0.65324	51.38892921933761	-30.86829329084958	16.644	-1.4342382992427543	1.3977699528124259	0.84924	51.38892921933761	-30.86829329084958	16.644	-0.4915256379664859	0.6532996024756965	-0.575849091886699	-0.29695641313364424	0.4199992534817937	0.8575648755479299	3.4073	22.009	0.0	0.0	0.0
2021-10-01T23:16:04.000000	-1.6244	1.2246	0.64413	53.914	-23.658	16.648	-1.4621093582632845	1.4144103875745986	0.64413	50.608927898017754	-30.08582352227109	16.648	-1.4621093582632845	1.4144103875745986	0.84013	50.608927898017754	-30.08582352227109	16.648	-0.4915256379664859	0.6532996024756965	-0.575849091886699	-0.29695641313364424	0.4199992534817937	0.8575648755479299	3.4073	22.009	0.0	0.0	0.0
2021-10-01T23:16:04.000000	-1.6542	1.2376	0.63487	53.069	-23.007	16.65	-1.4900919167796445	1.430963828874778	0.63487	49.85006229135038	-29.336190951595718	16.65	-1.4900919167796445	1.430963828874778	0.83087	49.85006229135038	-29.336190951595718	16.65	-0.4915256379664859	0.6532996024756965	-0.575849091886699	-0.29695641313364424	0.4199992534817937	0.8575648755479299	3.4073	22.009	0.0	0.0	0.0
2021-10-01T23:16:04.000000	-1.6839	1.2504	0.62546	52.246	-22.383	16.652	-1.5179997348509295	1.447306524200215	0.62546	49.109722595475695	-28.616050593948557	16.652	-1.5179997348509295	1.447306524200215	0.8214600000000001	49.109722595475695	-28.616050593948557	16.652	-0.4915256379664859	0.6532996024756965	-0.575849091886699	-0.29695641313364424	0.4199992534817937	0.8575648755479299	3.4073	22.009	0.0	0.0	0.0
2021-10-01T23:16:04.000000	-1.7137	1.2631	0.61589	51.442	-21.784	16.652	-1.5460190524180444	1.4635622260636585	0.61589	48.3851764763647	-27.92304992924383	16.652	-1.5460190524180444	1.4635622260636585	0.81189	48.3851764763647	-27.92304992924383	16.652	-0.4915256379664859	0.6532996024756965	-0.575849091886699	-0.29695641313364424	0.4199992534817937	0.8575648755479299	3.4073	22.009	0.0	0.0	0.0
2021-10-01T23:16:04.000000	-1.7435	1.2756	0.60618	50.656	-21.208	16.651	-1.5740628760189959	1.4796194349692786	0.60618	47.67567652956664	-27.255081497734114	16.651	-1.5740628760189959	1.4796194349692786	0.8021800000000001	47.67567652956664	-27.255081497734114	16.651	-0.4915256379664859	0.6532996024756965	-0.575849091886699	-0.29695641313364424	0.4199992534817937	0.8575648755479299	3.4073	22.009	0.0	0.0	0.0
2021-10-01T23:16:04.000000	-1.7733	1.288	0.59631	49.886	-20.653	16.647	-1.6021189526368655	1.4955773973959865	0.59631	46.97948288584164	-26.60991530950281	16.647	-1.6021189526368655	1.4955773973959865	0.7923100000000001	46.97948288584164	-26.60991530950281	16.647	-0.4915256379664859	0.6532996024756965	-0.575849091886699	-0.29695641313364424	0.4199992534817937	0.8575648755479299	3.4073	22.009	0.0	0.0	0.0
2021-10-01T23:16:04.000000	-1.8031	1.3003	0.58629	49.131	-20.118	16.64	-1.6301872822716534	1.5114361133437828	0.58629	46.295725610569775	-25.986436369591612	16.64	-1.6301872822716534	1.5114361133437828	0.7822899999999999	46.295725610569775	-25.986436369591612	16.64	-0.4915256379664859	0.6532996024756965	-0.575849091886699	-0.29695641313364424	0.4199992534817937	0.8575648755479299	3.4073	22.009	0.0	0.0	0.0
2021-10-01T23:16:04.000000	-1.8329	1.3124	0.57612	48.388	-19.601	16.63	-1.6582801179402777	1.5270963363337553	0.57612	45.62167236972204	-25.382292157914737	16.63	-1.6582801179402777	1.5270963363337553	0.7721199999999999	45.62167236972204	-25.382292157914737	16.63	-0.4915256379664859	0.6532996024756965	-0.575849091886699	-0.29695641313364424	0.4199992534817937	0.8575648755479299	3.4073	22.009	0.0	0.0	0.0
2021-10-01T23:16:04.000000	-1.8627	1.3244	0.5658	47.658	-19.1	16.616	-1.6863852066258205	1.542657312844816	0.5658	44.95856068842594	-24.795620275063136	16.616	-1.6863852066258205	1.542657312844816	0.7618	44.95856068842594	-24.795620275063136	16.616	-0.4915256379664859	0.6532996024756965	-0.575849091886699	-0.29695641313364424	0.4199992534817937	0.8575648755479299	3.4073	22.009	0.0	0.0	0.0
2021-10-01T23:16:04.000000	-1.8925	1.3363	0.55534	46.938	-18.615	16.598	-1.7145025483282816	1.5581190428769647	0.55534	44.303413172314094	-24.22605313052925	16.598	-1.7145025483282816	1.5581190428769647	0.7513399999999999	44.303413172314094	-24.22605313052925	16.598	-0.4915256379664859	0.6532996024756965	-0.575849091886699	-0.29695641313364424	0.4199992534817937	0.8575648755479299	3.4073	22.009	0.0	0.0	0.0
2021-10-01T23:16:04.000000	-1.9223	1.3481	0.54473	46.228	-18.145	16.576	-1.7426321430476603	1.5734815264302018	0.54473	43.6563523515557	-23.67259825952397	16.576	-1.7426321430476603	1.5734815264302018	0.7407300000000001	43.6563523515557	-23.67259825952397	16.576	-0.4915256379664859	0.6532996024756965	-0.575849091886699	-0.29695641313364424	0.4199992534817937	0.8575648755479299	3.4073	22.009	0.0	0.0	0.0
2021-10-01T23:16:04.000000	-1.9521	1.3597	0.53397	45.527	-17.688	16.549	-1.7707862438008763	1.5886455170256146	0.53397	43.0166308217	-23.13314820229987	16.549	-1.7707862438008763	1.5886455170256146	0.72997	43.0166308217	-23.13314820229987	16.549	-0.4915256379664859	0.6532996024756965	-0.575849091886699	-0.29695641313364424	0.4199992534817937	0.8575648755479299	3.4073	22.009	0.0	0.0	0.0
2021-10-01T23:16:04.000000	-1.9819	1.3712	0.52307	44.834	-17.243	16.516	-1.7989525975710103	1.603710261142116	0.52307	42.38337864812706	-22.606587963898654	16.516	-1.7989525975710103	1.603710261142116	0.7190700000000001	42.38337864812706	-22.606587963898654	16.516	-0.4915256379664859	0.6532996024756965	-0.575849091886699	-0.29695641313364424	0.4199992534817937	0.8575648755479299	3.4073	22.009	0.0	0.0	0.0
2021-10-01T23:16:04.000000	-2.0117	1.3826	0.51202	44.148	-16.81	16.477	-1.8271312043580623	1.6186757587797056	0.51202	41.75560336604775	-22.092795014151143	16.477	-1.8271312043580623	1.6186757587797056	0.7080200000000001	41.75560336604775	-22.092795014151143	16.477	-0.4915256379664859	0.6532996024756965	-0.575849091886699	-0.29695641313364424	0.4199992534817937	0.8575648755479299	3.4073	22.009	0.0	0.0	0.0
2021-10-01T23:16:04.000000	-2.0415	1.3939	0.50084	43.468	-16.389	16.432	-1.8553220641620332	1.6335420099383833	0.50084	41.13231251067297	-21.591646822888144	16.432	-1.8553220641620332	1.6335420099383833	0.6968399999999999	41.13231251067297	-21.591646822888144	16.432	-0.4915256379664859	0.6532996024756965	-0.575849091886699	-0.29695641313364424	0.4199992534817937	0.8575648755479299	3.4073	22.009	0.0	0.0	0.0
2021-10-01T23:16:04.000000	-2.0712	1.4051	0.48951	42.794	-15.978	16.381	-1.8834259305040097	1.648296761601231	0.48951	40.51375114234108	-21.101158460531426	16.381	-1.8834259305040097	1.648296761601231	0.6855100000000001	40.51375114234108	-21.101158460531426	16.381	-0.4915256379664859	0.6532996024756965	-0.575849091886699	-0.29695641313364424	0.4199992534817937	0.8575648755479299	3.4073	22.009	0.0	0.0	0.0
2021-10-01T23:16:04.000000	-2.101	1.4161	0.47805	42.125	-15.576	16.323	-1.9116535493587348	1.6628652733231728	0.47805	39.89904932643213	-20.62021493212269	16.323	-1.9116535493587348	1.6628652733231728	0.67405	39.89904932643213	-20.62021493212269	16.323	-0.4915256379664859	0.6532996024756965	-0.575849091886699	-0.29695641313364424	0.4199992534817937	0.8575648755479299	3.4073	22.009	0.0	0.0	0.0
2021-10-01T23:16:04.000000	-2.1307	1.4271	0.46646	41.46	-15.183	16.259	-1.9397819217345484	1.6774215320281969	0.46646	39.287214598157014	-20.148693707492747	16.259	-1.9397819217345484	1.6774215320281969	0.66246	39.287214598157014	-20.148693707492747	16.259	-0.4915256379664859	0.6532996024756965	-0.575849091886699	-0.29695641313364424	0.4199992534817937	0.8575648755479299	3.4073	22.009	0.0	0.0	0.0
2021-10-01T23:16:04.000000	-2.1605	1.4379	0.45473	40.798	-14.8	16.186	-1.9680340466231097	1.6917915507923151	0.45473	38.67713196255744	-19.68746472126154	16.186	-1.9680340466231097	1.6917915507923151	0.65073	38.67713196255744	-19.68746472126154	16.186	-0.4915256379664859	0.6532996024756965	-0.575849091886699	-0.29695641313364424	0.4199992534817937	0.8575648755479299	3.4073	22.009	0.0	0.0	0.0
2021-10-01T23:16:04.000000	-2.1902	1.4487	0.44287	40.139	-14.424	16.107	-1.9961869250327595	1.7061493165395154	0.44287	38.06916901014093	-19.23355057906171	16.107	-1.9961869250327595	1.7061493165395154	0.63887	38.06916901014093	-19.23355057906171	16.107	-0.4915256379664859	0.6532996024756965	-0.575849091886699	-0.29695641313364424	0.4199992534817937	0.8575648755479299	3.4073	22.009	0.0	0.0	0.0
2021-10-01T23:16:04.000000	-2.2199	1.4593	0.43088	39.481	-14.055	16.019	-2.024364309476246	1.7203085893288916	0.43088	37.46134081132927	-18.78670622055489	16.019	-2.024364309476246	1.7203085893288916	0.62688	37.46134081132927	-18.78670622055489	16.019	-0.4915256379664859	0.6532996024756965	-0.575849091886699	-0.29695641313364424	0.4199992534817937	0.8575648755479299	3.4073	22.009	0.0	0.0	0.0
2021-10-01T23:16:04.000000	-2.2496	1.4698	0.41877	38.825	-13.694	15.925	-2.0525539469366505	1.7343686156393563	0.41877	36.85451730074239	-18.348046640699387	15.925	-2.0525539469366505	1.7343686156393563	0.61477	36.85451730074239	-18.348046640699387	15.925	-0.4915256379664859	0.6532996024756965	-0.575849091886699	-0.29695641313364424	0.4199992534817937	0.8575648755479299	3.4073	22.009	0.0	0.0	0.0
2021-10-01T23:16:04.000000	-2.2793	1.4802	0.40653	38.169	-13.34	15.822	-2.0807558374139736	1.748329395470909	0.40653	36.24683607897122	-17.91633431436771	15.822	-2.0807558374139736	1.748329395470909	0.60253	36.24683607897122	-17.91633431436771	15.822	-0.4915256379664859	0.6532996024756965	-0.575849091886699	-0.29695641313364424	0.4199992534817937	0.8575648755479299	3.4073	22.009	0.0	0.0	0.0
2021-10-01T23:16:04.000000	-2.3089	1.4905	0.39417	37.512	-12.992	15.711	-2.1088707344293023	1.7621786758066316	0.39417	35.63742721139585	-17.490454246601566	15.711	-2.1088707344293023	1.7621786758066316	0.5901700000000001	35.63742721139585	-17.490454246601566	15.711	-0.4915256379664859	0.6532996024756965	-0.575849091886699	-0.29695641313364424	0.4199992534817937	0.8575648755479299	3.4073	22.009	0.0	0.0	0.0
2021-10-01T23:16:04.000000	-2.3386	1.5008	0.38169	36.853	-12.649	15.593	-2.1370848779235434	1.7760402091592722	0.38169	35.02542076339632	-17.069291442442644	15.593	-2.1370848779235434	1.7760402091592722	0.57769	35.02542076339632	-17.069291442442644	15.593	-0.4915256379664859	0.6532996024756965	-0.575849091886699	-0.29695641313364424	0.4199992534817937	0.8575648755479299	3.4073	22.009	0.0	0.0	0.0
2021-10-01T23:16:04.000000	-2.3682	1.5109	0.36909	36.191	-12.312	15.468	-2.1652242809727094	1.789690996537171	0.36909	34.40970174001434	-16.65371583651089	15.468	-2.1652242809727094	1.789690996537171	0.56509	34.40970174001434	-16.65371583651089	15.468	-0.4915256379664859	0.6532996024756965	-0.575849091886699	-0.29695641313364424	0.4199992534817937	0.8575648755479299	3.4073	22.009	0.0	0.0	0.0
2021-10-01T23:16:04.000000	-2.3978	1.5209	0.35637	35.523	-11.979	15.335	-2.1933759370387937	1.8032425374361583	0.35637	33.78753780722093	-16.241374908720513	15.335	-2.1933759370387937	1.8032425374361583	0.55237	33.78753780722093	-16.241374908720513	15.335	-0.4915256379664859	0.6532996024756965	-0.575849091886699	-0.29695641313364424	0.4199992534817937	0.8575648755479299	3.4073	22.009	0.0	0.0	0.0
2021-10-01T23:16:04.000000	-2.4274	1.5309	0.34353	34.848	-11.65	15.196	-2.2215275931048772	1.8167940783351453	0.34353	33.157936500226945	-15.832146128902334	15.196	-2.2215275931048772	1.8167940783351453	0.5395300000000001	33.157936500226945	-15.832146128902334	15.196	-0.4915256379664859	0.6532996024756965	-0.575849091886699	-0.29695641313364424	0.4199992534817937	0.8575648755479299	3.4073	22.009	0.0	0.0	0.0
2021-10-01T23:16:04.000000	-2.457	1.5407	0.33058	34.164	-11.324	15.05	-2.2497037552047976	1.8301471262763087	0.33058	32.51903541962336	-15.424791971928869	15.05	-2.2497037552047976	1.8301471262763087	0.52658	32.51903541962336	-15.424791971928869	15.05	-0.4915256379664859	0.6532996024756965	-0.575849091886699	-0.29695641313364424	0.4199992534817937	0.8575648755479299	3.4073	22.009	0.0	0.0	0.0
2021-10-01T23:16:04.000000	-2.4865	1.5504	0.31749	33.468	-11.0	14.897	-2.2777929238427244	1.8433886747216421	0.31749	31.867979701211986	-15.017952382503449	14.897	-2.2777929238427244	1.8433886747216421	0.51349	31.867979701211986	-15.017952382503449	14.897	-0.4915256379664859	0.6532996024756965	-0.575849091886699	-0.29695641313364424	0.4199992534817937	0.8575648755479299	3.4073	22.009	0.0	0.0	0.0
2021-10-01T23:16:04.000000	-2.516	1.5601	0.30429	32.757	-10.678	14.739	-2.305882092480651	1.8566302231669751	0.30429	31.201791950625456	-14.611259770118533	14.739	-2.305882092480651	1.8566302231669751	0.50029	31.201791950625456	-14.611259770118533	14.739	-0.4915256379664859	0.6532996024756965	-0.575849091886699	-0.29695641313364424	0.4199992534817937	0.8575648755479299	3.4073	22.009	0.0	0.0	0.0
2021-10-01T23:16:04.000000	-2.5455	1.5697	0.29094	32.026	-10.356	14.575	-2.3339835141354963	1.8697725251333965	0.29094	30.515754904256568	-14.202116554349963	14.575	-2.3339835141354963	1.8697725251333965	0.48694	30.515754904256568	-14.202116554349963	14.575	-0.4915256379664859	0.6532996024756965	-0.575849091886699	-0.29695641313364424	0.4199992534817937	0.8575648755479299	3.4073	22.009	0.0	0.0	0.0
2021-10-01T23:16:04.000000	-2.575	1.5792	0.27746	31.271	-10.033	14.407	-2.36209718880726	1.882815580620906	0.27746	29.806021233118013	-13.789040149731894	14.407	-2.36209718880726	1.882815580620906	0.47346	29.806021233118013	-13.789040149731894	14.407	-0.4915256379664859	0.6532996024756965	-0.575849091886699	-0.29695641313364424	0.4199992534817937	0.8575648755479299	3.4073	22.009	0.0	0.0	0.0
2021-10-01T23:16:04.000000	-2.6044	1.5886	0.26382	30.486	-9.7076	14.234	-2.3901238700170295	1.8957471366125855	0.26382	29.06680769071194	-13.369905924544469	14.234	-2.3901238700170295	1.8957471366125855	0.45982	29.06680769071194	-13.369905924544469	14.234	-0.4915256379664859	0.6532996024756965	-0.575849091886699	-0.29695641313364424	0.4199992534817937	0.8575648755479299	3.4073	22.009	0.0	0.0	0.0
2021-10-01T23:16:04.000000	-2.6337	1.5979	0.25002	29.664	-9.3772	14.057	-2.418063557764806	1.9085671931084351	0.25002	28.291485601954392	-12.941275759151697	14.057	-2.418063557764806	1.9085671931084351	0.44602	28.291485601954392	-12.941275759151697	14.057	-0.4915256379664859	0.6532996024756965	-0.575849091886699	-0.29695641313364424	0.4199992534817937	0.8575648755479299	3.4073	22.009	0.0	0.0	0.0
2021-10-01T23:16:04.000000	-2.663	1.6071	0.23602	28.797	-9.0397	13.876	-2.4460154985295	1.9212880031253723	0.23602	27.472372561887703	-12.500085236142974	13.876	-2.4460154985295	1.9212880031253723	0.43202	27.472372561887703	-12.500085236142974	13.876	-0.4915256379664859	0.6532996024756965	-0.575849091886699	-0.29695641313364424	0.4199992534817937	0.8575648755479299	3.4073	22.009	0.0	0.0	0.0
2021-10-01T23:16:04.000000	-2.6922	1.6162	0.22181	27.873	-8.6923	13.692	-2.4738804458322012	1.9338973136464799	0.22181	26.59790207751617	-12.042085092078574	13.692	-2.4738804458322012	1.9338973136464799	0.41781	26.59790207751617	-12.042085092078574	13.692	-0.4915256379664859	0.6532996024756965	-0.575849091886699	-0.29695641313364424	0.4199992534817937	0.8575648755479299	3.4073	22.009	0.0	0.0	0.0
2021-10-01T23:16:04.000000	-2.7214	1.6253	0.20735	26.88	-8.3312	13.506	-2.5017453931349016	1.946506624167587	0.20735	25.65663018601325	-11.56203359872966	13.506	-2.5017453931349016	1.946506624167587	0.40335	25.65663018601325	-11.56203359872966	13.506	-0.4915256379664859	0.6532996024756965	-0.575849091886699	-0.29695641313364424	0.4199992534817937	0.8575648755479299	3.4073	22.009	0.0	0.0	0.0
2021-10-01T23:16:04.000000	-2.7504	1.6343	0.19259	25.8	-7.9518	13.318	-2.529424100496697	1.9589921821759462	0.19259	24.631256159953065	-11.053159875020999	13.318	-2.529424100496697	1.9589921821759462	0.38859	24.631256159953065	-11.053159875020999	13.318	-0.4915256379664859	0.6532996024756965	-0.575849091886699	-0.29695641313364424	0.4199992534817937	0.8575648755479299	3.4073	22.009	0.0	0.0	0.0
2021-10-01T23:16:04.000000	-2.7792	1.6431	0.17746	24.612	-7.5479	13.128	-2.556928820934505	1.9712547411926449	0.17746	23.50169792581304	-10.506737505707223	13.128	-2.556928820934505	1.9712547411926449	0.37346	23.50169792581304	-10.506737505707223	13.128	-0.4915256379664859	0.6532996024756965	-0.575849091886699	-0.29695641313364424	0.4199992534817937	0.8575648755479299	3.4073	22.009	0.0	0.0	0.0
2021-10-01T23:16:04.000000	-2.8078	1.6519	0.16189	23.286	-7.111	12.937	-2.584235048414489	1.983492794175507	0.16189	22.23922304635769	-9.910654635005354	12.937	-2.584235048414489	1.983492794175507	0.35789000000000004	22.23922304635769	-9.910654635005354	12.937	-0.4915256379664859	0.6532996024756965	-0.575849091886699	-0.29695641313364424	0.4199992534817937	0.8575648755479299	3.4073	22.009	0.0	0.0	0.0
2021-10-01T23:16:04.000000	-2.8362	1.6605	0.14574	21.783	-6.6297	12.746	-2.611367288970486	1.9955078481667092	0.14574	20.80652223874005	-9.248818487721321	12.746	-2.611367288970486	1.9955078481667092	0.34174000000000004	20.80652223874005	-9.248818487721321	12.746	-0.4915256379664859	0.6532996024756965	-0.575849091886699	-0.29695641313364424	0.4199992534817937	0.8575648755479299	3.4073	22.009	0.0	0.0	0.0
2021-10-01T23:16:04.000000	-2.8641	1.669	0.12884	20.047	-6.0874	12.556	-2.6380155501488427	2.0073623905944085	0.12884	19.150051475577925	-8.497892458881537	12.556	-2.6380155501488427	2.0073623905944085	0.32484	19.150051475577925	-8.497892458881537	12.556	-0.4915256379664859	0.6532996024756965	-0.575849091886699	-0.29695641313364424	0.4199992534817937	0.8575648755479299	3.4073	22.009	0.0	0.0	0.0
2021-10-01T23:16:04.000000	-2.8915	1.6773	0.11093	17.999	-5.4594	12.368	-2.664192084966476	2.0189571749796924	0.11093	17.19443253370975	-7.6236827848293585	12.368	-2.664192084966476	2.0189571749796924	0.30693000000000004	17.19443253370975	-7.6236827848293585	12.368	-0.4915256379664859	0.6532996024756965	-0.575849091886699	-0.29695641313364424	0.4199992534817937	0.8575648755479299	3.4073	22.009	0.0	0.0	0.0
2021-10-01T23:16:04.000000	-2.918	1.6854	0.09158	15.515	-4.707	12.186	-2.6894999075077393	2.0302431892548887	0.09158	14.821341696832201	-6.572587337247269	12.186	-2.6894999075077393	2.0302431892548887	0.28758	14.821341696832201	-6.572587337247269	12.186	-0.4915256379664859	0.6532996024756965	-0.575849091886699	-0.29695641313364424	0.4199992534817937	0.8575648755479299	3.4073	22.009	0.0	0.0	0.0
2021-10-01T23:16:04.000000	-2.9348	1.6905	0.077542	13.524	-4.1067	12.069	-2.7055484121021003	2.037363266521659	0.077542	12.918899162257432	-5.732853157497075	12.069	-2.7055484121021003	2.037363266521659	0.273542	12.918899162257432	-5.732853157497075	12.069	-0.4915256379664859	0.6532996024756965	-0.575849091886699	-0.29695641313364424	0.4199992534817937	0.8575648755479299	3.4073	22.009	0.0	0.0	0.0
2021-10-01T23:16:04.000000	-2.9454	1.6937	0.067499	11.999	-3.6471	11.995	-2.7156764423253725	2.041837973640172	0.067499	11.461705224607929	-5.089857832414901	11.995	-2.7156764423253725	2.041837973640172	0.26349900000000004	11.461705224607929	-5.089857832414901	11.995	-0.4915256379664859	0.6532996024756965	-0.575849091886699	-0.29695641313364424	0.4199992534817937	0.8575648755479299	3.4073	22.009	0.0	0.0	0.0
2021-10-01T23:16:04.000000	-2.9522	1.6958	0.060424	10.875	-3.3081	11.948	-2.7221678895360952	2.044755354847762	0.060424	10.38771252899155	-4.6156883587426	11.948	-2.7221678895360952	2.044755354847762	0.256424	10.38771252899155	-4.6156883587426	11.948	-0.4915256379664859	0.6532996024756965	-0.575849091886699	-0.29695641313364424	0.4199992534817937	0.8575648755479299	3.4073	22.009	0.0	0.0	1.0
2021-10-01T23:16:04.000000	-2.9716	1.7017	0.033604	6.2761	-1.9148	11.813	-2.7406987784468186	2.052987982385702	0.033604	5.99418749503625	-2.6693831730103934	11.813	-2.7406987784468186	2.052987982385702	0.229604	5.99418749503625	-2.6693831730103934	11.813	-0.4915256379664859	0.6532996024756965	-0.575849091886699	-0.29695641313364424	0.4199992534817937	0.8575648755479299	3.4073	22.009	0.0	0.0	0.37511
2021-10-01T23:16:04.000000	-2.9807	1.7044	0.0015404	0.29289	-0.089516	11.751	-2.7493993765710045	2.0567826618558827	0.0015404	0.27971460146039	-0.12472933931459412	11.751	-2.7493993765710045	2.0567826618558827	0.1975404	0.27971460146039	-0.12472933931459412	11.751	-0.4915256379664859	0.6532996024756965	-0.575849091886699	-0.29695641313364424	0.4199992534817937	0.8575648755479299	3.4073	22.009	0.0	0.0	0.0
2021-10-01T23:16:04.000000	-2.973	1.7021	-0.030893	-5.7855	1.7656	11.804	-2.7420392170839114	2.053556510538205	-0.030893	-5.525565770736722	2.4611941254729786	11.804	-2.7420392170839114	2.053556510538205	0.165107	-5.525565770736722	2.4611941254729786	11.804	-0.4915256379664859	0.6532996024756965	-0.575849091886699	-0.29695641313364424	0.4199992534817937	0.8575648755479299	3.4073	22.009	0.0	0.0	0.0
2021-10-01T23:16:04.000000	-2.9542	1.6964	-0.05818	-10.51	3.198	11.934	-2.7240793010128233	2.0455958940595984	-0.05818	-10.038953452590274	4.46169447370904	11.934	-2.7240793010128233	2.0455958940595984	0.13782	-10.038953452590274	4.46169447370904	11.934	-0.4915256379664859	0.6532996024756965	-0.575849091886699	-0.29695641313364424	0.4199992534817937	0.8575648755479299	3.4073	22.009	0.0	0.0	0.0
2021-10-01T23:16:04.000000	-2.9306	1.6892	-0.081189	-14.057	4.2673	12.098	-2.7015393492077395	2.0355584355852385	-0.081189	-13.428204549686908	5.957551582803779	12.098	-2.7015393492077395	2.0355584355852385	0.11481100000000001	-13.428204549686908	5.957551582803779	12.098	-0.4915256379664859	0.6532996024756965	-0.575849091886699	-0.29695641313364424	0.4199992534817937	0.8575648755479299	3.4073	22.009	0.0	0.0	0.0
2021-10-01T23:16:04.000000	-2.9048	1.6814	-0.1015	-16.826	5.1031	12.276	-2.676889492968104	2.0246559318652055	-0.1015	-16.073928835353428	7.126339692015366	12.276	-2.676889492968104	2.0246559318652055	0.0945	-16.073928835353428	7.126339692015366	12.276	-0.4915256379664859	0.6532996024756965	-0.575849091886699	-0.29695641313364424	0.4199992534817937	0.8575648755479299	3.4073	22.009	0.0	0.0	0.0
2021-10-01T23:16:04.000000	-2.8779	1.6732	-0.12006	-19.072	5.7871	12.462	-2.651196937528112	2.0132216590434244	-0.12006	-18.219194115992845	8.080388367756314	12.462	-2.651196937528112	2.0132216590434244	0.07594000000000001	-18.219194115992845	8.080388367756314	12.462	-0.4915256379664859	0.6532996024756965	-0.575849091886699	-0.29695641313364424	0.4199992534817937	0.8575648755479299	3.4073	22.009	0.0	0.0	0.0
2021-10-01T23:16:04.000000	-2.8502	1.6648	-0.13743	-20.951	6.3683	12.651	-2.6247349162906617	2.0014908691284736	-0.13743	-20.012820920417727	8.887443091085904	12.651	-2.6247349162906617	2.0014908691284736	0.05857000000000001	-20.012820920417727	8.887443091085904	12.651	-0.4915256379664859	0.6532996024756965	-0.575849091886699	-0.29695641313364424	0.4199992534817937	0.8575648755479299	3.4073	22.009	0.0	0.0	0.0
2021-10-01T23:16:04.000000	-2.822	1.6562	-0.15392	-22.562	6.8776	12.842	-2.597801168692488	1.989500321171108	-0.15392	-21.549277080523055	9.590301510736964	12.842	-2.597801168692488	1.989500321171108	0.042080000000000006	-21.549277080523055	9.590301510736964	12.842	-0.4915256379664859	0.6532996024756965	-0.575849091886699	-0.29695641313364424	0.4199992534817937	0.8575648755479299	3.4073	22.009	0.0	0.0	0.0
2021-10-01T23:16:04.000000	-2.7935	1.6475	-0.16976	-23.97	7.3349	13.033	-2.570581934674497	1.977373767684076	-0.16976	-22.89063445723481	10.216678137009817	13.033	-2.570581934674497	1.977373767684076	0.026240000000000013	-22.89063445723481	10.216678137009817	13.033	-0.4915256379664859	0.6532996024756965	-0.575849091886699	-0.29695641313364424	0.4199992534817937	0.8575648755479299	3.4073	22.009	0.0	0.0	0.0
2021-10-01T23:16:04.000000	-2.7648	1.6387	-0.1851	-25.223	7.754	13.223	-2.543176460715601	1.9651234616842954	-0.1851	-24.08284044409596	10.786150432115054	13.223	-2.543176460715601	1.9651234616842954	0.01090000000000002	-24.08284044409596	10.786150432115054	13.223	-0.4915256379664859	0.6532996024756965	-0.575849091886699	-0.29695641313364424	0.4199992534817937	0.8575648755479299	3.4073	22.009	0.0	0.0	0.0
2021-10-01T23:16:04.000000	-2.7358	1.6298	-0.20003	-26.354	8.1448	13.413	-2.515485500336887	1.9527371501548483	-0.20003	-25.157433330472514	11.312587293047974	13.413	-2.515485500336887	1.9527371501548483	-0.004030000000000006	-25.157433330472514	11.312587293047974	13.413	-0.4915256379664859	0.6532996024756965	-0.575849091886699	-0.29695641313364424	0.4199992534817937	0.8575648755479299	3.4073	22.009	0.0	0.0	0.0
2021-10-01T23:16:04.000000	-2.7068	1.6208	-0.21463	-27.388	8.5143	13.6	-2.4878067929750918	1.9402515921464893	-0.21463	-26.13836702490816	11.805999227561967	13.6	-2.4878067929750918	1.9402515921464893	-0.01862999999999998	-26.13836702490816	11.805999227561967	13.6	-0.4915256379664859	0.6532996024756965	-0.575849091886699	-0.29695641313364424	0.4199992534817937	0.8575648755479299	3.4073	22.009	0.0	0.0	0.0
2021-10-01T23:16:04.000000	-2.6776	1.6117	-0.22897	-28.344	8.868	13.785	-2.4599418456723914	1.927642281625382	-0.22897	-27.043824442465638	12.274172865211654	13.785	-2.4599418456723914	1.927642281625382	-0.03297	-27.043824442465638	12.274172865211654	13.785	-0.4915256379664859	0.6532996024756965	-0.575849091886699	-0.29695641313364424	0.4199992534817937	0.8575648755479299	3.4073	22.009	0.0	0.0	0.0
2021-10-01T23:16:04.000000	-2.6483	1.6025	-0.24306	-29.238	9.21	13.967	-2.4319899049076965	1.9149214716084444	-0.24306	-27.889182646077202	12.723137794339339	13.967	-2.4319899049076965	1.9149214716084444	-0.04705999999999999	-27.889182646077202	12.723137794339339	13.967	-0.4915256379664859	0.6532996024756965	-0.575849091886699	-0.29695641313364424	0.4199992534817937	0.8575648755479299	3.4073	22.009	0.0	0.0	0.0
2021-10-01T23:16:04.000000	-2.619	1.5932	-0.25696	-30.081	9.5436	14.146	-2.404050217159921	1.9021014151125952	-0.25696	-28.684954398864853	13.15751698061012	14.146	-2.404050217159921	1.9021014151125952	-0.060960000000000014	-28.684954398864853	13.15751698061012	14.146	-0.4915256379664859	0.6532996024756965	-0.575849091886699	-0.29695641313364424	0.4199992534817937	0.8575648755479299	3.4073	22.009	0.0	0.0	0.0
2021-10-01T23:16:04.000000	-2.5896	1.5839	-0.27068	-30.884	9.8715	14.321	-2.376011282933233	1.8892691055998276	-0.27068	-29.441725982052105	13.581337910815627	14.321	-2.376011282933233	1.8892691055998276	-0.07467999999999997	-29.441725982052105	13.581337910815627	14.321	-0.4915256379664859	0.6532996024756965	-0.575849091886699	-0.29695641313364424	0.4199992534817937	0.8575648755479299	3.4073	22.009	0.0	0.0	0.0
2021-10-01T23:16:04.000000	-2.5602	1.5744	-0.28424	-31.653	10.196	14.492	-2.3479968547403813	1.8762383031292362	-0.28424	-30.165170364984547	13.997618434985927	14.492	-2.3479968547403813	1.8762383031292362	-0.08823999999999999	-30.165170364984547	13.997618434985927	14.492	-0.4915256379664859	0.6532996024756965	-0.575849091886699	-0.29695641313364424	0.4199992534817937	0.8575648755479299	3.4073	22.009	0.0	0.0	0.0
2021-10-01T23:16:04.000000	-2.5307	1.5649	-0.29765	-32.395	10.518	14.658	-2.319883180068618	1.8631952476417266	-0.29765	-30.86212452403375	14.408109482615505	14.658	-2.319883180068618	1.8631952476417266	-0.10165000000000002	-30.86212452403375	14.408109482615505	14.658	-0.4915256379664859	0.6532996024756965	-0.575849091886699	-0.29695641313364424	0.4199992534817937	0.8575648755479299	3.4073	22.009	0.0	0.0	0.0
2021-10-01T23:16:04.000000	-2.5012	1.5553	-0.31093	-33.116	10.84	14.819	-2.291781758413773	1.8500529456753054	-0.31093	-31.538236922511448	14.816027396692247	14.819	-2.291781758413773	1.8500529456753054	-0.11492999999999998	-31.538236922511448	14.816027396692247	14.819	-0.4915256379664859	0.6532996024756965	-0.575849091886699	-0.29695641313364424	0.4199992534817937	0.8575648755479299	3.4073	22.009	0.0	0.0	0.0
2021-10-01T23:16:04.000000	-2.4717	1.5456	-0.32407	-33.819	11.163	14.974	-2.2636925897758458	1.836811397229972	-0.32407	-32.19636242461584	15.222732232512826	14.974	-2.2636925897758458	1.836811397229972	-0.12807000000000002	-32.19636242461584	15.222732232512826	14.974	-0.4915256379664859	0.6532996024756965	-0.575849091886699	-0.29695641313364424	0.4199992534817937	0.8575648755479299	3.4073	22.009	0.0	0.0	0.0
2021-10-01T23:16:04.000000	-2.4422	1.5358	-0.33709	-34.509	11.487	15.124	-2.2356156741548374	1.8234706023057272	-0.33709	-32.84146335429251	15.62883664092315	15.124	-2.2356156741548374	1.8234706023057272	-0.14109	-32.84146335429251	15.62883664092315	15.124	-0.4915256379664859	0.6532996024756965	-0.575849091886699	-0.29695641313364424	0.4199992534817937	0.8575648755479299	3.4073	22.009	0.0	0.0	0.0
2021-10-01T23:16:04.000000	-2.4126	1.5259	-0.34999	-35.188	11.814	15.267	-2.207451765071835	1.810018307885652	-0.34999	-33.47527958078133	16.03657061183982	15.267	-2.207451765071835	1.810018307885652	-0.15399000000000002	-33.47527958078133	16.03657061183982	15.267	-0.4915256379664859	0.6532996024756965	-0.575849091886699	-0.29695641313364424	0.4199992534817937	0.8575648755479299	3.4073	22.009	0.0	0.0	0.0
2021-10-01T23:16:04.000000	-2.383	1.5159	-0.36277	-35.859	12.145	15.403	-2.179300109005751	1.796466766986665	-0.36277	-34.10066596828047	16.447294200559508	15.403	-2.179300109005751	1.796466766986665	-0.16676999999999997	-34.10066596828047	16.447294200559508	15.403	-0.4915256379664859	0.6532996024756965	-0.575849091886699	-0.29695641313364424	0.4199992534817937	0.8575648755479299	3.4073	22.009	0.0	0.0	0.0
2021-10-01T23:16:04.000000	-2.3534	1.5058	-0.37543	-36.524	12.48	15.532	-2.1511607059565856	1.782815979608766	-0.37543	-34.719607446368165	16.861252467420574	15.532	-2.1511607059565856	1.782815979608766	-0.17942999999999998	-34.719607446368165	16.861252467420574	15.532	-0.4915256379664859	0.6532996024756965	-0.575849091886699	-0.29695641313364424	0.4199992534817937	0.8575648755479299	3.4073	22.009	0.0	0.0	0.0
2021-10-01T23:16:04.000000	-2.3237	1.4957	-0.38797	-37.184	12.82	15.654	-2.122922056428508	1.7691529392139487	-0.38797	-35.33297394966435	17.279560407381318	15.654	-2.122922056428508	1.7691529392139487	-0.19196999999999997	-35.33297394966435	17.279560407381318	15.654	-0.4915256379664859	0.6532996024756965	-0.575849091886699	-0.29695641313364424	0.4199992534817937	0.8575648755479299	3.4073	22.009	0.0	0.0	0.0
2021-10-01T23:16:04.000000	-2.2941	1.4854	-0.40039	-37.842	13.166	15.768	-2.094807159413179	1.7553036588782263	-0.40039	-35.94362034236721	17.70357807573841	15.768	-2.094807159413179	1.7553036588782263	-0.20439000000000002	-35.94362034236721	17.70357807573841	15.768	-0.4915256379664859	0.6532996024756965	-0.575849091886699	-0.29695641313364424	0.4199992534817937	0.8575648755479299	3.4073	22.009	0.0	0.0	0.0
2021-10-01T23:16:04.000000	-2.2644	1.475	-0.41268	-38.498	13.517	15.874	-2.066605268935856	1.7413428790466736	-0.41268	-36.55166915464592	18.13231300770273	15.874	-2.066605268935856	1.7413428790466736	-0.21667999999999998	-36.55166915464592	18.13231300770273	15.874	-0.4915256379664859	0.6532996024756965	-0.575849091886699	-0.29695641313364424	0.4199992534817937	0.8575648755479299	3.4073	22.009	0.0	0.0	0.0
2021-10-01T23:16:04.000000	-2.2347	1.4645	-0.42486	-39.154	13.875	15.973	-2.0384156314754516	1.727282852736209	-0.42486	-37.15886025574036	18.56799519319088	15.973	-2.0384156314754516	1.727282852736209	-0.22886	-37.15886025574036	18.56799519319088	15.973	-0.4915256379664859	0.6532996024756965	-0.575849091886699	-0.29695641313364424	0.4199992534817937	0.8575648755479299	3.4073	22.009	0.0	0.0	0.0
2021-10-01T23:16:04.000000	-2.205	1.454	-0.43691	-39.811	14.239	16.064	-2.010225994015047	1.7132228264257443	-0.43691	-37.76630864060881	19.009754697582927	16.064	-2.010225994015047	1.7132228264257443	-0.24091	-37.76630864060881	19.009754697582927	16.064	-0.4915256379664859	0.6532996024756965	-0.575849091886699	-0.29695641313364424	0.4199992534817937	0.8575648755479299	3.4073	22.009	0.0	0.0	0.0
2021-10-01T23:16:04.000000	-2.1753	1.4433	-0.44883	-40.469	14.611	16.148	-1.982060862588479	1.698964307157456	-0.44883	-38.37376924891292	19.4595764504571	16.148	-1.982060862588479	1.698964307157456	-0.25283	-38.37376924891292	19.4595764504571	16.148	-0.4915256379664859	0.6532996024756965	-0.575849091886699	-0.29695641313364424	0.4199992534817937	0.8575648755479299	3.4073	22.009	0.0	0.0	0.0
2021-10-01T23:16:04.000000	-2.1456	1.4325	-0.46063	-41.129	14.991	16.224	-1.9539079841788287	1.6846065414102558	-0.46063	-38.98223454544182	19.917582981982587	16.224	-1.9539079841788287	1.6846065414102558	-0.26463	-38.98223454544182	19.917582981982587	16.224	-0.4915256379664859	0.6532996024756965	-0.575849091886699	-0.29695641313364424	0.4199992534817937	0.8575648755479299	3.4073	22.009	0.0	0.0	0.0
2021-10-01T23:16:04.000000	-2.1158	1.4216	-0.47229	-41.793	15.379	16.292	-1.9256681123071857	1.6701372761672255	-0.47229	-39.59368945977372	20.384019352497752	16.292	-1.9256681123071857	1.6701372761672255	-0.27629	-39.59368945977372	20.384019352497752	16.292	-0.4915256379664859	0.6532996024756965	-0.575849091886699	-0.29695641313364424	0.4199992534817937	0.8575648755479299	3.4073	22.009	0.0	0.0	0.0
2021-10-01T23:16:04.000000	-2.0861	1.4106	-0.48382	-42.46	15.776	16.353	-1.8975397399313725	1.6555810174622019	-0.48382	-40.207018996950346	20.859755496622533	16.353	-1.8975397399313725	1.6555810174622019	-0.28781999999999996	-40.207018996950346	20.859755496622533	16.353	-0.4915256379664859	0.6532996024756965	-0.575849091886699	-0.29695641313364424	0.4199992534817937	0.8575648755479299	3.4073	22.009	0.0	0.0	0.0
2021-10-01T23:16:04.000000	-2.0563	1.3995	-0.49521	-43.132	16.183	16.408	-1.869324374093565	1.6409132592613478	-0.49521	-40.82408555638073	21.346028939484412	16.408	-1.869324374093565	1.6409132592613478	-0.29921	-40.82408555638073	21.346028939484412	16.408	-0.4915256379664859	0.6532996024756965	-0.575849091886699	-0.29695641313364424	0.4199992534817937	0.8575648755479299	3.4073	22.009	0.0	0.0	0.0
2021-10-01T23:16:04.000000	-2.0265	1.3883	-0.50646	-43.809	16.599	16.456	-1.8411212612726766	1.6261462545815821	-0.50646	-41.445011668234066	21.841847216294266	16.456	-1.8411212612726766	1.6261462545815821	-0.31046	-41.445011668234066	21.841847216294266	16.456	-0.4915256379664859	0.6532996024756965	-0.575849091886699	-0.29695641313364424	0.4199992534817937	0.8575648755479299	3.4073	22.009	0.0	0.0	0.0
2021-10-01T23:16:04.000000	-1.9968	1.3769	-0.51758	-44.491	17.026	16.497	-1.8130419009645362	1.6111930099609109	-0.51758	-42.06955227217199	22.349195256630342	16.497	-1.8130419009645362	1.6111930099609109	-0.32158000000000003	-42.06955227217199	22.349195256630342	16.497	-0.4915256379664859	0.6532996024756965	-0.575849091886699	-0.29695641313364424	0.4199992534817937	0.8575648755479299	3.4073	22.009	0.0	0.0	0.0
2021-10-01T23:16:04.000000	-1.967	1.3655	-0.52855	-45.181	17.465	16.533	-1.7848632941774845	1.5962275123233212	-0.52855	-42.70056223239267	22.869433115789295	16.533	-1.7848632941774845	1.5962275123233212	-0.33254999999999996	-42.70056223239267	22.869433115789295	16.533	-0.4915256379664859	0.6532996024756965	-0.575849091886699	-0.29695641313364424	0.4199992534817937	0.8575648755479299	3.4073	22.009	0.0	0.0	0.0
2021-10-01T23:16:04.000000	-1.9372	1.3539	-0.53938	-45.878	17.915	16.563	-1.7567091934242685	1.5810635217279083	-0.53938	-43.33717161427617	23.40144579881283	16.563	-1.7567091934242685	1.5810635217279083	-0.34337999999999996	-43.33717161427617	23.40144579881283	16.563	-0.4915256379664859	0.6532996024756965	-0.575849091886699	-0.29695641313364424	0.4199992534817937	0.8575648755479299	3.4073	22.009	0.0	0.0	0.0
2021-10-01T23:16:04.000000	-1.9074	1.3422	-0.55007	-46.583	18.379	16.588	-1.728567345687971	1.565800284653583	-0.55007	-43.980005292104074	23.94833323023749	16.588	-1.728567345687971	1.565800284653583	-0.35406999999999994	-43.980005292104074	23.94833323023749	16.588	-0.4915256379664859	0.6532996024756965	-0.575849091886699	-0.29695641313364424	0.4199992534817937	0.8575648755479299	3.4073	22.009	0.0	0.0	0.0
2021-10-01T23:16:04.000000	-1.8776	1.3304	-0.56061	-47.298	18.857	16.608	-1.7004377509685917	1.5504378011003461	-0.56061	-44.6310481954546	24.51034047040163	16.608	-1.7004377509685917	1.5504378011003461	-0.36461000000000005	-44.6310481954546	24.51034047040163	16.608	-0.4915256379664859	0.6532996024756965	-0.575849091886699	-0.29695641313364424	0.4199992534817937	0.8575648755479299	3.4073	22.009	0.0	0.0	0.0
2021-10-01T23:16:04.000000	-1.8478	1.3184	-0.571	-48.023	19.349	16.624	-1.6723326622830494	1.5348768245892854	-0.571	-45.29030032432777	25.087467519305257	16.624	-1.6723326622830494	1.5348768245892854	-0.37499999999999994	-45.29030032432777	25.087467519305257	16.624	-0.4915256379664859	0.6532996024756965	-0.575849091886699	-0.29695641313364424	0.4199992534817937	0.8575648755479299	3.4073	22.009	0.0	0.0	0.0
2021-10-01T23:16:04.000000	-1.818	1.3064	-0.58124	-48.759	19.858	16.635	-1.6442275735975067	1.519315848078225	-0.58124	-45.95838655300512	25.68281430148491	16.635	-1.6442275735975067	1.519315848078225	-0.38523999999999997	-45.95838655300512	25.68281430148491	16.635	-0.4915256379664859	0.6532996024756965	-0.575849091886699	-0.29695641313364424	0.4199992534817937	0.8575648755479299	3.4073	22.009	0.0	0.0	0.0
2021-10-01T23:16:04.000000	-1.7882	1.2942	-0.59133	-49.508	20.384	16.644	-1.6161469909458004	1.5035563786093404	-0.59133	-46.63729181106493	26.296625877278945	16.644	-1.6161469909458004	1.5035563786093404	-0.39533	-46.63729181106493	26.296625877278945	16.644	-0.4915256379664859	0.6532996024756965	-0.575849091886699	-0.29695641313364424	0.4199992534817937	0.8575648755479299	3.4073	22.009	0.0	0.0	0.0
2021-10-01T23:16:04.000000	-1.7584	1.2818	-0.60128	-50.27	20.929	16.649	-1.5880909143279305	1.4875984161826326	-0.60128	-47.32677103816879	26.930887176265603	16.649	-1.5880909143279305	1.4875984161826326	-0.40528000000000003	-47.32677103816879	26.930887176265603	16.649	-0.4915256379664859	0.6532996024756965	-0.575849091886699	-0.29695641313364424	0.4199992534817937	0.8575648755479299	3.4073	22.009	0.0	0.0	0.0
2021-10-01T23:16:04.000000	-1.7286	1.2694	-0.61107	-51.048	21.494	16.652	-1.560034837710061	1.4716404537559244	-0.61107	-48.02967909851492	27.586958253741557	16.652	-1.560034837710061	1.4716404537559244	-0.41507	-48.02967909851492	27.586958253741557	16.652	-0.4915256379664859	0.6532996024756965	-0.575849091886699	-0.29695641313364424	0.4199992534817937	0.8575648755479299	3.4073	22.009	0.0	0.0	0.0
2021-10-01T23:16:04.000000	-1.6988	1.2567	-0.62071	-51.843	22.082	16.652	-1.5320155201429462	1.4553847518924807	-0.62071	-48.74664086638485	28.267939034243334	16.652	-1.5320155201429462	1.4553847518924807	-0.42471	-48.74664086638485	28.267939034243334	16.652	-0.4915256379664859	0.6532996024756965	-0.575849091886699	-0.29695641313364424	0.4199992534817937	0.8575648755479299	3.4073	22.009	0.0	0.0	0.0
2021-10-01T23:16:04.000000	-1.669	1.244	-0.6302	-52.656	22.693	16.651	-1.503996202575831	1.4391290500290375	-0.6302	-49.478648806567726	28.973952047940127	16.651	-1.503996202575831	1.4391290500290375	-0.4342	-49.478648806567726	28.973952047940127	16.651	-0.4915256379664859	0.6532996024756965	-0.575849091886699	-0.29695641313364424	0.4199992534817937	0.8575648755479299	3.4073	22.009	0.0	0.0	0.0
2021-10-01T23:16:04.000000	-1.6393	1.2311	-0.63953	-53.49	23.33	16.649	-1.4761006375214645	1.4226871082246881	-0.63953	-50.22831272292335	29.708342279706827	16.649	-1.4761006375214645	1.4226871082246881	-0.44353000000000004	-50.22831272292335	29.708342279706827	16.649	-0.4915256379664859	0.6532996024756965	-0.575849091886699	-0.29695641313364424	0.4199992534817937	0.8575648755479299	3.4073	22.009	0.0	0.0	0.0
2021-10-01T23:16:04.000000	-1.6095	1.218	-0.64872	-54.347	23.996	16.646	-1.4481303320220225	1.4060344204455972	-0.64872	-50.9972499545224	30.47433218424917	16.646	-1.4481303320220225	1.4060344204455972	-0.45271999999999996	-50.9972499545224	30.47433218424917	16.646	-0.4915256379664859	0.6532996024756965	-0.575849091886699	-0.29695641313364424	0.4199992534817937	0.8575648755479299	3.4073	22.009	0.0	0.0	0.0
2021-10-01T23:16:04.000000	-1.5798	1.2048	-0.65775	-55.229	24.693	16.643	-1.4202715260184107	1.3892947392045127	-0.65775	-51.78720037060476	31.27415175148375	16.643	-1.4202715260184107	1.3892947392045127	-0.46174999999999994	-51.78720037060476	31.27415175148375	16.643	-0.4915256379664859	0.6532996024756965	-0.575849091886699	-0.29695641313364424	0.4199992534817937	0.8575648755479299	3.4073	22.009	0.0	0.0	0.0
2021-10-01T23:16:04.000000	-1.5501	1.1915	-0.66662	-56.14	25.424	16.639	-1.392424973031717	1.372455811484516	-0.66662	-52.601766239819355	32.11126849645465	16.639	-1.392424973031717	1.372455811484516	-0.47062	-52.601766239819355	32.11126849645465	16.639	-0.4915256379664859	0.6532996024756965	-0.575849091886699	-0.29695641313364424	0.4199992534817937	0.8575648755479299	3.4073	22.009	0.0	0.0	0.0
2021-10-01T23:16:04.000000	-1.5204	1.1779	-0.67534	-57.083	26.193	16.635	-1.3646151790957781	1.3553191443277839	-0.67534	-53.443434835856806	32.9900198688259	16.635	-1.3646151790957781	1.3553191443277839	-0.47934000000000004	-53.443434835856806	32.9900198688259	16.635	-0.4915256379664859	0.6532996024756965	-0.575849091886699	-0.29695641313364424	0.4199992534817937	0.8575648755479299	3.4073	22.009	0.0	0.0	0.0
2021-10-01T23:16:04.000000	-1.4908	1.1643	-0.6839	-58.061	27.003	16.631	-1.3369046316387512	1.3381947301879702	-0.6839	-54.31481596257692	33.913750853472386	16.631	-1.3369046316387512	1.3381947301879702	-0.48789999999999994	-54.31481596257692	33.913750853472386	16.631	-0.4915256379664859	0.6532996024756965	-0.575849091886699	-0.29695641313364424	0.4199992534817937	0.8575648755479299	3.4073	22.009	0.0	0.0	0.0
2021-10-01T23:16:04.000000	-1.4612	1.1504	-0.69231	-59.078	27.859	16.625	-1.309230843232479	1.3207725766114211	-0.69231	-55.21926682829027	34.88791389501645	16.625	-1.309230843232479	1.3207725766114211	-0.49631	-55.21926682829027	34.88791389501645	16.625	-0.4915256379664859	0.6532996024756965	-0.575849091886699	-0.29695641313364424	0.4199992534817937	0.8575648755479299	3.4073	22.009	0.0	0.0	0.0
2021-10-01T23:16:04.000000	-1.4316	1.1364	-0.70055	-60.139	28.765	16.618	-1.2815693078431252	1.3032511765559598	-0.70055	-56.16125963626571	35.91709150346047	16.618	-1.2815693078431252	1.3032511765559598	-0.50455	-56.16125963626571	35.91709150346047	16.618	-0.4915256379664859	0.6532996024756965	-0.575849091886699	-0.29695641313364424	0.4199992534817937	0.8575648755479299	3.4073	22.009	0.0	0.0	0.0
2021-10-01T23:16:04.000000	-1.4021	1.1221	-0.70863	-61.249	29.727	16.608	-1.2540437779834375	1.2854442900806813	-0.70863	-57.145021529433734	37.00785111838506	16.608	-1.2540437779834375	1.2854442900806813	-0.5126299999999999	-57.145021529433734	37.00785111838506	16.608	-0.4915256379664859	0.6532996024756965	-0.575849091886699	-0.29695641313364424	0.4199992534817937	0.8575648755479299	3.4073	22.009	0.0	0.0	0.0
2021-10-01T23:16:04.000000	-1.3726	1.1077	-0.71655	-62.414	30.75	16.592	-1.2265305011406684	1.2675381571264908	-0.71655	-58.17589464568315	38.165890244750926	16.592	-1.2265305011406684	1.2675381571264908	-0.5205500000000001	-58.17589464568315	38.165890244750926	16.592	-0.4915256379664859	0.6532996024756965	-0.575849091886699	-0.29695641313364424	0.4199992534817937	0.8575648755479299	3.4073	22.009	0.0	0.0	0.0
2021-10-01T23:16:04.000000	-1.3432	1.0931	-0.72429	-63.639	31.841	16.568	-1.1991409768106476	1.2494457842313949	-0.72429	-59.25798359777527	39.3987687869278	16.568	-1.1991409768106476	1.2494457842313949	-0.5282899999999999	-59.25798359777527	39.3987687869278	16.568	-0.4915256379664859	0.6532996024756965	-0.575849091886699	-0.29695641313364424	0.4199992534817937	0.8575648755479299	3.4073	22.009	0.0	0.0	0.0
2021-10-01T23:16:04.000000	-1.3139	1.0783	-0.73185	-64.931	33.007	16.532	-1.1718752049933754	1.2311671713953938	-0.73185	-60.39737792804964	40.714291709623794	16.532	-1.1718752049933754	1.2311671713953938	-0.5358499999999999	-60.39737792804964	40.714291709623794	16.532	-0.4915256379664859	0.6532996024756965	-0.575849091886699	-0.29695641313364424	0.4199992534817937	0.8575648755479299	3.4073	22.009	0.0	0.0	0.0
2021-10-01T23:16:04.000000	-1.2845	1.0633	-0.73923	-66.298	34.255	16.481	-1.1445346927310274	1.2126778125846502	-0.73923	-61.60115964363495	42.1203865077162	16.481	-1.1445346927310274	1.2126778125846502	-0.5432300000000001	-61.60115964363495	42.1203865077162	16.481	-0.4915256379664859	0.6532996024756965	-0.575849091886699	-0.29695641313364424	0.4199992534817937	0.8575648755479299	3.4073	22.009	0.0	0.0	0.0
2021-10-01T23:16:04.000000	-1.2553	1.048	-0.7464	-67.746	35.593	16.408	-1.117429432477258	1.1939152203710082	-0.7464	-62.87430329191241	43.62572808053305	16.408	-1.117429432477258	1.1939152203710082	-0.5504	-62.87430329191241	43.62572808053305	16.408	-0.4915256379664859	0.6532996024756965	-0.575849091886699	-0.29695641313364424	0.4199992534817937	0.8575648755479299	3.4073	22.009	0.0	0.0	0.0
2021-10-01T23:16:04.000000	-1.2261	1.0326	-0.75337	-69.284	37.031	16.307	-1.0903364252404069	1.1750533816784539	-0.75337	-64.22451575429233	45.24134384748818	16.307	-1.0903364252404069	1.1750533816784539	-0.5573699999999999	-64.22451575429233	45.24134384748818	16.307	-0.4915256379664859	0.6532996024756965	-0.575849091886699	-0.29695641313364424	0.4199992534817937	0.8575648755479299	3.4073	22.009	0.0	0.0	0.0
2021-10-01T23:16:04.000000	-1.197	1.0169	-0.76012	-70.92	38.577	16.17	-1.0633794235332226	1.1559060565660824	-0.76012	-65.65875650773414	46.97615376824799	16.17	-1.0633794235332226	1.1559060565660824	-0.56412	-65.65875650773414	46.97615376824799	16.17	-0.4915256379664859	0.6532996024756965	-0.575849091886699	-0.29695641313364424	0.4199992534817937	0.8575648755479299	3.4073	22.009	0.0	0.0	0.0
2021-10-01T23:16:04.000000	-1.168	1.0009	-0.76662	-72.664	40.243	15.987	-1.0365584273557045	1.1364732450338935	-0.76662	-67.18547983809884	48.84329272197374	15.987	-1.0365584273557045	1.1364732450338935	-0.5706199999999999	-67.18547983809884	48.84329272197374	15.987	-0.4915256379664859	0.6532996024756965	-0.575849091886699	-0.29695641313364424	0.4199992534817937	0.8575648755479299	3.4073	22.009	0.0	0.0	0.0
2021-10-01T23:16:04.000000	-1.139	0.98477	-0.77287	-74.524	42.04	15.749	-1.0097533601001805	1.1169114130791193	-0.77287	-68.81127763183841	50.85465806269918	15.749	-1.0097533601001805	1.1169114130791193	-0.57687	-68.81127763183841	50.85465806269918	15.749	-0.4915256379664859	0.6532996024756965	-0.575849091886699	-0.29695641313364424	0.4199992534817937	0.8575648755479299	3.4073	22.009	0.0	0.0	0.0
2021-10-01T23:16:04.000000	-1.1102	0.96833	-0.77883	-76.512	43.979	15.442	-0.9831847701549266	1.097066423073555	-0.77883	-70.54671163456123	53.022637265134826	15.442	-0.9831847701549266	1.097066423073555	-0.58283	-70.54671163456123	53.022637265134826	15.442	-0.4915256379664859	0.6532996024756965	-0.575849091886699	-0.29695641313364424	0.4199992534817937	0.8575648755479299	3.4073	22.009	0.0	0.0	0.0
2021-10-01T23:16:04.000000	-1.0814	0.95163	-0.7845	-78.637	46.073	15.052	-0.9566480380536598	1.0769633922228197	-0.7845	-72.39912113716998	55.36123514306183	15.052	-0.9566480380536598	1.0769633922228197	-0.5885	-72.39912113716998	55.36123514306183	15.052	-0.4915256379664859	0.6532996024756965	-0.575849091886699	-0.29695641313364424	0.4199992534817937	0.8575648755479299	3.4073	22.009	0.0	0.0	0.0
2021-10-01T23:16:04.000000	-1.0527	0.93466	-0.78982	-80.911	48.336	14.565	-0.9302436355769846	1.0566046488959406	-0.78982	-74.37870029476558	57.88581656555807	14.565	-0.9302436355769846	1.0566046488959406	-0.59382	-74.37870029476558	57.88581656555807	14.565	-0.4915256379664859	0.6532996024756965	-0.575849091886699	-0.29695641313364424	0.4199992534817937	0.8575648755479299	3.4073	22.009	0.0	0.0	0.0
2021-10-01T23:16:04.000000	-1.0241	0.91742	-0.79479	-83.346	50.783	13.961	-0.9039715627249005	1.0359901930929178	-0.79479	-76.4955207322797	60.612738866490496	13.961	-0.9039715627249005	1.0359901930929178	-0.5987899999999999	-76.4955207322797	60.612738866490496	13.961	-0.4915256379664859	0.6532996024756965	-0.575849091886699	-0.29695641313364424	0.4199992534817937	0.8575648755479299	3.4073	22.009	0.0	0.0	0.0
2021-10-01T23:16:04.000000	-0.99564	0.89989	-0.79937	-85.955	53.431	13.221	-0.8778739686923558	1.015105076724736	-0.79937	-78.76040147909472	63.560466839473506	13.221	-0.8778739686923558	1.015105076724736	-0.60337	-78.76040147909472	63.560466839473506	13.221	-0.4915256379664859	0.6532996024756965	-0.575849091886699	-0.29695641313364424	0.4199992534817937	0.8575648755479299	3.4073	22.009	0.0	0.0	0.0
2021-10-01T23:16:04.000000	-0.96727	0.88208	-0.80353	-88.752	56.297	12.323	-0.8519000049382028	0.9939530979308278	-0.80353	-81.18515402938228	66.74758780829066	12.323	-0.8519000049382028	0.9939530979308278	-0.6075299999999999	-81.18515402938228	66.74758780829066	12.323	-0.4915256379664859	0.6532996024756965	-0.575849091886699	-0.29695641313364424	0.4199992534817937	0.8575648755479299	3.4073	22.009	0.0	0.0	0.0
2021-10-01T23:16:04.000000	-0.93903	0.86398	-0.80722	-91.752	59.401	11.241	-0.8260905953556984	0.9725292332700687	-0.80722	-83.78221475159546	70.19578902126209	11.241	-0.8260905953556984	0.9725292332700687	-0.6112200000000001	-83.78221475159546	70.19578902126209	11.241	-0.4915256379664859	0.6532996024756965	-0.575849091886699	-0.29695641313364424	0.4199992534817937	0.8575648755479299	3.4073	22.009	0.0	0.0	0.0
2021-10-01T23:16:04.000000	-0.91091	0.84559	-0.81042	-94.971	62.764	9.9475	-0.800435815296951	0.950832257440767	-0.81042	-86.56488994880735	73.92787272166616	9.9475	-0.800435815296951	0.950832257440767	-0.61442	-86.56488994880735	73.92787272166616	9.9475	-0.4915256379664859	0.6532996024756965	-0.575849091886699	-0.29695641313364424	0.4199992534817937	0.8575648755479299	3.4073	22.009	0.0	0.0	0.0
2021-10-01T23:16:04.000000	-0.88293	0.8269	-0.81308	-98.429	66.41	8.4112	-0.7749567393594348	0.9288546963984156	-0.81308	-89.55008819273992	77.97010866782541	8.4112	-0.7749567393594348	0.9288546963984156	-0.6170800000000001	-89.55008819273992	77.97010866782541	8.4112	-0.4915256379664859	0.6532996024756965	-0.575849091886699	-0.29695641313364424	0.4199992534817937	0.8575648755479299	3.4073	22.009	0.0	0.0	0.0
2021-10-01T23:16:04.000000	-0.8551	0.80793	-0.81518	-102.15	70.365	6.5965	-0.7496608415876576	0.9066176247404883	-0.81518	-92.75844285393327	82.35124166831727	6.5965	-0.7496608415876576	0.9066176247404883	-0.6191800000000001	-92.75844285393327	82.35124166831727	6.5965	-0.4915256379664859	0.6532996024756965	-0.575849091886699	-0.29695641313364424	0.4199992534817937	0.8575648755479299	3.4073	22.009	0.0	0.0	0.0
2021-10-01T23:16:04.000000	-0.82743	0.78867	-0.81665	-106.14	74.658	4.4635	-0.7245592719312022	0.8841123431207858	-0.81665	-96.19235534621583	87.1007883830413	4.4635	-0.7245592719312022	0.8841123431207858	-0.6206499999999999	-96.19235534621583	87.1007883830413	4.4635	-0.4915256379664859	0.6532996024756965	-0.575849091886699	-0.29695641313364424	0.4199992534817937	0.8575648755479299	3.4073	22.009	0.0	0.0	0.0
2021-10-01T23:16:04.000000	-0.79993	0.76912	-0.81748	-110.45	79.324	1.9668	-0.69966195503796	0.8613400768409999	-0.81748	-99.89815281791125	92.25973411824494	1.9668	-0.69966195503796	0.8613400768409999	-0.62148	-99.89815281791125	92.25973411824494	1.9668	-0.4915256379664859	0.6532996024756965	-0.575849091886699	-0.29695641313364424	0.4199992534817937	0.8575648755479299	3.4073	22.009	0.0	0.0	0.0
2021-10-01T23:16:04.000000	-0.77261	0.7493	-0.81762	-115.09	84.4	-0.94514	-0.6749763649524383	0.8383219004986048	-0.81762	-103.881226300651	97.8660253728174	-0.94514	-0.6749763649524383	0.8383219004986048	-0.6216200000000001	-103.881226300651	97.8660253728174	-0.94514	-0.4915256379664859	0.6532996024756965	-0.575849091886699	-0.29695641313364424	0.4199992534817937	0.8575648755479299	3.4073	22.009	0.0	0.0	0.0
2021-10-01T23:16:04.000000	-0.7455	0.72921	-0.81702	-120.11	89.928	-4.3315	-0.650532275618311	0.8150614899986761	-0.81702	-108.18605276678527	103.96747217636077	-4.3315	-0.650532275618311	0.8150614899986761	-0.6210199999999999	-108.18605276678527	103.96747217636077	-4.3315	-0.4915256379664859	0.6532996024756965	-0.575849091886699	-0.29695641313364424	0.4199992534817937	0.8575648755479299	3.4073	22.009	0.0	0.0	0.0
2021-10-01T23:16:04.000000	-0.71861	0.70886	-0.81566	-125.54	95.957	-8.26	-0.6263383863817769	0.7915699952907967	-0.81566	-112.83640218169774	110.61638120861737	-8.26	-0.6263383863817769	0.7915699952907967	-0.6196600000000001	-112.83640218169774	110.61638120861737	-8.26	-0.4915256379664859	0.6532996024756965	-0.575849091886699	-0.29695641313364424	0.4199992534817937	0.8575648755479299	3.4073	22.009	0.0	0.0	0.0
2021-10-01T23:16:04.000000	-0.69195	0.68828	-0.81349	-131.42	102.54	-12.809	-0.6024009459856521	0.7678784156203319	-0.81349	-117.86547903798642	117.87025431017776	-12.809	-0.6024009459856521	0.7678784156203319	-0.6174900000000001	-117.86547903798642	117.87025431017776	-12.809	-0.4915256379664859	0.6532996024756965	-0.575849091886699	-0.29695641313364424	0.4199992534817937	0.8575648755479299	3.4073	22.009	0.0	0.0	0.0
2021-10-01T23:16:04.000000	-0.66555	0.66747	-0.81047	-137.82	109.75	-18.07	-0.5787497283736103	0.7439904268923574	-0.81047	-123.33381116853936	125.81011852249034	-18.07	-0.5787497283736103	0.7439904268923574	-0.6144700000000001	-123.33381116853936	125.81011852249034	-18.07	-0.4915256379664859	0.6532996024756965	-0.575849091886699	-0.29695641313364424	0.4199992534817937	0.8575648755479299	3.4073	22.009	0.0	0.0	0.0
2021-10-01T23:16:04.000000	-0.63943	0.64646	-0.80659	-144.78	117.64	-24.148	-0.5554009069363581	0.7199382536539303	-0.80659	-129.2746030659546	134.49347568614576	-24.148	-0.5554009069363581	0.7199382536539303	-0.61059	-129.2746030659546	134.49347568614576	-24.148	-0.4915256379664859	0.6532996024756965	-0.575849091886699	-0.29695641313364424	0.4199992534817937	0.8575648755479299	3.4073	22.009	0.0	0.0	0.0
2021-10-01T23:16:04.000000	-0.61361	0.62526	-0.8018	-152.38	126.32	-31.167	-0.532373105667986	0.6957342711563255	-0.8018	-135.75377359475152	144.0392993414816	-31.167	-0.532373105667986	0.6957342711563255	-0.6057999999999999	-135.75377359475152	144.0392993414816	-31.167	-0.4915256379664859	0.6532996024756965	-0.575849091886699	-0.29695641313364424	0.4199992534817937	0.8575648755479299	3.4073	22.009	0.0	0.0	0.0
2021-10-01T23:16:04.000000	-0.5881	0.60391	-0.79608	-160.71	135.87	-39.275	-0.5096713480096181	0.6714194032927993	-0.79608	-142.8508421724162	154.5380143868538	-39.275	-0.5096713480096181	0.6714194032927993	-0.60008	-142.8508421724162	154.5380143868538	-39.275	-0.4915256379664859	0.6532996024756965	-0.575849091886699	-0.29695641313364424	0.4199992534817937	0.8575648755479299	3.4073	22.009	0.0	0.0	0.0
2021-10-01T23:16:04.000000	-0.56294	0.58243	-0.78941	-169.85	146.4	-48.642	-0.4873328819494354	0.6470184005659017	-0.78941	-150.63172766346807	166.1085943626	-48.642	-0.4873328819494354	0.6470184005659017	-0.59341	-150.63172766346807	166.1085943626	-48.642	-0.4915256379664859	0.6532996024756965	-0.575849091886699	-0.29695641313364424	0.4199992534817937	0.8575648755479299	3.4073	22.009	0.0	0.0	0.0
2021-10-01T23:16:04.000000	-0.53815	0.56085	-0.78177	-179.93	158.06	-59.475	-0.46537388087814496	0.6225634875226895	-0.78177	-159.20707096511518	178.91583790908163	-59.475	-0.46537388087814496	0.6225634875226895	-0.5857699999999999	-159.20707096511518	178.91583790908163	-59.475	-0.4915256379664859	0.6532996024756965	-0.575849091886699	-0.29695641313364424	0.4199992534817937	0.8575648755479299	3.4073	22.009	0.0	0.0	0.0
2021-10-01T23:16:04.000000	-0.51373	0.53921	-0.77314	-191.07	171.0	-72.018	-0.4437894435889792	0.598094362754728	-0.77314	-168.6775883266743	193.1233183649685	-72.018	-0.4437894435889792	0.598094362754728	-0.57714	-168.6775883266743	193.1233183649685	-72.018	-0.4915256379664859	0.6532996024756965	-0.575849091886699	-0.29695641313364424	0.4199992534817937	0.8575648755479299	3.4073	22.009	0.0	0.0	0.0
2021-10-01T23:16:04.000000	-0.48973	0.51753	-0.76351	-203.44	185.4	-86.565	-0.4226267427180105	0.5736370020662585	-0.76351	-179.18994333184287	208.93050952106285	-86.565	-0.4226267427180105	0.5736370020662585	-0.56751	-179.18994333184287	208.93050952106285	-86.565	-0.4915256379664859	0.6532996024756965	-0.575849091886699	-0.29695641313364424	0.4199992534817937	0.8575648755479299	3.4073	22.009	0.0	0.0	0.0
2021-10-01T23:16:04.000000	-0.46615	0.49585	-0.75288	-217.22	201.48	-103.47	-0.40188087705847164	0.5492311040488453	-0.75288	-190.89582300544197	226.57780906142366	-103.47	-0.40188087705847164	0.5492311040488453	-0.55688	-190.89582300544197	226.57780906142366	-103.47	-0.4915256379664859	0.6532996024756965	-0.575849091886699	-0.29695641313364424	0.4199992534817937	0.8575648755479299	3.4073	22.009	0.0	0.0	0.0
2021-10-01T23:16:04.000000	-0.44301	0.4742	-0.74126	-232.64	219.49	-123.17	-0.38156802000106943	0.5249088932495461	-0.74126	-203.99286170667327	246.34151512224258	-123.17	-0.38156802000106943	0.5249088932495461	-0.5452600000000001	-203.99286170667327	246.34151512224258	-123.17	-0.4915256379664859	0.6532996024756965	-0.575849091886699	-0.29695641313364424	0.4199992534817937	0.8575648755479299	3.4073	22.009	0.0	0.0	0.0
