# Supplementary material for: Direct evidence of substorm-related impulsive injections of electrons at Mercury
Source: Nat Commun. 2023 Jul 18;14:4019. doi: 10.1038/s41467-023-39565-4 (PMC10354196; doi:10.1038/s41467-023-39565-4)
Supplement: Supplementary file 3 — SourceDatafile [file 41467_2023_39565_MOESM3_ESM.zip › SourceDataFile/FieldLinetracing/Final_KT17tracing_000070.txt]

2021-10-01T23:16:10.000000	-0.32277	0.35053	0.65225	376.43	-381.3	-325.0	-0.27738735978025425	0.38743774523675384	0.65225	326.87276705861	-424.55085567626367	-325.0	-0.27738735978025425	0.38743774523675384	0.84825	326.87276705861	-424.55085567626367	-325.0	-0.4982831356857919	0.6522732831734174	-0.5711860298968328	-0.30218715160047877	0.42035441042290894	0.8555612748632314	3.4055	22.019	0.0	0.0	0.0
2021-10-01T23:16:10.000000	-0.3433	0.37119	0.6693	343.55	-343.57	-274.05	-0.2952311886055477	0.4104576121532594	0.6693	298.8635880756476	-383.07636722010085	-274.05	-0.2952311886055477	0.4104576121532594	0.8653	298.8635880756476	-383.07636722010085	-274.05	-0.4982831356857919	0.6522732831734174	-0.5711860298968328	-0.30218715160047877	0.42035441042290894	0.8555612748632314	3.4055	22.019	0.0	0.0	0.0
2021-10-01T23:16:10.000000	-0.36434	0.39209	0.68541	314.97	-310.74	-231.31	-0.31355176723268785	0.4337781610054364	0.68541	274.5216098569008	-346.9918359581037	-231.31	-0.31355176723268785	0.4337781610054364	0.88141	274.5216098569008	-346.9918359581037	-231.31	-0.4982831356857919	0.6522732831734174	-0.5711860298968328	-0.30218715160047877	0.42035441042290894	0.8555612748632314	3.4055	22.019	0.0	0.0	0.0
2021-10-01T23:16:10.000000	-0.38588	0.41319	0.70056	289.99	-282.03	-195.29	-0.33234407222055073	0.45735846790002843	0.70056	253.24768058194886	-315.4373682363318	-195.29	-0.33234407222055073	0.45735846790002843	0.89656	253.24768058194886	-315.4373682363318	-195.29	-0.4982831356857919	0.6522732831734174	-0.5711860298968328	-0.30218715160047877	0.42035441042290894	0.8555612748632314	3.4055	22.019	0.0	0.0	0.0
2021-10-01T23:16:10.000000	-0.40791	0.43446	0.71475	268.04	-256.8	-164.79	-0.35160185482632067	0.48116753359166997	0.71475	234.55451462927104	-287.7079443933154	-164.79	-0.35160185482632067	0.48116753359166997	0.91075	234.55451462927104	-287.7079443933154	-164.79	-0.4982831356857919	0.6522732831734174	-0.5711860298968328	-0.30218715160047877	0.42035441042290894	0.8555612748632314	3.4055	22.019	0.0	0.0	0.0
2021-10-01T23:16:10.000000	-0.43042	0.45586	0.72795	248.67	-234.53	-138.85	-0.37132009160887386	0.5051644341871047	0.72795	218.05921853173885	-263.2323441625807	-138.85	-0.37132009160887386	0.5051644341871047	0.92395	218.05921853173885	-263.2323441625807	-138.85	-0.4982831356857919	0.6522732831734174	-0.5711860298968328	-0.30218715160047877	0.42035441042290894	0.8555612748632314	3.4055	22.019	0.0	0.0	0.0
2021-10-01T23:16:10.000000	-0.4534	0.47736	0.74015	231.49	-214.79	-116.72	-0.39149253382539445	0.5293181704409669	0.74015	203.42741899434466	-241.53602091882556	-116.72	-0.39149253382539445	0.5293181704409669	0.93615	203.42741899434466	-241.53602091882556	-116.72	-0.4982831356857919	0.6522732831734174	-0.5711860298968328	-0.30218715160047877	0.42035441042290894	0.8555612748632314	3.4055	22.019	0.0	0.0	0.0
2021-10-01T23:16:10.000000	-0.47683	0.49891	0.75135	216.19	-197.22	-97.784	-0.41210545868855925	0.5535766685104171	0.75135	190.39556279336728	-222.22370298552073	-97.784	-0.41210545868855925	0.5535766685104171	0.9473499999999999	190.39556279336728	-222.22370298552073	-97.784	-0.4982831356857919	0.6522732831734174	-0.5711860298968328	-0.30218715160047877	0.42035441042290894	0.8555612748632314	3.4055	22.019	0.0	0.0	0.0
2021-10-01T23:16:10.000000	-0.50069	0.52049	0.76154	202.49	-181.53	-81.527	-0.43314146750596955	0.5779176284962894	0.76154	178.7212935369165	-204.97326712645074	-81.527	-0.43314146750596955	0.5779176284962894	0.9575400000000001	178.7212935369165	-204.97326712645074	-81.527	-0.4982831356857919	0.6522732831734174	-0.5711860298968328	-0.30218715160047877	0.42035441042290894	0.8555612748632314	3.4055	22.019	0.0	0.0	0.0
2021-10-01T23:16:10.000000	-0.52496	0.54206	0.77073	190.19	-167.47	-67.542	-0.4545856121886103	0.6022989012036353	0.77073	168.2367508094642	-189.51209111049945	-67.542	-0.4545856121886103	0.6022989012036353	0.9667300000000001	168.2367508094642	-189.51209111049945	-67.542	-0.4982831356857919	0.6522732831734174	-0.5711860298968328	-0.30218715160047877	0.42035441042290894	0.8555612748632314	3.4055	22.019	0.0	0.0	0.0
2021-10-01T23:16:10.000000	-0.54963	0.56358	0.77893	179.11	-154.83	-55.488	-0.47643286929535755	0.6266795627391981	0.77893	158.7890222844974	-175.60970190149914	-55.488	-0.47643286929535755	0.6266795627391981	0.9749300000000001	158.7890222844974	-175.60970190149914	-55.488	-0.4982831356857919	0.6522732831734174	-0.5711860298968328	-0.30218715160047877	0.42035441042290894	0.8555612748632314	3.4055	22.019	0.0	0.0	0.0
2021-10-01T23:16:10.000000	-0.57467	0.58503	0.78614	169.07	-143.43	-45.083	-0.49865591548592153	0.6510360879021205	0.78614	150.2215197304276	-163.06540040695558	-45.083	-0.49865591548592153	0.6510360879021205	0.98214	150.2215197304276	-163.06540040695558	-45.083	-0.4982831356857919	0.6522732831734174	-0.5711860298968328	-0.30218715160047877	0.42035441042290894	0.8555612748632314	3.4055	22.019	0.0	0.0	0.0
2021-10-01T23:16:10.000000	-0.60006	0.60637	0.79238	159.96	-133.13	-36.092	-0.521239802671287	0.6753263274974535	0.79238	142.44222624413732	-151.72676323778214	-36.092	-0.521239802671287	0.6753263274974535	0.98838	142.44222624413732	-151.72676323778214	-36.092	-0.4982831356857919	0.6522732831734174	-0.5711860298968328	-0.30218715160047877	0.42035441042290894	0.8555612748632314	3.4055	22.019	0.0	0.0	0.0
2021-10-01T23:16:10.000000	-0.62579	0.62756	0.79768	151.66	-123.79	-28.317	-0.54417950741033	0.6995093576319408	0.79768	135.34920027461786	-141.4401417032003	-28.317	-0.54417950741033	0.6995093576319408	0.9936799999999999	135.34920027461786	-141.4401417032003	-28.317	-0.4982831356857919	0.6522732831734174	-0.5711860298968328	-0.30218715160047877	0.42035441042290894	0.8555612748632314	3.4055	22.019	0.0	0.0	0.0
2021-10-01T23:16:10.000000	-0.65181	0.6486	0.80206	144.08	-115.3	-21.592	-0.5674254064635951	0.7235790517971232	0.80206	128.86659830945862	-132.08533696118064	-21.592	-0.5674254064635951	0.7235790517971232	0.99806	128.86659830945862	-132.08533696118064	-21.592	-0.4982831356857919	0.6522732831734174	-0.5711860298968328	-0.30218715160047877	0.42035441042290894	0.8555612748632314	3.4055	22.019	0.0	0.0	0.0
2021-10-01T23:16:10.000000	-0.67812	0.66944	0.80554	137.14	-107.56	-15.777	-0.5909836263395407	0.7474857867535449	0.80554	122.92727618244841	-123.55330011927666	-15.777	-0.5909836263395407	0.7474857867535449	1.00154	122.92727618244841	-123.55330011927666	-15.777	-0.4982831356857919	0.6522732831734174	-0.5711860298968328	-0.30218715160047877	0.42035441042290894	0.8555612748632314	3.4055	22.019	0.0	0.0	0.0
2021-10-01T23:16:10.000000	-0.7047	0.69008	0.80815	130.76	-100.51	-10.751	-0.6148343177423852	0.7712271118978221	0.80815	117.45918852060865	-115.77468087660668	-10.751	-0.6148343177423852	0.7712271118978221	1.00415	117.45918852060865	-115.77468087660668	-10.751	-0.4982831356857919	0.6522732831734174	-0.5711860298968328	-0.30218715160047877	0.42035441042290894	0.8555612748632314	3.4055	22.019	0.0	0.0	0.0
2021-10-01T23:16:10.000000	-0.73152	0.71049	0.80994	124.89	-94.059	-6.4131	-0.6389513826335298	0.7947695773812058	0.80994	112.42386232987904	-108.65303842890175	-6.4131	-0.6389513826335298	0.7947695773812058	1.00594	112.42386232987904	-108.65303842890175	-6.4131	-0.4982831356857919	0.6522732831734174	-0.5711860298968328	-0.30218715160047877	0.42035441042290894	0.8555612748632314	3.4055	22.019	0.0	0.0	0.0
2021-10-01T23:16:10.000000	-0.75857	0.73065	0.81093	119.47	-88.153	-2.6747	-0.6633273469684674	0.8180921086062218	0.81093	107.7683663520483	-102.12742786739858	-2.6747	-0.6633273469684674	0.8180921086062218	1.00693	107.7683663520483	-102.12742786739858	-2.6747	-0.4982831356857919	0.6522732831734174	-0.5711860298968328	-0.30218715160047877	0.42035441042290894	0.8555612748632314	3.4055	22.019	0.0	0.0	0.0
2021-10-01T23:16:10.000000	-0.78582	0.75055	0.81117	114.46	-82.738	0.53981	-0.6879336621052161	0.8411811050199037	0.81117	103.45961862468758	-96.13935488671741	0.53981	-0.6879336621052161	0.8411811050199037	1.00717	103.45961862468758	-96.13935488671741	0.53981	-0.4982831356857919	0.6522732831734174	-0.5711860298968328	-0.30218715160047877	0.42035441042290894	0.8555612748632314	3.4055	22.019	0.0	0.0	0.0
2021-10-01T23:16:10.000000	-0.81327	0.77019	0.81069	109.83	-77.766	3.2962	-0.712770328043776	0.8640365666222511	0.81069	99.47372665224407	-90.63750527190511	3.2962	-0.712770328043776	0.8640365666222511	1.00669	99.47372665224407	-90.63750527190511	3.2962	-0.4982831356857919	0.6522732831734174	-0.5711860298968328	-0.30218715160047877	0.42035441042290894	0.8555612748632314	3.4055	22.019	0.0	0.0	0.0
2021-10-01T23:16:10.000000	-0.84089	0.78954	0.80953	105.53	-73.195	5.6518	-0.7378112467455491	0.8866250435645151	0.80953	95.76621346236749	-85.57406899335955	5.6518	-0.7378112467455491	0.8866250435645151	1.00553	95.76621346236749	-85.57406899335955	5.6518	-0.4982831356857919	0.6522732831734174	-0.5711860298968328	-0.30218715160047877	0.42035441042290894	0.8555612748632314	3.4055	22.019	0.0	0.0	0.0
2021-10-01T23:16:10.000000	-0.86868	0.80862	0.80773	101.55	-68.99	7.6566	-0.7630539676071515	0.9089663851424782	0.80773	92.33144296308807	-80.91308448176979	7.6566	-0.7630539676071515	0.9089663851424782	1.00373	92.33144296308807	-80.91308448176979	7.6566	-0.4982831356857919	0.6522732831734174	-0.5711860298968328	-0.30218715160047877	0.42035441042290894	0.8555612748632314	3.4055	22.019	0.0	0.0	0.0
2021-10-01T23:16:10.000000	-0.89661	0.8274	0.80534	97.841	-65.117	9.3547	-0.7884723925899851	0.9310271415073913	0.80534	89.12495040549116	-76.61480395601583	9.3547	-0.7884723925899851	0.9310271415073913	1.00134	89.12495040549116	-76.61480395601583	9.3547	-0.4982831356857919	0.6522732831734174	-0.5711860298968328	-0.30218715160047877	0.42035441042290894	0.8555612748632314	3.4055	22.019	0.0	0.0	0.0
2021-10-01T23:16:10.000000	-0.92469	0.8459	0.80239	94.395	-61.548	10.785	-0.8140739957385578	0.9528283872567286	0.80239	86.14222691600096	-72.65045816064891	10.785	-0.8140739957385578	0.9528283872567286	0.9983900000000001	86.14222691600096	-72.65045816064891	10.785	-0.4982831356857919	0.6522732831734174	-0.5711860298968328	-0.30218715160047877	0.42035441042290894	0.8555612748632314	3.4055	22.019	0.0	0.0	0.0
2021-10-01T23:16:10.000000	-0.95289	0.8641	0.79892	91.189	-58.257	11.982	-0.8398314537125794	0.9743465971896322	0.79892	83.36363158886648	-68.99142481726072	11.982	-0.8398314537125794	0.9743465971896322	0.99492	83.36363158886648	-68.99142481726072	11.982	-0.4982831356857919	0.6522732831734174	-0.5711860298968328	-0.30218715160047877	0.42035441042290894	0.8555612748632314	3.4055	22.019	0.0	0.0	0.0
2021-10-01T23:16:10.000000	-0.98122	0.88202	0.79497	88.202	-55.221	12.976	-0.8657522405565574	0.9956028459035764	0.79497	80.77114085740743	-65.61230410214874	12.976	-0.8657522405565574	0.9956028459035764	0.9909699999999999	80.77114085740743	-65.61230410214874	12.976	-0.4982831356857919	0.6522732831734174	-0.5711860298968328	-0.30218715160047877	0.42035441042290894	0.8555612748632314	3.4055	22.019	0.0	0.0	0.0
2021-10-01T23:16:10.000000	-1.0097	0.89965	0.79058	85.42	-52.419	13.796	-0.8918574308679663	1.0165896593540535	0.79058	78.35343334812899	-62.490538832372906	13.796	-0.8918574308679663	1.0165896593540535	0.98658	78.35343334812899	-62.490538832372906	13.796	-0.4982831356857919	0.6522732831734174	-0.5711860298968328	-0.30218715160047877	0.42035441042290894	0.8555612748632314	3.4055	22.019	0.0	0.0	0.0
2021-10-01T23:16:10.000000	-1.0382	0.91699	0.78578	82.827	-49.83	14.464	-0.9180180042242203	1.03729110861907	0.78578	76.09720275795807	-59.60332676465481	14.464	-0.9180180042242203	1.03729110861907	0.9817800000000001	76.09720275795807	-59.60332676465481	14.464	-0.4982831356857919	0.6522732831734174	-0.5711860298968328	-0.30218715160047877	0.42035441042290894	0.8555612748632314	3.4055	22.019	0.0	0.0	0.0
2021-10-01T23:16:10.000000	-1.0669	0.93406	0.7806	80.408	-47.439	15.004	-0.9444101536839775	1.0577490984248608	0.7806	73.98940006759565	-56.933942974619946	15.004	-0.9444101536839775	1.0577490984248608	0.9765999999999999	73.98940006759565	-56.933942974619946	15.004	-0.4982831356857919	0.6522732831734174	-0.5711860298968328	-0.30218715160047877	0.42035441042290894	0.8555612748632314	3.4055	22.019	0.0	0.0	0.0
2021-10-01T23:16:10.000000	-1.0956	0.95086	0.77508	78.15	-45.229	15.434	-0.9708353862894137	1.0779391227375896	0.77508	72.01920624765928	-54.46392266865391	15.434	-0.9708353862894137	1.0779391227375896	0.9710799999999999	72.01920624765928	-54.46392266865391	15.434	-0.4982831356857919	0.6522732831734174	-0.5711860298968328	-0.30218715160047877	0.42035441042290894	0.8555612748632314	3.4055	22.019	0.0	0.0	0.0
2021-10-01T23:16:10.000000	-1.1244	0.96739	0.76924	76.041	-43.185	15.772	-0.9973929485194414	1.0978734345741747	0.76924	70.17654967321728	-52.17690851288975	15.772	-0.9973929485194414	1.0978734345741747	0.9652400000000001	70.17654967321728	-52.17690851288975	15.772	-0.4982831356857919	0.6522732831734174	-0.5711860298968328	-0.30218715160047877	0.42035441042290894	0.8555612748632314	3.4055	22.019	0.0	0.0	0.0
2021-10-01T23:16:10.000000	-1.1534	0.98367	0.76311	74.071	-41.293	16.033	-1.024179636249588	1.117584136247317	0.76311	68.45322111874702	-50.05778069858797	16.033	-1.024179636249588	1.117584136247317	0.9591099999999999	68.45322111874702	-50.05778069858797	16.033	-0.4982831356857919	0.6522732831734174	-0.5711860298968328	-0.30218715160047877	0.42035441042290894	0.8555612748632314	3.4055	22.019	0.0	0.0	0.0
2021-10-01T23:16:10.000000	-1.1824	0.99969	0.75671	72.227	-39.541	16.232	-1.0509981818237222	1.137036797075288	0.75671	66.83778890402016	-48.09303675607977	16.232	-1.0509981818237222	1.137036797075288	0.95271	66.83778890402016	-48.09303675607977	16.232	-0.4982831356857919	0.6522732831734174	-0.5711860298968328	-0.30218715160047877	0.42035441042290894	0.8555612748632314	3.4055	22.019	0.0	0.0	0.0
2021-10-01T23:16:10.000000	-1.2115	1.0155	0.75006	70.5	-37.916	16.379	-1.0779417052122968	1.1562932933144627	0.75006	65.32291373813396	-46.26867187158399	16.379	-1.0779417052122968	1.1562932933144627	0.9460599999999999	65.32291373813396	-46.26867187158399	16.379	-0.4982831356857919	0.6522732831734174	-0.5711860298968328	-0.30218715160047877	0.42035441042290894	0.8555612748632314	3.4055	22.019	0.0	0.0	0.0
2021-10-01T23:16:10.000000	-1.2406	1.031	0.74318	68.88	-36.409	16.486	-1.1049232129533175	1.1752421254690102	0.74318	63.899773744719944	-44.57452856030672	16.486	-1.1049232129533175	1.1752421254690102	0.9391799999999999	63.899773744719944	-44.57452856030672	16.486	-0.4982831356857919	0.6522732831734174	-0.5711860298968328	-0.30218715160047877	0.42035441042290894	0.8555612748632314	3.4055	22.019	0.0	0.0	0.0
2021-10-01T23:16:10.000000	-1.2698	1.0463	0.73609	67.357	-35.007	16.56	-1.132028473207087	1.1940047176826525	0.73609	62.560037168086254	-42.996479478297594	16.56	-1.132028473207087	1.1940047176826525	0.9320900000000001	62.560037168086254	-42.996479478297594	16.56	-0.4982831356857919	0.6522732831734174	-0.5711860298968328	-0.30218715160047877	0.42035441042290894	0.8555612748632314	3.4055	22.019	0.0	0.0	0.0
2021-10-01T23:16:10.000000	-1.2991	1.0614	0.7288	65.924	-33.703	16.611	-1.159257485973605	1.2125810699553894	0.7288	61.29761446589335	-41.526719660848514	16.611	-1.159257485973605	1.2125810699553894	0.9248000000000001	61.29761446589335	-41.526719660848514	16.611	-0.4982831356857919	0.6522732831734174	-0.5711860298968328	-0.30218715160047877	0.42035441042290894	0.8555612748632314	3.4055	22.019	0.0	0.0	0.0
2021-10-01T23:16:10.000000	-1.3285	1.0763	0.72132	64.571	-32.487	16.643	-1.186610251252871	1.230971182287221	0.72132	60.10380629194186	-40.15409915837646	16.643	-1.186610251252871	1.230971182287221	0.9173199999999999	60.10380629194186	-40.15409915837646	16.643	-0.4982831356857919	0.6522732831734174	-0.5711860298968328	-0.30218715160047877	0.42035441042290894	0.8555612748632314	3.4055	22.019	0.0	0.0	0.0
2021-10-01T23:16:10.000000	-1.3579	1.091	0.71365	63.292	-31.35	16.662	-1.2139875225659735	1.2491628016612286	0.71365	58.973760629019736	-38.86895060676428	16.662	-1.2139875225659735	1.2491628016612286	0.9096500000000001	58.973760629019736	-38.86895060676428	16.662	-0.4982831356857919	0.6522732831734174	-0.5711860298968328	-0.30218715160047877	0.42035441042290894	0.8555612748632314	3.4055	22.019	0.0	0.0	0.0
2021-10-01T23:16:10.000000	-1.3874	1.1055	0.70582	62.078	-30.287	16.672	-1.2414885463918242	1.2671681810943307	0.70582	57.899157944870815	-37.665208910543726	16.672	-1.2414885463918242	1.2671681810943307	0.9018200000000001	57.899157944870815	-37.665208910543726	16.672	-0.4982831356857919	0.6522732831734174	-0.5711860298968328	-0.30218715160047877	0.42035441042290894	0.8555612748632314	3.4055	22.019	0.0	0.0	0.0
2021-10-01T23:16:10.000000	-1.4169	1.1198	0.69782	60.924	-29.289	16.676	-1.2690140762515119	1.2849750675696092	0.69782	56.87613868707214	-36.533329235766836	16.676	-1.2690140762515119	1.2849750675696092	0.8938200000000001	56.87613868707214	-36.533329235766836	16.676	-0.4982831356857919	0.6522732831734174	-0.5711860298968328	-0.30218715160047877	0.42035441042290894	0.8555612748632314	3.4055	22.019	0.0	0.0	0.0
2021-10-01T23:16:10.000000	-1.4464	1.1339	0.68965	59.824	-28.35	16.677	-1.2965641121450355	1.3025834610870641	0.68965	55.899483247904094	-35.46662161268379	16.677	-1.2965641121450355	1.3025834610870641	0.88565	55.899483247904094	-35.46662161268379	16.677	-0.4982831356857919	0.6522732831734174	-0.5711860298968328	-0.30218715160047877	0.42035441042290894	0.8555612748632314	3.4055	22.019	0.0	0.0	0.0
2021-10-01T23:16:10.000000	-1.476	1.1478	0.68133	58.771	-27.465	16.676	-1.3242379005513079	1.3200056146636134	0.68133	54.96285702468878	-34.45926600616472	16.676	-1.3242379005513079	1.3200056146636134	0.8773299999999999	54.96285702468878	-34.45926600616472	16.676	-0.4982831356857919	0.6522732831734174	-0.5711860298968328	-0.30218715160047877	0.42035441042290894	0.8555612748632314	3.4055	22.019	0.0	0.0	0.0
2021-10-01T23:16:10.000000	-1.5056	1.1616	0.67285	57.761	-26.629	16.675	-1.3519239419744984	1.337328521761251	0.67285	54.06290280911561	-33.505809971587304	16.675	-1.3519239419744984	1.337328521761251	0.8688499999999999	54.06290280911561	-33.505809971587304	16.675	-0.4982831356857919	0.6522732831734174	-0.5711860298968328	-0.30218715160047877	0.42035441042290894	0.8555612748632314	3.4055	22.019	0.0	0.0	0.0
2021-10-01T23:16:10.000000	-1.5353	1.1751	0.66421	56.79	-25.836	16.673	-1.3797459889273556	1.3543659424390713	0.66421	53.196385923043216	-32.599808599540104	16.673	-1.3797459889273556	1.3543659424390713	0.8602099999999999	53.196385923043216	-32.599808599540104	16.673	-0.4982831356857919	0.6522732831734174	-0.5711860298968328	-0.30218715160047877	0.42035441042290894	0.8555612748632314	3.4055	22.019	0.0	0.0	0.0
2021-10-01T23:16:10.000000	-1.565	1.1886	0.65542	55.853	-25.084	16.672	-1.4075680358802125	1.3714033631168916	0.65542	52.35858910286437	-31.73866430959897	16.672	-1.4075680358802125	1.3714033631168916	0.8514200000000001	52.35858910286437	-31.73866430959897	16.672	-0.4982831356857919	0.6522732831734174	-0.5711860298968328	-0.30218715160047877	0.42035441042290894	0.8555612748632314	3.4055	22.019	0.0	0.0	0.0
2021-10-01T23:16:10.000000	-1.5947	1.2018	0.64648	54.947	-24.368	16.672	-1.4354268418838245	1.388143044357976	0.64648	51.54714760505764	-30.91704718731076	16.672	-1.4354268418838245	1.388143044357976	0.8424800000000001	51.54714760505764	-30.91704718731076	16.672	-0.4982831356857919	0.6522732831734174	-0.5711860298968328	-0.30218715160047877	0.42035441042290894	0.8555612748632314	3.4055	22.019	0.0	0.0	0.0
2021-10-01T23:16:10.000000	-1.6245	1.2149	0.63738	54.068	-23.685	16.671	-1.4633971473832665	1.404795732137067	0.63738	50.75845916097408	-30.131489717631393	16.671	-1.4633971473832665	1.404795732137067	0.83338	50.75845916097408	-30.131489717631393	16.671	-0.4982831356857919	0.6522732831734174	-0.5711860298968328	-0.30218715160047877	0.42035441042290894	0.8555612748632314	3.4055	22.019	0.0	0.0	0.0
2021-10-01T23:16:10.000000	-1.6542	1.2279	0.62813	53.214	-23.032	16.671	-1.4912804594207145	1.421336920420328	0.62813	49.99090643154301	-29.378769445855138	16.671	-1.4912804594207145	1.421336920420328	0.82413	49.99090643154301	-29.378769445855138	16.671	-0.4982831356857919	0.6522732831734174	-0.5711860298968328	-0.30218715160047877	0.42035441042290894	0.8555612748632314	3.4055	22.019	0.0	0.0	0.0
2021-10-01T23:16:10.000000	-1.684	1.2407	0.61873	52.382	-22.407	16.67	-1.5192875239709114	1.4376918687626834	0.61873	49.24175708273543	-28.65653385189622	16.67	-1.5192875239709114	1.4376918687626834	0.81473	49.24175708273543	-28.65653385189622	16.67	-0.4982831356857919	0.6522732831734174	-0.5711860298968328	-0.30218715160047877	0.42035441042290894	0.8555612748632314	3.4055	22.019	0.0	0.0	0.0
2021-10-01T23:16:10.000000	-1.7138	1.2534	0.60918	51.57	-21.806	16.668	-1.5473068415380264	1.453947570626127	0.60918	48.50951630564986	-27.9605680162598	16.668	-1.5473068415380264	1.453947570626127	0.80518	48.50951630564986	-27.9605680162598	16.668	-0.4982831356857919	0.6522732831734174	-0.5711860298968328	-0.30218715160047877	0.42035441042290894	0.8555612748632314	3.4055	22.019	0.0	0.0	0.0
2021-10-01T23:16:10.000000	-1.7436	1.2659	0.59947	50.776	-21.229	16.664	-1.5753506651389777	1.470004779531747	0.59947	47.79219917070803	-27.290626878607505	16.664	-1.5753506651389777	1.470004779531747	0.7954699999999999	47.79219917070803	-27.290626878607505	16.664	-0.4982831356857919	0.6522732831734174	-0.5711860298968328	-0.30218715160047877	0.42035441042290894	0.8555612748632314	3.4055	22.019	0.0	0.0	0.0
2021-10-01T23:16:10.000000	-1.7734	1.2783	0.58962	49.999	-20.673	16.659	-1.6034067417568476	1.485962741958455	0.58962	47.08918080362839	-26.643610514402802	16.659	-1.6034067417568476	1.485962741958455	0.78562	47.08918080362839	-26.643610514402802	16.659	-0.4982831356857919	0.6522732831734174	-0.5711860298968328	-0.30218715160047877	0.42035441042290894	0.8555612748632314	3.4055	22.019	0.0	0.0	0.0
2021-10-01T23:16:10.000000	-1.8032	1.2906	0.57961	49.236	-20.137	16.651	-1.6314750713916353	1.5018214579062512	0.57961	46.397606340212754	-26.018158868349026	16.651	-1.6314750713916353	1.5018214579062512	0.7756099999999999	46.397606340212754	-26.018158868349026	16.651	-0.4982831356857919	0.6522732831734174	-0.5711860298968328	-0.30218715160047877	0.42035441042290894	0.8555612748632314	3.4055	22.019	0.0	0.0	0.0
2021-10-01T23:16:10.000000	-1.833	1.3027	0.56945	48.487	-19.619	16.64	-1.6595679070602598	1.5174816808962235	0.56945	45.717720840799494	-25.412287010867942	16.64	-1.6595679070602598	1.5174816808962235	0.76545	45.717720840799494	-25.412287010867942	16.64	-0.4982831356857919	0.6522732831734174	-0.5711860298968328	-0.30218715160047877	0.42035441042290894	0.8555612748632314	3.4055	22.019	0.0	0.0	0.0
2021-10-01T23:16:10.000000	-1.8628	1.3147	0.55915	47.749	-19.117	16.625	-1.6876729957458025	1.5330426574072842	0.55915	45.04679197135962	-24.823642421873757	16.625	-1.6876729957458025	1.5330426574072842	0.75515	45.04679197135962	-24.823642421873757	16.625	-0.4982831356857919	0.6522732831734174	-0.5711860298968328	-0.30218715160047877	0.42035441042290894	0.8555612748632314	3.4055	22.019	0.0	0.0	0.0
2021-10-01T23:16:10.000000	-1.8926	1.3266	0.54869	47.023	-18.631	16.606	-1.7157903374482635	1.5485043874394329	0.54869	44.38581219668225	-24.25234763153566	16.606	-1.7157903374482635	1.5485043874394329	0.7446900000000001	44.38581219668225	-24.25234763153566	16.606	-0.4982831356857919	0.6522732831734174	-0.5711860298968328	-0.30218715160047877	0.42035441042290894	0.8555612748632314	3.4055	22.019	0.0	0.0	0.0
2021-10-01T23:16:10.000000	-1.9224	1.3383	0.53809	46.306	-18.16	16.583	-1.743932185184561	1.5637676245137582	0.53809	43.73192665256921	-23.697042584556982	16.583	-1.743932185184561	1.5637676245137582	0.7340899999999999	43.73192665256921	-23.697042584556982	16.583	-0.4982831356857919	0.6522732831734174	-0.5711860298968328	-0.30218715160047877	0.42035441042290894	0.8555612748632314	3.4055	22.019	0.0	0.0	0.0
2021-10-01T23:16:10.000000	-1.9522	1.3499	0.52734	45.598	-17.702	16.555	-1.7720862859377764	1.5789316151091715	0.52734	43.085380399358854	-23.15574235135949	16.555	-1.7720862859377764	1.5789316151091715	0.7233400000000001	43.085380399358854	-23.15574235135949	16.555	-0.4982831356857919	0.6522732831734174	-0.5711860298968328	-0.30218715160047877	0.42035441042290894	0.8555612748632314	3.4055	22.019	0.0	0.0	0.0
2021-10-01T23:16:10.000000	-1.982	1.3614	0.51645	44.898	-17.256	16.522	-1.8002526397079104	1.5939963592256727	0.51645	42.44530350243127	-22.627331936984877	16.522	-1.8002526397079104	1.5939963592256727	0.71245	42.44530350243127	-22.627331936984877	16.522	-0.4982831356857919	0.6522732831734174	-0.5711860298968328	-0.30218715160047877	0.42035441042290894	0.8555612748632314	3.4055	22.019	0.0	0.0	0.0
2021-10-01T23:16:10.000000	-2.0118	1.3728	0.50542	44.205	-16.823	16.483	-1.8284312464949628	1.6089618568632622	0.50542	41.810580966828134	-22.112681276053088	16.483	-1.8284312464949628	1.6089618568632622	0.7014199999999999	41.810580966828134	-22.112681276053088	16.483	-0.4982831356857919	0.6522732831734174	-0.5711860298968328	-0.30218715160047877	0.42035441042290894	0.8555612748632314	3.4055	22.019	0.0	0.0	0.0
2021-10-01T23:16:10.000000	-2.0416	1.3841	0.49424	43.518	-16.4	16.438	-1.856622106298933	1.6238281080219399	0.49424	41.18058791826789	-21.608690444027573	16.438	-1.856622106298933	1.6238281080219399	0.69024	41.18058791826789	-21.608690444027573	16.438	-0.4982831356857919	0.6522732831734174	-0.5711860298968328	-0.30218715160047877	0.42035441042290894	0.8555612748632314	3.4055	22.019	0.0	0.0	0.0
2021-10-01T23:16:10.000000	-2.0714	1.3953	0.48292	42.836	-15.987	16.387	-1.8848252191198218	1.6385951127017055	0.48292	40.55433189196141	-21.11523691073916	16.387	-1.8848252191198218	1.6385951127017055	0.67892	40.55433189196141	-21.11523691073916	16.387	-0.4982831356857919	0.6522732831734174	-0.5711860298968328	-0.30218715160047877	0.42035441042290894	0.8555612748632314	3.4055	22.019	0.0	0.0	0.0
2021-10-01T23:16:10.000000	-2.1011	1.4063	0.47147	42.159	-15.585	16.328	-1.912953591495635	1.6531513714067296	0.47147	39.93169035773952	-20.633313140976963	16.328	-1.912953591495635	1.6531513714067296	0.66747	39.93169035773952	-20.633313140976963	16.328	-0.4982831356857919	0.6522732831734174	-0.5711860298968328	-0.30218715160047877	0.42035441042290894	0.8555612748632314	3.4055	22.019	0.0	0.0	0.0
2021-10-01T23:16:10.000000	-2.1309	1.4173	0.45987	41.486	-15.191	16.263	-1.9411812103503603	1.6677198831286715	0.45987	39.31203844132064	-20.159819210204443	16.263	-1.9411812103503603	1.6677198831286715	0.65587	39.31203844132064	-20.159819210204443	16.263	-0.4982831356857919	0.6522732831734174	-0.5711860298968328	-0.30218715160047877	0.42035441042290894	0.8555612748632314	3.4055	22.019	0.0	0.0	0.0
2021-10-01T23:16:10.000000	-2.1606	1.4281	0.44815	40.817	-14.805	16.191	-1.9693340887600101	1.6820776488758715	0.44815	38.695376142704774	-19.6947551184216	16.191	-1.9693340887600101	1.6820776488758715	0.64415	38.695376142704774	-19.6947551184216	16.191	-0.4982831356857919	0.6522732831734174	-0.5711860298968328	-0.30218715160047877	0.42035441042290894	0.8555612748632314	3.4055	22.019	0.0	0.0	0.0
2021-10-01T23:16:10.000000	-2.1903	1.4388	0.43629	40.149	-14.428	16.11	-1.9974992201865782	1.69633616814416	0.43629	38.078603537355384	-19.23874573991001	16.11	-1.9974992201865782	1.69633616814416	0.63229	38.078603537355384	-19.23874573991001	16.11	-0.4982831356857919	0.6522732831734174	-0.5711860298968328	-0.30218715160047877	0.42035441042290894	0.8555612748632314	3.4055	22.019	0.0	0.0	0.0
2021-10-01T23:16:10.000000	-2.2201	1.4495	0.4243	39.483	-14.058	16.023	-2.025763598092058	1.7106069404293665	0.4243	37.462958150399956	-18.78992867526061	16.023	-2.025763598092058	1.7106069404293665	0.6203000000000001	37.462958150399956	-18.78992867526061	16.023	-0.4982831356857919	0.6522732831734174	-0.5711860298968328	-0.30218715160047877	0.42035441042290894	0.8555612748632314	3.4055	22.019	0.0	0.0	0.0
2021-10-01T23:16:10.000000	-2.2497	1.46	0.41219	38.818	-13.695	15.927	-2.0538539890735508	1.7246547137229127	0.41219	36.847447517049375	-18.348181394304227	15.927	-2.0538539890735508	1.7246547137229127	0.60819	36.847447517049375	-18.348181394304227	15.927	-0.4982831356857919	0.6522732831734174	-0.5711860298968328	-0.30218715160047877	0.42035441042290894	0.8555612748632314	3.4055	22.019	0.0	0.0	0.0
2021-10-01T23:16:10.000000	-2.2794	1.4704	0.39995	38.152	-13.339	15.824	-2.0820558795508735	1.7386154935544653	0.39995	36.23008670772539	-17.91325883670249	15.824	-2.0820558795508735	1.7386154935544653	0.59595	36.23008670772539	-17.91325883670249	15.824	-0.4982831356857919	0.6522732831734174	-0.5711860298968328	-0.30218715160047877	0.42035441042290894	0.8555612748632314	3.4055	22.019	0.0	0.0	0.0
2021-10-01T23:16:10.000000	-2.3091	1.4807	0.38758	37.485	-12.989	15.713	-2.1102700230451146	1.7524770269071062	0.38758	35.61099825259719	-17.48416853766628	15.713	-2.1102700230451146	1.7524770269071062	0.58358	35.61099825259719	-17.48416853766628	15.713	-0.4982831356857919	0.6522732831734174	-0.5711860298968328	-0.30218715160047877	0.42035441042290894	0.8555612748632314	3.4055	22.019	0.0	0.0	0.0
2021-10-01T23:16:10.000000	-2.3387	1.491	0.37509	36.816	-12.644	15.594	-2.1383849200604432	1.7663263072428292	0.37509	34.989312217044855	-17.0597955022373	15.594	-2.1383849200604432	1.7663263072428292	0.57109	34.989312217044855	-17.0597955022373	15.594	-0.4982831356857919	0.6522732831734174	-0.5711860298968328	-0.30218715160047877	0.42035441042290894	0.8555612748632314	3.4055	22.019	0.0	0.0	0.0
2021-10-01T23:16:10.000000	-2.3683	1.5011	0.36248	36.142	-12.304	15.468	-2.1665243231096096	1.779977094620728	0.36248	34.362051206701	-16.639772139908	15.468	-2.1665243231096096	1.779977094620728	0.5584800000000001	34.362051206701	-16.639772139908	15.468	-0.4982831356857919	0.6522732831734174	-0.5711860298968328	-0.30218715160047877	0.42035441042290894	0.8555612748632314	3.4055	22.019	0.0	0.0	0.0
2021-10-01T23:16:10.000000	-2.3979	1.5111	0.34975	35.462	-11.968	15.334	-2.1946759791756936	1.793528635519715	0.34975	33.728345286945704	-16.222983455720076	15.334	-2.1946759791756936	1.793528635519715	0.54575	33.728345286945704	-16.222983455720076	15.334	-0.4982831356857919	0.6522732831734174	-0.5711860298968328	-0.30218715160047877	0.42035441042290894	0.8555612748632314	3.4055	22.019	0.0	0.0	0.0
2021-10-01T23:16:10.000000	-2.4275	1.5211	0.33689	34.774	-11.636	15.193	-2.2228276352417775	1.8070801764187019	0.33689	33.08620952820073	-15.80918438933517	15.193	-2.2228276352417775	1.8070801764187019	0.5328900000000001	33.08620952820073	-15.80918438933517	15.193	-0.4982831356857919	0.6522732831734174	-0.5711860298968328	-0.30218715160047877	0.42035441042290894	0.8555612748632314	3.4055	22.019	0.0	0.0	0.0
2021-10-01T23:16:10.000000	-2.4571	1.5309	0.32391	34.075	-11.307	15.046	-2.251003797341698	1.8204332243598653	0.32391	32.432789066267915	-15.397014885456613	15.046	-2.251003797341698	1.8204332243598653	0.51991	32.432789066267915	-15.397014885456613	15.046	-0.4982831356857919	0.6522732831734174	-0.5711860298968328	-0.30218715160047877	0.42035441042290894	0.8555612748632314	3.4055	22.019	0.0	0.0	0.0
2021-10-01T23:16:10.000000	-2.4866	1.5407	0.3108	33.363	-10.98	14.892	-2.2790807129627066	1.8337740192841103	0.3108	31.76622150173818	-14.985237418956917	14.892	-2.2790807129627066	1.8337740192841103	0.5068	31.76622150173818	-14.985237418956917	14.892	-0.4982831356857919	0.6522732831734174	-0.5711860298968328	-0.30218715160047877	0.42035441042290894	0.8555612748632314	3.4055	22.019	0.0	0.0	0.0
2021-10-01T23:16:10.000000	-2.5161	1.5503	0.29756	32.633	-10.654	14.733	-2.3071821346175514	1.8469163212505317	0.29756	31.081667040835143	-14.572246874201056	14.733	-2.3071821346175514	1.8469163212505317	0.49356	31.081667040835143	-14.572246874201056	14.733	-0.4982831356857919	0.6522732831734174	-0.5711860298968328	-0.30218715160047877	0.42035441042290894	0.8555612748632314	3.4055	22.019	0.0	0.0	0.0
2021-10-01T23:16:10.000000	-2.5456	1.5599	0.28417	31.882	-10.327	14.568	-2.3352835562723966	1.8600586232169531	0.28417	30.37639334952979	-14.155690731103245	14.568	-2.3352835562723966	1.8600586232169531	0.48017	30.37639334952979	-14.155690731103245	14.568	-0.4982831356857919	0.6522732831734174	-0.5711860298968328	-0.30218715160047877	0.42035441042290894	0.8555612748632314	3.4055	22.019	0.0	0.0	0.0
2021-10-01T23:16:10.000000	-2.575	1.5694	0.27064	31.104	-9.9988	14.398	-2.363297984465248	1.8730894256875446	0.27064	29.644470145121254	-13.734635315690564	14.398	-2.363297984465248	1.8730894256875446	0.46664	29.644470145121254	-13.734635315690564	14.398	-0.4982831356857919	0.6522732831734174	-0.5711860298968328	-0.30218715160047877	0.42035441042290894	0.8555612748632314	3.4055	22.019	0.0	0.0	0.0
2021-10-01T23:16:10.000000	-2.6044	1.5788	0.25695	30.294	-9.6668	14.224	-2.391324665675018	1.8860209816792237	0.25695	28.881253682103825	-13.305887568665396	14.224	-2.391324665675018	1.8860209816792237	0.45295	28.881253682103825	-13.305887568665396	14.224	-0.4982831356857919	0.6522732831734174	-0.5711860298968328	-0.30218715160047877	0.42035441042290894	0.8555612748632314	3.4055	22.019	0.0	0.0	0.0
2021-10-01T23:16:10.000000	-2.6337	1.5881	0.24307	29.442	-9.3291	14.046	-2.4192643534227942	1.8988410381750733	0.24307	28.07705211990775	-12.866336505236584	14.046	-2.4192643534227942	1.8988410381750733	0.43907	28.07705211990775	-12.866336505236584	14.046	-0.4982831356857919	0.6522732831734174	-0.5711860298968328	-0.30218715160047877	0.42035441042290894	0.8555612748632314	3.4055	22.019	0.0	0.0	0.0
2021-10-01T23:16:10.000000	-2.6629	1.5974	0.229	28.54	-8.983	13.864	-2.4471047946916586	1.9116488416540043	0.229	27.224256571676886	-12.412322229120054	13.864	-2.4471047946916586	1.9116488416540043	0.42500000000000004	27.224256571676886	-12.412322229120054	13.864	-0.4982831356857919	0.6522732831734174	-0.5711860298968328	-0.30218715160047877	0.42035441042290894	0.8555612748632314	3.4055	22.019	0.0	0.0	0.0
2021-10-01T23:16:10.000000	-2.6921	1.6065	0.21468	27.575	-8.6252	13.679	-2.4749697419943586	1.9242581521751116	0.21468	26.310369344710985	-11.93897671431234	13.679	-2.4749697419943586	1.9242581521751116	0.41068000000000005	26.310369344710985	-11.93897671431234	13.679	-0.4982831356857919	0.6522732831734174	-0.5711860298968328	-0.30218715160047877	0.42035441042290894	0.8555612748632314	3.4055	22.019	0.0	0.0	0.0
2021-10-01T23:16:10.000000	-2.7212	1.6156	0.2001	26.533	-8.2516	13.492	-2.502735442818148	1.9368552096793006	0.2001	25.321998305656045	-11.440515432809498	13.492	-2.502735442818148	1.9368552096793006	0.3961	25.321998305656045	-11.440515432809498	13.492	-0.4982831356857919	0.6522732831734174	-0.5711860298968328	-0.30218715160047877	0.42035441042290894	0.8555612748632314	3.4055	22.019	0.0	0.0	0.0
2021-10-01T23:16:10.000000	-2.7501	1.6246	0.18518	25.395	-7.8567	13.303	-2.5303149037010315	1.9493285146707415	0.18518	24.24096053944931	-10.909151755056916	13.303	-2.5303149037010315	1.9493285146707415	0.38118	24.24096053944931	-10.909151755056916	13.303	-0.4982831356857919	0.6522732831734174	-0.5711860298968328	-0.30218715160047877	0.42035441042290894	0.8555612748632314	3.4055	22.019	0.0	0.0	0.0
2021-10-01T23:16:10.000000	-2.7788	1.6334	0.16986	24.134	-7.4332	13.113	-2.5577203776599275	1.961578820670522	0.16986	23.04135396701961	-10.334332373526099	13.113	-2.5577203776599275	1.961578820670522	0.36586	23.04135396701961	-10.334332373526099	13.113	-0.4982831356857919	0.6522732831734174	-0.5711860298968328	-0.30218715160047877	0.42035441042290894	0.8555612748632314	3.4055	22.019	0.0	0.0	0.0
2021-10-01T23:16:10.000000	-2.8073	1.6422	0.15403	22.717	-6.9712	12.922	-2.5849273586610004	1.9738046206364661	0.15403	21.691640299000944	-9.702188391221746	12.922	-2.5849273586610004	1.9738046206364661	0.35003	21.691640299000944	-9.702188391221746	12.922	-0.4982831356857919	0.6522732831734174	-0.5711860298968328	-0.30218715160047877	0.42035441042290894	0.8555612748632314	3.4055	22.019	0.0	0.0	0.0
2021-10-01T23:16:10.000000	-2.8355	1.6508	0.13755	21.098	-6.4569	12.732	-2.6118611062591737	1.9857951685938318	0.13755	20.147857071428582	-8.993387406271633	12.732	-2.6118611062591737	1.9857951685938318	0.33355	20.147857071428582	-8.993387406271633	12.732	-0.4982831356857919	0.6522732831734174	-0.5711860298968328	-0.30218715160047877	0.42035441042290894	0.8555612748632314	3.4055	22.019	0.0	0.0	0.0
2021-10-01T23:16:10.000000	-2.8631	1.6593	0.12021	19.211	-5.8698	12.543	-2.638211628000794	1.997612951970776	0.12021	18.347013476688932	-8.179496899332783	12.543	-2.638211628000794	1.997612951970776	0.31621	18.347013476688932	-8.179496899332783	12.543	-0.4982831356857919	0.6522732831734174	-0.5711860298968328	-0.30218715160047877	0.42035441042290894	0.8555612748632314	3.4055	22.019	0.0	0.0	0.0
2021-10-01T23:16:10.000000	-2.8901	1.6675	0.10166	16.955	-5.1789	12.358	-2.6640034299196986	2.0090594778094752	0.10166	16.192669006325684	-7.21737491485509	12.358	-2.6640034299196986	2.0090594778094752	0.29766000000000004	16.192669006325684	-7.21737491485509	12.358	-0.4982831356857919	0.6522732831734174	-0.5711860298968328	-0.30218715160047877	0.42035441042290894	0.8555612748632314	3.4055	22.019	0.0	0.0	0.0
2021-10-01T23:16:10.000000	-2.9075	1.6728	0.08838	15.173	-4.6373	12.238	-2.680622907353694	2.016451566135579	0.08838	14.490459091745679	-6.461507223585295	12.238	-2.680622907353694	2.016451566135579	0.28438	14.490459091745679	-6.461507223585295	12.238	-0.4982831356857919	0.6522732831734174	-0.5711860298968328	-0.30218715160047877	0.42035441042290894	0.8555612748632314	3.4055	22.019	0.0	0.0	0.0
2021-10-01T23:16:10.000000	-2.9241	1.6779	0.074081	13.093	-4.0062	12.123	-2.6964729189902314	2.0235471373685128	0.074081	12.503461120150181	-5.58029994327301	12.123	-2.6964729189902314	2.0235471373685128	0.270081	12.503461120150181	-5.58029994327301	12.123	-0.4982831356857919	0.6522732831734174	-0.5711860298968328	-0.30218715160047877	0.42035441042290894	0.8555612748632314	3.4055	22.019	0.0	0.0	0.0
2021-10-01T23:16:10.000000	-2.9345	1.6811	0.063812	11.494	-3.5207	12.051	-2.70640245625568	2.02799733845319	0.063812	10.97599831948773	-4.902532547633161	12.051	-2.70640245625568	2.02799733845319	0.259812	10.97599831948773	-4.902532547633161	12.051	-0.4982831356857919	0.6522732831734174	-0.5711860298968328	-0.30218715160047877	0.42035441042290894	0.8555612748632314	3.4055	22.019	0.0	0.0	0.0
2021-10-01T23:16:10.000000	-2.9411	1.6831	0.056557	10.312	-3.1614	12.005	-2.7127076635254976	2.0307909671480315	0.056557	9.846930028536882	-4.4011092889291685	12.005	-2.7127076635254976	2.0307909671480315	0.25255700000000003	9.846930028536882	-4.4011092889291685	12.005	-0.4982831356857919	0.6522732831734174	-0.5711860298968328	-0.30218715160047877	0.42035441042290894	0.8555612748632314	3.4055	22.019	0.0	0.0	1.0
2021-10-01T23:16:10.000000	-2.9595	1.6888	0.028933	5.4651	-1.6806	11.878	-2.730270593680938	2.038702571558965	0.028933	5.217995116683651	-2.3375759521918336	11.878	-2.730270593680938	2.038702571558965	0.224933	5.217995116683651	-2.3375759521918336	11.878	-0.4982831356857919	0.6522732831734174	-0.5711860298968328	-0.30218715160047877	0.42035441042290894	0.8555612748632314	3.4055	22.019	0.0	0.0	nan
2021-10-01T23:16:10.000000	-2.9661	1.6908	-0.0037227	-0.71251	0.21941	11.833	-2.7365758009507557	2.0414962002538064	-0.0037227	-0.6802567424745223	0.3050606702247134	11.833	-2.7365758009507557	2.0414962002538064	0.1922773	-0.6802567424745223	0.3050606702247134	11.833	-0.4982831356857919	0.6522732831734174	-0.5711860298968328	-0.30218715160047877	0.42035441042290894	0.8555612748632314	3.4055	22.019	0.0	0.0	0.0
2021-10-01T23:16:10.000000	-2.9561	1.6877	-0.035502	-6.6618	2.0473	11.902	-2.727030996584036	2.037194257715714	-0.035502	-6.360745916782593	2.8481446438222857	11.902	-2.727030996584036	2.037194257715714	0.160498	-6.360745916782593	2.8481446438222857	11.902	-0.4982831356857919	0.6522732831734174	-0.5711860298968328	-0.30218715160047877	0.42035441042290894	0.8555612748632314	3.4055	22.019	0.0	0.0	0.0
2021-10-01T23:16:10.000000	-2.9362	1.6816	-0.061995	-11.202	3.4319	12.039	-2.70802838131259	2.0287018721353594	-0.061995	-10.697079280088523	4.778622864958148	12.039	-2.70802838131259	2.0287018721353594	0.134005	-10.697079280088523	4.778622864958148	12.039	-0.4982831356857919	0.6522732831734174	-0.5711860298968328	-0.30218715160047877	0.42035441042290894	0.8555612748632314	3.4055	22.019	0.0	0.0	0.0
2021-10-01T23:16:10.000000	-2.9122	1.6743	-0.084492	-14.625	4.4707	12.205	-2.685103696608777	2.018516155114414	-0.084492	-13.96700191349452	6.229016057006144	12.205	-2.685103696608777	2.018516155114414	0.11150800000000001	-13.96700191349452	6.229016057006144	12.205	-0.4982831356857919	0.6522732831734174	-0.5711860298968328	-0.30218715160047877	0.42035441042290894	0.8555612748632314	3.4055	22.019	0.0	0.0	0.0
2021-10-01T23:16:10.000000	-2.8862	1.6663	-0.10448	-17.314	5.2883	12.385	-2.6602798534451555	2.007390652402721	-0.10448	-16.53555906511068	7.369938893521172	12.385	-2.6602798534451555	2.007390652402721	0.09152	-16.53555906511068	7.369938893521172	12.385	-0.4982831356857919	0.6522732831734174	-0.5711860298968328	-0.30218715160047877	0.42035441042290894	0.8555612748632314	3.4055	22.019	0.0	0.0	0.0
2021-10-01T23:16:10.000000	-2.8591	1.6581	-0.12282	-19.508	5.9615	12.571	-2.6343888050473394	1.9959318735471037	-0.12282	-18.630539502543108	8.306897380742152	12.571	-2.6343888050473394	1.9959318735471037	0.07318000000000001	-18.630539502543108	8.306897380742152	12.571	-0.4982831356857919	0.6522732831734174	-0.5711860298968328	-0.30218715160047877	0.42035441042290894	0.8555612748632314	3.4055	22.019	0.0	0.0	0.0
2021-10-01T23:16:10.000000	-2.8314	1.6496	-0.14002	-21.351	6.5363	12.76	-2.6079390368268065	1.984101837153241	-0.14002	-20.389221767642482	9.103189243330814	12.76	-2.6079390368268065	1.984101837153241	0.05598	-20.389221767642482	9.103189243330814	12.76	-0.4982831356857919	0.6522732831734174	-0.5711860298968328	-0.30218715160047877	0.42035441042290894	0.8555612748632314	3.4055	22.019	0.0	0.0	0.0
2021-10-01T23:16:10.000000	-2.8031	1.6409	-0.15639	-22.936	7.0419	12.95	-2.5809182957666397	1.9719997897000456	-0.15639	-21.90032720485671	9.799189758863392	12.95	-2.5809182957666397	1.9719997897000456	0.039610000000000006	-21.90032720485671	9.799189758863392	12.95	-0.4982831356857919	0.6522732831734174	-0.5711860298968328	-0.30218715160047877	0.42035441042290894	0.8555612748632314	3.4055	22.019	0.0	0.0	0.0
2021-10-01T23:16:10.000000	-2.7746	1.6321	-0.17213	-24.328	7.4974	13.141	-2.553711314765567	1.9597739897341016	-0.17213	-23.226025699247092	10.42181946580891	13.141	-2.553711314765567	1.9597739897341016	0.023870000000000002	-23.226025699247092	10.42181946580891	13.141	-0.4982831356857919	0.6522732831734174	-0.5711860298968328	-0.30218715160047877	0.42035441042290894	0.8555612748632314	3.4055	22.019	0.0	0.0	0.0
2021-10-01T23:16:10.000000	-2.7458	1.6233	-0.18739	-25.569	7.9162	13.331	-2.526206594327759	1.9475114307174026	-0.18739	-24.406358867689576	10.989523659447222	13.331	-2.526206594327759	1.9475114307174026	0.008610000000000007	-24.406358867689576	10.989523659447222	13.331	-0.4982831356857919	0.6522732831734174	-0.5711860298968328	-0.30218715160047877	0.42035441042290894	0.8555612748632314	3.4055	22.019	0.0	0.0	0.0
2021-10-01T23:16:10.000000	-2.7169	1.6143	-0.20225	-26.692	8.3076	13.52	-2.4986271334448755	1.935038125725962	-0.20225	-25.472938517651674	11.515575757900153	13.52	-2.4986271334448755	1.935038125725962	-0.0062500000000000056	-25.472938517651674	11.515575757900153	13.52	-0.4982831356857919	0.6522732831734174	-0.5711860298968328	-0.30218715160047877	0.42035441042290894	0.8555612748632314	3.4055	22.019	0.0	0.0	0.0
2021-10-01T23:16:10.000000	-2.6878	1.6052	-0.2168	-27.721	8.6786	13.707	-2.4708614326210867	1.9224410682217727	-0.2168	-26.448726092887952	12.009863738751912	13.707	-2.4708614326210867	1.9224410682217727	-0.020799999999999985	-26.448726092887952	12.009863738751912	13.707	-0.4982831356857919	0.6522732831734174	-0.5711860298968328	-0.30218715160047877	0.42035441042290894	0.8555612748632314	3.4055	22.019	0.0	0.0	0.0
2021-10-01T23:16:10.000000	-2.6587	1.596	-0.23107	-28.676	9.0344	13.891	-2.443107984814216	1.909744764238672	-0.23107	-27.35293373230103	12.479999022289563	13.891	-2.443107984814216	1.909744764238672	-0.03506999999999999	-27.35293373230103	12.479999022289563	13.891	-0.4982831356857919	0.6522732831734174	-0.5711860298968328	-0.30218715160047877	0.42035441042290894	0.8555612748632314	3.4055	22.019	0.0	0.0	0.0
2021-10-01T23:16:10.000000	-2.6294	1.5868	-0.24512	-29.57	9.379	14.072	-2.4151560440495214	1.8970239542217342	-0.24512	-28.19797335747272	12.931544359868958	14.072	-2.4151560440495214	1.8970239542217342	-0.04912	-28.19797335747272	12.931544359868958	14.072	-0.4982831356857919	0.6522732831734174	-0.5711860298968328	-0.30218715160047877	0.42035441042290894	0.8555612748632314	3.4055	22.019	0.0	0.0	0.0
2021-10-01T23:16:10.000000	-2.6001	1.5775	-0.25897	-30.415	9.7158	14.25	-2.3872163563017454	1.884203897725885	-0.25897	-28.995337943297223	13.369344493803283	14.25	-2.3872163563017454	1.884203897725885	-0.06296999999999997	-28.995337943297223	13.369344493803283	14.25	-0.4982831356857919	0.6522732831734174	-0.5711860298968328	-0.30218715160047877	0.42035441042290894	0.8555612748632314	3.4055	22.019	0.0	0.0	0.0
2021-10-01T23:16:10.000000	-2.5707	1.568	-0.27264	-31.22	10.047	14.423	-2.359201928108894	1.8711730952552939	-0.27264	-29.753690106504408	13.79668561815125	14.423	-2.359201928108894	1.8711730952552939	-0.07663999999999999	-29.753690106504408	13.79668561815125	14.423	-0.4982831356857919	0.6522732831734174	-0.5711860298968328	-0.30218715160047877	0.42035441042290894	0.8555612748632314	3.4055	22.019	0.0	0.0	0.0
2021-10-01T23:16:10.000000	-2.5413	1.5585	-0.28615	-31.994	10.375	14.592	-2.3311874999160427	1.8581422927847027	-0.28615	-30.481667957790304	14.217052419929374	14.592	-2.3311874999160427	1.8581422927847027	-0.09015000000000001	-30.481667957790304	14.217052419929374	14.592	-0.4982831356857919	0.6522732831734174	-0.5711860298968328	-0.30218715160047877	0.42035441042290894	0.8555612748632314	3.4055	22.019	0.0	0.0	0.0
2021-10-01T23:16:10.000000	-2.5118	1.5489	-0.29951	-32.741	10.702	14.757	-2.3030860782611975	1.8449999908182808	-0.29951	-31.18297178993918	14.633118442350455	14.757	-2.3030860782611975	1.8449999908182808	-0.10350999999999999	-31.18297178993918	14.633118442350455	14.757	-0.4982831356857919	0.6522732831734174	-0.5711860298968328	-0.30218715160047877	0.42035441042290894	0.8555612748632314	3.4055	22.019	0.0	0.0	0.0
2021-10-01T23:16:10.000000	-2.4823	1.5392	-0.31273	-33.468	11.028	14.915	-2.2749969096232707	1.8317584423729478	-0.31273	-31.864548856474876	15.045741396598771	14.915	-2.2749969096232707	1.8317584423729478	-0.11673	-31.864548856474876	15.045741396598771	14.915	-0.4982831356857919	0.6522732831734174	-0.5711860298968328	-0.30218715160047877	0.42035441042290894	0.8555612748632314	3.4055	22.019	0.0	0.0	0.0
2021-10-01T23:16:10.000000	-2.4527	1.5295	-0.32582	-34.178	11.355	15.068	-2.2468084945064315	1.8185046409106964	-0.32582	-32.52913149142636	15.457273802760099	15.068	-2.2468084945064315	1.8185046409106964	-0.12982	-32.52913149142636	15.457273802760099	15.068	-0.4982831356857919	0.6522732831734174	-0.5711860298968328	-0.30218715160047877	0.42035441042290894	0.8555612748632314	3.4055	22.019	0.0	0.0	0.0
2021-10-01T23:16:10.000000	-2.4232	1.5196	-0.33878	-34.875	11.685	15.214	-2.218743831902341	1.8050645995075396	-0.33878	-33.180444493611766	15.87019071108941	15.214	-2.218743831902341	1.8050645995075396	-0.14278000000000002	-33.180444493611766	15.87019071108941	15.214	-0.4982831356857919	0.6522732831734174	-0.5711860298968328	-0.30218715160047877	0.42035441042290894	0.8555612748632314	3.4055	22.019	0.0	0.0	0.0
2021-10-01T23:16:10.000000	-2.3936	1.5097	-0.35162	-35.562	12.017	15.354	-2.190579922819339	1.7916123050874644	-0.35162	-33.821587787567616	16.283867247305135	15.354	-2.190579922819339	1.7916123050874644	-0.15561999999999998	-33.821587787567616	16.283867247305135	15.354	-0.4982831356857919	0.6522732831734174	-0.5711860298968328	-0.30218715160047877	0.42035441042290894	0.8555612748632314	3.4055	22.019	0.0	0.0	0.0
2021-10-01T23:16:10.000000	-2.364	1.4996	-0.36434	-36.241	12.353	15.487	-2.1624405197701733	1.7779615177095653	-0.36434	-34.45430124253379	16.700533401323874	15.487	-2.1624405197701733	1.7779615177095653	-0.16834	-34.45430124253379	16.700533401323874	15.487	-0.4982831356857919	0.6522732831734174	-0.5711860298968328	-0.30218715160047877	0.42035441042290894	0.8555612748632314	3.4055	22.019	0.0	0.0	0.0
2021-10-01T23:16:10.000000	-2.3344	1.4895	-0.37693	-36.914	12.694	15.612	-2.1343011167210078	1.7643107303316663	-0.37693	-35.080447257919346	17.121426698273112	15.612	-2.1343011167210078	1.7643107303316663	-0.18092999999999998	-35.080447257919346	17.121426698273112	15.612	-0.4982831356857919	0.6522732831734174	-0.5711860298968328	-0.30218715160047877	0.42035441042290894	0.8555612748632314	3.4055	22.019	0.0	0.0	0.0
2021-10-01T23:16:10.000000	-2.3047	1.4792	-0.3894	-37.583	13.04	15.729	-2.106086973226767	1.7504491969790257	-0.3894	-35.7020107633025	17.54679219849121	15.729	-2.106086973226767	1.7504491969790257	-0.19340000000000002	-35.7020107633025	17.54679219849121	15.729	-0.4982831356857919	0.6522732831734174	-0.5711860298968328	-0.30218715160047877	0.42035441042290894	0.8555612748632314	3.4055	22.019	0.0	0.0	0.0
2021-10-01T23:16:10.000000	-2.2751	1.4689	-0.40175	-38.25	13.391	15.839	-2.077972076211438	1.736599916643303	-0.40175	-36.320976688261524	17.97687496231654	15.839	-2.077972076211438	1.736599916643303	-0.20575	-36.320976688261524	17.97687496231654	15.839	-0.4982831356857919	0.6522732831734174	-0.5711860298968328	-0.30218715160047877	0.42035441042290894	0.8555612748632314	3.4055	22.019	0.0	0.0	0.0
2021-10-01T23:16:10.000000	-2.2454	1.4585	-0.41397	-38.916	13.748	15.942	-2.049770185734115	1.7226391368117502	-0.41397	-36.938214967416314	18.41278998470739	15.942	-2.049770185734115	1.7226391368117502	-0.21797	-36.938214967416314	18.41278998470739	15.942	-0.4982831356857919	0.6522732831734174	-0.5711860298968328	-0.30218715160047877	0.42035441042290894	0.8555612748632314	3.4055	22.019	0.0	0.0	0.0
2021-10-01T23:16:10.000000	-2.2157	1.4479	-0.42607	-39.581	14.112	16.036	-2.0215928012906286	1.7084798640223737	-0.42607	-37.553603070597724	18.855529730452897	16.036	-2.0215928012906286	1.7084798640223737	-0.23007	-37.553603070597724	18.855529730452897	16.036	-0.4982831356857919	0.6522732831734174	-0.5711860298968328	-0.30218715160047877	0.42035441042290894	0.8555612748632314	3.4055	22.019	0.0	0.0	0.0
2021-10-01T23:16:10.000000	-2.186	1.4373	-0.43804	-40.247	14.483	16.123	-1.9934154168471423	1.6943205912329975	-0.43804	-38.169125927383966	19.30533925989141	16.123	-1.9934154168471423	1.6943205912329975	-0.24203999999999998	-38.169125927383966	19.30533925989141	16.123	-0.4982831356857919	0.6522732831734174	-0.5711860298968328	-0.30218715160047877	0.42035441042290894	0.8555612748632314	3.4055	22.019	0.0	0.0	0.0
2021-10-01T23:16:10.000000	-2.1563	1.4265	-0.44988	-40.915	14.861	16.202	-1.9652625384374924	1.6799628254857975	-0.44988	-38.78577600256417	19.762341103192124	16.202	-1.9652625384374924	1.6799628254857975	-0.25388	-38.78577600256417	19.762341103192124	16.202	-0.4982831356857919	0.6522732831734174	-0.5711860298968328	-0.30218715160047877	0.42035441042290894	0.8555612748632314	3.4055	22.019	0.0	0.0	0.0
2021-10-01T23:16:10.000000	-2.1265	1.4157	-0.46158	-41.585	15.248	16.273	-1.9370104135489306	1.665592806721679	-0.46158	-39.403308235799976	20.228520189933263	16.273	-1.9370104135489306	1.665592806721679	-0.26558	-39.403308235799976	20.228520189933263	16.273	-0.4982831356857919	0.6522732831734174	-0.5711860298968328	-0.30218715160047877	0.42035441042290894	0.8555612748632314	3.4055	22.019	0.0	0.0	0.0
2021-10-01T23:16:10.000000	-2.0968	1.4047	-0.47315	-42.258	15.643	16.337	-1.9088820411731173	1.6510365480166551	-0.47315	-40.02283762204967	20.703006585494904	16.337	-1.9088820411731173	1.6510365480166551	-0.27715	-40.02283762204967	20.703006585494904	16.337	-0.4982831356857919	0.6522732831734174	-0.5711860298968328	-0.30218715160047877	0.42035441042290894	0.8555612748632314	3.4055	22.019	0.0	0.0	0.0
2021-10-01T23:16:10.000000	-2.067	1.3936	-0.48459	-42.936	16.047	16.395	-1.8806666753353107	1.6363687898158013	-0.48459	-40.64622656072231	21.187037815004523	16.395	-1.8806666753353107	1.6363687898158013	-0.28859	-40.64622656072231	21.187037815004523	16.395	-0.4982831356857919	0.6522732831734174	-0.5711860298968328	-0.30218715160047877	0.42035441042290894	0.8555612748632314	3.4055	22.019	0.0	0.0	0.0
2021-10-01T23:16:10.000000	-2.0372	1.3825	-0.49589	-43.618	16.461	16.445	-1.8524513094975033	1.6217010316149472	-0.49589	-41.27236005685962	21.681483813082053	16.445	-1.8524513094975033	1.6217010316149472	-0.29989	-41.27236005685962	21.681483813082053	16.445	-0.4982831356857919	0.6522732831734174	-0.5711860298968328	-0.30218715160047877	0.42035441042290894	0.8555612748632314	3.4055	22.019	0.0	0.0	0.0
2021-10-01T23:16:10.000000	-2.0075	1.3712	-0.50704	-44.306	16.886	16.489	-1.8243596961724449	1.6068470334731877	-0.50704	-41.90310050987061	22.187582104854986	16.489	-1.8243596961724449	1.6068470334731877	-0.31104000000000004	-41.90310050987061	22.187582104854986	16.489	-0.4982831356857919	0.6522732831734174	-0.5711860298968328	-0.30218715160047877	0.42035441042290894	0.8555612748632314	3.4055	22.019	0.0	0.0	0.0
2021-10-01T23:16:10.000000	-1.9777	1.3598	-0.51806	-45.0	17.321	16.527	-1.7961810893853927	1.591881535835598	-0.51806	-42.53857044992449	22.704340225534196	16.527	-1.7961810893853927	1.591881535835598	-0.32205999999999996	-42.53857044992449	22.704340225534196	16.527	-0.4982831356857919	0.6522732831734174	-0.5711860298968328	-0.30218715160047877	0.42035441042290894	0.8555612748632314	3.4055	22.019	0.0	0.0	0.0
2021-10-01T23:16:10.000000	-1.9479	1.3482	-0.52893	-45.701	17.768	16.56	-1.7680269886321769	1.5767175452401851	-0.52893	-43.17951728147202	23.23386563486711	16.56	-1.7680269886321769	1.5767175452401851	-0.33293	-43.17951728147202	23.23386563486711	16.56	-0.4982831356857919	0.6522732831734174	-0.5711860298968328	-0.30218715160047877	0.42035441042290894	0.8555612748632314	3.4055	22.019	0.0	0.0	0.0
2021-10-01T23:16:10.000000	-1.9181	1.3366	-0.53966	-46.41	18.228	16.587	-1.7398728878789613	1.5615535546447719	-0.53966	-43.82681093913312	23.777273327812022	16.587	-1.7398728878789613	1.5615535546447719	-0.34366	-43.82681093913312	23.777273327812022	16.587	-0.4982831356857919	0.6522732831734174	-0.5711860298968328	-0.30218715160047877	0.42035441042290894	0.8555612748632314	3.4055	22.019	0.0	0.0	0.0
2021-10-01T23:16:10.000000	-1.8883	1.3248	-0.55024	-47.129	18.701	16.609	-1.7117432931595824	1.546191071091535	-0.55024	-44.48243635248603	24.3348083647073	16.609	-1.7117432931595824	1.546191071091535	-0.35423999999999994	-44.48243635248603	24.3348083647073	16.609	-0.4982831356857919	0.6522732831734174	-0.5711860298968328	-0.30218715160047877	0.42035441042290894	0.8555612748632314	3.4055	22.019	0.0	0.0	0.0
2021-10-01T23:16:10.000000	-1.8584	1.3129	-0.56067	-47.857	19.19	16.627	-1.6835267049782094	1.530717088042468	-0.56067	-45.145033466234096	24.90932560975112	16.627	-1.6835267049782094	1.530717088042468	-0.36467	-45.145033466234096	24.90932560975112	16.627	-0.4982831356857919	0.6522732831734174	-0.5711860298968328	-0.30218715160047877	0.42035441042290894	0.8555612748632314	3.4055	22.019	0.0	0.0	0.0
2021-10-01T23:16:10.000000	-1.8286	1.3009	-0.57095	-48.596	19.693	16.641	-1.6554216162926667	1.5151561115314072	-0.57095	-45.81683227029391	25.4990851937036	16.641	-1.6554216162926667	1.5151561115314072	-0.37494999999999995	-45.81683227029391	25.4990851937036	16.641	-0.4982831356857919	0.6522732831734174	-0.5711860298968328	-0.30218715160047877	0.42035441042290894	0.8555612748632314	3.4055	22.019	0.0	0.0	0.0
2021-10-01T23:16:10.000000	-1.7988	1.2888	-0.58109	-49.347	20.214	16.652	-1.6273287806240422	1.4994958885414347	-0.58109	-46.49833510877786	26.10817950589041	16.652	-1.6273287806240422	1.4994958885414347	-0.38509	-46.49833510877786	26.10817950589041	16.652	-0.4982831356857919	0.6522732831734174	-0.5711860298968328	-0.30218715160047877	0.42035441042290894	0.8555612748632314	3.4055	22.019	0.0	0.0	0.0
2021-10-01T23:16:10.000000	-1.769	1.2765	-0.59107	-50.112	20.753	16.66	-1.5992604509892543	1.4836371725936386	-0.59107	-47.191526911264184	26.73685360664991	16.66	-1.5992604509892543	1.4836371725936386	-0.39507	-47.191526911264184	26.73685360664991	16.66	-0.4982831356857919	0.6522732831734174	-0.5711860298968328	-0.30218715160047877	0.42035441042290894	0.8555612748632314	3.4055	22.019	0.0	0.0	0.0
2021-10-01T23:16:10.000000	-1.7392	1.2641	-0.60091	-50.892	21.312	16.665	-1.5712043743713848	1.4676792101669307	-0.60091	-47.89715508220364	27.387214955729515	16.665	-1.5712043743713848	1.4676792101669307	-0.40491000000000005	-47.89715508220364	27.387214955729515	16.665	-0.4982831356857919	0.6522732831734174	-0.5711860298968328	-0.30218715160047877	0.42035441042290894	0.8555612748632314	3.4055	22.019	0.0	0.0	0.0
2021-10-01T23:16:10.000000	-1.7094	1.2515	-0.61059	-51.688	21.893	16.668	-1.5431728037873516	1.4515227547823988	-0.61059	-48.61596702604697	28.06137101287665	16.668	-1.5431728037873516	1.4515227547823988	-0.41458999999999996	-48.61596702604697	28.06137101287665	16.668	-0.4982831356857919	0.6522732831734174	-0.5711860298968328	-0.30218715160047877	0.42035441042290894	0.8555612748632314	3.4055	22.019	0.0	0.0	0.0
2021-10-01T23:16:10.000000	-1.6796	1.2388	-0.62012	-52.503	22.497	16.67	-1.5151534862202367	1.4352670529189553	-0.62012	-49.35081760699235	28.76068183338797	16.67	-1.5151534862202367	1.4352670529189553	-0.42412	-49.35081760699235	28.76068183338797	16.67	-0.4982831356857919	0.6522732831734174	-0.5711860298968328	-0.30218715160047877	0.42035441042290894	0.8555612748632314	3.4055	22.019	0.0	0.0	0.0
2021-10-01T23:16:10.000000	-1.6499	1.226	-0.6295	-53.338	23.126	16.671	-1.4872456681489516	1.418924357593518	-0.6295	-50.102454229490554	29.487254877010912	16.671	-1.4872456681489516	1.418924357593518	-0.43349999999999994	-50.102454229490554	29.487254877010912	16.671	-0.4982831356857919	0.6522732831734174	-0.5711860298968328	-0.30218715160047877	0.42035441042290894	0.8555612748632314	3.4055	22.019	0.0	0.0	0.0
2021-10-01T23:16:10.000000	-1.6201	1.213	-0.63873	-54.195	23.783	16.671	-1.4592631096325914	1.4023709162933389	-0.63873	-50.872494232612254	30.244312598451184	16.671	-1.4592631096325914	1.4023709162933389	-0.44273	-50.872494232612254	30.244312598451184	16.671	-0.4982831356857919	0.6522732831734174	-0.5711860298968328	-0.30218715160047877	0.42035441042290894	0.8555612748632314	3.4055	22.019	0.0	0.0	0.0
2021-10-01T23:16:10.000000	-1.5904	1.1999	-0.6478	-55.078	24.471	16.672	-1.4313920506120614	1.3857304815311662	-0.6478	-51.66453988500638	31.035322512752877	16.672	-1.4313920506120614	1.3857304815311662	-0.45180000000000003	-51.66453988500638	31.035322512752877	16.672	-0.4982831356857919	0.6522732831734174	-0.5711860298968328	-0.30218715160047877	0.42035441042290894	0.8555612748632314	3.4055	22.019	0.0	0.0	0.0
2021-10-01T23:16:10.000000	-1.5606	1.1866	-0.65672	-55.988	25.192	16.672	-1.4034462511464558	1.3688793007942515	-0.65672	-52.47933859112367	31.862392079663408	16.672	-1.4034462511464558	1.3688793007942515	-0.46071999999999996	-52.47933859112367	31.862392079663408	16.672	-0.4982831356857919	0.6522732831734174	-0.5711860298968328	-0.30218715160047877	0.42035441042290894	0.8555612748632314	3.4055	22.019	0.0	0.0	0.0
2021-10-01T23:16:10.000000	-1.531	1.1732	-0.66549	-56.93	25.95	16.674	-1.3757111976555925	1.3519533796122614	-0.66549	-53.321362554233005	32.73010380918517	16.674	-1.3757111976555925	1.3519533796122614	-0.46949	-53.321362554233005	32.73010380918517	16.674	-0.4982831356857919	0.6522732831734174	-0.5711860298968328	-0.30218715160047877	0.42035441042290894	0.8555612748632314	3.4055	22.019	0.0	0.0	0.0
2021-10-01T23:16:10.000000	-1.5013	1.1596	-0.6741	-57.907	26.748	16.675	-1.3479014037196537	1.3348167124555292	-0.6741	-54.1932215781942	33.64180268619305	16.675	-1.3479014037196537	1.3348167124555292	-0.4781	-54.1932215781942	33.64180268619305	16.675	-0.4982831356857919	0.6522732831734174	-0.5711860298968328	-0.30218715160047877	0.42035441042290894	0.8555612748632314	3.4055	22.019	0.0	0.0	0.0
2021-10-01T23:16:10.000000	-1.4717	1.1458	-0.68256	-58.923	27.591	16.676	-1.3202153622964632	1.3174938053578917	-0.68256	-55.0982728713178	34.602941155309395	16.676	-1.3202153622964632	1.3174938053578917	-0.48655999999999994	-55.0982728713178	34.602941155309395	16.676	-0.4982831356857919	0.6522732831734174	-0.5711860298968328	-0.30218715160047877	0.42035441042290894	0.8555612748632314	3.4055	22.019	0.0	0.0	0.0
2021-10-01T23:16:10.000000	-1.4421	1.1318	-0.69086	-59.982	28.484	16.677	-1.292553826907109	1.2999724053024304	-0.69086	-56.039873641914376	35.61897166115651	16.677	-1.292553826907109	1.2999724053024304	-0.49486	-56.039873641914376	35.61897166115651	16.677	-0.4982831356857919	0.6522732831734174	-0.5711860298968328	-0.30218715160047877	0.42035441042290894	0.8555612748632314	3.4055	22.019	0.0	0.0	0.0
2021-10-01T23:16:10.000000	-1.4125	1.1177	-0.699	-61.09	29.431	16.676	-1.2649045445346734	1.2823517587680575	-0.699	-57.023488558041905	36.69459924390596	16.676	-1.2649045445346734	1.2823517587680575	-0.5029999999999999	-57.023488558041905	36.69459924390596	16.676	-0.4982831356857919	0.6522732831734174	-0.5711860298968328	-0.30218715160047877	0.42035441042290894	0.8555612748632314	3.4055	22.019	0.0	0.0	0.0
2021-10-01T23:16:10.000000	-1.383	1.1034	-0.70698	-62.252	30.438	16.671	-1.237379014674986	1.264544872292779	-0.70698	-58.053344762630886	37.83639134313838	16.671	-1.237379014674986	1.264544872292779	-0.51098	-58.053344762630886	37.83639134313838	16.671	-0.4982831356857919	0.6522732831734174	-0.5711860298968328	-0.30218715160047877	0.42035441042290894	0.8555612748632314	3.4055	22.019	0.0	0.0	0.0
2021-10-01T23:16:10.000000	-1.3536	1.0889	-0.71479	-63.475	31.512	16.66	-1.2099772373280469	1.246551745876595	-0.71479	-59.135531798020864	39.05215292356188	16.66	-1.2099772373280469	1.246551745876595	-0.5187900000000001	-59.135531798020864	39.05215292356188	16.66	-0.4982831356857919	0.6522732831734174	-0.5711860298968328	-0.30218715160047877	0.42035441042290894	0.8555612748632314	3.4055	22.019	0.0	0.0	0.0
2021-10-01T23:16:10.000000	-1.3242	1.0741	-0.72242	-64.765	32.66	16.639	-1.1826122190318626	1.2282608800236754	-0.72242	-60.27514674176229	40.349566419715366	16.639	-1.1826122190318626	1.2282608800236754	-0.5264199999999999	-60.27514674176229	40.349566419715366	16.639	-0.4982831356857919	0.6522732831734174	-0.5711860298968328	-0.30218715160047877	0.42035441042290894	0.8555612748632314	3.4055	22.019	0.0	0.0	0.0
2021-10-01T23:16:10.000000	-1.2948	1.0592	-0.72988	-66.129	33.889	16.604	-1.1552594537525966	1.2098707676918439	-0.72988	-61.47827913619471	41.736436796306975	16.604	-1.1552594537525966	1.2098707676918439	-0.5338799999999999	-61.47827913619471	41.736436796306975	16.604	-0.4982831356857919	0.6522732831734174	-0.5711860298968328	-0.30218715160047877	0.42035441042290894	0.8555612748632314	3.4055	22.019	0.0	0.0	0.0
2021-10-01T23:16:10.000000	-1.2656	1.0441	-0.73714	-67.575	35.207	16.551	-1.1281296874649906	1.1913066684360254	-0.73714	-62.75188845827759	43.221684013003085	16.551	-1.1281296874649906	1.1913066684360254	-0.54114	-62.75188845827759	43.221684013003085	16.551	-0.4982831356857919	0.6522732831734174	-0.5711860298968328	-0.30218715160047877	0.42035441042290894	0.8555612748632314	3.4055	22.019	0.0	0.0	0.0
2021-10-01T23:16:10.000000	-1.2363	1.0288	-0.7442	-69.111	36.623	16.472	-1.1009251807323095	1.172531823205465	-0.7442	-64.10281165480127	44.815220494259236	16.472	-1.1009251807323095	1.172531823205465	-0.5482	-64.10281165480127	44.815220494259236	16.472	-0.4982831356857919	0.6522732831734174	-0.5711860298968328	-0.30218715160047877	0.42035441042290894	0.8555612748632314	3.4055	22.019	0.0	0.0	0.0
2021-10-01T23:16:10.000000	-1.2072	1.0132	-0.75105	-70.746	38.147	16.36	-1.0739559260082068	1.1534837445720054	-0.75105	-65.53875560717597	46.528073659489266	16.36	-1.0739559260082068	1.1534837445720054	-0.55505	-65.53875560717597	46.528073659489266	16.36	-0.4982831356857919	0.6522732831734174	-0.5711860298968328	-0.30218715160047877	0.42035441042290894	0.8555612748632314	3.4055	22.019	0.0	0.0	0.0
2021-10-01T23:16:10.000000	-1.1781	0.99736	-0.75766	-72.49	39.79	16.206	-1.0470160785247078	1.134197474389157	-0.75766	-67.06829713143188	48.37238592306529	16.206	-1.0470160785247078	1.134197474389157	-0.56166	-67.06829713143188	48.37238592306529	16.206	-0.4982831356857919	0.6522732831734174	-0.5711860298968328	-0.30218715160047877	0.42035441042290894	0.8555612748632314	3.4055	22.019	0.0	0.0	0.0
2021-10-01T23:16:10.000000	-1.1491	0.9813	-0.76402	-74.352	41.562	15.999	-1.020202434157341	1.114705114969621	-0.76402	-68.69914310897924	50.35918470440114	15.999	-1.020202434157341	1.114705114969621	-0.56802	-68.69914310897924	50.35918470440114	15.999	-0.4982831356857919	0.6522732831734174	-0.5711860298968328	-0.30218715160047877	0.42035441042290894	0.8555612748632314	3.4055	22.019	0.0	0.0	0.0
2021-10-01T23:16:10.000000	-1.1202	0.96498	-0.77011	-76.342	43.475	15.727	-0.9935198941128733	1.0949669677218326	-0.77011	-70.43974782567905	52.50160488265806	15.727	-0.9935198941128733	1.0949669677218326	-0.5741099999999999	-70.43974782567905	52.50160488265806	15.727	-0.4982831356857919	0.6522732831734174	-0.5711860298968328	-0.30218715160047877	0.42035441042290894	0.8555612748632314	3.4055	22.019	0.0	0.0	0.0
2021-10-01T23:16:10.000000	-1.0914	0.94841	-0.77591	-78.471	45.543	15.377	-0.9669672330896129	1.0749929572936827	-0.77591	-72.29931297184304	54.81488879674472	15.377	-0.9669672330896129	1.0749929572936827	-0.5799099999999999	-72.29931297184304	54.81488879674472	15.377	-0.4982831356857919	0.6522732831734174	-0.5711860298968328	-0.30218715160047877	0.42035441042290894	0.8555612748632314	3.4055	22.019	0.0	0.0	0.0
2021-10-01T23:16:10.000000	-1.0627	0.93158	-0.78138	-80.752	47.778	14.932	-0.9405456763892521	1.0547731590372804	-0.78138	-74.28927022769956	57.312538916329906	14.932	-0.9405456763892521	1.0547731590372804	-0.58538	-74.28927022769956	57.312538916329906	14.932	-0.4982831356857919	0.6522732831734174	-0.5711860298968328	-0.30218715160047877	0.42035441042290894	0.8555612748632314	3.4055	22.019	0.0	0.0	0.0
2021-10-01T23:16:10.000000	-1.034	0.91447	-0.78651	-83.196	50.197	14.375	-0.9141584281362626	1.0342754706399246	-0.78651	-76.41845369305284	60.01277497468966	14.375	-0.9141584281362626	1.0342754706399246	-0.5905100000000001	-76.41845369305284	60.01277497468966	14.375	-0.4982831356857919	0.6522732831734174	-0.5711860298968328	-0.30218715160047877	0.42035441042290894	0.8555612748632314	3.4055	22.019	0.0	0.0	0.0
2021-10-01T23:16:10.000000	-1.0055	0.89708	-0.79125	-85.816	52.816	13.686	-0.8880039812884675	1.0135243981354525	-0.79125	-78.6978049274545	62.93306930064924	13.686	-0.8880039812884675	1.0135243981354525	-0.5952500000000001	-78.6978049274545	62.93306930064924	13.686	-0.4982831356857919	0.6522732831734174	-0.5711860298968328	-0.30218715160047877	0.42035441042290894	0.8555612748632314	3.4055	22.019	0.0	0.0	0.0
2021-10-01T23:16:10.000000	-0.97706	0.87941	-0.79558	-88.627	55.651	12.842	-0.8619433907753907	0.9925027873001778	-0.79558	-81.14025042003435	66.09113928337229	12.842	-0.8619433907753907	0.9925027873001778	-0.59958	-81.14025042003435	66.09113928337229	12.842	-0.4982831356857919	0.6522732831734174	-0.5711860298968328	-0.30218715160047877	0.42035441042290894	0.8555612748632314	3.4055	22.019	0.0	0.0	0.0
2021-10-01T23:16:10.000000	-0.94875	0.86145	-0.79946	-91.645	58.724	11.82	-0.8360473544339622	0.9712092905980527	-0.79946	-83.75897394369633	69.5107796309263	11.82	-0.8360473544339622	0.9712092905980527	-0.6034599999999999	-83.75897394369633	69.5107796309263	11.82	-0.4982831356857919	0.6522732831734174	-0.5711860298968328	-0.30218715160047877	0.42035441042290894	0.8555612748632314	3.4055	22.019	0.0	0.0	0.0
2021-10-01T23:16:10.000000	-0.92056	0.8432	-0.80285	-94.885	62.054	10.591	-0.810305947616291	0.9496426827273848	-0.80285	-86.56653439706271	73.2126851268423	10.591	-0.810305947616291	0.9496426827273848	-0.6068499999999999	-86.56653439706271	73.2126851268423	10.591	-0.4982831356857919	0.6522732831734174	-0.5711860298968328	-0.30218715160047877	0.42035441042290894	0.8555612748632314	3.4055	22.019	0.0	0.0	0.0
2021-10-01T23:16:10.000000	-0.8925	0.82467	-0.80573	-98.367	65.666	9.1232	-0.7847278696685761	0.9278141136377577	-0.80573	-89.57971782168633	77.22411799423189	9.1232	-0.7847278696685761	0.9278141136377577	-0.6097299999999999	-89.57971782168633	77.22411799423189	9.1232	-0.4982831356857919	0.6522732831734174	-0.5711860298968328	-0.30218715160047877	0.42035441042290894	0.8555612748632314	3.4055	22.019	0.0	0.0	0.0
2021-10-01T23:16:10.000000	-0.86459	0.80584	-0.80803	-102.11	69.585	7.3827	-0.7593354204899838	0.9057061846367723	-0.80803	-92.81431779433086	81.57221792603751	7.3827	-0.7593354204899838	0.9057061846367723	-0.6120300000000001	-92.81431779433086	81.57221792603751	7.3827	-0.4982831356857919	0.6522732831734174	-0.5711860298968328	-0.30218715160047877	0.42035441042290894	0.8555612748632314	3.4055	22.019	0.0	0.0	0.0
2021-10-01T23:16:10.000000	-0.83683	0.78672	-0.80974	-106.14	73.842	5.3294	-0.7341273747788224	0.88332882037232	-0.80974	-96.29233996426875	86.29093711512057	5.3294	-0.7341273747788224	0.88332882037232	-0.61374	-96.29233996426875	86.29093711512057	5.3294	-0.4982831356857919	0.6522732831734174	-0.5711860298968328	-0.30218715160047877	0.42035441042290894	0.8555612748632314	3.4055	22.019	0.0	0.0	0.0
2021-10-01T23:16:10.000000	-0.80923	0.76732	-0.8108	-110.49	78.469	2.9183	-0.7091124318812909	0.8606931707939837	-0.8108	-100.04261470412702	91.41607793031588	2.9183	-0.7091124318812909	0.8606931707939837	-0.6148	-100.04261470412702	91.41607793031588	2.9183	-0.4982831356857919	0.6522732831734174	-0.5711860298968328	-0.30218715160047877	0.42035441042290894	0.8555612748632314	3.4055	22.019	0.0	0.0	0.0
2021-10-01T23:16:10.000000	-0.78181	0.74765	-0.81118	-115.17	83.503	0.098478	-0.6843092157914801	0.8378116111530381	-0.81118	-104.07053304553715	96.98558687051265	0.098478	-0.6843092157914801	0.8378116111530381	-0.6151800000000001	-104.07053304553715	96.98558687051265	0.098478	-0.4982831356857919	0.6522732831734174	-0.5711860298968328	-0.30218715160047877	0.42035441042290894	0.8555612748632314	3.4055	22.019	0.0	0.0	0.0
2021-10-01T23:16:10.000000	-0.75459	0.72771	-0.81083	-120.24	88.988	-3.1886	-0.6597375758051721	0.814686592052867	-0.81083	-108.43025154840221	103.05048419658306	-3.1886	-0.6597375758051721	0.814686592052867	-0.61483	-108.43025154840221	103.05048419658306	-3.1886	-0.4982831356857919	0.6522732831734174	-0.5711860298968328	-0.30218715160047877	0.42035441042290894	0.8555612748632314	3.4055	22.019	0.0	0.0	0.0
2021-10-01T23:16:10.000000	-0.72757	0.70751	-0.80973	-125.72	94.969	-7.0099	-0.6353962866206754	0.7913280381413617	-0.80973	-113.13610565089137	109.6578814274211	-7.0099	-0.6353962866206754	0.7913280381413617	-0.6137299999999999	-113.13610565089137	109.6578814274211	-7.0099	-0.4982831356857919	0.6522732831734174	-0.5711860298968328	-0.30218715160047877	0.42035441042290894	0.8555612748632314	3.4055	22.019	0.0	0.0	0.0
2021-10-01T23:16:10.000000	-0.70079	0.68707	-0.80782	-131.66	101.5	-11.443	-0.6113225962261709	0.7677606999210718	-0.80782	-118.23110196332468	116.86749817009827	-11.443	-0.6113225962261709	0.7677606999210718	-0.61182	-118.23110196332468	116.86749817009827	-11.443	-0.4982831356857919	0.6522732831734174	-0.5711860298968328	-0.30218715160047877	0.42035441042290894	0.8555612748632314	3.4055	22.019	0.0	0.0	0.0
2021-10-01T23:16:10.000000	-0.67425	0.6664	-0.80508	-138.12	108.65	-16.578	-0.5875152793199669	0.7439945020398883	-0.80508	-123.76633379137567	124.75516630521471	-16.578	-0.5875152793199669	0.7439945020398883	-0.6090800000000001	-123.76633379137567	124.75516630521471	-16.578	-0.4982831356857919	0.6522732831734174	-0.5711860298968328	-0.30218715160047877	0.42035441042290894	0.8555612748632314	3.4055	22.019	0.0	0.0	0.0
2021-10-01T23:16:10.000000	-0.64798	0.64552	-0.80147	-145.15	116.49	-22.518	-0.5640016592423531	0.7200529696986692	-0.80147	-129.7827247324883	133.39747734125697	-22.518	-0.5640016592423531	0.7200529696986692	-0.60547	-129.7827247324883	133.39747734125697	-22.518	-0.4982831356857919	0.6522732831734174	-0.5711860298968328	-0.30218715160047877	0.42035441042290894	0.8555612748632314	3.4055	22.019	0.0	0.0	0.0
2021-10-01T23:16:10.000000	-0.62199	0.62446	-0.79696	-152.83	125.1	-29.388	-0.5407879847361454	0.6959671021427799	-0.79696	-136.3498695562575	142.8836308748891	-29.388	-0.5407879847361454	0.6959671021427799	-0.6009599999999999	-136.3498695562575	142.8836308748891	-29.388	-0.4982831356857919	0.6522732831734174	-0.5711860298968328	-0.30218715160047877	0.42035441042290894	0.8555612748632314	3.4055	22.019	0.0	0.0	0.0
2021-10-01T23:16:10.000000	-0.59632	0.60324	-0.79153	-161.25	134.58	-37.33	-0.5179115037895248	0.6717616498747699	-0.79153	-143.54483707678563	153.32390110024943	-37.33	-0.5179115037895248	0.6717616498747699	-0.5955299999999999	-143.54483707678563	153.32390110024943	-37.33	-0.4982831356857919	0.6522732831734174	-0.5711860298968328	-0.30218715160047877	0.42035441042290894	0.8555612748632314	3.4055	22.019	0.0	0.0	0.0
2021-10-01T23:16:10.000000	-0.57098	0.58189	-0.78514	-170.48	145.03	-46.516	-0.49537846514530715	0.6474676121400048	-0.78514	-151.42484681239276	164.82611160809253	-46.516	-0.49537846514530715	0.6474676121400048	-0.58914	-151.42484681239276	164.82611160809253	-46.516	-0.4982831356857919	0.6522732831734174	-0.5711860298968328	-0.30218715160047877	0.42035441042290894	0.8555612748632314	3.4055	22.019	0.0	0.0	0.0
2021-10-01T23:16:10.000000	-0.54599	0.56043	-0.77779	-180.66	156.61	-57.147	-0.4732062674958909	0.6231072888376505	-0.77779	-160.1092390064863	177.566210988363	-57.147	-0.4732062674958909	0.6231072888376505	-0.58179	-160.1092390064863	177.566210988363	-57.147	-0.4982831356857919	0.6522732831734174	-0.5711860298968328	-0.30218715160047877	0.42035441042290894	0.8555612748632314	3.4055	22.019	0.0	0.0	0.0
2021-10-01T23:16:10.000000	-0.52138	0.5389	-0.76945	-191.92	169.44	-69.465	-0.4514197835781825	0.5987240544643474	-0.76945	-169.71233046134975	191.67922393774865	-69.465	-0.4514197835781825	0.5987240544643474	-0.57345	-169.71233046134975	191.67922393774865	-69.465	-0.4982831356857919	0.6522732831734174	-0.5711860298968328	-0.30218715160047877	0.42035441042290894	0.8555612748632314	3.4055	22.019	0.0	0.0	0.0
2021-10-01T23:16:10.000000	-0.49716	0.51733	-0.76011	-204.41	183.73	-83.76	-0.4300252621349977	0.5743489082654605	-0.76011	-180.3572595598226	207.3919475873419	-83.76	-0.4300252621349977	0.5743489082654605	-0.5641099999999999	-180.3572595598226	207.3919475873419	-83.76	-0.4982831356857919	0.6522732831734174	-0.5711860298968328	-0.30218715160047877	0.42035441042290894	0.8555612748632314	3.4055	22.019	0.0	0.0	0.0
2021-10-01T23:16:10.000000	-0.47336	0.49575	-0.74977	-218.32	199.68	-100.38	-0.40904880120493453	0.5500153000897392	-0.74977	-192.20808857800083	224.92615562711106	-100.38	-0.40904880120493453	0.5500153000897392	-0.5537700000000001	-192.20808857800083	224.92615562711106	-100.38	-0.4982831356857919	0.6522732831734174	-0.5711860298968328	-0.30218715160047877	0.42035441042290894	0.8555612748632314	3.4055	22.019	0.0	0.0	0.0
2021-10-01T23:16:10.000000	-0.45	0.4742	-0.73842	-233.89	217.54	-119.76	-0.38850534887700805	0.5257653791321317	-0.73842	-205.4723765229773	244.5593714949395	-119.76	-0.38850534887700805	0.5257653791321317	-0.5424199999999999	-205.4723765229773	244.5593714949395	-119.76	-0.4982831356857919	0.6522732831734174	-0.5711860298968328	-0.30218715160047877	0.42035441042290894	0.8555612748632314	3.4055	22.019	0.0	0.0	0.0
