# Supplementary material for: Direct evidence of substorm-related impulsive injections of electrons at Mercury
Source: Nat Commun. 2023 Jul 18;14:4019. doi: 10.1038/s41467-023-39565-4 (PMC10354196; doi:10.1038/s41467-023-39565-4)
Supplement: Supplementary file 3 — SourceDatafile [file 41467_2023_39565_MOESM3_ESM.zip › SourceDataFile/FieldLinetracing/Final_KT17tracing_001408.txt]

2021-10-01T23:38:28.000000	-0.0024237	-0.49502	0.67163	30.879	471.64	-273.89	-0.06306032125810161	-0.4909929435384128	0.67163	88.43644921641987	464.30248404568283	-273.89	-0.06306032125810161	-0.4909929435384128	0.8676299999999999	88.43644921641987	464.30248404568283	-273.89	-0.14595284339311926	-0.8097001549191176	-0.5684042809738685	-0.06509175192268633	-0.5061824448664578	0.8599665088482521	1.7846	4.9386	0.0	0.0	0.0
2021-10-01T23:38:28.000000	-0.0045162	-0.52444	0.68803	32.874	427.58	-228.52	-0.06874189140668094	-0.5199348632552659	0.68803	85.01773721653097	420.3300377496008	-228.52	-0.06874189140668094	-0.5199348632552659	0.8840300000000001	85.01773721653097	420.3300377496008	-228.52	-0.14595284339311926	-0.8097001549191176	-0.5684042809738685	-0.06509175192268633	-0.5061824448664578	0.8599665088482521	1.7846	4.9386	0.0	0.0	0.0
2021-10-01T23:38:28.000000	-0.0070018	-0.5544	0.70336	34.678	389.13	-190.13	-0.07487976575522132	-0.5493645473487374	0.70336	82.09685869103417	381.94872218278766	-190.13	-0.07487976575522132	-0.5493645473487374	0.8993599999999999	82.09685869103417	381.94872218278766	-190.13	-0.14595284339311926	-0.8097001549191176	-0.5684042809738685	-0.06509175192268633	-0.5061824448664578	0.8599665088482521	1.7846	4.9386	0.0	0.0	0.0
2021-10-01T23:38:28.000000	-0.009915	-0.58488	0.71755	36.305	355.42	-157.47	-0.08150573373556368	-0.579257919232208	0.71755	79.58110689978838	348.2933775563418	-157.47	-0.08150573373556368	-0.579257919232208	0.9135500000000001	79.58110689978838	348.2933775563418	-157.47	-0.14595284339311926	-0.8097001549191176	-0.5684042809738685	-0.06509175192268633	-0.5061824448664578	0.8599665088482521	1.7846	4.9386	0.0	0.0	0.0
2021-10-01T23:38:28.000000	-0.013289	-0.61584	0.73056	37.768	325.72	-129.55	-0.08864784397193945	-0.6095712123124966	0.73056	77.39393686154892	318.63791168200714	-129.55	-0.08864784397193945	-0.6095712123124966	0.92656	77.39393686154892	318.63791168200714	-129.55	-0.14595284339311926	-0.8097001549191176	-0.5684042809738685	-0.06509175192268633	-0.5061824448664578	0.8599665088482521	1.7846	4.9386	0.0	0.0	0.0
2021-10-01T23:38:28.000000	-0.017156	-0.64723	0.74234	39.079	299.46	-105.58	-0.09633192732209912	-0.6402508578786988	0.74234	75.47741595735121	292.41514926795594	-105.58	-0.09633192732209912	-0.6402508578786988	0.93834	75.47741595735121	292.41514926795594	-105.58	-0.14595284339311926	-0.8097001549191176	-0.5684042809738685	-0.06509175192268633	-0.5061824448664578	0.8599665088482521	1.7846	4.9386	0.0	0.0	0.0
2021-10-01T23:38:28.000000	-0.021543	-0.679	0.75282	40.244	276.13	-84.912	-0.1045786538268898	-0.6712439243767914	0.75282	73.77500858964687	269.1181980907228	-84.912	-0.1045786538268898	-0.6712439243767914	0.94882	73.77500858964687	269.1181980907228	-84.912	-0.14595284339311926	-0.8097001549191176	-0.5684042809738685	-0.06509175192268633	-0.5061824448664578	0.8599665088482521	1.7846	4.9386	0.0	0.0	0.0
2021-10-01T23:38:28.000000	-0.026477	-0.71111	0.76197	41.271	255.33	-67.028	-0.11340991882885036	-0.7025074049006412	0.76197	72.24564240907588	248.34909199330676	-67.028	-0.11340991882885036	-0.7025074049006412	0.95797	72.24564240907588	248.34909199330676	-67.028	-0.14595284339311926	-0.8097001549191176	-0.5684042809738685	-0.06509175192268633	-0.5061824448664578	0.8599665088482521	1.7846	4.9386	0.0	0.0	0.0
2021-10-01T23:38:28.000000	-0.031975	-0.74349	0.76974	42.164	236.72	-51.5	-0.12283401711755305	-0.7339697439021342	0.76974	70.85162701727265	229.7699028267307	-51.5	-0.12283401711755305	-0.7339697439021342	0.96574	70.85162701727265	229.7699028267307	-51.5	-0.14595284339311926	-0.8097001549191176	-0.5684042809738685	-0.06509175192268633	-0.5061824448664578	0.8599665088482521	1.7846	4.9386	0.0	0.0	0.0
2021-10-01T23:38:28.000000	-0.038054	-0.77607	0.7761	42.927	220.01	-37.975	-0.1328592434825701	-0.7655593858331561	0.7761	69.56139852433071	213.09232568147365	-37.975	-0.1328592434825701	-0.7655593858331561	0.9721	69.56139852433071	213.09232568147365	-37.975	-0.14595284339311926	-0.8097001549191176	-0.5684042809738685	-0.06509175192268633	-0.5061824448664578	0.8599665088482521	1.7846	4.9386	0.0	0.0	0.0
2021-10-01T23:38:28.000000	-0.044722	-0.80878	0.78101	43.565	204.94	-26.162	-0.1434849605303717	-0.7972058779171148	0.78101	68.34806141020826	198.0577070615188	-26.162	-0.1434849605303717	-0.7972058779171148	0.9770099999999999	68.34806141020826	198.0577070615188	-26.162	-0.14595284339311926	-0.8097001549191176	-0.5684042809738685	-0.06509175192268633	-0.5061824448664578	0.8599665088482521	1.7846	4.9386	0.0	0.0	0.0
2021-10-01T23:38:28.000000	-0.051981	-0.84156	0.78446	44.081	191.31	-15.819	-0.15470580138038514	-0.8288494272063248	0.78446	67.19008703543612	184.46718641853494	-15.819	-0.15470580138038514	-0.8288494272063248	0.9804600000000001	67.19008703543612	184.46718641853494	-15.819	-0.14595284339311926	-0.8097001549191176	-0.5684042809738685	-0.06509175192268633	-0.5061824448664578	0.8599665088482521	1.7846	4.9386	0.0	0.0	0.0
2021-10-01T23:38:28.000000	-0.059826	-0.87432	0.78643	44.479	178.94	-6.7421	-0.16650577599343838	-0.8604013245206116	0.78643	66.06938982871793	172.14162996980392	-6.7421	-0.16650577599343838	-0.8604013245206116	0.9824299999999999	66.06938982871793	172.14162996980392	-6.7421	-0.14595284339311926	-0.8097001549191176	-0.5684042809738685	-0.06509175192268633	-0.5061824448664578	0.8599665088482521	1.7846	4.9386	0.0	0.0	0.0
2021-10-01T23:38:28.000000	-0.068248	-0.907	0.78692	44.763	167.68	1.238	-0.17886860037627844	-0.8918031247441506	0.78692	64.97156012383279	160.93167787628136	1.238	-0.17886860037627844	-0.8918031247441506	0.98292	64.97156012383279	160.93167787628136	1.238	-0.14595284339311926	-0.8097001549191176	-0.5684042809738685	-0.06509175192268633	-0.5061824448664578	0.8599665088482521	1.7846	4.9386	0.0	0.0	0.0
2021-10-01T23:38:28.000000	-0.07723	-0.93951	0.78595	44.936	157.38	8.2655	-0.19176637491226384	-0.9229675890587973	0.78595	63.88119578977067	150.68809282909177	8.2655	-0.19176637491226384	-0.9229675890587973	0.9819500000000001	63.88119578977067	150.68809282909177	8.2655	-0.14595284339311926	-0.8097001549191176	-0.5684042809738685	-0.06509175192268633	-0.5061824448664578	0.8599665088482521	1.7846	4.9386	0.0	0.0	0.0
2021-10-01T23:38:28.000000	-0.086749	-0.9718	0.78353	45.004	147.94	14.462	-0.20517014640278577	-0.9538479124189869	0.78353	62.791998598348044	141.31089316830833	14.462	-0.20517014640278577	-0.9538479124189869	0.97953	62.791998598348044	141.31089316830833	14.462	-0.14595284339311926	-0.8097001549191176	-0.5684042809738685	-0.06509175192268633	-0.5061824448664578	0.8599665088482521	1.7846	4.9386	0.0	0.0	0.0
2021-10-01T23:38:28.000000	-0.09678	-1.0038	0.77968	44.969	139.25	19.93	-0.21904652611627345	-0.9843776855437107	0.77968	61.69247516053308	132.6906627067896	19.93	-0.21904652611627345	-0.9843776855437107	0.9756800000000001	61.69247516053308	132.6906627067896	19.93	-0.14595284339311926	-0.8097001549191176	-0.5684042809738685	-0.06509175192268633	-0.5061824448664578	0.8599665088482521	1.7846	4.9386	0.0	0.0	0.0
2021-10-01T23:38:28.000000	-0.10729	-1.0354	0.77443	44.837	131.22	24.759	-0.23334928439607594	-1.0144517808017488	0.77443	60.57755254983407	124.7373444324998	24.759	-0.23334928439607594	-1.0144517808017488	0.9704299999999999	60.57755254983407	124.7373444324998	24.759	-0.14595284339311926	-0.8097001549191176	-0.5684042809738685	-0.06509175192268633	-0.5061824448664578	0.8599665088482521	1.7846	4.9386	0.0	0.0	0.0
2021-10-01T23:38:28.000000	-0.11825	-1.0667	0.76783	44.612	123.79	29.024	-0.248061892780227	-1.0441729980469188	0.76783	59.443848815256516	117.3909003374151	29.024	-0.248061892780227	-1.0441729980469188	0.96383	59.443848815256516	117.3909003374151	29.024	-0.14595284339311926	-0.8097001549191176	-0.5684042809738685	-0.06509175192268633	-0.5061824448664578	0.8599665088482521	1.7846	4.9386	0.0	0.0	0.0
2021-10-01T23:38:28.000000	-0.12963	-1.0974	0.75991	44.3	116.88	32.788	-0.26311781827429837	-1.0732472737475613	0.75991	58.28751633200053	110.57119805739092	32.788	-0.26311781827429837	-1.0732472737475613	0.95591	58.28751633200053	110.57119805739092	32.788	-0.14595284339311926	-0.8097001549191176	-0.5684042809738685	-0.06509175192268633	-0.5061824448664578	0.8599665088482521	1.7846	4.9386	0.0	0.0	0.0
2021-10-01T23:38:28.000000	-0.14138	-1.1277	0.75071	43.906	110.45	36.108	-0.2784919436726706	-1.1018792273699591	0.75071	57.10861621724443	104.23792635001661	36.108	-0.2784919436726706	-1.1018792273699591	0.9467099999999999	57.10861621724443	104.23792635001661	36.108	-0.14595284339311926	-0.8097001549191176	-0.5684042809738685	-0.06509175192268633	-0.5061824448664578	0.8599665088482521	1.7846	4.9386	0.0	0.0	0.0
2021-10-01T23:38:28.000000	-0.15347	-1.1574	0.7403	43.433	104.43	39.033	-0.29412998899783366	-1.1298740418613633	0.7403	55.901548753512785	98.32124508954631	39.033	-0.29412998899783366	-1.1298740418613633	0.9362999999999999	55.901548753512785	98.32124508954631	39.033	-0.14595284339311926	-0.8097001549191176	-0.5684042809738685	-0.06509175192268633	-0.5061824448664578	0.8599665088482521	1.7846	4.9386	0.0	0.0	0.0
2021-10-01T23:38:28.000000	-0.16587	-1.1866	0.72871	42.888	98.788	41.602	-0.31001443332303225	-1.1573346396057622	0.72871	54.66934022891559	92.78853769154394	41.602	-0.31001443332303225	-1.1573346396057622	0.9247099999999999	54.66934022891559	92.78853769154394	41.602	-0.14595284339311926	-0.8097001549191176	-0.5684042809738685	-0.06509175192268633	-0.5061824448664578	0.8599665088482521	1.7846	4.9386	0.0	0.0	0.0
2021-10-01T23:38:28.000000	-0.17854	-1.2152	0.71599	42.274	93.486	43.854	-0.3260933250397833	-1.1841666753310103	0.71599	53.41031189139125	87.6017229035155	43.854	-0.3260933250397833	-1.1841666753310103	0.9119900000000001	53.41031189139125	87.6017229035155	43.854	-0.14595284339311926	-0.8097001549191176	-0.5684042809738685	-0.06509175192268633	-0.5061824448664578	0.8599665088482521	1.7846	4.9386	0.0	0.0	0.0
2021-10-01T23:38:28.000000	-0.19143	-1.2431	0.7022	41.598	88.489	45.819	-0.3423047878917127	-1.2102770290666554	0.7022	52.12712243854223	82.7252067466575	45.819	-0.3423047878917127	-1.2102770290666554	0.8982000000000001	52.12712243854223	82.7252067466575	45.819	-0.14595284339311926	-0.8097001549191176	-0.5684042809738685	-0.06509175192268633	-0.5061824448664578	0.8599665088482521	1.7846	4.9386	0.0	0.0	0.0
2021-10-01T23:38:28.000000	-0.20453	-1.2705	0.68737	40.862	83.77	47.526	-0.3586634032647657	-1.2358654190722125	0.68737	50.81844848537882	78.1319476113254	47.526	-0.3586634032647657	-1.2358654190722125	0.88337	50.81844848537882	78.1319476113254	47.526	-0.14595284339311926	-0.8097001549191176	-0.5684042809738685	-0.06509175192268633	-0.5061824448664578	0.8599665088482521	1.7846	4.9386	0.0	0.0	0.0
2021-10-01T23:38:28.000000	-0.21779	-1.2972	0.67155	40.07	79.304	48.999	-0.37509504188565	-1.260739478898318	0.67155	49.48519663682795	73.79664375711452	48.999	-0.37509504188565	-1.260739478898318	0.86755	49.48519663682795	73.79664375711452	48.999	-0.14595284339311926	-0.8097001549191176	-0.5684042809738685	-0.06509175192268633	-0.5061824448664578	0.8599665088482521	1.7846	4.9386	0.0	0.0	0.0
2021-10-01T23:38:28.000000	-0.23117	-1.3232	0.65478	39.228	75.068	50.261	-0.39156000516280076	-1.2849041097517382	0.65478	48.130503487733115	69.69573331286004	50.261	-0.39156000516280076	-1.2849041097517382	0.8507800000000001	48.130503487733115	69.69573331286004	50.261	-0.14595284339311926	-0.8097001549191176	-0.5684042809738685	-0.06509175192268633	-0.5061824448664578	0.8599665088482521	1.7846	4.9386	0.0	0.0	0.0
2021-10-01T23:38:28.000000	-0.24466	-1.3486	0.63711	38.338	71.042	51.332	-0.4080606214652451	-1.3084597834130776	0.63711	46.753903364288924	65.80912192244121	51.332	-0.4080606214652451	-1.3084597834130776	0.83311	46.753903364288924	65.80912192244121	51.332	-0.14595284339311926	-0.8097001549191176	-0.5684042809738685	-0.06509175192268633	-0.5061824448664578	0.8599665088482521	1.7846	4.9386	0.0	0.0	0.0
2021-10-01T23:38:28.000000	-0.25821	-1.3734	0.61858	37.402	67.211	52.23	-0.424547267553527	-1.3314126263907946	0.61858	45.35554324353586	62.121677553682886	52.23	-0.424547267553527	-1.3314126263907946	0.8145800000000001	45.35554324353586	62.121677553682886	52.23	-0.14595284339311926	-0.8097001549191176	-0.5684042809738685	-0.06509175192268633	-0.5061824448664578	0.8599665088482521	1.7846	4.9386	0.0	0.0	0.0
2021-10-01T23:38:28.000000	-0.2718	-1.3974	0.59921	36.424	63.557	52.971	-0.4409755880980277	-1.3535665963304497	0.59921	43.93718744158512	58.61504571970421	52.971	-0.4409755880980277	-1.3535665963304497	0.79521	43.93718744158512	58.61504571970421	52.971	-0.14595284339311926	-0.8097001549191176	-0.5684042809738685	-0.06509175192268633	-0.5061824448664578	0.8599665088482521	1.7846	4.9386	0.0	0.0	0.0
2021-10-01T23:38:28.000000	-0.2854	-1.4208	0.57903	35.406	60.068	53.57	-0.45734031518891005	-1.3751238620949418	0.57903	42.499350525984745	55.277071782697384	53.57	-0.45734031518891005	-1.3751238620949418	0.7750300000000001	42.499350525984745	55.277071782697384	53.57	-0.14595284339311926	-0.8097001549191176	-0.5684042809738685	-0.06509175192268633	-0.5061824448664578	0.8599665088482521	1.7846	4.9386	0.0	0.0	0.0
2021-10-01T23:38:28.000000	-0.29897	-1.4435	0.55809	34.348	56.729	54.042	-0.47358949721769117	-1.3959900784121264	0.55809	41.04019454419699	52.09286877082565	54.042	-0.47358949721769117	-1.3959900784121264	0.7540899999999999	41.04019454419699	52.09286877082565	54.042	-0.14595284339311926	-0.8097001549191176	-0.5684042809738685	-0.06509175192268633	-0.5061824448664578	0.8599665088482521	1.7846	4.9386	0.0	0.0	0.0
2021-10-01T23:38:28.000000	-0.31249	-1.4656	0.5364	33.251	53.529	54.399	-0.4897155379055068	-1.4162669423642988	0.5364	39.55936412915	49.05139704123951	54.399	-0.4897155379055068	-1.4162669423642988	0.7323999999999999	39.55936412915	49.05139704123951	54.399	-0.14595284339311926	-0.8097001549191176	-0.5684042809738685	-0.06509175192268633	-0.5061824448664578	0.8599665088482521	1.7846	4.9386	0.0	0.0	0.0
2021-10-01T23:38:28.000000	-0.32592	-1.4869	0.51399	32.115	50.457	54.654	-0.5056542326269557	-1.435760862200403	0.51399	38.055511448982735	46.141739481258654	54.654	-0.5056542326269557	-1.435760862200403	0.7099899999999999	38.055511448982735	46.141739481258654	54.654	-0.14595284339311926	-0.8097001549191176	-0.5684042809738685	-0.06509175192268633	-0.5061824448664578	0.8599665088482521	1.7846	4.9386	0.0	0.0	0.0
2021-10-01T23:38:28.000000	-0.33924	-1.5076	0.49087	30.94	47.499	54.819	-0.5214102381200922	-1.4546727814816458	0.49087	36.52692108132665	43.350001583835436	54.819	-0.5214102381200922	-1.4546727814816458	0.68687	36.52692108132665	43.350001583835436	54.819	-0.14595284339311926	-0.8097001549191176	-0.5684042809738685	-0.06509175192268633	-0.5061824448664578	0.8599665088482521	1.7846	4.9386	0.0	0.0	0.0
2021-10-01T23:38:28.000000	-0.3524	-1.5276	0.46707	29.722	44.644	54.903	-0.536921678128542	-1.4729095802375753	0.46707	34.968275335164265	40.66575635696627	54.903	-0.536921678128542	-1.4729095802375753	0.66307	34.968275335164265	40.66575635696627	54.903	-0.14595284339311926	-0.8097001549191176	-0.5684042809738685	-0.06509175192268633	-0.5061824448664578	0.8599665088482521	1.7846	4.9386	0.0	0.0	0.0
2021-10-01T23:38:28.000000	-0.36536	-1.5469	0.44259	28.459	41.88	54.918	-0.5521488540607403	-1.4904761596749578	0.44259	33.37611891888715	38.077339283520104	54.918	-0.5521488540607403	-1.4904761596749578	0.63859	33.37611891888715	38.077339283520104	54.918	-0.14595284339311926	-0.8097001549191176	-0.5684042809738685	-0.06509175192268633	-0.5061824448664578	0.8599665088482521	1.7846	4.9386	0.0	0.0	0.0
2021-10-01T23:38:28.000000	-0.3781	-1.5654	0.41745	27.147	39.192	54.874	-0.5670596636039865	-1.5072757239182661	0.41745	31.744644020801097	35.57035351233689	54.874	-0.5670596636039865	-1.5072757239182661	0.61345	31.744644020801097	35.57035351233689	54.874	-0.14595284339311926	-0.8097001549191176	-0.5684042809738685	-0.06509175192268633	-0.5061824448664578	0.8599665088482521	1.7846	4.9386	0.0	0.0	0.0
2021-10-01T23:38:28.000000	-0.39056	-1.5833	0.39164	25.78	36.565	54.781	-0.5816190649047701	-1.5235141177354743	0.39164	30.06605789963366	33.13064725259494	54.781	-0.5816190649047701	-1.5235141177354743	0.5876399999999999	30.06605789963366	33.13064725259494	54.781	-0.14595284339311926	-0.8097001549191176	-0.5684042809738685	-0.06509175192268633	-0.5061824448664578	0.8599665088482521	1.7846	4.9386	0.0	0.0	0.0
2021-10-01T23:38:28.000000	-0.40268	-1.6003	0.36517	24.351	33.984	54.647	-0.5957307510249891	-1.5389009534999978	0.36517	28.33157534932326	30.74419124364176	54.647	-0.5957307510249891	-1.5389009534999978	0.56117	28.33157534932326	30.74419124364176	54.647	-0.14595284339311926	-0.8097001549191176	-0.5684042809738685	-0.06509175192268633	-0.5061824448664578	0.8599665088482521	1.7846	4.9386	0.0	0.0	0.0
2021-10-01T23:38:28.000000	-0.41442	-1.6166	0.33803	22.853	31.429	54.482	-0.6093795294069153	-1.5536396253764275	0.33803	26.531798512962432	28.391993900879246	54.482	-0.6093795294069153	-1.5536396253764275	0.53403	26.531798512962432	28.391993900879246	54.482	-0.14595284339311926	-0.8097001549191176	-0.5684042809738685	-0.06509175192268633	-0.5061824448664578	0.8599665088482521	1.7846	4.9386	0.0	0.0	0.0
2021-10-01T23:38:28.000000	-0.42571	-1.632	0.31021	21.277	28.88	54.296	-0.6224714214814739	-1.5675402175187827	0.31021	24.655344604065448	26.05530870004769	54.296	-0.6224714214814739	-1.5675402175187827	0.50621	24.655344604065448	26.05530870004769	54.296	-0.14595284339311926	-0.8097001549191176	-0.5684042809738685	-0.06509175192268633	-0.5061824448664578	0.8599665088482521	1.7846	4.9386	0.0	0.0	0.0
2021-10-01T23:38:28.000000	-0.43647	-1.6465	0.2817	19.611	26.315	54.096	-0.6349270300655356	-1.5806125323405982	0.2817	22.687608381440878	23.713771777816657	54.096	-0.6349270300655356	-1.5806125323405982	0.4777	22.687608381440878	23.713771777816657	54.096	-0.14595284339311926	-0.8097001549191176	-0.5684042809738685	-0.06509175192268633	-0.5061824448664578	0.8599665088482521	1.7846	4.9386	0.0	0.0	0.0
2021-10-01T23:38:28.000000	-0.4466	-1.66	0.25249	17.845	23.711	53.892	-0.64663485566327	-1.5927695763798797	0.25249	20.61584700330633	21.345781745728242	53.892	-0.64663485566327	-1.5927695763798797	0.44849	20.61584700330633	21.345781745728242	53.892	-0.14595284339311926	-0.8097001549191176	-0.5684042809738685	-0.06509175192268633	-0.5061824448664578	0.8599665088482521	1.7846	4.9386	0.0	0.0	0.0
2021-10-01T23:38:28.000000	-0.45601	-1.6725	0.22257	15.969	21.043	53.69	-0.6575055764436566	-1.6040223773518545	0.22257	18.427072567541074	18.927752285746323	53.69	-0.6575055764436566	-1.6040223773518545	0.41857	18.427072567541074	18.927752285746323	53.69	-0.14595284339311926	-0.8097001549191176	-0.5684042809738685	-0.06509175192268633	-0.5061824448664578	0.8599665088482521	1.7846	4.9386	0.0	0.0	0.0
2021-10-01T23:38:28.000000	-0.46457	-1.6837	0.19193	13.973	18.288	53.499	-0.6673734129333551	-1.61408912474178	0.19193	16.108542232362712	16.438082009412987	53.499	-0.6673734129333551	-1.61408912474178	0.38793	16.108542232362712	16.438082009412987	53.499	-0.14595284339311926	-0.8097001549191176	-0.5684042809738685	-0.06509175192268633	-0.5061824448664578	0.8599665088482521	1.7846	4.9386	0.0	0.0	0.0
2021-10-01T23:38:28.000000	-0.47215	-1.6936	0.16057	11.851	15.429	53.326	-0.6761093447097803	-1.6229857474716503	0.16057	13.652218196160435	13.860634196328316	53.326	-0.6761093447097803	-1.6229857474716503	0.35657	13.652218196160435	13.860634196328316	53.326	-0.14595284339311926	-0.8097001549191176	-0.5684042809738685	-0.06509175192268633	-0.5061824448664578	0.8599665088482521	1.7846	4.9386	0.0	0.0	0.0
2021-10-01T23:38:28.000000	-0.47861	-1.702	0.12853	9.6036	12.452	53.176	-0.6835499206686189	-1.630530906807327	0.12853	11.05698051543916	11.18144082134314	53.176	-0.6835499206686189	-1.630530906807327	0.32453	11.05698051543916	11.18144082134314	53.176	-0.14595284339311926	-0.8097001549191176	-0.5684042809738685	-0.06509175192268633	-0.5061824448664578	0.8599665088482521	1.7846	4.9386	0.0	0.0	0.0
2021-10-01T23:38:28.000000	-0.48379	-1.7087	0.09587	7.2371	9.3562	53.055	-0.6895118404097756	-1.6365457146180562	0.09587	8.328983694234987	8.398935972560317	53.055	-0.6895118404097756	-1.6365457146180562	0.29187	8.328983694234987	8.398935972560317	53.055	-0.14595284339311926	-0.8097001549191176	-0.5684042809738685	-0.06509175192268633	-0.5061824448664578	0.8599665088482521	1.7846	4.9386	0.0	0.0	0.0
2021-10-01T23:38:28.000000	-0.48755	-1.7136	0.062691	4.7689	6.1535	52.966	-0.6938439058458555	-1.6409480786486108	0.062691	5.48695472889185	5.522797956026579	52.966	-0.6938439058458555	-1.6409480786486108	0.258691	5.48695472889185	5.522797956026579	52.966	-0.14595284339311926	-0.8097001549191176	-0.5684042809738685	-0.06509175192268633	-0.5061824448664578	0.8599665088482521	1.7846	4.9386	0.0	0.0	0.0
2021-10-01T23:38:28.000000	-0.48977	-1.7165	0.029144	2.2273	2.8709	52.914	-0.696402515168328	-1.6435542095614692	0.029144	2.5622886875097306	2.576355717260266	52.914	-0.696402515168328	-1.6435542095614692	0.225144	2.5622886875097306	2.576355717260266	52.914	-0.14595284339311926	-0.8097001549191176	-0.5684042809738685	-0.06509175192268633	-0.5061824448664578	0.8599665088482521	1.7846	4.9386	0.0	0.0	0.0
2021-10-01T23:38:28.000000	-0.49037	-1.7172	-0.0045829	-0.35069	-0.4519	52.9	-0.6970837651602267	-1.644175416812343	-0.0045829	-0.40341886034954744	-0.40552473317206233	52.9	-0.6970837651602267	-1.644175416812343	0.1914171	-0.40341886034954744	-0.40552473317206233	52.9	-0.14595284339311926	-0.8097001549191176	-0.5684042809738685	-0.06509175192268633	-0.5061824448664578	0.8599665088482521	1.7846	4.9386	0.0	0.0	0.0
2021-10-01T23:38:28.000000	-0.48933	-1.7159	-0.038281	-2.9229	-3.7683	52.925	-0.6958923125596063	-1.6430126439624386	-0.038281	-3.3626057686449524	-3.3817616333319065	52.925	-0.6958923125596063	-1.6430126439624386	0.157719	-3.3626057686449524	-3.3817616333319065	52.925	-0.14595284339311926	-0.8097001549191176	-0.5684042809738685	-0.06509175192268633	-0.5061824448664578	0.8599665088482521	1.7846	4.9386	0.0	0.0	0.0
2021-10-01T23:38:28.000000	-0.48668	-1.7125	-0.071745	-5.4479	-7.0326	52.987	-0.6928456782932216	-1.639962968627769	-0.071745	-6.268554592431664	-6.312075767265781	52.987	-0.6928456782932216	-1.639962968627769	0.124255	-6.268554592431664	-6.312075767265781	52.987	-0.14595284339311926	-0.8097001549191176	-0.5684042809738685	-0.06509175192268633	-0.5061824448664578	0.8599665088482521	1.7846	4.9386	0.0	0.0	0.0
2021-10-01T23:38:28.000000	-0.48252	-1.7071	-0.1048	-7.8908	-10.208	53.084	-0.6880553618569032	-1.635113384270328	-0.1048	-9.08212912499142	-9.164219508336899	53.084	-0.6880553618569032	-1.635113384270328	0.0912	-9.08212912499142	-9.164219508336899	53.084	-0.14595284339311926	-0.8097001549191176	-0.5684042809738685	-0.06509175192268633	-0.5061824448664578	0.8599665088482521	1.7846	4.9386	0.0	0.0	0.0
2021-10-01T23:38:28.000000	-0.47698	-1.6999	-0.1373	-10.226	-13.272	53.214	-0.6816748897070726	-1.6286464549259456	-0.1373	-11.775165338916182	-11.918999171121163	53.214	-0.6816748897070726	-1.6286464549259456	0.0587	-11.775165338916182	-11.918999171121163	53.214	-0.14595284339311926	-0.8097001549191176	-0.5684042809738685	-0.06509175192268633	-0.5061824448664578	0.8599665088482521	1.7846	4.9386	0.0	0.0	0.0
2021-10-01T23:38:28.000000	-0.4702	-1.6911	-0.16916	-12.44	-16.217	53.371	-0.6738677129480429	-1.6207435193287598	-0.16916	-14.333333730267055	-14.57052618050524	53.371	-0.6738677129480429	-1.6207435193287598	0.026840000000000003	-14.333333730267055	-14.57052618050524	53.371	-0.14595284339311926	-0.8097001549191176	-0.5684042809738685	-0.06509175192268633	-0.5061824448664578	0.8599665088482521	1.7846	4.9386	0.0	0.0	0.0
2021-10-01T23:38:28.000000	-0.46234	-1.6808	-0.20032	-14.527	-19.046	53.55	-0.6648048789629916	-1.6114842191306131	-0.20032	-16.75124559377471	-17.122488605837745	53.55	-0.6648048789629916	-1.6114842191306131	-0.0043199999999999905	-16.75124559377471	-17.122488605837745	53.55	-0.14595284339311926	-0.8097001549191176	-0.5684042809738685	-0.06509175192268633	-0.5061824448664578	0.8599665088482521	1.7846	4.9386	0.0	0.0	0.0
2021-10-01T23:38:28.000000	-0.45353	-1.6692	-0.23077	-16.49	-21.775	53.744	-0.6546399142083403	-1.601051118367336	-0.23077	-19.033838806513412	-19.590398293237016	53.744	-0.6546399142083403	-1.601051118367336	-0.034769999999999995	-19.033838806513412	-19.590398293237016	53.744	-0.14595284339311926	-0.8097001549191176	-0.5684042809738685	-0.06509175192268633	-0.5061824448664578	0.8599665088482521	1.7846	4.9386	0.0	0.0	0.0
2021-10-01T23:38:28.000000	-0.44391	-1.6565	-0.2605	-18.335	-24.423	53.947	-0.6435362697884024	-1.5896255557730659	-0.2605	-21.18939623043235	-21.992376892681225	53.947	-0.6435362697884024	-1.5896255557730659	-0.0645	-21.18939623043235	-21.992376892681225	53.947	-0.14595284339311926	-0.8097001549191176	-0.5684042809738685	-0.06509175192268633	-0.5061824448664578	0.8599665088482521	1.7846	4.9386	0.0	0.0	0.0
2021-10-01T23:38:28.000000	-0.4336	-1.6427	-0.28951	-20.073	-27.015	54.151	-0.6316130414778719	-1.5771928277275014	-0.28951	-23.23189823244138	-24.351888192037325	54.151	-0.6316130414778719	-1.5771928277275014	-0.09350999999999998	-23.23189823244138	-24.351888192037325	54.151	-0.14595284339311926	-0.8097001549191176	-0.5684042809738685	-0.06509175192268633	-0.5061824448664578	0.8599665088482521	1.7846	4.9386	0.0	0.0	0.0
2021-10-01T23:38:28.000000	-0.42269	-1.6279	-0.31783	-21.713	-29.573	54.348	-0.6189718041246878	-1.563841152994328	-0.31783	-25.172972659364596	-26.689663645143273	54.348	-0.6189718041246878	-1.563841152994328	-0.12183	-25.172972659364596	-26.689663645143273	54.348	-0.14595284339311926	-0.8097001549191176	-0.5684042809738685	-0.06509175192268633	-0.5061824448664578	0.8599665088482521	1.7846	4.9386	0.0	0.0	0.0
2021-10-01T23:38:28.000000	-0.41128	-1.6122	-0.34546	-23.268	-32.122	54.53	-0.6057240572246803	-1.549657525035539	-0.34546	-27.028584807690088	-29.028921979527667	54.53	-0.6057240572246803	-1.549657525035539	-0.14945999999999998	-27.028584807690088	-29.028921979527667	54.53	-0.14595284339311926	-0.8097001549191176	-0.5684042809738685	-0.06509175192268633	-0.5061824448664578	0.8599665088482521	1.7846	4.9386	0.0	0.0	0.0
2021-10-01T23:38:28.000000	-0.39943	-1.5958	-0.37242	-24.746	-34.682	54.687	-0.5919538546990327	-1.5348330849988074	-0.37242	-28.80912499911446	-31.38853224961942	54.687	-0.5919538546990327	-1.5348330849988074	-0.17641999999999997	-28.80912499911446	-31.38853224961942	54.687	-0.14595284339311926	-0.8097001549191176	-0.5684042809738685	-0.06509175192268633	-0.5061824448664578	0.8599665088482521	1.7846	4.9386	0.0	0.0	0.0
2021-10-01T23:38:28.000000	-0.3872	-1.5785	-0.39871	-26.157	-37.273	54.81	-0.5776962384012558	-1.5191619881161584	-0.39871	-30.526968484912548	-33.787118449509066	54.81	-0.5776962384012558	-1.5191619881161584	-0.20271	-30.526968484912548	-33.787118449509066	54.81	-0.14595284339311926	-0.8097001549191176	-0.5684042809738685	-0.06509175192268633	-0.5061824448664578	0.8599665088482521	1.7846	4.9386	0.0	0.0	0.0
2021-10-01T23:38:28.000000	-0.37467	-1.5605	-0.42434	-27.508	-39.915	54.892	-0.5630551115483158	-1.5028329249318813	-0.42434	-32.191513121991825	-36.243672163794706	54.892	-0.5630551115483158	-1.5028329249318813	-0.22834	-32.191513121991825	-36.243672163794706	54.892	-0.14595284339311926	-0.8097001549191176	-0.5684042809738685	-0.06509175192268633	-0.5061824448664578	0.8599665088482521	1.7846	4.9386	0.0	0.0	0.0
2021-10-01T23:38:28.000000	-0.36186	-1.5417	-0.44931	-28.807	-42.622	54.921	-0.5480380704190765	-1.4857441983636803	-0.44931	-33.812414051033805	-38.77110765817055	54.921	-0.5480380704190765	-1.4857441983636803	-0.25331	-33.812414051033805	-38.77110765817055	54.921	-0.14595284339311926	-0.8097001549191176	-0.5684042809738685	-0.06509175192268633	-0.5061824448664578	0.8599665088482521	1.7846	4.9386	0.0	0.0	0.0
2021-10-01T23:38:28.000000	-0.34884	-1.5222	-0.4736	-30.057	-45.41	54.888	-0.5327268405656945	-1.4679864777786247	-0.4736	-35.39460914911276	-41.384936778754934	54.888	-0.5327268405656945	-1.4679864777786247	-0.2776	-35.39460914911276	-41.384936778754934	54.888	-0.14595284339311926	-0.8097001549191176	-0.5684042809738685	-0.06509175192268633	-0.5061824448664578	0.8599665088482521	1.7846	4.9386	0.0	0.0	0.0
2021-10-01T23:38:28.000000	-0.33564	-1.5021	-0.49722	-31.263	-48.291	54.783	-0.5171634489487618	-1.449655333750551	-0.49722	-36.94453110220447	-44.09645645217137	54.783	-0.5171634489487618	-1.449655333750551	-0.30122	-36.94453110220447	-44.09645645217137	54.783	-0.14595284339311926	-0.8097001549191176	-0.5684042809738685	-0.06509175192268633	-0.5061824448664578	0.8599665088482521	1.7846	4.9386	0.0	0.0	0.0
2021-10-01T23:38:28.000000	-0.32229	-1.4812	-0.52015	-32.428	-51.279	54.595	-0.5013531634781153	-1.4305485974165597	-0.52015	-38.46687272704484	-46.919193594959985	54.595	-0.5013531634781153	-1.4305485974165597	-0.32415	-38.46687272704484	-46.919193594959985	54.595	-0.14595284339311926	-0.8097001549191176	-0.5684042809738685	-0.06509175192268633	-0.5061824448664578	0.8599665088482521	1.7846	4.9386	0.0	0.0	0.0
2021-10-01T23:38:28.000000	-0.30883	-1.4597	-0.54237	-33.553	-54.385	54.313	-0.48536018877915627	-1.4108598605277074	-0.54237	-39.963974320284	-49.86394278963187	54.313	-0.48536018877915627	-1.4108598605277074	-0.34637	-39.963974320284	-49.86394278963187	54.313	-0.14595284339311926	-0.8097001549191176	-0.5684042809738685	-0.06509175192268633	-0.5061824448664578	0.8599665088482521	1.7846	4.9386	0.0	0.0	0.0
2021-10-01T23:38:28.000000	-0.29529	-1.4374	-0.56385	-34.639	-57.622	53.926	-0.46918979276172174	-1.3903869542210947	-0.56385	-41.43842123891046	-52.943483548276404	53.926	-0.46918979276172174	-1.3903869542210947	-0.36784999999999995	-41.43842123891046	-52.943483548276404	53.926	-0.14595284339311926	-0.8097001549191176	-0.5684042809738685	-0.06509175192268633	-0.5061824448664578	0.8599665088482521	1.7846	4.9386	0.0	0.0	0.0
2021-10-01T23:38:28.000000	-0.28171	-1.4145	-0.58459	-35.686	-61.0	53.42	-0.45290618005121297	-1.3693234702477786	-0.58459	-42.891438784616014	-56.167740518784775	53.42	-0.45290618005121297	-1.3693234702477786	-0.38859000000000005	-42.891438784616014	-56.167740518784775	53.42	-0.14595284339311926	-0.8097001549191176	-0.5684042809738685	-0.06509175192268633	-0.5061824448664578	0.8599665088482521	1.7846	4.9386	0.0	0.0	0.0
2021-10-01T23:38:28.000000	-0.26811	-1.391	-0.60455	-36.694	-64.533	52.784	-0.4365291999434124	-1.3476669580043743	-0.60455	-44.32474237976923	-59.550608208204636	52.784	-0.4365291999434124	-1.3476669580043743	-0.40855	-44.32474237976923	-59.550608208204636	52.784	-0.14595284339311926	-0.8097001549191176	-0.5684042809738685	-0.06509175192268633	-0.5061824448664578	0.8599665088482521	1.7846	4.9386	0.0	0.0	0.0
2021-10-01T23:38:28.000000	-0.25453	-1.3667	-0.6237	-37.661	-68.233	52.002	-0.4200740449960481	-1.3252140233262921	-0.6237	-45.73781745682207	-63.10424125434377	52.002	-0.4200740449960481	-1.3252140233262921	-0.4277	-45.73781745682207	-63.10424125434377	52.002	-0.14595284339311926	-0.8097001549191176	-0.5684042809738685	-0.06509175192268633	-0.5061824448664578	0.8599665088482521	1.7846	4.9386	0.0	0.0	0.0
2021-10-01T23:38:28.000000	-0.24099	-1.3418	-0.642	-38.584	-72.116	51.059	-0.40358507053873915	-1.3021607085679712	-0.642	-47.12964710411408	-66.84488668433562	51.059	-0.40358507053873915	-1.3021607085679712	-0.446	-47.12964710411408	-66.84488668433562	51.059	-0.14595284339311926	-0.8097001549191176	-0.5684042809738685	-0.06509175192268633	-0.5061824448664578	0.8599665088482521	1.7846	4.9386	0.0	0.0	0.0
2021-10-01T23:38:28.000000	-0.22753	-1.3162	-0.65943	-39.462	-76.197	49.938	-0.3870897221461319	-1.278402866043733	-0.65943	-48.501076809393886	-70.78755400018618	49.938	-0.3870897221461319	-1.278402866043733	-0.46342999999999995	-48.501076809393886	-70.78755400018618	49.938	-0.14595284339311926	-0.8097001549191176	-0.5684042809738685	-0.06509175192268633	-0.5061824448664578	0.8599665088482521	1.7846	4.9386	0.0	0.0	0.0
2021-10-01T23:38:28.000000	-0.21417	-1.29	-0.67594	-40.291	-80.493	48.621	-0.370620102130927	-1.254037291629105	-0.67594	-49.85021972638112	-74.94960522398713	48.621	-0.370620102130927	-1.254037291629105	-0.47994	-49.85021972638112	-74.94960522398713	48.621	-0.14595284339311926	-0.8097001549191176	-0.5684042809738685	-0.06509175192268633	-0.5061824448664578	0.8599665088482521	1.7846	4.9386	0.0	0.0	0.0
2021-10-01T23:38:28.000000	-0.20095	-1.2631	-0.69149	-41.067	-85.026	47.086	-0.35420365606777093	-1.2289598376384088	-0.69149	-51.17580165964132	-79.35336470177589	47.086	-0.35420365606777093	-1.2289598376384088	-0.49549000000000004	-51.17580165964132	-79.35336470177589	47.086	-0.14595284339311926	-0.8097001549191176	-0.5684042809738685	-0.06509175192268633	-0.5061824448664578	0.8599665088482521	1.7846	4.9386	0.0	0.0	0.0
2021-10-01T23:38:28.000000	-0.18791	-1.2356	-0.70605	-41.787	-89.818	45.312	-0.33789233556514675	-1.2032648493437885	-0.70605	-52.47754087852916	-84.02103424942054	45.312	-0.33789233556514675	-1.2032648493437885	-0.5100499999999999	-52.47754087852916	-84.02103424942054	45.312	-0.14595284339311926	-0.8097001549191176	-0.5684042809738685	-0.06509175192268633	-0.5061824448664578	0.8599665088482521	1.7846	4.9386	0.0	0.0	0.0
2021-10-01T23:38:28.000000	-0.17507	-1.2075	-0.71956	-42.447	-94.894	43.272	-0.3217059899188368	-1.1769498761418606	-0.71956	-53.754530778117704	-88.97791560732583	43.272	-0.3217059899188368	-1.1769498761418606	-0.52356	-53.754530778117704	-88.97791560732583	43.272	-0.14595284339311926	-0.8097001549191176	-0.5684042809738685	-0.06509175192268633	-0.5061824448664578	0.8599665088482521	1.7846	4.9386	0.0	0.0	0.0
2021-10-01T23:38:28.000000	-0.16248	-1.1787	-0.73197	-43.043	-100.29	40.937	-0.3056819893513787	-1.1499095450452543	-0.73197	-55.00721258534106	-94.26022762857671	40.937	-0.3056819893513787	-1.1499095450452543	-0.5359700000000001	-55.00721258534106	-94.26022762857671	40.937	-0.14595284339311926	-0.8097001549191176	-0.5684042809738685	-0.06509175192268633	-0.5061824448664578	0.8599665088482521	1.7846	4.9386	0.0	0.0	0.0
2021-10-01T23:38:28.000000	-0.15423	-1.1592	-0.73962	-43.401	-104.07	39.201	-0.2951048165420922	-1.1315673555531982	-0.73962	-55.8256790193553	-97.96787873087746	39.201	-0.2951048165420922	-1.1315673555531982	-0.54362	-55.8256790193553	-97.96787873087746	39.201	-0.14595284339311926	-0.8097001549191176	-0.5684042809738685	-0.06509175192268633	-0.5061824448664578	0.8599665088482521	1.7846	4.9386	0.0	0.0	0.0
2021-10-01T23:38:28.000000	-0.14881	-1.1461	-0.74443	-43.623	-106.69	37.958	-0.2881205121687791	-1.1192301803327143	-0.74443	-56.36703524579772	-100.54093478080952	37.958	-0.2881205121687791	-1.1192301803327143	-0.54843	-56.36703524579772	-100.54093478080952	37.958	-0.14595284339311926	-0.8097001549191176	-0.5684042809738685	-0.06509175192268633	-0.5061824448664578	0.8599665088482521	1.7846	4.9386	0.0	0.0	0.0
2021-10-01T23:38:28.000000	-0.14523	-1.1373	-0.7475	-43.762	-108.47	37.088	-0.2834892227349289	-1.1109351481941445	-0.7475	-56.72309155263004	-102.29049041192415	37.088	-0.2834892227349289	-1.1109351481941445	-0.5515000000000001	-56.72309155263004	-102.29049041192415	37.088	-0.14595284339311926	-0.8097001549191176	-0.5684042809738685	-0.06509175192268633	-0.5061824448664578	0.8599665088482521	1.7846	4.9386	0.0	0.0	1.0
2021-10-01T23:38:28.000000	-0.13336	-1.1072	-0.75709	-44.182	-114.77	33.9	-0.26802050759569895	-1.0825163911498725	-0.75709	-57.9118668299095	-108.49155591231433	33.9	-0.26802050759569895	-1.0825163911498725	-0.5610900000000001	-57.9118668299095	-108.49155591231433	33.9	-0.14595284339311926	-0.8097001549191176	-0.5684042809738685	-0.06509175192268633	-0.5061824448664578	0.8599665088482521	1.7846	4.9386	0.0	0.0	490.47
2021-10-01T23:38:28.000000	-0.12186	-1.0766	-0.76542	-44.521	-121.52	30.284	-0.2528577393438516	-1.0535560655484437	-0.76542	-59.075391035402475	-115.14915551151162	30.284	-0.2528577393438516	-1.0535560655484437	-0.56942	-59.075391035402475	-115.14915551151162	30.284	-0.14595284339311926	-0.8097001549191176	-0.5684042809738685	-0.06509175192268633	-0.5061824448664578	0.8599665088482521	1.7846	4.9386	0.0	0.0	0.0
2021-10-01T23:38:28.000000	-0.11076	-1.0455	-0.77246	-44.775	-128.78	26.186	-0.23803069192306042	-1.0240504954847829	-0.77246	-60.21704612010344	-122.32332721753988	26.186	-0.23803069192306042	-1.0240504954847829	-0.57646	-60.21704612010344	-122.32332721753988	26.186	-0.14595284339311926	-0.8097001549191176	-0.5684042809738685	-0.06509175192268633	-0.5061824448664578	0.8599665088482521	1.7846	4.9386	0.0	0.0	0.0
2021-10-01T23:38:28.000000	-0.1001	-1.014	-0.77814	-44.937	-136.6	21.546	-0.2235913169418084	-0.9940940262310339	-0.77814	-61.33601133894769	-130.0645519810393	21.546	-0.2235913169418084	-0.9940940262310339	-0.5821400000000001	-61.33601133894769	-130.0645519810393	21.546	-0.14595284339311926	-0.8097001549191176	-0.5684042809738685	-0.06509175192268633	-0.5061824448664578	0.8599665088482521	1.7846	4.9386	0.0	0.0	0.0
2021-10-01T23:38:28.000000	-0.089915	-0.9821	-0.78245	-45.003	-145.07	16.292	-0.20957435066771468	-0.9636823692312761	-0.78245	-62.439344548005195	-138.46264175370732	16.292	-0.20957435066771468	-0.9636823692312761	-0.5864499999999999	-62.439344548005195	-138.46264175370732	16.292	-0.14595284339311926	-0.8097001549191176	-0.5684042809738685	-0.06509175192268633	-0.5061824448664578	0.8599665088482521	1.7846	4.9386	0.0	0.0	0.0
2021-10-01T23:38:28.000000	-0.080228	-0.9499	-0.78533	-44.969	-154.26	10.34	-0.1960148728078473	-0.9329119527705299	-0.78533	-63.53165299996222	-147.5875591914589	10.34	-0.1960148728078473	-0.9329119527705299	-0.5893299999999999	-63.53165299996222	-147.5875591914589	10.34	-0.14595284339311926	-0.8097001549191176	-0.5684042809738685	-0.06509175192268633	-0.5061824448664578	0.8599665088482521	1.7846	4.9386	0.0	0.0	0.0
2021-10-01T23:38:28.000000	-0.071071	-0.91746	-0.78677	-44.831	-164.27	3.5915	-0.1829519940456089	-0.9018384037707284	-0.78677	-64.62121985258057	-157.53904089388269	3.5915	-0.1829519940456089	-0.9018384037707284	-0.59077	-64.62121985258057	-157.53904089388269	3.5915	-0.14595284339311926	-0.8097001549191176	-0.5684042809738685	-0.06509175192268633	-0.5061824448664578	0.8599665088482521	1.7846	4.9386	0.0	0.0	0.0
2021-10-01T23:38:28.000000	-0.062468	-0.88482	-0.78675	-44.583	-175.21	-4.0683	-0.1704144347427057	-0.8704984800993762	-0.78675	-65.71556863573558	-168.4269931687968	-4.0683	-0.1704144347427057	-0.8704984800993762	-0.5907499999999999	-65.71556863573558	-168.4269931687968	-4.0683	-0.14595284339311926	-0.8097001549191176	-0.5684042809738685	-0.06509175192268633	-0.5061824448664578	0.8599665088482521	1.7846	4.9386	0.0	0.0	0.0
2021-10-01T23:38:28.000000	-0.054436	-0.85208	-0.78525	-44.222	-187.21	-12.776	-0.15843131981747094	-0.8389893452225088	-0.78525	-66.82765087705363	-180.38080402929418	-12.776	-0.15843131981747094	-0.8389893452225088	-0.58925	-66.82765087705363	-180.38080402929418	-12.776	-0.14595284339311926	-0.8097001549191176	-0.5684042809738685	-0.06509175192268633	-0.5061824448664578	0.8599665088482521	1.7846	4.9386	0.0	0.0	0.0
2021-10-01T23:38:28.000000	-0.046988	-0.8193	-0.78228	-43.744	-200.42	-22.692	-0.14702290312231409	-0.8073689541352742	-0.78228	-67.97187624275564	-193.54983331441932	-22.692	-0.14702290312231409	-0.8073689541352742	-0.5862799999999999	-67.97187624275564	-193.54983331441932	-22.692	-0.14595284339311926	-0.8097001549191176	-0.5684042809738685	-0.06509175192268633	-0.5061824448664578	0.8599665088482521	1.7846	4.9386	0.0	0.0	0.0
2021-10-01T23:38:28.000000	-0.04013	-0.78656	-0.77783	-43.145	-215.0	-34.009	-0.1362049418595045	-0.7757159688397868	-0.77783	-69.1638797007543	-208.09336551110798	-34.009	-0.1362049418595045	-0.7757159688397868	-0.5818300000000001	-69.1638797007543	-208.09336551110798	-34.009	-0.14595284339311926	-0.8097001549191176	-0.5684042809738685	-0.06509175192268633	-0.5061824448664578	0.8599665088482521	1.7846	4.9386	0.0	0.0	0.0
2021-10-01T23:38:28.000000	-0.033863	-0.75393	-0.77194	-42.422	-231.16	-46.955	-0.12598700560567402	-0.7440997393411154	-0.77194	-70.42641519221058	-224.22018581558254	-46.955	-0.12598700560567402	-0.7440997393411154	-0.5759399999999999	-70.42641519221058	-224.22018581558254	-46.955	-0.14595284339311926	-0.8097001549191176	-0.5684042809738685	-0.06509175192268633	-0.5061824448664578	0.8599665088482521	1.7846	4.9386	0.0	0.0	0.0
2021-10-01T23:38:28.000000	-0.028179	-0.72148	-0.76462	-41.572	-249.14	-61.805	-0.11636973175435253	-0.712590718415852	-0.76462	-71.78591256336097	-242.16885336773902	-61.805	-0.11636973175435253	-0.712590718415852	-0.5686199999999999	-71.78591256336097	-242.16885336773902	-61.805	-0.14595284339311926	-0.8097001549191176	-0.5684042809738685	-0.06509175192268633	-0.5061824448664578	0.8599665088482521	1.7846	4.9386	0.0	0.0	0.0
2021-10-01T23:38:28.000000	-0.023067	-0.68928	-0.75591	-40.589	-269.2	-78.89	-0.10735078030470244	-0.6812597264310958	-0.75591	-73.26827486945812	-262.19814419376337	-78.89	-0.10735078030470244	-0.6812597264310958	-0.5599099999999999	-73.26827486945812	-262.19814419376337	-78.89	-0.14595284339311926	-0.8097001549191176	-0.5684042809738685	-0.06509175192268633	-0.5061824448664578	0.8599665088482521	1.7846	4.9386	0.0	0.0	0.0
2021-10-01T23:38:28.000000	-0.018506	-0.65739	-0.74585	-39.468	-291.67	-98.612	-0.09891666130630325	-0.6501688844077469	-0.74585	-74.90897474238675	-284.6361843249105	-98.612	-0.09891666130630325	-0.6501688844077469	-0.54985	-74.90897474238675	-284.6361843249105	-98.612	-0.14595284339311926	-0.8097001549191176	-0.5684042809738685	-0.06509175192268633	-0.5061824448664578	0.8599665088482521	1.7846	4.9386	0.0	0.0	0.0
