# Supplementary material for: Direct evidence of substorm-related impulsive injections of electrons at Mercury
Source: Nat Commun. 2023 Jul 18;14:4019. doi: 10.1038/s41467-023-39565-4 (PMC10354196; doi:10.1038/s41467-023-39565-4)
Supplement: Supplementary file 3 — SourceDatafile [file 41467_2023_39565_MOESM3_ESM.zip › SourceDataFile/FieldLinetracing/Final_KT17tracing_000716.txt]

2021-10-01T23:26:56.000000	-0.61846	0.12601	0.5539	492.61	-96.181	-91.289	-0.5983597468595678	0.20084049650942867	0.5539	477.11300556554386	-155.81584252319564	-91.289	-0.5983597468595678	0.20084049650942867	0.7499	477.11300556554386	-155.81584252319564	-91.289	-0.8893558210387238	0.2936640061686623	-0.35043926016573734	-0.6357013606091333	0.2130500303968467	0.7419524679301225	2.7675	23.407	0.0	0.0	0.0
2021-10-01T23:26:56.000000	-0.65988	0.13406	0.56056	433.99	-83.973	-59.277	-0.6384812705629389	0.21390503766937158	0.56056	420.43056793279476	-136.51711386015907	-59.277	-0.6384812705629389	0.21390503766937158	0.7565599999999999	420.43056793279476	-136.51711386015907	-59.277	-0.8893558210387238	0.2936640061686623	-0.35043926016573734	-0.6357013606091333	0.2130500303968467	0.7419524679301225	2.7675	23.407	0.0	0.0	0.0
2021-10-01T23:26:56.000000	-0.70156	0.14209	0.56527	384.26	-73.634	-34.484	-0.6788632857148642	0.2269815873775195	0.56527	372.34213338910746	-120.16259509201734	-34.484	-0.6788632857148642	0.2269815873775195	0.7612700000000001	372.34213338910746	-120.16259509201734	-34.484	-0.8893558210387238	0.2936640061686623	-0.35043926016573734	-0.6357013606091333	0.2130500303968467	0.7419524679301225	2.7675	23.407	0.0	0.0	0.0
2021-10-01T23:26:56.000000	-0.74343	0.15007	0.56807	341.78	-64.817	-15.303	-0.7194399956851814	0.24003179457835627	0.56807	331.26257764903374	-106.2069514594871	-15.303	-0.7194399956851814	0.24003179457835627	0.76407	331.26257764903374	-106.2069514594871	-15.303	-0.8893558210387238	0.2936640061686623	-0.35043926016573734	-0.6357013606091333	0.2130500303968467	0.7419524679301225	2.7675	23.407	0.0	0.0	0.0
2021-10-01T23:26:56.000000	-0.78539	0.15798	0.56904	305.26	-57.253	-0.52851	-0.7601146045983619	0.2530235569591811	0.56904	295.94458175012096	-94.22514601605	-0.52851	-0.7601146045983619	0.2530235569591811	0.7650399999999999	295.94458175012096	-94.22514601605	-0.52851	-0.8893558210387238	0.2936640061686623	-0.35043926016573734	-0.6357013606091333	0.2130500303968467	0.7419524679301225	2.7675	23.407	0.0	0.0	0.0
2021-10-01T23:26:56.000000	-0.82737	0.16581	0.56825	273.67	-50.729	10.756	-0.8008188652208593	0.2659383727602601	0.56825	265.39200588561283	-83.87957768736587	10.756	-0.8008188652208593	0.2659383727602601	0.7642500000000001	265.39200588561283	-83.87957768736587	10.756	-0.8893558210387238	0.2936640061686623	-0.35043926016573734	-0.6357013606091333	0.2130500303968467	0.7419524679301225	2.7675	23.407	0.0	0.0	0.0
2021-10-01T23:26:56.000000	-0.8693	0.17353	0.56578	246.22	-45.077	19.254	-0.841486980922511	0.2787378909260769	0.56578	238.84138794052828	-74.90671355520857	19.254	-0.841486980922511	0.2787378909260769	0.7617799999999999	238.84138794052828	-74.90671355520857	19.254	-0.8893558210387238	0.2936640061686623	-0.35043926016573734	-0.6357013606091333	0.2130500303968467	0.7419524679301225	2.7675	23.407	0.0	0.0	0.0
2021-10-01T23:26:56.000000	-0.91114	0.18114	0.56173	222.26	-40.16	25.514	-0.882079253111752	0.29141721024986433	0.56173	215.6644124351183	-67.09094133350031	25.514	-0.882079253111752	0.29141721024986433	0.75773	215.6644124351183	-67.09094133350031	25.514	-0.8893558210387238	0.2936640061686623	-0.35043926016573734	-0.6357013606091333	0.2130500303968467	0.7419524679301225	2.7675	23.407	0.0	0.0	0.0
2021-10-01T23:26:56.000000	-0.95283	0.18862	0.55623	201.28	-35.87	29.963	-0.9225385845046189	0.30394912962568893	0.55623	195.3681555852042	-60.26258443873318	29.963	-0.9225385845046189	0.30394912962568893	0.75223	195.3681555852042	-60.26258443873318	29.963	-0.8893558210387238	0.2936640061686623	-0.35043926016573734	-0.6357013606091333	0.2130500303968467	0.7419524679301225	2.7675	23.407	0.0	0.0	0.0
2021-10-01T23:26:56.000000	-0.99435	0.19597	0.54939	182.85	-32.117	32.942	-0.9628451258053295	0.3163311984501671	0.54939	177.53688524669133	-54.27963306713804	32.942	-0.9628451258053295	0.3163311984501671	0.74539	177.53688524669133	-54.27963306713804	32.942	-0.8893558210387238	0.2936640061686623	-0.35043926016573734	-0.6357013606091333	0.2130500303968467	0.7419524679301225	2.7675	23.407	0.0	0.0	0.0
2021-10-01T23:26:56.000000	-1.0357	0.20318	0.54135	166.63	-28.828	34.725	-1.0030001023155755	0.3285534920754076	0.54135	161.8421080936298	-49.02797703158721	34.725	-1.0030001023155755	0.3285534920754076	0.73735	161.8421080936298	-49.02797703158721	34.725	-0.8893558210387238	0.2936640061686623	-0.35043926016573734	-0.6357013606091333	0.2130500303968467	0.7419524679301225	2.7675	23.407	0.0	0.0	0.0
2021-10-01T23:26:56.000000	-1.0768	0.21024	0.53225	152.34	-25.944	35.532	-1.0429253421539193	0.34059628343998477	0.53225	148.01316326504815	-44.4147524621516	35.532	-1.0429253421539193	0.34059628343998477	0.7282500000000001	148.01316326504815	-44.4147524621516	35.532	-0.8893558210387238	0.2936640061686623	-0.35043926016573734	-0.6357013606091333	0.2130500303968467	0.7419524679301225	2.7675	23.407	0.0	0.0	0.0
2021-10-01T23:26:56.000000	-1.1178	0.21715	0.52226	139.77	-23.415	35.551	-1.0827697150387283	0.3524779520692759	0.52226	135.8477596636906	-40.364604783846936	35.551	-1.0827697150387283	0.3524779520692759	0.7182599999999999	135.8477596636906	-40.364604783846936	35.551	-0.8893558210387238	0.2936640061686623	-0.35043926016573734	-0.6357013606091333	0.2130500303968467	0.7419524679301225	2.7675	23.407	0.0	0.0	0.0
2021-10-01T23:26:56.000000	-1.1585	0.22393	0.51152	128.7	-21.2	34.937	-1.122332277408796	0.3641938412252268	0.51152	125.13257877288754	-36.809886303099226	34.937	-1.122332277408796	0.3641938412252268	0.7075199999999999	125.13257877288754	-36.809886303099226	34.937	-0.8893558210387238	0.2936640061686623	-0.35043926016573734	-0.6357013606091333	0.2130500303968467	0.7419524679301225	2.7675	23.407	0.0	0.0	0.0
2021-10-01T23:26:56.000000	-1.1992	0.23057	0.50021	118.99	-19.263	33.829	-1.1619119940025486	0.3757707853107012	0.50021	115.73308660825298	-33.69771406381466	33.829	-1.1619119940025486	0.3757707853107012	0.69621	115.73308660825298	-33.69771406381466	33.829	-0.8893558210387238	0.2936640061686623	-0.35043926016573734	-0.6357013606091333	0.2130500303968467	0.7419524679301225	2.7675	23.407	0.0	0.0	0.0
2021-10-01T23:26:56.000000	-1.2397	0.23708	0.48849	110.5	-17.575	32.349	-1.2013091465604717	0.3871942029397537	0.48849	107.5138914742166	-30.982152363423243	32.349	-1.2013091465604717	0.3871942029397537	0.68449	107.5138914742166	-30.982152363423243	32.349	-0.8893558210387238	0.2936640061686623	-0.35043926016573734	-0.6357013606091333	0.2130500303968467	0.7419524679301225	2.7675	23.407	0.0	0.0	0.0
2021-10-01T23:26:56.000000	-1.2803	0.24346	0.47654	103.11	-16.108	30.609	-1.2408214745193	0.39850085316313894	0.47654	100.35932844082129	-28.620708567527757	30.609	-1.2408214745193	0.39850085316313894	0.67254	100.35932844082129	-28.620708567527757	30.609	-0.8893558210387238	0.2936640061686623	-0.35043926016573734	-0.6357013606091333	0.2130500303968467	0.7419524679301225	2.7675	23.407	0.0	0.0	0.0
2021-10-01T23:26:56.000000	-1.3208	0.24973	0.4645	96.706	-14.84	28.716	-1.2802480343178269	0.409686079242803	0.4645	94.15895218582955	-26.577580011480798	28.716	-1.2802480343178269	0.409686079242803	0.6605000000000001	94.15895218582955	-26.577580011480798	28.716	-0.8893558210387238	0.2936640061686623	-0.35043926016573734	-0.6357013606091333	0.2130500303968467	0.7419524679301225	2.7675	23.407	0.0	0.0	0.0
2021-10-01T23:26:56.000000	-1.3613	0.2559	0.45252	91.182	-13.747	26.766	-1.319686847133272	0.4207720588435551	0.45252	88.8105021656552	-24.81595934241017	26.766	-1.319686847133272	0.4207720588435551	0.64852	88.8105021656552	-24.81595934241017	26.766	-0.8893558210387238	0.2936640061686623	-0.35043926016573734	-0.6357013606091333	0.2130500303968467	0.7419524679301225	2.7675	23.407	0.0	0.0	0.0
2021-10-01T23:26:56.000000	-1.4019	0.26196	0.44072	86.436	-12.808	24.844	-1.3592383847462386	0.4317611203344225	0.44072	84.21532010536095	-23.302506722487777	24.844	-1.3592383847462386	0.4317611203344225	0.63672	84.21532010536095	-23.302506722487777	24.844	-0.8893558210387238	0.2936640061686623	-0.35043926016573734	-0.6357013606091333	0.2130500303968467	0.7419524679301225	2.7675	23.407	0.0	0.0	0.0
2021-10-01T23:26:56.000000	-1.4426	0.26794	0.42918	82.363	-12.003	23.025	-1.3988989712516522	0.44268303765907857	0.42918	80.27164780547302	-22.004507188167075	23.025	-1.3988989712516522	0.44268303765907857	0.6251800000000001	80.27164780547302	-22.004507188167075	23.025	-0.8893558210387238	0.2936640061686623	-0.35043926016573734	-0.6357013606091333	0.2130500303968467	0.7419524679301225	2.7675	23.407	0.0	0.0	0.0
2021-10-01T23:26:56.000000	-1.4834	0.27384	0.41795	78.86	-11.311	21.363	-1.438668606649512	0.4535378108175234	0.41795	76.87983452626506	-20.888498371450794	21.363	-1.438668606649512	0.4535378108175234	0.61395	76.87983452626506	-20.888498371450794	21.363	-0.8893558210387238	0.2936640061686623	-0.35043926016573734	-0.6357013606091333	0.2130500303968467	0.7419524679301225	2.7675	23.407	0.0	0.0	0.0
2021-10-01T23:26:56.000000	-1.5243	0.27966	0.40705	75.826	-10.712	19.895	-1.4785472909398183	0.46432543980975716	0.40705	73.94209192741971	-19.922255429469118	19.895	-1.4785472909398183	0.46432543980975716	0.6030500000000001	73.94209192741971	-19.922255429469118	19.895	-0.8893558210387238	0.2936640061686623	-0.35043926016573734	-0.6357013606091333	0.2130500303968467	0.7419524679301225	2.7675	23.407	0.0	0.0	0.0
2021-10-01T23:26:56.000000	-1.5652	0.28541	0.39646	73.168	-10.189	18.636	-1.5184345523419673	0.4750435962667524	0.39646	71.36820379642508	-19.07751115507307	18.636	-1.5184345523419673	0.4750435962667524	0.59246	71.36820379642508	-19.07751115507307	18.636	-0.8893558210387238	0.2936640061686623	-0.35043926016573734	-0.6357013606091333	0.2130500303968467	0.7419524679301225	2.7675	23.407	0.0	0.0	0.0
2021-10-01T23:26:56.000000	-1.6063	0.29109	0.38614	70.802	-9.7274	17.585	-1.5585288838137827	0.48571678622234604	0.38614	69.07659203146525	-18.329483028130184	17.585	-1.5585288838137827	0.48571678622234604	0.58214	69.07659203146525	-18.329483028130184	17.585	-0.8893558210387238	0.2936640061686623	-0.35043926016573734	-0.6357013606091333	0.2130500303968467	0.7419524679301225	2.7675	23.407	0.0	0.0	0.0
2021-10-01T23:26:56.000000	-1.6474	0.2967	0.37603	68.658	-9.3132	16.727	-1.5986317923974411	0.4963205036427013	0.37603	66.99949951967047	-17.655699429750033	16.727	-1.5986317923974411	0.4963205036427013	0.57203	66.99949951967047	-17.655699429750033	16.727	-0.8893558210387238	0.2936640061686623	-0.35043926016573734	-0.6357013606091333	0.2130500303968467	0.7419524679301225	2.7675	23.407	0.0	0.0	0.0
2021-10-01T23:26:56.000000	-1.6886	0.30225	0.36607	66.681	-8.9363	16.038	-1.6388412992701622	0.5068769261926277	0.36607	65.08357825234799	-17.039397306257477	16.038	-1.6388412992701622	0.5068769261926277	0.5620700000000001	65.08357825234799	-17.039397306257477	16.038	-0.8893558210387238	0.2936640061686623	-0.35043926016573734	-0.6357013606091333	0.2130500303968467	0.7419524679301225	2.7675	23.407	0.0	0.0	0.0
2021-10-01T23:26:56.000000	-1.7298	0.30774	0.3562	64.829	-8.5886	15.491	-1.6790581579530341	0.5173738008552069	0.3562	63.2881372027252	-16.46739142575499	15.491	-1.6790581579530341	0.5173738008552069	0.5522	63.2881372027252	-16.46739142575499	15.491	-0.8893558210387238	0.2936640061686623	-0.35043926016573734	-0.6357013606091333	0.2130500303968467	0.7419524679301225	2.7675	23.407	0.0	0.0	0.0
2021-10-01T23:26:56.000000	-1.771	0.31317	0.34636	63.068	-8.2641	15.059	-1.7192823684460572	0.5278111276304391	0.34636	61.58016774898717	-15.929560973755663	15.059	-1.7192823684460572	0.5278111276304391	0.54236	61.58016774898717	-15.929560973755663	15.059	-0.8893558210387238	0.2936640061686623	-0.35043926016573734	-0.6357013606091333	0.2130500303968467	0.7419524679301225	2.7675	23.407	0.0	0.0	0.0
2021-10-01T23:26:56.000000	-1.8122	0.31854	0.3365	61.378	-7.9582	14.716	-1.7595139307492313	0.5381889065183242	0.3365	59.94038423412976	-15.4188900088459	14.716	-1.7595139307492313	0.5381889065183242	0.5325	59.94038423412976	-15.4188900088459	14.716	-0.8893558210387238	0.2936640061686623	-0.35043926016573734	-0.6357013606091333	0.2130500303968467	0.7419524679301225	2.7675	23.407	0.0	0.0	0.0
2021-10-01T23:26:56.000000	-1.8534	0.32386	0.32659	59.741	-7.6677	14.441	-1.799751619560864	0.5485170621667532	0.32659	58.35131438849022	-14.92999710065523	14.441	-1.799751619560864	0.5485170621667532	0.52259	58.35131438849022	-14.92999710065523	14.441	-0.8893558210387238	0.2936640061686623	-0.35043926016573734	-0.6357013606091333	0.2130500303968467	0.7419524679301225	2.7675	23.407	0.0	0.0	0.0
2021-10-01T23:26:56.000000	-1.8946	0.32912	0.31658	58.147	-7.3903	14.216	-1.8399966601826483	0.5587856699278354	0.31658	56.80331538356649	-14.459374278476862	14.216	-1.8399966601826483	0.5587856699278354	0.51258	56.80331538356649	-14.459374278476862	14.216	-0.8893558210387238	0.2936640061686623	-0.35043926016573734	-0.6357013606091333	0.2130500303968467	0.7419524679301225	2.7675	23.407	0.0	0.0	0.0
2021-10-01T23:26:56.000000	-1.9358	0.33432	0.30644	56.587	-7.1241	14.027	-1.8802490526145832	0.5689947298015702	0.30644	55.28768784357795	-14.004033087688825	14.027	-1.8802490526145832	0.5689947298015702	0.50244	55.28768784357795	-14.004033087688825	14.027	-0.8893558210387238	0.2936640061686623	-0.35043926016573734	-0.6357013606091333	0.2130500303968467	0.7419524679301225	2.7675	23.407	0.0	0.0	0.0
2021-10-01T23:26:56.000000	-1.9769	0.33948	0.29617	55.056	-6.8678	13.863	-1.9204070997743736	0.5791518380668221	0.29617	53.799628733798926	-13.562070673219354	13.863	-1.9204070997743736	0.5791518380668221	0.49217	53.799628733798926	-13.562070673219354	13.863	-0.8893558210387238	0.2936640061686623	-0.35043926016573734	-0.6357013606091333	0.2130500303968467	0.7419524679301225	2.7675	23.407	0.0	0.0	0.0
2021-10-01T23:26:56.000000	-2.018	0.34458	0.28573	53.548	-6.6201	13.718	-1.9605724987443147	0.5892493984447269	0.28573	52.33334255471467	-13.1314616498275	13.718	-1.9605724987443147	0.5892493984447269	0.48173	52.33334255471467	-13.1314616498275	13.718	-0.8893558210387238	0.2936640061686623	-0.35043926016573734	-0.6357013606091333	0.2130500303968467	0.7419524679301225	2.7675	23.407	0.0	0.0	0.0
2021-10-01T23:26:56.000000	-2.0591	0.34964	0.27511	52.055	-6.3799	13.587	-2.0007427989210234	0.599307260231067	0.27511	50.88102437119832	-12.710134064891772	13.587	-2.0007427989210234	0.599307260231067	0.47111000000000003	50.88102437119832	-12.710134064891772	13.587	-0.8893558210387238	0.2936640061686623	-0.35043926016573734	-0.6357013606091333	0.2130500303968467	0.7419524679301225	2.7675	23.407	0.0	0.0	0.0
2021-10-01T23:26:56.000000	-2.1001	0.35464	0.2643	50.57	-6.1458	13.466	-2.0408212044289713	0.6092933211131417	0.2643	49.43589847196291	-12.295840756523129	13.466	-2.0408212044289713	0.6092933211131417	0.4603	49.43589847196291	-12.295840756523129	13.466	-0.8893558210387238	0.2936640061686623	-0.35043926016573734	-0.6357013606091333	0.2130500303968467	0.7419524679301225	2.7675	23.407	0.0	0.0	0.0
2021-10-01T23:26:56.000000	-2.1411	0.3596	0.25327	49.086	-5.9166	13.353	-2.0809045111436864	0.6192396834036515	0.25327	47.99116463968761	-11.886533055790348	13.353	-2.0809045111436864	0.6192396834036515	0.44927	47.99116463968761	-11.886533055790348	13.353	-0.8893558210387238	0.2936640061686623	-0.35043926016573734	-0.6357013606091333	0.2130500303968467	0.7419524679301225	2.7675	23.407	0.0	0.0	0.0
2021-10-01T23:26:56.000000	-2.182	0.36451	0.24202	47.591	-5.6909	13.245	-2.120894697887949	0.6291241694377874	0.24202	46.535084839139884	-11.479351149958473	13.245	-2.120894697887949	0.6291241694377874	0.43802	46.535084839139884	-11.479351149958473	13.245	-0.8893558210387238	0.2936640061686623	-0.35043926016573734	-0.6357013606091333	0.2130500303968467	0.7419524679301225	2.7675	23.407	0.0	0.0	0.0
2021-10-01T23:26:56.000000	-2.2228	0.36938	0.23051	46.076	-5.4673	13.138	-2.1607905393600664	0.6389567038634402	0.23051	45.0588984294545	-11.071802816800098	13.138	-2.1607905393600664	0.6389567038634402	0.42651	45.0588984294545	-11.071802816800098	13.138	-0.8893558210387238	0.2936640061686623	-0.35043926016573734	-0.6357013606091333	0.2130500303968467	0.7419524679301225	2.7675	23.407	0.0	0.0	0.0
2021-10-01T23:26:56.000000	-2.2636	0.3742	0.21873	44.528	-5.2442	13.031	-2.200692507340643	0.6487396150496371	0.21873	43.54989941664361	-10.660707220453261	13.031	-2.200692507340643	0.6487396150496371	0.41473000000000004	43.54989941664361	-10.660707220453261	13.031	-0.8893558210387238	0.2936640061686623	-0.35043926016573734	-0.6357013606091333	0.2130500303968467	0.7419524679301225	2.7675	23.407	0.0	0.0	0.0
2021-10-01T23:26:56.000000	-2.3043	0.37897	0.20666	42.935	-5.0202	12.918	-2.2405013553507676	0.6584606499794596	0.20666	41.996349765474655	-10.243204548183005	12.918	-2.2405013553507676	0.6584606499794596	0.40266	41.996349765474655	-10.243204548183005	12.918	-0.8893558210387238	0.2936640061686623	-0.35043926016573734	-0.6357013606091333	0.2130500303968467	0.7419524679301225	2.7675	23.407	0.0	0.0	0.0
2021-10-01T23:26:56.000000	-2.3449	0.38371	0.19426	41.279	-4.7935	12.797	-2.2802146327870556	0.6681396579486907	0.19426	40.38060566404802	-9.815302820323634	12.797	-2.2802146327870556	0.6681396579486907	0.39026	40.38060566404802	-9.815302820323634	12.797	-0.8893558210387238	0.2936640061686623	-0.35043926016573734	-0.6357013606091333	0.2130500303968467	0.7419524679301225	2.7675	23.407	0.0	0.0	0.0
2021-10-01T23:26:56.000000	-2.3854	0.38839	0.1815	39.542	-4.562	12.664	-2.3198360155545825	0.6777468650136562	0.1815	38.68506005951486	-9.37271231777271	12.664	-2.3198360155545825	0.6777468650136562	0.3775	38.68506005951486	-9.37271231777271	12.664	-0.8893558210387238	0.2936640061686623	-0.35043926016573734	-0.6357013606091333	0.2130500303968467	0.7419524679301225	2.7675	23.407	0.0	0.0	0.0
2021-10-01T23:26:56.000000	-2.4258	0.39304	0.16835	37.701	-4.3233	12.515	-2.359361827748273	0.6873120451180299	0.16835	36.88718033413148	-8.910232931145153	12.515	-2.359361827748273	0.6873120451180299	0.36435	36.88718033413148	-8.910232931145153	12.515	-0.8893558210387238	0.2936640061686623	-0.35043926016573734	-0.6357013606091333	0.2130500303968467	0.7419524679301225	2.7675	23.407	0.0	0.0	0.0
2021-10-01T23:26:56.000000	-2.466	0.39764	0.15473	35.725	-4.0742	12.348	-2.398695273492599	0.6968030959491112	0.15473	34.9565921759766	-8.42089033787113	12.348	-2.398695273492599	0.6968030959491112	0.35073	34.9565921759766	-8.42089033787113	12.348	-0.8893558210387238	0.2936640061686623	-0.35043926016573734	-0.6357013606091333	0.2130500303968467	0.7419524679301225	2.7675	23.407	0.0	0.0	0.0
2021-10-01T23:26:56.000000	-2.506	0.40219	0.14057	33.569	-3.81	12.161	-2.43783635278756	0.7062200175069	0.14057	32.84921056133504	-7.894506095828568	12.161	-2.43783635278756	0.7062200175069	0.33657000000000004	32.84921056133504	-7.894506095828568	12.161	-0.8893558210387238	0.2936640061686623	-0.35043926016573734	-0.6357013606091333	0.2130500303968467	0.7419524679301225	2.7675	23.407	0.0	0.0	0.0
2021-10-01T23:26:56.000000	-2.5458	0.4067	0.12574	31.173	-3.5239	11.954	-2.4767838403314646	0.7155727344392877	0.12574	30.506320808010123	-7.3169796343005125	11.954	-2.4767838403314646	0.7155727344392877	0.32174	30.506320808010123	-7.3169796343005125	11.954	-0.8893558210387238	0.2936640061686623	-0.35043926016573734	-0.6357013606091333	0.2130500303968467	0.7419524679301225	2.7675	23.407	0.0	0.0	0.0
2021-10-01T23:26:56.000000	-2.5853	0.41116	0.11007	28.439	-3.2053	11.727	-2.5154397149470937	0.7248390690814647	0.11007	27.831960186461572	-6.665782869942425	11.727	-2.5154397149470937	0.7248390690814647	0.30607	27.831960186461572	-6.665782869942425	11.727	-0.8893558210387238	0.2936640061686623	-0.35043926016573734	-0.6357013606091333	0.2130500303968467	0.7419524679301225	2.7675	23.407	0.0	0.0	0.0
2021-10-01T23:26:56.000000	-2.6243	0.41555	0.09321	25.211	-2.8364	11.483	-2.5536079342800053	0.733974666103812	0.09321	24.673485226598338	-5.904135223115524	11.483	-2.5536079342800053	0.733974666103812	0.28921	24.673485226598338	-5.904135223115524	11.483	-0.8893558210387238	0.2936640061686623	-0.35043926016573734	-0.6357013606091333	0.2130500303968467	0.7419524679301225	2.7675	23.407	0.0	0.0	0.0
2021-10-01T23:26:56.000000	-2.6499	0.41842	0.081036	22.654	-2.5477	11.312	-2.5786633712958866	0.7399598123796539	0.081036	22.171127220665213	-5.304300995897381	11.312	-2.5786633712958866	0.7399598123796539	0.277036	22.171127220665213	-5.304300995897381	11.312	-0.8893558210387238	0.2936640061686623	-0.35043926016573734	-0.6357013606091333	0.2130500303968467	0.7419524679301225	2.7675	23.407	0.0	0.0	0.0
2021-10-01T23:26:56.000000	-2.6749	0.42124	0.067756	19.616	-2.2066	11.137	-2.603129455946755	0.7458218173145305	0.067756	19.19781423203123	-4.59352460235265	11.137	-2.603129455946755	0.7458218173145305	0.263756	19.19781423203123	-4.59352460235265	11.137	-0.8893558210387238	0.2936640061686623	-0.35043926016573734	-0.6357013606091333	0.2130500303968467	0.7419524679301225	2.7675	23.407	0.0	0.0	0.0
2021-10-01T23:26:56.000000	-2.6911	0.42306	0.05802	17.209	-1.9369	11.021	-2.6189843806225634	0.7496130919714824	0.05802	16.84199787125142	-4.030926731505131	11.021	-2.6189843806225634	0.7496130919714824	0.25402	16.84199787125142	-4.030926731505131	11.021	-0.8893558210387238	0.2936640061686623	-0.35043926016573734	-0.6357013606091333	0.2130500303968467	0.7419524679301225	2.7675	23.407	0.0	0.0	0.0
2021-10-01T23:26:56.000000	-2.7066	0.42481	0.047246	14.36	-1.6176	10.906	-2.6341531570578316	0.7532491229747684	0.047246	14.053589570072662	-3.3649442723386738	10.906	-2.6341531570578316	0.7532491229747684	0.24324600000000002	14.053589570072662	-3.3649442723386738	10.906	-0.8893558210387238	0.2936640061686623	-0.35043926016573734	-0.6357013606091333	0.2130500303968467	0.7419524679301225	2.7675	23.407	0.0	0.0	0.0
2021-10-01T23:26:56.000000	-2.7164	0.42591	0.039251	12.123	-1.3666	10.833	-2.643744528805093	0.7555416299007872	0.039251	11.86420090927929	-2.8417356218086955	10.833	-2.643744528805093	0.7555416299007872	0.23525100000000002	11.86420090927929	-2.8417356218086955	10.833	-0.8893558210387238	0.2936640061686623	-0.35043926016573734	-0.6357013606091333	0.2130500303968467	0.7419524679301225	2.7675	23.407	0.0	0.0	0.0
2021-10-01T23:26:56.000000	-2.7253	0.42691	0.030348	9.5165	-1.0736	10.765	-2.652454935259065	0.7576246131956299	0.030348	9.313242776012283	-2.231568552622809	10.765	-2.652454935259065	0.7576246131956299	0.226348	9.313242776012283	-2.231568552622809	10.765	-0.8893558210387238	0.2936640061686623	-0.35043926016573734	-0.6357013606091333	0.2130500303968467	0.7419524679301225	2.7675	23.407	0.0	0.0	0.0
2021-10-01T23:26:56.000000	-2.7328	0.42776	0.020229	6.4274	-0.72564	10.707	-2.659794270533649	0.7593871845352493	0.020229	6.290055393614932	-1.507722558979499	10.707	-2.659794270533649	0.7593871845352493	0.216229	6.290055393614932	-1.507722558979499	10.707	-0.8893558210387238	0.2936640061686623	-0.35043926016573734	-0.6357013606091333	0.2130500303968467	0.7419524679301225	2.7675	23.407	0.0	0.0	0.0
2021-10-01T23:26:56.000000	-2.7365	0.42818	0.012673	4.0534	-0.4578	10.678	-2.663414927582331	0.7602573813726543	0.012673	3.9667624647613526	-0.9510141682227634	10.678	-2.663414927582331	0.7602573813726543	0.208673	3.9667624647613526	-0.9510141682227634	10.678	-0.8893558210387238	0.2936640061686623	-0.35043926016573734	-0.6357013606091333	0.2130500303968467	0.7419524679301225	2.7675	23.407	0.0	0.0	0.0
2021-10-01T23:26:56.000000	-2.7386	0.42842	0.0045245	1.4527	-0.16411	10.661	-2.6654696963988758	0.7607528862773261	0.0045245	1.4216451730879671	-0.3408729733136435	10.661	-2.6654696963988758	0.7607528862773261	0.2005245	1.4216451730879671	-0.3408729733136435	10.661	-0.8893558210387238	0.2936640061686623	-0.35043926016573734	-0.6357013606091333	0.2130500303968467	0.7419524679301225	2.7675	23.407	0.0	0.0	0.0
2021-10-01T23:26:56.000000	-2.7387	0.42843	-0.00389	-1.2491	0.14111	10.661	-2.665567717576096	0.7607750639421353	-0.00389	-1.2223975359146293	0.2930991407183626	10.661	-2.665567717576096	0.7607750639421353	0.19211	-1.2223975359146293	0.2930991407183626	10.661	-0.8893558210387238	0.2936640061686623	-0.35043926016573734	-0.6357013606091333	0.2130500303968467	0.7419524679301225	2.7675	23.407	0.0	0.0	0.0
2021-10-01T23:26:56.000000	-2.7332	0.4278	-0.019679	-6.2562	0.70635	10.704	-2.6601863552425296	0.7594758951944871	-0.019679	-6.122509028681368	1.4676007482333606	10.704	-2.6601863552425296	0.7594758951944871	0.176321	-6.122509028681368	1.4676007482333606	10.704	-0.8893558210387238	0.2936640061686623	-0.35043926016573734	-0.6357013606091333	0.2130500303968467	0.7419524679301225	2.7675	23.407	0.0	0.0	0.0
2021-10-01T23:26:56.000000	-2.7229	0.42664	-0.032974	-10.297	1.1614	10.783	-2.65010610291086	0.7570625752965299	-0.032974	-10.07710339506508	2.4143417581543485	10.783	-2.65010610291086	0.7570625752965299	0.163026	-10.07710339506508	2.4143417581543485	10.783	-0.8893558210387238	0.2936640061686623	-0.35043926016573734	-0.6357013606091333	0.2130500303968467	0.7419524679301225	2.7675	23.407	0.0	0.0	0.0
2021-10-01T23:26:56.000000	-2.7104	0.42524	-0.044267	-13.538	1.5255	10.877	-2.637871835283734	0.7541414974769829	-0.044267	-13.249068541998929	3.172818466192852	10.877	-2.637871835283734	0.7541414974769829	0.151733	-13.249068541998929	3.172818466192852	10.877	-0.8893558210387238	0.2936640061686623	-0.35043926016573734	-0.6357013606091333	0.2130500303968467	0.7419524679301225	2.7675	23.407	0.0	0.0	0.0
2021-10-01T23:26:56.000000	-2.6827	0.42212	-0.063207	-18.511	2.0828	11.082	-2.6107628547529997	0.7476509216485782	-0.063207	-18.116309875000034	4.335261624513126	11.082	-2.6107628547529997	0.7476509216485782	0.132793	-18.116309875000034	4.335261624513126	11.082	-0.8893558210387238	0.2936640061686623	-0.35043926016573734	-0.6357013606091333	0.2130500303968467	0.7419524679301225	2.7675	23.407	0.0	0.0	0.0
2021-10-01T23:26:56.000000	-2.6533	0.4188	-0.079334	-22.28	2.5056	11.289	-2.5819911901146004	0.7407535515747394	-0.079334	-21.80510390965746	5.216691945001241	11.289	-2.5819911901146004	0.7407535515747394	0.116666	-21.80510390965746	5.216691945001241	11.289	-0.8893558210387238	0.2936640061686623	-0.35043926016573734	-0.6357013606091333	0.2130500303968467	0.7419524679301225	2.7675	23.407	0.0	0.0	0.0
2021-10-01T23:26:56.000000	-2.623	0.4154	-0.093814	-25.332	2.8502	11.491	-2.552336109579529	0.7336665071655071	-0.093814	-24.791882549746965	5.932657387676443	11.491	-2.552336109579529	0.7336665071655071	0.10218600000000001	-24.791882549746965	5.932657387676443	11.491	-0.8893558210387238	0.2936640061686623	-0.35043926016573734	-0.6357013606091333	0.2130500303968467	0.7419524679301225	2.7675	23.407	0.0	0.0	0.0
2021-10-01T23:26:56.000000	-2.5922	0.41193	-0.10721	-27.914	3.1448	11.685	-2.522193373761741	0.7264487251364451	-0.10721	-27.318329247409878	6.541410411379948	11.685	-2.522193373761741	0.7264487251364451	0.08879000000000001	-27.318329247409878	6.541410411379948	11.685	-0.8893558210387238	0.2936640061686623	-0.35043926016573734	-0.6357013606091333	0.2130500303968467	0.7419524679301225	2.7675	23.407	0.0	0.0	0.0
2021-10-01T23:26:56.000000	-2.5611	0.40842	-0.11982	-30.166	3.4057	11.869	-2.491757799713985	0.7191544854650636	-0.11982	-29.521391831365122	7.076282415859938	11.869	-2.491757799713985	0.7191544854650636	0.07618000000000001	-29.521391831365122	7.076282415859938	11.869	-0.8893558210387238	0.2936640061686623	-0.35043926016573734	-0.6357013606091333	0.2130500303968467	0.7419524679301225	2.7675	23.407	0.0	0.0	0.0
2021-10-01T23:26:56.000000	-2.5297	0.40488	-0.13183	-32.177	3.6429	12.04	-2.461028162134569	0.711793712799254	-0.13183	-31.488174366152425	7.558103234064838	12.04	-2.461028162134569	0.711793712799254	0.06417	-31.488174366152425	7.558103234064838	12.04	-0.8893558210387238	0.2936640061686623	-0.35043926016573734	-0.6357013606091333	0.2130500303968467	0.7419524679301225	2.7675	23.407	0.0	0.0	0.0
2021-10-01T23:26:56.000000	-2.4982	0.40131	-0.14337	-34.006	3.8629	12.199	-2.430202953981316	0.7043909131728523	-0.14337	-33.276435828230085	8.000553167105686	12.199	-2.430202953981316	0.7043909131728523	0.05263000000000001	-33.276435828230085	8.000553167105686	12.199	-0.8893558210387238	0.2936640061686623	-0.35043926016573734	-0.6357013606091333	0.2130500303968467	0.7419524679301225	2.7675	23.407	0.0	0.0	0.0
2021-10-01T23:26:56.000000	-2.4666	0.3977	-0.15452	-35.694	4.0704	12.345	-2.399283400555919	0.6969361619379678	-0.15452	-34.92629138215682	8.413320536427822	12.345	-2.399283400555919	0.6969361619379678	0.04148000000000002	-34.92629138215682	8.413320536427822	12.345	-0.8893558210387238	0.2936640061686623	-0.35043926016573734	-0.6357013606091333	0.2130500303968467	0.7419524679301225	2.7675	23.407	0.0	0.0	0.0
2021-10-01T23:26:56.000000	-2.4348	0.39407	-0.16533	-37.27	4.2684	12.479	-2.368167804776082	0.6894370553734643	-0.16533	-36.46615491630951	8.802936111304895	12.479	-2.368167804776082	0.6894370553734643	0.030670000000000003	-36.46615491630951	8.802936111304895	12.479	-0.8893558210387238	0.2936640061686623	-0.35043926016573734	-0.6357013606091333	0.2130500303968467	0.7419524679301225	2.7675	23.407	0.0	0.0	0.0
2021-10-01T23:26:56.000000	-2.4029	0.39042	-0.17584	-38.756	4.4593	12.601	-2.336955413120716	0.6819058464962603	-0.17584	-37.917566583642724	9.1744774709528	12.601	-2.336955413120716	0.6819058464962603	0.02016000000000001	-37.917566583642724	9.1744774709528	12.601	-0.8893558210387238	0.2936640061686623	-0.35043926016573734	-0.6357013606091333	0.2130500303968467	0.7419524679301225	2.7675	23.407	0.0	0.0	0.0
2021-10-01T23:26:56.000000	-2.371	0.38673	-0.18608	-40.17	4.6449	12.713	-2.305747922672118	0.6743349390274915	-0.18608	-39.29817019605608	9.531936595037239	12.713	-2.305747922672118	0.6743349390274915	0.009920000000000012	-39.29817019605608	9.531936595037239	12.713	-0.8893558210387238	0.2936640061686623	-0.35043926016573734	-0.6357013606091333	0.2130500303968467	0.7419524679301225	2.7675	23.407	0.0	0.0	0.0
2021-10-01T23:26:56.000000	-2.339	0.38302	-0.19609	-41.524	4.8267	12.816	-2.274443636347992	0.6667319292460221	-0.19609	-40.6196915357652	9.878272542772077	12.816	-2.274443636347992	0.6667319292460221	-8.999999999997899e-05	-40.6196915357652	9.878272542772077	12.816	-0.8893558210387238	0.2936640061686623	-0.35043926016573734	-0.6357013606091333	0.2130500303968467	0.7419524679301225	2.7675	23.407	0.0	0.0	0.0
2021-10-01T23:26:56.000000	-2.3069	0.37928	-0.20587	-42.83	5.0057	12.911	-2.2430437794500295	0.659086892503961	-0.20587	-41.89391765007035	10.215948140976625	12.911	-2.2430437794500295	0.659086892503961	-0.00986999999999999	-41.89391765007035	10.215948140976625	12.911	-0.8893558210387238	0.2936640061686623	-0.35043926016573734	-0.6357013606091333	0.2130500303968467	0.7419524679301225	2.7675	23.407	0.0	0.0	0.0
2021-10-01T23:26:56.000000	-2.2748	0.37551	-0.21545	-44.097	5.183	13.001	-2.2116475984571418	0.6514120818182263	-0.21545	-43.12964593888749	10.547157872441556	13.001	-2.2116475984571418	0.6514120818182263	-0.019449999999999995	-43.12964593888749	10.547157872441556	13.001	-0.8893558210387238	0.2936640061686623	-0.35043926016573734	-0.6357013606091333	0.2130500303968467	0.7419524679301225	2.7675	23.407	0.0	0.0	0.0
2021-10-01T23:26:56.000000	-2.2426	0.37172	-0.22484	-45.332	5.3593	13.087	-2.1801546215887266	0.6437051688197908	-0.22484	-44.33373788462202	10.873454173703525	13.087	-2.1801546215887266	0.6437051688197908	-0.028840000000000005	-44.33373788462202	10.873454173703525	13.087	-0.8893558210387238	0.2936640061686623	-0.35043926016573734	-0.6357013606091333	0.2130500303968467	0.7419524679301225	2.7675	23.407	0.0	0.0	0.0
2021-10-01T23:26:56.000000	-2.2103	0.3679	-0.23406	-46.543	5.5356	13.171	-2.148566074146475	0.6359562288607636	-0.23406	-45.514010675417694	11.196809750905118	13.171	-2.148566074146475	0.6359562288607636	-0.03805999999999998	-45.514010675417694	11.196809750905118	13.171	-0.8893558210387238	0.2936640061686623	-0.35043926016573734	-0.6357013606091333	0.2130500303968467	0.7419524679301225	2.7675	23.407	0.0	0.0	0.0
2021-10-01T23:26:56.000000	-2.178	0.36404	-0.24311	-47.735	5.7125	13.255	-2.1169824279109903	0.6281675903101718	-0.24311	-46.67535311711862	11.518432733765712	13.255	-2.1169824279109903	0.6281675903101718	-0.047109999999999985	-46.67535311711862	11.518432733765712	13.255	-0.8893558210387238	0.2936640061686623	-0.35043926016573734	-0.6357013606091333	0.2130500303968467	0.7419524679301225	2.7675	23.407	0.0	0.0	0.0
2021-10-01T23:26:56.000000	-2.1457	0.36016	-0.252	-48.916	5.8908	13.34	-2.0854012322788895	0.6203591024637976	-0.252	-47.825606903902376	11.840097335470066	13.34	-2.0854012322788895	0.6203591024637976	-0.055999999999999994	-47.825606903902376	11.840097335470066	13.34	-0.8893558210387238	0.2936640061686623	-0.35043926016573734	-0.6357013606091333	0.2130500303968467	0.7419524679301225	2.7675	23.407	0.0	0.0	0.0
2021-10-01T23:26:56.000000	-2.1134	0.35625	-0.26075	-50.09	6.0712	13.429	-2.053823712551864	0.6125208406737497	-0.26075	-48.96865612380702	12.162988402047292	13.429	-2.053823712551864	0.6125208406737497	-0.06474999999999997	-48.96865612380702	12.162988402047292	13.429	-0.8893558210387238	0.2936640061686623	-0.35043926016573734	-0.6357013606091333	0.2130500303968467	0.7419524679301225	2.7675	23.407	0.0	0.0	0.0
2021-10-01T23:26:56.000000	-2.081	0.35231	-0.26937	-51.262	6.2543	13.521	-2.022150622251002	0.60464055192311	-0.26937	-50.10938958267664	12.488314063216771	13.521	-2.022150622251002	0.60464055192311	-0.07336999999999999	-50.10938958267664	12.488314063216771	13.521	-0.8893558210387238	0.2936640061686623	-0.35043926016573734	-0.6357013606091333	0.2130500303968467	0.7419524679301225	2.7675	23.407	0.0	0.0	0.0
2021-10-01T23:26:56.000000	-2.0485	0.34835	-0.27785	-52.437	6.4409	13.619	-1.9903807360746126	0.5967281608597697	-0.27785	-51.252671580321476	12.817480941655715	13.619	-1.9903807360746126	0.5967281608597697	-0.08184999999999998	-51.252671580321476	12.817480941655715	13.619	-0.8893558210387238	0.2936640061686623	-0.35043926016573734	-0.6357013606091333	0.2130500303968467	0.7419524679301225	2.7675	23.407	0.0	0.0	0.0
2021-10-01T23:26:56.000000	-2.0161	0.34435	-0.28622	-53.618	6.6315	13.724	-1.9587149975839016	0.5887883242217828	-0.28622	-52.40141824602429	13.151352860266226	13.724	-1.9587149975839016	0.5887883242217828	-0.09021999999999997	-52.40141824602429	13.151352860266226	13.724	-0.8893558210387238	0.2936640061686623	-0.35043926016573734	-0.6357013606091333	0.2130500303968467	0.7419524679301225	2.7675	23.407	0.0	0.0	0.0
2021-10-01T23:26:56.000000	-1.9836	0.34032	-0.29448	-54.809	6.8268	13.838	-1.9269536885193546	0.5808064606232044	-0.29448	-53.55951366782313	13.49111466507742	13.838	-1.9269536885193546	0.5808064606232044	-0.09848000000000001	-53.55951366782313	13.49111466507742	13.838	-0.8893558210387238	0.2936640061686623	-0.35043926016573734	-0.6357013606091333	0.2130500303968467	0.7419524679301225	2.7675	23.407	0.0	0.0	0.0
2021-10-01T23:26:56.000000	-1.9511	0.33625	-0.30263	-56.013	7.0274	13.963	-1.8951972806615747	0.572784898433061	-0.30263	-54.729861721983845	13.837729425470314	13.963	-1.8951972806615747	0.572784898433061	-0.10663	-54.729861721983845	13.837729425470314	13.963	-0.8893558210387238	0.2936640061686623	-0.35043926016573734	-0.6357013606091333	0.2130500303968467	0.7419524679301225	2.7675	23.407	0.0	0.0	0.0
2021-10-01T23:26:56.000000	-1.9186	0.33216	-0.31069	-57.234	7.2338	14.102	-1.8634433234071786	0.5647434869471354	-0.31069	-55.916371002578316	14.192183494516199	14.102	-1.8634433234071786	0.5647434869471354	-0.11469000000000001	-55.916371002578316	14.192183494516199	14.102	-0.8893558210387238	0.2936640061686623	-0.35043926016573734	-0.6357013606091333	0.2130500303968467	0.7419524679301225	2.7675	23.407	0.0	0.0	0.0
2021-10-01T23:26:56.000000	-1.8861	0.32803	-0.31866	-58.474	7.4468	14.26	-1.8316942673595495	0.556662376869645	-0.31866	-57.12092841504944	14.555515904384732	14.26	-1.8316942673595495	0.556662376869645	-0.12265999999999999	-57.12092841504944	14.555515904384732	14.26	-0.8893558210387238	0.2936640061686623	-0.35043926016573734	-0.6357013606091333	0.2130500303968467	0.7419524679301225	2.7675	23.407	0.0	0.0	0.0
2021-10-01T23:26:56.000000	-1.8535	0.32387	-0.32656	-59.737	7.6669	14.441	-1.7998496407380842	0.5485392398315627	-0.32656	-58.3474425534691	14.928713008147206	14.441	-1.7998496407380842	0.5485392398315627	-0.13056	-58.3474425534691	14.928713008147206	14.441	-0.8893558210387238	0.2936640061686623	-0.35043926016573734	-0.6357013606091333	0.2130500303968467	0.7419524679301225	2.7675	23.407	0.0	0.0	0.0
2021-10-01T23:26:56.000000	-1.821	0.31967	-0.3344	-61.026	7.8953	14.653	-1.768109161802298	0.540388657218834	-0.3344	-59.59874377600162	15.313333354058107	14.653	-1.768109161802298	0.540388657218834	-0.13839999999999997	-59.59874377600162	15.313333354058107	14.653	-0.8893558210387238	0.2936640061686623	-0.35043926016573734	-0.6357013606091333	0.2130500303968467	0.7419524679301225	2.7675	23.407	0.0	0.0	0.0
2021-10-01T23:26:56.000000	-1.7884	0.31544	-0.3422	-62.347	8.1328	14.905	-1.7362731122926756	0.5321960476455134	-0.3422	-60.88068884724637	15.710906094963827	14.905	-1.7362731122926756	0.5321960476455134	-0.1462	-60.88068884724637	15.710906094963827	14.905	-0.8893558210387238	0.2936640061686623	-0.35043926016573734	-0.6357013606091333	0.2130500303968467	0.7419524679301225	2.7675	23.407	0.0	0.0	0.0
2021-10-01T23:26:56.000000	-1.7558	0.31118	-0.34998	-63.707	8.3811	15.206	-1.7044407386881286	0.5239736641285194	-0.34998	-62.20001671943957	16.123976132190144	15.206	-1.7044407386881286	0.5239736641285194	-0.15398	-62.20001671943957	16.123976132190144	15.206	-0.8893558210387238	0.2936640061686623	-0.35043926016573734	-0.6357013606091333	0.2130500303968467	0.7419524679301225	2.7675	23.407	0.0	0.0	0.0
2021-10-01T23:26:56.000000	-1.7341	0.30831	-0.35516	-64.639	8.5534	15.44	-1.6832559143498098	0.5184663855124891	-0.35516	-63.103881954747905	16.409175933033346	15.44	-1.6832559143498098	0.5184663855124891	-0.15915999999999997	-63.103881954747905	16.409175933033346	15.44	-0.8893558210387238	0.2936640061686623	-0.35043926016573734	-0.6357013606091333	0.2130500303968467	0.7419524679301225	2.7675	23.407	0.0	0.0	0.0
2021-10-01T23:26:56.000000	-1.7197	0.3064	-0.35862	-65.274	8.6717	15.613	-1.6691984540096414	0.514806343329045	-0.35862	-63.71960177682389	16.60439117501695	15.613	-1.6691984540096414	0.514806343329045	-0.16262	-63.71960177682389	16.60439117501695	15.613	-0.8893558210387238	0.2936640061686623	-0.35043926016573734	-0.6357013606091333	0.2130500303968467	0.7419524679301225	2.7675	23.407	0.0	0.0	0.0
2021-10-01T23:26:56.000000	-1.71	0.30511	-0.36093	-65.704	8.7522	15.737	-1.659729609473437	0.5123375211100119	-0.36093	-64.13649795752568	16.736972563289463	15.737	-1.659729609473437	0.5123375211100119	-0.16492999999999997	-64.13649795752568	16.736972563289463	15.737	-0.8893558210387238	0.2936640061686623	-0.35043926016573734	-0.6357013606091333	0.2130500303968467	0.7419524679301225	2.7675	23.407	0.0	0.0	1.0
2021-10-01T23:26:56.000000	-1.6688	0.29959	-0.37083	-67.612	9.113	16.349	-1.6195164266956406	0.5018108725037591	-0.37083	-65.98591189012281	17.328841422003617	16.349	-1.6195164266956406	0.5018108725037591	-0.17482999999999999	-65.98591189012281	17.328841422003617	16.349	-0.8893558210387238	0.2936640061686623	-0.35043926016573734	-0.6357013606091333	0.2130500303968467	0.7419524679301225	2.7675	23.407	0.0	0.0	0.0
2021-10-01T23:26:56.000000	-1.6277	0.29401	-0.38086	-69.662	9.5066	17.116	-1.5794098422069065	0.4912369290270774	-0.38086	-67.97223683322561	17.970662409824776	17.116	-1.5794098422069065	0.4912369290270774	-0.18485999999999997	-67.97223683322561	17.970662409824776	17.116	-0.8893558210387238	0.2936640061686623	-0.35043926016573734	-0.6357013606091333	0.2130500303968467	0.7419524679301225	2.7675	23.407	0.0	0.0	0.0
2021-10-01T23:26:56.000000	-1.5866	0.28837	-0.39106	-71.905	9.9423	18.064	-1.539310609528324	0.4806034376630486	-0.39106	-70.14494896050567	18.67791448792004	18.064	-1.539310609528324	0.4806034376630486	-0.19506	-70.14494896050567	18.67791448792004	18.064	-0.8893558210387238	0.2936640061686623	-0.35043926016573734	-0.6357013606091333	0.2130500303968467	0.7419524679301225	2.7675	23.407	0.0	0.0	0.0
2021-10-01T23:26:56.000000	-1.5456	0.28266	-0.40151	-74.402	10.431	19.214	-1.4993192004404956	0.46991272678069973	-0.40151	-72.56325304525518	19.468889862810947	19.214	-1.4993192004404956	0.46991272678069973	-0.20550999999999997	-72.56325304525518	19.468889862810947	19.214	-0.8893558210387238	0.2936640061686623	-0.35043926016573734	-0.6357013606091333	0.2130500303968467	0.7419524679301225	2.7675	23.407	0.0	0.0	0.0
2021-10-01T23:26:56.000000	-1.5046	0.27688	-0.41224	-77.229	10.989	20.574	-1.4593363684645102	0.45915254336311256	-0.41224	-75.30057916968948	20.369078003417982	20.574	-1.4593363684645102	0.45915254336311256	-0.21624	-75.30057916968948	20.369078003417982	20.574	-0.8893558210387238	0.2936640061686623	-0.35043926016573734	-0.6357013606091333	0.2130500303968467	0.7419524679301225	2.7675	23.407	0.0	0.0	0.0
2021-10-01T23:26:56.000000	-1.4638	0.27102	-0.4233	-80.476	11.63	22.138	-1.419561831859883	0.4483374687962324	-0.4233	-78.44457050151141	21.403103392578508	22.138	-1.419561831859883	0.4483374687962324	-0.2273	-78.44457050151141	21.403103392578508	22.138	-0.8893558210387238	0.2936640061686623	-0.35043926016573734	-0.6357013606091333	0.2130500303968467	0.7419524679301225	2.7675	23.407	0.0	0.0	0.0
2021-10-01T23:26:56.000000	-1.423	0.26509	-0.43468	-84.239	12.374	23.881	-1.3797958723670987	0.437452921694114	-0.43468	-82.08805305709272	22.602578222316403	23.881	-1.3797958723670987	0.437452921694114	-0.23868	-82.08805305709272	22.602578222316403	23.881	-0.8893558210387238	0.2936640061686623	-0.35043926016573734	-0.6357013606091333	0.2130500303968467	0.7419524679301225	2.7675	23.407	0.0	0.0	0.0
2021-10-01T23:26:56.000000	-1.3824	0.25907	-0.44635	-88.622	13.241	25.757	-1.3402394335473646	0.4265035587948114	-0.44635	-86.33179257111806	24.00009492600902	25.757	-1.3402394335473646	0.4265035587948114	-0.25035	-86.33179257111806	24.00009492600902	25.757	-0.8893558210387238	0.2936640061686623	-0.35043926016573734	-0.6357013606091333	0.2130500303968467	0.7419524679301225	2.7675	23.407	0.0	0.0	0.0
2021-10-01T23:26:56.000000	-1.3418	0.25295	-0.45825	-93.728	14.251	27.703	-1.3006952477445486	0.4154549494165969	-0.45825	-91.27556231348302	25.62812340686453	27.703	-1.3006952477445486	0.4154549494165969	-0.26225	-91.27556231348302	25.62812340686453	27.703	-0.8893558210387238	0.2936640061686623	-0.35043926016573734	-0.6357013606091333	0.2130500303968467	0.7419524679301225	2.7675	23.407	0.0	0.0	0.0
2021-10-01T23:26:56.000000	-1.3013	0.24674	-0.47028	-99.662	15.425	29.637	-1.2612613361358709	0.40432927122428	-0.47028	-97.02099795349221	27.52037109321858	29.637	-1.2612613361358709	0.40432927122428	-0.27427999999999997	-97.02099795349221	27.52037109321858	29.637	-0.8893558210387238	0.2936640061686623	-0.35043926016573734	-0.6357013606091333	0.2130500303968467	0.7419524679301225	2.7675	23.407	0.0	0.0	0.0
2021-10-01T23:26:56.000000	-1.2608	0.24041	-0.48229	-106.53	16.785	31.469	-1.2218421281474952	0.3930844972572689	-0.48229	-103.67060509507016	29.71166040836512	31.469	-1.2218421281474952	0.3930844972572689	-0.28629	-103.67060509507016	29.71166040836512	31.469	-0.8893558210387238	0.2936640061686623	-0.35043926016573734	-0.6357013606091333	0.2130500303968467	0.7419524679301225	2.7675	23.407	0.0	0.0	0.0
2021-10-01T23:26:56.000000	-1.2203	0.23397	-0.49415	-114.43	18.355	33.098	-1.1824363984777295	0.38173055216345475	-0.49415	-111.31870456349013	32.23781846382288	33.098	-1.1824363984777295	0.38173055216345475	-0.29814999999999997	-111.31870456349013	32.23781846382288	33.098	-0.8893558210387238	0.2936640061686623	-0.35043926016573734	-0.6357013606091333	0.2130500303968467	0.7419524679301225	2.7675	23.407	0.0	0.0	0.0
2021-10-01T23:26:56.000000	-1.1797	0.2274	-0.5057	-123.49	20.159	34.414	-1.1429473512510455	0.3702353336301369	-0.5057	-120.0893911276989	35.138348276186065	34.414	-1.1429473512510455	0.3702353336301369	-0.30970000000000003	-120.0893911276989	35.138348276186065	34.414	-0.8893558210387238	0.2936640061686623	-0.35043926016573734	-0.6357013606091333	0.2130500303968467	0.7419524679301225	2.7675	23.407	0.0	0.0	0.0
2021-10-01T23:26:56.000000	-1.139	0.2207	-0.51675	-133.83	22.226	35.301	-1.1033749864674438	0.3585988416573155	-0.51675	-130.09820718748443	38.45673494464101	35.301	-1.1033749864674438	0.3585988416573155	-0.32075000000000004	-130.09820718748443	38.45673494464101	35.301	-0.8893558210387238	0.2936640061686623	-0.35043926016573734	-0.6357013606091333	0.2130500303968467	0.7419524679301225	2.7675	23.407	0.0	0.0	0.0
2021-10-01T23:26:56.000000	-1.0981	0.21385	-0.52715	-145.6	24.587	35.63	-1.0636225082513953	0.3467889739322897	-0.52715	-141.49022402596978	42.242124403027766	35.63	-1.0636225082513953	0.3467889739322897	-0.33115	-141.49022402596978	42.242124403027766	35.63	-0.8893558210387238	0.2936640061686623	-0.35043926016573734	-0.6357013606091333	0.2130500303968467	0.7419524679301225	2.7675	23.407	0.0	0.0	0.0
2021-10-01T23:26:56.000000	-1.0571	0.20687	-0.53674	-158.97	27.28	35.254	-1.0237867124784288	0.33483783276776025	-0.53674	-154.42950451087626	46.55306044209386	35.254	-1.0237867124784288	0.33483783276776025	-0.34074	-154.42950451087626	46.55306044209386	35.254	-0.8893558210387238	0.2936640061686623	-0.35043926016573734	-0.6357013606091333	0.2130500303968467	0.7419524679301225	2.7675	23.407	0.0	0.0	0.0
2021-10-01T23:26:56.000000	-1.0159	0.19974	-0.54534	-174.15	30.352	34.004	-0.983770803273016	0.3227133158510266	-0.54534	-169.11870732996712	51.46192024245618	34.004	-0.983770803273016	0.3227133158510266	-0.34934000000000004	-169.11870732996712	51.46192024245618	34.004	-0.8893558210387238	0.2936640061686623	-0.35043926016573734	-0.6357013606091333	0.2130500303968467	0.7419524679301225	2.7675	23.407	0.0	0.0	0.0
2021-10-01T23:26:56.000000	-0.97445	0.19246	-0.55283	-191.39	33.855	31.678	-0.9435251573957011	0.3104092966736295	-0.55283	-185.7995771117245	57.05094451544451	31.678	-0.9435251573957011	0.3104092966736295	-0.35683000000000004	-185.7995771117245	57.05094451544451	31.678	-0.8893558210387238	0.2936640061686623	-0.35043926016573734	-0.6357013606091333	0.2130500303968467	0.7419524679301225	2.7675	23.407	0.0	0.0	0.0
2021-10-01T23:26:56.000000	-0.93285	0.18505	-0.55904	-211.0	37.856	28.031	-0.903146570722012	0.29795787754826963	-0.55904	-204.77156841943997	63.42461275437638	28.031	-0.903146570722012	0.29795787754826963	-0.36304	-204.77156841943997	63.42461275437638	28.031	-0.8893558210387238	0.2936640061686623	-0.35043926016573734	-0.6357013606091333	0.2130500303968467	0.7419524679301225	2.7675	23.407	0.0	0.0	0.0
2021-10-01T23:26:56.000000	-0.89108	0.17751	-0.56386	-233.36	42.434	22.761	-0.8626151939561665	0.2853566078715633	-0.56386	-226.40213798961318	70.70789114188149	22.761	-0.8626151939561665	0.2853566078715633	-0.36786	-226.40213798961318	70.70789114188149	22.761	-0.8893558210387238	0.2936640061686623	-0.35043926016573734	-0.6357013606091333	0.2130500303968467	0.7419524679301225	2.7675	23.407	0.0	0.0	0.0
2021-10-01T23:26:56.000000	-0.8492	0.16984	-0.56716	-258.92	47.689	15.487	-0.8219905749855116	0.27261283945366155	-0.56716	-251.1256419604291	79.0551647330038	15.487	-0.8219905749855116	0.27261283945366155	-0.37116	-251.1256419604291	79.0551647330038	15.487	-0.8893558210387238	0.2936640061686623	-0.35043926016573734	-0.6357013606091333	0.2130500303968467	0.7419524679301225	2.7675	23.407	0.0	0.0	0.0
2021-10-01T23:26:56.000000	-0.80723	0.16207	-0.56884	-288.26	53.74	5.7293	-0.7812888872007544	0.25975879684162145	-0.56884	-279.5031288194438	88.65560433577429	5.7293	-0.7812888872007544	0.25975879684162145	-0.37284	-279.5031288194438	88.65560433577429	5.7293	-0.8893558210387238	0.2936640061686623	-0.35043926016573734	-0.6357013606091333	0.2130500303968467	0.7419524679301225	2.7675	23.407	0.0	0.0	0.0
2021-10-01T23:26:56.000000	-0.76525	0.15419	-0.5688	-322.11	60.74	-7.1296	-0.7405907530867161	0.2467943578010865	-0.5688	-312.2403507468291	99.75050408643128	-7.1296	-0.7405907530867161	0.2467943578010865	-0.37279999999999996	-312.2403507468291	99.75050408643128	-7.1296	-0.8893558210387238	0.2936640061686623	-0.35043926016573734	-0.6357013606091333	0.2130500303968467	0.7419524679301225	2.7675	23.407	0.0	0.0	0.0
