# Supplementary material for: Direct evidence of substorm-related impulsive injections of electrons at Mercury
Source: Nat Commun. 2023 Jul 18;14:4019. doi: 10.1038/s41467-023-39565-4 (PMC10354196; doi:10.1038/s41467-023-39565-4)
Supplement: Supplementary file 3 — SourceDatafile [file 41467_2023_39565_MOESM3_ESM.zip › SourceDataFile/FieldLinetracing/Final_KT17tracing_002101.txt]

2021-10-01T23:50:01.000000	1.5555	-2.3	-0.97935	-66.289	-100.85	285.65	1.2619595903541698	-2.4732646931360045	-0.97935	-78.14666596793286	-91.96767159766698	285.65	1.2619595903541698	-2.4732646931360045	-0.78335	-78.14666596793286	-91.96767159766698	285.65	-0.9739337641609551	0.1202423201342662	0.19234034281970572	-0.9739337641609551	0.1202423201342662	0.19234034281970572	1.7986e-52	12.0	0.0	0.0	1.0
2021-10-01T23:50:01.000000	1.7986e-52	1.7986e-52	1.7986e-52	1.7986e-52	1.7986e-52	1.7986e-52	2.0054299320002306e-52	1.5646644074169863e-52	1.7986e-52	2.0054299320002306e-52	1.5646644074169863e-52	1.7986e-52	2.0054299320002306e-52	1.5646644074169863e-52	0.196	2.0054299320002306e-52	1.5646644074169863e-52	1.7986e-52	-0.9739337641609551	0.1202423201342662	0.19234034281970572	-0.9739337641609551	0.1202423201342662	0.19234034281970572	1.7986e-52	12.0	0.0	0.0	1.7986e-52
