# Supplementary material for: Direct evidence of substorm-related impulsive injections of electrons at Mercury
Source: Nat Commun. 2023 Jul 18;14:4019. doi: 10.1038/s41467-023-39565-4 (PMC10354196; doi:10.1038/s41467-023-39565-4)
Supplement: Supplementary file 3 — SourceDatafile [file 41467_2023_39565_MOESM3_ESM.zip › SourceDataFile/FieldLinetracing/Final_KT17tracing_001597.txt]

2021-10-01T23:41:37.000000	0.32403	-1.474	-0.81894	-24.257	-52.245	70.109	0.1409788962430943	-1.5025965498809315	-0.81894	-30.475807078587525	-48.87910859363859	70.109	0.1409788962430943	-1.5025965498809315	-0.62294	-30.475807078587525	-48.87910859363859	70.109	-0.9739337641609551	0.1202423201342662	0.19234034281970572	-0.9739337641609551	0.1202423201342662	0.19234034281970572	nan	nan	0.0	0.0	1.0
2021-10-01T23:41:37.000000	1e-322	1e-322	1e-322	1e-322	1e-322	1e-322	1.1e-322	9e-323	1e-322	1.1e-322	9e-323	1e-322	1.1e-322	9e-323	0.196	1.1e-322	9e-323	1e-322	-0.9739337641609551	0.1202423201342662	0.19234034281970572	-0.9739337641609551	0.1202423201342662	0.19234034281970572	nan	nan	0.0	0.0	1e-322
