# Supplementary material for: Direct evidence of substorm-related impulsive injections of electrons at Mercury
Source: Nat Commun. 2023 Jul 18;14:4019. doi: 10.1038/s41467-023-39565-4 (PMC10354196; doi:10.1038/s41467-023-39565-4)
Supplement: Supplementary file 3 — SourceDatafile [file 41467_2023_39565_MOESM3_ESM.zip › SourceDataFile/FieldLinetracing/Final_KT17tracing_000851.txt]

2021-10-01T23:29:11.000000	-0.65016	0.0060276	0.55881	472.53	-4.1898	-77.264	-0.6445223444455465	0.08564639555857703	0.55881	468.4560098993436	-62.05740981724971	-77.264	-0.6445223444455465	0.08564639555857703	0.75481	468.4560098993436	-62.05740981724971	-77.264	-0.927245338695242	0.12311399067750846	-0.3536368577614675	-0.6629054593791965	0.08801655089571027	0.7435115592199487	2.8812	23.973	0.0	0.0	0.0
2021-10-01T23:29:11.000000	-0.69246	0.0064009	0.56473	417.28	-3.6661	-48.792	-0.686457864513105	0.09119990882077422	0.56473	413.686499350145	-54.7678641598559	-48.792	-0.686457864513105	0.09119990882077422	0.7607299999999999	413.686499350145	-54.7678641598559	-48.792	-0.927245338695242	0.12311399067750846	-0.3536368577614675	-0.6629054593791965	0.08801655089571027	0.7435115592199487	2.8812	23.973	0.0	0.0	0.0
2021-10-01T23:29:11.000000	-0.73498	0.0067727	0.56875	370.25	-3.221	-26.736	-0.7286119106295232	0.09677889002300785	0.56875	367.06541849620316	-48.56352422556685	-26.736	-0.7286119106295232	0.09677889002300785	0.76475	367.06541849620316	-48.56352422556685	-26.736	-0.927245338695242	0.12311399067750846	-0.3536368577614675	-0.6629054593791965	0.08801655089571027	0.7435115592199487	2.8812	23.973	0.0	0.0	0.0
2021-10-01T23:29:11.000000	-0.77764	0.0071418	0.57091	329.95	-2.8404	-9.6934	-0.770905232647875	0.10237234579399643	0.57091	327.11572247711683	-43.24782630877408	-9.6934	-0.770905232647875	0.10237234579399643	0.76691	327.11572247711683	-43.24782630877408	-9.6934	-0.927245338695242	0.12311399067750846	-0.3536368577614675	-0.6629054593791965	0.08801655089571027	0.7435115592199487	2.8812	23.973	0.0	0.0	0.0
2021-10-01T23:29:11.000000	-0.82034	0.0075074	0.57128	295.21	-2.513	3.3976	-0.8132386821133836	0.10796722914499038	0.57128	292.677612080529	-38.66619525941705	3.3976	-0.8132386821133836	0.10796722914499038	0.76728	292.677612080529	-38.66619525941705	3.3976	-0.927245338695242	0.12311399067750846	-0.3536368577614675	-0.6629054593791965	0.08801655089571027	0.7435115592199487	2.8812	23.973	0.0	0.0	0.0
2021-10-01T23:29:11.000000	-0.86303	0.0078687	0.56995	265.11	-2.2301	13.347	-0.8555627338107284	0.11355661959569932	0.56995	262.83908571292267	-34.69726887818254	13.347	-0.8555627338107284	0.11355661959569932	0.7659499999999999	262.83908571292267	-34.69726887818254	13.347	-0.927245338695242	0.12311399067750846	-0.3536368577614675	-0.6629054593791965	0.08801655089571027	0.7435115592199487	2.8812	23.973	0.0	0.0	0.0
2021-10-01T23:29:11.000000	-0.90564	0.0082249	0.56702	238.89	-1.9845	20.78	-0.8978080132288068	0.11913114606244914	0.56702	236.84675235178568	-31.2407784900102	20.78	-0.8978080132288068	0.11913114606244914	0.76302	236.84675235178568	-31.2407784900102	20.78	-0.927245338695242	0.12311399067750846	-0.3536368577614675	-0.6629054593791965	0.08801655089571027	0.7435115592199487	2.8812	23.973	0.0	0.0	0.0
2021-10-01T23:29:11.000000	-0.94813	0.0085755	0.56259	215.98	-1.7705	26.187	-0.9399348830411383	0.124685411106078	0.56259	214.13560548928498	-28.221224849168046	26.187	-0.9399348830411383	0.124685411106078	0.7585900000000001	214.13560548928498	-28.221224849168046	26.187	-0.927245338695242	0.12311399067750846	-0.3536368577614675	-0.6629054593791965	0.08801655089571027	0.7435115592199487	2.8812	23.973	0.0	0.0	0.0
2021-10-01T23:29:11.000000	-0.99044	0.00892	0.55678	195.89	-1.5837	29.951	-0.9818838566254603	0.13021156668404038	0.55678	194.21987651149678	-25.574201327684523	29.951	-0.9818838566254603	0.13021156668404038	0.75278	194.21987651149678	-25.574201327684523	29.951	-0.927245338695242	0.12311399067750846	-0.3536368577614675	-0.6629054593791965	0.08801655089571027	0.7435115592199487	2.8812	23.973	0.0	0.0	0.0
2021-10-01T23:29:11.000000	-1.0326	0.0092581	0.54972	178.24	-1.4201	32.38	-1.0236847446844974	0.13571299096197503	0.54972	176.72291891923277	-23.249176602113828	32.38	-1.0236847446844974	0.13571299096197503	0.7457199999999999	176.72291891923277	-23.249176602113828	32.38	-0.927245338695242	0.12311399067750846	-0.3536368577614675	-0.6629054593791965	0.08801655089571027	0.7435115592199487	2.8812	23.973	0.0	0.0	0.0
2021-10-01T23:29:11.000000	-1.0745	0.0095896	0.54156	162.71	-1.2767	33.724	-1.0652284005974804	0.14117600712831405	0.54156	161.32751157048259	-21.203963623950195	33.724	-1.0652284005974804	0.14117600712831405	0.73756	161.32751157048259	-21.203963623950195	33.724	-0.927245338695242	0.12311399067750846	-0.3536368577614675	-0.6629054593791965	0.08801655089571027	0.7435115592199487	2.8812	23.973	0.0	0.0	0.0
2021-10-01T23:29:11.000000	-1.1162	0.0099145	0.53243	149.04	-1.151	34.188	-1.1065743722517563	0.14660796699320844	0.53243	147.77591994549837	-19.404223387233387	34.188	-1.1065743722517563	0.14660796699320844	0.7284299999999999	147.77591994549837	-19.404223387233387	34.188	-0.927245338695242	0.12311399067750846	-0.3536368577614675	-0.6629054593791965	0.08801655089571027	0.7435115592199487	2.8812	23.973	0.0	0.0	0.0
2021-10-01T23:29:11.000000	-1.1578	0.010233	0.52251	137.01	-1.0409	33.943	-1.1478218816202028	0.15202132206653415	0.52251	135.8500591040293	-17.82091507868611	33.943	-1.1478218816202028	0.15202132206653415	0.71851	135.8500591040293	-17.82091507868611	33.943	-0.927245338695242	0.12311399067750846	-0.3536368577614675	-0.6629054593791965	0.08801655089571027	0.7435115592199487	2.8812	23.973	0.0	0.0	0.0
2021-10-01T23:29:11.000000	-1.1991	0.010544	0.51195	126.45	-0.94451	33.139	-1.1887725705281829	0.15739047460318675	0.51195	125.38144161394501	-16.43133281109591	33.139	-1.1887725705281829	0.15739047460318675	0.7079500000000001	125.38144161394501	-16.43133281109591	33.139	-0.927245338695242	0.12311399067750846	-0.3536368577614675	-0.6629054593791965	0.08801655089571027	0.7435115592199487	2.8812	23.973	0.0	0.0	0.0
2021-10-01T23:29:11.000000	-1.2404	0.01085	0.50091	117.21	-0.86037	31.905	-1.2297238720870087	0.16275466481589376	0.50091	116.2213766509247	-15.215648060493287	31.905	-1.2297238720870087	0.16275466481589376	0.6969099999999999	116.2213766509247	-15.215648060493287	31.905	-0.927245338695242	0.12311399067750846	-0.3536368577614675	-0.6629054593791965	0.08801655089571027	0.7435115592199487	2.8812	23.973	0.0	0.0	0.0
2021-10-01T23:29:11.000000	-1.2816	0.01115	0.48956	109.14	-0.78714	30.36	-1.270576662347938	0.16810064722294782	0.48956	108.2211586870273	-14.154151398683464	30.36	-1.270576662347938	0.16810064722294782	0.68556	108.2211586870273	-14.154151398683464	30.36	-0.927245338695242	0.12311399067750846	-0.3536368577614675	-0.6629054593791965	0.08801655089571027	0.7435115592199487	2.8812	23.973	0.0	0.0	0.0
2021-10-01T23:29:11.000000	-1.3227	0.011444	0.47807	102.13	-0.72365	28.613	-1.3113309413109702	0.17342842182434892	0.47807	101.27175995574771	-13.232203323253088	28.613	-1.3113309413109702	0.17342842182434892	0.67407	101.27175995574771	-13.232203323253088	28.613	-0.927245338695242	0.12311399067750846	-0.3536368577614675	-0.6629054593791965	0.08801655089571027	0.7435115592199487	2.8812	23.973	0.0	0.0	0.0
2021-10-01T23:29:11.000000	-1.3639	0.011733	0.46656	96.069	-0.66881	26.763	-1.3521850794037604	0.17876348711872264	0.46656	95.2631504233782	-12.435121198802772	26.763	-1.3521850794037604	0.17876348711872264	0.66256	95.2631504233782	-12.435121198802772	26.763	-0.927245338695242	0.12311399067750846	-0.3536368577614675	-0.6629054593791965	0.08801655089571027	0.7435115592199487	2.8812	23.973	0.0	0.0	0.0
2021-10-01T23:29:11.000000	-1.405	0.012017	0.45518	90.85	-0.62158	24.901	-1.392940583668485	0.18408133707223256	0.45518	90.08926378885903	-11.748762133849299	24.901	-1.392940583668485	0.18408133707223256	0.65118	90.08926378885903	-11.748762133849299	24.901	-0.927245338695242	0.12311399067750846	-0.3536368577614675	-0.6629054593791965	0.08801655089571027	0.7435115592199487	2.8812	23.973	0.0	0.0	0.0
2021-10-01T23:29:11.000000	-1.4463	0.012296	0.44401	86.365	-0.58099	23.105	-1.4338951935418784	0.18941873073563334	0.44401	85.64303270922949	-11.15893017927552	23.105	-1.4338951935418784	0.18941873073563334	0.64001	85.64303270922949	-11.15893017927552	23.105	-0.927245338695242	0.12311399067750846	-0.3536368577614675	-0.6629054593791965	0.08801655089571027	0.7435115592199487	2.8812	23.973	0.0	0.0	0.0
2021-10-01T23:29:11.000000	-1.4876	0.012572	0.43312	82.506	-0.54606	21.435	-1.47485017100578	0.19475314700466684	0.43312	81.8173910668306	-10.65141946131639	21.435	-1.47485017100578	0.19475314700466684	0.62912	81.8173910668306	-10.65141946131639	21.435	-0.927245338695242	0.12311399067750846	-0.3536368577614675	-0.6629054593791965	0.08801655089571027	0.7435115592199487	2.8812	23.973	0.0	0.0	0.0
2021-10-01T23:29:11.000000	-1.5289	0.012844	0.42253	79.171	-0.51589	19.935	-1.515805638590358	0.2000835934145438	0.42253	78.51121773032449	-10.212838684405089	19.935	-1.515805638590358	0.2000835934145438	0.61853	78.51121773032449	-10.212838684405089	19.935	-0.927245338695242	0.12311399067750846	-0.3536368577614675	-0.6629054593791965	0.08801655089571027	0.7435115592199487	2.8812	23.973	0.0	0.0	0.0
2021-10-01T23:29:11.000000	-1.5704	0.013112	0.41225	76.262	-0.48963	18.628	-1.5569600892534368	0.2054345759991008	0.41225	75.62735530102138	-9.830336296890978	18.628	-1.5569600892534368	0.2054345759991008	0.60825	75.62735530102138	-9.830336296890978	18.628	-0.927245338695242	0.12311399067750846	-0.3536368577614675	-0.6629054593791965	0.08801655089571027	0.7435115592199487	2.8812	23.973	0.0	0.0	0.0
2021-10-01T23:29:11.000000	-1.6119	0.013377	0.40225	73.691	-0.46653	17.52	-1.598114907507023	0.21078258118929047	0.40225	73.07855877510573	-9.492385295294167	17.52	-1.598114907507023	0.21078258118929047	0.59825	73.07855877510573	-9.492385295294167	17.52	-0.927245338695242	0.12311399067750846	-0.3536368577614675	-0.6629054593791965	0.08801655089571027	0.7435115592199487	2.8812	23.973	0.0	0.0	0.0
2021-10-01T23:29:11.000000	-1.6535	0.013638	0.39247	71.383	-0.44594	16.603	-1.6393694623601975	0.21613886953724187	0.39247	70.7904729380036	-9.189150814813033	16.603	-1.6393694623601975	0.21613886953724187	0.58847	70.7904729380036	-9.189150814813033	16.603	-0.927245338695242	0.12311399067750846	-0.3536368577614675	-0.6629054593791965	0.08801655089571027	0.7435115592199487	2.8812	23.973	0.0	0.0	0.0
2021-10-01T23:29:11.000000	-1.6951	0.013897	0.38287	69.276	-0.42734	15.856	-1.6806242622737104	0.22149317295561505	0.38287	68.70162868847763	-8.912519903267926	15.856	-1.6806242622737104	0.22149317295561505	0.57887	68.70162868847763	-8.912519903267926	15.856	-0.927245338695242	0.12311399067750846	-0.3536368577614675	-0.6629054593791965	0.08801655089571027	0.7435115592199487	2.8812	23.973	0.0	0.0	0.0
2021-10-01T23:29:11.000000	-1.7368	0.014152	0.37339	67.321	-0.4103	15.257	-1.721978798786812	0.22685575953175002	0.37339	66.76344793983374	-8.656061822509583	15.257	-1.721978798786812	0.22685575953175002	0.5693900000000001	66.76344793983374	-8.656061822509583	15.257	-0.927245338695242	0.12311399067750846	-0.3536368577614675	-0.6629054593791965	0.08801655089571027	0.7435115592199487	2.8812	23.973	0.0	0.0	0.0
2021-10-01T23:29:11.000000	-1.7784	0.014404	0.36397	65.482	-0.39451	14.779	-1.7632344564115097	0.23220311569659938	0.36397	64.94023994401614	-8.415057822362806	14.779	-1.7632344564115097	0.23220311569659938	0.5599700000000001	64.94023994401614	-8.415057822362806	14.779	-0.927245338695242	0.12311399067750846	-0.3536368577614675	-0.6629054593791965	0.08801655089571027	0.7435115592199487	2.8812	23.973	0.0	0.0	0.0
2021-10-01T23:29:11.000000	-1.8201	0.014654	0.35457	63.733	-0.37973	14.398	-1.8045896055754571	0.23756073994878874	0.35457	63.20623002374833	-8.186083926879464	14.398	-1.8045896055754571	0.23756073994878874	0.55057	63.20623002374833	-8.186083926879464	14.398	-0.927245338695242	0.12311399067750846	-0.3536368577614675	-0.6629054593791965	0.08801655089571027	0.7435115592199487	2.8812	23.973	0.0	0.0	0.0
2021-10-01T23:29:11.000000	-1.8618	0.014901	0.34514	62.054	-0.36579	14.091	-1.845945122329912	0.24291538680661076	0.34514	61.5415897133767	-7.966520813661755	14.091	-1.845945122329912	0.24291538680661076	0.54114	61.5415897133767	-7.966520813661755	14.091	-0.927245338695242	0.12311399067750846	-0.3536368577614675	-0.6629054593791965	0.08801655089571027	0.7435115592199487	2.8812	23.973	0.0	0.0	0.0
2021-10-01T23:29:11.000000	-1.9034	0.015145	0.33564	60.432	-0.35254	13.84	-1.887201760195963	0.24825480325314717	0.33564	59.933435350168104	-7.75462672079194	13.84	-1.887201760195963	0.24825480325314717	0.53164	59.933435350168104	-7.75462672079194	13.84	-0.927245338695242	0.12311399067750846	-0.3536368577614675	-0.6629054593791965	0.08801655089571027	0.7435115592199487	2.8812	23.973	0.0	0.0	0.0
2021-10-01T23:29:11.000000	-1.945	0.015387	0.32606	58.857	-0.33991	13.63	-1.928458643122352	0.25359223477010534	0.32606	58.37185086334317	-7.5491068740429546	13.63	-1.928458643122352	0.25359223477010534	0.52206	58.37185086334317	-7.5491068740429546	13.63	-0.927245338695242	0.12311399067750846	-0.3536368577614675	-0.6629054593791965	0.08801655089571027	0.7435115592199487	2.8812	23.973	0.0	0.0	0.0
2021-10-01T23:29:11.000000	-1.9866	0.015626	0.31636	57.324	-0.32781	13.45	-1.9697158936392487	0.25892668889269616	0.31636	56.851884956671555	-7.349259300737867	13.45	-1.9697158936392487	0.25892668889269616	0.5123599999999999	56.851884956671555	-7.349259300737867	13.45	-0.927245338695242	0.12311399067750846	-0.3536368577614675	-0.6629054593791965	0.08801655089571027	0.7435115592199487	2.8812	23.973	0.0	0.0	0.0
2021-10-01T23:29:11.000000	-2.0282	0.015862	0.30654	55.825	-0.31618	13.291	-2.0109735117466534	0.2642581656209196	0.30654	55.36560526365046	-7.15404421163587	13.291	-2.0109735117466534	0.2642581656209196	0.50254	55.36560526365046	-7.15404421163587	13.291	-0.927245338695242	0.12311399067750846	-0.3536368577614675	-0.6629054593791965	0.08801655089571027	0.7435115592199487	2.8812	23.973	0.0	0.0	0.0
2021-10-01T23:29:11.000000	-2.0697	0.016096	0.29657	54.355	-0.30497	13.148	-2.052132128435484	0.2695754044026466	0.29657	53.90805558684273	-6.962799332651593	13.148	-2.052132128435484	0.2695754044026466	0.49257	53.90805558684273	-6.962799332651593	13.148	-0.927245338695242	0.12311399067750846	-0.3536368577614675	-0.6629054593791965	0.08801655089571027	0.7435115592199487	2.8812	23.973	0.0	0.0	0.0
2021-10-01T23:29:11.000000	-2.1112	0.016328	0.28645	52.908	-0.29412	13.017	-2.093290990184653	0.2748906582547953	0.28645	52.473288489323835	-6.774729934882599	13.017	-2.093290990184653	0.2748906582547953	0.48245	52.473288489323835	-6.774729934882599	13.017	-0.927245338695242	0.12311399067750846	-0.3536368577614675	-0.6629054593791965	0.08801655089571027	0.7435115592199487	2.8812	23.973	0.0	0.0	0.0
2021-10-01T23:29:11.000000	-2.1527	0.016558	0.27616	51.478	-0.28359	12.895	-2.1344500969941604	0.2802039271773658	0.27616	51.05535408356582	-6.589061138722222	12.895	-2.1344500969941604	0.2802039271773658	0.47216	51.05535408356582	-6.589061138722222	12.895	-0.927245338695242	0.12311399067750846	-0.3536368577614675	-0.6629054593791965	0.08801655089571027	0.7435115592199487	2.8812	23.973	0.0	0.0	0.0
2021-10-01T23:29:11.000000	-2.1941	0.016785	0.26569	50.056	-0.27332	12.779	-2.1755103249152636	0.28550196568865077	0.26569	49.64532753827675	-6.404630624760477	12.779	-2.1755103249152636	0.28550196568865077	0.46169	49.64532753827675	-6.404630624760477	12.779	-0.927245338695242	0.12311399067750846	-0.3536368577614675	-0.6629054593791965	0.08801655089571027	0.7435115592199487	2.8812	23.973	0.0	0.0	0.0
2021-10-01T23:29:11.000000	-2.2355	0.01701	0.25502	48.637	-0.26326	12.667	-2.2165707978967055	0.29079801927035737	0.25502	48.23825265601952	-6.220776118911996	12.667	-2.2165707978967055	0.29079801927035737	0.45102000000000003	48.23825265601952	-6.220776118911996	12.667	-0.927245338695242	0.12311399067750846	-0.3536368577614675	-0.6629054593791965	0.08801655089571027	0.7435115592199487	2.8812	23.973	0.0	0.0	0.0
2021-10-01T23:29:11.000000	-2.2768	0.017232	0.24415	47.21	-0.25335	12.554	-2.2575323919897423	0.2960788424407784	0.24415	46.82321967592396	-6.036090241428421	12.554	-2.2575323919897423	0.2960788424407784	0.44015000000000004	46.82321967592396	-6.036090241428421	12.554	-0.927245338695242	0.12311399067750846	-0.3536368577614675	-0.6629054593791965	0.08801655089571027	0.7435115592199487	2.8812	23.973	0.0	0.0	0.0
2021-10-01T23:29:11.000000	-2.318	0.017453	0.23306	45.769	-0.24355	12.438	-2.298394862134037	0.3013464201294921	0.23306	45.394278710462125	-5.849798112703095	12.438	-2.298394862134037	0.3013464201294921	0.42906	45.394278710462125	-5.849798112703095	12.438	-0.927245338695242	0.12311399067750846	-0.3536368577614675	-0.6629054593791965	0.08801655089571027	0.7435115592199487	2.8812	23.973	0.0	0.0	0.0
2021-10-01T23:29:11.000000	-2.3592	0.017671	0.22174	44.303	-0.23381	12.315	-2.3392576998688392	0.3066110204238384	0.22174	43.94051877346218	-5.660502277635553	12.315	-2.3392576998688392	0.3066110204238384	0.41774	43.94051877346218	-5.660502277635553	12.315	-0.927245338695242	0.12311399067750846	-0.3536368577614675	-0.6629054593791965	0.08801655089571027	0.7435115592199487	2.8812	23.973	0.0	0.0	0.0
2021-10-01T23:29:11.000000	-2.4003	0.017887	0.21018	42.804	-0.22408	12.182	-2.3800215361850676	0.3118613827716883	0.21018	42.45400627311964	-5.467172871632881	12.182	-2.3800215361850676	0.3118613827716883	0.40618	42.45400627311964	-5.467172871632881	12.182	-0.927245338695242	0.12311399067750846	-0.3536368577614675	-0.6629054593791965	0.08801655089571027	0.7435115592199487	2.8812	23.973	0.0	0.0	0.0
2021-10-01T23:29:11.000000	-2.4414	0.018101	0.19835	41.261	-0.21432	12.036	-2.4207856175616347	0.31710976018995984	0.19835	40.923828997960946	-5.268422364242506	12.036	-2.4207856175616347	0.31710976018995984	0.39435	40.923828997960946	-5.268422364242506	12.036	-0.927245338695242	0.12311399067750846	-0.3536368577614675	-0.6629054593791965	0.08801655089571027	0.7435115592199487	2.8812	23.973	0.0	0.0	0.0
2021-10-01T23:29:11.000000	-2.4823	0.018313	0.18625	39.661	-0.20446	11.874	-2.4613514510407164	0.3223316466448167	0.18625	39.33709348283942	-5.062588390729817	11.874	-2.4613514510407164	0.3223316466448167	0.38225	39.33709348283942	-5.062588390729817	11.874	-0.927245338695242	0.12311399067750846	-0.3536368577614675	-0.6629054593791965	0.08801655089571027	0.7435115592199487	2.8812	23.973	0.0	0.0	0.0
2021-10-01T23:29:11.000000	-2.5232	0.018523	0.17384	37.988	-0.19444	11.695	-2.501917529580137	0.3275515481700954	0.17384	37.67792764293931	-4.847650920500548	11.695	-2.501917529580137	0.3275515481700954	0.36984	37.67792764293931	-4.847650920500548	11.695	-0.927245338695242	0.12311399067750846	-0.3536368577614675	-0.6629054593791965	0.08801655089571027	0.7435115592199487	2.8812	23.973	0.0	0.0	0.0
2021-10-01T23:29:11.000000	-2.564	0.018731	0.1611	36.22	-0.18416	11.498	-2.5423846067009834	0.33275721174887757	0.1611	35.92450950591692	-4.620815043353771	11.498	-2.5423846067009834	0.33275721174887757	0.3571	35.92450950591692	-4.620815043353771	11.498	-0.927245338695242	0.12311399067750846	-0.3536368577614675	-0.6629054593791965	0.08801655089571027	0.7435115592199487	2.8812	23.973	0.0	0.0	0.0
2021-10-01T23:29:11.000000	-2.6046	0.018937	0.14798	34.331	-0.1735	11.282	-2.5826534359243443	0.337936384364245	0.14798	34.05104969087549	-4.3787758791160485	11.282	-2.5826534359243443	0.337936384364245	0.34398	34.05104969087549	-4.3787758791160485	11.282	-0.927245338695242	0.12311399067750846	-0.3536368577614675	-0.6629054593791965	0.08801655089571027	0.7435115592199487	2.8812	23.973	0.0	0.0	0.0
2021-10-01T23:29:11.000000	-2.6451	0.019141	0.1344	32.28	-0.16226	11.048	-2.6228232637291318	0.34310131903311586	0.1344	32.01688164749496	-4.116311197893074	11.048	-2.6228232637291318	0.34310131903311586	0.3304	32.01688164749496	-4.116311197893074	11.048	-0.927245338695242	0.12311399067750846	-0.3536368577614675	-0.6629054593791965	0.08801655089571027	0.7435115592199487	2.8812	23.973	0.0	0.0	0.0
2021-10-01T23:29:11.000000	-2.6854	0.019343	0.12027	30.009	-0.15018	10.799	-2.662794843636434	0.3482397627385721	0.12027	29.764474275850485	-3.8260562090270924	10.799	-2.662794843636434	0.3482397627385721	0.31627	29.764474275850485	-3.8260562090270924	10.799	-0.927245338695242	0.12311399067750846	-0.3536368577614675	-0.6629054593791965	0.08801655089571027	0.7435115592199487	2.8812	23.973	0.0	0.0	0.0
2021-10-01T23:29:11.000000	-2.7255	0.019543	0.1054	27.429	-0.13681	10.538	-2.702568175646251	0.35335171548061356	0.1054	27.205553348286614	-3.496659118305759	10.538	-2.702568175646251	0.35335171548061356	0.3014	27.205553348286614	-3.496659118305759	10.538	-0.927245338695242	0.12311399067750846	-0.3536368577614675	-0.6629054593791965	0.08801655089571027	0.7435115592199487	2.8812	23.973	0.0	0.0	0.0
2021-10-01T23:29:11.000000	-2.7651	0.019741	0.089501	24.395	-0.12142	10.266	-2.741845520321847	0.3584004182084855	0.089501	24.19630091740468	-3.1096285519015576	10.266	-2.741845520321847	0.3584004182084855	0.285501	24.19630091740468	-3.1096285519015576	10.266	-0.927245338695242	0.12311399067750846	-0.3536368577614675	-0.6629054593791965	0.08801655089571027	0.7435115592199487	2.8812	23.973	0.0	0.0	0.0
2021-10-01T23:29:11.000000	-2.7912	0.019871	0.07807	22.0	-0.10944	10.083	-2.767732922395848	0.3617274760467339	0.07807	21.820815658892577	-2.80427906853586	10.083	-2.767732922395848	0.3617274760467339	0.27407000000000004	21.820815658892577	-2.80427906853586	10.083	-0.927245338695242	0.12311399067750846	-0.3536368577614675	-0.6629054593791965	0.08801655089571027	0.7435115592199487	2.8812	23.973	0.0	0.0	0.0
2021-10-01T23:29:11.000000	-2.8168	0.019998	0.065646	19.163	-0.09535	9.8988	-2.7931244596657963	0.36499029140602357	0.065646	19.00691950224706	-2.4426771496864625	9.8988	-2.7931244596657963	0.36499029140602357	0.261646	19.00691950224706	-2.4426771496864625	9.8988	-0.927245338695242	0.12311399067750846	-0.3536368577614675	-0.6629054593791965	0.08801655089571027	0.7435115592199487	2.8812	23.973	0.0	0.0	0.0
2021-10-01T23:29:11.000000	-2.8335	0.020081	0.056563	16.92	-0.084235	9.7775	-2.8096884516400333	0.36711891980886796	0.056563	16.782182903084635	-2.15681073407909	9.7775	-2.8096884516400333	0.36711891980886796	0.252563	16.782182903084635	-2.15681073407909	9.7775	-0.927245338695242	0.12311399067750846	-0.3536368577614675	-0.6629054593791965	0.08801655089571027	0.7435115592199487	2.8812	23.973	0.0	0.0	0.0
2021-10-01T23:29:11.000000	-2.8496	0.020161	0.046532	14.27	-0.071102	9.6592	-2.8256573323313074	0.3691710527158355	0.046532	14.153760400632372	-1.8190717456700043	9.6592	-2.8256573323313074	0.3691710527158355	0.242532	14.153760400632372	-1.8190717456700043	9.6592	-0.927245338695242	0.12311399067750846	-0.3536368577614675	-0.6629054593791965	0.08801655089571027	0.7435115592199487	2.8812	23.973	0.0	0.0	0.0
2021-10-01T23:29:11.000000	-2.8598	0.020212	0.039092	12.187	-0.06077	9.5836	-2.835774224141688	0.37047147614574194	0.039092	12.087722226606445	-1.55358725706171	9.5836	-2.835774224141688	0.37047147614574194	0.23509200000000002	12.087722226606445	-1.55358725706171	9.5836	-0.927245338695242	0.12311399067750846	-0.3536368577614675	-0.6629054593791965	0.08801655089571027	0.7435115592199487	2.8812	23.973	0.0	0.0	0.0
2021-10-01T23:29:11.000000	-2.8694	0.02026	0.03079	9.7524	-0.048671	9.5128	-2.845296004669106	0.37169540407977153	0.03079	9.672949943535382	-1.2432674756864803	9.5128	-2.845296004669106	0.37169540407977153	0.22679000000000002	9.672949943535382	-1.2432674756864803	9.5128	-0.927245338695242	0.12311399067750846	-0.3536368577614675	-0.6629054593791965	0.08801655089571027	0.7435115592199487	2.8812	23.973	0.0	0.0	0.0
2021-10-01T23:29:11.000000	-2.8777	0.020301	0.021281	6.8374	-0.034152	9.4507	-2.853528438681853	0.37275309554034	0.021281	6.781694098781195	-0.8716824362463169	9.4507	-2.853528438681853	0.37275309554034	0.217281	6.781694098781195	-0.8716824362463169	9.4507	-0.927245338695242	0.12311399067750846	-0.3536368577614675	-0.6629054593791965	0.08801655089571027	0.7435115592199487	2.8812	23.973	0.0	0.0	0.0
2021-10-01T23:29:11.000000	-2.8821	0.020323	0.014069	4.5548	-0.022762	9.4182	-2.857892588090252	0.3733140625101036	0.014069	4.517689589766201	-0.5806908981223107	9.4182	-2.857892588090252	0.3733140625101036	0.210069	4.517689589766201	-0.5806908981223107	9.4182	-0.927245338695242	0.12311399067750846	-0.3536368577614675	-0.6629054593791965	0.08801655089571027	0.7435115592199487	2.8812	23.973	0.0	0.0	0.0
2021-10-01T23:29:11.000000	-2.8848	0.020337	0.0061204	1.9912	-0.0099537	9.3975	-2.8605705275985036	0.3736587884739439	0.0061204	1.974976259547848	-0.2538607696476185	9.3975	-2.8605705275985036	0.3736587884739439	0.2021204	1.974976259547848	-0.2538607696476185	9.3975	-0.927245338695242	0.12311399067750846	-0.3536368577614675	-0.6629054593791965	0.08801655089571027	0.7435115592199487	2.8812	23.973	0.0	0.0	0.0
2021-10-01T23:29:11.000000	-2.8854	0.02034	-0.0022695	-0.73907	0.0036948	9.3933	-2.861165638881468	0.3737352839698208	-0.0022695	-0.7330482272247449	0.09422533104053629	9.3933	-2.861165638881468	0.3737352839698208	0.1937305	-0.7330482272247449	0.09422533104053629	9.3933	-0.927245338695242	0.12311399067750846	-0.3536368577614675	-0.6629054593791965	0.08801655089571027	0.7435115592199487	2.8812	23.973	0.0	0.0	0.0
2021-10-01T23:29:11.000000	-2.8799	0.020312	-0.018047	-5.82	0.029077	9.4345	-2.855710513386053	0.3730335790252218	-0.018047	-5.772582262940593	0.7419834833152776	9.4345	-2.855710513386053	0.3730335790252218	0.177953	-5.772582262940593	0.7419834833152776	9.4345	-0.927245338695242	0.12311399067750846	-0.3536368577614675	-0.6629054593791965	0.08801655089571027	0.7435115592199487	2.8812	23.973	0.0	0.0	0.0
2021-10-01T23:29:11.000000	-2.8692	0.020259	-0.031015	-9.8198	0.049006	9.5145	-2.8450976342414513	0.37166990558114593	-0.031015	-9.739801022715296	1.2518584847937348	9.5145	-2.8450976342414513	0.37166990558114593	0.164985	-9.739801022715296	1.2518584847937348	9.5145	-0.927245338695242	0.12311399067750846	-0.3536368577614675	-0.6629054593791965	0.08801655089571027	0.7435115592199487	2.8812	23.973	0.0	0.0	0.0
2021-10-01T23:29:11.000000	-2.8562	0.020194	-0.041846	-12.969	0.064653	9.6104	-2.8322035564439068	0.3700125031704808	-0.041846	-12.863353907050207	1.6532595901385623	9.6104	-2.8322035564439068	0.3700125031704808	0.154154	-12.863353907050207	1.6532595901385623	9.6104	-0.927245338695242	0.12311399067750846	-0.3536368577614675	-0.6629054593791965	0.08801655089571027	0.7435115592199487	2.8812	23.973	0.0	0.0	0.0
2021-10-01T23:29:11.000000	-2.8423	0.020125	-0.051302	-15.553	0.077462	9.7133	-2.8184167504568327	0.36824085374839505	-0.051302	-15.42631343319546	1.9825900287899296	9.7133	-2.8184167504568327	0.36824085374839505	0.144698	-15.42631343319546	1.9825900287899296	9.7133	-0.927245338695242	0.12311399067750846	-0.3536368577614675	-0.6629054593791965	0.08801655089571027	0.7435115592199487	2.8812	23.973	0.0	0.0	0.0
2021-10-01T23:29:11.000000	-2.8128	0.019978	-0.067712	-19.653	0.097779	9.928	-2.7891570511127055	0.3644803214335113	-0.067712	-19.4929296231342	2.50512762955865	9.928	-2.7891570511127055	0.3644803214335113	0.128288	-19.4929296231342	2.50512762955865	9.928	-0.927245338695242	0.12311399067750846	-0.3536368577614675	-0.6629054593791965	0.08801655089571027	0.7435115592199487	2.8812	23.973	0.0	0.0	0.0
2021-10-01T23:29:11.000000	-2.7823	0.019826	-0.082104	-22.867	0.11377	10.146	-2.758905499630306	0.3605922966254994	-0.082104	-22.680752075425797	2.9148100977539597	10.146	-2.758905499630306	0.3605922966254994	0.11389600000000001	-22.680752075425797	2.9148100977539597	10.146	-0.927245338695242	0.12311399067750846	-0.3536368577614675	-0.6629054593791965	0.08801655089571027	0.7435115592199487	2.8812	23.973	0.0	0.0	0.0
2021-10-01T23:29:11.000000	-2.7512	0.019671	-0.095263	-25.531	0.12715	10.363	-2.7280588368649425	0.3566277763216106	-0.095263	-25.323038819973924	3.2545096473345128	10.363	-2.7280588368649425	0.3566277763216106	0.10073700000000001	-25.323038819973924	3.2545096473345128	10.363	-0.927245338695242	0.12311399067750846	-0.3536368577614675	-0.6629054593791965	0.08801655089571027	0.7435115592199487	2.8812	23.973	0.0	0.0	0.0
2021-10-01T23:29:11.000000	-2.7198	0.019515	-0.10759	-27.822	0.13883	10.576	-2.696914557193013	0.35262550450217806	-0.10759	-27.595344499468453	3.546818253668496	10.576	-2.696914557193013	0.35262550450217806	0.08841	-27.595344499468453	3.546818253668496	10.576	-0.927245338695242	0.12311399067750846	-0.3536368577614675	-0.6629054593791965	0.08801655089571027	0.7435115592199487	2.8812	23.973	0.0	0.0	0.0
2021-10-01T23:29:11.000000	-2.6881	0.019357	-0.1193	-29.848	0.14933	10.782	-2.6654727831446854	0.34858448870241243	-0.1193	-29.6047915954462	3.8054852567179607	10.782	-2.6654727831446854	0.34858448870241243	0.0767	-29.6047915954462	3.8054852567179607	10.782	-0.927245338695242	0.12311399067750846	-0.3536368577614675	-0.6629054593791965	0.08801655089571027	0.7435115592199487	2.8812	23.973	0.0	0.0	0.0
2021-10-01T23:29:11.000000	-2.6563	0.019197	-0.13056	-31.677	0.15902	10.981	-2.6339320076777852	0.34452923495615034	-0.13056	-31.418822377404638	4.03920991995929	10.981	-2.6339320076777852	0.34452923495615034	0.06544	-31.418822377404638	4.03920991995929	10.981	-0.927245338695242	0.12311399067750846	-0.3536368577614675	-0.6629054593791965	0.08801655089571027	0.7435115592199487	2.8812	23.973	0.0	0.0	0.0
2021-10-01T23:29:11.000000	-2.6243	0.019036	-0.14144	-33.357	0.16812	11.17	-2.60219286178323	0.3404484827112627	-0.14144	-33.08504819858423	4.254092033766847	11.17	-2.60219286178323	0.3404484827112627	0.05456	-33.08504819858423	4.254092033766847	11.17	-0.927245338695242	0.12311399067750846	-0.3536368577614675	-0.6629054593791965	0.08801655089571027	0.7435115592199487	2.8812	23.973	0.0	0.0	0.0
2021-10-01T23:29:11.000000	-2.5923	0.018875	-0.15201	-34.92	0.17679	11.349	-2.570453715888675	0.33636773046637497	-0.15201	-34.63520832740969	4.454211357920733	11.349	-2.570453715888675	0.33636773046637497	0.04399	-34.63520832740969	4.454211357920733	11.349	-0.927245338695242	0.12311399067750846	-0.3536368577614675	-0.6629054593791965	0.08801655089571027	0.7435115592199487	2.8812	23.973	0.0	0.0	0.0
2021-10-01T23:29:11.000000	-2.5602	0.018711	-0.16231	-36.391	0.18514	11.517	-2.5386156911057163	0.3322717478102017	-0.16231	-36.0941009052904	4.642740317777312	11.517	-2.5386156911057163	0.3322717478102017	0.03369	-36.0941009052904	4.642740317777312	11.517	-0.927245338695242	0.12311399067750846	-0.3536368577614675	-0.6629054593791965	0.08801655089571027	0.7435115592199487	2.8812	23.973	0.0	0.0	0.0
2021-10-01T23:29:11.000000	-2.5279	0.018547	-0.17238	-37.788	0.19326	11.673	-2.5065791733649334	0.32815125912019194	-0.17238	-37.479579270715234	4.821973778212889	11.673	-2.5065791733649334	0.32815125912019194	0.023620000000000002	-37.479579270715234	4.821973778212889	11.673	-0.927245338695242	0.12311399067750846	-0.3536368577614675	-0.6629054593791965	0.08801655089571027	0.7435115592199487	2.8812	23.973	0.0	0.0	0.0
2021-10-01T23:29:11.000000	-2.4957	0.018382	-0.18224	-39.125	0.20122	11.818	-2.4746420246332312	0.32404203098231127	-0.18224	-38.80552935362003	4.993696634131259	11.818	-2.4746420246332312	0.32404203098231127	0.013759999999999994	-38.80552935362003	4.993696634131259	11.818	-0.927245338695242	0.12311399067750846	-0.3536368577614675	-0.6629054593791965	0.08801655089571027	0.7435115592199487	2.8812	23.973	0.0	0.0	0.0
2021-10-01T23:29:11.000000	-2.4633	0.018215	-0.19191	-40.412	0.20906	11.952	-2.442506628004044	0.3199063118810158	-0.19191	-40.0818709006892	5.15917388581581	11.952	-2.442506628004044	0.3199063118810158	0.00409000000000001	-40.0818709006892	5.15917388581581	11.952	-0.927245338695242	0.12311399067750846	-0.3536368577614675	-0.6629054593791965	0.08801655089571027	0.7435115592199487	2.8812	23.973	0.0	0.0	0.0
2021-10-01T23:29:11.000000	-2.4309	0.018047	-0.20139	-41.659	0.21681	12.075	-2.410371353905026	0.31576960031493134	-0.20139	-41.31852488390886	5.319660608902041	12.075	-2.410371353905026	0.31576960031493134	-0.005390000000000006	-41.31852488390886	5.319660608902041	12.075	-0.927245338695242	0.12311399067750846	-0.3536368577614675	-0.6629054593791965	0.08801655089571027	0.7435115592199487	2.8812	23.973	0.0	0.0	0.0
2021-10-01T23:29:11.000000	-2.3985	0.017877	-0.2107	-42.872	0.22452	12.188	-2.378236324866346	0.3116309038192686	-0.2107	-42.52143996550525	5.475941607644502	12.188	-2.378236324866346	0.3116309038192686	-0.01469999999999999	-42.52143996550525	5.475941607644502	12.188	-0.927245338695242	0.12311399067750846	-0.3536368577614675	-0.6629054593791965	0.08801655089571027	0.7435115592199487	2.8812	23.973	0.0	0.0	0.0
2021-10-01T23:29:11.000000	-2.366	0.017707	-0.21985	-44.058	0.2322	12.294	-2.346002049348755	0.3074799543066876	-0.21985	-43.697562173700526	5.628884517875362	12.294	-2.346002049348755	0.3074799543066876	-0.023849999999999982	-43.697562173700526	5.628884517875362	12.294	-0.927245338695242	0.12311399067750846	-0.3536368577614675	-0.6629054593791965	0.08801655089571027	0.7435115592199487	2.8812	23.973	0.0	0.0	0.0
2021-10-01T23:29:11.000000	-2.3335	0.017535	-0.22884	-45.222	0.23989	12.393	-2.3137680188915013	0.30332701986452837	-0.22884	-44.85184893123349	5.779141689032101	12.393	-2.3137680188915013	0.30332701986452837	-0.03283999999999998	-44.85184893123349	5.779141689032101	12.393	-0.927245338695242	0.12311399067750846	-0.3536368577614675	-0.6629054593791965	0.08801655089571027	0.7435115592199487	2.8812	23.973	0.0	0.0	0.0
2021-10-01T23:29:11.000000	-2.3009	0.017361	-0.23769	-46.369	0.24761	12.487	-2.281434987015675	0.29915984747587265	-0.23769	-45.98926011144637	5.927345621256408	12.487	-2.281434987015675	0.29915984747587265	-0.041690000000000005	-45.98926011144637	5.927345621256408	12.487	-0.927245338695242	0.12311399067750846	-0.3536368577614675	-0.6629054593791965	0.08801655089571027	0.7435115592199487	2.8812	23.973	0.0	0.0	0.0
2021-10-01T23:29:11.000000	-2.2683	0.017187	-0.2464	-47.504	0.25537	12.577	-2.2491019551398477	0.29499267508721694	-0.2464	-47.11475681298306	6.074118890042091	12.577	-2.2491019551398477	0.29499267508721694	-0.0504	-47.11475681298306	6.074118890042091	12.577	-0.927245338695242	0.12311399067750846	-0.3536368577614675	-0.6629054593791965	0.08801655089571027	0.7435115592199487	2.8812	23.973	0.0	0.0	0.0
2021-10-01T23:29:11.000000	-2.2357	0.017011	-0.25497	-48.63	0.26321	12.666	-2.2167691683243596	0.290823517768983	-0.25497	-48.231311529004145	6.219868784488262	12.666	-2.2167691683243596	0.290823517768983	-0.05896999999999997	-48.231311529004145	6.219868784488262	12.666	-0.927245338695242	0.12311399067750846	-0.3536368577614675	-0.6629054593791965	0.08801655089571027	0.7435115592199487	2.8812	23.973	0.0	0.0	0.0
2021-10-01T23:29:11.000000	-2.203	0.016833	-0.26341	-49.752	0.27115	12.755	-2.184337380090298	0.2866401225042525	-0.26341	-49.34388413285185	6.365227804736615	12.755	-2.184337380090298	0.2866401225042525	-0.06740999999999997	-49.34388413285185	6.365227804736615	12.755	-0.927245338695242	0.12311399067750846	-0.3536368577614675	-0.6629054593791965	0.08801655089571027	0.7435115592199487	2.8812	23.973	0.0	0.0	0.0
2021-10-01T23:29:11.000000	-2.1703	0.016654	-0.27173	-50.874	0.2792	12.846	-2.1519057143864053	0.28245573477473296	-0.27173	-50.45644325838093	6.51069599611177	12.846	-2.1519057143864053	0.28245573477473296	-0.07573000000000002	-50.45644325838093	6.51069599611177	12.846	-0.927245338695242	0.12311399067750846	-0.3536368577614675	-0.6629054593791965	0.08801655089571027	0.7435115592199487	2.8812	23.973	0.0	0.0	0.0
2021-10-01T23:29:11.000000	-2.1375	0.016474	-0.27994	-51.999	0.28741	12.939	-2.11937492473377	0.2782581015635061	-0.27994	-51.57196017345029	6.656690572360732	12.939	-2.11937492473377	0.2782581015635061	-0.08394000000000001	-51.57196017345029	6.656690572360732	12.939	-0.927245338695242	0.12311399067750846	-0.3536368577614675	-0.6629054593791965	0.08801655089571027	0.7435115592199487	2.8812	23.973	0.0	0.0	0.0
2021-10-01T23:29:11.000000	-2.1048	0.016292	-0.28804	-53.132	0.29579	13.037	-2.0869436266203847	0.2740707364396191	-0.28804	-52.69539597670385	6.803834108977303	13.037	-2.0869436266203847	0.2740707364396191	-0.09204000000000001	-52.69539597670385	6.803834108977303	13.037	-0.927245338695242	0.12311399067750846	-0.3536368577614675	-0.6629054593791965	0.08801655089571027	0.7435115592199487	2.8812	23.973	0.0	0.0	0.0
2021-10-01T23:29:11.000000	-2.072	0.016109	-0.29603	-54.276	0.30437	13.141	-2.0544132045582573	0.26987012583402487	-0.29603	-53.82972438660388	6.952523970412706	13.141	-2.0544132045582573	0.26987012583402487	-0.10003000000000001	-53.82972438660388	6.952523970412706	13.141	-0.927245338695242	0.12311399067750846	-0.3536368577614675	-0.6629054593791965	0.08801655089571027	0.7435115592199487	2.8812	23.973	0.0	0.0	0.0
2021-10-01T23:29:11.000000	-2.0392	0.015924	-0.30392	-55.434	0.31318	13.252	-2.0218830275564676	0.2656675302988523	-0.30392	-54.97791912161265	7.103157521118161	13.252	-2.0218830275564676	0.2656675302988523	-0.10792000000000002	-54.97791912161265	7.103157521118161	13.252	-0.927245338695242	0.12311399067750846	-0.3536368577614675	-0.6629054593791965	0.08801655089571027	0.7435115592199487	2.8812	23.973	0.0	0.0	0.0
2021-10-01T23:29:11.000000	-2.0063	0.015738	-0.31172	-56.609	0.32224	13.372	-1.9892537266059356	0.26145168928197243	-0.31172	-56.14295512549415	7.256122200896998	13.372	-1.9892537266059356	0.26145168928197243	-0.11571999999999999	-56.14295512549415	7.256122200896998	13.372	-0.927245338695242	0.12311399067750846	-0.3536368577614675	-0.6629054593791965	0.08801655089571027	0.7435115592199487	2.8812	23.973	0.0	0.0	0.0
2021-10-01T23:29:11.000000	-1.9735	0.01555	-0.31944	-57.805	0.33158	13.504	-1.9567239171946538	0.25724611635243255	-0.31944	-57.32879858149976	7.41193790436962	13.504	-1.9567239171946538	0.25724611635243255	-0.12344	-57.32879858149976	7.41193790436962	13.504	-0.927245338695242	0.12311399067750846	-0.3536368577614675	-0.6629054593791965	0.08801655089571027	0.7435115592199487	2.8812	23.973	0.0	0.0	0.0
2021-10-01T23:29:11.000000	-1.9406	0.015361	-0.32708	-59.023	0.34122	13.651	-1.9240949838346293	0.25302729794118534	-0.32708	-58.536439503815224	7.570747011000993	13.651	-1.9240949838346293	0.25302729794118534	-0.13107999999999997	-58.536439503815224	7.570747011000993	13.651	-0.927245338695242	0.12311399067750846	-0.3536368577614675	-0.6629054593791965	0.08801655089571027	0.7435115592199487	2.8812	23.973	0.0	0.0	0.0
2021-10-01T23:29:11.000000	-1.9077	0.01517	-0.33465	-60.266	0.35121	13.817	-1.891466295534943	0.24880649460035983	-0.33465	-59.76884916029943	7.732966734538119	13.817	-1.891466295534943	0.24880649460035983	-0.13865	-59.76884916029943	7.732966734538119	13.817	-0.927245338695242	0.12311399067750846	-0.3536368577614675	-0.6629054593791965	0.08801655089571027	0.7435115592199487	2.8812	23.973	0.0	0.0	0.0
2021-10-01T23:29:11.000000	-1.8748	0.014978	-0.34217	-61.539	0.36157	14.007	-1.8588377297654262	0.2445846987947452	-0.34217	-61.03098742429461	7.899229575122694	14.007	-1.8588377297654262	0.2445846987947452	-0.14616999999999997	-61.03098742429461	7.899229575122694	14.007	-0.927245338695242	0.12311399067750846	-0.3536368577614675	-0.6629054593791965	0.08801655089571027	0.7435115592199487	2.8812	23.973	0.0	0.0	0.0
2021-10-01T23:29:11.000000	-1.8419	0.014783	-0.34964	-62.846	0.37234	14.229	-1.8262095315864169	0.24035992559476327	-0.34964	-62.32681925375044	8.070065352023011	14.229	-1.8262095315864169	0.24035992559476327	-0.15364	-62.32681925375044	8.070065352023011	14.229	-0.927245338695242	0.12311399067750846	-0.3536368577614675	-0.6629054593791965	0.08801655089571027	0.7435115592199487	2.8812	23.973	0.0	0.0	0.0
2021-10-01T23:29:11.000000	-1.809	0.014588	-0.35708	-64.192	0.38359	14.492	-1.7935813334074073	0.23613515239478128	-0.35708	-63.661298395500694	8.246156188620223	14.492	-1.7935813334074073	0.23613515239478128	-0.16108	-63.661298395500694	8.246156188620223	14.492	-0.927245338695242	0.12311399067750846	-0.3536368577614675	-0.6629054593791965	0.08801655089571027	0.7435115592199487	2.8812	23.973	0.0	0.0	0.0
2021-10-01T23:29:11.000000	-1.7761	0.01439	-0.36451	-65.584	0.39538	14.804	-1.7609535028189054	0.23190740180043198	-0.36451	-65.04136475125905	8.428419343985954	14.804	-1.7609535028189054	0.23190740180043198	-0.16851	-65.04136475125905	8.428419343985954	14.804	-0.927245338695242	0.12311399067750846	-0.3536368577614675	-0.6629054593791965	0.08801655089571027	0.7435115592199487	2.8812	23.973	0.0	0.0	0.0
2021-10-01T23:29:11.000000	-1.7431	0.014191	-0.37195	-67.033	0.40781	15.177	-1.728226548281661	0.22766640572437533	-0.37195	-66.47792318068888	8.618301896460121	15.177	-1.728226548281661	0.22766640572437533	-0.17595	-66.47792318068888	8.618301896460121	15.177	-0.927245338695242	0.12311399067750846	-0.3536368577614675	-0.6629054593791965	0.08801655089571027	0.7435115592199487	2.8812	23.973	0.0	0.0	0.0
2021-10-01T23:29:11.000000	-1.7102	0.01399	-0.37942	-68.551	0.42099	15.623	-1.6955990852836664	0.22343567773565864	-0.37942	-67.98286978294101	8.81738337919972	15.623	-1.6955990852836664	0.22343567773565864	-0.18341999999999997	-67.98286978294101	8.81738337919972	15.623	-0.927245338695242	0.12311399067750846	-0.3536368577614675	-0.6629054593791965	0.08801655089571027	0.7435115592199487	2.8812	23.973	0.0	0.0	0.0
2021-10-01T23:29:11.000000	-1.6773	0.013786	-0.38696	-70.155	0.43507	16.156	-1.66297198987618	0.2192019723525746	-0.38696	-69.57305807990505	9.02789567479922	16.156	-1.66297198987618	0.2192019723525746	-0.19096000000000002	-69.57305807990505	9.02789567479922	16.156	-0.927245338695242	0.12311399067750846	-0.3536368577614675	-0.6629054593791965	0.08801655089571027	0.7435115592199487	2.8812	23.973	0.0	0.0	0.0
2021-10-01T23:29:11.000000	-1.6445	0.013582	-0.39458	-71.866	0.45023	16.787	-1.630444140947605	0.21498051998640885	-0.39458	-71.26930777672207	9.252590560473493	16.787	-1.630444140947605	0.21498051998640885	-0.19857999999999998	-71.26930777672207	9.252590560473493	16.787	-0.927245338695242	0.12311399067750846	-0.3536368577614675	-0.6629054593791965	0.08801655089571027	0.7435115592199487	2.8812	23.973	0.0	0.0	0.0
2021-10-01T23:29:11.000000	-1.6116	0.013375	-0.40232	-73.709	0.46669	17.528	-1.5978174131306253	0.21074383720895745	-0.40232	-73.0964035364828	9.49474963270571	17.528	-1.5978174131306253	0.21074383720895745	-0.20632	-73.0964035364828	9.49474963270571	17.528	-0.927245338695242	0.12311399067750846	-0.3536368577614675	-0.6629054593791965	0.08801655089571027	0.7435115592199487	2.8812	23.973	0.0	0.0	0.0
2021-10-01T23:29:11.000000	-1.5788	0.013166	-0.41021	-75.717	0.48472	18.388	-1.5652901768528964	0.2065174225188461	-0.41021	-75.08706361408247	9.75868435257195	18.388	-1.5652901768528964	0.2065174225188461	-0.21421	-75.08706361408247	9.75868435257195	18.388	-0.927245338695242	0.12311399067750846	-0.3536368577614675	-0.6629054593791965	0.08801655089571027	0.7435115592199487	2.8812	23.973	0.0	0.0	0.0
2021-10-01T23:29:11.000000	-1.546	0.012955	-0.41826	-77.926	0.50464	19.372	-1.532763185635506	0.2022890228991565	-0.41826	-77.27697753227521	10.049123394895307	19.372	-1.532763185635506	0.2022890228991565	-0.22226	-77.27697753227521	10.049123394895307	19.372	-0.927245338695242	0.12311399067750846	-0.3536368577614675	-0.6629054593791965	0.08801655089571027	0.7435115592199487	2.8812	23.973	0.0	0.0	0.0
2021-10-01T23:29:11.000000	-1.5133	0.012742	-0.42649	-80.376	0.52679	20.48	-1.5003356859573656	0.19807089136680692	-0.42649	-79.70580222236825	10.371305404471379	20.48	-1.5003356859573656	0.19807089136680692	-0.23048999999999997	-79.70580222236825	10.371305404471379	20.48	-0.927245338695242	0.12311399067750846	-0.3536368577614675	-0.6629054593791965	0.08801655089571027	0.7435115592199487	2.8812	23.973	0.0	0.0	0.0
2021-10-01T23:29:11.000000	-1.4806	0.012526	-0.43492	-83.115	0.55157	21.705	-1.4679085538697325	0.19384978244008993	-0.43492	-82.42112698217157	10.731508815336568	21.705	-1.4679085538697325	0.19384978244008993	-0.23891999999999997	-82.42112698217157	10.731508815336568	21.705	-0.927245338695242	0.12311399067750846	-0.3536368577614675	-0.6629054593791965	0.08801655089571027	0.7435115592199487	2.8812	23.973	0.0	0.0	0.0
2021-10-01T23:29:11.000000	-1.4589	0.012381	-0.44065	-85.125	0.56977	22.579	-1.4463898348203919	0.1910469703744078	-0.44065	-84.41375115922072	10.995857314555325	22.579	-1.4463898348203919	0.1910469703744078	-0.24464999999999998	-84.41375115922072	10.995857314555325	22.579	-0.927245338695242	0.12311399067750846	-0.3536368577614675	-0.6629054593791965	0.08801655089571027	0.7435115592199487	2.8812	23.973	0.0	0.0	0.0
2021-10-01T23:29:11.000000	-1.4444	0.012284	-0.44452	-86.556	0.58272	23.185	-1.4320109808045833	0.1891740138367172	-0.44452	-85.83238150675844	11.184050405674549	23.185	-1.4320109808045833	0.1891740138367172	-0.24852000000000002	-85.83238150675844	11.184050405674549	23.185	-0.927245338695242	0.12311399067750846	-0.3536368577614675	-0.6629054593791965	0.08801655089571027	0.7435115592199487	2.8812	23.973	0.0	0.0	0.0
2021-10-01T23:29:11.000000	-1.4347	0.012219	-0.44711	-87.553	0.59175	23.597	-1.4223920368111307	0.1879209609843544	-0.44711	-86.82076245408192	11.315174941395231	23.597	-1.4223920368111307	0.1879209609843544	-0.25111	-86.82076245408192	11.315174941395231	23.597	-0.927245338695242	0.12311399067750846	-0.3536368577614675	-0.6629054593791965	0.08801655089571027	0.7435115592199487	2.8812	23.973	0.0	0.0	1.0
2021-10-01T23:29:11.000000	-1.3935	0.011938	-0.45835	-92.233	0.6341	25.419	-1.3815369184769868	0.18259383540829358	-0.45835	-91.46030851449183	11.930647016988443	25.419	-1.3815369184769868	0.18259383540829358	-0.26234999999999997	-91.46030851449183	11.930647016988443	25.419	-0.927245338695242	0.12311399067750846	-0.3536368577614675	-0.6629054593791965	0.08801655089571027	0.7435115592199487	2.8812	23.973	0.0	0.0	490.47
2021-10-01T23:29:11.000000	-1.3523	0.011652	-0.46978	-97.677	0.68335	27.286	-1.3406824127936894	0.17726174750828722	-0.46978	-96.85725221562092	12.646580148881995	27.286	-1.3406824127936894	0.17726174750828722	-0.27377999999999997	-96.85725221562092	12.646580148881995	27.286	-0.927245338695242	0.12311399067750846	-0.3536368577614675	-0.6629054593791965	0.08801655089571027	0.7435115592199487	2.8812	23.973	0.0	0.0	0.0
2021-10-01T23:29:11.000000	-1.3112	0.011362	-0.48129	-103.99	0.74051	29.116	-1.29992764370998	0.17193794276604257	-0.48129	-103.11567860485579	13.476842394277053	29.116	-1.29992764370998	0.17193794276604257	-0.28529	-103.11567860485579	13.476842394277053	29.116	-0.927245338695242	0.12311399067750846	-0.3536368577614675	-0.6629054593791965	0.08801655089571027	0.7435115592199487	2.8812	23.973	0.0	0.0	0.0
2021-10-01T23:29:11.000000	-1.2701	0.011066	-0.49276	-111.28	0.80662	30.817	-1.259173609807286	0.16660818323506324	-0.49276	-110.34264644804531	14.435699174826016	30.817	-1.259173609807286	0.16660818323506324	-0.29675999999999997	-110.34264644804531	14.435699174826016	30.817	-0.927245338695242	0.12311399067750846	-0.3536368577614675	-0.6629054593791965	0.08801655089571027	0.7435115592199487	2.8812	23.973	0.0	0.0	0.0
2021-10-01T23:29:11.000000	-1.2289	0.010765	-0.50404	-119.67	0.88278	32.286	-1.2183209420765262	0.16126120836322008	-0.50404	-118.66009413106494	15.539313412606354	32.286	-1.2183209420765262	0.16126120836322008	-0.30804000000000004	-118.66009413106494	15.539313412606354	32.286	-0.927245338695242	0.12311399067750846	-0.3536368577614675	-0.6629054593791965	0.08801655089571027	0.7435115592199487	2.8812	23.973	0.0	0.0	0.0
2021-10-01T23:29:11.000000	-1.1876	0.010458	-0.51496	-129.27	0.97021	33.413	-1.1773697630478694	0.15589602568572394	-0.51496	-128.1770432939113	16.80237423327087	33.413	-1.1773697630478694	0.15589602568572394	-0.31895999999999997	-128.1770432939113	16.80237423327087	33.413	-0.927245338695242	0.12311399067750846	-0.3536368577614675	-0.6629054593791965	0.08801655089571027	0.7435115592199487	2.8812	23.973	0.0	0.0	0.0
2021-10-01T23:29:11.000000	-1.1461	0.010144	-0.52536	-140.23	1.0703	34.074	-1.1362209487725732	0.15049938972086746	-0.52536	-139.04219333801706	18.244640688253806	34.074	-1.1362209487725732	0.15049938972086746	-0.32936000000000004	-139.04219333801706	18.244640688253806	34.074	-0.927245338695242	0.12311399067750846	-0.3536368577614675	-0.6629054593791965	0.08801655089571027	0.7435115592199487	2.8812	23.973	0.0	0.0	0.0
2021-10-01T23:29:11.000000	-1.1046	0.0098242	-0.53508	-152.7	1.1846	34.137	-1.0950728451722582	0.14509699746023416	-0.53508	-151.40422405998768	19.886030623355673	34.137	-1.0950728451722582	0.14509699746023416	-0.33908	-151.40422405998768	19.886030623355673	34.137	-0.927245338695242	0.12311399067750846	-0.3536368577614675	-0.6629054593791965	0.08801655089571027	0.7435115592199487	2.8812	23.973	0.0	0.0	0.0
2021-10-01T23:29:11.000000	-1.0628	0.0094974	-0.54395	-166.86	1.315	33.445	-1.053627859846392	0.13965089889532223	-0.54395	-165.44154753984486	21.75047522748076	33.445	-1.053627859846392	0.13965089889532223	-0.34795000000000004	-165.44154753984486	21.75047522748076	33.445	-0.927245338695242	0.12311399067750846	-0.3536368577614675	-0.6629054593791965	0.08801655089571027	0.7435115592199487	2.8812	23.973	0.0	0.0	0.0
2021-10-01T23:29:11.000000	-1.0208	0.0091641	-0.55182	-182.96	1.4637	31.819	-1.0119851780088018	0.13417384327544454	-0.55182	-181.40201040849595	23.870790465460736	31.819	-1.0119851780088018	0.13417384327544454	-0.35581999999999997	-181.40201040849595	23.870790465460736	31.819	-0.927245338695242	0.12311399067750846	-0.3536368577614675	-0.6629054593791965	0.08801655089571027	0.7435115592199487	2.8812	23.973	0.0	0.0	0.0
2021-10-01T23:29:11.000000	-0.97861	0.0088242	-0.55854	-201.26	1.6335	29.043	-0.9701547365603957	0.128666956655814	-0.55854	-199.54331042663804	26.281613082692584	29.043	-0.9701547365603957	0.128666956655814	-0.36254000000000003	-199.54331042663804	26.281613082692584	29.043	-0.927245338695242	0.12311399067750846	-0.3536368577614675	-0.6629054593791965	0.08801655089571027	0.7435115592199487	2.8812	23.973	0.0	0.0	0.0
2021-10-01T23:29:11.000000	-0.93624	0.0084779	-0.56397	-222.09	1.8275	24.853	-0.928146435643031	0.12313166283108024	-0.56397	-220.19258113115586	29.0264546758528	24.853	-0.928146435643031	0.12313166283108024	-0.36796999999999996	-220.19258113115586	29.0264546758528	24.853	-0.927245338695242	0.12311399067750846	-0.3536368577614675	-0.6629054593791965	0.08801655089571027	0.7435115592199487	2.8812	23.973	0.0	0.0	0.0
2021-10-01T23:29:11.000000	-0.89372	0.0081257	-0.568	-245.88	2.0498	18.922	-0.8859899879352967	0.11757213393871332	-0.568	-243.77608000767668	32.162072323325226	18.922	-0.8859899879352967	0.11757213393871332	-0.37199999999999994	-243.77608000767668	32.162072323325226	18.922	-0.927245338695242	0.12311399067750846	-0.3536368577614675	-0.6629054593791965	0.08801655089571027	0.7435115592199487	2.8812	23.973	0.0	0.0	0.0
2021-10-01T23:29:11.000000	-0.85108	0.007768	-0.57049	-273.12	2.3053	10.838	-0.8437151183687986	0.11199244286970435	-0.57049	-270.77951440503966	35.75336888547598	10.838	-0.8437151183687986	0.11199244286970435	-0.37449000000000005	-270.77951440503966	35.75336888547598	10.838	-0.927245338695242	0.12311399067750846	-0.3536368577614675	-0.6629054593791965	0.08801655089571027	0.7435115592199487	2.8812	23.973	0.0	0.0	0.0
2021-10-01T23:29:11.000000	-0.80838	0.0074055	-0.57135	-304.44	2.5999	0.078907	-0.8013812890597656	0.10640063615955667	-0.57135	-301.8274142123912	39.883393911145816	0.078907	-0.8013812890597656	0.10640063615955667	-0.37535	-301.8274142123912	39.883393911145816	0.078907	-0.927245338695242	0.12311399067750846	-0.3536368577614675	-0.6629054593791965	0.08801655089571027	0.7435115592199487	2.8812	23.973	0.0	0.0	0.0
