# Supplementary material for: Direct evidence of substorm-related impulsive injections of electrons at Mercury
Source: Nat Commun. 2023 Jul 18;14:4019. doi: 10.1038/s41467-023-39565-4 (PMC10354196; doi:10.1038/s41467-023-39565-4)
Supplement: Supplementary file 3 — SourceDatafile [file 41467_2023_39565_MOESM3_ESM.zip › SourceDataFile/FieldLinetracing/Final_KT17tracing_000689.txt]

2021-10-01T23:26:29.000000	-0.61246	0.14566	0.55382	491.49	-112.0	-92.665	-0.5899972403004208	0.2196072486005131	0.55382	474.0631402554333	-171.37840923277747	-92.665	-0.5899972403004208	0.2196072486005131	0.7498199999999999	474.0631402554333	-171.37840923277747	-92.665	-0.879456387600015	0.3218901348231371	-0.35063257608652815	-0.6281972793801496	0.233476571579136	0.7421973246401734	2.7353	23.308	0.0	0.0	0.0
2021-10-01T23:26:29.000000	-0.64901	0.15396	0.5599	439.0	-99.239	-63.522	-0.6252548279384887	0.2323231840338169	0.5599	423.5322709635388	-152.281957478447	-63.522	-0.6252548279384887	0.2323231840338169	0.7559	423.5322709635388	-152.281957478447	-63.522	-0.879456387600015	0.3218901348231371	-0.35063257608652815	-0.6281972793801496	0.233476571579136	0.7421973246401734	2.7353	23.308	0.0	0.0	0.0
2021-10-01T23:26:29.000000	-0.68578	0.16224	0.56444	393.7	-88.238	-40.297	-0.6607332084335465	0.24504622680855848	0.56444	379.9215704076454	-135.8132356693872	-40.297	-0.6607332084335465	0.24504622680855848	0.76044	379.9215704076454	-135.8132356693872	-40.297	-0.879456387600015	0.3218901348231371	-0.35063257608652815	-0.6281972793801496	0.233476571579136	0.7421973246401734	2.7353	23.308	0.0	0.0	0.0
2021-10-01T23:26:29.000000	-0.72272	0.17048	0.56746	354.37	-78.704	-21.794	-0.6963852091495218	0.25775040112049635	0.56746	342.056132884599	-121.5319648159838	-21.794	-0.6963852091495218	0.25775040112049635	0.76346	342.056132884599	-121.5319648159838	-21.794	-0.879456387600015	0.3218901348231371	-0.35063257608652815	-0.6281972793801496	0.233476571579136	0.7421973246401734	2.7353	23.308	0.0	0.0	0.0
2021-10-01T23:26:29.000000	-0.75976	0.17866	0.569	320.05	-70.399	-7.092	-0.7321438081545597	0.27040728056200536	0.569	309.01235437711125	-109.08430933601134	-7.092	-0.7321438081545597	0.27040728056200536	0.7649999999999999	309.01235437711125	-109.08430933601134	-7.092	-0.879456387600015	0.3218901348231371	-0.35063257608652815	-0.6281972793801496	0.233476571579136	0.7421973246401734	2.7353	23.308	0.0	0.0	0.0
2021-10-01T23:26:29.000000	-0.79685	0.18678	0.56912	289.96	-63.133	4.531	-0.7679593822092047	0.2830107386246264	0.56912	280.03939308181424	-98.18612738757497	4.531	-0.7679593822092047	0.2830107386246264	0.76512	280.03939308181424	-98.18612738757497	4.531	-0.879456387600015	0.3218901348231371	-0.35063257608652815	-0.6281972793801496	0.233476571579136	0.7421973246401734	2.7353	23.308	0.0	0.0	0.0
2021-10-01T23:26:29.000000	-0.83394	0.19481	0.56787	263.47	-56.751	13.643	-0.803785983979076	0.29552487485622675	0.56787	254.53098835778675	-88.60639292177635	13.643	-0.803785983979076	0.29552487485622675	0.76387	254.53098835778675	-88.60639292177635	13.643	-0.879456387600015	0.3218901348231371	-0.35063257608652815	-0.6281972793801496	0.233476571579136	0.7421973246401734	2.7353	23.308	0.0	0.0	0.0
2021-10-01T23:26:29.000000	-0.87098	0.20275	0.5653	240.04	-51.126	20.694	-0.8395739902247179	0.30794356274834733	0.5653	231.9667705503908	-80.15289661903887	20.694	-0.8395739902247179	0.30794356274834733	0.7613000000000001	231.9667705503908	-80.15289661903887	20.694	-0.879456387600015	0.3218901348231371	-0.35063257608652815	-0.6281972793801496	0.233476571579136	0.7421973246401734	2.7353	23.308	0.0	0.0	0.0
2021-10-01T23:26:29.000000	-0.90793	0.21057	0.56151	219.27	-46.154	26.046	-0.8752873782596409	0.3202321271505472	0.56151	211.96249688157405	-72.67341007362123	26.046	-0.8752873782596409	0.3202321271505472	0.7575099999999999	211.96249688157405	-72.67341007362123	26.046	-0.879456387600015	0.3218901348231371	-0.35063257608652815	-0.6281972793801496	0.233476571579136	0.7421973246401734	2.7353	23.308	0.0	0.0	0.0
2021-10-01T23:26:29.000000	-0.94478	0.21828	0.55656	200.8	-41.747	29.99	-0.9109149981342621	0.3323992674090258	0.55656	194.1716626821418	-66.03648552317526	29.99	-0.9109149981342621	0.3323992674090258	0.7525600000000001	194.1716626821418	-66.03648552317526	29.99	-0.879456387600015	0.3218901348231371	-0.35063257608652815	-0.6281972793801496	0.233476571579136	0.7421973246401734	2.7353	23.308	0.0	0.0	0.0
2021-10-01T23:26:29.000000	-0.98149	0.22587	0.55055	184.34	-37.834	32.764	-0.9464183765587086	0.34443015766912466	0.55055	178.3151528052617	-60.13612421861066	32.764	-0.9464183765587086	0.34443015766912466	0.74655	178.3151528052617	-60.13612421861066	32.764	-0.879456387600015	0.3218901348231371	-0.35063257608652815	-0.6281972793801496	0.233476571579136	0.7421973246401734	2.7353	23.308	0.0	0.0	0.0
2021-10-01T23:26:29.000000	-1.0181	0.23332	0.54357	169.65	-34.355	34.562	-0.981839662727929	0.3563098498418287	0.54357	164.16212751169618	-54.88337103197651	34.562	-0.981839662727929	0.3563098498418287	0.7395700000000001	164.16212751169618	-54.88337103197651	34.562	-0.879456387600015	0.3218901348231371	-0.35063257608652815	-0.6281972793801496	0.233476571579136	0.7421973246401734	2.7353	23.308	0.0	0.0	0.0
2021-10-01T23:26:29.000000	-1.0545	0.24064	0.53572	156.53	-31.259	35.547	-1.0170684602134281	0.36803479025641894	0.53572	151.5203428822499	-50.20310422519127	35.547	-1.0170684602134281	0.36803479025641894	0.7317199999999999	151.5203428822499	-50.20310422519127	35.547	-0.879456387600015	0.3218901348231371	-0.35063257608652815	-0.6281972793801496	0.233476571579136	0.7421973246401734	2.7353	23.308	0.0	0.0	0.0
2021-10-01T23:26:29.000000	-1.0908	0.24784	0.5271	144.8	-28.503	35.855	-1.0522127148403173	0.37962838187939674	0.5271	140.21642405215636	-46.03059238186999	35.855	-1.0522127148403173	0.37962838187939674	0.7231000000000001	140.21642405215636	-46.03059238186999	35.855	-0.879456387600015	0.3218901348231371	-0.35063257608652815	-0.6281972793801496	0.233476571579136	0.7421973246401734	2.7353	23.308	0.0	0.0	0.0
2021-10-01T23:26:29.000000	-1.1269	0.2549	0.51783	134.33	-26.052	35.606	-1.0871756307330682	0.3910585223980615	0.51783	130.12563915475152	-42.3151703123998	35.606	-1.0871756307330682	0.3910585223980615	0.71383	130.12563915475152	-42.3151703123998	35.606	-0.879456387600015	0.3218901348231371	-0.35063257608652815	-0.6281972793801496	0.233476571579136	0.7421973246401734	2.7353	23.308	0.0	0.0	0.0
2021-10-01T23:26:29.000000	-1.1629	0.26183	0.50802	124.99	-23.873	34.901	-1.1220552290689012	0.4023473894772225	0.50802	121.12301126303296	-39.00815775674606	34.901	-1.1220552290689012	0.4023473894772225	0.7040200000000001	121.12301126303296	-39.00815775674606	34.901	-0.879456387600015	0.3218901348231371	-0.35063257608652815	-0.6281972793801496	0.233476571579136	0.7421973246401734	2.7353	23.308	0.0	0.0	0.0
2021-10-01T23:26:29.000000	-1.1988	0.26864	0.49778	116.68	-21.94	33.833	-1.156850284546124	0.4135049077647711	0.49778	113.11247968248765	-36.07149761347345	33.833	-1.156850284546124	0.4135049077647711	0.6937800000000001	113.11247968248765	-36.07149761347345	33.833	-0.879456387600015	0.3218901348231371	-0.35063257608652815	-0.6281972793801496	0.233476571579136	0.7421973246401734	2.7353	23.308	0.0	0.0	0.0
2021-10-01T23:26:29.000000	-1.2347	0.27533	0.48725	109.3	-20.23	32.485	-1.1916600436436486	0.4245433302776254	0.48725	105.99761612809485	-33.47011017551399	32.485	-1.1916600436436486	0.4245433302776254	0.68325	105.99761612809485	-33.47011017551399	32.485	-0.879456387600015	0.3218901348231371	-0.35063257608652815	-0.6281972793801496	0.233476571579136	0.7421973246401734	2.7353	23.308	0.0	0.0	0.0
2021-10-01T23:26:29.000000	-1.2705	0.2819	0.47652	102.78	-18.722	30.937	-1.2263852598825635	0.43545040399886725	0.47652	99.71152119816915	-31.174576570453404	30.937	-1.2263852598825635	0.43545040399886725	0.67252	99.71152119816915	-31.174576570453404	30.937	-0.879456387600015	0.3218901348231371	-0.35063257608652815	-0.6281972793801496	0.233476571579136	0.7421973246401734	2.7353	23.308	0.0	0.0	0.0
2021-10-01T23:26:29.000000	-1.3063	0.28838	0.46572	97.036	-17.395	29.261	-1.261121503836705	0.4462681558890885	0.46572	94.17340098397742	-29.153762503508894	29.261	-1.261121503836705	0.4462681558890885	0.6617200000000001	94.17340098397742	-29.153762503508894	29.261	-0.879456387600015	0.3218901348231371	-0.35063257608652815	-0.6281972793801496	0.233476571579136	0.7421973246401734	2.7353	23.308	0.0	0.0	0.0
2021-10-01T23:26:29.000000	-1.3422	0.29475	0.45495	91.995	-16.233	27.526	-1.295970472588368	0.4569889896694249	0.45495	89.3127660386209	-27.38284383570423	27.526	-1.295970472588368	0.4569889896694249	0.65095	89.3127660386209	-27.38284383570423	27.526	-0.879456387600015	0.3218901348231371	-0.35063257608652815	-0.6281972793801496	0.233476571579136	0.7421973246401734	2.7353	23.308	0.0	0.0	0.0
2021-10-01T23:26:29.000000	-1.3781	0.30104	0.44428	87.587	-15.216	25.794	-1.330829243753566	0.46763042626663187	0.44428	85.06259443024496	-25.833394159414265	25.794	-1.330829243753566	0.46763042626663187	0.64028	85.06259443024496	-25.833394159414265	25.794	-0.879456387600015	0.3218901348231371	-0.35063257608652815	-0.6281972793801496	0.233476571579136	0.7421973246401734	2.7353	23.308	0.0	0.0	0.0
2021-10-01T23:26:29.000000	-1.414	0.30724	0.4338	83.738	-14.33	24.122	-1.36569904263399	0.4781825410328181	0.4338	81.35115918682337	-24.482451735071844	24.122	-1.36569904263399	0.4781825410328181	0.6298	81.35115918682337	-24.482451735071844	24.122	-0.879456387600015	0.3218901348231371	-0.35063257608652815	-0.6281972793801496	0.233476571579136	0.7421973246401734	2.7353	23.308	0.0	0.0	0.0
2021-10-01T23:26:29.000000	-1.4501	0.31336	0.42355	80.378	-13.555	22.553	-1.4007771368857724	0.4886797646497114	0.42355	78.11143837650151	-23.301590155051816	22.553	-1.4007771368857724	0.4886797646497114	0.61955	78.11143837650151	-23.301590155051816	22.553	-0.879456387600015	0.3218901348231371	-0.35063257608652815	-0.6281972793801496	0.233476571579136	0.7421973246401734	2.7353	23.308	0.0	0.0	0.0
2021-10-01T23:26:29.000000	-1.4862	0.31941	0.41356	77.434	-12.878	21.123	-1.4358638082493977	0.49910751573136636	0.41356	75.27257496187306	-22.268962674745318	21.123	-1.4358638082493977	0.49910751573136636	0.60956	75.27257496187306	-22.268962674745318	21.123	-0.879456387600015	0.3218901348231371	-0.35063257608652815	-0.6281972793801496	0.233476571579136	0.7421973246401734	2.7353	23.308	0.0	0.0	0.0
2021-10-01T23:26:29.000000	-1.5224	0.32539	0.40382	74.837	-12.281	19.85	-1.4710583032037778	0.5094780472947014	0.40382	72.76829441553416	-21.35825034627463	19.85	-1.4710583032037778	0.5094780472947014	0.59982	72.76829441553416	-21.35825034627463	19.85	-0.879456387600015	0.3218901348231371	-0.35063257608652815	-0.6281972793801496	0.233476571579136	0.7421973246401734	2.7353	23.308	0.0	0.0	0.0
2021-10-01T23:26:29.000000	-1.5587	0.33131	0.39432	72.523	-11.752	18.745	-1.5063593964472206	0.5198012839876074	0.39432	70.53654935301138	-20.549701661342645	18.745	-1.5063593964472206	0.5198012839876074	0.59032	70.53654935301138	-20.549701661342645	18.745	-0.879456387600015	0.3218901348231371	-0.35063257608652815	-0.6281972793801496	0.233476571579136	0.7421973246401734	2.7353	23.308	0.0	0.0	0.0
2021-10-01T23:26:29.000000	-1.595	0.33716	0.38503	70.436	-11.277	17.805	-1.541669066802506	0.530055048145275	0.38503	68.52347716848267	-19.822560423427486	17.805	-1.541669066802506	0.530055048145275	0.5810299999999999	68.52347716848267	-19.822560423427486	17.805	-0.879456387600015	0.3218901348231371	-0.35063257608652815	-0.6281972793801496	0.233476571579136	0.7421973246401734	2.7353	23.308	0.0	0.0	0.0
2021-10-01T23:26:29.000000	-1.6314	0.34296	0.37592	68.525	-10.847	17.019	-1.5770841101451625	0.5402714420804051	0.37592	66.6795649292256	-19.16164541079878	17.019	-1.5770841101451625	0.5402714420804051	0.57192	66.6795649292256	-19.16164541079878	17.019	-0.879456387600015	0.3218901348231371	-0.35063257608652815	-0.6281972793801496	0.233476571579136	0.7421973246401734	2.7353	23.308	0.0	0.0	0.0
2021-10-01T23:26:29.000000	-1.6679	0.34869	0.36693	66.751	-10.452	16.371	-1.6126069770785736	0.5504306164972153	0.36693	64.9673318101564	-18.552253298967223	16.371	-1.6126069770785736	0.5504306164972153	0.5629299999999999	64.9673318101564	-18.552253298967223	16.371	-0.879456387600015	0.3218901348231371	-0.35063257608652815	-0.6281972793801496	0.233476571579136	0.7421973246401734	2.7353	23.308	0.0	0.0	0.0
2021-10-01T23:26:29.000000	-1.7043	0.35437	0.35802	65.082	-10.086	15.844	-1.6480367240415321	0.5605279146576511	0.35802	63.35575411903834	-17.984508333784266	15.844	-1.6480367240415321	0.5605279146576511	0.55402	63.35575411903834	-17.984508333784266	15.844	-0.879456387600015	0.3218901348231371	-0.35063257608652815	-0.6281972793801496	0.233476571579136	0.7421973246401734	2.7353	23.308	0.0	0.0	0.0
2021-10-01T23:26:29.000000	-1.7408	0.36	0.34915	63.492	-9.7423	15.416	-1.6835718439918612	0.5705878425955493	0.34915	61.81984872348788	-17.448575216764066	15.416	-1.6835718439918612	0.5705878425955493	0.54515	61.81984872348788	-17.448575216764066	15.416	-0.879456387600015	0.3218901348231371	-0.35063257608652815	-0.6281972793801496	0.233476571579136	0.7421973246401734	2.7353	23.308	0.0	0.0	0.0
2021-10-01T23:26:29.000000	-1.7773	0.36557	0.34029	61.964	-9.4177	15.07	-1.7191143157523416	0.5805882226461003	0.34029	60.34313581863138	-16.939195047705347	15.07	-1.7191143157523416	0.5805882226461003	0.5362899999999999	60.34313581863138	-16.939195047705347	15.07	-0.879456387600015	0.3218901348231371	-0.35063257608652815	-0.6281972793801496	0.233476571579136	0.7421973246401734	2.7353	23.308	0.0	0.0	0.0
2021-10-01T23:26:29.000000	-1.8138	0.37109	0.33139	60.484	-9.1087	14.789	-1.7546629140212813	0.5905389794571955	0.33139	58.91214975301334	-16.451178777477637	14.789	-1.7546629140212813	0.5905389794571955	0.52739	58.91214975301334	-16.451178777477637	14.789	-0.879456387600015	0.3218901348231371	-0.35063257608652815	-0.6281972793801496	0.233476571579136	0.7421973246401734	2.7353	23.308	0.0	0.0	0.0
2021-10-01T23:26:29.000000	-1.8503	0.37657	0.32243	59.041	-8.8129	14.557	-1.790216413496988	0.6004500376767259	0.32243	57.51626748635945	-15.980796658726042	14.557	-1.790216413496988	0.6004500376767259	0.51843	57.51626748635945	-15.980796658726042	14.557	-0.879456387600015	0.3218901348231371	-0.35063257608652815	-0.6281972793801496	0.233476571579136	0.7421973246401734	2.7353	23.308	0.0	0.0	0.0
2021-10-01T23:26:29.000000	-1.8868	0.38199	0.31339	57.629	-8.5285	14.362	-1.8257772647828456	0.6103015480089091	0.31339	56.149754784239576	-15.525527073815056	14.362	-1.8257772647828456	0.6103015480089091	0.50939	56.149754784239576	-15.525527073815056	14.362	-0.879456387600015	0.3218901348231371	-0.35063257608652815	-0.6281972793801496	0.233476571579136	0.7421973246401734	2.7353	23.308	0.0	0.0	0.0
2021-10-01T23:26:29.000000	-1.9233	0.38736	0.30425	56.243	-8.2541	14.195	-1.8613442425771625	0.6201034351016366	0.30425	54.80782086494495	-15.083367921194	14.195	-1.8613442425771625	0.6201034351016366	0.5002500000000001	54.80782086494495	-15.083367921194	14.195	-0.879456387600015	0.3218901348231371	-0.35063257608652815	-0.6281972793801496	0.233476571579136	0.7421973246401734	2.7353	23.308	0.0	0.0	0.0
2021-10-01T23:26:29.000000	-1.9597	0.39268	0.29499	54.876	-7.9886	14.049	-1.8968181004010263	0.6298434459379897	0.29499	53.483653258137856	-14.652369778410566	14.049	-1.8968181004010263	0.6298434459379897	0.49099	53.483653258137856	-14.652369778410566	14.049	-0.879456387600015	0.3218901348231371	-0.35063257608652815	-0.6281972793801496	0.233476571579136	0.7421973246401734	2.7353	23.308	0.0	0.0	0.0
2021-10-01T23:26:29.000000	-1.9961	0.39796	0.2856	53.526	-7.731	13.919	-1.9322968594316579	0.6395437581827782	0.2856	52.175389564409244	-14.231295120337274	13.919	-1.9322968594316579	0.6395437581827782	0.48160000000000003	52.175389564409244	-14.231295120337274	13.919	-0.879456387600015	0.3218901348231371	-0.35063257608652815	-0.6281972793801496	0.233476571579136	0.7421973246401734	2.7353	23.308	0.0	0.0	0.0
2021-10-01T23:26:29.000000	-2.0325	0.4032	0.27606	52.188	-7.4801	13.8	-1.9677805196690565	0.6492043718360019	0.27606	50.87821449601652	-13.818340338381264	13.8	-1.9677805196690565	0.6492043718360019	0.47206000000000004	50.87821449601652	-13.818340338381264	13.8	-0.879456387600015	0.3218901348231371	-0.35063257608652815	-0.6281972793801496	0.233476571579136	0.7421973246401734	2.7353	23.308	0.0	0.0	0.0
2021-10-01T23:26:29.000000	-2.0688	0.40839	0.26636	50.856	-7.2351	13.691	-2.003171059936002	0.6588031092328513	0.26636	49.58627128836032	-13.411976279696148	13.691	-2.003171059936002	0.6588031092328513	0.46236	49.58627128836032	-13.411976279696148	13.691	-0.879456387600015	0.3218901348231371	-0.35063257608652815	-0.6281972793801496	0.233476571579136	0.7421973246401734	2.7353	23.308	0.0	0.0	0.0
2021-10-01T23:26:29.000000	-2.1051	0.41353	0.2565	49.525	-6.9948	13.588	-2.038567726711408	0.668352223390245	0.2565	48.294744653698096	-13.010399335689069	13.588	-2.038567726711408	0.668352223390245	0.4525	48.294744653698096	-13.010399335689069	13.588	-0.879456387600015	0.3218901348231371	-0.35063257608652815	-0.6281972793801496	0.233476571579136	0.7421973246401734	2.7353	23.308	0.0	0.0	0.0
2021-10-01T23:26:29.000000	-2.1414	0.41864	0.24645	48.187	-6.7581	13.491	-2.073968069391888	0.6778715636039652	0.24645	46.995829656902984	-12.611537553738543	13.491	-2.073968069391888	0.6778715636039652	0.44245	46.995829656902984	-12.611537553738543	13.491	-0.879456387600015	0.3218901348231371	-0.35063257608652815	-0.6281972793801496	0.233476571579136	0.7421973246401734	2.7353	23.308	0.0	0.0	0.0
2021-10-01T23:26:29.000000	-2.1776	0.4237	0.2362	46.836	-6.5237	13.398	-2.1092752921019158	0.687329027561311	0.2362	45.68373079846021	-12.213365548603615	13.398	-2.1092752921019158	0.687329027561311	0.43220000000000003	45.68373079846021	-12.213365548603615	13.398	-0.879456387600015	0.3218901348231371	-0.35063257608652815	-0.6281972793801496	0.233476571579136	0.7421973246401734	2.7353	23.308	0.0	0.0	0.0
2021-10-01T23:26:29.000000	-2.2137	0.42872	0.22574	45.462	-6.2905	13.305	-2.144488169539799	0.6967345399101738	0.22574	44.34865821366469	-11.813566307324436	13.305	-2.144488169539799	0.6967345399101738	0.42174	44.34865821366469	-11.813566307324436	13.305	-0.879456387600015	0.3218901348231371	-0.35063257608652815	-0.6281972793801496	0.233476571579136	0.7421973246401734	2.7353	23.308	0.0	0.0	0.0
2021-10-01T23:26:29.000000	-2.2498	0.43369	0.21505	44.057	-6.0571	13.211	-2.1797071734861415	0.7060904290195807	0.21505	42.982843726440336	-11.409770137842774	13.211	-2.1797071734861415	0.7060904290195807	0.41105	42.982843726440336	-11.409770137842774	13.211	-0.879456387600015	0.3218901348231371	-0.35063257608652815	-0.6281972793801496	0.233476571579136	0.7421973246401734	2.7353	23.308	0.0	0.0	0.0
2021-10-01T23:26:29.000000	-2.2858	0.43863	0.20411	42.608	-5.822	13.114	-2.2148306068586474	0.715404291168396	0.20411	41.57356908978237	-10.998895450775578	13.114	-2.2148306068586474	0.715404291168396	0.40011	41.57356908978237	-10.998895450775578	13.114	-0.879456387600015	0.3218901348231371	-0.35063257608652815	-0.6281972793801496	0.233476571579136	0.7421973246401734	2.7353	23.308	0.0	0.0	0.0
2021-10-01T23:26:29.000000	-2.3218	0.44353	0.19289	41.105	-5.5836	13.01	-2.249958941437921	0.7246784547256463	0.19289	40.111105704070305	-10.578129000768438	13.01	-2.249958941437921	0.7246784547256463	0.38889	40.111105704070305	-10.578129000768438	13.01	-0.879456387600015	0.3218901348231371	-0.35063257608652815	-0.6281972793801496	0.233476571579136	0.7421973246401734	2.7353	23.308	0.0	0.0	0.0
2021-10-01T23:26:29.000000	-2.3576	0.44838	0.18138	39.532	-5.34	12.897	-2.2848949095678295	0.7338784890096044	0.18138	38.57980693999969	-10.14362462201511	12.897	-2.2848949095678295	0.7338784890096044	0.37738000000000005	38.57980693999969	-10.14362462201511	12.897	-0.879456387600015	0.3218901348231371	-0.35063257608652815	-0.6281972793801496	0.233476571579136	0.7421973246401734	2.7353	23.308	0.0	0.0	0.0
2021-10-01T23:26:29.000000	-2.3934	0.4532	0.16952	37.871	-5.0891	12.773	-2.319834553602814	0.7430487493498887	0.16952	36.962065744721684	-9.691092595413156	12.773	-2.319834553602814	0.7430487493498887	0.36552	36.962065744721684	-9.691092595413156	12.773	-0.879456387600015	0.3218901348231371	-0.35063257608652815	-0.6281972793801496	0.233476571579136	0.7421973246401734	2.7353	23.308	0.0	0.0	0.0
2021-10-01T23:26:29.000000	-2.429	0.45797	0.15728	36.099	-4.8279	12.635	-2.3545818311884332	0.7521448804168807	0.15728	35.23542301859409	-9.214737332704026	12.635	-2.3545818311884332	0.7521448804168807	0.35328000000000004	35.23542301859409	-9.214737332704026	12.635	-0.879456387600015	0.3218901348231371	-0.35063257608652815	-0.6281972793801496	0.233476571579136	0.7421973246401734	2.7353	23.308	0.0	0.0	0.0
2021-10-01T23:26:29.000000	-2.4645	0.46271	0.14461	34.184	-4.5525	12.482	-2.3892335382002168	0.7611989845232809	0.14461	33.36859775602495	-8.706767255796315	12.482	-2.3892335382002168	0.7611989845232809	0.34060999999999997	33.36859775602495	-8.706767255796315	12.482	-0.879456387600015	0.3218901348231371	-0.35063257608652815	-0.6281972793801496	0.233476571579136	0.7421973246401734	2.7353	23.308	0.0	0.0	0.0
2021-10-01T23:26:29.000000	-2.4998	0.4674	0.13141	32.085	-4.2575	12.313	-2.423692878762635	0.7701789593563887	0.13141	31.32156056357396	-8.156799317892304	12.313	-2.423692878762635	0.7701789593563887	0.32741	31.32156056357396	-8.156799317892304	12.313	-0.879456387600015	0.3218901348231371	-0.35063257608652815	-0.6281972793801496	0.233476571579136	0.7421973246401734	2.7353	23.308	0.0	0.0	0.0
2021-10-01T23:26:29.000000	-2.5348	0.47204	0.11756	29.738	-3.9347	12.128	-2.4578606063967774	0.7790725518992858	0.11756	29.03179844212485	-7.54885337689354	12.128	-2.4578606063967774	0.7790725518992858	0.31356	29.03179844212485	-7.54885337689354	12.128	-0.879456387600015	0.3218901348231371	-0.35063257608652815	-0.6281972793801496	0.233476571579136	0.7421973246401734	2.7353	23.308	0.0	0.0	0.0
2021-10-01T23:26:29.000000	-2.5695	0.47663	0.10286	27.05	-3.5719	11.927	-2.491736721102643	0.7878797621519722	0.10286	26.40850703435362	-6.859426056638807	11.927	-2.491736721102643	0.7878797621519722	0.29886	26.40850703435362	-6.859426056638807	11.927	-0.879456387600015	0.3218901348231371	-0.35063257608652815	-0.6281972793801496	0.233476571579136	0.7421973246401734	2.7353	23.308	0.0	0.0	0.0
2021-10-01T23:26:29.000000	-2.6037	0.48114	0.086999	23.868	-3.1487	11.712	-2.525126405827484	0.7965463101369379	0.086999	23.302338842976447	-6.049523959545164	11.712	-2.525126405827484	0.7965463101369379	0.282999	23.302338842976447	-6.049523959545164	11.712	-0.879456387600015	0.3218901348231371	-0.35063257608652815	-0.6281972793801496	0.233476571579136	0.7421973246401734	2.7353	23.308	0.0	0.0	0.0
2021-10-01T23:26:29.000000	-2.6261	0.48409	0.0755	21.349	-2.8163	11.563	-2.546996153104651	0.8022187570545254	0.0755	20.8430490674231	-5.4109751674714754	11.563	-2.546996153104651	0.8022187570545254	0.2715	20.8430490674231	-5.4109751674714754	11.563	-0.879456387600015	0.3218901348231371	-0.35063257608652815	-0.6281972793801496	0.233476571579136	0.7421973246401734	2.7353	23.308	0.0	0.0	0.0
2021-10-01T23:26:29.000000	-2.6478	0.48697	0.062917	18.362	-2.4235	11.412	-2.5681797521412784	0.8077359603184467	0.062917	17.926686592780896	-4.655137382957622	11.412	-2.5681797521412784	0.8077359603184467	0.258917	17.926686592780896	-4.655137382957622	11.412	-0.879456387600015	0.3218901348231371	-0.35063257608652815	-0.6281972793801496	0.233476571579136	0.7421973246401734	2.7353	23.308	0.0	0.0	0.0
2021-10-01T23:26:29.000000	-2.6618	0.48881	0.053672	16.005	-2.1138	11.311	-2.581848803677642	0.8112775178989797	0.053672	15.625394678224312	-4.058967429004486	11.311	-2.581848803677642	0.8112775178989797	0.249672	15.625394678224312	-4.058967429004486	11.311	-0.879456387600015	0.3218901348231371	-0.35063257608652815	-0.6281972793801496	0.233476571579136	0.7421973246401734	2.7353	23.308	0.0	0.0	0.0
2021-10-01T23:26:29.000000	-2.6751	0.49057	0.04344	13.235	-1.7494	11.213	-2.5948329322751573	0.8146539071779554	0.04344	12.92091720601605	-3.357904691214199	11.213	-2.5948329322751573	0.8146539071779554	0.23944000000000001	12.92091720601605	-3.357904691214199	11.213	-0.879456387600015	0.3218901348231371	-0.35063257608652815	-0.6281972793801496	0.233476571579136	0.7421973246401734	2.7353	23.308	0.0	0.0	0.0
2021-10-01T23:26:29.000000	-2.6872	0.49217	0.031786	9.8844	-1.3078	11.122	-2.6066457079527994	0.817724465887653	0.031786	9.649674006306453	-2.5090826554766084	11.122	-2.6066457079527994	0.817724465887653	0.22778600000000002	9.649674006306453	-2.5090826554766084	11.122	-0.879456387600015	0.3218901348231371	-0.35063257608652815	-0.6281972793801496	0.233476571579136	0.7421973246401734	2.7353	23.308	0.0	0.0	0.0
2021-10-01T23:26:29.000000	-2.6969	0.49345	0.018072	5.7162	-0.75702	11.048	-2.6161157777906956	0.820183363458795	0.018072	5.58036943888488	-1.4517226477394538	11.048	-2.6161157777906956	0.820183363458795	0.214072	5.58036943888488	-1.4517226477394538	11.048	-0.879456387600015	0.3218901348231371	-0.35063257608652815	-0.6281972793801496	0.233476571579136	0.7421973246401734	2.7353	23.308	0.0	0.0	0.0
2021-10-01T23:26:29.000000	-2.7015	0.49406	0.0019919	0.63533	-0.084182	11.011	-2.6206063724174395	0.8213524057583967	0.0019919	0.6202278197685628	-0.16139476326428687	11.011	-2.6206063724174395	0.8213524057583967	0.1979919	0.6202278197685628	-0.16139476326428687	11.011	-0.879456387600015	0.3218901348231371	-0.35063257608652815	-0.6281972793801496	0.233476571579136	0.7421973246401734	2.7353	23.308	0.0	0.0	0.0
2021-10-01T23:26:29.000000	-2.6986	0.49367	-0.014467	-4.5898	0.60796	11.035	-2.617776011294977	0.8206100070000113	-0.014467	-4.4807214474400965	1.1657678637062898	11.035	-2.617776011294977	0.8206100070000113	0.181533	-4.4807214474400965	1.1657678637062898	11.035	-0.879456387600015	0.3218901348231371	-0.35063257608652815	-0.6281972793801496	0.233476571579136	0.7421973246401734	2.7353	23.308	0.0	0.0	0.0
2021-10-01T23:26:29.000000	-2.6898	0.49251	-0.028759	-8.9831	1.1888	11.102	-2.609184456146986	0.8183804823558278	-0.028759	-8.769746582006627	2.2805429040873264	11.102	-2.609184456146986	0.8183804823558278	0.167241	-8.769746582006627	2.2805429040873264	11.102	-0.879456387600015	0.3218901348231371	-0.35063257608652815	-0.6281972793801496	0.233476571579136	0.7421973246401734	2.7353	23.308	0.0	0.0	0.0
2021-10-01T23:26:29.000000	-2.6781	0.49096	-0.040836	-12.504	1.6532	11.19	-2.597762539876532	0.8154085589532591	-0.040836	-12.207212847445753	3.172860024828597	11.19	-2.597762539876532	0.8154085589532591	0.15516400000000002	-12.207212847445753	3.172860024828597	11.19	-0.879456387600015	0.3218901348231371	-0.35063257608652815	-0.6281972793801496	0.233476571579136	0.7421973246401734	2.7353	23.308	0.0	0.0	0.0
2021-10-01T23:26:29.000000	-2.6651	0.48924	-0.051357	-15.393	2.0334	11.287	-2.5850712495089843	0.8121086273166028	-0.051357	-15.027857652886038	3.904184796419673	11.287	-2.5850712495089843	0.8121086273166028	0.14464300000000002	-15.027857652886038	3.904184796419673	11.287	-0.879456387600015	0.3218901348231371	-0.35063257608652815	-0.6281972793801496	0.233476571579136	0.7421973246401734	2.7353	23.308	0.0	0.0	0.0
2021-10-01T23:26:29.000000	-2.6369	0.48551	-0.069486	-19.953	2.6326	11.489	-2.557540779986892	0.8049513828822445	-0.069486	-19.48007701389244	5.057607269531647	11.489	-2.557540779986892	0.8049513828822445	0.12651400000000002	-19.48007701389244	5.057607269531647	11.489	-0.879456387600015	0.3218901348231371	-0.35063257608652815	-0.6281972793801496	0.233476571579136	0.7421973246401734	2.7353	23.308	0.0	0.0	0.0
2021-10-01T23:26:29.000000	-2.6073	0.48161	-0.085246	-23.496	3.0995	11.689	-2.528641689888795	0.7974538771968805	-0.085246	-22.939170425748127	5.955113468984647	11.689	-2.528641689888795	0.7974538771968805	0.110754	-22.939170425748127	5.955113468984647	11.689	-0.879456387600015	0.3218901348231371	-0.35063257608652815	-0.6281972793801496	0.233476571579136	0.7421973246401734	2.7353	23.308	0.0	0.0	0.0
2021-10-01T23:26:29.000000	-2.577	0.47761	-0.099548	-26.411	3.4865	11.882	-2.499060127455233	0.7897713539141771	-0.099548	-25.784786110555054	6.696372785540474	11.882	-2.499060127455233	0.7897713539141771	0.09645200000000001	-25.784786110555054	6.696372785540474	11.882	-0.879456387600015	0.3218901348231371	-0.35063257608652815	-0.6281972793801496	0.233476571579136	0.7421973246401734	2.7353	23.308	0.0	0.0	0.0
2021-10-01T23:26:29.000000	-2.5462	0.47355	-0.11285	-28.902	3.8212	12.064	-2.468989684437263	0.7819680176595352	-0.11285	-28.216005052623963	7.333773401892026	12.064	-2.468989684437263	0.7819680176595352	0.08315	-28.216005052623963	7.333773401892026	12.064	-0.879456387600015	0.3218901348231371	-0.35063257608652815	-0.6281972793801496	0.233476571579136	0.7421973246401734	2.7353	23.308	0.0	0.0	0.0
2021-10-01T23:26:29.000000	-2.5152	0.46944	-0.12542	-31.091	4.12	12.234	-2.4387268749699285	0.7740905521316008	-0.12542	-30.351898461452723	7.898540421221112	12.234	-2.4387268749699285	0.7740905521316008	0.07058	-30.351898461452723	7.898540421221112	12.234	-0.879456387600015	0.3218901348231371	-0.35063257608652815	-0.6281972793801496	0.233476571579136	0.7421973246401734	2.7353	23.308	0.0	0.0	0.0
2021-10-01T23:26:29.000000	-2.4839	0.46529	-0.13743	-33.057	4.3933	12.391	-2.4081712272726254	0.766136628961347	-0.13743	-32.2695967416222	8.41067536069998	12.391	-2.4081712272726254	0.766136628961347	0.05857000000000001	-32.2695967416222	8.41067536069998	12.391	-0.879456387600015	0.3218901348231371	-0.35063257608652815	-0.6281972793801496	0.233476571579136	0.7421973246401734	2.7353	23.308	0.0	0.0	0.0
2021-10-01T23:26:29.000000	-2.4525	0.46111	-0.14896	-34.853	4.6479	12.536	-2.377520009001486	0.7581406788305014	-0.14896	-34.02086732180524	8.883421079861307	12.536	-2.377520009001486	0.7581406788305014	0.04704	-34.02086732180524	8.883421079861307	12.536	-0.879456387600015	0.3218901348231371	-0.35063257608652815	-0.6281972793801496	0.233476571579136	0.7421973246401734	2.7353	23.308	0.0	0.0	0.0
2021-10-01T23:26:29.000000	-2.4209	0.45689	-0.16011	-36.515	4.8887	12.668	-2.3466751989792902	0.7500805240742545	-0.16011	-35.640838536581114	9.326051742262347	12.668	-2.3466751989792902	0.7500805240742545	0.035890000000000005	-35.640838536581114	9.326051742262347	12.668	-0.879456387600015	0.3218901348231371	-0.35063257608652815	-0.6281972793801496	0.233476571579136	0.7421973246401734	2.7353	23.308	0.0	0.0	0.0
2021-10-01T23:26:29.000000	-2.3892	0.45264	-0.17093	-38.071	5.119	12.788	-2.3157348183832585	0.7419783423574159	-0.17093	-37.15689505048683	9.745273326444298	12.788	-2.3157348183832585	0.7419783423574159	0.02507000000000001	-37.15689505048683	9.745273326444298	12.788	-0.879456387600015	0.3218901348231371	-0.35063257608652815	-0.6281972793801496	0.233476571579136	0.7421973246401734	2.7353	23.308	0.0	0.0	0.0
2021-10-01T23:26:29.000000	-2.3574	0.44835	-0.18145	-39.542	5.3416	12.898	-2.2847000925150813	0.7338242090320943	-0.18145	-38.589535539620194	10.146437867369524	12.898	-2.2847000925150813	0.7338242090320943	0.014550000000000007	-38.589535539620194	10.146437867369524	12.898	-0.879456387600015	0.3218901348231371	-0.35063257608652815	-0.6281972793801496	0.233476571579136	0.7421973246401734	2.7353	23.308	0.0	0.0	0.0
2021-10-01T23:26:29.000000	-2.3256	0.44404	-0.1917	-40.943	5.5583	12.999	-2.2536678172502884	0.7256502264109903	-0.1917	-39.95342642151342	10.533169754196177	12.999	-2.2536678172502884	0.7256502264109903	0.004299999999999998	-39.95342642151342	10.533169754196177	12.999	-0.879456387600015	0.3218901348231371	-0.35063257608652815	-0.6281972793801496	0.233476571579136	0.7421973246401734	2.7353	23.308	0.0	0.0	0.0
2021-10-01T23:26:29.000000	-2.2936	0.43969	-0.20171	-42.289	5.7708	13.092	-2.2224419502344386	0.717412039164485	-0.20171	-41.2632463667157	10.908994129603496	13.092	-2.2224419502344386	0.717412039164485	-0.005709999999999993	-41.2632463667157	10.908994129603496	13.092	-0.879456387600015	0.3218901348231371	-0.35063257608652815	-0.6281972793801496	0.233476571579136	0.7421973246401734	2.7353	23.308	0.0	0.0	0.0
2021-10-01T23:26:29.000000	-2.2616	0.43531	-0.2115	-43.588	5.9804	13.18	-2.1912197591236646	0.7091440779743061	-0.2115	-42.52677580432003	11.276181439170795	13.18	-2.1912197591236646	0.7091440779743061	-0.015499999999999986	-42.52677580432003	11.276181439170795	13.18	-0.879456387600015	0.3218901348231371	-0.35063257608652815	-0.6281972793801496	0.233476571579136	0.7421973246401734	2.7353	23.308	0.0	0.0	0.0
2021-10-01T23:26:29.000000	-2.2296	0.4309	-0.22109	-44.851	6.1883	13.264	-2.160001243917966	0.7008463428404538	-0.22109	-43.75478481080371	11.637270472506021	13.264	-2.160001243917966	0.7008463428404538	-0.02509	-43.75478481080371	11.637270472506021	13.264	-0.879456387600015	0.3218901348231371	-0.35063257608652815	-0.6281972793801496	0.233476571579136	0.7421973246401734	2.7353	23.308	0.0	0.0	0.0
2021-10-01T23:26:29.000000	-2.1975	0.42646	-0.23048	-46.084	6.3955	13.347	-2.128687158138431	0.6925065807460096	-0.23048	-44.95310564473226	11.99398887541339	13.347	-2.128687158138431	0.6925065807460096	-0.03447999999999998	-44.95310564473226	11.99398887541339	13.347	-0.879456387600015	0.3218901348231371	-0.35063257608652815	-0.6281972793801496	0.233476571579136	0.7421973246401734	2.7353	23.308	0.0	0.0	0.0
2021-10-01T23:26:29.000000	-2.1653	0.42198	-0.2397	-47.297	6.6031	13.429	-2.0972787270867514	0.6841148670430824	-0.2397	-46.13152817081077	12.348653660852756	13.429	-2.0972787270867514	0.6841148670430824	-0.04369999999999999	-46.13152817081077	12.348653660852756	13.429	-0.879456387600015	0.3218901348231371	-0.35063257608652815	-0.6281972793801496	0.233476571579136	0.7421973246401734	2.7353	23.308	0.0	0.0	0.0
2021-10-01T23:26:29.000000	-2.1331	0.41747	-0.24876	-48.494	6.8119	13.513	-2.0658739719401478	0.6756933793964817	-0.24876	-47.293924224060355	12.702548921332145	13.513	-2.0658739719401478	0.6756933793964817	-0.05276	-47.293924224060355	12.702548921332145	13.513	-0.879456387600015	0.3218901348231371	-0.35063257608652815	-0.6281972793801496	0.233476571579136	0.7421973246401734	2.7353	23.308	0.0	0.0	0.0
2021-10-01T23:26:29.000000	-2.1009	0.41293	-0.25766	-49.681	7.0227	13.6	-2.034472892698619	0.6672421178062075	-0.25766	-48.446150569080395	13.057203809697945	13.6	-2.034472892698619	0.6672421178062075	-0.06165999999999999	-48.446150569080395	13.057203809697945	13.6	-0.879456387600015	0.3218901348231371	-0.35063257608652815	-0.6281972793801496	0.233476571579136	0.7421973246401734	2.7353	23.308	0.0	0.0	0.0
2021-10-01T23:26:29.000000	-2.0686	0.40836	-0.26642	-50.864	7.2366	13.691	-2.0029762428832543	0.6587488292553414	-0.26642	-49.5940272114195	13.414445218233285	13.691	-2.0029762428832543	0.6587488292553414	-0.07041999999999998	-49.5940272114195	13.414445218233285	13.691	-0.879456387600015	0.3218901348231371	-0.35063257608652815	-0.6281972793801496	0.233476571579136	0.7421973246401734	2.7353	23.308	0.0	0.0	0.0
2021-10-01T23:26:29.000000	-2.0363	0.40374	-0.27505	-52.048	7.4541	13.788	-1.9714857195763484	0.6502059174650193	-0.27505	-50.74245520993867	13.775382030178633	13.788	-1.9714857195763484	0.6502059174650193	-0.07905000000000001	-50.74245520993867	13.775382030178633	13.788	-0.879456387600015	0.3218901348231371	-0.35063257608652815	-0.6281972793801496	0.233476571579136	0.7421973246401734	2.7353	23.308	0.0	0.0	0.0
2021-10-01T23:26:29.000000	-2.004	0.3991	-0.28355	-53.236	7.6762	13.892	-1.9399976468728262	0.641643156378915	-0.28355	-51.89428942883606	14.141374300830655	13.892	-1.9399976468728262	0.641643156378915	-0.08755000000000002	-51.89428942883606	14.141374300830655	13.892	-0.879456387600015	0.3218901348231371	-0.35063257608652815	-0.6281972793801496	0.233476571579136	0.7421973246401734	2.7353	23.308	0.0	0.0	0.0
2021-10-01T23:26:29.000000	-1.9716	0.39442	-0.29193	-54.433	7.9035	14.005	-1.9084152288971594	0.6330284436843276	-0.29193	-53.05441867395577	14.513630159908738	14.005	-1.9084152288971594	0.6330284436843276	-0.09593000000000002	-53.05441867395577	14.513630159908738	14.005	-0.879456387600015	0.3218901348231371	-0.35063257608652815	-0.6281972793801496	0.233476571579136	0.7421973246401734	2.7353	23.308	0.0	0.0	0.0
2021-10-01T23:26:29.000000	-1.9392	0.3897	-0.30021	-55.641	8.1367	14.129	-1.8768377121282602	0.6243740323981755	-0.30021	-54.22474210375761	14.893089393103626	14.129	-1.8768377121282602	0.6243740323981755	-0.10420999999999997	-54.22474210375761	14.893089393103626	14.129	-0.879456387600015	0.3218901348231371	-0.35063257608652815	-0.6281972793801496	0.233476571579136	0.7421973246401734	2.7353	23.308	0.0	0.0	0.0
2021-10-01T23:26:29.000000	-1.9068	0.38494	-0.30838	-56.865	8.3766	14.268	-1.8452650965661281	0.6156799225204587	-0.30838	-55.41012401805183	15.28115862309253	14.268	-1.8452650965661281	0.6156799225204587	-0.11237999999999998	-55.41012401805183	15.28115862309253	14.268	-0.879456387600015	0.3218901348231371	-0.35063257608652815	-0.6281972793801496	0.233476571579136	0.7421973246401734	2.7353	23.308	0.0	0.0	0.0
2021-10-01T23:26:29.000000	-1.8744	0.38015	-0.31647	-58.106	8.6239	14.425	-1.8136961569090715	0.6069560386990682	-0.31647	-56.611471110509115	15.678655105397013	14.425	-1.8136961569090715	0.6069560386990682	-0.12046999999999997	-56.611471110509115	15.678655105397013	14.425	-0.879456387600015	0.3218901348231371	-0.35063257608652815	-0.6281972793801496	0.233476571579136	0.7421973246401734	2.7353	23.308	0.0	0.0	0.0
2021-10-01T23:26:29.000000	-1.842	0.37532	-0.32448	-59.368	8.8794	14.606	-1.782132118458782	0.5981924562861131	-0.32448	-57.832655216150584	16.0868629325251	14.606	-1.782132118458782	0.5981924562861131	-0.12847999999999998	-57.832655216150584	16.0868629325251	14.606	-0.879456387600015	0.3218901348231371	-0.35063257608652815	-0.6281972793801496	0.233476571579136	0.7421973246401734	2.7353	23.308	0.0	0.0	0.0
2021-10-01T23:26:29.000000	-1.8096	0.37045	-0.33243	-60.655	9.1442	14.819	-1.7505729812152602	0.5893891752815932	-0.33243	-59.07751141094663	16.507363936421548	14.819	-1.7505729812152602	0.5893891752815932	-0.13643	-59.07751141094663	16.507363936421548	14.819	-0.879456387600015	0.3218901348231371	-0.35063257608652815	-0.6281972793801496	0.233476571579136	0.7421973246401734	2.7353	23.308	0.0	0.0	0.0
2021-10-01T23:26:29.000000	-1.7879	0.36718	-0.33771	-61.53	9.3266	14.983	-1.7294371689446146	0.5834849107499156	-0.33771	-59.92356859856647	16.795603411991447	14.983	-1.7294371689446146	0.5834849107499156	-0.14171	-59.92356859856647	16.795603411991447	14.983	-0.879456387600015	0.3218901348231371	-0.35063257608652815	-0.6281972793801496	0.233476571579136	0.7421973246401734	2.7353	23.308	0.0	0.0	0.0
2021-10-01T23:26:29.000000	-1.7735	0.36499	-0.34122	-62.122	9.451	15.103	-1.715414017051817	0.5795469784255182	-0.34122	-60.49586500067834	16.99160389191383	15.103	-1.715414017051817	0.5795469784255182	-0.14522000000000002	-60.49586500067834	16.99160389191383	15.103	-0.879456387600015	0.3218901348231371	-0.35063257608652815	-0.6281972793801496	0.233476571579136	0.7421973246401734	2.7353	23.308	0.0	0.0	0.0
2021-10-01T23:26:29.000000	-1.7639	0.36353	-0.34355	-62.521	9.5353	15.19	-1.7060652491232855	0.5769216902092532	-0.34355	-60.88152915827455	17.124158211140333	15.19	-1.7060652491232855	0.5769216902092532	-0.14755000000000001	-60.88152915827455	17.124158211140333	15.19	-0.879456387600015	0.3218901348231371	-0.35063257608652815	-0.6281972793801496	0.233476571579136	0.7421973246401734	2.7353	23.308	0.0	0.0	1.0
2021-10-01T23:26:29.000000	-1.7274	0.35793	-0.35242	-64.07	9.8664	15.563	-1.6705264532678807	0.5668915362150286	-0.35242	-62.378287377602845	17.642562534881154	15.563	-1.6705264532678807	0.5668915362150286	-0.15642	-62.378287377602845	17.642562534881154	15.563	-0.879456387600015	0.3218901348231371	-0.35063257608652815	-0.6281972793801496	0.233476571579136	0.7421973246401734	2.7353	23.308	0.0	0.0	0.0
2021-10-01T23:26:29.000000	-1.6909	0.35229	-0.36129	-65.686	10.218	16.025	-1.634992558619243	0.5568216836292392	-0.36129	-63.93902886933386	18.189521908134136	16.025	-1.634992558619243	0.5568216836292392	-0.16529	-63.93902886933386	18.189521908134136	16.025	-0.879456387600015	0.3218901348231371	-0.35063257608652815	-0.6281972793801496	0.233476571579136	0.7421973246401734	2.7353	23.308	0.0	0.0	0.0
2021-10-01T23:26:29.000000	-1.6545	0.34659	-0.37023	-67.39	10.594	16.595	-1.5995652622596686	0.546704536173021	-0.37023	-65.58411752637923	18.771480077129667	16.595	-1.5995652622596686	0.546704536173021	-0.17423	-65.58411752637923	18.771480077129667	16.595	-0.879456387600015	0.3218901348231371	-0.35063257608652815	-0.6281972793801496	0.233476571579136	0.7421973246401734	2.7353	23.308	0.0	0.0	0.0
2021-10-01T23:26:29.000000	-1.618	0.34083	-0.37926	-69.211	11.001	17.291	-1.5640460712313329	0.5365155878125374	-0.37926	-67.34152612850683	19.39854068438222	17.291	-1.5640460712313329	0.5365155878125374	-0.18325999999999998	-67.34152612850683	19.39854068438222	17.291	-0.879456387600015	0.3218901348231371	-0.35063257608652815	-0.6281972793801496	0.233476571579136	0.7421973246401734	2.7353	23.308	0.0	0.0	0.0
2021-10-01T23:26:29.000000	-1.5816	0.33501	-0.38843	-71.181	11.446	18.132	-1.5286334784920599	0.5262793445816248	-0.38843	-69.24215583778414	20.08157194882947	18.132	-1.5286334784920599	0.5262793445816248	-0.19243	-69.24215583778414	20.08157194882947	18.132	-0.879456387600015	0.3218901348231371	-0.35063257608652815	-0.6281972793801496	0.233476571579136	0.7421973246401734	2.7353	23.308	0.0	0.0	0.0
2021-10-01T23:26:29.000000	-1.5453	0.32914	-0.39779	-73.346	11.94	19.133	-1.4933262587401581	0.5160057311281747	-0.39779	-71.33031220264965	20.83712737093412	19.133	-1.4933262587401581	0.5160057311281747	-0.20178999999999997	-71.33031220264965	20.83712737093412	19.133	-0.879456387600015	0.3218901348231371	-0.35063257608652815	-0.6281972793801496	0.233476571579136	0.7421973246401734	2.7353	23.308	0.0	0.0	0.0
2021-10-01T23:26:29.000000	-1.5091	0.3232	-0.40738	-75.757	12.492	20.3	-1.4581268625790111	0.5056748981564045	-0.40738	-73.65550815582571	21.680388172426532	20.3	-1.4581268625790111	0.5056748981564045	-0.21138	-73.65550815582571	21.680388172426532	20.3	-0.879456387600015	0.3218901348231371	-0.35063257608652815	-0.6281972793801496	0.233476571579136	0.7421973246401734	2.7353	23.308	0.0	0.0	0.0
2021-10-01T23:26:29.000000	-1.4729	0.31719	-0.41721	-78.474	13.117	21.632	-1.4229360435297065	0.49527459264939616	-0.41721	-76.27545363212172	22.63359313529444	21.632	-1.4229360435297065	0.49527459264939616	-0.22121000000000002	-76.27545363212172	22.63359313529444	21.632	-0.879456387600015	0.3218901348231371	-0.35063257608652815	-0.6281972793801496	0.233476571579136	0.7421973246401734	2.7353	23.308	0.0	0.0	0.0
2021-10-01T23:26:29.000000	-1.4368	0.31111	-0.4273	-81.563	13.828	23.117	-1.3878530480711566	0.4848170676240676	-0.4273	-79.25405841542016	23.717731292962423	23.117	-1.3878530480711566	0.4848170676240676	-0.2313	-79.25405841542016	23.717731292962423	23.117	-0.879456387600015	0.3218901348231371	-0.35063257608652815	-0.6281972793801496	0.233476571579136	0.7421973246401734	2.7353	23.308	0.0	0.0	0.0
2021-10-01T23:26:29.000000	-1.4008	0.30496	-0.43764	-85.095	14.642	24.728	-1.3528778762033615	0.474302323080419	-0.43764	-82.65970449287231	24.958374188857462	24.728	-1.3528778762033615	0.474302323080419	-0.24163999999999997	-82.65970449287231	24.958374188857462	24.728	-0.879456387600015	0.3218901348231371	-0.35063257608652815	-0.6281972793801496	0.233476571579136	0.7421973246401734	2.7353	23.308	0.0	0.0	0.0
2021-10-01T23:26:29.000000	-1.3648	0.29873	-0.44819	-89.141	15.575	26.428	-1.3179125067491009	0.4637081813536409	-0.44819	-86.56089638179867	26.380100901617407	26.428	-1.3179125067491009	0.4637081813536409	-0.25218999999999997	-86.56089638179867	26.380100901617407	26.428	-0.879456387600015	0.3218901348231371	-0.35063257608652815	-0.6281972793801496	0.233476571579136	0.7421973246401734	2.7353	23.308	0.0	0.0	0.0
2021-10-01T23:26:29.000000	-1.329	0.29242	-0.4589	-93.774	16.643	28.167	-1.2831554326661987	0.4530591484775699	-0.4589	-91.02812352909797	28.007735570218475	28.167	-1.2831554326661987	0.4530591484775699	-0.26289999999999997	-91.02812352909797	28.007735570218475	28.167	-0.879456387600015	0.3218901348231371	-0.35063257608652815	-0.6281972793801496	0.233476571579136	0.7421973246401734	2.7353	23.308	0.0	0.0	0.0
2021-10-01T23:26:29.000000	-1.2931	0.28601	-0.4697	-99.066	17.864	29.888	-1.2483113651213025	0.4422986161056687	-0.4697	-96.13063785654147	29.867964733045937	29.888	-1.2483113651213025	0.4422986161056687	-0.2737	-96.13063785654147	29.867964733045937	29.888	-0.879456387600015	0.3218901348231371	-0.35063257608652815	-0.6281972793801496	0.233476571579136	0.7421973246401734	2.7353	23.308	0.0	0.0	0.0
2021-10-01T23:26:29.000000	-1.2573	0.2795	-0.48048	-105.09	19.255	31.526	-1.213578797072237	0.431451090271774	-0.48048	-101.93880628085873	31.986604993865136	31.526	-1.213578797072237	0.431451090271774	-0.28448	-101.93880628085873	31.986604993865136	31.526	-0.879456387600015	0.3218901348231371	-0.35063257608652815	-0.6281972793801496	0.233476571579136	0.7421973246401734	2.7353	23.308	0.0	0.0	0.0
2021-10-01T23:26:29.000000	-1.2215	0.27288	-0.49115	-111.92	20.836	33.009	-1.178859707341781	0.4204943933110762	-0.49115	-108.52362059306084	34.39257288097794	33.009	-1.178859707341781	0.4204943933110762	-0.29514999999999997	-108.52362059306084	34.39257288097794	33.009	-0.879456387600015	0.3218901348231371	-0.35063257608652815	-0.6281972793801496	0.233476571579136	0.7421973246401734	2.7353	23.308	0.0	0.0	0.0
2021-10-01T23:26:29.000000	-1.1856	0.26614	-0.50159	-119.63	22.625	34.263	-1.1440560747527155	0.40940634755876587	-0.50159	-115.95631764449732	37.112799993107984	34.263	-1.1440560747527155	0.40940634755876587	-0.30559	-115.95631764449732	37.112799993107984	34.263	-0.879456387600015	0.3218901348231371	-0.35063257608652815	-0.6281972793801496	0.233476571579136	0.7421973246401734	2.7353	23.308	0.0	0.0	0.0
2021-10-01T23:26:29.000000	-1.1497	0.25929	-0.51169	-128.31	24.645	35.207	-1.1092659204822597	0.3982091306796526	-0.51169	-124.32340107229764	40.18114073563143	35.207	-1.1092659204822597	0.3982091306796526	-0.31568999999999997	-124.32340107229764	40.18114073563143	35.207	-0.879456387600015	0.3218901348231371	-0.35063257608652815	-0.6281972793801496	0.233476571579136	0.7421973246401734	2.7353	23.308	0.0	0.0	0.0
2021-10-01T23:26:29.000000	-1.1136	0.25231	-0.52131	-138.05	26.921	35.756	-1.0742932021759741	0.38685838734411737	-0.52131	-133.71112945325288	43.633434443502665	35.756	-1.0742932021759741	0.38685838734411737	-0.32531000000000004	-133.71112945325288	43.633434443502665	35.756	-0.879456387600015	0.3218901348231371	-0.35063257608652815	-0.6281972793801496	0.233476571579136	0.7421973246401734	2.7353	23.308	0.0	0.0	0.0
2021-10-01T23:26:29.000000	-1.0774	0.2452	-0.53036	-148.97	29.481	35.813	-1.0392371663127704	0.37536637056907846	-0.53036	-144.2351677173202	47.512173751118894	35.813	-1.0392371663127704	0.37536637056907846	-0.33436000000000005	-144.2351677173202	47.512173751118894	35.813	-0.879456387600015	0.3218901348231371	-0.35063257608652815	-0.6281972793801496	0.233476571579136	0.7421973246401734	2.7353	23.308	0.0	0.0	0.0
2021-10-01T23:26:29.000000	-1.0411	0.23796	-0.53871	-161.19	32.357	35.269	-1.0040978128926488	0.36373308035453594	-0.53871	-156.01069067377992	51.86382115203382	35.269	-1.0040978128926488	0.36373308035453594	-0.34271	-156.01069067377992	51.86382115203382	35.269	-0.879456387600015	0.3218901348231371	-0.35063257608652815	-0.6281972793801496	0.233476571579136	0.7421973246401734	2.7353	23.308	0.0	0.0	0.0
2021-10-01T23:26:29.000000	-1.0046	0.23059	-0.54625	-174.87	35.589	34.002	-0.9687758954366968	0.35194626368357146	-0.54625	-169.19159148212378	56.747680064881365	34.002	-0.9687758954366968	0.35194626368357146	-0.35025	-169.19159148212378	56.747680064881365	34.002	-0.879456387600015	0.3218901348231371	-0.35063257608652815	-0.6281972793801496	0.233476571579136	0.7421973246401734	2.7353	23.308	0.0	0.0	0.0
2021-10-01T23:26:29.000000	-0.96799	0.22309	-0.55289	-190.19	39.221	31.866	-0.9333607357759358	0.34001694827141155	-0.55289	-183.95112247694905	62.22947437083562	31.866	-0.9333607357759358	0.34001694827141155	-0.35689	-183.95112247694905	62.22947437083562	31.866	-0.879456387600015	0.3218901348231371	-0.35063257608652815	-0.6281972793801496	0.233476571579136	0.7421973246401734	2.7353	23.308	0.0	0.0	0.0
2021-10-01T23:26:29.000000	-0.93123	0.21546	-0.55852	-207.36	43.309	28.686	-0.8978126353188005	0.3279402329112889	-0.55852	-200.4908395744964	68.39051343361552	28.686	-0.8978126353188005	0.3279402329112889	-0.36252	-200.4908395744964	68.39051343361552	28.686	-0.879456387600015	0.3218901348231371	-0.35063257608652815	-0.6281972793801496	0.233476571579136	0.7421973246401734	2.7353	23.308	0.0	0.0	0.0
2021-10-01T23:26:29.000000	-0.89434	0.2077	-0.56305	-226.64	47.915	24.253	-0.8621514433610737	0.315718568206587	-0.56305	-219.0611867494473	75.32418791413389	24.253	-0.8621514433610737	0.315718568206587	-0.36705000000000004	-219.0611867494473	75.32418791413389	24.253	-0.879456387600015	0.3218901348231371	-0.35063257608652815	-0.6281972793801496	0.233476571579136	0.7421973246401734	2.7353	23.308	0.0	0.0	0.0
2021-10-01T23:26:29.000000	-0.85735	0.19984	-0.5664	-248.34	53.117	18.313	-0.826403257941353	0.303385404006055	-0.5664	-239.9602707332324	83.14589441838852	18.313	-0.826403257941353	0.303385404006055	-0.3704	-239.9602707332324	83.14589441838852	18.313	-0.879456387600015	0.3218901348231371	-0.35063257608652815	-0.6281972793801496	0.233476571579136	0.7421973246401734	2.7353	23.308	0.0	0.0	0.0
2021-10-01T23:26:29.000000	-0.82028	0.19187	-0.56848	-272.84	59.007	10.549	-0.7905891536571132	0.29093326626518545	-0.56848	-263.5539553701518	91.99350117126767	10.549	-0.7905891536571132	0.29093326626518545	-0.37248	-263.5539553701518	91.99350117126767	10.549	-0.879456387600015	0.3218901348231371	-0.35063257608652815	-0.6281972793801496	0.233476571579136	0.7421973246401734	2.7353	23.308	0.0	0.0	0.0
2021-10-01T23:26:29.000000	-0.78319	0.1838	-0.56924	-300.6	65.698	0.5702	-0.7547674530940093	0.2783794314420204	-0.56924	-290.28492855408246	102.03552057176569	0.5702	-0.7547674530940093	0.2783794314420204	-0.37323999999999996	-290.28492855408246	102.03552057176569	0.5702	-0.879456387600015	0.3218901348231371	-0.35063257608652815	-0.6281972793801496	0.233476571579136	0.7421973246401734	2.7353	23.308	0.0	0.0	0.0
