# Supplementary material for: Direct evidence of substorm-related impulsive injections of electrons at Mercury
Source: Nat Commun. 2023 Jul 18;14:4019. doi: 10.1038/s41467-023-39565-4 (PMC10354196; doi:10.1038/s41467-023-39565-4)
Supplement: Supplementary file 3 — SourceDatafile [file 41467_2023_39565_MOESM3_ESM.zip › SourceDataFile/FieldLinetracing/Final_KT17tracing_001583.txt]

2021-10-01T23:41:23.000000	0.30188	-1.4211	0.84794	24.876	57.386	65.518	0.12547764711387213	-1.4473811192891686	0.84794	31.72007038281907	53.90552389977306	65.518	0.12547764711387213	-1.4473811192891686	1.04394	31.72007038281907	53.90552389977306	65.518	-0.9739337641609551	0.1202423201342662	0.19234034281970572	-0.9739337641609551	0.1202423201342662	0.19234034281970572	1.7486	6.3443	0.0	0.0	0.0
2021-10-01T23:41:23.000000	0.2927	-1.4422	0.82325	24.416	55.987	67.094	0.11378143378001354	-1.4671972993864746	0.82325	31.092116873138238	52.573429537620164	67.094	0.11378143378001354	-1.4671972993864746	1.01925	31.092116873138238	52.573429537620164	67.094	-0.9739337641609551	0.1202423201342662	0.19234034281970572	-0.9739337641609551	0.1202423201342662	0.19234034281970572	1.7486	6.3443	0.0	0.0	0.0
2021-10-01T23:41:23.000000	0.28372	-1.4627	0.79803	23.903	54.511	68.62	0.102357231505488	-1.4864425066441458	0.79803	30.402127906607074	51.171409485671816	68.62	0.102357231505488	-1.4864425066441458	0.99403	30.402127906607074	51.171409485671816	68.62	-0.9739337641609551	0.1202423201342662	0.19234034281970572	-0.9739337641609551	0.1202423201342662	0.19234034281970572	1.7486	6.3443	0.0	0.0	0.0
2021-10-01T23:41:23.000000	0.27494	-1.4827	0.77227	23.342	52.96	70.097	0.09119278727337748	-1.5052159875410944	0.77227	29.655310867509534	49.70083602266033	70.097	0.09119278727337748	-1.5052159875410944	0.96827	29.655310867509534	49.70083602266033	70.097	-0.9739337641609551	0.1202423201342662	0.19234034281970572	-0.9739337641609551	0.1202423201342662	0.19234034281970572	1.7486	6.3443	0.0	0.0	0.0
2021-10-01T23:41:23.000000	0.26639	-1.502	0.74598	22.733	51.336	71.525	0.08034238106119193	-1.5233229250245721	0.74598	28.851910816183985	48.16369407816395	71.525	0.08034238106119193	-1.5233229250245721	0.94198	28.851910816183985	48.16369407816395	71.525	-0.9739337641609551	0.1202423201342662	0.19234034281970572	-0.9739337641609551	0.1202423201342662	0.19234034281970572	1.7486	6.3443	0.0	0.0	0.0
2021-10-01T23:41:23.000000	0.25807	-1.5208	0.71917	22.08	49.641	72.906	0.0697815068350949	-1.5409618120524022	0.71917	27.99614267212526	46.56147846108419	72.906	0.0697815068350949	-1.5409618120524022	0.91517	27.99614267212526	46.56147846108419	72.906	-0.9739337641609551	0.1202423201342662	0.19234034281970572	-0.9739337641609551	0.1202423201342662	0.19234034281970572	1.7486	6.3443	0.0	0.0	0.0
2021-10-01T23:41:23.000000	0.25	-1.5389	0.69186	21.384	47.88	74.24	0.05955451992470523	-1.5579366062701452	0.69186	27.089611550968392	44.89902896519745	74.24	0.05955451992470523	-1.5579366062701452	0.8878600000000001	27.089611550968392	44.89902896519745	74.24	-0.9739337641609551	0.1202423201342662	0.19234034281970572	-0.9739337641609551	0.1202423201342662	0.19234034281970572	1.7486	6.3443	0.0	0.0	0.0
2021-10-01T23:41:23.000000	0.24219	-1.5563	0.66404	20.649	46.055	75.529	0.04967134497791412	-1.5742485329794926	0.66404	26.13653237220823	43.177840399405234	75.529	0.04967134497791412	-1.5742485329794926	0.8600399999999999	26.13653237220823	43.177840399405234	75.529	-0.9739337641609551	0.1202423201342662	0.19234034281970572	-0.9739337641609551	0.1202423201342662	0.19234034281970572	1.7486	6.3443	0.0	0.0	0.0
2021-10-01T23:41:23.000000	0.23466	-1.5731	0.63574	19.877	44.171	76.775	0.040139578273585746	-1.58999928926274	0.63574	25.139502716268908	41.402630027314785	76.775	0.040139578273585746	-1.58999928926274	0.8317399999999999	25.139502716268908	41.402630027314785	76.775	-0.9739337641609551	0.1202423201342662	0.19234034281970572	-0.9739337641609551	0.1202423201342662	0.19234034281970572	1.7486	6.3443	0.0	0.0	0.0
2021-10-01T23:41:23.000000	0.22742	-1.5892	0.60696	19.071	42.231	77.978	0.030981397476529476	-1.6050908539426672	0.60696	24.10186756802534	39.576007652785904	77.978	0.030981397476529476	-1.6050908539426672	0.8029600000000001	24.10186756802534	39.576007652785904	77.978	-0.9739337641609551	0.1202423201342662	0.19234034281970572	-0.9739337641609551	0.1202423201342662	0.19234034281970572	1.7486	6.3443	0.0	0.0	0.0
2021-10-01T23:41:23.000000	0.22047	-1.6045	0.57772	18.233	40.24	79.14	0.022209055603663513	-1.6194239805403627	0.57772	23.026224507901667	37.70269053942581	79.14	0.022209055603663513	-1.6194239805403627	0.77372	23.026224507901667	37.70269053942581	79.14	-0.9739337641609551	0.1202423201342662	0.19234034281970572	-0.9739337641609551	0.1202423201342662	0.19234034281970572	1.7486	6.3443	0.0	0.0	0.0
2021-10-01T23:41:23.000000	0.21384	-1.6191	0.54803	17.366	38.203	80.261	0.013840073581743273	-1.6331015914398135	0.54803	21.916163581111164	35.78727342067256	80.261	0.013840073581743273	-1.6331015914398135	0.74403	21.916163581111164	35.78727342067256	80.261	-0.9739337641609551	0.1202423201342662	0.19234034281970572	-0.9739337641609551	0.1202423201342662	0.19234034281970572	1.7486	6.3443	0.0	0.0	0.0
2021-10-01T23:41:23.000000	0.20753	-1.633	0.51791	16.472	36.123	81.341	0.005874451410768672	-1.6461236866410196	0.51791	20.77403730773961	33.83248863055513	81.341	0.005874451410768672	-1.6461236866410196	0.71391	20.77403730773961	33.83248863055513	81.341	-0.9739337641609551	0.1202423201342662	0.19234034281970572	-0.9739337641609551	0.1202423201342662	0.19234034281970572	1.7486	6.3443	0.0	0.0	0.0
2021-10-01T23:41:23.000000	0.20156	-1.6461	0.48737	15.553	34.006	82.38	-0.0016557085965595852	-1.658393470268453	0.48737	19.602565798380347	31.844045897469886	82.38	-0.0016557085965595852	-1.658393470268453	0.68337	19.602565798380347	31.844045897469886	82.38	-0.9739337641609551	0.1202423201342662	0.19234034281970572	-0.9739337641609551	0.1202423201342662	0.19234034281970572	1.7486	6.3443	0.0	0.0	0.0
2021-10-01T23:41:23.000000	0.19593	-1.6584	0.45645	14.611	31.855	83.376	-0.008750406440241582	-1.669910942322114	0.45645	18.404101573119153	29.82467755544581	83.376	-0.008750406440241582	-1.669910942322114	0.65245	18.404101573119153	29.82467755544581	83.376	-0.9739337641609551	0.1202423201342662	0.19234034281970572	-0.9739337641609551	0.1202423201342662	0.19234034281970572	1.7486	6.3443	0.0	0.0	0.0
2021-10-01T23:41:23.000000	0.19066	-1.6698	0.42515	13.649	29.674	84.328	-0.01537753980757664	-1.6805793069264734	0.42515	17.182112147000105	27.777985873131826	84.328	-0.01537753980757664	-1.6805793069264734	0.62115	17.182112147000105	27.777985873131826	84.328	-0.9739337641609551	0.1202423201342662	0.19234034281970572	-0.9739337641609551	0.1202423201342662	0.19234034281970572	1.7486	6.3443	0.0	0.0	0.0
2021-10-01T23:41:23.000000	0.18575	-1.6805	0.39351	12.666	27.466	85.232	-0.021561614732401313	-1.6905970570393558	0.39351	15.93597264574165	25.70707077506447	85.232	-0.021561614732401313	-1.6905970570393558	0.58951	15.93597264574165	25.70707077506447	85.232	-0.9739337641609551	0.1202423201342662	0.19234034281970572	-0.9739337641609551	0.1202423201342662	0.19234034281970572	1.7486	6.3443	0.0	0.0	0.0
2021-10-01T23:41:23.000000	0.18121	-1.6903	0.36155	11.666	25.234	86.085	-0.02726820053298784	-1.699766925004629	0.36155	14.670020519007796	23.614419534934378	86.085	-0.02726820053298784	-1.699766925004629	0.55755	14.670020519007796	23.614419534934378	86.085	-0.9739337641609551	0.1202423201342662	0.19234034281970572	-0.9739337641609551	0.1202423201342662	0.19234034281970572	1.7486	6.3443	0.0	0.0	0.0
2021-10-01T23:41:23.000000	0.17705	-1.6993	0.32929	10.65	22.982	86.884	-0.03249962557836336	-1.7081893826028969	0.32929	13.385738352264395	21.503879481728827	86.884	-0.03249962557836336	-1.7081893826028969	0.52529	13.385738352264395	21.503879481728827	86.884	-0.9739337641609551	0.1202423201342662	0.19234034281970572	-0.9739337641609551	0.1202423201342662	0.19234034281970572	1.7486	6.3443	0.0	0.0	0.0
2021-10-01T23:41:23.000000	0.17327	-1.7075	0.29675	9.6181	20.711	87.625	-0.03725588986852785	-1.715864429834159	0.29675	12.083347922159543	19.376430827220027	87.625	-0.03725588986852785	-1.715864429834159	0.49275	12.083347922159543	19.376430827220027	87.625	-0.9739337641609551	0.1202423201342662	0.19234034281970572	-0.9739337641609551	0.1202423201342662	0.19234034281970572	1.7486	6.3443	0.0	0.0	0.0
2021-10-01T23:41:23.000000	0.16988	-1.7148	0.26398	8.5725	18.424	88.302	-0.041514815738671884	-1.7226940455211959	0.26398	10.765400241736847	17.234781399403133	88.302	-0.041514815738671884	-1.7226940455211959	0.45998	10.765400241736847	17.234781399403133	88.302	-0.9739337641609551	0.1202423201342662	0.19234034281970572	-0.9739337641609551	0.1202423201342662	0.19234034281970572	1.7486	6.3443	0.0	0.0	0.0
2021-10-01T23:41:23.000000	0.16688	-1.7212	0.23098	7.5144	16.121	88.912	-0.045276403188795444	-1.728678229664007	0.23098	9.43308626874325	15.07878416207512	88.912	-0.045276403188795444	-1.728678229664007	0.42698	9.43308626874325	15.07878416207512	88.912	-0.9739337641609551	0.1202423201342662	0.19234034281970572	-0.9739337641609551	0.1202423201342662	0.19234034281970572	1.7486	6.3443	0.0	0.0	0.0
2021-10-01T23:41:23.000000	0.16429	-1.7268	0.1978	6.4451	13.806	89.45	-0.048533055940034375	-1.7339186793448882	0.1978	8.088186328081335	12.912249685172531	89.45	-0.048533055940034375	-1.7339186793448882	0.39380000000000004	8.088186328081335	12.912249685172531	89.45	-0.9739337641609551	0.1202423201342662	0.19234034281970572	-0.9739337641609551	0.1202423201342662	0.19234034281970572	1.7486	6.3443	0.0	0.0	0.0
2021-10-01T23:41:23.000000	0.16209	-1.7315	0.16445	5.3659	11.479	89.912	-0.05129237027125286	-1.7383136974815439	0.16445	6.731990623976956	10.735018679475425	89.912	-0.05129237027125286	-1.7383136974815439	0.36045000000000005	6.731990623976956	10.735018679475425	89.912	-0.9739337641609551	0.1202423201342662	0.19234034281970572	-0.9739337641609551	0.1202423201342662	0.19234034281970572	1.7486	6.3443	0.0	0.0	0.0
2021-10-01T23:41:23.000000	0.1603	-1.7353	0.13097	4.2783	9.1429	90.293	-0.05353449688666853	-1.7418657346773578	0.13097	5.366343191104421	8.549785497618474	90.293	-0.05353449688666853	-1.7418657346773578	0.32697	5.366343191104421	8.549785497618474	90.293	-0.9739337641609551	0.1202423201342662	0.19234034281970572	-0.9739337641609551	0.1202423201342662	0.19234034281970572	1.7486	6.3443	0.0	0.0	0.0
2021-10-01T23:41:23.000000	0.15891	-1.7383	0.097378	3.1839	6.7986	90.592	-0.055281613451090755	-1.7446728121095496	0.097378	3.992942250278584	6.357247309641194	90.592	-0.055281613451090755	-1.7446728121095496	0.293378	3.992942250278584	6.357247309641194	90.592	-0.9739337641609551	0.1202423201342662	0.19234034281970572	-0.9739337641609551	0.1202423201342662	0.19234034281970572	1.7486	6.3443	0.0	0.0	0.0
2021-10-01T23:41:23.000000	0.15793	-1.7403	0.063708	2.0844	4.4482	90.804	-0.05649928928279188	-1.7465376621219877	0.063708	2.613732304996229	4.159279990313119	90.804	-0.05649928928279188	-1.7465376621219877	0.259708	2.613732304996229	4.159279990313119	90.804	-0.9739337641609551	0.1202423201342662	0.19234034281970572	-0.9739337641609551	0.1202423201342662	0.19234034281970572	1.7486	6.3443	0.0	0.0	0.0
2021-10-01T23:41:23.000000	0.15736	-1.7416	0.029986	0.98145	2.0937	90.928	-0.057224283432526696	-1.747758024151408	0.029986	1.2305959824977668	1.957666294433338	90.928	-0.057224283432526696	-1.747758024151408	0.22598600000000002	1.2305959824977668	1.957666294433338	90.928	-0.9739337641609551	0.1202423201342662	0.19234034281970572	-0.9739337641609551	0.1202423201342662	0.19234034281970572	1.7486	6.3443	0.0	0.0	0.0
2021-10-01T23:41:23.000000	0.15721	-1.7419	-0.003761	-0.12311	-0.26261	90.962	-0.057409912201649205	-1.7480373840627663	-0.003761	-0.1543599879173967	-0.2455464891423641	90.962	-0.057409912201649205	-1.7480373840627663	0.19223900000000002	-0.1543599879173967	-0.2455464891423641	90.962	-0.9739337641609551	0.1202423201342662	0.19234034281970572	-0.9739337641609551	0.1202423201342662	0.19234034281970572	1.7486	6.3443	0.0	0.0	0.0
2021-10-01T23:41:23.000000	0.15746	-1.7414	-0.037505	-1.2275	-2.6187	90.908	-0.05710053091977835	-1.7475717842105027	-0.037505	-1.5391202826811898	-2.448561760593221	90.908	-0.05710053091977835	-1.7475717842105027	0.158495	-1.5391202826811898	-2.448561760593221	90.908	-0.9739337641609551	0.1202423201342662	0.19234034281970572	-0.9739337641609551	0.1202423201342662	0.19234034281970572	1.7486	6.3443	0.0	0.0	0.0
2021-10-01T23:41:23.000000	0.15812	-1.74	-0.071218	-2.3298	-4.9724	90.764	-0.0562739619221046	-1.746263203417397	-0.071218	-2.921513478931379	-4.6494611292516765	90.764	-0.0562739619221046	-1.746263203417397	0.124782	-2.921513478931379	-4.6494611292516765	90.764	-0.9739337641609551	0.1202423201342662	0.19234034281970572	-0.9739337641609551	0.1202423201342662	0.19234034281970572	1.7486	6.3443	0.0	0.0	0.0
2021-10-01T23:41:23.000000	0.15918	-1.7377	-0.10487	-3.4283	-7.3216	90.532	-0.05494012985651925	-1.7441104163817578	-0.10487	-4.299583923221596	-6.846360021001991	90.532	-0.05494012985651925	-1.7441104163817578	0.09113	-4.299583923221596	-6.846360021001991	90.532	-0.9739337641609551	0.1202423201342662	0.19234034281970572	-0.9739337641609551	0.1202423201342662	0.19234034281970572	1.7486	6.3443	0.0	0.0	0.0
2021-10-01T23:41:23.000000	0.16066	-1.7345	-0.13844	-4.5213	-9.6644	90.215	-0.05307918542723983	-1.7411158737069685	-0.13844	-5.671411618088894	-9.03758105403245	90.215	-0.05307918542723983	-1.7411158737069685	0.05756	-5.671411618088894	-9.03758105403245	90.215	-0.9739337641609551	0.1202423201342662	0.19234034281970572	-0.9739337641609551	0.1202423201342662	0.19234034281970572	1.7486	6.3443	0.0	0.0	0.0
2021-10-01T23:41:23.000000	0.16254	-1.7305	-0.1719	-5.6072	-11.999	89.816	-0.05072323094696701	-1.7373763712685575	-0.1719	-7.035188065566154	-11.221533839993334	89.816	-0.05072323094696701	-1.7373763712685575	0.02410000000000001	-7.035188065566154	-11.221533839993334	89.816	-0.9739337641609551	0.1202423201342662	0.19234034281970572	-0.9739337641609551	0.1202423201342662	0.19234034281970572	1.7486	6.3443	0.0	0.0	0.0
2021-10-01T23:41:23.000000	0.16483	-1.7256	-0.20521	-6.6843	-14.323	89.337	-0.04785008875089136	-1.7327938878893043	-0.20521	-8.388932003105836	-13.396044764678368	89.337	-0.04785008875089136	-1.7327938878893043	-0.009209999999999996	-8.388932003105836	-13.396044764678368	89.337	-0.9739337641609551	0.1202423201342662	0.19234034281970572	-0.9739337641609551	0.1202423201342662	0.19234034281970572	1.7486	6.3443	0.0	0.0	0.0
2021-10-01T23:41:23.000000	0.16752	-1.7198	-0.23835	-7.7513	-16.636	88.782	-0.044469683486904055	-1.7273671982675178	-0.23835	-9.731304214414413	-15.56087613139184	88.782	-0.044469683486904055	-1.7273671982675178	-0.04235	-9.731304214414413	-15.56087613139184	88.782	-0.9739337641609551	0.1202423201342662	0.19234034281970572	-0.9739337641609551	0.1202423201342662	0.19234034281970572	1.7486	6.3443	0.0	0.0	0.0
2021-10-01T23:41:23.000000	0.1706	-1.7132	-0.2713	-8.8067	-18.935	88.157	-0.04060419281981456	-1.7211943235804175	-0.2713	-11.06044841180066	-17.71323434102017	88.157	-0.04060419281981456	-1.7211943235804175	-0.07529999999999998	-11.06044841180066	-17.71323434102017	88.157	-0.9739337641609551	0.1202423201342662	0.19234034281970572	-0.9739337641609551	0.1202423201342662	0.19234034281970572	1.7486	6.3443	0.0	0.0	0.0
2021-10-01T23:41:23.000000	0.17408	-1.7057	-0.30403	-9.8493	-21.219	87.465	-0.036231439084813355	-1.7141772426507833	-0.30403	-12.375051107348453	-19.852273964977257	87.465	-0.036231439084813355	-1.7141772426507833	-0.10803000000000001	-12.375051107348453	-19.852273964977257	87.465	-0.9739337641609551	0.1202423201342662	0.19234034281970572	-0.9739337641609551	0.1202423201342662	0.19234034281970572	1.7486	6.3443	0.0	0.0	0.0
2021-10-01T23:41:23.000000	0.17794	-1.6974	-0.3365	-10.878	-23.486	86.711	-0.03138352459460117	-1.706412751354144	-0.3365	-13.673775529451397	-21.976144856870963	86.711	-0.03138352459460117	-1.706412751354144	-0.1405	-13.673775529451397	-21.976144856870963	86.711	-0.9739337641609551	0.1202423201342662	0.19234034281970572	-0.9739337641609551	0.1202423201342662	0.19234034281970572	1.7486	6.3443	0.0	0.0	0.0
2021-10-01T23:41:23.000000	0.18219	-1.6882	-0.3687	-11.891	-25.734	85.9	-0.026038271684368453	-1.6978028285132791	-0.3687	-14.954590181150712	-24.083082641427588	85.9	-0.026038271684368453	-1.6978028285132791	-0.17270000000000002	-14.954590181150712	-24.083082641427588	85.9	-0.9739337641609551	0.1202423201342662	0.19234034281970572	-0.9739337641609551	0.1202423201342662	0.19234034281970572	1.7486	6.3443	0.0	0.0	0.0
2021-10-01T23:41:23.000000	0.18681	-1.6782	-0.40059	-12.887	-27.96	85.035	-0.020227782666815908	-1.6884442700037168	-0.40059	-16.215837267712995	-26.1702692134997	85.035	-0.020227782666815908	-1.6884442700037168	-0.20459	-16.215837267712995	-26.1702692134997	85.035	-0.9739337641609551	0.1202423201342662	0.19234034281970572	-0.9739337641609551	0.1202423201342662	0.19234034281970572	1.7486	6.3443	0.0	0.0	0.0
2021-10-01T23:41:23.000000	0.1918	-1.6674	-0.43216	-13.865	-30.162	84.12	-0.013952057541943536	-1.678337075825457	-0.43216	-17.456279264010767	-28.235842173678254	84.12	-0.013952057541943536	-1.678337075825457	-0.23615999999999998	-17.456279264010767	-28.235842173678254	84.12	-0.9739337641609551	0.1202423201342662	0.19234034281970572	-0.9739337641609551	0.1202423201342662	0.19234034281970572	1.7486	6.3443	0.0	0.0	0.0
2021-10-01T23:41:23.000000	0.19716	-1.6557	-0.46337	-14.823	-32.337	83.158	-0.007198843292833046	-1.6673819994995882	-0.46337	-18.67356364995824	-30.27706918793426	83.158	-0.007198843292833046	-1.6673819994995882	-0.26737	-18.67356364995824	-30.27706918793426	83.158	-0.9739337641609551	0.1202423201342662	0.19234034281970572	-0.9739337641609551	0.1202423201342662	0.19234034281970572	1.7486	6.3443	0.0	0.0	0.0
2021-10-01T23:41:23.000000	0.20286	-1.6432	-0.49421	-15.76	-34.481	82.152	-1.0166880076240004e-05	-1.6556746115999468	-0.49421	-19.866207840089565	-32.29010292728042	82.152	-1.0166880076240004e-05	-1.6556746115999468	-0.29821	-19.866207840089565	-32.29010292728042	82.152	-0.9739337641609551	0.1202423201342662	0.19234034281970572	-0.9739337641609551	0.1202423201342662	0.19234034281970572	1.7486	6.3443	0.0	0.0	0.0
2021-10-01T23:41:23.000000	0.20891	-1.63	-0.52465	-16.674	-36.59	81.104	0.007611643327299744	-1.643315383907136	-0.52465	-21.031736784149782	-34.271218592898634	81.104	0.007611643327299744	-1.643315383907136	-0.32864999999999994	-21.031736784149782	-34.271218592898634	81.104	-0.9739337641609551	0.1202423201342662	0.19234034281970572	-0.9739337641609551	0.1202423201342662	0.19234034281970572	1.7486	6.3443	0.0	0.0	0.0
2021-10-01T23:41:23.000000	0.21529	-1.6159	-0.55468	-17.562	-38.661	80.014	0.015671244067349127	-1.6301033728599486	-0.55468	-22.166805497263976	-36.21780638092908	80.014	0.015671244067349127	-1.6301033728599486	-0.35867999999999994	-22.166805497263976	-36.21780638092908	80.014	-0.9739337641609551	0.1202423201342662	0.19234034281970572	-0.9739337641609551	0.1202423201342662	0.19234034281970572	1.7486	6.3443	0.0	0.0	0.0
2021-10-01T23:41:23.000000	0.22199	-1.6012	-0.58427	-18.423	-40.688	78.884	0.024121951641425915	-1.616335092593429	-0.58427	-23.26968633362794	-38.12403403280625	78.884	0.024121951641425915	-1.616335092593429	-0.38826999999999995	-23.26968633362794	-38.12403403280625	78.884	-0.9739337641609551	0.1202423201342662	0.19234034281970572	-0.9739337641609551	0.1202423201342662	0.19234034281970572	1.7486	6.3443	0.0	0.0	0.0
2021-10-01T23:41:23.000000	0.22901	-1.5857	-0.61341	-19.254	-42.668	77.713	0.032988272083366604	-1.6018120501497528	-0.61341	-24.33703430836678	-39.98729174467031	77.713	0.032988272083366604	-1.6018120501497528	-0.41741	-24.33703430836678	-39.98729174467031	77.713	-0.9739337641609551	0.1202423201342662	0.19234034281970572	-0.9739337641609551	0.1202423201342662	0.19234034281970572	1.7486	6.3443	0.0	0.0	0.0
2021-10-01T23:41:23.000000	0.23632	-1.5694	-0.64209	-20.053	-44.595	76.501	0.04224043144949771	-1.5865305696238443	-0.64209	-25.366129310887146	-41.801869788124925	76.501	0.04224043144949771	-1.5865305696238443	-0.44609000000000004	-25.366129310887146	-41.801869788124925	76.501	-0.9739337641609551	0.1202423201342662	0.19234034281970572	-0.9739337641609551	0.1202423201342662	0.19234034281970572	1.7486	6.3443	0.0	0.0	0.0
2021-10-01T23:41:23.000000	0.24391	-1.5525	-0.67028	-20.816	-46.467	75.246	0.05184399905809148	-1.570687918671836	-0.67028	-26.35275642169421	-43.566273354268596	75.246	0.05184399905809148	-1.570687918671836	-0.47428	-26.35275642169421	-43.566273354268596	75.246	-0.9739337641609551	0.1202423201342662	0.19234034281970572	-0.9739337641609551	0.1202423201342662	0.19234034281970572	1.7486	6.3443	0.0	0.0	0.0
2021-10-01T23:41:23.000000	0.25178	-1.5349	-0.69799	-21.543	-48.278	73.947	0.06181122792606619	-1.554184850814816	-0.69799	-27.296180459772874	-45.27454765436661	73.947	0.06181122792606619	-1.554184850814816	-0.5019899999999999	-27.296180459772874	-45.27454765436661	73.947	-0.9739337641609551	0.1202423201342662	0.19234034281970572	-0.9739337641609551	0.1202423201342662	0.19234034281970572	1.7486	6.3443	0.0	0.0	0.0
2021-10-01T23:41:23.000000	0.2599	-1.5167	-0.72519	-22.229	-50.025	72.602	0.07210009109283003	-1.5371169366266204	-0.72519	-28.191071510669996	-46.92432794489752	72.602	0.07210009109283003	-1.5371169366266204	-0.52919	-28.191071510669996	-46.92432794489752	72.602	-0.9739337641609551	0.1202423201342662	0.19234034281970572	-0.9739337641609551	0.1202423201342662	0.19234034281970572	1.7486	6.3443	0.0	0.0	0.0
2021-10-01T23:41:23.000000	0.26827	-1.4978	-0.75188	-22.873	-51.704	71.211	0.08272284157530121	-1.5193849296283373	-0.75188	-29.035946988919736	-48.51176689687403	71.211	0.08272284157530121	-1.5193849296283373	-0.5558799999999999	-29.035946988919736	-48.51176689687403	71.211	-0.9739337641609551	0.1202423201342662	0.19234034281970572	-0.9739337641609551	0.1202423201342662	0.19234034281970572	1.7486	6.3443	0.0	0.0	0.0
2021-10-01T23:41:23.000000	0.27688	-1.4783	-0.77805	-23.471	-53.312	69.772	0.0936573017086704	-1.5010868509971869	-0.77805	-29.826469444858063	-50.034377236605515	69.772	0.0936573017086704	-1.5010868509971869	-0.58205	-29.826469444858063	-50.034377236605515	69.772	-0.9739337641609551	0.1202423201342662	0.19234034281970572	-0.9739337641609551	0.1202423201342662	0.19234034281970572	1.7486	6.3443	0.0	0.0	0.0
2021-10-01T23:41:23.000000	0.28274	-1.465	-0.79521	-23.844	-54.344	68.786	0.10110279662303207	-1.48860509609332	-0.79521	-30.323109945795608	-51.01289714587078	68.786	0.10110279662303207	-1.48860509609332	-0.59921	-30.323109945795608	-51.01289714587078	68.786	-0.9739337641609551	0.1202423201342662	0.19234034281970572	-0.9739337641609551	0.1202423201342662	0.19234034281970572	1.7486	6.3443	0.0	0.0	0.0
2021-10-01T23:41:23.000000	0.28669	-1.4559	-0.80651	-24.08	-55.013	68.116	0.10613805707961099	-1.480057660680612	-0.80651	-30.639304319210666	-51.647938969864015	68.116	0.10613805707961099	-1.480057660680612	-0.6105099999999999	-30.639304319210666	-51.647938969864015	68.116	-0.9739337641609551	0.1202423201342662	0.19234034281970572	-0.9739337641609551	0.1202423201342662	0.19234034281970572	1.7486	6.3443	0.0	0.0	0.0
2021-10-01T23:41:23.000000	0.28935	-1.4498	-0.81399	-24.232	-55.45	67.664	0.10952544745067946	-1.4743295557170142	-0.81399	-30.843704651089432	-52.06302149699309	67.664	0.10952544745067946	-1.4743295557170142	-0.61799	-30.843704651089432	-52.06302149699309	67.664	-0.9739337641609551	0.1202423201342662	0.19234034281970572	-0.9739337641609551	0.1202423201342662	0.19234034281970572	1.7486	6.3443	0.0	0.0	1.0
