# Supplementary material for: Direct evidence of substorm-related impulsive injections of electrons at Mercury
Source: Nat Commun. 2023 Jul 18;14:4019. doi: 10.1038/s41467-023-39565-4 (PMC10354196; doi:10.1038/s41467-023-39565-4)
Supplement: Supplementary file 3 — SourceDatafile [file 41467_2023_39565_MOESM3_ESM.zip › SourceDataFile/FieldLinetracing/Final_KT17tracing_000845.txt]

2021-10-01T23:29:05.000000	-0.64855	0.012344	0.55842	474.76	-8.6441	-78.348	-0.6421505265744413	0.09171792658018159	0.55842	470.12342024648837	-66.75138800469739	-78.348	-0.6421505265744413	0.09171792658018159	0.7544200000000001	470.12342024648837	-66.75138800469739	-78.348	-0.9261489916568816	0.13186244434029282	-0.3533558277792298	-0.6621538333120538	0.09462932625110482	0.7433690817107035	2.8779	23.945	0.0	0.0	0.0
2021-10-01T23:29:05.000000	-0.69084	0.01311	0.5644	419.16	-7.5622	-49.613	-0.6840280043966708	0.0976599554633738	0.5644	415.07494336153604	-58.86496294280373	-49.613	-0.6840280043966708	0.0976599554633738	0.7604	415.07494336153604	-58.86496294280373	-49.613	-0.9261489916568816	0.13186244434029282	-0.3533558277792298	-0.6621538333120538	0.09462932625110482	0.7433690817107035	2.8779	23.945	0.0	0.0	0.0
2021-10-01T23:29:05.000000	-0.73335	0.013873	0.56848	371.85	-6.6431	-27.353	-0.7261241920630136	0.10362596358941878	0.56848	368.23405166683347	-52.15588625110139	-27.353	-0.7261241920630136	0.10362596358941878	0.76448	368.23405166683347	-52.15588625110139	-27.353	-0.9261489916568816	0.13186244434029282	-0.3533558277792298	-0.6621538333120538	0.09462932625110482	0.7433690817107035	2.8779	23.945	0.0	0.0	0.0
2021-10-01T23:29:05.000000	-0.77599	0.014631	0.57069	331.32	-5.8572	-10.151	-0.7683500128027879	0.10960293831351191	0.57069	328.1057502238195	-46.4097604163669	-10.151	-0.7683500128027879	0.10960293831351191	0.7666900000000001	328.1057502238195	-46.4097604163669	-10.151	-0.9261489916568816	0.13186244434029282	-0.3533558277792298	-0.6621538333120538	0.09462932625110482	0.7433690817107035	2.8779	23.945	0.0	0.0	0.0
2021-10-01T23:29:05.000000	-0.8187	0.015382	0.57112	296.39	-5.1814	3.0648	-0.8106461637889848	0.11558154289592398	0.57112	293.52176102824234	-41.4590739023363	3.0648	-0.8106461637889848	0.11558154289592398	0.76712	293.52176102824234	-41.4590739023363	3.0648	-0.9261489916568816	0.13186244434029282	-0.3533558277792298	-0.6621538333120538	0.09462932625110482	0.7433690817107035	2.8779	23.945	0.0	0.0	0.0
2021-10-01T23:29:05.000000	-0.86138	0.016124	0.56984	266.12	-4.5975	13.113	-0.8529136436030308	0.12154753939015851	0.56984	263.5513972274097	-37.17058549081609	13.113	-0.8529136436030308	0.12154753939015851	0.7658400000000001	263.5513972274097	-37.17058549081609	13.113	-0.9261489916568816	0.13186244434029282	-0.3533558277792298	-0.6621538333120538	0.09462932625110482	0.7433690817107035	2.8779	23.945	0.0	0.0	0.0
2021-10-01T23:29:05.000000	-0.90399	0.016856	0.56695	239.77	-4.0907	20.624	-0.8951128761835302	0.12749503412465907	0.56695	237.4620483238779	-33.43893437773227	20.624	-0.8951128761835302	0.12749503412465907	0.76295	237.4620483238779	-33.43893437773227	20.624	-0.9261489916568816	0.13186244434029282	-0.3533558277792298	-0.6621538333120538	0.09462932625110482	0.7433690817107035	2.8779	23.945	0.0	0.0	0.0
2021-10-01T23:29:05.000000	-0.94647	0.017576	0.56256	216.74	-3.6493	26.093	-0.9371845587034745	0.1334146903596965	0.56256	214.65966904715503	-30.17899062354265	26.093	-0.9371845587034745	0.1334146903596965	0.7585599999999999	214.65966904715503	-30.17899062354265	26.093	-0.9261489916568816	0.13186244434029282	-0.3533558277792298	-0.6621538333120538	0.09462932625110482	0.7433690817107035	2.8779	23.945	0.0	0.0	0.0
2021-10-01T23:29:05.000000	-0.98879	0.018283	0.55678	196.56	-3.2637	29.907	-0.9790990397493591	0.13930183972540616	0.55678	194.6789772359796	-27.323637386755944	29.907	-0.9790990397493591	0.13930183972540616	0.75278	194.6789772359796	-27.323637386755944	29.907	-0.9261489916568816	0.13186244434029282	-0.3533558277792298	-0.6621538333120538	0.09462932625110482	0.7433690817107035	2.8779	23.945	0.0	0.0	0.0
2021-10-01T23:29:05.000000	-1.0309	0.018978	0.54975	178.82	-2.9263	32.376	-1.020806573551559	0.14515134817811812	0.54975	177.11399355609885	-24.815094565610014	32.376	-1.020806573551559	0.14515134817811812	0.7457499999999999	177.11399355609885	-24.815094565610014	32.376	-0.9261489916568816	0.13186244434029282	-0.3533558277792298	-0.6621538333120538	0.09462932625110482	0.7433690817107035	2.8779	23.945	0.0	0.0	0.0
2021-10-01T23:29:05.000000	-1.0728	0.019658	0.54161	163.22	-2.6305	33.751	-1.0623075277005818	0.15096023832346495	0.54161	161.66778726989378	-22.610052841741947	33.751	-1.0623075277005818	0.15096023832346495	0.7376100000000001	161.66778726989378	-22.610052841741947	33.751	-0.9261489916568816	0.13186244434029282	-0.3533558277792298	-0.6621538333120538	0.09462932625110482	0.7433690817107035	2.8779	23.945	0.0	0.0	0.0
2021-10-01T23:29:05.000000	-1.1146	0.020326	0.53251	149.48	-2.3712	34.239	-1.103710705732723	0.1567449658744241	0.53251	148.06309314027405	-20.66914219735613	34.239	-1.103710705732723	0.1567449658744241	0.72851	148.06309314027405	-20.66914219735613	34.239	-0.9261489916568816	0.13186244434029282	-0.3533558277792298	-0.6621538333120538	0.09462932625110482	0.7433690817107035	2.8779	23.945	0.0	0.0	0.0
2021-10-01T23:29:05.000000	-1.1561	0.020979	0.52259	137.39	-2.144	34.013	-1.1448179822806663	0.16247804740279176	0.52259	136.09203269426914	-18.96226445185212	34.013	-1.1448179822806663	0.16247804740279176	0.7185900000000001	136.09203269426914	-18.96226445185212	34.013	-0.9261489916568816	0.13186244434029282	-0.3533558277792298	-0.6621538333120538	0.09462932625110482	0.7433690817107035	2.8779	23.945	0.0	0.0	0.0
2021-10-01T23:29:05.000000	-1.1975	0.02162	0.51203	126.78	-1.9452	33.221	-1.185827482711728	0.16818696633677174	0.51203	125.5863402793549	-17.46491735674916	33.221	-1.185827482711728	0.16818696633677174	0.7080299999999999	125.5863402793549	-17.46491735674916	33.221	-0.9261489916568816	0.13186244434029282	-0.3533558277792298	-0.6621538333120538	0.09462932625110482	0.7433690817107035	2.8779	23.945	0.0	0.0	0.0
2021-10-01T23:29:05.000000	-1.2388	0.022247	0.501	117.49	-1.7716	31.996	-1.2267394520862462	0.1738697377467858	0.501	116.38761362581374	-16.154320197652872	31.996	-1.2267394520862462	0.1738697377467858	0.6970000000000001	116.38761362581374	-16.154320197652872	31.996	-0.9261489916568816	0.13186244434029282	-0.3533558277792298	-0.6621538333120538	0.09462932625110482	0.7433690817107035	2.8779	23.945	0.0	0.0	0.0
2021-10-01T23:29:05.000000	-1.2799	0.022863	0.48964	109.38	-1.6205	30.456	-1.267454276334802	0.17951708601028307	0.48964	108.35723849462583	-15.010639095947086	30.456	-1.267454276334802	0.17951708601028307	0.68564	108.35723849462583	-15.010639095947086	30.456	-0.9261489916568816	0.13186244434029282	-0.3533558277792298	-0.6621538333120538	0.09462932625110482	0.7433690817107035	2.8779	23.945	0.0	0.0	0.0
2021-10-01T23:29:05.000000	-1.3211	0.023467	0.47813	102.33	-1.4894	28.71	-1.3082698174242995	0.18516477771322915	0.47813	101.37642543651994	-14.016689269357109	28.71	-1.3082698174242995	0.18516477771322915	0.67413	101.37642543651994	-14.016689269357109	28.71	-0.9261489916568816	0.13186244434029282	-0.3533558277792298	-0.6621538333120538	0.09462932625110482	0.7433690817107035	2.8779	23.945	0.0	0.0	0.0
2021-10-01T23:29:05.000000	-1.3622	0.02406	0.46661	96.239	-1.3763	26.858	-1.3489874598667464	0.1907892992865767	0.46661	95.34518056813344	-13.15811024121727	26.858	-1.3489874598667464	0.1907892992865767	0.66261	95.34518056813344	-13.15811024121727	26.858	-0.9261489916568816	0.13186244434029282	-0.3533558277792298	-0.6621538333120538	0.09462932625110482	0.7433690817107035	2.8779	23.945	0.0	0.0	0.0
2021-10-01T23:29:05.000000	-1.4033	0.024644	0.45521	90.991	-1.2788	24.991	-1.3897062050807159	0.19640488867682215	0.45521	90.14867204633464	-12.418306596408517	24.991	-1.3897062050807159	0.19640488867682215	0.6512100000000001	90.14867204633464	-12.418306596408517	24.991	-0.9261489916568816	0.13186244434029282	-0.3533558277792298	-0.6621538333120538	0.09462932625110482	0.7433690817107035	2.8779	23.945	0.0	0.0	0.0
2021-10-01T23:29:05.000000	-1.4446	0.025218	0.44402	86.482	-1.195	23.187	-1.430624668554201	0.20203505945301295	0.44402	85.68391634037663	-11.782649514236548	23.187	-1.430624668554201	0.20203505945301295	0.64002	85.68391634037663	-11.782649514236548	23.187	-0.9261489916568816	0.13186244434029282	-0.3533558277792298	-0.6621538333120538	0.09462932625110482	0.7433690817107035	2.8779	23.945	0.0	0.0	0.0
2021-10-01T23:29:05.000000	-1.4859	0.025784	0.4331	82.603	-1.123	21.508	-1.4715441122690394	0.20765729051089077	0.4331	81.84296759556693	-11.235897523161142	21.508	-1.4715441122690394	0.20765729051089077	0.6291	81.84296759556693	-11.235897523161142	21.508	-0.9261489916568816	0.13186244434029282	-0.3533558277792298	-0.6621538333120538	0.09462932625110482	0.7433690817107035	2.8779	23.945	0.0	0.0	0.0
2021-10-01T23:29:05.000000	-1.5272	0.026342	0.4225	79.253	-1.0607	19.999	-1.5124645362252314	0.2132715818504556	0.4225	78.52584418155989	-10.763590900037725	19.999	-1.5124645362252314	0.2132715818504556	0.6185	78.52584418155989	-10.763590900037725	19.999	-0.9261489916568816	0.13186244434029282	-0.3533558277792298	-0.6621538333120538	0.09462932625110482	0.7433690817107035	2.8779	23.945	0.0	0.0	0.0
2021-10-01T23:29:05.000000	-1.5687	0.026893	0.4122	76.331	-1.0066	18.683	-1.5535843108504312	0.21890343197033318	0.4122	75.6324909499083	-10.351865400595184	18.683	-1.5535843108504312	0.21890343197033318	0.6082000000000001	75.6324909499083	-10.351865400595184	18.683	-0.9261489916568816	0.13186244434029282	-0.3533558277792298	-0.6621538333120538	0.09462932625110482	0.7433690817107035	2.8779	23.945	0.0	0.0	0.0
2021-10-01T23:29:05.000000	-1.6102	0.027436	0.40218	73.75	-0.95899	17.566	-1.5947050657169846	0.2245273423718978	0.40218	73.07677299054811	-9.988363785325248	17.566	-1.5947050657169846	0.2245273423718978	0.5981799999999999	73.07677299054811	-9.988363785325248	17.566	-0.9261489916568816	0.13186244434029282	-0.3533558277792298	-0.6621538333120538	0.09462932625110482	0.7433690817107035	2.8779	23.945	0.0	0.0	0.0
2021-10-01T23:29:05.000000	-1.6518	0.027973	0.39239	71.435	-0.91658	16.641	-1.6359258022434648	0.23015755100164592	0.39239	70.78441350821373	-9.662616011961273	16.641	-1.6359258022434648	0.23015755100164592	0.58839	70.78441350821373	-9.662616011961273	16.641	-0.9261489916568816	0.13186244434029282	-0.3533558277792298	-0.6621538333120538	0.09462932625110482	0.7433690817107035	2.8779	23.945	0.0	0.0	0.0
2021-10-01T23:29:05.000000	-1.6934	0.028504	0.38278	69.322	-0.87828	15.888	-1.6771472739509605	0.23578180484265937	0.38278	68.69202831428593	-9.365698363055436	15.888	-1.6771472739509605	0.23578180484265937	0.5787800000000001	68.69202831428593	-9.365698363055436	15.888	-0.9261489916568816	0.13186244434029282	-0.3533558277792298	-0.6621538333120538	0.09462932625110482	0.7433690817107035	2.8779	23.945	0.0	0.0	0.0
2021-10-01T23:29:05.000000	-1.735	0.029028	0.37328	67.364	-0.84323	15.283	-1.71836960336964	0.24139911143014897	0.37328	66.75307693962168	-9.09099840093752	15.283	-1.71836960336964	0.24139911143014897	0.56928	66.75307693962168	-9.09099840093752	15.283	-0.9261489916568816	0.13186244434029282	-0.3533558277792298	-0.6621538333120538	0.09462932625110482	0.7433690817107035	2.8779	23.945	0.0	0.0	0.0
2021-10-01T23:29:05.000000	-1.7767	0.029547	0.36386	65.522	-0.81075	14.801	-1.7596917919180775	0.24702370871061122	0.36386	64.92893657796037	-8.833062572952809	14.801	-1.7596917919180775	0.24702370871061122	0.55986	64.92893657796037	-8.833062572952809	14.801	-0.9261489916568816	0.13186244434029282	-0.3533558277792298	-0.6621538333120538	0.09462932625110482	0.7433690817107035	2.8779	23.945	0.0	0.0	0.0
2021-10-01T23:29:05.000000	-1.8184	0.030059	0.35445	63.77	-0.78036	14.416	-1.8010148381776994	0.2526413587375496	0.35445	63.193861959266144	-8.588228711603778	14.416	-1.8010148381776994	0.2526413587375496	0.55045	63.193861959266144	-8.588228711603778	14.416	-0.9261489916568816	0.13186244434029282	-0.3533558277792298	-0.6621538333120538	0.09462932625110482	0.7433690817107035	2.8779	23.945	0.0	0.0	0.0
2021-10-01T23:29:05.000000	-1.86	0.030566	0.34501	62.088	-0.75168	14.107	-1.842239250609255	0.25824179342362424	0.34501	61.528050349220905	-8.353669076886913	14.107	-1.842239250609255	0.25824179342362424	0.54101	61.528050349220905	-8.353669076886913	14.107	-0.9261489916568816	0.13186244434029282	-0.3533558277792298	-0.6621538333120538	0.09462932625110482	0.7433690817107035	2.8779	23.945	0.0	0.0	0.0
2021-10-01T23:29:05.000000	-1.9017	0.031068	0.33551	60.464	-0.72445	13.854	-1.8835635221705687	0.2638495188026715	0.33551	59.91962402819923	-8.127655265926856	13.854	-1.8835635221705687	0.2638495188026715	0.5315099999999999	59.91962402819923	-8.127655265926856	13.854	-0.9261489916568816	0.13186244434029282	-0.3533558277792298	-0.6621538333120538	0.09462932625110482	0.7433690817107035	2.8779	23.945	0.0	0.0	0.0
2021-10-01T23:29:05.000000	-1.9433	0.031564	0.32592	58.888	-0.69847	13.643	-1.9247892824339856	0.26943903637606575	0.32592	58.358682854343776	-7.908763484073956	13.643	-1.9247892824339856	0.26943903637606575	0.5219199999999999	58.358682854343776	-7.908763484073956	13.643	-0.9261489916568816	0.13186244434029282	-0.3533558277792298	-0.6621538333120538	0.09462932625110482	0.7433690817107035	2.8779	23.945	0.0	0.0	0.0
2021-10-01T23:29:05.000000	-1.9849	0.032055	0.31622	57.353	-0.6736	13.461	-1.9660156553482482	0.2750235916255145	0.31622	56.838296728354386	-7.69599707507346	13.461	-1.9660156553482482	0.2750235916255145	0.51222	56.838296728354386	-7.69599707507346	13.461	-0.9261489916568816	0.13186244434029282	-0.3533558277792298	-0.6621538333120538	0.09462932625110482	0.7433690817107035	2.8779	23.945	0.0	0.0	0.0
2021-10-01T23:29:05.000000	-2.0264	0.032541	0.3064	55.852	-0.6497	13.302	-2.0071433944344452	0.2805909315340993	0.3064	55.35153555093091	-7.4883593826706125	13.302	-2.0071433944344452	0.2805909315340993	0.5024	55.35153555093091	-7.4883593826706125	13.302	-0.9261489916568816	0.13186244434029282	-0.3533558277792298	-0.6621538333120538	0.09462932625110482	0.7433690817107035	2.8779	23.945	0.0	0.0	0.0
2021-10-01T23:29:05.000000	-2.068	0.033022	0.29643	54.38	-0.62665	13.159	-2.0483709926504	0.2861655621356568	0.29643	53.89345170174808	-7.285118660244809	13.159	-2.0483709926504	0.2861655621356568	0.49243000000000003	53.89345170174808	-7.285118660244809	13.159	-0.9261489916568816	0.13186244434029282	-0.3533558277792298	-0.6621538333120538	0.09462932625110482	0.7433690817107035	2.8779	23.945	0.0	0.0	0.0
2021-10-01T23:29:05.000000	-2.1095	0.033498	0.2863	52.932	-0.60436	13.028	-2.089499957038288	0.29172297739635045	0.2863	52.45909388457551	-7.085572935119114	13.028	-2.089499957038288	0.29172297739635045	0.4823	52.45909388457551	-7.085572935119114	13.028	-0.9261489916568816	0.13186244434029282	-0.3533558277792298	-0.6621538333120538	0.09462932625110482	0.7433690817107035	2.8779	23.945	0.0	0.0	0.0
2021-10-01T23:29:05.000000	-2.1509	0.033969	0.27601	51.499	-0.58272	12.905	-2.130530287598111	0.2972631773161803	0.27601	51.039543394629746	-6.888510264644085	12.905	-2.130530287598111	0.2972631773161803	0.47201	51.039543394629746	-6.888510264644085	12.905	-0.9261489916568816	0.13186244434029282	-0.3533558277792298	-0.6621538333120538	0.09462932625110482	0.7433690817107035	2.8779	23.945	0.0	0.0	0.0
2021-10-01T23:29:05.000000	-2.1923	0.034435	0.26553	50.076	-0.56161	12.789	-2.1715612308087793	0.30279841491206444	0.26553	49.629852611585505	-6.693198902199112	12.789	-2.1715612308087793	0.30279841491206444	0.46153	49.629852611585505	-6.693198902199112	12.789	-0.9261489916568816	0.13186244434029282	-0.3533558277792298	-0.6621538333120538	0.09462932625110482	0.7433690817107035	2.8779	23.945	0.0	0.0	0.0
2021-10-01T23:29:05.000000	-2.2337	0.034897	0.25487	48.655	-0.54092	12.677	-2.2125926641401246	0.30832968264879224	0.25487	48.22209529544844	-6.498549435303934	12.677	-2.2125926641401246	0.30832968264879224	0.45087	48.22209529544844	-6.498549435303934	12.677	-0.9261489916568816	0.13186244434029282	-0.3533558277792298	-0.6621538333120538	0.09462932625110482	0.7433690817107035	2.8779	23.945	0.0	0.0	0.0
2021-10-01T23:29:05.000000	-2.275	0.035354	0.24399	47.227	-0.52056	12.564	-2.253525463643404	0.3138437350446561	0.24399	46.807350290831714	-6.303369770604888	12.564	-2.253525463643404	0.3138437350446561	0.43999	46.807350290831714	-6.303369770604888	12.564	-0.9261489916568816	0.13186244434029282	-0.3533558277792298	-0.6621538333120538	0.09462932625110482	0.7433690817107035	2.8779	23.945	0.0	0.0	0.0
2021-10-01T23:29:05.000000	-2.3162	0.035807	0.2329	45.783	-0.50041	12.448	-2.294359506788448	0.3193415645644453	0.2329	45.376700118253574	-6.106438040804639	12.448	-2.294359506788448	0.3193415645644453	0.4289	45.376700118253574	-6.106438040804639	12.448	-0.9261489916568816	0.13186244434029282	-0.3533558277792298	-0.6621538333120538	0.09462932625110482	0.7433690817107035	2.8779	23.945	0.0	0.0	0.0
2021-10-01T23:29:05.000000	-2.3574	0.036255	0.22157	44.316	-0.48039	12.326	-2.3351941625843384	0.3248344317602889	0.22157	43.92320732660371	-5.906817137535776	12.326	-2.3351941625843384	0.3248344317602889	0.41757	43.92320732660371	-5.906817137535776	12.326	-0.9261489916568816	0.13186244434029282	-0.3533558277792298	-0.6621538333120538	0.09462932625110482	0.7433690817107035	2.8779	23.945	0.0	0.0	0.0
2021-10-01T23:29:05.000000	-2.3985	0.036699	0.21	42.814	-0.4604	12.193	-2.375930062021993	0.3303110760800578	0.21	42.434974591429615	-5.702937452289199	12.193	-2.375930062021993	0.3303110760800578	0.406	42.434974591429615	-5.702937452289199	12.193	-0.9261489916568816	0.13186244434029282	-0.3533558277792298	-0.6621538333120538	0.09462932625110482	0.7433690817107035	2.8779	23.945	0.0	0.0	0.0
2021-10-01T23:29:05.000000	-2.4396	0.037139	0.19817	41.268	-0.44032	12.048	-2.4166664515803253	0.3357837505406702	0.19817	40.90308443324954	-5.493577117767574	12.048	-2.4166664515803253	0.3357837505406702	0.39417	40.90308443324954	-5.493577117767574	12.048	-0.9261489916568816	0.13186244434029282	-0.3533558277792298	-0.6621538333120538	0.09462932625110482	0.7433690817107035	2.8779	23.945	0.0	0.0	0.0
2021-10-01T23:29:05.000000	-2.4805	0.037574	0.18606	39.664	-0.42004	11.887	-2.4572049608316795	0.3412269566435005	0.18606	39.313655823334415	-5.27691154047554	11.887	-2.4572049608316795	0.3412269566435005	0.38206	39.313655823334415	-5.27691154047554	11.887	-0.9261489916568816	0.13186244434029282	-0.3533558277792298	-0.6621538333120538	0.09462932625110482	0.7433690817107035	2.8779	23.945	0.0	0.0	0.0
2021-10-01T23:29:05.000000	-2.5214	0.038005	0.17364	37.987	-0.39942	11.708	-2.4977439602037097	0.3466661928871743	0.17364	37.65181894407117	-5.050963822804883	11.708	-2.4977439602037097	0.3466661928871743	0.36963999999999997	37.65181894407117	-5.050963822804883	11.708	-0.9261489916568816	0.13186244434029282	-0.3533558277792298	-0.6621538333120538	0.09462932625110482	0.7433690817107035	2.8779	23.945	0.0	0.0	0.0
2021-10-01T23:29:05.000000	-2.5622	0.038433	0.16088	36.215	-0.37827	11.511	-2.538184080687336	0.35209019871956254	0.16088	35.89576285083132	-4.812849732723659	11.511	-2.538184080687336	0.35209019871956254	0.35688	35.89576285083132	-4.812849732723659	11.511	-0.9261489916568816	0.13186244434029282	-0.3533558277792298	-0.6621538333120538	0.09462932625110482	0.7433690817107035	2.8779	23.945	0.0	0.0	0.0
2021-10-01T23:29:05.000000	-2.6028	0.038856	0.14774	34.32	-0.35631	11.296	-2.5784263208639846	0.35748473619416865	0.14774	34.01773283796693	-4.558860535353801	11.296	-2.5784263208639846	0.35748473619416865	0.34374000000000005	34.01773283796693	-4.558860535353801	11.296	-0.9261489916568816	0.13186244434029282	-0.3533558277792298	-0.6621538333120538	0.09462932625110482	0.7433690817107035	2.8779	23.945	0.0	0.0	0.0
2021-10-01T23:29:05.000000	-2.6433	0.039275	0.13415	32.261	-0.33316	11.063	-2.6185698046823984	0.36286305079270015	0.13415	31.977084410588425	-4.2835953571389656	11.063	-2.6185698046823984	0.36286305079270015	0.33015	31.977084410588425	-4.2835953571389656	11.063	-0.9261489916568816	0.13186244434029282	-0.3533558277792298	-0.6621538333120538	0.09462932625110482	0.7433690817107035	2.8779	23.945	0.0	0.0	0.0
2021-10-01T23:29:05.000000	-2.6836	0.03969	0.11999	29.98	-0.30825	10.814	-2.6585152856636647	0.3682128894982386	0.11999	29.71632445312337	-3.9793817433367678	10.814	-2.6585152856636647	0.3682128894982386	0.31599	29.71632445312337	-3.9793817433367678	10.814	-0.9261489916568816	0.13186244434029282	-0.3533558277792298	-0.6621538333120538	0.09462932625110482	0.7433690817107035	2.8779	23.945	0.0	0.0	0.0
2021-10-01T23:29:05.000000	-2.7236	0.040101	0.10509	27.387	-0.28065	10.553	-2.6981635173288723	0.37352199929386576	0.10509	27.14624508760843	-3.634268986466906	10.553	-2.6981635173288723	0.37352199929386576	0.30109	27.14624508760843	-3.634268986466906	10.553	-0.9261489916568816	0.13186244434029282	-0.3533558277792298	-0.6621538333120538	0.09462932625110482	0.7433690817107035	2.8779	23.945	0.0	0.0	0.0
2021-10-01T23:29:05.000000	-2.7632	0.040507	0.089141	24.334	-0.24887	10.282	-2.7374153757292783	0.3787771346978744	0.089141	24.12014409520614	-3.228643848954584	10.282	-2.7374153757292783	0.3787771346978744	0.285141	24.12014409520614	-3.228643848954584	10.282	-0.9261489916568816	0.13186244434029282	-0.3533558277792298	-0.6621538333120538	0.09462932625110482	0.7433690817107035	2.8779	23.945	0.0	0.0	0.0
2021-10-01T23:29:05.000000	-2.7893	0.040773	0.077667	21.923	-0.22409	10.098	-2.76328611370027	0.3822391677474428	0.077667	21.73034778623368	-2.908630333581249	10.098	-2.76328611370027	0.3822391677474428	0.273667	21.73034778623368	-2.908630333581249	10.098	-0.9261489916568816	0.13186244434029282	-0.3533558277792298	-0.6621538333120538	0.09462932625110482	0.7433690817107035	2.8779	23.945	0.0	0.0	0.0
2021-10-01T23:29:05.000000	-2.8149	0.041035	0.065184	19.061	-0.19488	9.914	-2.788661109397379	0.38563596585326365	0.065184	18.893492666018233	-2.5289590928908168	9.914	-2.788661109397379	0.38563596585326365	0.261184	18.893492666018233	-2.5289590928908168	9.914	-0.9261489916568816	0.13186244434029282	-0.3533558277792298	-0.6621538333120538	0.09462932625110482	0.7433690817107035	2.8779	23.945	0.0	0.0	0.0
2021-10-01T23:29:05.000000	-2.8315	0.041205	0.056046	16.795	-0.17181	9.7928	-2.8051151947679855	0.3878386856758431	0.056046	16.64739422487866	-2.228409566838336	9.7928	-2.8051151947679855	0.3878386856758431	0.252046	16.64739422487866	-2.228409566838336	9.7928	-0.9261489916568816	0.13186244434029282	-0.3533558277792298	-0.6621538333120538	0.09462932625110482	0.7433690817107035	2.8779	23.945	0.0	0.0	0.0
2021-10-01T23:29:05.000000	-2.8476	0.041369	0.045938	14.112	-0.14449	9.6747	-2.821073782925048	0.38997418562509656	0.045938	13.987958719895678	-1.8725469848830028	9.6747	-2.821073782925048	0.38997418562509656	0.24193800000000001	13.987958719895678	-1.8725469848830028	9.6747	-0.9261489916568816	0.13186244434029282	-0.3533558277792298	-0.6621538333120538	0.09462932625110482	0.7433690817107035	2.8779	23.945	0.0	0.0	0.0
2021-10-01T23:29:05.000000	-2.8578	0.041474	0.038427	12.0	-0.12296	9.5994	-2.8311840581062935	0.3913282021536154	0.038427	11.89451115981982	-1.5923955006598667	9.5994	-2.8311840581062935	0.3913282021536154	0.234427	11.89451115981982	-1.5923955006598667	9.5994	-0.9261489916568816	0.13186244434029282	-0.3533558277792298	-0.6621538333120538	0.09462932625110482	0.7433690817107035	2.8779	23.945	0.0	0.0	0.0
2021-10-01T23:29:05.000000	-2.8672	0.041571	0.030029	9.5267	-0.097698	9.5291	-2.840501341697597	0.39257625482847525	0.030029	9.442943354026818	-1.2642699877181076	9.5291	-2.840501341697597	0.39257625482847525	0.226029	9.442943354026818	-1.2642699877181076	9.5291	-0.9261489916568816	0.13186244434029282	-0.3533558277792298	-0.6621538333120538	0.09462932625110482	0.7433690817107035	2.8779	23.945	0.0	0.0	0.0
2021-10-01T23:29:05.000000	-2.8754	0.041654	0.020389	6.5597	-0.067328	9.468	-2.8486293829643263	0.39366337679326846	0.020389	6.502021565950177	-0.8705818201081369	9.468	-2.8486293829643263	0.39366337679326846	0.216389	6.502021565950177	-0.8705818201081369	9.468	-0.9261489916568816	0.13186244434029282	-0.3533558277792298	-0.6621538333120538	0.09462932625110482	0.7433690817107035	2.8779	23.945	0.0	0.0	0.0
2021-10-01T23:29:05.000000	-2.8796	0.041697	0.013074	4.2372	-0.043511	9.4367	-2.8527924662813495	0.394220679489767	0.013074	4.199940394261784	-0.5623679682993732	9.4367	-2.8527924662813495	0.394220679489767	0.209074	4.199940394261784	-0.5623679682993732	9.4367	-0.9261489916568816	0.13186244434029282	-0.3533558277792298	-0.6621538333120538	0.09462932625110482	0.7433690817107035	2.8779	23.945	0.0	0.0	0.0
2021-10-01T23:29:05.000000	-2.8821	0.041723	0.0050405	1.6409	-0.016855	9.4179	-2.855270442469747	0.3945528089972403	0.0050405	1.6264702264630437	-0.2177877486321369	9.4179	-2.855270442469747	0.3945528089972403	0.2010405	1.6264702264630437	-0.2177877486321369	9.4179	-0.9261489916568816	0.13186244434029282	-0.3533558277792298	-0.6621538333120538	0.09462932625110482	0.7433690817107035	2.8779	23.945	0.0	0.0	0.0
2021-10-01T23:29:05.000000	-2.8823	0.041726	-0.0033642	-1.0957	0.011255	9.4161	-2.8554685678370633	0.3945802924254442	-0.0033642	-1.0860645923830368	0.1454264975747808	9.4161	-2.8554685678370633	0.3945802924254442	0.1926358	-1.0860645923830368	0.1454264975747808	9.4161	-0.9261489916568816	0.13186244434029282	-0.3533558277792298	-0.6621538333120538	0.09462932625110482	0.7433690817107035	2.8779	23.945	0.0	0.0	0.0
2021-10-01T23:29:05.000000	-2.8764	0.041664	-0.01898	-6.1165	0.062785	9.461	-2.849620622451753	0.39379583161034215	-0.01898	-6.062717825971436	0.8117676815894929	9.461	-2.849620622451753	0.39379583161034215	0.17702	-6.062717825971436	0.8117676815894929	9.461	-0.9261489916568816	0.13186244434029282	-0.3533558277792298	-0.6621538333120538	0.09462932625110482	0.7433690817107035	2.8779	23.945	0.0	0.0	0.0
2021-10-01T23:29:05.000000	-2.8654	0.041552	-0.031789	-10.054	0.10309	9.5425	-2.838717233150398	0.3923368436929536	-0.031789	-9.965609354656792	1.3342315160709606	9.5425	-2.838717233150398	0.3923368436929536	0.164211	-9.965609354656792	1.3342315160709606	9.5425	-0.9261489916568816	0.13186244434029282	-0.3533558277792298	-0.6621538333120538	0.09462932625110482	0.7433690817107035	2.8779	23.945	0.0	0.0	0.0
2021-10-01T23:29:05.000000	-2.8524	0.041419	-0.04252	-13.164	0.13482	9.6391	-2.8258314874043577	0.3906119536766284	-0.04252	-13.048286966547296	1.7467912499872282	9.6391	-2.8258314874043577	0.3906119536766284	0.15348	-13.048286966547296	1.7467912499872282	9.6391	-0.9261489916568816	0.13186244434029282	-0.3533558277792298	-0.6621538333120538	0.09462932625110482	0.7433690817107035	2.8779	23.945	0.0	0.0	0.0
2021-10-01T23:29:05.000000	-2.8238	0.041126	-0.060406	-17.895	0.183	9.849	-2.797482895775138	0.38681679865479757	-0.060406	-17.737734380315903	2.374298433929308	9.849	-2.797482895775138	0.38681679865479757	0.135594	-17.737734380315903	2.374298433929308	9.849	-0.9261489916568816	0.13186244434029282	-0.3533558277792298	-0.6621538333120538	0.09462932625110482	0.7433690817107035	2.8779	23.945	0.0	0.0	0.0
2021-10-01T23:29:05.000000	-2.7937	0.040818	-0.075619	-21.471	0.21946	10.066	-2.767647444914778	0.38282296140735617	-0.075619	-21.282321016235414	2.8486515851371457	10.066	-2.767647444914778	0.38282296140735617	0.120381	-21.282321016235414	2.8486515851371457	10.066	-0.9261489916568816	0.13186244434029282	-0.3533558277792298	-0.6621538333120538	0.09462932625110482	0.7433690817107035	2.8779	23.945	0.0	0.0	0.0
2021-10-01T23:29:05.000000	-2.7629	0.040503	-0.089301	-24.367	0.2492	10.284	-2.73711812641322	0.37873640578796325	-0.089301	-24.15285499829122	3.233014857918015	10.284	-2.73711812641322	0.37873640578796325	0.106699	-24.15285499829122	3.233014857918015	10.284	-0.9261489916568816	0.13186244434029282	-0.3533558277792298	-0.6621538333120538	0.09462932625110482	0.7433690817107035	2.8779	23.945	0.0	0.0	0.0
2021-10-01T23:29:05.000000	-2.7316	0.040183	-0.10199	-26.819	0.27469	10.499	-2.7060931881679475	0.37458362276003343	-0.10199	-26.583255367197424	3.558756760228106	10.499	-2.7060931881679475	0.37458362276003343	0.09401000000000001	-26.583255367197424	3.558756760228106	10.499	-0.9261489916568816	0.13186244434029282	-0.3533558277792298	-0.6621538333120538	0.09462932625110482	0.7433690817107035	2.8779	23.945	0.0	0.0	0.0
2021-10-01T23:29:05.000000	-2.7	0.039859	-0.11398	-28.961	0.29732	10.708	-2.674771000606617	0.3703901108221924	-0.11398	-28.706342087760742	3.843675860794747	10.708	-2.674771000606617	0.3703901108221924	0.08202000000000001	-28.706342087760742	3.843675860794747	10.708	-0.9261489916568816	0.13186244434029282	-0.3533558277792298	-0.6621538333120538	0.09462932625110482	0.7433690817107035	2.8779	23.945	0.0	0.0	0.0
2021-10-01T23:29:05.000000	-2.6683	0.039533	-0.12544	-30.878	0.31797	10.91	-2.6433498116267127	0.3661823609378549	-0.12544	-30.606366840507366	4.099060593012874	10.91	-2.6433498116267127	0.3661823609378549	0.07056000000000001	-30.606366840507366	4.099060593012874	10.91	-0.9261489916568816	0.13186244434029282	-0.3533558277792298	-0.6621538333120538	0.09462932625110482	0.7433690817107035	2.8779	23.945	0.0	0.0	0.0
2021-10-01T23:29:05.000000	-2.6364	0.039204	-0.1365	-32.625	0.33721	11.104	-2.6117304972794924	0.36194712762531356	-0.1365	-32.33784534664238	4.3322158211173205	11.104	-2.6117304972794924	0.36194712762531356	0.0595	-32.33784534664238	4.3322158211173205	11.104	-0.9261489916568816	0.13186244434029282	-0.3533558277792298	-0.6621538333120538	0.09462932625110482	0.7433690817107035	2.8779	23.945	0.0	0.0	0.0
2021-10-01T23:29:05.000000	-2.6044	0.038873	-0.14721	-34.241	0.35542	11.287	-2.5800121815136983	0.3576976563662757	-0.14721	-33.93943717147714	4.548297358326069	11.287	-2.5800121815136983	0.3576976563662757	0.04879	-33.93943717147714	4.548297358326069	11.287	-0.9261489916568816	0.13186244434029282	-0.3533558277792298	-0.6621538333120538	0.09462932625110482	0.7433690817107035	2.8779	23.945	0.0	0.0	0.0
2021-10-01T23:29:05.000000	-2.5723	0.038539	-0.15764	-35.755	0.37287	11.459	-2.5481949868595	0.3534329546959522	-0.15764	-35.439890710750376	4.751126545038474	11.459	-2.5481949868595	0.3534329546959522	0.038360000000000005	-35.439890710750376	4.751126545038474	11.459	-0.9261489916568816	0.13186244434029282	-0.3533558277792298	-0.6621538333120538	0.09462932625110482	0.7433690817107035	2.8779	23.945	0.0	0.0	0.0
2021-10-01T23:29:05.000000	-2.5401	0.038202	-0.16782	-37.186	0.38978	11.62	-2.5162789133168975	0.34915302261434317	-0.16782	-36.85803583881813	4.943249796722609	11.62	-2.5162789133168975	0.34915302261434317	0.02818000000000001	-36.85803583881813	4.943249796722609	11.62	-0.9261489916568816	0.13186244434029282	-0.3533558277792298	-0.6621538333120538	0.09462932625110482	0.7433690817107035	2.8779	23.945	0.0	0.0	0.0
2021-10-01T23:29:05.000000	-2.5079	0.037863	-0.17778	-38.551	0.40629	11.769	-2.4843630848346336	0.34487110560315587	-0.17778	-38.21072730287174	5.126889071325051	11.769	-2.4843630848346336	0.34487110560315587	0.018220000000000014	-38.21072730287174	5.126889071325051	11.769	-0.9261489916568816	0.13186244434029282	-0.3533558277792298	-0.6621538333120538	0.09462932625110482	0.7433690817107035	2.8779	23.945	0.0	0.0	0.0
2021-10-01T23:29:05.000000	-2.4756	0.037522	-0.18754	-39.862	0.42251	11.907	-2.452348254933796	0.34057495064547216	-0.18754	-39.50986120206201	5.303623902002795	11.907	-2.452348254933796	0.34057495064547216	0.008459999999999995	-39.50986120206201	5.303623902002795	11.907	-0.9261489916568816	0.13186244434029282	-0.3533558277792298	-0.6621538333120538	0.09462932625110482	0.7433690817107035	2.8779	23.945	0.0	0.0	0.0
2021-10-01T23:29:05.000000	-2.4432	0.037178	-0.1971	-41.128	0.43852	12.034	-2.420234546144554	0.33626356527650275	-0.1971	-40.76435991707746	5.474636457461612	12.034	-2.420234546144554	0.33626356527650275	-0.0010999999999999899	-40.76435991707746	5.474636457461612	12.034	-0.9261489916568816	0.13186244434029282	-0.3533558277792298	-0.6621538333120538	0.09462932625110482	0.7433690817107035	2.8779	23.945	0.0	0.0	0.0
2021-10-01T23:29:05.000000	-2.4108	0.036831	-0.20649	-42.357	0.45441	12.151	-2.3881212049458194	0.33194920251316606	-0.20649	-41.98215213851585	5.640996300885983	12.151	-2.3881212049458194	0.33194920251316606	-0.01049	-41.98215213851585	5.640996300885983	12.151	-0.9261489916568816	0.13186244434029282	-0.3533558277792298	-0.6621538333120538	0.09462932625110482	0.7433690817107035	2.8779	23.945	0.0	0.0	0.0
2021-10-01T23:29:05.000000	-2.3783	0.036482	-0.21572	-43.557	0.47022	12.26	-2.355908862328511	0.3276206018033328	-0.21572	-43.17117268348332	5.803723372220933	12.26	-2.355908862328511	0.3276206018033328	-0.019719999999999988	-43.17117268348332	5.803723372220933	12.26	-0.9261489916568816	0.13186244434029282	-0.3533558277792298	-0.6621538333120538	0.09462932625110482	0.7433690817107035	2.8779	23.945	0.0	0.0	0.0
2021-10-01T23:29:05.000000	-2.3458	0.03613	-0.22478	-44.731	0.48602	12.361	-2.323696887301711	0.32328902369913226	-0.22478	-44.3343903692354	5.9632547345092455	12.361	-2.323696887301711	0.32328902369913226	-0.02878	-44.3343903692354	5.9632547345092455	12.361	-0.9261489916568816	0.13186244434029282	-0.3533558277792298	-0.6621538333120538	0.09462932625110482	0.7433690817107035	2.8779	23.945	0.0	0.0	0.0
2021-10-01T23:29:05.000000	-2.3133	0.035775	-0.2337	-45.887	0.50185	12.457	-2.291485279865418	0.3189544682005643	-0.2337	-45.479740012878274	6.120610327695948	12.457	-2.291485279865418	0.3189544682005643	-0.037699999999999984	-45.479740012878274	6.120610327695948	12.457	-0.9261489916568816	0.13186244434029282	-0.3533558277792298	-0.6621538333120538	0.09462932625110482	0.7433690817107035	2.8779	23.945	0.0	0.0	0.0
2021-10-01T23:29:05.000000	-2.2807	0.035417	-0.24247	-47.028	0.51776	12.548	-2.259174793540721	0.31460468229071076	-0.24247	-46.610192882270844	6.276207365528042	12.548	-2.259174793540721	0.31460468229071076	-0.046469999999999984	-46.610192882270844	6.276207365528042	12.548	-0.9261489916568816	0.13186244434029282	-0.3533558277792298	-0.6621538333120538	0.09462932625110482	0.7433690817107035	2.8779	23.945	0.0	0.0	0.0
2021-10-01T23:29:05.000000	-2.2481	0.035057	-0.2511	-48.159	0.53379	12.637	-2.2268645522763624	0.310252911451279	-0.2511	-47.73070640015192	6.4306981974430055	12.637	-2.2268645522763624	0.310252911451279	-0.05509999999999998	-47.73070640015192	6.4306981974430055	12.637	-0.9261489916568816	0.13186244434029282	-0.3533558277792298	-0.6621538333120538	0.09462932625110482	0.7433690817107035	2.8779	23.945	0.0	0.0	0.0
2021-10-01T23:29:05.000000	-2.2154	0.034694	-0.2596	-49.283	0.55001	12.726	-2.194455432123599	0.3058859102005616	-0.2596	-48.84424938377702	6.5845198864836245	12.726	-2.194455432123599	0.3058859102005616	-0.06359999999999999	-48.84424938377702	6.5845198864836245	12.726	-0.9261489916568816	0.13186244434029282	-0.3533558277792298	-0.6621538333120538	0.09462932625110482	0.7433690817107035	2.8779	23.945	0.0	0.0	0.0
2021-10-01T23:29:05.000000	-2.1827	0.034328	-0.26798	-50.406	0.56646	12.816	-2.1620466795613438	0.30151593155547696	-0.26798	-49.956771720674084	6.738447312256557	12.816	-2.1620466795613438	0.30151593155547696	-0.07197999999999999	-49.956771720674084	6.738447312256557	12.816	-0.9261489916568816	0.13186244434029282	-0.3533558277792298	-0.6621538333120538	0.09462932625110482	0.7433690817107035	2.8779	23.945	0.0	0.0	0.0
2021-10-01T23:29:05.000000	-2.15	0.033959	-0.27624	-51.531	0.58319	12.908	-2.1296382945895957	0.29714297551602487	-0.27624	-51.07124467870202	6.89289768850881	12.908	-2.1296382945895957	0.29714297551602487	-0.08023999999999998	-51.07124467870202	6.89289768850881	12.908	-0.9261489916568816	0.13186244434029282	-0.3533558277792298	-0.6621538333120538	0.09462932625110482	0.7433690817107035	2.8779	23.945	0.0	0.0	0.0
2021-10-01T23:29:05.000000	-2.1173	0.033587	-0.28438	-52.662	0.60025	13.004	-2.0972302772083555	0.2927670420822054	-0.28438	-52.19163199050884	7.048410759156565	13.004	-2.0972302772083555	0.2927670420822054	-0.08838000000000001	-52.19163199050884	7.048410759156565	13.004	-0.9261489916568816	0.13186244434029282	-0.3533558277792298	-0.6621538333120538	0.09462932625110482	0.7433690817107035	2.8779	23.945	0.0	0.0	0.0
2021-10-01T23:29:05.000000	-2.0845	0.033212	-0.29242	-53.802	0.6177	13.105	-2.0647233809387107	0.2883758782371003	-0.29242	-53.32090369865175	7.20541366259472	13.105	-2.0647233809387107	0.2883758782371003	-0.09642	-53.32090369865175	7.20541366259472	13.105	-0.9261489916568816	0.13186244434029282	-0.3533558277792298	-0.6621538333120538	0.09462932625110482	0.7433690817107035	2.8779	23.945	0.0	0.0	0.0
2021-10-01T23:29:05.000000	-2.0517	0.032834	-0.30036	-54.955	0.6356	13.213	-2.032216852259573	0.28398173699762796	-0.30036	-54.46302231047705	7.364456067387349	13.213	-2.032216852259573	0.28398173699762796	-0.10436000000000001	-54.46302231047705	7.364456067387349	13.213	-0.9261489916568816	0.13186244434029282	-0.3533558277792298	-0.6621538333120538	0.09462932625110482	0.7433690817107035	2.8779	23.945	0.0	0.0	0.0
2021-10-01T23:29:05.000000	-2.0189	0.032453	-0.3082	-56.123	0.65399	13.33	-1.999710691170944	0.2795846183637882	-0.3082	-55.61996785435625	7.525822732464385	13.33	-1.999710691170944	0.2795846183637882	-0.11219999999999997	-55.61996785435625	7.525822732464385	13.33	-0.9261489916568816	0.13186244434029282	-0.3533558277792298	-0.6621538333120538	0.09462932625110482	0.7433690817107035	2.8779	23.945	0.0	0.0	0.0
2021-10-01T23:29:05.000000	-1.986	0.032068	-0.31596	-57.311	0.67293	13.457	-1.9671057737240794	0.2751712768538737	-0.31596	-56.79669530242476	7.6901858565590855	13.457	-1.9671057737240794	0.2751712768538737	-0.11996000000000001	-56.79669530242476	7.6901858565590855	13.457	-0.9261489916568816	0.13186244434029282	-0.3533558277792298	-0.6621538333120538	0.09462932625110482	0.7433690817107035	2.8779	23.945	0.0	0.0	0.0
2021-10-01T23:29:05.000000	-1.9531	0.031681	-0.32363	-58.52	0.69248	13.597	-1.9345011013375528	0.270755950414381	-0.32363	-57.99418976766156	7.85772751772798	13.597	-1.9345011013375528	0.270755950414381	-0.12762999999999997	-57.99418976766156	7.85772751772798	13.597	-0.9261489916568816	0.13186244434029282	-0.3533558277792298	-0.6621538333120538	0.09462932625110482	0.7433690817107035	2.8779	23.945	0.0	0.0	0.0
2021-10-01T23:29:05.000000	-1.9203	0.03129	-0.33124	-59.754	0.71269	13.755	-1.9019961655506148	0.26634890713265	-0.33124	-59.21641498271465	8.028987459887256	13.755	-1.9019961655506148	0.26634890713265	-0.13523999999999997	-59.21641498271465	8.028987459887256	13.755	-0.9261489916568816	0.13186244434029282	-0.3533558277792298	-0.6621538333120538	0.09462932625110482	0.7433690817107035	2.8779	23.945	0.0	0.0	0.0
2021-10-01T23:29:05.000000	-1.8874	0.030897	-0.33878	-61.015	0.73364	13.935	-1.8693922283451037	0.26192762590442265	-0.33878	-60.46534607474876	8.204290140558406	13.935	-1.8693922283451037	0.26192762590442265	-0.14278000000000002	-60.46534607474876	8.204290140558406	13.935	-0.9261489916568816	0.13186244434029282	-0.3533558277792298	-0.6621538333120538	0.09462932625110482	0.7433690817107035	2.8779	23.945	0.0	0.0	0.0
2021-10-01T23:29:05.000000	-1.8545	0.030499	-0.34627	-62.309	0.75541	14.144	-1.8367889037904384	0.2575013823522496	-0.34627	-61.74692803008505	8.384450137939655	14.144	-1.8367889037904384	0.2575013823522496	-0.15027000000000001	-61.74692803008505	8.384450137939655	14.144	-0.9261489916568816	0.13186244434029282	-0.3533558277792298	-0.6621538333120538	0.09462932625110482	0.7433690817107035	2.8779	23.945	0.0	0.0	0.0
2021-10-01T23:29:05.000000	-1.8216	0.030099	-0.35372	-63.638	0.7781	14.39	-1.8041858242961113	0.25307315387049834	-0.35372	-63.06313352528485	8.569811758848282	14.39	-1.8041858242961113	0.25307315387049834	-0.15771999999999997	-63.06313352528485	8.569811758848282	14.39	-0.9261489916568816	0.13186244434029282	-0.3533558277792298	-0.6621538333120538	0.09462932625110482	0.7433690817107035	2.8779	23.945	0.0	0.0	0.0
2021-10-01T23:29:05.000000	-1.7886	0.029694	-0.36116	-65.011	0.80184	14.682	-1.7714841109737183	0.24862771004788323	-0.36116	-64.4228788145282	8.761606795229511	14.682	-1.7714841109737183	0.24862771004788323	-0.16515999999999997	-64.4228788145282	8.761606795229511	14.682	-0.9261489916568816	0.13186244434029282	-0.3533558277792298	-0.6621538333120538	0.09462932625110482	0.7433690817107035	2.8779	23.945	0.0	0.0	0.0
2021-10-01T23:29:05.000000	-1.7557	0.029286	-0.3686	-66.436	0.82681	15.03	-1.7388820117207449	0.24419154184781905	-0.3686	-65.83408156069765	8.960994132098845	15.03	-1.7388820117207449	0.24419154184781905	-0.17259999999999998	-65.83408156069765	8.960994132098845	15.03	-0.9261489916568816	0.13186244434029282	-0.3533558277792298	-0.6621538333120538	0.09462932625110482	0.7433690817107035	2.8779	23.945	0.0	0.0	0.0
2021-10-01T23:29:05.000000	-1.7228	0.028875	-0.37606	-67.925	0.85322	15.447	-1.7062802800582788	0.23975239625338748	-0.37606	-67.30862560992705	9.16965254909219	15.447	-1.7062802800582788	0.23975239625338748	-0.18006	-67.30862560992705	9.16965254909219	15.447	-0.9261489916568816	0.13186244434029282	-0.3533558277792298	-0.6621538333120538	0.09462932625110482	0.7433690817107035	2.8779	23.945	0.0	0.0	0.0
2021-10-01T23:29:05.000000	-1.6899	0.02846	-0.38358	-69.493	0.88135	15.944	-1.6736790385164895	0.23530928079979943	-0.38358	-68.8613636256058	9.389697888888234	15.944	-1.6736790385164895	0.23530928079979943	-0.18757999999999997	-68.8613636256058	9.389697888888234	15.944	-0.9261489916568816	0.13186244434029282	-0.3533558277792298	-0.6621538333120538	0.09462932625110482	0.7433690817107035	2.8779	23.945	0.0	0.0	0.0
2021-10-01T23:29:05.000000	-1.657	0.028041	-0.39117	-71.158	0.91154	16.537	-1.641078287095377	0.23086219548705494	-0.39117	-70.51011831368056	9.623673132560565	16.537	-1.641078287095377	0.23086219548705494	-0.19517	-70.51011831368056	9.623673132560565	16.537	-0.9261489916568816	0.13186244434029282	-0.3533558277792298	-0.6621538333120538	0.09462932625110482	0.7433690817107035	2.8779	23.945	0.0	0.0	0.0
2021-10-01T23:29:05.000000	-1.6242	0.027618	-0.39886	-72.946	0.94421	17.235	-1.6085772722738532	0.22642339333207223	-0.39886	-72.28064229599731	9.875180899719355	17.235	-1.6085772722738532	0.22642339333207223	-0.20285999999999998	-72.28064229599731	9.875180899719355	17.235	-0.9261489916568816	0.13186244434029282	-0.3533558277792298	-0.6621538333120538	0.09462932625110482	0.7433690817107035	2.8779	23.945	0.0	0.0	0.0
2021-10-01T23:29:05.000000	-1.5913	0.02719	-0.40669	-74.885	0.97988	18.049	-1.575977623624263	0.2219673758362256	-0.40669	-74.20066087096345	10.148168116792059	18.049	-1.575977623624263	0.2219673758362256	-0.21069	-74.20066087096345	10.148168116792059	18.049	-0.9261489916568816	0.13186244434029282	-0.3533558277792298	-0.6621538333120538	0.09462932625110482	0.7433690817107035	2.8779	23.945	0.0	0.0	0.0
2021-10-01T23:29:05.000000	-1.5585	0.026759	-0.41469	-77.01	1.0192	18.986	-1.5434775890440926	0.21752063396292992	-0.41469	-76.30483066158808	10.447568441812985	18.986	-1.5434775890440926	0.21752063396292992	-0.21869	-76.30483066158808	10.447568441812985	18.986	-0.9261489916568816	0.13186244434029282	-0.3533558277792298	-0.6621538333120538	0.09462932625110482	0.7433690817107035	2.8779	23.945	0.0	0.0	0.0
2021-10-01T23:29:05.000000	-1.5258	0.026323	-0.42286	-79.36	1.0627	20.048	-1.51107741359368	0.2130811827826069	-0.42286	-78.63179285365722	10.778686557718487	20.048	-1.51107741359368	0.2130811827826069	-0.22686	-78.63179285365722	10.778686557718487	20.048	-0.9261489916568816	0.13186244434029282	-0.3533558277792298	-0.6621538333120538	0.09462932625110482	0.7433690817107035	2.8779	23.945	0.0	0.0	0.0
2021-10-01T23:29:05.000000	-1.4931	0.025883	-0.43122	-81.98	1.1114	21.23	-1.478677728263944	0.2086377617431274	-0.43122	-81.22608338190861	11.148048636206678	21.23	-1.478677728263944	0.2086377617431274	-0.23521999999999998	-81.22608338190861	11.148048636206678	21.23	-0.9261489916568816	0.13186244434029282	-0.3533558277792298	-0.6621538333120538	0.09462932625110482	0.7433690817107035	2.8779	23.945	0.0	0.0	0.0
2021-10-01T23:29:05.000000	-1.4713	0.025586	-0.4369	-83.9	1.1471	22.081	-1.4570783873214068	0.20567184201258099	-0.4369	-83.1272414499764	11.418737554008587	22.081	-1.4570783873214068	0.20567184201258099	-0.2409	-83.1272414499764	11.418737554008587	22.081	-0.9261489916568816	0.13186244434029282	-0.3533558277792298	-0.6621538333120538	0.09462932625110482	0.7433690817107035	2.8779	23.945	0.0	0.0	0.0
2021-10-01T23:29:05.000000	-1.4568	0.025387	-0.44074	-85.266	1.1724	22.672	-1.4427120313828554	0.20369765406640034	-0.44074	-84.47984833863201	11.611223124276565	22.672	-1.4427120313828554	0.20369765406640034	-0.24474	-84.47984833863201	11.611223124276565	22.672	-0.9261489916568816	0.13186244434029282	-0.3533558277792298	-0.6621538333120538	0.09462932625110482	0.7433690817107035	2.8779	23.945	0.0	0.0	0.0
2021-10-01T23:29:05.000000	-1.4472	0.025254	-0.44332	-86.218	1.1901	23.076	-1.4332006659198187	0.20238936662529566	-0.44332	-85.42250603387834	11.74543847210569	23.076	-1.4332006659198187	0.20238936662529566	-0.24731999999999998	-85.42250603387834	11.74543847210569	23.076	-0.9261489916568816	0.13186244434029282	-0.3533558277792298	-0.6621538333120538	0.09462932625110482	0.7433690817107035	2.8779	23.945	0.0	0.0	1.0
2021-10-01T23:29:05.000000	-1.406	0.02468	-0.45449	-90.684	1.2731	24.874	-1.3923814489252455	0.1967714488660231	-0.45449	-89.84468377803958	12.375032785171518	24.874	-1.3923814489252455	0.1967714488660231	-0.25849	-89.84468377803958	12.375032785171518	24.874	-0.9261489916568816	0.13186244434029282	-0.3533558277792298	-0.6621538333120538	0.09462932625110482	0.7433690817107035	2.8779	23.945	0.0	0.0	490.47
2021-10-01T23:29:05.000000	-1.3648	0.024098	-0.46588	-95.881	1.3696	26.739	-1.3515632121720258	0.19114559138843765	-0.46588	-94.99069912576253	13.107594926562845	26.739	-1.3515632121720258	0.19114559138843765	-0.26988	-94.99069912576253	13.107594926562845	26.739	-0.9261489916568816	0.13186244434029282	-0.3533558277792298	-0.6621538333120538	0.09462932625110482	0.7433690817107035	2.8779	23.945	0.0	0.0	0.0
2021-10-01T23:29:05.000000	-1.3237	0.023505	-0.4774	-101.92	1.4817	28.594	-1.3108455697295789	0.18552106981509012	-0.4774	-100.97045835528405	13.958809921116076	28.594	-1.3108455697295789	0.18552106981509012	-0.2814	-100.97045835528405	13.958809921116076	28.594	-0.9261489916568816	0.13186244434029282	-0.3533558277792298	-0.6621538333120538	0.09462932625110482	0.7433690817107035	2.8779	23.945	0.0	0.0	0.0
2021-10-01T23:29:05.000000	-1.2825	0.022901	-0.48891	-108.9	1.6116	30.35	-1.2700300286400812	0.17987337811214402	-0.48891	-107.88194591435466	14.942991678116337	30.35	-1.2700300286400812	0.17987337811214402	-0.29291	-107.88194591435466	14.942991678116337	30.35	-0.9261489916568816	0.13186244434029282	-0.3533558277792298	-0.6621538333120538	0.09462932625110482	0.7433690817107035	2.8779	23.945	0.0	0.0	0.0
2021-10-01T23:29:05.000000	-1.2414	0.022287	-0.50028	-116.94	1.7613	31.906	-1.2293149593311872	0.17422801477822503	-0.50028	-115.84302005254112	16.076706217274584	31.906	-1.2293149593311872	0.17422801477822503	-0.30427999999999994	-115.84302005254112	16.076706217274584	31.906	-0.9261489916568816	0.13186244434029282	-0.3533558277792298	-0.6621538333120538	0.09462932625110482	0.7433690817107035	2.8779	23.945	0.0	0.0	0.0
2021-10-01T23:29:05.000000	-1.2001	0.02166	-0.51135	-126.15	1.9334	33.155	-1.1884029899566688	0.16854524336821095	-0.51135	-124.96253331820658	17.376012265652598	33.155	-1.1884029899566688	0.16854524336821095	-0.31534999999999996	-124.96253331820658	17.376012265652598	33.155	-0.9261489916568816	0.13186244434029282	-0.3533558277792298	-0.6621538333120538	0.09462932625110482	0.7433690817107035	2.8779	23.945	0.0	0.0	0.0
2021-10-01T23:29:05.000000	-1.1587	0.02102	-0.52194	-136.68	2.1306	33.978	-1.1473933669954381	0.1628373168990201	-0.52194	-135.38902459826204	18.861969003558364	33.978	-1.1473933669954381	0.1628373168990201	-0.32593999999999995	-135.38902459826204	18.861969003558364	33.978	-0.9261489916568816	0.13186244434029282	-0.3533558277792298	-0.6621538333120538	0.09462932625110482	0.7433690817107035	2.8779	23.945	0.0	0.0	0.0
2021-10-01T23:29:05.000000	-1.1172	0.020368	-0.5319	-148.66	2.3559	34.244	-1.1062859679173256	0.1571052278354416	-0.5319	-147.25114672478534	20.553482747352973	34.244	-1.1062859679173256	0.1571052278354416	-0.33590000000000003	-147.25114672478534	20.553482747352973	34.244	-0.9261489916568816	0.13186244434029282	-0.3533558277792298	-0.6621538333120538	0.09462932625110482	0.7433690817107035	2.8779	23.945	0.0	0.0	0.0
2021-10-01T23:29:05.000000	-1.0755	0.019701	-0.54106	-162.29	2.613	33.806	-1.064981913833927	0.15133374576618974	-0.54106	-160.74693929397424	22.478731650592653	33.806	-1.064981913833927	0.15133374576618974	-0.34506	-160.74693929397424	22.478731650592653	33.806	-0.9261489916568816	0.13186244434029282	-0.3533558277792298	-0.6621538333120538	0.09462932625110482	0.7433690817107035	2.8779	23.945	0.0	0.0	0.0
2021-10-01T23:29:05.000000	-1.0336	0.019021	-0.54927	-177.77	2.9063	32.493	-1.0234809596849044	0.14552485562084294	-0.54927	-176.07435613090806	24.666588592186034	32.493	-1.0234809596849044	0.14552485562084294	-0.35327000000000003	-176.07435613090806	24.666588592186034	32.493	-0.9261489916568816	0.13186244434029282	-0.3533558277792298	-0.6621538333120538	0.09462932625110482	0.7433690817107035	2.8779	23.945	0.0	0.0	0.0
2021-10-01T23:29:05.000000	-0.99147	0.018328	-0.55637	-195.36	3.2409	30.1	-0.9817533315265835	0.13967488149432558	-0.55637	-193.49081317689473	27.153972986545057	30.1	-0.9817533315265835	0.13967488149432558	-0.36037	-193.49081317689473	27.153972986545057	30.1	-0.9261489916568816	0.13186244434029282	-0.3533558277792298	-0.6621538333120538	0.09462932625110482	0.7433690817107035	2.8779	23.945	0.0	0.0	0.0
2021-10-01T23:29:05.000000	-0.94917	0.017621	-0.56223	-215.38	3.6232	26.381	-0.9398586997764813	0.13379018273199955	-0.56223	-213.31311497136946	29.986446262458472	26.381	-0.9398586997764813	0.13379018273199955	-0.36623	-213.31311497136946	29.986446262458472	26.381	-0.9261489916568816	0.13186244434029282	-0.3533558277792298	-0.6621538333120538	0.09462932625110482	0.7433690817107035	2.8779	23.945	0.0	0.0	0.0
2021-10-01T23:29:05.000000	-0.90669	0.016902	-0.56671	-238.22	4.0608	21.028	-0.897786894726368	0.12787151896175125	-0.56671	-235.92739155280267	33.21933791830477	21.028	-0.897786894726368	0.12787151896175125	-0.37071000000000004	-235.92739155280267	33.21933791830477	21.028	-0.9261489916568816	0.13186244434029282	-0.3533558277792298	-0.6621538333120538	0.09462932625110482	0.7433690817107035	2.8779	23.945	0.0	0.0	0.0
2021-10-01T23:29:05.000000	-0.86409	0.016171	-0.5697	-264.34	4.5631	13.659	-0.8555974642635904	0.12192624199373162	-0.5697	-261.7890249405986	36.91834100092558	13.659	-0.8555974642635904	0.12192624199373162	-0.3737	-261.7890249405986	36.91834100092558	13.659	-0.9261489916568816	0.13186244434029282	-0.3533558277792298	-0.6621538333120538	0.09462932625110482	0.7433690817107035	2.8779	23.945	0.0	0.0	0.0
2021-10-01T23:29:05.000000	-0.82141	0.01543	-0.57109	-294.34	5.1418	3.7897	-0.8133298619193753	0.1159612379642862	-0.57109	-291.49206040524894	41.16858544986311	3.7897	-0.8133298619193753	0.1159612379642862	-0.37509	-291.49206040524894	41.16858544986311	3.7897	-0.9261489916568816	0.13186244434029282	-0.3533558277792298	-0.6621538333120538	0.09462932625110482	0.7433690817107035	2.8779	23.945	0.0	0.0	0.0
2021-10-01T23:29:05.000000	-0.77871	0.014679	-0.57077	-328.95	5.8112	-9.2026	-0.7710436355810697	0.10998385868356597	-0.57077	-325.7592450613909	46.07371053510495	-9.2026	-0.7710436355810697	0.10998385868356597	-0.37477	-325.7592450613909	46.07371053510495	-9.2026	-0.9261489916568816	0.13186244434029282	-0.3533558277792298	-0.6621538333120538	0.09462932625110482	0.7433690817107035	2.8779	23.945	0.0	0.0	0.0
