# Supplementary material for: Direct evidence of substorm-related impulsive injections of electrons at Mercury
Source: Nat Commun. 2023 Jul 18;14:4019. doi: 10.1038/s41467-023-39565-4 (PMC10354196; doi:10.1038/s41467-023-39565-4)
Supplement: Supplementary file 3 — SourceDatafile [file 41467_2023_39565_MOESM3_ESM.zip › SourceDataFile/FieldLinetracing/Final_KT17tracing_000879.txt]

2021-10-01T23:29:39.000000	-0.61661	-0.023574	0.5535	522.02	19.173	-105.87	-0.6148522398266918	0.05215696268093317	0.5535	520.4357401493968	-44.93467151487237	-105.87	-0.6148522398266918	0.05215696268093317	0.7495	520.4357401493968	-44.93467151487237	-105.87	-0.9315294164866093	0.07990771208147252	-0.35477838684173235	-0.6655915605455421	0.056524800461567055	0.7441725750545567	2.8889	0.11064	0.0	0.0	0.0
2021-10-01T23:29:39.000000	-0.65863	-0.025111	0.561	459.14	16.718	-71.058	-0.6567439391354865	0.0557802620091061	0.561	457.7287426442799	-39.66647553396356	-71.058	-0.6567439391354865	0.0557802620091061	0.7570000000000001	457.7287426442799	-39.66647553396356	-71.058	-0.9315294164866093	0.07990771208147252	-0.35477838684173235	-0.6655915605455421	0.056524800461567055	0.7441725750545567	2.8889	0.11064	0.0	0.0	0.0
2021-10-01T23:29:39.000000	-0.70095	-0.026645	0.56657	405.94	14.643	-44.082	-0.6989330102905089	0.05944329778240112	0.56657	404.6753657621199	-35.2072349708762	-44.082	-0.6989330102905089	0.05944329778240112	0.76257	404.6753657621199	-35.2072349708762	-44.082	-0.9315294164866093	0.07990771208147252	-0.35477838684173235	-0.6655915605455421	0.056524800461567055	0.7441725750545567	2.8889	0.11064	0.0	0.0	0.0
2021-10-01T23:29:39.000000	-0.74348	-0.028171	0.57023	360.59	12.878	-23.182	-0.7413295188098931	0.06314000460953743	0.57023	359.4508218269869	-31.402192151244613	-23.182	-0.7413295188098931	0.06314000460953743	0.76623	359.4508218269869	-31.402192151244613	-23.182	-0.9315294164866093	0.07990771208147252	-0.35477838684173235	-0.6655915605455421	0.056524800461567055	0.7441725750545567	2.8889	0.11064	0.0	0.0	0.0
2021-10-01T23:29:39.000000	-0.78612	-0.029686	0.57207	321.67	11.365	-7.0402	-0.7838338506242192	0.0668611068679641	0.57207	320.6387040885202	-28.13491719259856	-7.0402	-0.7838338506242192	0.0668611068679641	0.76807	320.6387040885202	-28.13491719259856	-7.0402	-0.9315294164866093	0.07990771208147252	-0.35477838684173235	-0.6655915605455421	0.056524800461567055	0.7441725750545567	2.8889	0.11064	0.0	0.0	0.0
2021-10-01T23:29:39.000000	-0.82881	-0.031186	0.57213	288.08	10.063	5.3432	-0.8263859677254635	0.0706032226066867	0.57213	287.1422775417528	-25.311317965191133	5.3432	-0.8263859677254635	0.0706032226066867	0.76813	287.1422775417528	-25.311317965191133	5.3432	-0.9315294164866093	0.07990771208147252	-0.35477838684173235	-0.6655915605455421	0.056524800461567055	0.7441725750545567	2.8889	0.11064	0.0	0.0	0.0
2021-10-01T23:29:39.000000	-0.87146	-0.032667	0.57051	258.94	8.937	14.734	-0.8688960581619284	0.07435929396963523	0.57051	258.083884616339	-22.85830418776093	14.734	-0.8688960581619284	0.07435929396963523	0.76651	258.083884616339	-22.85830418776093	14.734	-0.9315294164866093	0.07990771208147252	-0.35477838684173235	-0.6655915605455421	0.056524800461567055	0.7441725750545567	2.8889	0.11064	0.0	0.0	0.0
2021-10-01T23:29:39.000000	-0.91403	-0.034127	0.56731	233.54	7.9583	21.723	-0.9113241782817112	0.07812640467962065	0.56731	232.75535869614916	-20.71736317963606	21.723	-0.9113241782817112	0.07812640467962065	0.7633099999999999	232.75535869614916	-20.71736317963606	21.723	-0.9315294164866093	0.07990771208147252	-0.35477838684173235	-0.6655915605455421	0.056524800461567055	0.7441725750545567	2.8889	0.11064	0.0	0.0	0.0
2021-10-01T23:29:39.000000	-0.95646	-0.035563	0.56264	211.32	7.1052	26.776	-0.9536104126069569	0.08190018032085938	0.56264	210.5982605946056	-18.84141453199821	26.776	-0.9536104126069569	0.08190018032085938	0.75864	210.5982605946056	-18.84141453199821	26.776	-0.9315294164866093	0.07990771208147252	-0.35477838684173235	-0.6655915605455421	0.056524800461567055	0.7441725750545567	2.8889	0.11064	0.0	0.0	0.0
2021-10-01T23:29:39.000000	-0.99873	-0.036975	0.55662	191.83	6.3596	30.258	-0.9957349118418833	0.08567817028996774	0.55662	191.16376336054276	-17.193283281398315	30.258	-0.9957349118418833	0.08567817028996774	0.7526200000000001	191.16376336054276	-17.193283281398315	30.258	-0.9315294164866093	0.07990771208147252	-0.35477838684173235	-0.6655915605455421	0.056524800461567055	0.7441725750545567	2.8889	0.11064	0.0	0.0	0.0
2021-10-01T23:29:39.000000	-1.0408	-0.038359	0.54939	174.69	5.7067	32.463	-1.037657487274249	0.08945944323933493	0.54939	174.0729169275917	-15.741096442425974	32.463	-1.037657487274249	0.08945944323933493	0.74539	174.0729169275917	-15.741096442425974	32.463	-0.9315294164866093	0.07990771208147252	-0.35477838684173235	-0.6655915605455421	0.056524800461567055	0.7441725750545567	2.8889	0.11064	0.0	0.0	0.0
2021-10-01T23:29:39.000000	-1.0827	-0.039717	0.54107	159.61	5.1343	33.63	-1.0794081579080657	0.09324569014445819	0.54107	159.03641163884404	-14.461428336445518	33.63	-1.0794081579080657	0.09324569014445819	0.7370700000000001	159.03641163884404	-14.461428336445518	33.63	-0.9315294164866093	0.07990771208147252	-0.35477838684173235	-0.6655915605455421	0.056524800461567055	0.7441725750545567	2.8889	0.11064	0.0	0.0	0.0
2021-10-01T23:29:39.000000	-1.1244	-0.041047	0.53183	146.34	4.6325	33.956	-1.1209569047393215	0.09703522002984027	0.53183	145.80491824834525	-13.333471822573589	33.956	-1.1209569047393215	0.09703522002984027	0.72783	145.80491824834525	-13.333471822573589	33.956	-0.9315294164866093	0.07990771208147252	-0.35477838684173235	-0.6655915605455421	0.056524800461567055	0.7441725750545567	2.8889	0.11064	0.0	0.0	0.0
2021-10-01T23:29:39.000000	-1.1659	-0.04235	0.52182	134.66	4.1927	33.606	-1.1623038502981857	0.10082704043069204	0.52182	134.1590407430342	-12.338805460776467	33.606	-1.1623038502981857	0.10082704043069204	0.7178199999999999	134.1590407430342	-12.338805460776467	33.606	-0.9315294164866093	0.07990771208147252	-0.35477838684173235	-0.6655915605455421	0.056524800461567055	0.7441725750545567	2.8889	0.11064	0.0	0.0	0.0
2021-10-01T23:29:39.000000	-1.2072	-0.043627	0.51121	124.41	3.808	32.725	-1.2034491171148276	0.1046201588822244	0.51121	123.93913929848465	-11.464672431029873	32.725	-1.2034491171148276	0.1046201588822244	0.7072100000000001	123.93913929848465	-11.464672431029873	32.725	-0.9315294164866093	0.07990771208147252	-0.35477838684173235	-0.6655915605455421	0.056524800461567055	0.7441725750545567	2.8889	0.11064	0.0	0.0	0.0
2021-10-01T23:29:39.000000	-1.2485	-0.044878	0.50016	115.44	3.4723	31.441	-1.2445911981470705	0.10843908141827382	0.50016	114.99559676229677	-10.698747243170054	31.441	-1.2445911981470705	0.10843908141827382	0.6961600000000001	114.99559676229677	-10.698747243170054	31.441	-0.9315294164866093	0.07990771208147252	-0.35477838684173235	-0.6655915605455421	0.056524800461567055	0.7441725750545567	2.8889	0.11064	0.0	0.0	0.0
2021-10-01T23:29:39.000000	-1.2896	-0.046105	0.48883	107.62	3.1803	29.869	-1.2855318454974298	0.11225731707542563	0.48883	107.1987433019885	-10.030361038585616	29.869	-1.2855318454974298	0.11225731707542563	0.68483	107.1987433019885	-10.030361038585616	29.869	-0.9315294164866093	0.07990771208147252	-0.35477838684173235	-0.6655915605455421	0.056524800461567055	0.7441725750545567	2.8889	0.11064	0.0	0.0	0.0
2021-10-01T23:29:39.000000	-1.3308	-0.04731	0.47737	100.83	2.9273	28.115	-1.3265690436629782	0.1161096399748563	0.47737	100.42890725107043	-9.449474781483516	28.115	-1.3265690436629782	0.1161096399748563	0.67337	100.42890725107043	-9.449474781483516	28.115	-0.9315294164866093	0.07990771208147252	-0.35477838684173235	-0.6655915605455421	0.056524800461567055	0.7441725750545567	2.8889	0.11064	0.0	0.0	0.0
2021-10-01T23:29:39.000000	-1.3719	-0.048494	0.46593	94.965	2.7088	26.278	-1.3675044222160624	0.11997055161794014	0.46593	94.58132842092381	-8.947688895650627	26.278	-1.3675044222160624	0.11997055161794014	0.66193	94.58132842092381	-8.947688895650627	26.278	-0.9315294164866093	0.07990771208147252	-0.35477838684173235	-0.6655915605455421	0.056524800461567055	0.7441725750545567	2.8889	0.11064	0.0	0.0	0.0
2021-10-01T23:29:39.000000	-1.4131	-0.049658	0.45463	89.913	2.5207	24.444	-1.408536596644675	0.12386356557372466	0.45463	89.5443483814737	-8.515349107773897	24.444	-1.408536596644675	0.12386356557372466	0.65063	89.5443483814737	-8.515349107773897	24.444	-0.9315294164866093	0.07990771208147252	-0.35477838684173235	-0.6655915605455421	0.056524800461567055	0.7441725750545567	2.8889	0.11064	0.0	0.0	0.0
2021-10-01T23:29:39.000000	-1.4543	-0.050805	0.44355	85.569	2.3589	22.687	-1.449566688060411	0.12777345143092417	0.44355	85.21325595616905	-8.143658855724553	22.687	-1.449566688060411	0.12777345143092417	0.6395500000000001	85.21325595616905	-8.143658855724553	22.687	-0.9315294164866093	0.07990771208147252	-0.35477838684173235	-0.6655915605455421	0.056524800461567055	0.7441725750545567	2.8889	0.11064	0.0	0.0	0.0
2021-10-01T23:29:39.000000	-1.4956	-0.051934	0.43276	81.828	2.2196	21.065	-1.490693820412014	0.1317134546712461	0.43276	81.48337672750947	-7.8235238379370795	21.065	-1.490693820412014	0.1317134546712461	0.62876	81.48337672750947	-7.8235238379370795	21.065	-0.9315294164866093	0.07990771208147252	-0.35477838684173235	-0.6655915605455421	0.056524800461567055	0.7441725750545567	2.8889	0.11064	0.0	0.0	0.0
2021-10-01T23:29:39.000000	-1.537	-0.053048	0.42227	78.588	2.099	19.616	-1.5319183612899905	0.135680597900323	0.42227	78.25301367236196	-7.546217343353515	19.616	-1.5319183612899905	0.135680597900323	0.61827	78.25301367236196	-7.546217343353515	19.616	-0.9315294164866093	0.07990771208147252	-0.35477838684173235	-0.6655915605455421	0.056524800461567055	0.7441725750545567	2.8889	0.11064	0.0	0.0	0.0
2021-10-01T23:29:39.000000	-1.5785	-0.054148	0.41207	75.754	1.9938	18.361	-1.5732404332245111	0.13967388865336589	0.41207	75.42747828620203	-7.303374139705617	18.361	-1.5732404332245111	0.13967388865336589	0.60807	75.42747828620203	-7.303374139705617	18.361	-0.9315294164866093	0.07990771208147252	-0.35477838684173235	-0.6655915605455421	0.056524800461567055	0.7441725750545567	2.8889	0.11064	0.0	0.0	0.0
2021-10-01T23:29:39.000000	-1.62	-0.055233	0.40213	73.241	1.901	17.301	-1.6145606672064936	0.1436820663782455	0.40213	72.922043471447	-7.087556556980226	17.301	-1.6145606672064936	0.1436820663782455	0.59813	72.922043471447	-7.087556556980226	17.301	-0.9315294164866093	0.07990771208147252	-0.35477838684173235	-0.6655915605455421	0.056524800461567055	0.7441725750545567	2.8889	0.11064	0.0	0.0	0.0
2021-10-01T23:29:39.000000	-1.6616	-0.056305	0.39242	70.977	1.8181	16.426	-1.6559785547751884	0.14771539916230186	0.39242	70.6649454378574	-6.892423584969002	16.426	-1.6559785547751884	0.14771539916230186	0.5884199999999999	70.6649454378574	-6.892423584969002	16.426	-0.9315294164866093	0.07990771208147252	-0.35477838684173235	-0.6655915605455421	0.056524800461567055	0.7441725750545567	2.8889	0.11064	0.0	0.0	0.0
2021-10-01T23:29:39.000000	-1.7032	-0.057365	0.38286	68.903	1.743	15.716	-1.697394971981853	0.1517606415238277	0.38286	68.59737144951994	-6.712830119747324	15.716	-1.697394971981853	0.1517606415238277	0.5788599999999999	68.59737144951994	-6.712830119747324	15.716	-0.9315294164866093	0.07990771208147252	-0.35477838684173235	-0.6655915605455421	0.056524800461567055	0.7441725750545567	2.8889	0.11064	0.0	0.0	0.0
2021-10-01T23:29:39.000000	-1.7448	-0.058412	0.37341	66.975	1.674	15.147	-1.7388097962963185	0.15581878592761206	0.37341	66.6754447544258	-6.545072024012667	15.147	-1.7388097962963185	0.15581878592761206	0.56941	66.6754447544258	-6.545072024012667	15.147	-0.9315294164866093	0.07990771208147252	-0.35477838684173235	-0.6655915605455421	0.056524800461567055	0.7441725750545567	2.8889	0.11064	0.0	0.0	0.0
2021-10-01T23:29:39.000000	-1.7865	-0.059447	0.364	65.156	1.6099	14.692	-1.7803223967276656	0.1599010929257841	0.364	64.86229711917458	-6.385806639252221	14.692	-1.7803223967276656	0.1599010929257841	0.56	64.86229711917458	-6.385806639252221	14.692	-0.9315294164866093	0.07990771208147252	-0.35477838684173235	-0.6655915605455421	0.056524800461567055	0.7441725750545567	2.8889	0.11064	0.0	0.0	0.0
2021-10-01T23:29:39.000000	-1.8282	-0.06047	0.35461	63.423	1.5499	14.329	-1.8218335267969823	0.1639953095014256	0.35461	63.13500382948119	-6.233009743406082	14.329	-1.8218335267969823	0.1639953095014256	0.55061	63.13500382948119	-6.233009743406082	14.329	-0.9315294164866093	0.07990771208147252	-0.35477838684173235	-0.6655915605455421	0.056524800461567055	0.7441725750545567	2.8889	0.11064	0.0	0.0	0.0
2021-10-01T23:29:39.000000	-1.8698	-0.061483	0.34517	61.758	1.4931	14.036	-1.8632441850856956	0.16808719770803998	0.34517	61.47559024198925	-6.085369011739173	14.036	-1.8632441850856956	0.16808719770803998	0.5411699999999999	61.47559024198925	-6.085369011739173	14.036	-0.9315294164866093	0.07990771208147252	-0.35477838684173235	-0.6655915605455421	0.056524800461567055	0.7441725750545567	2.8889	0.11064	0.0	0.0	0.0
2021-10-01T23:29:39.000000	-1.9114	-0.062484	0.33567	60.149	1.4392	13.795	-1.9046533730123785	0.1721909954921238	0.33567	59.87211002017858	-5.94171182165804	13.795	-1.9046533730123785	0.1721909954921238	0.5316700000000001	59.87211002017858	-5.94171182165804	13.795	-0.9315294164866093	0.07990771208147252	-0.35477838684173235	-0.6655915605455421	0.056524800461567055	0.7441725750545567	2.8889	0.11064	0.0	0.0	0.0
2021-10-01T23:29:39.000000	-1.953	-0.063475	0.32607	58.586	1.3877	13.592	-1.94606133563737	0.17630471792409882	0.32607	58.3145772510734	-5.801309103865417	13.592	-1.94606133563737	0.17630471792409882	0.52207	58.3145772510734	-5.801309103865417	13.592	-0.9315294164866093	0.07990771208147252	-0.35477838684173235	-0.6655915605455421	0.056524800461567055	0.7441725750545567	2.8889	0.11064	0.0	0.0	0.0
2021-10-01T23:29:39.000000	-1.9946	-0.064455	0.31636	57.063	1.3384	13.417	-1.9874679504305	0.18042935746875413	0.31636	56.79701263990517	-5.6636241703040335	13.417	-1.9874679504305	0.18042935746875413	0.5123599999999999	56.79701263990517	-5.6636241703040335	13.417	-0.9315294164866093	0.07990771208147252	-0.35477838684173235	-0.6655915605455421	0.056524800461567055	0.7441725750545567	2.8889	0.11064	0.0	0.0	0.0
2021-10-01T23:29:39.000000	-2.0362	-0.065425	0.30652	55.574	1.291	13.262	-2.028873339921938	0.18456392166130065	0.30652	55.31342463888841	-5.528219579395527	13.262	-2.028873339921938	0.18456392166130065	0.5025200000000001	55.31342463888841	-5.528219579395527	13.262	-0.9315294164866093	0.07990771208147252	-0.35477838684173235	-0.6655915605455421	0.056524800461567055	0.7441725750545567	2.8889	0.11064	0.0	0.0	0.0
2021-10-01T23:29:39.000000	-2.0777	-0.066385	0.29653	54.113	1.2453	13.123	-2.070178257632773	0.18869615748482005	0.29653	53.857833953254584	-5.394558643082631	13.123	-2.070178257632773	0.18869615748482005	0.49253	53.857833953254584	-5.394558643082631	13.123	-0.9315294164866093	0.07990771208147252	-0.35477838684173235	-0.6655915605455421	0.056524800461567055	0.7441725750545567	2.8889	0.11064	0.0	0.0	0.0
2021-10-01T23:29:39.000000	-2.1192	-0.067335	0.28639	52.675	1.201	12.994	-2.1114819500419157	0.1928383179562307	0.28639	52.42524150000734	-5.262326449956165	12.994	-2.1114819500419157	0.1928383179562307	0.48239	52.42524150000734	-5.262326449956165	12.994	-0.9315294164866093	0.07990771208147252	-0.35477838684173235	-0.6655915605455421	0.056524800461567055	0.7441725750545567	2.8889	0.11064	0.0	0.0	0.0
2021-10-01T23:29:39.000000	-2.1606	-0.068275	0.27607	51.252	1.158	12.874	-2.152685170670455	0.19697815005861422	0.27607	51.0076953078168	-5.130642005141582	12.874	-2.152685170670455	0.19697815005861422	0.47207	51.0076953078168	-5.130642005141582	12.874	-0.9315294164866093	0.07990771208147252	-0.35477838684173235	-0.6655915605455421	0.056524800461567055	0.7441725750545567	2.8889	0.11064	0.0	0.0	0.0
2021-10-01T23:29:39.000000	-2.202	-0.069207	0.26557	49.838	1.1161	12.759	-2.193887411057641	0.20112592187931072	0.26557	49.59921608191444	-4.9989686205816115	12.759	-2.193887411057641	0.20112592187931072	0.46157	49.59921608191444	-4.9989686205816115	12.759	-0.9315294164866093	0.07990771208147252	-0.35477838684173235	-0.6655915605455421	0.056524800461567055	0.7441725750545567	2.8889	0.11064	0.0	0.0	0.0
2021-10-01T23:29:39.000000	-2.2434	-0.070128	0.25488	48.424	1.075	12.647	-2.235088303612965	0.2052846108126875	0.25488	48.19083488014742	-4.866501264190346	12.647	-2.235088303612965	0.2052846108126875	0.45088	48.19083488014742	-4.866501264190346	12.647	-0.9315294164866093	0.07990771208147252	-0.35477838684173235	-0.6655915605455421	0.056524800461567055	0.7441725750545567	2.8889	0.11064	0.0	0.0	0.0
2021-10-01T23:29:39.000000	-2.2847	-0.071041	0.24399	47.003	1.0345	12.533	-2.276188969448025	0.20943898644745906	0.24399	46.77557994295809	-4.732580717741333	12.533	-2.276188969448025	0.20943898644745906	0.43999	46.77557994295809	-4.732580717741333	12.533	-0.9315294164866093	0.07990771208147252	-0.35477838684173235	-0.6655915605455421	0.056524800461567055	0.7441725750545567	2.8889	0.11064	0.0	0.0	0.0
2021-10-01T23:29:39.000000	-2.3259	-0.071945	0.23287	45.567	0.99438	12.416	-2.3171892860326495	0.21359004124841438	0.23287	45.34548459539626	-4.596445082134716	12.416	-2.3171892860326495	0.21359004124841438	0.42887	45.34548459539626	-4.596445082134716	12.416	-0.9315294164866093	0.07990771208147252	-0.35477838684173235	-0.6655915605455421	0.056524800461567055	0.7441725750545567	2.8889	0.11064	0.0	0.0	0.0
2021-10-01T23:29:39.000000	-2.3671	-0.072839	0.22153	44.107	0.95454	12.292	-2.3581883773155825	0.21775102069726093	0.22153	43.89160440134295	-4.457090832326767	12.292	-2.3581883773155825	0.21775102069726093	0.41753	43.89160440134295	-4.457090832326767	12.292	-0.9315294164866093	0.07990771208147252	-0.35477838684173235	-0.6655915605455421	0.056524800461567055	0.7441725750545567	2.8889	0.11064	0.0	0.0	0.0
2021-10-01T23:29:39.000000	-2.4082	-0.073725	0.20994	42.613	0.91476	12.156	-2.3990872418782505	0.22190768684750212	0.20994	42.40398775626977	-4.313511008879266	12.156	-2.3990872418782505	0.22190768684750212	0.40593999999999997	42.40398775626977	-4.313511008879266	12.156	-0.9315294164866093	0.07990771208147252	-0.35477838684173235	-0.6655915605455421	0.056524800461567055	0.7441725750545567	2.8889	0.11064	0.0	0.0	0.0
2021-10-01T23:29:39.000000	-2.4492	-0.074603	0.19809	41.074	0.87482	12.007	-2.4398858797206526	0.226060039699138	0.19809	40.87169059085919	-4.164576122184812	12.007	-2.4398858797206526	0.226060039699138	0.39409	40.87169059085919	-4.164576122184812	12.007	-0.9315294164866093	0.07990771208147252	-0.35477838684173235	-0.6655915605455421	0.056524800461567055	0.7441725750545567	2.8889	0.11064	0.0	0.0	0.0
2021-10-01T23:29:39.000000	-2.4901	-0.075472	0.18597	39.479	0.8345	11.842	-2.4805841683126206	0.23020907171695776	0.18597	39.28376883579369	-4.009156682636004	11.842	-2.4805841683126206	0.23020907171695776	0.38197000000000003	39.28376883579369	-4.009156682636004	11.842	-0.9315294164866093	0.07990771208147252	-0.35477838684173235	-0.6655915605455421	0.056524800461567055	0.7441725750545567	2.8889	0.11064	0.0	0.0	0.0
2021-10-01T23:29:39.000000	-2.531	-0.076332	0.17354	37.811	0.79352	11.659	-2.521281354133066	0.23436703591787955	0.17354	37.623316281210855	-3.8454475674976925	11.659	-2.521281354133066	0.23436703591787955	0.36954	37.623316281210855	-3.8454475674976925	11.659	-0.9315294164866093	0.07990771208147252	-0.35477838684173235	-0.6655915605455421	0.056524800461567055	0.7441725750545567	2.8889	0.11064	0.0	0.0	0.0
2021-10-01T23:29:39.000000	-2.5718	-0.077185	0.16079	36.049	0.75149	11.459	-2.5618784357634152	0.23851969435540693	0.16079	35.86944337977325	-3.6712627044848025	11.459	-2.5618784357634152	0.23851969435540693	0.35679	35.86944337977325	-3.6712627044848025	11.459	-0.9315294164866093	0.07990771208147252	-0.35477838684173235	-0.6655915605455421	0.056524800461567055	0.7441725750545567	2.8889	0.11064	0.0	0.0	0.0
2021-10-01T23:29:39.000000	-2.6124	-0.078029	0.14765	34.165	0.70789	11.239	-2.6022759216644182	0.2426567789421999	0.14765	33.99429740169756	-3.4836873305505636	11.239	-2.6022759216644182	0.2426567789421999	0.34365	33.99429740169756	-3.4836873305505636	11.239	-0.9315294164866093	0.07990771208147252	-0.35477838684173235	-0.6655915605455421	0.056524800461567055	0.7441725750545567	2.8889	0.11064	0.0	0.0	0.0
2021-10-01T23:29:39.000000	-2.6529	-0.078866	0.13407	32.12	0.66195	11.003	-2.6425733033753245	0.24678855776559835	0.13407	31.959077871977897	-3.278706966984482	11.003	-2.6425733033753245	0.24678855776559835	0.33007	31.959077871977897	-3.278706966984482	11.003	-0.9315294164866093	0.07990771208147252	-0.35477838684173235	-0.6655915605455421	0.056524800461567055	0.7441725750545567	2.8889	0.11064	0.0	0.0	0.0
2021-10-01T23:29:39.000000	-2.6932	-0.079694	0.11993	29.854	0.61252	10.752	-2.682671089356885	0.2509047627382625	0.11993	29.704095993572594	-3.0501111381430954	10.752	-2.682671089356885	0.2509047627382625	0.31593	29.704095993572594	-3.0501111381430954	10.752	-0.9315294164866093	0.07990771208147252	-0.35477838684173235	-0.6655915605455421	0.056524800461567055	0.7441725750545567	2.8889	0.11064	0.0	0.0	0.0
2021-10-01T23:29:39.000000	-2.7332	-0.080514	0.10505	27.278	0.55779	10.489	-2.7224701556603565	0.2549921483784848	0.10505	27.140800620643873	-2.788791020237465	10.489	-2.7224701556603565	0.2549921483784848	0.30105000000000004	27.140800620643873	-2.788791020237465	10.489	-0.9315294164866093	0.07990771208147252	-0.35477838684173235	-0.6655915605455421	0.056524800461567055	0.7441725750545567	2.8889	0.11064	0.0	0.0	0.0
2021-10-01T23:29:39.000000	-2.7728	-0.081324	0.089138	24.246	0.49478	10.217	-2.7618710107464883	0.25904044659892533	0.089138	24.123926754076265	-2.4798147536385216	10.217	-2.7618710107464883	0.25904044659892533	0.285138	24.123926754076265	-2.4798147536385216	10.217	-0.9315294164866093	0.07990771208147252	-0.35477838684173235	-0.6655915605455421	0.056524800461567055	0.7441725750545567	2.8889	0.11064	0.0	0.0	0.0
2021-10-01T23:29:39.000000	-2.7989	-0.081855	0.077694	21.851	0.44568	10.033	-2.7878394052623183	0.2617114852115663	0.077694	21.7409573528305	-2.235085019592184	10.033	-2.7878394052623183	0.2617114852115663	0.273694	21.7409573528305	-2.235085019592184	10.033	-0.9315294164866093	0.07990771208147252	-0.35477838684173235	-0.6655915605455421	0.056524800461567055	0.7441725750545567	2.8889	0.11064	0.0	0.0	0.0
2021-10-01T23:29:39.000000	-2.8245	-0.082378	0.065247	19.011	0.38783	9.8497	-2.8133105871422353	0.2643291984579289	0.065247	18.915268981446637	-1.9445134271644275	9.8497	-2.8133105871422353	0.2643291984579289	0.261247	18.915268981446637	-1.9445134271644275	9.8497	-0.9315294164866093	0.07990771208147252	-0.35477838684173235	-0.6655915605455421	0.056524800461567055	0.7441725750545567	2.8889	0.11064	0.0	0.0	0.0
2021-10-01T23:29:39.000000	-2.8412	-0.082717	0.05614	16.762	0.34215	9.7288	-2.8299262868478676	0.2660390067197653	0.05614	16.677618492590778	-1.7142788682399477	9.7288	-2.8299262868478676	0.2660390067197653	0.25214000000000003	16.677618492590778	-1.7142788682399477	9.7288	-0.9315294164866093	0.07990771208147252	-0.35477838684173235	-0.6655915605455421	0.056524800461567055	0.7441725750545567	2.8889	0.11064	0.0	0.0	0.0
2021-10-01T23:29:39.000000	-2.8573	-0.083046	0.04607	14.102	0.28811	9.611	-2.845945282378337	0.26768522152798335	0.04607	14.031040623192839	-1.441981415418497	9.611	-2.845945282378337	0.26768522152798335	0.24207	14.031040623192839	-1.441981415418497	9.611	-0.9315294164866093	0.07990771208147252	-0.35477838684173235	-0.6655915605455421	0.056524800461567055	0.7441725750545567	2.8889	0.11064	0.0	0.0	0.0
2021-10-01T23:29:39.000000	-2.8675	-0.083254	0.038592	12.009	0.24552	9.5359	-2.8560939095025364	0.26872859657750814	0.038592	11.948593259662248	-1.2277948466881092	9.5359	-2.8560939095025364	0.26872859657750814	0.23459200000000002	11.948593259662248	-1.2277948466881092	9.5359	-0.9315294164866093	0.07990771208147252	-0.35477838684173235	-0.6655915605455421	0.056524800461567055	0.7441725750545567	2.8889	0.11064	0.0	0.0	0.0
2021-10-01T23:29:39.000000	-2.877	-0.083449	0.030234	9.5577	0.19558	9.4657	-2.865546218382153	0.2696991025508636	0.030234	9.509645165446994	-0.9770003345396572	9.4657	-2.865546218382153	0.2696991025508636	0.22623400000000002	9.509645165446994	-0.9770003345396572	9.4657	-0.9315294164866093	0.07990771208147252	-0.35477838684173235	-0.6655915605455421	0.056524800461567055	0.7441725750545567	2.8889	0.11064	0.0	0.0	0.0
2021-10-01T23:29:39.000000	-2.8852	-0.083617	0.020644	6.6187	0.13555	9.4046	-2.8737050147213483	0.2705371158535881	0.020644	6.585435664171576	-0.6764618286031122	9.4046	-2.8737050147213483	0.2705371158535881	0.216644	6.585435664171576	-0.6764618286031122	9.4046	-0.9315294164866093	0.07990771208147252	-0.35477838684173235	-0.6655915605455421	0.056524800461567055	0.7441725750545567	2.8889	0.11064	0.0	0.0	0.0
2021-10-01T23:29:39.000000	-2.8894	-0.083704	0.013365	4.3168	0.088452	9.3731	-2.8778840269603645	0.27096539812750126	0.013365	4.295110040191449	-0.44115273879984906	9.3731	-2.8778840269603645	0.27096539812750126	0.209365	4.295110040191449	-0.44115273879984906	9.3731	-0.9315294164866093	0.07990771208147252	-0.35477838684173235	-0.6655915605455421	0.056524800461567055	0.7441725750545567	2.8889	0.11064	0.0	0.0	0.0
2021-10-01T23:29:39.000000	-2.892	-0.083757	0.0053578	1.7385	0.035634	9.3538	-2.8804709295110396	0.2712313759335524	0.0053578	1.729766275931233	-0.17765320882830454	9.3538	-2.8804709295110396	0.2712313759335524	0.2013578	1.729766275931233	-0.17765320882830454	9.3538	-0.9315294164866093	0.07990771208147252	-0.35477838684173235	-0.6655915605455421	0.056524800461567055	0.7441725750545567	2.8889	0.11064	0.0	0.0	0.0
2021-10-01T23:29:39.000000	-2.8924	-0.083764	-0.0030436	-0.9882	-0.020256	9.3513	-2.880868773137871	0.27127344074770154	-0.0030436	-0.983235675713903	0.10098094641774905	9.3513	-2.880868773137871	0.27127344074770154	0.1929564	-0.983235675713903	0.10098094641774905	9.3513	-0.9315294164866093	0.07990771208147252	-0.35477838684173235	-0.6655915605455421	0.056524800461567055	0.7441725750545567	2.8889	0.11064	0.0	0.0	0.0
2021-10-01T23:29:39.000000	-2.8865	-0.083644	-0.018701	-6.0094	-0.12309	9.3949	-2.8749985272617695	0.2706696085242191	-0.018701	-5.979200142253635	0.6141703077926396	9.3949	-2.8749985272617695	0.2706696085242191	0.177299	-5.979200142253635	0.6141703077926396	9.3949	-0.9315294164866093	0.07990771208147252	-0.35477838684173235	-0.6655915605455421	0.056524800461567055	0.7441725750545567	2.8889	0.11064	0.0	0.0	0.0
2021-10-01T23:29:39.000000	-2.8756	-0.083421	-0.031542	-9.9484	-0.20355	9.4757	-2.86415333683265	0.2695553493281034	-0.031542	-9.898377724003993	1.0169629272699803	9.4757	-2.86415333683265	0.2695553493281034	0.164458	-9.898377724003993	1.0169629272699803	9.4757	-0.9315294164866093	0.07990771208147252	-0.35477838684173235	-0.6655915605455421	0.056524800461567055	0.7441725750545567	2.8889	0.11064	0.0	0.0	0.0
2021-10-01T23:29:39.000000	-2.8626	-0.083155	-0.042287	-13.055	-0.26682	9.5716	-2.8512187015491066	0.2682264527626366	-0.042287	-12.989321321683828	1.334821903644766	9.5716	-2.8512187015491066	0.2682264527626366	0.15371300000000002	-12.989321321683828	1.334821903644766	9.5716	-0.9315294164866093	0.07990771208147252	-0.35477838684173235	-0.6655915605455421	0.056524800461567055	0.7441725750545567	2.8889	0.11064	0.0	0.0	0.0
2021-10-01T23:29:39.000000	-2.8486	-0.082869	-0.051684	-15.608	-0.3187	9.6745	-2.8372891508730604	0.2667948753237697	-0.051684	-15.529440793480655	1.596152352308187	9.6745	-2.8372891508730604	0.2667948753237697	0.144316	-15.529440793480655	1.596152352308187	9.6745	-0.9315294164866093	0.07990771208147252	-0.35477838684173235	-0.6655915605455421	0.056524800461567055	0.7441725750545567	2.8889	0.11064	0.0	0.0	0.0
2021-10-01T23:29:39.000000	-2.8191	-0.082267	-0.068018	-19.665	-0.40114	9.8889	-2.807937676432216	0.2637776991359357	-0.068018	-19.56597183008198	2.0114384514666064	9.8889	-2.807937676432216	0.2637776991359357	0.127982	-19.56597183008198	2.0114384514666064	9.8889	-0.9315294164866093	0.07990771208147252	-0.35477838684173235	-0.6655915605455421	0.056524800461567055	0.7441725750545567	2.8889	0.11064	0.0	0.0	0.0
2021-10-01T23:29:39.000000	-2.7885	-0.081644	-0.082363	-22.852	-0.46615	10.107	-2.7774919175897876	0.26064658152257236	-0.082363	-22.736922799301322	2.337421964710598	10.107	-2.7774919175897876	0.26064658152257236	0.113637	-22.736922799301322	2.337421964710598	10.107	-0.9315294164866093	0.07990771208147252	-0.35477838684173235	-0.6655915605455421	0.056524800461567055	0.7441725750545567	2.8889	0.11064	0.0	0.0	0.0
2021-10-01T23:29:39.000000	-2.7575	-0.08101	-0.095489	-25.494	-0.52059	10.324	-2.746647824999851	0.2574773689542164	-0.095489	-25.365685314562807	2.6071168885711167	10.324	-2.746647824999851	0.2574773689542164	0.100511	-25.365685314562807	2.6071168885711167	10.324	-0.9315294164866093	0.07990771208147252	-0.35477838684173235	-0.6655915605455421	0.056524800461567055	0.7441725750545567	2.8889	0.11064	0.0	0.0	0.0
2021-10-01T23:29:39.000000	-2.726	-0.080367	-0.10779	-27.769	-0.56813	10.537	-2.715306397243833	0.2542558234843713	-0.10779	-27.62936779405042	2.8386912473865804	10.537	-2.715306397243833	0.2542558234843713	0.08821000000000001	-27.62936779405042	2.8386912473865804	10.537	-0.9315294164866093	0.07990771208147252	-0.35477838684173235	-0.6655915605455421	0.056524800461567055	0.7441725750545567	2.8889	0.11064	0.0	0.0	0.0
2021-10-01T23:29:39.000000	-2.6944	-0.079719	-0.11949	-29.781	-0.61096	10.745	-2.683865110358057	0.2510269873215535	-0.11949	-29.631454916903014	3.0427146808637984	10.745	-2.683865110358057	0.2510269873215535	0.07651000000000001	-29.631454916903014	3.0427146808637984	10.745	-0.9315294164866093	0.07990771208147252	-0.35477838684173235	-0.6655915605455421	0.056524800461567055	0.7441725750545567	2.8889	0.11064	0.0	0.0	0.0
2021-10-01T23:29:39.000000	-2.6626	-0.079065	-0.13073	-31.599	-0.65046	10.945	-2.6522245953334416	0.24777959991363394	-0.13073	-31.440595845203234	3.2262721692673786	10.945	-2.6522245953334416	0.24777959991363394	0.06527	-31.440595845203234	3.2262721692673786	10.945	-0.9315294164866093	0.07990771208147252	-0.35477838684173235	-0.6655915605455421	0.056524800461567055	0.7441725750545567	2.8889	0.11064	0.0	0.0	0.0
2021-10-01T23:29:39.000000	-2.6306	-0.078406	-0.1416	-33.268	-0.68757	11.135	-2.620384974700157	0.24451266879582342	-0.1416	-33.10156667282044	3.393944653308761	11.135	-2.620384974700157	0.24451266879582342	0.054400000000000004	-33.10156667282044	3.393944653308761	11.135	-0.9315294164866093	0.07990771208147252	-0.35477838684173235	-0.6655915605455421	0.056524800461567055	0.7441725750545567	2.8889	0.11064	0.0	0.0	0.0
2021-10-01T23:29:39.000000	-2.5986	-0.077743	-0.15217	-34.822	-0.72294	11.316	-2.5885448639461957	0.24124970753716946	-0.15217	-34.64819084719464	3.549253056627224	11.316	-2.5885448639461957	0.24124970753716946	0.04383000000000001	-34.64819084719464	3.549253056627224	11.316	-0.9315294164866093	0.07990771208147252	-0.35477838684173235	-0.6655915605455421	0.056524800461567055	0.7441725750545567	2.8889	0.11064	0.0	0.0	0.0
2021-10-01T23:29:39.000000	-2.5665	-0.077074	-0.16247	-36.285	-0.75705	11.486	-2.5566047715323075	0.23798044805033192	-0.16247	-36.10434633774587	3.6946617201843694	11.486	-2.5566047715323075	0.23798044805033192	0.033530000000000004	-36.10434633774587	3.6946617201843694	11.486	-0.9315294164866093	0.07990771208147252	-0.35477838684173235	-0.6655915605455421	0.056524800461567055	0.7441725750545567	2.8889	0.11064	0.0	0.0	0.0
2021-10-01T23:29:39.000000	-2.5342	-0.0764	-0.17254	-37.675	-0.79022	11.644	-2.524465573509749	0.2346916448536034	-0.17254	-37.48793672033243	3.832058598292965	11.644	-2.524465573509749	0.2346916448536034	0.02346000000000001	-37.48793672033243	3.832058598292965	11.644	-0.9315294164866093	0.07990771208147252	-0.35477838684173235	-0.6655915605455421	0.056524800461567055	0.7441725750545567	2.8889	0.11064	0.0	0.0	0.0
2021-10-01T23:29:39.000000	-2.502	-0.075721	-0.18241	-39.005	-0.82273	11.791	-2.4924250093152573	0.2314200569977388	-0.18241	-38.81189834566022	3.9627586930114305	11.791	-2.4924250093152573	0.2314200569977388	0.013590000000000019	-38.81189834566022	3.9627586930114305	11.791	-0.9315294164866093	0.07990771208147252	-0.35477838684173235	-0.6655915605455421	0.056524800461567055	0.7441725750545567	2.8889	0.11064	0.0	0.0	0.0
2021-10-01T23:29:39.000000	-2.4697	-0.075038	-0.19208	-40.286	-0.85476	11.927	-2.460284708521177	0.22814018598411245	-0.19208	-40.08717038183999	4.08793119253873	11.927	-2.460284708521177	0.22814018598411245	0.003920000000000007	-40.08717038183999	4.08793119253873	11.927	-0.9315294164866093	0.07990771208147252	-0.35477838684173235	-0.6655915605455421	0.056524800461567055	0.7441725750545567	2.8889	0.11064	0.0	0.0	0.0
2021-10-01T23:29:39.000000	-2.4373	-0.074348	-0.20157	-41.527	-0.88646	12.052	-2.4280443035370003	0.22485500920709167	-0.20157	-41.322703391499175	4.20852999867914	12.052	-2.4280443035370003	0.22485500920709167	-0.005569999999999992	-41.322703391499175	4.20852999867914	12.052	-0.9315294164866093	0.07990771208147252	-0.35477838684173235	-0.6655915605455421	0.056524800461567055	0.7441725750545567	2.8889	0.11064	0.0	0.0	0.0
2021-10-01T23:29:39.000000	-2.4048	-0.073654	-0.21089	-42.735	-0.91798	12.168	-2.395704161953235	0.22156154927230906	-0.21089	-42.52546300768701	4.325263952898568	12.168	-2.395704161953235	0.22156154927230906	-0.014889999999999987	-42.52546300768701	4.325263952898568	12.168	-0.9315294164866093	0.07990771208147252	-0.35477838684173235	-0.6655915605455421	0.056524800461567055	0.7441725750545567	2.8889	0.11064	0.0	0.0	0.0
2021-10-01T23:29:39.000000	-2.3724	-0.072954	-0.22005	-43.916	-0.94942	12.275	-2.3634625316673668	0.21828629714317943	-0.22005	-43.7014162721551	4.438768989733198	12.275	-2.3634625316673668	0.21828629714317943	-0.024049999999999988	-43.7014162721551	4.438768989733198	12.275	-0.9315294164866093	0.07990771208147252	-0.35477838684173235	-0.6655915605455421	0.056524800461567055	0.7441725750545567	2.8889	0.11064	0.0	0.0	0.0
2021-10-01T23:29:39.000000	-2.3398	-0.072249	-0.22906	-45.076	-0.98087	12.375	-2.3310217957728288	0.2149915013041589	-0.22906	-44.8565290013534	4.549690968367106	12.375	-2.3310217957728288	0.2149915013041589	-0.033060000000000006	-44.8565290013534	4.549690968367106	12.375	-0.9315294164866093	0.07990771208147252	-0.35477838684173235	-0.6655915605455421	0.056524800461567055	0.7441725750545567	2.8889	0.11064	0.0	0.0	0.0
2021-10-01T23:29:39.000000	-2.3073	-0.071538	-0.23792	-46.218	-1.0124	12.47	-2.298679571176187	0.21171491327079134	-0.23792	-45.9937871667611	4.6583280067726	12.47	-2.298679571176187	0.21171491327079134	-0.041919999999999985	-45.9937871667611	4.6583280067726	12.47	-0.9315294164866093	0.07990771208147252	-0.35477838684173235	-0.6655915605455421	0.056524800461567055	0.7441725750545567	2.8889	0.11064	0.0	0.0	0.0
2021-10-01T23:29:39.000000	-2.2747	-0.070822	-0.24664	-47.348	-1.0442	12.561	-2.2662374874497884	0.20843103454445117	-0.24664	-47.11916883784505	4.765226717654841	12.561	-2.2662374874497884	0.20843103454445117	-0.05063999999999999	-47.11916883784505	4.765226717654841	12.561	-0.9315294164866093	0.07990771208147252	-0.35477838684173235	-0.6655915605455421	0.056524800461567055	0.7441725750545567	2.8889	0.11064	0.0	0.0	0.0
2021-10-01T23:29:39.000000	-2.2421	-0.070099	-0.25522	-48.469	-1.0763	12.65	-2.2337945460122053	0.20515410307163476	-0.25522	-48.2356550848777	4.870724917577704	12.65	-2.2337945460122053	0.20515410307163476	-0.059219999999999995	-48.2356550848777	4.870724917577704	12.65	-0.9315294164866093	0.07990771208147252	-0.35477838684173235	-0.6655915605455421	0.056524800461567055	0.7441725750545567	2.8889	0.11064	0.0	0.0	0.0
2021-10-01T23:29:39.000000	-2.2094	-0.069372	-0.26368	-49.586	-1.1087	12.739	-2.201251867975033	0.20186888844105658	-0.26368	-49.34820823180461	4.975435257387102	12.739	-2.201251867975033	0.20186888844105658	-0.06768000000000002	-49.34820823180461	4.975435257387102	12.739	-0.9315294164866093	0.07990771208147252	-0.35477838684173235	-0.6655915605455421	0.056524800461567055	0.7441725750545567	2.8889	0.11064	0.0	0.0	0.0
2021-10-01T23:29:39.000000	-2.1767	-0.068638	-0.27202	-50.702	-1.1417	12.829	-2.1687083322266765	0.19859062106400224	-0.27202	-50.459842432043935	5.079427588153846	12.829	-2.1687083322266765	0.19859062106400224	-0.07601999999999998	-50.459842432043935	5.079427588153846	12.829	-0.9315294164866093	0.07990771208147252	-0.35477838684173235	-0.6655915605455421	0.056524800461567055	0.7441725750545567	2.8889	0.11064	0.0	0.0	0.0
2021-10-01T23:29:39.000000	-2.144	-0.067899	-0.28024	-51.823	-1.1752	12.922	-2.136164183827475	0.19531731601089353	-0.28024	-51.57650022131343	5.183536337371944	12.922	-2.136164183827475	0.19531731601089353	-0.08423999999999998	-51.57650022131343	5.183536337371944	12.922	-0.9315294164866093	0.07990771208147252	-0.35477838684173235	-0.6655915605455421	0.056524800461567055	0.7441725750545567	2.8889	0.11064	0.0	0.0	0.0
2021-10-01T23:29:39.000000	-2.1112	-0.067153	-0.28835	-52.95	-1.2094	13.018	-2.1035199312381763	0.19203870519439037	-0.28835	-52.699198570436074	5.287685542252754	13.018	-2.1035199312381763	0.19203870519439037	-0.09234999999999999	-52.699198570436074	5.287685542252754	13.018	-0.9315294164866093	0.07990771208147252	-0.35477838684173235	-0.6655915605455421	0.056524800461567055	0.7441725750545567	2.8889	0.11064	0.0	0.0	0.0
2021-10-01T23:29:39.000000	-2.0784	-0.066402	-0.29635	-54.087	-1.2445	13.12	-2.070875065998032	0.18876505670183277	-0.29635	-53.83193184460216	5.3921668305151815	13.12	-2.070875065998032	0.18876505670183277	-0.10035	-53.83193184460216	5.3921668305151815	13.12	-0.9315294164866093	0.07990771208147252	-0.35477838684173235	-0.6655915605455421	0.056524800461567055	0.7441725750545567	2.8889	0.11064	0.0	0.0	0.0
2021-10-01T23:29:39.000000	-2.0456	-0.065644	-0.30426	-55.239	-1.2805	13.23	-2.0382293430467033	0.18549835546279902	-0.30426	-54.97966236775728	5.497592853005139	13.23	-2.0382293430467033	0.18549835546279902	-0.10825999999999997	-54.97966236775728	5.497592853005139	13.23	-0.9315294164866093	0.07990771208147252	-0.35477838684173235	-0.6655915605455421	0.056524800461567055	0.7441725750545567	2.8889	0.11064	0.0	0.0	0.0
2021-10-01T23:29:39.000000	-2.0128	-0.06488	-0.31207	-56.407	-1.3175	13.347	-2.00558288491436	0.18223760901250002	-0.31207	-56.143394857707484	5.603986893412898	13.347	-2.00558288491436	0.18223760901250002	-0.11607	-56.143394857707484	5.603986893412898	13.347	-0.9315294164866093	0.07990771208147252	-0.35477838684173235	-0.6655915605455421	0.056524800461567055	0.7441725750545567	2.8889	0.11064	0.0	0.0	0.0
2021-10-01T23:29:39.000000	-1.98	-0.06411	-0.3198	-57.596	-1.3556	13.476	-1.9729356916010012	0.1789828173509357	-0.3198	-57.32810389141529	5.71186235610546	13.476	-1.9729356916010012	0.1789828173509357	-0.12379999999999997	-57.32810389141529	5.71186235610546	13.476	-0.9315294164866093	0.07990771208147252	-0.35477838684173235	-0.6655915605455421	0.056524800461567055	0.7441725750545567	2.8889	0.11064	0.0	0.0	0.0
2021-10-01T23:29:39.000000	-1.9471	-0.063334	-0.32745	-58.806	-1.3949	13.619	-1.9401885166277157	0.17572172746118786	-0.32745	-58.533801721897596	5.821119994603911	13.619	-1.9401885166277157	0.17572172746118786	-0.13145	-58.533801721897596	5.821119994603911	13.619	-0.9315294164866093	0.07990771208147252	-0.35477838684173235	-0.6655915605455421	0.056524800461567055	0.7441725750545567	2.8889	0.11064	0.0	0.0	0.0
2021-10-01T23:29:39.000000	-1.9142	-0.062551	-0.33503	-60.042	-1.4357	13.78	-1.9074404839432455	0.17246758482496383	-0.33503	-59.76548743215076	5.932074720317429	13.78	-1.9074404839432455	0.17246758482496383	-0.13903	-59.76548743215076	5.932074720317429	13.78	-0.9315294164866093	0.07990771208147252	-0.35477838684173235	-0.6655915605455421	0.056524800461567055	0.7441725750545567	2.8889	0.11064	0.0	0.0	0.0
2021-10-01T23:29:39.000000	-1.8813	-0.061761	-0.34255	-61.307	-1.4779	13.965	-1.8746915935475914	0.16922038944226364	-0.34255	-61.02612616352522	6.045193370232473	13.965	-1.8746915935475914	0.16922038944226364	-0.14655	-61.02612616352522	6.045193370232473	13.965	-0.9315294164866093	0.07990771208147252	-0.35477838684173235	-0.6655915605455421	0.056524800461567055	0.7441725750545567	2.8889	0.11064	0.0	0.0	0.0
2021-10-01T23:29:39.000000	-1.8484	-0.060965	-0.35002	-62.605	-1.5219	14.179	-1.8419419679709224	0.16597914884829817	-0.35002	-62.319736787245105	6.160569079110125	14.179	-1.8419419679709224	0.16597914884829817	-0.15402	-62.319736787245105	6.160569079110125	14.179	-0.9315294164866093	0.07990771208147252	-0.35477838684173235	-0.6655915605455421	0.056524800461567055	0.7441725750545567	2.8889	0.11064	0.0	0.0	0.0
2021-10-01T23:29:39.000000	-1.8155	-0.060161	-0.35746	-63.941	-1.5677	14.431	-1.8091913621528994	0.16274584797264563	-0.35746	-63.65128162725604	6.278814497796301	14.431	-1.8091913621528994	0.16274584797264563	-0.16146	-63.65128162725604	6.278814497796301	14.431	-0.9315294164866093	0.07990771208147252	-0.35477838684173235	-0.6655915605455421	0.056524800461567055	0.7441725750545567	2.8889	0.11064	0.0	0.0	0.0
2021-10-01T23:29:39.000000	-1.7826	-0.059351	-0.36488	-65.322	-1.6157	14.73	-1.7764400211538616	0.1595185018857278	-0.36488	-65.02775694914952	6.4003903515596265	14.73	-1.7764400211538616	0.1595185018857278	-0.16887999999999997	-65.02775694914952	6.4003903515596265	14.73	-0.9315294164866093	0.07990771208147252	-0.35477838684173235	-0.6655915605455421	0.056524800461567055	0.7441725750545567	2.8889	0.11064	0.0	0.0	0.0
2021-10-01T23:29:39.000000	-1.7497	-0.058533	-0.37231	-66.757	-1.6663	15.088	-1.7436876999134705	0.15629909551712293	-0.37231	-66.45814394809526	6.526002426007098	15.088	-1.7436876999134705	0.15629909551712293	-0.17630999999999997	-66.45814394809526	6.526002426007098	15.088	-0.9315294164866093	0.07990771208147252	-0.35477838684173235	-0.6655915605455421	0.056524800461567055	0.7441725750545567	2.8889	0.11064	0.0	0.0	0.0
2021-10-01T23:29:39.000000	-1.7168	-0.057708	-0.37977	-68.26	-1.7198	15.516	-1.7109345209618951	0.15308663640204187	-0.37977	-67.95637389019168	6.657068404070534	15.516	-1.7109345209618951	0.15308663640204187	-0.18377	-67.95637389019168	6.657068404070534	15.516	-0.9315294164866093	0.07990771208147252	-0.35477838684173235	-0.6655915605455421	0.056524800461567055	0.7441725750545567	2.8889	0.11064	0.0	0.0	0.0
2021-10-01T23:29:39.000000	-1.6839	-0.056875	-0.38728	-69.844	-1.7769	16.026	-1.678180361768966	0.14988211700527376	-0.38728	-69.53543458881576	6.794486452596926	16.026	-1.678180361768966	0.14988211700527376	-0.19128	-69.53543458881576	6.794486452596926	16.026	-0.9315294164866093	0.07990771208147252	-0.35477838684173235	-0.6655915605455421	0.056524800461567055	0.7441725750545567	2.8889	0.11064	0.0	0.0	0.0
2021-10-01T23:29:39.000000	-1.651	-0.056034	-0.39487	-71.532	-1.8383	16.632	-1.6454252223346832	0.14668553732681866	-0.39487	-71.21823850523566	6.940380040125087	16.632	-1.6454252223346832	0.14668553732681866	-0.19887	-71.21823850523566	6.940380040125087	16.632	-0.9315294164866093	0.07990771208147252	-0.35477838684173235	-0.6655915605455421	0.056524800461567055	0.7441725750545567	2.8889	0.11064	0.0	0.0	0.0
2021-10-01T23:29:39.000000	-1.6182	-0.055186	-0.40257	-73.346	-1.9049	17.344	-1.6127684716681285	0.14350815791880558	-0.40257	-73.02673014196426	7.096551612066824	17.344	-1.6127684716681285	0.14350815791880558	-0.20656999999999998	-73.02673014196426	7.096551612066824	17.344	-0.9315294164866093	0.07990771208147252	-0.35477838684173235	-0.6655915605455421	0.056524800461567055	0.7441725750545567	2.8889	0.11064	0.0	0.0	0.0
2021-10-01T23:29:39.000000	-1.5854	-0.054329	-0.4104	-75.317	-1.9776	18.172	-1.5801106182300508	0.14033971069389456	-0.4104	-74.99178618461647	7.265906385356589	18.172	-1.5801106182300508	0.14033971069389456	-0.21439999999999998	-74.99178618461647	7.265906385356589	18.172	-0.9315294164866093	0.07990771208147252	-0.35477838684173235	-0.6655915605455421	0.056524800461567055	0.7441725750545567	2.8889	0.11064	0.0	0.0	0.0
2021-10-01T23:29:39.000000	-1.5526	-0.053463	-0.4184	-77.48	-2.0578	19.121	-1.5474516620204506	0.13718019565208564	-0.4184	-77.1483144430483	7.4513434652110035	19.121	-1.5474516620204506	0.13718019565208564	-0.2224	-77.1483144430483	7.4513434652110035	19.121	-0.9315294164866093	0.07990771208147252	-0.35477838684173235	-0.6655915605455421	0.056524800461567055	0.7441725750545567	2.8889	0.11064	0.0	0.0	0.0
2021-10-01T23:29:39.000000	-1.5199	-0.052589	-0.42658	-79.876	-2.1469	20.194	-1.514890972048409	0.1340408733455079	-0.42658	-79.5371775158505	7.656497137861782	20.194	-1.514890972048409	0.1340408733455079	-0.23058	-79.5371775158505	7.656497137861782	20.194	-0.9315294164866093	0.07990771208147252	-0.35477838684173235	-0.6655915605455421	0.056524800461567055	0.7441725750545567	2.8889	0.11064	0.0	0.0	0.0
2021-10-01T23:29:39.000000	-1.4872	-0.051705	-0.43494	-82.549	-2.2464	21.383	-1.4823290567746754	0.13091147568682135	-0.43494	-82.20222764899803	7.885270033569277	21.383	-1.4823290567746754	0.13091147568682135	-0.23893999999999999	-82.20222764899803	7.885270033569277	21.383	-0.9315294164866093	0.07990771208147252	-0.35477838684173235	-0.6655915605455421	0.056524800461567055	0.7441725750545567	2.8889	0.11064	0.0	0.0	0.0
2021-10-01T23:29:39.000000	-1.4545	-0.050811	-0.44349	-85.547	-2.3581	22.678	-1.4497659161992498	0.12779200267602595	-0.44349	-85.19132370667309	8.141757163833832	22.678	-1.4497659161992498	0.12779200267602595	-0.24749	-85.19132370667309	8.141757163833832	22.678	-0.9315294164866093	0.07990771208147252	-0.35477838684173235	-0.6655915605455421	0.056524800461567055	0.7441725750545567	2.8889	0.11064	0.0	0.0	0.0
2021-10-01T23:29:39.000000	-1.4219	-0.049907	-0.45222	-88.921	-2.4838	24.057	-1.4173007968010443	0.12469470733004001	-0.45222	-88.55530194742529	8.430421130663346	24.057	-1.4173007968010443	0.12469470733004001	-0.25622	-88.55530194742529	8.430421130663346	24.057	-0.9315294164866093	0.07990771208147252	-0.35477838684173235	-0.6655915605455421	0.056524800461567055	0.7441725750545567	2.8889	0.11064	0.0	0.0	0.0
2021-10-01T23:29:39.000000	-1.4002	-0.049298	-0.45813	-91.405	-2.5763	25.01	-1.3956896900041398	0.12264021371535322	-0.45813	-91.03191852424513	8.64298307791918	25.01	-1.3956896900041398	0.12264021371535322	-0.26213	-91.03191852424513	8.64298307791918	25.01	-0.9315294164866093	0.07990771208147252	-0.35477838684173235	-0.6655915605455421	0.056524800461567055	0.7441725750545567	2.8889	0.11064	0.0	0.0	0.0
2021-10-01T23:29:39.000000	-1.3858	-0.048889	-0.4621	-93.175	-2.6421	25.655	-1.3813480822016373	0.12128169737787489	-0.4621	-92.79664368611714	8.79455729424818	25.655	-1.3813480822016373	0.12128169737787489	-0.2661	-92.79664368611714	8.79455729424818	25.655	-0.9315294164866093	0.07990771208147252	-0.35477838684173235	-0.6655915605455421	0.056524800461567055	0.7441725750545567	2.8889	0.11064	0.0	0.0	0.0
2021-10-01T23:29:39.000000	-1.3761	-0.048615	-0.46476	-94.407	-2.688	26.087	-1.3716876004808316	0.12036509008902328	-0.46476	-94.02498444107667	8.899960328860464	26.087	-1.3716876004808316	0.12036509008902328	-0.26876	-94.02498444107667	8.899960328860464	26.087	-0.9315294164866093	0.07990771208147252	-0.35477838684173235	-0.6655915605455421	0.056524800461567055	0.7441725750545567	2.8889	0.11064	0.0	0.0	1.0
2021-10-01T23:29:39.000000	-1.335	-0.047433	-0.47619	-100.19	-2.9032	27.928	-1.3307524669880857	0.11650219351636112	-0.47619	-99.79077680895726	9.39497387462448	27.928	-1.3307524669880857	0.11650219351636112	-0.28019	-99.79077680895726	9.39497387462448	27.928	-0.9315294164866093	0.07990771208147252	-0.35477838684173235	-0.6655915605455421	0.056524800461567055	0.7441725750545567	2.8889	0.11064	0.0	0.0	0.37511
2021-10-01T23:29:39.000000	-1.2939	-0.046231	-0.48765	-106.87	-3.1525	29.694	-1.2898148828919564	0.11265914623948138	-0.48765	-106.45098837144631	9.966053932836246	29.694	-1.2898148828919564	0.11265914623948138	-0.29164999999999996	-106.45098837144631	9.966053932836246	29.694	-0.9315294164866093	0.07990771208147252	-0.35477838684173235	-0.6655915605455421	0.056524800461567055	0.7441725750545567	2.8889	0.11064	0.0	0.0	0.0
2021-10-01T23:29:39.000000	-1.2527	-0.045006	-0.499	-114.58	-3.4402	31.29	-1.2487752341230238	0.1088266726358331	-0.499	-114.13814382522406	10.625229417403819	31.29	-1.2487752341230238	0.1088266726358331	-0.303	-114.13814382522406	10.625229417403819	31.29	-0.9315294164866093	0.07990771208147252	-0.35477838684173235	-0.6655915605455421	0.056524800461567055	0.7441725750545567	2.8889	0.11064	0.0	0.0	0.0
2021-10-01T23:29:39.000000	-1.2115	-0.043757	-0.51009	-123.43	-3.7712	32.609	-1.207732644630031	0.10501801818712368	-0.51009	-122.96201469492256	11.3811155694706	32.609	-1.207732644630031	0.10501801818712368	-0.31409000000000004	-122.96201469492256	11.3811155694706	32.609	-0.9315294164866093	0.07990771208147252	-0.35477838684173235	-0.6655915605455421	0.056524800461567055	0.7441725750545567	2.8889	0.11064	0.0	0.0	0.0
2021-10-01T23:29:39.000000	-1.1701	-0.042483	-0.52075	-133.54	-4.1505	33.537	-1.1664884989249849	0.1012096693243057	-0.52075	-133.04230940608193	12.243453685392883	33.537	-1.1664884989249849	0.1012096693243057	-0.32475000000000004	-133.04230940608193	12.243453685392883	33.537	-0.9315294164866093	0.07990771208147252	-0.35477838684173235	-0.6655915605455421	0.056524800461567055	0.7441725750545567	2.8889	0.11064	0.0	0.0	0.0
2021-10-01T23:29:39.000000	-1.1287	-0.041183	-0.53083	-145.06	-4.5843	33.948	-1.12524116743554	0.09742712454600483	-0.53083	-144.5286573641189	13.22447000885552	33.948	-1.12524116743554	0.09742712454600483	-0.33483	-144.5286573641189	13.22447000885552	33.948	-0.9315294164866093	0.07990771208147252	-0.35477838684173235	-0.6655915605455421	0.056524800461567055	0.7441725750545567	2.8889	0.11064	0.0	0.0	0.0
2021-10-01T23:29:39.000000	-1.087	-0.039855	-0.54016	-158.16	-5.0794	33.7	-1.0836926656646224	0.09363560973104454	-0.54016	-157.59061078833403	14.338245908053516	33.7	-1.0836926656646224	0.09363560973104454	-0.34415999999999997	-157.59061078833403	14.338245908053516	33.7	-0.9315294164866093	0.07990771208147252	-0.35477838684173235	-0.6655915605455421	0.056524800461567055	0.7441725750545567	2.8889	0.11064	0.0	0.0	0.0
2021-10-01T23:29:39.000000	-1.0451	-0.038501	-0.54857	-173.05	-5.644	32.628	-1.0419424851514825	0.08984539296676478	-0.54857	-172.43759203182955	15.602374507244427	32.628	-1.0419424851514825	0.08984539296676478	-0.35257	-172.43759203182955	15.602374507244427	32.628	-0.9315294164866093	0.07990771208147252	-0.35477838684173235	-0.6655915605455421	0.056524800461567055	0.7441725750545567	2.8889	0.11064	0.0	0.0	0.0
2021-10-01T23:29:39.000000	-1.0031	-0.037119	-0.55593	-189.95	-6.2881	30.541	-1.0000896273146938	0.08607071219966217	-0.55593	-189.28916864990333	17.033887795757217	30.541	-1.0000896273146938	0.08607071219966217	-0.35993	-189.28916864990333	17.033887795757217	30.541	-0.9315294164866093	0.07990771208147252	-0.35477838684173235	-0.6655915605455421	0.056524800461567055	0.7441725750545567	2.8889	0.11064	0.0	0.0	0.0
2021-10-01T23:29:39.000000	-0.96084	-0.03571	-0.56208	-209.19	-7.0235	27.203	-0.9579754203181661	0.08229097013787826	-0.56208	-208.4742998789609	18.6615096449105	27.203	-0.9579754203181661	0.08229097013787826	-0.36608	-208.4742998789609	18.6615096449105	27.203	-0.9315294164866093	0.07990771208147252	-0.35477838684173235	-0.6655915605455421	0.056524800461567055	0.7441725750545567	2.8889	0.11064	0.0	0.0	0.0
2021-10-01T23:29:39.000000	-0.91842	-0.034276	-0.5669	-231.1	-7.8647	22.328	-0.9156993557011498	0.07851643486875312	-0.5669	-230.32227578686442	20.511284271092283	22.328	-0.9156993557011498	0.07851643486875312	-0.37089999999999995	-230.32227578686442	20.511284271092283	22.328	-0.9315294164866093	0.07990771208147252	-0.35477838684173235	-0.6655915605455421	0.056524800461567055	0.7441725750545567	2.8889	0.11064	0.0	0.0	0.0
2021-10-01T23:29:39.000000	-0.87587	-0.032819	-0.57025	-256.15	-8.8295	15.558	-0.873291452467657	0.07474879736778398	-0.57025	-255.30173586151113	22.623134980572026	15.558	-0.873291452467657	0.07474879736778398	-0.37425	-255.30173586151113	22.623134980572026	15.558	-0.9315294164866093	0.07990771208147252	-0.35477838684173235	-0.6655915605455421	0.056524800461567055	0.7441725750545567	2.8889	0.11064	0.0	0.0	0.0
2021-10-01T23:29:39.000000	-0.83322	-0.03134	-0.57204	-284.88	-9.9395	6.4404	-0.8307816070915301	0.07099074107525721	-0.57204	-283.9512577406794	25.041790825263316	6.4404	-0.8307816070915301	0.07099074107525721	-0.37604	-283.9512577406794	25.041790825263316	6.4404	-0.9315294164866093	0.07990771208147252	-0.35477838684173235	-0.6655915605455421	0.056524800461567055	0.7441725750545567	2.8889	0.11064	0.0	0.0	0.0
2021-10-01T23:29:39.000000	-0.79053	-0.029842	-0.57215	-317.97	-11.222	-5.6017	-0.7882297350506243	0.06724664040695638	-0.57215	-316.9490625545885	27.823478031467307	-5.6017	-0.7882297350506243	0.06724664040695638	-0.37615000000000004	-316.9490625545885	27.823478031467307	-5.6017	-0.9315294164866093	0.07990771208147252	-0.35477838684173235	-0.6655915605455421	0.056524800461567055	0.7441725750545567	2.8889	0.11064	0.0	0.0	0.0
