# Supplementary material for: Direct evidence of substorm-related impulsive injections of electrons at Mercury
Source: Nat Commun. 2023 Jul 18;14:4019. doi: 10.1038/s41467-023-39565-4 (PMC10354196; doi:10.1038/s41467-023-39565-4)
Supplement: Supplementary file 3 — SourceDatafile [file 41467_2023_39565_MOESM3_ESM.zip › SourceDataFile/FieldLinetracing/Final_KT17tracing_001554.txt]

2021-10-01T23:40:54.000000	0.2021	-0.25286	0.72103	-237.46	338.44	-529.44	0.1695941553013734	-0.2757179937682951	0.72103	-194.20157836596775	364.98579720335266	-529.44	0.1695941553013734	-0.2757179937682951	0.91703	-194.20157836596775	364.98579720335266	-529.44	0.27566166724510643	-0.557040397852529	-0.7834006895401258	0.18412595220669845	-0.3018498462572155	0.9354059568115183	1.732	6.1554	0.0	0.0	0.0
2021-10-01T23:40:54.000000	0.21406	-0.27017	0.74742	-208.36	306.32	-454.95	0.1793430369506823	-0.2943630200913596	0.74742	-169.2565220367597	329.5422002536547	-454.95	0.1793430369506823	-0.2943630200913596	0.9434199999999999	-169.2565220367597	329.5422002536547	-454.95	0.27566166724510643	-0.557040397852529	-0.7834006895401258	0.18412595220669845	-0.3018498462572155	0.9354059568115183	1.732	6.1554	0.0	0.0	0.0
2021-10-01T23:40:54.000000	0.22605	-0.28812	0.77337	-182.96	278.6	-391.93	0.18904327323538797	-0.3136468997845354	0.77337	-147.44445268288732	298.9188100020536	-391.93	0.18904327323538797	-0.3136468997845354	0.9693700000000001	-147.44445268288732	298.9188100020536	-391.93	0.27566166724510643	-0.557040397852529	-0.7834006895401258	0.18412595220669845	-0.3018498462572155	0.9354059568115183	1.732	6.1554	0.0	0.0	0.0
2021-10-01T23:40:54.000000	0.23805	-0.30674	0.79883	-160.65	254.57	-338.25	0.19867133895463257	-0.3335969561881126	0.79883	-128.24696320310784	272.3362330450737	-338.25	0.19867133895463257	-0.3335969561881126	0.9948300000000001	-128.24696320310784	272.3362330450737	-338.25	0.27566166724510643	-0.557040397852529	-0.7834006895401258	0.18412595220669845	-0.3018498462572155	0.9354059568115183	1.732	6.1554	0.0	0.0	0.0
2021-10-01T23:40:54.000000	0.24999	-0.32608	0.82377	-140.96	233.65	-292.26	0.2081516350647186	-0.354254235429704	0.82377	-111.26866264466138	249.16125062551066	-292.26	0.2081516350647186	-0.354254235429704	1.01977	-111.26866264466138	249.16125062551066	-292.26	0.27566166724510643	-0.557040397852529	-0.7834006895401258	0.18412595220669845	-0.3018498462572155	0.9354059568115183	1.732	6.1554	0.0	0.0	0.0
2021-10-01T23:40:54.000000	0.26182	-0.3462	0.84815	-123.48	215.38	-252.63	0.21742718651603932	-0.37567215888819794	0.84815	-96.15900432183332	228.88709157100502	-252.63	0.21742718651603932	-0.37567215888819794	1.04415	-96.15900432183332	228.88709157100502	-252.63	0.27566166724510643	-0.557040397852529	-0.7834006895401258	0.18412595220669845	-0.3018498462572155	0.9354059568115183	1.732	6.1554	0.0	0.0	0.0
2021-10-01T23:40:54.000000	0.2735	-0.36715	0.8719	-107.89	199.37	-218.31	0.22645216820857078	-0.3978954485962828	0.8719	-82.64818626808689	211.0874849596622	-218.31	0.22645216820857078	-0.3978954485962828	1.0679	-82.64818626808689	211.0874849596622	-218.31	0.27566166724510643	-0.557040397852529	-0.7834006895401258	0.18412595220669845	-0.3018498462572155	0.9354059568115183	1.732	6.1554	0.0	0.0	0.0
2021-10-01T23:40:54.000000	0.28494	-0.38898	0.89495	-93.922	185.3	-188.44	0.2351311318028332	-0.42096270007818826	0.89495	-70.50943757407668	195.41200397362334	-188.44	0.2351311318028332	-0.42096270007818826	1.09095	-70.50943757407668	195.41200397362334	-188.44	0.27566166724510643	-0.557040397852529	-0.7834006895401258	0.18412595220669845	-0.3018498462572155	0.9354059568115183	1.732	6.1554	0.0	0.0	0.0
2021-10-01T23:40:54.000000	0.29607	-0.41176	0.91722	-81.369	172.93	-162.33	0.24338602765174544	-0.44493480875730973	0.91722	-59.56672526905901	181.5970933184792	-162.33	0.24338602765174544	-0.44493480875730973	1.11322	-59.56672526905901	181.5970933184792	-162.33	0.27566166724510643	-0.557040397852529	-0.7834006895401258	0.18412595220669845	-0.3018498462572155	0.9354059568115183	1.732	6.1554	0.0	0.0	0.0
2021-10-01T23:40:54.000000	0.30681	-0.43555	0.93861	-70.048	162.02	-139.41	0.2511301067620273	-0.4698615201074597	0.93861	-49.66783553722895	169.38213842388097	-139.41	0.2511301067620273	-0.4698615201074597	1.1346100000000001	-49.66783553722895	169.38213842388097	-139.41	0.27566166724510643	-0.557040397852529	-0.7834006895401258	0.18412595220669845	-0.3018498462572155	0.9354059568115183	1.732	6.1554	0.0	0.0	0.0
2021-10-01T23:40:54.000000	0.31706	-0.4604	0.95901	-59.812	152.41	-119.21	0.2582579961463075	-0.495780204351176	0.95901	-40.68648088165527	158.59033298869983	-119.21	0.2582579961463075	-0.495780204351176	1.15501	-40.68648088165527	158.59033298869983	-119.21	0.27566166724510643	-0.557040397852529	-0.7834006895401258	0.18412595220669845	-0.3018498462572155	0.9354059568115183	1.732	6.1554	0.0	0.0	0.0
2021-10-01T23:40:54.000000	0.32671	-0.48636	0.9783	-50.54	143.94	-101.37	0.264654398169324	-0.5227270064093044	0.9783	-32.522177889923825	149.04805649620576	-101.37	0.264654398169324	-0.5227270064093044	1.1743	-32.522177889923825	149.04805649620576	-101.37	0.27566166724510643	-0.557040397852529	-0.7834006895401258	0.18412595220669845	-0.3018498462572155	0.9354059568115183	1.732	6.1554	0.0	0.0	0.0
2021-10-01T23:40:54.000000	0.33565	-0.51345	0.99632	-42.131	136.47	-85.544	0.27020769110089016	-0.550708297259017	0.99632	-25.09184184201919	140.60398832883473	-85.544	0.27020769110089016	-0.550708297259017	1.19232	-25.09184184201919	140.60398832883473	-85.544	0.27566166724510643	-0.557040397852529	-0.7834006895401258	0.18412595220669845	-0.3018498462572155	0.9354059568115183	1.732	6.1554	0.0	0.0	0.0
2021-10-01T23:40:54.000000	0.34375	-0.54169	1.0129	-34.504	129.91	-71.484	0.2747864039150369	-0.5797279972741028	1.0129	-18.326110805249193	133.15888171186228	-71.484	0.2747864039150369	-0.5797279972741028	1.2088999999999999	-18.326110805249193	133.15888171186228	-71.484	0.27566166724510643	-0.557040397852529	-0.7834006895401258	0.18412595220669845	-0.3018498462572155	0.9354059568115183	1.732	6.1554	0.0	0.0	0.0
2021-10-01T23:40:54.000000	0.35091	-0.57104	1.028	-27.591	124.14	-58.961	0.2782961913396197	-0.6097341548460785	1.028	-12.172200794255668	126.58530881908975	-58.961	0.2782961913396197	-0.6097341548460785	1.224	-12.172200794255668	126.58530881908975	-58.961	0.27566166724510643	-0.557040397852529	-0.7834006895401258	0.18412595220669845	-0.3018498462572155	0.9354059568115183	1.732	6.1554	0.0	0.0	0.0
2021-10-01T23:40:54.000000	0.357	-0.60144	1.0413	-21.334	119.08	-47.787	0.28061538476220393	-0.6406512931656035	1.0413	-6.582351264804343	120.7967657175751	-47.787	0.28061538476220393	-0.6406512931656035	1.2372999999999998	-6.582351264804343	120.7967657175751	-47.787	0.27566166724510643	-0.557040397852529	-0.7834006895401258	0.18412595220669845	-0.3018498462572155	0.9354059568115183	1.732	6.1554	0.0	0.0	0.0
2021-10-01T23:40:54.000000	0.36195	-0.6328	1.0527	-15.685	114.65	-37.795	0.28168553936277796	-0.6723815132898144	1.0527	-1.5187263205521209	115.70797377606809	-37.795	0.28168553936277796	-0.6723815132898144	1.2487	-1.5187263205521209	115.70797377606809	-37.795	0.27566166724510643	-0.557040397852529	-0.7834006895401258	0.18412595220669845	-0.3018498462572155	0.9354059568115183	1.732	6.1554	0.0	0.0	0.0
2021-10-01T23:40:54.000000	0.36568	-0.66496	1.0622	-10.598	110.76	-28.843	0.2814468627852813	-0.7047562184389173	1.0622	3.0532997035740213	111.22397477576565	-28.843	0.2814468627852813	-0.7047562184389173	1.2582	3.0532997035740213	111.22397477576565	-28.843	0.27566166724510643	-0.557040397852529	-0.7834006895401258	0.18412595220669845	-0.3018498462572155	0.9354059568115183	1.732	6.1554	0.0	0.0	0.0
2021-10-01T23:40:54.000000	0.36817	-0.69778	1.0696	-6.0304	107.34	-20.804	0.2798966599576172	-0.7376340129390522	1.0696	7.167428695747765	107.27007639622231	-20.804	0.2798966599576172	-0.7376340129390522	1.2656	7.167428695747765	107.27007639622231	-20.804	0.27566166724510643	-0.557040397852529	-0.7834006895401258	0.18412595220669845	-0.3018498462572155	0.9354059568115183	1.732	6.1554	0.0	0.0	0.0
2021-10-01T23:40:54.000000	0.36941	-0.73107	1.075	-1.9423	104.33	-13.562	0.2770482869640392	-0.7708251031785948	1.075	10.855908190903985	103.78184179634057	-13.562	0.2770482869640392	-0.7708251031785948	1.271	10.855908190903985	103.78184179634057	-13.562	0.27566166724510643	-0.557040397852529	-0.7834006895401258	0.18412595220669845	-0.3018498462572155	0.9354059568115183	1.732	6.1554	0.0	0.0	0.0
2021-10-01T23:40:54.000000	0.36943	-0.76465	1.0784	1.7069	101.65	-7.0144	0.2729535731786736	-0.8041545214005791	1.0784	14.149229845946302	100.67489906812216	-7.0144	0.2729535731786736	-0.8041545214005791	1.2744	14.149229845946302	100.67489906812216	-7.0144	0.27566166724510643	-0.557040397852529	-0.7834006895401258	0.18412595220669845	-0.3018498462572155	0.9354059568115183	1.732	6.1554	0.0	0.0	0.0
2021-10-01T23:40:54.000000	0.3683	-0.79834	1.0797	4.9568	99.242	-1.07	0.2677040465672117	-0.8374522010548066	1.0797	17.07958851671122	97.88683305909854	-1.07	0.2677040465672117	-0.8374522010548066	1.2757	17.07958851671122	97.88683305909854	-1.07	0.27566166724510643	-0.557040397852529	-0.7834006895401258	0.18412595220669845	-0.3018498462572155	0.9354059568115183	1.732	6.1554	0.0	0.0	0.0
2021-10-01T23:40:54.000000	0.36609	-0.83201	1.0791	7.8451	97.055	4.3531	0.26138510858688535	-0.8705976988305345	1.0791	19.678151087120202	95.36240867764651	4.3531	0.26138510858688535	-0.8705976988305345	1.2751	19.678151087120202	95.36240867764651	4.3531	0.27566166724510643	-0.557040397852529	-0.7834006895401258	0.18412595220669845	-0.3018498462572155	0.9354059568115183	1.732	6.1554	0.0	0.0	0.0
2021-10-01T23:40:54.000000	0.3629	-0.86552	1.0767	10.408	95.039	9.3264	0.25411315994029204	-0.9034643226742046	1.0767	21.974718274080217	93.04756709218573	9.3264	0.25411315994029204	-0.9034643226742046	1.2727	21.974718274080217	93.04756709218573	9.3264	0.27566166724510643	-0.557040397852529	-0.7834006895401258	0.18412595220669845	-0.3018498462572155	0.9354059568115183	1.732	6.1554	0.0	0.0	0.0
2021-10-01T23:40:54.000000	0.35881	-0.89876	1.0726	12.677	93.154	13.912	0.2459810761291713	-0.9359527038725486	1.0726	23.995651511681196	90.89875001082221	13.912	0.2459810761291713	-0.9359527038725486	1.2686	23.995651511681196	90.89875001082221	13.912	0.27566166724510643	-0.557040397852529	-0.7834006895401258	0.18412595220669845	-0.3018498462572155	0.9354059568115183	1.732	6.1554	0.0	0.0	0.0
2021-10-01T23:40:54.000000	0.35393	-0.93166	1.0669	14.684	91.367	18.162	0.23710660539216902	-0.9680068482089381	1.0669	25.768566931113007	88.87929738311813	18.162	0.23710660539216902	-0.9680068482089381	1.2629	25.768566931113007	88.87929738311813	18.162	0.27566166724510643	-0.557040397852529	-0.7834006895401258	0.18412595220669845	-0.3018498462572155	0.9354059568115183	1.732	6.1554	0.0	0.0	0.0
2021-10-01T23:40:54.000000	0.34833	-0.96414	1.0596	16.453	89.649	22.121	0.22756902267805795	-0.9995559356120863	1.0596	27.31373031240819	86.95748700612866	22.121	0.22756902267805795	-0.9995559356120863	1.2556	27.31373031240819	86.95748700612866	22.121	0.27566166724510643	-0.557040397852529	-0.7834006895401258	0.18412595220669845	-0.3018498462572155	0.9354059568115183	1.732	6.1554	0.0	0.0	0.0
2021-10-01T23:40:54.000000	0.34211	-0.99616	1.051	18.009	87.979	25.827	0.21747247567251743	-1.030572520507347	1.051	28.653380141741888	85.10941386505273	25.827	0.21747247567251743	-1.030572520507347	1.2469999999999999	28.653380141741888	85.10941386505273	25.827	0.27566166724510643	-0.557040397852529	-0.7834006895401258	0.18412595220669845	-0.3018498462572155	0.9354059568115183	1.732	6.1554	0.0	0.0	0.0
2021-10-01T23:40:54.000000	0.33535	-1.0277	1.041	19.371	86.339	29.311	0.20689881216206038	-1.0610465560124722	1.041	29.804167707062057	83.31488552047178	29.311	0.20689881216206038	-1.0610465560124722	1.2369999999999999	29.804167707062057	83.31488552047178	29.311	0.27566166724510643	-0.557040397852529	-0.7834006895401258	0.18412595220669845	-0.3018498462572155	0.9354059568115183	1.732	6.1554	0.0	0.0	0.0
2021-10-01T23:40:54.000000	0.32811	-1.0587	1.0298	20.556	84.714	32.598	0.19591493184418504	-1.0909258460502658	1.0298	30.781126957245988	81.55693198767291	32.598	0.19591493184418504	-1.0909258460502658	1.2258	30.781126957245988	81.55693198767291	32.598	0.27566166724510643	-0.557040397852529	-0.7834006895401258	0.18412595220669845	-0.3018498462572155	0.9354059568115183	1.732	6.1554	0.0	0.0	0.0
2021-10-01T23:40:54.000000	0.32046	-1.0891	1.0174	21.579	83.093	35.708	0.18459765906428058	-1.1201594198452234	1.0174	31.597797032269444	79.82279820143808	35.708	0.18459765906428058	-1.1201594198452234	1.2134	31.597797032269444	79.82279820143808	35.708	0.27566166724510643	-0.557040397852529	-0.7834006895401258	0.18412595220669845	-0.3018498462572155	0.9354059568115183	1.732	6.1554	0.0	0.0	0.0
2021-10-01T23:40:54.000000	0.31246	-1.119	1.0039	22.454	81.468	38.66	0.17299428869277586	-1.1488538756864077	1.0039	32.26709219782663	78.10282902108575	38.66	0.17299428869277586	-1.1488538756864077	1.1999	32.26709219782663	78.10282902108575	38.66	0.27566166724510643	-0.557040397852529	-0.7834006895401258	0.18412595220669845	-0.3018498462572155	0.9354059568115183	1.732	6.1554	0.0	0.0	0.0
2021-10-01T23:40:54.000000	0.30417	-1.1483	0.98931	23.19	79.832	41.467	0.16117662163393626	-1.1769173189050584	0.98931	32.79708692583532	76.38897442156951	41.467	0.16117662163393626	-1.1769173189050584	1.18531	32.79708692583532	76.38897442156951	41.467	0.27566166724510643	-0.557040397852529	-0.7834006895401258	0.18412595220669845	-0.3018498462572155	0.9354059568115183	1.732	6.1554	0.0	0.0	0.0
2021-10-01T23:40:54.000000	0.29563	-1.177	0.97376	23.797	78.178	44.139	0.14918435647932654	-1.2043546507079421	0.97376	33.19684815300244	74.67306184767368	44.139	0.14918435647932654	-1.2043546507079421	1.16976	33.19684815300244	74.67306184767368	44.139	0.27566166724510643	-0.557040397852529	-0.7834006895401258	0.18412595220669845	-0.3018498462572155	0.9354059568115183	1.732	6.1554	0.0	0.0	0.0
2021-10-01T23:40:54.000000	0.28689	-1.2051	0.95725	24.283	76.503	46.686	0.13706711646840253	-1.2311719976035183	0.95725	33.47394800713339	72.95113366367742	46.686	0.13706711646840253	-1.2311719976035183	1.15325	33.47394800713339	72.95113366367742	46.686	0.27566166724510643	-0.557040397852529	-0.7834006895401258	0.18412595220669845	-0.3018498462572155	0.9354059568115183	1.732	6.1554	0.0	0.0	0.0
2021-10-01T23:40:54.000000	0.27799	-1.2326	0.93983	24.655	74.801	49.116	0.12486460019272913	-1.2573742607985539	0.93983	33.63459856073689	71.21637736966179	49.116	0.12486460019272913	-1.2573742607985539	1.1358300000000001	33.63459856073689	71.21637736966179	49.116	0.27566166724510643	-0.557040397852529	-0.7834006895401258	0.18412595220669845	-0.3018498462572155	0.9354059568115183	1.732	6.1554	0.0	0.0	0.0
2021-10-01T23:40:54.000000	0.26897	-1.2595	0.92154	24.92	73.071	51.434	0.11261650624387096	-1.2829663414998167	0.92154	33.685624537167605	69.46694278965334	51.434	0.11261650624387096	-1.2829663414998167	1.11754	33.685624537167605	69.46694278965334	51.434	0.27566166724510643	-0.557040397852529	-0.7834006895401258	0.18412595220669845	-0.3018498462572155	0.9354059568115183	1.732	6.1554	0.0	0.0	0.0
2021-10-01T23:40:54.000000	0.25987	-1.2858	0.90242	25.084	71.309	53.646	0.10036253321339283	-1.3079531409140737	0.90242	33.6324906044835	67.69812488348055	53.646	0.10036253321339283	-1.3079531409140737	1.09842	33.6324906044835	67.69812488348055	53.646	0.27566166724510643	-0.557040397852529	-0.7834006895401258	0.18412595220669845	-0.3018498462572155	0.9354059568115183	1.732	6.1554	0.0	0.0	0.0
2021-10-01T23:40:54.000000	0.25071	-1.3114	0.88249	25.151	69.514	55.755	0.0881347834139953	-1.3322378631657967	0.88249	33.479044091671874	65.90844106567755	55.755	0.0881347834139953	-1.3322378631657967	1.07849	33.479044091671874	65.90844106567755	55.755	0.27566166724510643	-0.557040397852529	-0.7834006895401258	0.18412595220669845	-0.3018498462572155	0.9354059568115183	1.732	6.1554	0.0	0.0	0.0
2021-10-01T23:40:54.000000	0.24154	-1.3364	0.86178	25.127	67.682	57.766	0.07597062706821608	-1.3559258812423567	0.86178	33.230749666790715	64.09318629607276	57.766	0.07597062706821608	-1.3559258812423567	1.05778	33.230749666790715	64.09318629607276	57.766	0.27566166724510643	-0.557040397852529	-0.7834006895401258	0.18412595220669845	-0.3018498462572155	0.9354059568115183	1.732	6.1554	0.0	0.0	0.0
2021-10-01T23:40:54.000000	0.23238	-1.3608	0.84033	25.015	65.813	59.681	0.06388991347183756	-1.3790196457471375	0.84033	32.89058472420737	62.25199298415864	59.681	0.06388991347183756	-1.3790196457471375	1.03633	32.89058472420737	62.25199298415864	59.681	0.27566166724510643	-0.557040397852529	-0.7834006895401258	0.18412595220669845	-0.3018498462572155	0.9354059568115183	1.732	6.1554	0.0	0.0	0.0
2021-10-01T23:40:54.000000	0.22326	-1.3846	0.81814	24.821	63.906	61.506	0.05192241656853325	-1.4015228325852147	0.81814	32.46438152248737	60.38313348413098	61.506	0.05192241656853325	-1.4015228325852147	1.01414	32.46438152248737	60.38313348413098	61.506	0.27566166724510643	-0.557040397852529	-0.7834006895401258	0.18412595220669845	-0.3018498462572155	0.9354059568115183	1.732	6.1554	0.0	0.0	0.0
2021-10-01T23:40:54.000000	0.2142	-1.4077	0.79526	24.549	61.959	63.243	0.04010023867100382	-1.4233386458810595	0.79526	31.95586486044882	58.48413274573482	63.243	0.04010023867100382	-1.4233386458810595	0.99126	31.95586486044882	58.48413274573482	63.243	0.27566166724510643	-0.557040397852529	-0.7834006895401258	0.18412595220669845	-0.3018498462572155	0.9354059568115183	1.732	6.1554	0.0	0.0	0.0
2021-10-01T23:40:54.000000	0.20523	-1.4301	0.77169	24.203	59.973	64.896	0.028453153722922758	-1.4444707615397478	0.77169	31.369127127417386	56.555493113082534	64.896	0.028453153722922758	-1.4444707615397478	0.9676899999999999	31.369127127417386	56.555493113082534	64.896	0.27566166724510643	-0.557040397852529	-0.7834006895401258	0.18412595220669845	-0.3018498462572155	0.9354059568115183	1.732	6.1554	0.0	0.0	0.0
2021-10-01T23:40:54.000000	0.19637	-1.4518	0.74745	23.786	57.946	66.468	0.01700101102007251	-1.4649216301646635	0.74745	30.70690065742205	54.594862066088346	66.468	0.01700101102007251	-1.4649216301646635	0.9434499999999999	30.70690065742205	54.594862066088346	66.468	0.27566166724510643	-0.557040397852529	-0.7834006895401258	0.18412595220669845	-0.3018498462572155	0.9354059568115183	1.732	6.1554	0.0	0.0	0.0
2021-10-01T23:40:54.000000	0.18766	-1.4729	0.72257	23.304	55.881	67.963	0.0057712561370995286	-1.4847953994414853	0.72257	29.975507829705077	52.604481818104524	67.963	0.0057712561370995286	-1.4847953994414853	0.9185700000000001	29.975507829705077	52.604481818104524	67.963	0.27566166724510643	-0.557040397852529	-0.7834006895401258	0.18412595220669845	-0.3018498462572155	0.9354059568115183	1.732	6.1554	0.0	0.0	0.0
2021-10-01T23:40:54.000000	0.1791	-1.4933	0.69706	22.759	53.778	69.385	-0.0052238579090779225	-1.5039928228913013	0.69706	29.1769335738447	50.58410730879268	69.385	-0.0052238579090779225	-1.5039928228913013	0.89306	29.1769335738447	50.58410730879268	69.385	0.27566166724510643	-0.557040397852529	-0.7834006895401258	0.18412595220669845	-0.3018498462572155	0.9354059568115183	1.732	6.1554	0.0	0.0	0.0
2021-10-01T23:40:54.000000	0.17072	-1.5129	0.67093	22.155	51.638	70.739	-0.015942304157868042	-1.5224183299402756	0.67093	28.31527027916658	48.53424088226522	70.739	-0.015942304157868042	-1.5224183299402756	0.86693	28.31527027916658	48.53424088226522	70.739	0.27566166724510643	-0.557040397852529	-0.7834006895401258	0.18412595220669845	-0.3018498462572155	0.9354059568115183	1.732	6.1554	0.0	0.0	0.0
2021-10-01T23:40:54.000000	0.16255	-1.5319	0.64421	21.496	49.462	72.027	-0.026378814699433817	-1.5402740894513072	0.64421	27.394610334996365	46.45538488263455	72.027	-0.026378814699433817	-1.5402740894513072	0.8402099999999999	27.394610334996365	46.45538488263455	72.027	0.27566166724510643	-0.557040397852529	-0.7834006895401258	0.18412595220669845	-0.3018498462572155	0.9354059568115183	1.732	6.1554	0.0	0.0	0.0
2021-10-01T23:40:54.000000	0.15461	-1.55	0.6169	20.785	47.253	73.253	-0.03647678118723807	-1.5572648125910438	0.6169	26.418298726208967	44.35014911376044	73.253	-0.03647678118723807	-1.5572648125910438	0.8129	26.418298726208967	44.35014911376044	73.253	0.27566166724510643	-0.557040397852529	-0.7834006895401258	0.18412595220669845	-0.3018498462572155	0.9354059568115183	1.732	6.1554	0.0	0.0	0.0
2021-10-01T23:40:54.000000	0.1469	-1.5674	0.58904	20.026	45.014	74.422	-0.04626070965511728	-1.573588992317309	0.58904	25.390672902468406	42.221020849333534	74.422	-0.04626070965511728	-1.573588992317309	0.78504	25.390672902468406	42.221020849333534	74.422	0.27566166724510643	-0.557040397852529	-0.7834006895401258	0.18412595220669845	-0.3018498462572155	0.9354059568115183	1.732	6.1554	0.0	0.0	0.0
2021-10-01T23:40:54.000000	0.13947	-1.5841	0.56063	19.221	42.745	75.534	-0.05568097686361562	-1.5892527551385631	0.56063	24.313717793352914	40.06775502901546	75.534	-0.05568097686361562	-1.5892527551385631	0.7566299999999999	24.313717793352914	40.06775502901546	75.534	0.27566166724510643	-0.557040397852529	-0.7834006895401258	0.18412595220669845	-0.3018498462572155	0.9354059568115183	1.732	6.1554	0.0	0.0	0.0
2021-10-01T23:40:54.000000	0.13232	-1.5999	0.53169	18.373	40.451	76.594	-0.06471307677889648	-1.6040576080969813	0.53169	23.191023444075768	37.89494638624428	76.594	-0.06471307677889648	-1.6040576080969813	0.72769	23.191023444075768	37.89494638624428	76.594	0.27566166724510643	-0.557040397852529	-0.7834006895401258	0.18412595220669845	-0.3018498462572155	0.9354059568115183	1.732	6.1554	0.0	0.0	0.0
2021-10-01T23:40:54.000000	0.12547	-1.6149	0.50224	17.485	38.132	77.602	-0.0733494131220958	-1.6181052482748592	0.50224	22.02556724900431	35.70222733051242	77.602	-0.0733494131220958	-1.6181052482748592	0.69824	22.02556724900431	35.70222733051242	77.602	0.27566166724510643	-0.557040397852529	-0.7834006895401258	0.18412595220669845	-0.3018498462572155	0.9354059568115183	1.732	6.1554	0.0	0.0	0.0
2021-10-01T23:40:54.000000	0.11894	-1.6291	0.47232	16.559	35.791	78.56	-0.08157013659743118	-1.6313981262755808	0.47232	20.81970172822434	33.4923301958489	78.56	-0.08157013659743118	-1.6313981262755808	0.66832	20.81970172822434	33.4923301958489	78.56	0.27566166724510643	-0.557040397852529	-0.7834006895401258	0.18412595220669845	-0.3018498462572155	0.9354059568115183	1.732	6.1554	0.0	0.0	0.0
2021-10-01T23:40:54.000000	0.11276	-1.6424	0.44193	15.597	33.43	79.468	-0.08933322024431088	-1.6438406715253098	0.44193	19.57565687165245	31.266994851493585	79.468	-0.08933322024431088	-1.6438406715253098	0.63793	19.57565687165245	31.266994851493585	79.468	0.27566166724510643	-0.557040397852529	-0.7834006895401258	0.18412595220669845	-0.3018498462572155	0.9354059568115183	1.732	6.1554	0.0	0.0	0.0
2021-10-01T23:40:54.000000	0.10693	-1.6548	0.4111	14.6	31.051	80.327	-0.0966386640627348	-1.6554328840240458	0.4111	18.294670204416125	29.02808369685551	80.327	-0.0966386640627348	-1.6554328840240458	0.6071	18.294670204416125	29.02808369685551	80.327	0.27566166724510643	-0.557040397852529	-0.7834006895401258	0.18412595220669845	-0.3018498462572155	0.9354059568115183	1.732	6.1554	0.0	0.0	0.0
2021-10-01T23:40:54.000000	0.10148	-1.6664	0.37986	13.571	28.654	81.134	-0.10346894712594772	-1.6662776861557764	0.37986	16.979719120882724	26.775229141427147	81.134	-0.10346894712594772	-1.6662776861557764	0.57586	16.979719120882724	26.775229141427147	81.134	0.27566166724510643	-0.557040397852529	-0.7834006895401258	0.18412595220669845	-0.3018498462572155	0.9354059568115183	1.732	6.1554	0.0	0.0	0.0
2021-10-01T23:40:54.000000	0.09642	-1.677	0.34824	12.512	26.24	81.888	-0.1097896387522219	-1.6761778102643694	0.34824	15.632911080799664	24.50917858965924	81.888	-0.1097896387522219	-1.6761778102643694	0.5442400000000001	15.632911080799664	24.50917858965924	81.888	0.27566166724510643	-0.557040397852529	-0.7834006895401258	0.18412595220669845	-0.3018498462572155	0.9354059568115183	1.732	6.1554	0.0	0.0	0.0
2021-10-01T23:40:54.000000	0.091766	-1.6867	0.31626	11.423	23.81	82.588	-0.11559711252184973	-1.6852344633114442	0.31626	14.254368614336128	22.230924506340916	82.588	-0.11559711252184973	-1.6852344633114442	0.5122599999999999	14.254368614336128	22.230924506340916	82.588	0.27566166724510643	-0.557040397852529	-0.7834006895401258	0.18412595220669845	-0.3018498462572155	0.9354059568115183	1.732	6.1554	0.0	0.0	0.0
2021-10-01T23:40:54.000000	0.087532	-1.6955	0.28395	10.307	21.365	83.23	-0.12087747392778352	-1.6934493607193684	0.28395	12.847191646028653	19.941091765753736	83.23	-0.12087747392778352	-1.6934493607193684	0.47995	12.847191646028653	19.941091765753736	83.23	0.27566166724510643	-0.557040397852529	-0.7834006895401258	0.18412595220669845	-0.3018498462572155	0.9354059568115183	1.732	6.1554	0.0	0.0	0.0
2021-10-01T23:40:54.000000	0.083732	-1.7034	0.25135	9.1647	18.905	83.811	-0.12561682846297562	-1.7008242179105115	0.25135	11.412074901229625	17.639594596779283	83.811	-0.12561682846297562	-1.7008242179105115	0.44735	11.412074901229625	17.639594596779283	83.811	0.27566166724510643	-0.557040397852529	-0.7834006895401258	0.18412595220669845	-0.3018498462572155	0.9354059568115183	1.732	6.1554	0.0	0.0	0.0
2021-10-01T23:40:54.000000	0.080376	-1.7103	0.21849	7.9992	16.429	84.329	-0.1297929984626166	-1.707261013707653	0.21849	9.951972490616125	15.32506069110396	84.329	-0.1297929984626166	-1.707261013707653	0.41449	9.951972490616125	15.32506069110396	84.329	0.27566166724510643	-0.557040397852529	-0.7834006895401258	0.18412595220669845	-0.3018498462572155	0.9354059568115183	1.732	6.1554	0.0	0.0	0.0
2021-10-01T23:40:54.000000	0.077477	-1.7163	0.1854	6.8122	13.94	84.78	-0.1334053349013662	-1.7128605874819043	0.1854	8.468939194837205	13.000259141807526	84.78	-0.1334053349013662	-1.7128605874819043	0.3814	8.468939194837205	13.000259141807526	84.78	0.27566166724510643	-0.557040397852529	-0.7834006895401258	0.18412595220669845	-0.3018498462572155	0.9354059568115183	1.732	6.1554	0.0	0.0	0.0
2021-10-01T23:40:54.000000	0.075044	-1.7212	0.15211	5.6063	11.437	85.161	-0.1364203995622858	-1.717425549046964	0.15211	6.9654328921753885	10.663878905660976	85.161	-0.1364203995622858	-1.717425549046964	0.34811000000000003	6.9654328921753885	10.663878905660976	85.161	0.27566166724510643	-0.557040397852529	-0.7834006895401258	0.18412595220669845	-0.3018498462572155	0.9354059568115183	1.732	6.1554	0.0	0.0	0.0
2021-10-01T23:40:54.000000	0.073085	-1.7252	0.11865	4.3844	8.9223	85.471	-0.13885475876089898	-1.7211553716020098	0.11865	5.444613549908242	8.317847314188663	85.471	-0.13885475876089898	-1.7211553716020098	0.31465	5.444613549908242	8.317847314188663	85.471	0.27566166724510643	-0.557040397852529	-0.7834006895401258	0.18412595220669845	-0.3018498462572155	0.9354059568115183	1.732	6.1554	0.0	0.0	0.0
2021-10-01T23:40:54.000000	0.071607	-1.7282	0.085069	3.1496	6.3978	85.705	-0.14068921222676362	-1.7239516663793137	0.085069	3.909790616203477	5.963670206965442	85.705	-0.14068921222676362	-1.7239516663793137	0.281069	3.909790616203477	5.963670206965442	85.705	0.27566166724510643	-0.557040397852529	-0.7834006895401258	0.18412595220669845	-0.3018498462572155	0.9354059568115183	1.732	6.1554	0.0	0.0	0.0
2021-10-01T23:40:54.000000	0.070615	-1.7302	0.051396	1.9054	3.8657	85.863	-0.14191879763593418	-1.7258150460297217	0.051396	2.364707284195211	3.603102150935234	85.863	-0.14191879763593418	-1.7258150460297217	0.247396	2.364707284195211	3.603102150935234	85.863	0.27566166724510643	-0.557040397852529	-0.7834006895401258	0.18412595220669845	-0.3018498462572155	0.9354059568115183	1.732	6.1554	0.0	0.0	0.0
2021-10-01T23:40:54.000000	0.070112	-1.7313	0.017666	0.65539	1.3288	85.943	-0.14255279061096157	-1.7268451246226533	0.017666	0.8132695869500904	1.2384821642002073	85.943	-0.14255279061096157	-1.7268451246226533	0.21366600000000002	0.8132695869500904	1.2384821642002073	85.943	0.27566166724510643	-0.557040397852529	-0.7834006895401258	0.18412595220669845	-0.3018498462572155	0.9354059568115183	1.732	6.1554	0.0	0.0	0.0
2021-10-01T23:40:54.000000	0.0701	-1.7313	-0.016082	-0.59664	-1.2097	85.945	-0.14256470018843098	-1.7268436542606231	-0.016082	-0.7403689374397417	-1.1274782552556601	85.945	-0.14256470018843098	-1.7268436542606231	0.17991800000000002	-0.7403689374397417	-1.1274782552556601	85.945	0.27566166724510643	-0.557040397852529	-0.7834006895401258	0.18412595220669845	-0.3018498462572155	0.9354059568115183	1.732	6.1554	0.0	0.0	0.0
2021-10-01T23:40:54.000000	0.07058	-1.7303	-0.049813	-1.8468	-3.7467	85.869	-0.14196578692047157	-1.725910003952712	-0.049813	-2.2919677574201485	-3.492179108944221	85.869	-0.14196578692047157	-1.725910003952712	0.146187	-2.2919677574201485	-3.492179108944221	85.869	0.27566166724510643	-0.557040397852529	-0.7834006895401258	0.18412595220669845	-0.3018498462572155	0.9354059568115183	1.732	6.1554	0.0	0.0	0.0
2021-10-01T23:40:54.000000	0.071549	-1.7283	-0.08349	-3.0914	-6.279	85.714	-0.14075902820145075	-1.724043806108413	-0.08349	-3.8374725813778987	-5.852896645864579	85.714	-0.14075902820145075	-1.724043806108413	0.11251000000000001	-3.8374725813778987	-5.852896645864579	85.714	0.27566166724510643	-0.557040397852529	-0.7834006895401258	0.18412595220669845	-0.3018498462572155	0.9354059568115183	1.732	6.1554	0.0	0.0	0.0
2021-10-01T23:40:54.000000	0.073005	-1.7254	-0.11708	-4.3267	-8.804	85.483	-0.13895866197786497	-1.721344062146299	-0.11708	-5.372853012561814	-8.20750872039777	85.483	-0.13895866197786497	-1.721344062146299	0.07892	-5.372853012561814	-8.20750872039777	85.483	0.27566166724510643	-0.557040397852529	-0.7834006895401258	0.18412595220669845	-0.3018498462572155	0.9354059568115183	1.732	6.1554	0.0	0.0	0.0
2021-10-01T23:40:54.000000	0.074942	-1.7214	-0.15054	-5.5493	-11.319	85.178	-0.13654613700461238	-1.7176115439275312	-0.15054	-6.8944038392320985	-10.553752280188393	85.178	-0.13654613700461238	-1.7176115439275312	0.04546	-6.8944038392320985	-10.553752280188393	85.178	0.27566166724510643	-0.557040397852529	-0.7834006895401258	0.18412595220669845	-0.3018498462572155	0.9354059568115183	1.732	6.1554	0.0	0.0	0.0
2021-10-01T23:40:54.000000	0.077353	-1.7165	-0.18384	-6.756	-13.823	84.8	-0.1335529065690534	-1.7130438866987492	-0.18384	-8.398826643894392	-12.891026956988712	84.8	-0.1335529065690534	-1.7130438866987492	0.012160000000000004	-8.398826643894392	-12.891026956988712	84.8	0.27566166724510643	-0.557040397852529	-0.7834006895401258	0.18412595220669845	-0.3018498462572155	0.9354059568115183	1.732	6.1554	0.0	0.0	0.0
2021-10-01T23:40:54.000000	0.08023	-1.7106	-0.21694	-7.9439	-16.313	84.352	-0.12997465737258268	-1.7075408637396878	-0.21694	-9.882875688152701	-15.216710693922003	84.352	-0.12997465737258268	-1.7075408637396878	-0.020939999999999986	-9.882875688152701	-15.216710693922003	84.352	0.27566166724510643	-0.557040397852529	-0.7834006895401258	0.18412595220669845	-0.3018498462572155	0.9354059568115183	1.732	6.1554	0.0	0.0	0.0
2021-10-01T23:40:54.000000	0.083564	-1.7038	-0.24982	-9.1105	-18.789	83.837	-0.12583257461522054	-1.7012006187577362	-0.24982	-11.344069810034231	-17.53110981641122	83.837	-0.12583257461522054	-1.7012006187577362	-0.05381999999999998	-11.344069810034231	-17.53110981641122	83.837	0.27566166724510643	-0.557040397852529	-0.7834006895401258	0.18412595220669845	-0.3018498462572155	0.9354059568115183	1.732	6.1554	0.0	0.0	0.0
2021-10-01T23:40:54.000000	0.087344	-1.6959	-0.28243	-10.254	-21.25	83.258	-0.12111306937581079	-1.6938233109632095	-0.28243	-12.780500042749384	-19.833452413971777	83.258	-0.12111306937581079	-1.6938233109632095	-0.08643	-12.780500042749384	-19.833452413971777	83.258	0.27566166724510643	-0.557040397852529	-0.7834006895401258	0.18412595220669845	-0.3018498462572155	0.9354059568115183	1.732	6.1554	0.0	0.0	0.0
2021-10-01T23:40:54.000000	0.091558	-1.6872	-0.31475	-11.371	-23.696	82.619	-0.11586481028257761	-1.6857052094308134	-0.31475	-14.188792006015161	-22.124155089178895	82.619	-0.11586481028257761	-1.6857052094308134	-0.11874999999999997	-14.188792006015161	-22.124155089178895	82.619	0.27566166724510643	-0.557040397852529	-0.7834006895401258	0.18412595220669845	-0.3018498462572155	0.9354059568115183	1.732	6.1554	0.0	0.0	0.0
2021-10-01T23:40:54.000000	0.096192	-1.6775	-0.34674	-12.461	-26.126	81.922	-0.11007718580873216	-1.676646105780355	-0.34674	-15.568326937267816	-24.402286642328036	81.922	-0.11007718580873216	-1.676646105780355	-0.15073999999999999	-15.568326937267816	-24.402286642328036	81.922	0.27566166724510643	-0.557040397852529	-0.7834006895401258	0.18412595220669845	-0.3018498462572155	0.9354059568115183	1.732	6.1554	0.0	0.0	0.0
2021-10-01T23:40:54.000000	0.10123	-1.6669	-0.37838	-13.522	-28.541	81.171	-0.1037783284078186	-1.66674328600804	-0.37838	-16.917242437098295	-26.669084598546693	81.171	-0.1037783284078186	-1.66674328600804	-0.18238	-16.917242437098295	-26.669084598546693	81.171	0.27566166724510643	-0.557040397852529	-0.7834006895401258	0.18412595220669845	-0.3018498462572155	0.9354059568115183	1.732	6.1554	0.0	0.0	0.0
2021-10-01T23:40:54.000000	0.10667	-1.6554	-0.40964	-14.553	-30.938	80.366	-0.09697022300941512	-1.6559965050535295	-0.40964	-18.234178450209935	-28.92169409363669	80.366	-0.09697022300941512	-1.6559965050535295	-0.21364	-18.234178450209935	-28.92169409363669	80.366	0.27566166724510643	-0.557040397852529	-0.7834006895401258	0.18412595220669845	-0.3018498462572155	0.9354059568115183	1.732	6.1554	0.0	0.0	0.0
2021-10-01T23:40:54.000000	0.11248	-1.643	-0.44049	-15.551	-33.319	79.51	-0.08968462848677354	-1.64440184195141	-0.44049	-19.51640264257374	-31.162467647683822	79.51	-0.08968462848677354	-1.64440184195141	-0.24448999999999999	-19.51640264257374	-31.162467647683822	79.51	0.27566166724510643	-0.557040397852529	-0.7834006895401258	0.18412595220669845	-0.3018498462572155	0.9354059568115183	1.732	6.1554	0.0	0.0	0.0
2021-10-01T23:40:54.000000	0.11864	-1.6297	-0.4709	-16.515	-35.681	78.604	-0.08194139413567623	-1.6319568460982974	-0.4709	-20.76255495889305	-33.38855039648989	78.604	-0.08194139413567623	-1.6319568460982974	-0.2749	-20.76255495889305	-33.38855039648989	78.604	0.27566166724510643	-0.557040397852529	-0.7834006895401258	0.18412595220669845	-0.3018498462572155	0.9354059568115183	1.732	6.1554	0.0	0.0	0.0
2021-10-01T23:40:54.000000	0.12515	-1.6156	-0.50085	-17.443	-38.023	77.648	-0.07375277297304146	-1.6187607639731039	-0.50085	-21.970527939420442	-35.599194935604174	77.648	-0.07375277297304146	-1.6187607639731039	-0.30485	-21.970527939420442	-35.599194935604174	77.648	0.27566166724510643	-0.557040397852529	-0.7834006895401258	0.18412595220669845	-0.3018498462572155	0.9354059568115183	1.732	6.1554	0.0	0.0	0.0
2021-10-01T23:40:54.000000	0.13199	-1.6006	-0.53032	-18.333	-40.342	76.642	-0.06512636127773336	-1.6047118984935338	-0.53032	-23.13796906407013	-37.79166893099765	76.642	-0.06512636127773336	-1.6047118984935338	-0.33432	-23.13796906407013	-37.79166893099765	76.642	0.27566166724510643	-0.557040397852529	-0.7834006895401258	0.18412595220669845	-0.3018498462572155	0.9354059568115183	1.732	6.1554	0.0	0.0	0.0
2021-10-01T23:40:54.000000	0.13912	-1.5848	-0.55928	-19.182	-42.638	75.585	-0.05611411065823482	-1.589904594931732	-0.55928	-24.261900938474767	-39.96633997317789	75.585	-0.05611411065823482	-1.589904594931732	-0.36328	-24.261900938474767	-39.96633997317789	75.585	0.27566166724510643	-0.557040397852529	-0.7834006895401258	0.18412595220669845	-0.3018498462572155	0.9354059568115183	1.732	6.1554	0.0	0.0	0.0
2021-10-01T23:40:54.000000	0.14655	-1.5682	-0.58772	-19.989	-44.908	74.475	-0.04670609646665477	-1.5743400785893902	-0.58772	-25.340963507337676	-42.12035319794671	74.475	-0.04670609646665477	-1.5743400785893902	-0.39172	-25.340963507337676	-42.12035319794671	74.475	0.27566166724510643	-0.557040397852529	-0.7834006895401258	0.18412595220669845	-0.3018498462572155	0.9354059568115183	1.732	6.1554	0.0	0.0	0.0
2021-10-01T23:40:54.000000	0.15424	-1.5509	-0.61561	-20.751	-47.149	73.31	-0.03695427031147616	-1.5581126947386528	-0.61561	-26.37181178578396	-44.251098801444314	73.31	-0.03695427031147616	-1.5581126947386528	-0.41961	-26.37181178578396	-44.251098801444314	73.31	0.27566166724510643	-0.557040397852529	-0.7834006895401258	0.18412595220669845	-0.3018498462572155	0.9354059568115183	1.732	6.1554	0.0	0.0	0.0
2021-10-01T23:40:54.000000	0.16217	-1.5327	-0.64294	-21.464	-49.359	72.086	-0.026853975454644824	-1.5410214998183123	-0.64294	-27.350230854318777	-46.35708197476918	72.086	-0.026853975454644824	-1.5410214998183123	-0.44693999999999995	-27.350230854318777	-46.35708197476918	72.086	0.27566166724510643	-0.557040397852529	-0.7834006895401258	0.18412595220669845	-0.3018498462572155	0.9354059568115183	1.732	6.1554	0.0	0.0	0.0
2021-10-01T23:40:54.000000	0.17034	-1.5138	-0.66969	-22.125	-51.536	70.801	-0.016429717929997367	-1.5232649867861932	-0.66969	-28.272998258236406	-48.43668537885061	70.801	-0.016429717929997367	-1.5232649867861932	-0.47369	-28.272998258236406	-48.43668537885061	70.801	0.27566166724510643	-0.557040397852529	-0.7834006895401258	0.18412595220669845	-0.3018498462572155	0.9354059568115183	1.732	6.1554	0.0	0.0	0.0
2021-10-01T23:40:54.000000	0.1787	-1.4942	-0.69584	-22.732	-53.678	69.45	-0.005731120976989579	-1.504837029133835	-0.69584	-29.13788400762025	-50.48816914444876	69.45	-0.005731120976989579	-1.504837029133835	-0.49984	-29.13788400762025	-50.48816914444876	69.45	0.27566166724510643	-0.557040397852529	-0.7834006895401258	0.18412595220669845	-0.3018498462572155	0.9354059568115183	1.732	6.1554	0.0	0.0	0.0
2021-10-01T23:40:54.000000	0.18725	-1.4739	-0.72138	-23.279	-55.783	68.031	0.00524181540437843	-1.485737626861239	-0.72138	-29.93868825339723	-52.51028352300047	68.031	0.00524181540437843	-1.485737626861239	-0.52538	-29.93868825339723	-52.51028352300047	68.031	0.27566166724510643	-0.557040397852529	-0.7834006895401258	0.18412595220669845	-0.3018498462572155	0.9354059568115183	1.732	6.1554	0.0	0.0	0.0
2021-10-01T23:40:54.000000	0.19596	-1.4528	-0.7463	-23.765	-57.85	66.54	0.01647157028735141	-1.4658638575844174	-0.7463	-30.674296000609043	-54.50215857988581	66.54	0.01647157028735141	-1.4658638575844174	-0.5503	-30.674296000609043	-54.50215857988581	66.54	0.27566166724510643	-0.557040397852529	-0.7834006895401258	0.18412595220669845	-0.3018498462572155	0.9354059568115183	1.732	6.1554	0.0	0.0	0.0
2021-10-01T23:40:54.000000	0.20481	-1.4311	-0.77056	-24.185	-59.878	64.971	0.02791378834231048	-1.4454117636578099	-0.77056	-31.339622395140914	-56.46341450116156	64.971	0.02791378834231048	-1.4454117636578099	-0.57456	-31.339622395140914	-56.46341450116156	64.971	0.27566166724510643	-0.557040397852529	-0.7834006895401258	0.18412595220669845	-0.3018498462572155	0.9354059568115183	1.732	6.1554	0.0	0.0	0.0
2021-10-01T23:40:54.000000	0.21078	-1.4163	-0.78637	-24.426	-61.208	63.881	0.03565224963724903	-1.4314547898888748	-0.78637	-31.741771534331193	-57.753862899916236	63.881	0.03565224963724903	-1.4314547898888748	-0.5903700000000001	-31.741771534331193	-57.753862899916236	63.881	0.27566166724510643	-0.557040397852529	-0.7834006895401258	0.18412595220669845	-0.3018498462572155	0.9354059568115183	1.732	6.1554	0.0	0.0	0.0
2021-10-01T23:40:54.000000	0.21478	-1.4062	-0.79675	-24.569	-62.085	63.134	0.04085966350246631	-1.4219210161955076	-0.79675	-31.991152957548184	-58.606732705780104	63.134	0.04085966350246631	-1.4219210161955076	-0.6007499999999999	-31.991152957548184	-58.606732705780104	63.134	0.27566166724510643	-0.557040397852529	-0.7834006895401258	0.18412595220669845	-0.3018498462572155	0.9354059568115183	1.732	6.1554	0.0	0.0	0.0
2021-10-01T23:40:54.000000	0.21745	-1.3994	-0.80359	-24.656	-62.665	62.627	0.04434274963985374	-1.415499411181219	-0.80359	-32.14856489232734	-59.17170215874998	62.627	0.04434274963985374	-1.415499411181219	-0.6075900000000001	-32.14856489232734	-59.17170215874998	62.627	0.27566166724510643	-0.557040397852529	-0.7834006895401258	0.18412595220669845	-0.3018498462572155	0.9354059568115183	1.732	6.1554	0.0	0.0	1.0
2021-10-01T23:40:54.000000	0.22654	-1.3761	-0.82622	-24.901	-64.598	60.859	0.056219207514893205	-1.3934887808326257	-0.82622	-32.628569582691135	-61.060116704666406	60.859	0.056219207514893205	-1.3934887808326257	-0.63022	-32.628569582691135	-61.060116704666406	60.859	0.27566166724510643	-0.557040397852529	-0.7834006895401258	0.18412595220669845	-0.3018498462572155	0.9354059568115183	1.732	6.1554	0.0	0.0	0.0
2021-10-01T23:40:54.000000	0.23568	-1.3521	-0.84814	-25.065	-66.491	59.002	0.06823105974781637	-1.3707895516401085	-0.84814	-33.02328341836902	-62.91875760272188	59.002	0.06823105974781637	-1.3707895516401085	-0.6521399999999999	-33.02328341836902	-62.91875760272188	59.002	0.27566166724510643	-0.557040397852529	-0.7834006895401258	0.18412595220669845	-0.3018498462572155	0.9354059568115183	1.732	6.1554	0.0	0.0	0.0
2021-10-01T23:40:54.000000	0.24485	-1.3275	-0.86933	-25.146	-68.347	57.052	0.08034620402592263	-1.3474985194791955	-0.86933	-33.33108906029032	-64.75084730762211	57.052	0.08034620402592263	-1.3474985194791955	-0.67333	-33.33108906029032	-64.75084730762211	57.052	0.27566166724510643	-0.557040397852529	-0.7834006895401258	0.18412595220669845	-0.3018498462572155	0.9354059568115183	1.732	6.1554	0.0	0.0	0.0
2021-10-01T23:40:54.000000	0.25402	-1.3022	-0.88976	-25.138	-70.165	55.006	0.09254711942245658	-1.3235127619659002	-0.88976	-33.54590918955114	-66.55612853559309	55.006	0.09254711942245658	-1.3235127619659002	-0.6937599999999999	-33.54590918955114	-66.55612853559309	55.006	0.27566166724510643	-0.557040397852529	-0.7834006895401258	0.18412595220669845	-0.3018498462572155	0.9354059568115183	1.732	6.1554	0.0	0.0	0.0
2021-10-01T23:40:54.000000	0.26316	-1.2764	-0.90941	-25.036	-71.948	52.861	0.10477952595990822	-1.2990270961529697	-0.90941	-33.66314907271342	-68.33819133184805	52.861	0.10477952595990822	-1.2990270961529697	-0.7134100000000001	-33.66314907271342	-68.33819133184805	52.861	0.27566166724510643	-0.557040397852529	-0.7834006895401258	0.18412595220669845	-0.3018498462572155	0.9354059568115183	1.732	6.1554	0.0	0.0	0.0
2021-10-01T23:40:54.000000	0.27223	-1.2499	-0.92823	-24.837	-73.698	50.611	0.11702823108054936	-1.2738381278758135	-0.92823	-33.68007637574818	-70.09938821647282	50.611	0.11702823108054936	-1.2738381278758135	-0.7322299999999999	-33.68007637574818	-70.09938821647282	50.611	0.27566166724510643	-0.557040397852529	-0.7834006895401258	0.18412595220669845	-0.3018498462572155	0.9354059568115183	1.732	6.1554	0.0	0.0	0.0
2021-10-01T23:40:54.000000	0.28121	-1.2228	-0.94621	-24.534	-75.418	48.254	0.12926113247167922	-1.24804265300996	-0.94621	-33.590111435639145	-71.84355429501902	48.254	0.12926113247167922	-1.24804265300996	-0.75021	-33.590111435639145	-71.84355429501902	48.254	0.27566166724510643	-0.557040397852529	-0.7834006895401258	0.18412595220669845	-0.3018498462572155	0.9354059568115183	1.732	6.1554	0.0	0.0	0.0
2021-10-01T23:40:54.000000	0.29006	-1.195	-0.96331	-24.121	-77.109	45.782	0.14145078455865148	-1.2215365238697293	-0.96331	-33.387421993820766	-73.57241721329082	45.782	0.14145078455865148	-1.2215365238697293	-0.7673099999999999	-33.387421993820766	-73.57241721329082	45.782	0.27566166724510643	-0.557040397852529	-0.7834006895401258	0.18412595220669845	-0.3018498462572155	0.9354059568115183	1.732	6.1554	0.0	0.0	0.0
2021-10-01T23:40:54.000000	0.29873	-1.1667	-0.97948	-23.592	-78.777	43.191	0.15352305806817362	-1.1945121069044868	-0.97948	-33.066788442573454	-75.29266694103809	43.191	0.15352305806817362	-1.1945121069044868	-0.78348	-33.066788442573454	-75.29266694103809	43.191	0.27566166724510643	-0.557040397852529	-0.7834006895401258	0.18412595220669845	-0.3018498462572155	0.9354059568115183	1.732	6.1554	0.0	0.0	0.0
2021-10-01T23:40:54.000000	0.30719	-1.1378	-0.99468	-22.94	-80.424	40.471	0.16546043207349037	-1.1668664797302446	-0.99468	-32.62150858871172	-77.00714611902332	40.471	0.16546043207349037	-1.1668664797302446	-0.7986800000000001	-32.62150858871172	-77.00714611902332	40.471	0.27566166724510643	-0.557040397852529	-0.7834006895401258	0.18412595220669845	-0.3018498462572155	0.9354059568115183	1.732	6.1554	0.0	0.0	0.0
2021-10-01T23:40:54.000000	0.31538	-1.1083	-1.0089	-22.155	-82.055	37.613	0.1772033586872546	-1.1385922905368524	-1.0089	-32.042270435190304	-78.72204237288392	37.613	0.1772033586872546	-1.1385922905368524	-0.8129	-32.042270435190304	-78.72204237288392	37.613	0.27566166724510643	-0.557040397852529	-0.7834006895401258	0.18412595220669845	-0.3018498462572155	0.9354059568115183	1.732	6.1554	0.0	0.0	0.0
2021-10-01T23:40:54.000000	0.32326	-1.0782	-1.022	-21.228	-83.678	34.606	0.18871213931790157	-1.1096846381175425	-1.022	-31.321122040260594	-80.44639819245546	34.606	0.18871213931790157	-1.1096846381175425	-0.8260000000000001	-31.321122040260594	-80.44639819245546	34.606	0.27566166724510643	-0.557040397852529	-0.7834006895401258	0.18412595220669845	-0.3018498462572155	0.9354059568115183	1.732	6.1554	0.0	0.0	0.0
2021-10-01T23:40:54.000000	0.33077	-1.0476	-1.034	-20.148	-85.299	31.434	0.19991497306116593	-1.0802354171410755	-1.034	-30.447881472257382	-82.18751619833371	31.434	0.19991497306116593	-1.0802354171410755	-0.8380000000000001	-30.447881472257382	-82.18751619833371	31.434	0.27566166724510643	-0.557040397852529	-0.7834006895401258	0.18412595220669845	-0.3018498462572155	0.9354059568115183	1.732	6.1554	0.0	0.0	0.0
2021-10-01T23:40:54.000000	0.33784	-1.0164	-1.0447	-18.901	-86.928	28.079	0.2107546403987276	-1.0501368040166972	-1.0447	-29.40987952582483	-83.95703646077837	28.079	0.2107546403987276	-1.0501368040166972	-0.8487	-29.40987952582483	-83.95703646077837	28.079	0.27566166724510643	-0.557040397852529	-0.7834006895401258	0.18412595220669845	-0.3018498462572155	0.9354059568115183	1.732	6.1554	0.0	0.0	0.0
2021-10-01T23:40:54.000000	0.34442	-0.98468	-1.0542	-17.471	-88.577	24.519	0.22117171567759614	-1.0194620694190777	-1.0542	-28.19270712636724	-85.7688290399658	24.519	0.22117171567759614	-1.0194620694190777	-0.8582000000000001	-28.19270712636724	-85.7688290399658	24.519	0.27566166724510643	-0.557040397852529	-0.7834006895401258	0.18412595220669845	-0.3018498462572155	0.9354059568115183	1.732	6.1554	0.0	0.0	0.0
2021-10-01T23:40:54.000000	0.35042	-0.95248	-1.0624	-15.841	-90.262	20.725	0.2310719758599835	-0.9882398842245557	-1.0624	-26.781452855176507	-87.64085638539801	20.725	0.2310719758599835	-0.9882398842245557	-0.8664000000000001	-26.781452855176507	-87.64085638539801	20.725	0.27566166724510643	-0.557040397852529	-0.7834006895401258	0.18412595220669845	-0.3018498462572155	0.9354059568115183	1.732	6.1554	0.0	0.0	0.0
2021-10-01T23:40:54.000000	0.35577	-0.91984	-1.0691	-13.989	-92.001	16.665	0.2403810472038841	-0.9565013699128527	-1.0691	-25.156488029937314	-89.59367852700112	16.665	0.2403810472038841	-0.9565013699128527	-0.8731	-25.156488029937314	-89.59367852700112	16.665	0.27566166724510643	-0.557040397852529	-0.7834006895401258	0.18412595220669845	-0.3018498462572155	0.9354059568115183	1.732	6.1554	0.0	0.0	0.0
2021-10-01T23:40:54.000000	0.36038	-0.88682	-1.0743	-11.891	-93.82	12.3	0.24900225606812632	-0.9242950466560899	-1.0743	-23.29717928010956	-91.65604027335259	12.3	0.24900225606812632	-0.9242950466560899	-0.8783000000000001	-23.29717928010956	-91.65604027335259	12.3	0.27566166724510643	-0.557040397852529	-0.7834006895401258	0.18412595220669845	-0.3018498462572155	0.9354059568115183	1.732	6.1554	0.0	0.0	0.0
2021-10-01T23:40:54.000000	0.36416	-0.85347	-1.0778	-9.5194	-95.748	7.5814	0.25684015411323036	-0.8916595099784961	-1.0778	-21.17968795241986	-93.86010493600634	7.5814	0.25684015411323036	-0.8916595099784961	-0.8818000000000001	-21.17968795241986	-93.86010493600634	7.5814	0.27566166724510643	-0.557040397852529	-0.7834006895401258	0.18412595220669845	-0.3018498462572155	0.9354059568115183	1.732	6.1554	0.0	0.0	0.0
2021-10-01T23:40:54.000000	0.36701	-0.81989	-1.0795	-6.8433	-97.821	2.4536	0.2637832418433661	-0.8586817533420656	-1.0795	-18.77775797097503	-96.24538742959832	2.4536	0.2637832418433661	-0.8586817533420656	-0.8835	-18.77775797097503	-96.24538742959832	2.4536	0.27566166724510643	-0.557040397852529	-0.7834006895401258	0.18412595220669845	-0.3018498462572155	0.9354059568115183	1.732	6.1554	0.0	0.0	0.0
2021-10-01T23:40:54.000000	0.36884	-0.78619	-1.0794	-3.8289	-100.08	-3.1487	0.2697287191089029	-0.8254599201583748	-1.0794	-16.06286776283934	-98.8567203302008	-3.1487	0.2697287191089029	-0.8254599201583748	-0.8834	-16.06286776283934	-98.8567203302008	-3.1487	0.27566166724510643	-0.557040397852529	-0.7834006895401258	0.18412595220669845	-0.3018498462572155	0.9354059568115183	1.732	6.1554	0.0	0.0	0.0
2021-10-01T23:40:54.000000	0.36956	-0.75252	-1.0774	-0.43956	-102.58	-9.3004	0.27456888455344264	-0.7921318524305648	-1.0774	-13.005392577444521	-101.75317870661412	-9.3004	0.27456888455344264	-0.7921318524305648	-0.8814	-13.005392577444521	-101.75317870661412	-9.3004	0.27566166724510643	-0.557040397852529	-0.7834006895401258	0.18412595220669845	-0.3018498462572155	0.9354059568115183	1.732	6.1554	0.0	0.0	0.0
2021-10-01T23:40:54.000000	0.3691	-0.71903	-1.0733	3.3633	-105.37	-16.087	0.2782158861163696	-0.758837842765161	-1.0733	-9.573047101516327	-104.98812054743217	-16.087	0.2782158861163696	-0.758837842765161	-0.8773	-9.573047101516327	-104.98812054743217	-16.087	0.27566166724510643	-0.557040397852529	-0.7834006895401258	0.18412595220669845	-0.3018498462572155	0.9354059568115183	1.732	6.1554	0.0	0.0	0.0
2021-10-01T23:40:54.000000	0.36742	-0.68589	-1.0672	7.6194	-108.53	-23.604	0.2806091950773581	-0.7257417089695459	-1.0672	-5.736213047165562	-108.64580993410435	-23.604	0.2806091950773581	-0.7257417089695459	-0.8712	-5.736213047165562	-108.64580993410435	-23.604	0.27566166724510643	-0.557040397852529	-0.7834006895401258	0.18412595220669845	-0.3018498462572155	0.9354059568115183	1.732	6.1554	0.0	0.0	0.0
2021-10-01T23:40:54.000000	0.36448	-0.65328	-1.059	12.369	-112.1	-31.959	0.28168705741439054	-0.6930171934989937	-1.059	-1.459834988749618	-112.77087852280668	-31.959	0.28168705741439054	-0.6930171934989937	-0.863	-1.459834988749618	-112.77087852280668	-31.959	0.27566166724510643	-0.557040397852529	-0.7834006895401258	0.18412595220669845	-0.3018498462572155	0.9354059568115183	1.732	6.1554	0.0	0.0	0.0
2021-10-01T23:40:54.000000	0.36031	-0.62139	-1.0488	17.654	-116.18	-41.27	0.2814559663389957	-0.6608565405685125	-1.0488	3.2854183314773238	-117.46770680653978	-41.27	0.2814559663389957	-0.6608565405685125	-0.8528	3.2854183314773238	-117.46770680653978	-41.27	0.27566166724510643	-0.557040397852529	-0.7834006895401258	0.18412595220669845	-0.3018498462572155	0.9354059568115183	1.732	6.1554	0.0	0.0	0.0
2021-10-01T23:40:54.000000	0.35493	-0.59037	-1.0367	23.517	-120.83	-51.67	0.27991739162157875	-0.6294110704998536	-1.0367	8.534474103380763	-122.80106245785792	-51.67	0.27991739162157875	-0.6294110704998536	-0.8407	8.534474103380763	-122.80106245785792	-51.67	0.27566166724510643	-0.557040397852529	-0.7834006895401258	0.18412595220669845	-0.3018498462572155	0.9354059568115183	1.732	6.1554	0.0	0.0	0.0
2021-10-01T23:40:54.000000	0.34844	-0.56033	-1.0227	30.004	-126.13	-63.311	0.2771571014224413	-0.5988022074367383	-1.0227	14.32318329372556	-128.85597904767297	-63.311	0.2771571014224413	-0.5988022074367383	-0.8267	14.32318329372556	-128.85597904767297	-63.311	0.27566166724510643	-0.557040397852529	-0.7834006895401258	0.18412595220669845	-0.3018498462572155	0.9354059568115183	1.732	6.1554	0.0	0.0	0.0
2021-10-01T23:40:54.000000	0.34093	-0.53138	-1.0071	37.168	-132.18	-76.364	0.2732509392539941	-0.569150150221196	-1.0071	20.691893519416737	-135.7381971538635	-76.364	0.2732509392539941	-0.569150150221196	-0.8111000000000002	20.691893519416737	-135.7381971538635	-76.364	0.27566166724510643	-0.557040397852529	-0.7834006895401258	0.18412595220669845	-0.3018498462572155	0.9354059568115183	1.732	6.1554	0.0	0.0	0.0
2021-10-01T23:40:54.000000	0.33252	-0.50356	-0.98998	45.068	-139.05	-91.031	0.26831309968416395	-0.5405093010650934	-0.98998	27.690583091169525	-143.52441859164952	-91.031	0.26831309968416395	-0.5405093010650934	-0.7939799999999999	27.690583091169525	-143.52441859164952	-91.031	0.27566166724510643	-0.557040397852529	-0.7834006895401258	0.18412595220669845	-0.3018498462572155	0.9354059568115183	1.732	6.1554	0.0	0.0	0.0
2021-10-01T23:40:54.000000	0.32331	-0.47687	-0.97148	53.778	-146.87	-107.55	0.26244282919186274	-0.512891912985349	-0.97148	35.376765481384965	-152.352731016136	-107.55	0.26244282919186274	-0.512891912985349	-0.77548	35.376765481384965	-152.352731016136	-107.55	0.27566166724510643	-0.557040397852529	-0.7834006895401258	0.18412595220669845	-0.3018498462572155	0.9354059568115183	1.732	6.1554	0.0	0.0	0.0
2021-10-01T23:40:54.000000	0.31343	-0.45132	-0.95178	63.385	-155.74	-126.2	0.25576792289798417	-0.4863238395518472	-0.95178	43.82453210979813	-162.33304103095364	-126.2	0.25576792289798417	-0.4863238395518472	-0.7557799999999999	43.82453210979813	-162.33304103095364	-126.2	0.27566166724510643	-0.557040397852529	-0.7834006895401258	0.18412595220669845	-0.3018498462572155	0.9354059568115183	1.732	6.1554	0.0	0.0	0.0
2021-10-01T23:40:54.000000	0.30299	-0.42686	-0.93101	73.997	-165.79	-147.33	0.2484036784377902	-0.4607689358437425	-0.93101	53.12514025164009	-173.6076023169595	-147.33	0.2484036784377902	-0.4607689358437425	-0.7350099999999999	53.12514025164009	-173.6076023169595	-147.33	0.27566166724510643	-0.557040397852529	-0.7834006895401258	0.18412595220669845	-0.3018498462572155	0.9354059568115183	1.732	6.1554	0.0	0.0	0.0
2021-10-01T23:40:54.000000	0.2921	-0.40344	-0.90929	85.743	-177.21	-171.34	0.24046539344654316	-0.436191056940189	-0.90929	63.38333713256247	-186.38078957591077	-171.34	0.24046539344654316	-0.436191056940189	-0.71329	63.38333713256247	-186.38078957591077	-171.34	0.27566166724510643	-0.557040397852529	-0.7834006895401258	0.18412595220669845	-0.3018498462572155	0.9354059568115183	1.732	6.1554	0.0	0.0	0.0
2021-10-01T23:40:54.000000	0.28085	-0.38101	-0.88672	98.782	-190.16	-198.74	0.23204851626372275	-0.4125516073169571	-0.88672	74.73731982696592	-200.83087947096632	-198.74	0.23204851626372275	-0.4125516073169571	-0.69072	74.73731982696592	-200.83087947096632	-198.74	0.27566166724510643	-0.557040397852529	-0.7834006895401258	0.18412595220669845	-0.3018498462572155	0.9354059568115183	1.732	6.1554	0.0	0.0	0.0
2021-10-01T23:40:54.000000	0.26931	-0.3595	-0.86341	113.31	-204.9	-230.13	0.2232310965364101	-0.38978969155065135	-0.86341	87.34975358953022	-217.23992876045682	-230.13	0.2232310965364101	-0.38978969155065135	-0.6674100000000001	87.34975358953022	-217.23992876045682	-230.13	0.27566166724510643	-0.557040397852529	-0.7834006895401258	0.18412595220669845	-0.3018498462572155	0.9354059568115183	1.732	6.1554	0.0	0.0	0.0
