# Supplementary material for: Direct evidence of substorm-related impulsive injections of electrons at Mercury
Source: Nat Commun. 2023 Jul 18;14:4019. doi: 10.1038/s41467-023-39565-4 (PMC10354196; doi:10.1038/s41467-023-39565-4)
Supplement: Supplementary file 3 — SourceDatafile [file 41467_2023_39565_MOESM3_ESM.zip › SourceDataFile/FieldLinetracing/Final_KT17tracing_000892.txt]

2021-10-01T23:29:52.000000	-0.62473	-0.03837	0.55568	506.83	29.865	-97.997	-0.6247240102975584	0.038467398634897024	0.55568	506.6702925715853	-32.462004719734935	-97.997	-0.6247240102975584	0.038467398634897024	0.7516799999999999	506.6702925715853	-32.462004719734935	-97.997	-0.9328303000701811	0.05883088866660568	-0.35548074182671746	-0.666369461006264	0.041110029267035164	0.744487546525719	2.8919	0.17762	0.0	0.0	0.0
2021-10-01T23:29:52.000000	-0.66678	-0.040837	0.5628	446.34	26.069	-65.016	-0.6667594366073664	0.04117138161426519	0.5628	446.170972955588	-28.817551125380245	-65.016	-0.6667594366073664	0.04117138161426519	0.7587999999999999	446.170972955588	-28.817551125380245	-65.016	-0.9328303000701811	0.05883088866660568	-0.35548074182671746	-0.666369461006264	0.041110029267035164	0.744487546525719	2.8919	0.17762	0.0	0.0	0.0
2021-10-01T23:29:52.000000	-0.7091	-0.043297	0.56799	395.06	22.856	-39.45	-0.7090619706990517	0.04391539499283644	0.56799	394.8836891360059	-25.722993417140156	-39.45	-0.7090619706990517	0.04391539499283644	0.76399	394.8836891360059	-25.722993417140156	-39.45	-0.9328303000701811	0.05883088866660568	-0.35548074182671746	-0.666369461006264	0.041110029267035164	0.744487546525719	2.8919	0.17762	0.0	0.0	0.0
2021-10-01T23:29:52.000000	-0.75161	-0.045744	0.57129	351.29	20.117	-19.645	-0.7515514802084706	0.046695591145810934	0.57129	351.1078951828965	-23.078208969418363	-19.645	-0.7515514802084706	0.046695591145810934	0.76729	351.1078951828965	-23.078208969418363	-19.645	-0.9328303000701811	0.05883088866660568	-0.35548074182671746	-0.666369461006264	0.041110029267035164	0.744487546525719	2.8919	0.17762	0.0	0.0	0.0
2021-10-01T23:29:52.000000	-0.79423	-0.048172	0.57277	313.67	17.769	-4.3603	-0.7941478327714779	0.04950812244838873	0.57277	313.48366897901656	-20.79893132962352	-4.3603	-0.7941478327714779	0.04950812244838873	0.76877	313.48366897901656	-20.79893132962352	-4.3603	-0.9328303000701811	0.05883088866660568	-0.35548074182671746	-0.666369461006264	0.041110029267035164	0.744487546525719	2.8919	0.17762	0.0	0.0	0.0
2021-10-01T23:29:52.000000	-0.83687	-0.050573	0.5725	281.17	15.745	7.3462	-0.8367607263156996	0.05234990090365639	0.5725	280.9805622702386	-18.825449564368604	7.3462	-0.8367607263156996	0.05234990090365639	0.7685	280.9805622702386	-18.825449564368604	7.3462	-0.9328303000701811	0.05883088866660568	-0.35548074182671746	-0.666369461006264	0.041110029267035164	0.744487546525719	2.8919	0.17762	0.0	0.0	0.0
2021-10-01T23:29:52.000000	-0.87947	-0.052945	0.57058	252.94	13.992	16.199	-0.8793303678934504	0.05521555963104117	0.57058	252.74848588684523	-17.106213663671774	16.199	-0.8793303678934504	0.05521555963104117	0.76658	252.74848588684523	-17.106213663671774	16.199	-0.9328303000701811	0.05883088866660568	-0.35548074182671746	-0.666369461006264	0.041110029267035164	0.744487546525719	2.8919	0.17762	0.0	0.0	0.0
2021-10-01T23:29:52.000000	-0.92198	-0.055281	0.56709	228.31	12.468	22.759	-0.9218062765540899	0.05810591937560781	0.56709	228.11734215302144	-15.600811935323764	22.759	-0.9218062765540899	0.05810591937560781	0.76309	228.11734215302144	-15.600811935323764	22.759	-0.9328303000701811	0.05883088866660568	-0.35548074182671746	-0.666369461006264	0.041110029267035164	0.744487546525719	2.8919	0.17762	0.0	0.0	0.0
2021-10-01T23:29:52.000000	-0.96435	-0.057579	0.56215	206.75	11.138	27.467	-0.9641385839978239	0.06101683855847541	0.56215	206.55683617461298	-14.279039657276993	27.467	-0.9641385839978239	0.06101683855847541	0.7581500000000001	206.55683617461298	-14.279039657276993	27.467	-0.9328303000701811	0.05883088866660568	-0.35548074182671746	-0.666369461006264	0.041110029267035164	0.744487546525719	2.8919	0.17762	0.0	0.0	0.0
2021-10-01T23:29:52.000000	-1.0065	-0.059836	0.5559	187.83	9.9753	30.672	-1.0062475254510153	0.0639414921604767	0.5559	187.63693653678172	-13.114707666652455	30.672	-1.0062475254510153	0.0639414921604767	0.7519	187.63693653678172	-13.114707666652455	30.672	-0.9328303000701811	0.05883088866660568	-0.35548074182671746	-0.666369461006264	0.041110029267035164	0.744487546525719	2.8919	0.17762	0.0	0.0	0.0
2021-10-01T23:29:52.000000	-1.0485	-0.06205	0.54845	171.19	8.9568	32.656	-1.048202328388564	0.06689044222303273	0.54845	170.99752546853682	-12.086631039173096	32.656	-1.048202328388564	0.06689044222303273	0.7444500000000001	170.99752546853682	-12.086631039173096	32.656	-0.9328303000701811	0.05883088866660568	-0.35548074182671746	-0.666369461006264	0.041110029267035164	0.744487546525719	2.8919	0.17762	0.0	0.0	0.0
2021-10-01T23:29:52.000000	-1.0903	-0.064221	0.53996	156.54	8.0638	33.645	-1.0899533695710142	0.06985756223768436	0.53996	156.3484968668702	-11.177835117332508	33.645	-1.0899533695710142	0.06985756223768436	0.73596	156.3484968668702	-11.177835117332508	33.645	-0.9328303000701811	0.05883088866660568	-0.35548074182671746	-0.666369461006264	0.041110029267035164	0.744487546525719	2.8919	0.17762	0.0	0.0	0.0
2021-10-01T23:29:52.000000	-1.132	-0.066347	0.53057	143.65	7.2808	33.83	-1.1315996504169392	0.07285709015092806	0.53057	143.45968461266233	-10.375521166450064	33.83	-1.1315996504169392	0.07285709015092806	0.7265699999999999	143.45968461266233	-10.375521166450064	33.83	-0.9328303000701811	0.05883088866660568	-0.35548074182671746	-0.666369461006264	0.041110029267035164	0.744487546525719	2.8919	0.17762	0.0	0.0	0.0
2021-10-01T23:29:52.000000	-1.1734	-0.068431	0.52045	132.31	6.5949	33.372	-1.1729430455590233	0.07586154253456003	0.52045	132.1210904610158	-9.666760646777064	33.372	-1.1729430455590233	0.07586154253456003	0.71645	132.1210904610158	-9.666760646777064	33.372	-0.9328303000701811	0.05883088866660568	-0.35548074182671746	-0.666369461006264	0.041110029267035164	0.744487546525719	2.8919	0.17762	0.0	0.0	0.0
2021-10-01T23:29:52.000000	-1.2147	-0.070472	0.50976	122.36	5.995	32.411	-1.2141819254249204	0.07889641788720578	0.50976	122.17255996079373	-9.042965090403523	32.411	-1.2141819254249204	0.07889641788720578	0.7057599999999999	122.17255996079373	-9.042965090403523	32.411	-0.9328303000701811	0.05883088866660568	-0.35548074182671746	-0.666369461006264	0.041110029267035164	0.744487546525719	2.8919	0.17762	0.0	0.0	0.0
2021-10-01T23:29:52.000000	-1.2559	-0.072473	0.49866	113.65	5.4718	31.07	-1.2553166576051387	0.0819587388144981	0.49866	113.46408386305497	-8.494984894490878	31.07	-1.2553166576051387	0.0819587388144981	0.69466	113.46408386305497	-8.494984894490878	31.07	-0.9328303000701811	0.05883088866660568	-0.35548074182671746	-0.666369461006264	0.041110029267035164	0.744487546525719	2.8919	0.17762	0.0	0.0	0.0
2021-10-01T23:29:52.000000	-1.297	-0.074436	0.48731	106.07	5.017	29.465	-1.2963474871600158	0.08504652038685863	0.48731	105.88547404059221	-8.017579198178733	29.465	-1.2963474871600158	0.08504652038685863	0.6833100000000001	105.88547404059221	-8.017579198178733	29.465	-0.9328303000701811	0.05883088866660568	-0.35548074182671746	-0.666369461006264	0.041110029267035164	0.744487546525719	2.8919	0.17762	0.0	0.0	0.0
2021-10-01T23:29:52.000000	-1.3381	-0.076363	0.47586	99.492	4.623	27.699	-1.3373739056288028	0.08817003069162746	0.47586	99.30876377111257	-7.602606872209037	27.699	-1.3373739056288028	0.08817003069162746	0.67186	99.30876377111257	-7.602606872209037	27.699	-0.9328303000701811	0.05883088866660568	-0.35548074182671746	-0.666369461006264	0.041110029267035164	0.744487546525719	2.8919	0.17762	0.0	0.0	0.0
2021-10-01T23:29:52.000000	-1.3793	-0.078257	0.46446	93.812	4.2831	25.866	-1.378495527080918	0.09133854535135542	0.46446	93.62991576441412	-7.243974293073899	25.866	-1.378495527080918	0.09133854535135542	0.66046	93.62991576441412	-7.243974293073899	25.866	-0.9328303000701811	0.05883088866660568	-0.35548074182671746	-0.666369461006264	0.041110029267035164	0.744487546525719	2.8919	0.17762	0.0	0.0	0.0
2021-10-01T23:29:52.000000	-1.4204	-0.08012	0.45321	88.922	3.9904	24.053	-1.4195141036188772	0.09452557340262782	0.45321	88.74089836510474	-6.935296209546531	24.053	-1.4195141036188772	0.09452557340262782	0.6492100000000001	88.74089836510474	-6.935296209546531	24.053	-0.9328303000701811	0.05883088866660568	-0.35548074182671746	-0.666369461006264	0.041110029267035164	0.744487546525719	2.8919	0.17762	0.0	0.0	0.0
2021-10-01T23:29:52.000000	-1.4617	-0.081955	0.4422	84.716	3.7387	22.329	-1.4607277422699227	0.09776489650183202	0.4422	84.53575061848892	-6.669737705386125	22.329	-1.4607277422699227	0.09776489650183202	0.6382	84.53575061848892	-6.669737705386125	22.329	-0.9328303000701811	0.05883088866660568	-0.35548074182671746	-0.666369461006264	0.041110029267035164	0.744487546525719	2.8919	0.17762	0.0	0.0	0.0
2021-10-01T23:29:52.000000	-1.503	-0.083763	0.43147	81.089	3.5217	20.747	-1.5019380726064004	0.1010310161503424	0.43147	80.90949178164337	-6.440685640999966	20.747	-1.5019380726064004	0.1010310161503424	0.62747	80.90949178164337	-6.440685640999966	20.747	-0.9328303000701811	0.05883088866660568	-0.35548074182671746	-0.666369461006264	0.041110029267035164	0.744487546525719	2.8919	0.17762	0.0	0.0	0.0
2021-10-01T23:29:52.000000	-1.5444	-0.085547	0.42104	77.943	3.3336	19.344	-1.5432447086977297	0.10433320797070997	0.42104	77.7641496302532	-6.2418883555850595	19.344	-1.5432447086977297	0.10433320797070997	0.61704	77.7641496302532	-6.2418883555850595	19.344	-0.9328303000701811	0.05883088866660568	-0.35548074182671746	-0.666369461006264	0.041110029267035164	0.744487546525719	2.8919	0.17762	0.0	0.0	0.0
2021-10-01T23:29:52.000000	-1.5858	-0.087307	0.4109	75.183	3.1691	18.133	-1.5845484040649984	0.10765921894601634	0.4109	75.00479059945553	-6.066965546451396	18.133	-1.5845484040649984	0.10765921894601634	0.6069	75.00479059945553	-6.066965546451396	18.133	-0.9328303000701811	0.05883088866660568	-0.35548074182671746	-0.666369461006264	0.041110029267035164	0.744487546525719	2.8919	0.17762	0.0	0.0	0.0
2021-10-01T23:29:52.000000	-1.6273	-0.089045	0.40101	72.728	3.0236	17.116	-1.625948650247457	0.1110193171636015	0.40101	72.55046140255344	-5.910557607925134	17.116	-1.625948650247457	0.1110193171636015	0.59701	72.55046140255344	-5.910557607925134	17.116	-0.9328303000701811	0.05883088866660568	-0.35548074182671746	-0.666369461006264	0.041110029267035164	0.744487546525719	2.8919	0.17762	0.0	0.0	0.0
2021-10-01T23:29:52.000000	-1.6689	-0.090762	0.39133	70.508	2.8932	16.279	-1.6674455697752748	0.11441251015867647	0.39133	70.33121163664889	-5.767958040841069	16.279	-1.6674455697752748	0.11441251015867647	0.58733	70.33121163664889	-5.767958040841069	16.279	-0.9328303000701811	0.05883088866660568	-0.35548074182671746	-0.666369461006264	0.041110029267035164	0.744487546525719	2.8919	0.17762	0.0	0.0	0.0
2021-10-01T23:29:52.000000	-1.7105	-0.092458	0.38179	68.469	2.7748	15.602	-1.7089399161695396	0.11782654491432289	0.38179	68.29306835960497	-5.635626856909613	15.602	-1.7089399161695396	0.11782654491432289	0.57779	68.29306835960497	-5.635626856909613	15.602	-0.9328303000701811	0.05883088866660568	-0.35548074182671746	-0.666369461006264	0.041110029267035164	0.744487546525719	2.8919	0.17762	0.0	0.0	0.0
2021-10-01T23:29:52.000000	-1.7521	-0.094135	0.37234	66.566	2.6658	15.06	-1.7504319344905899	0.12125943650096259	0.37234	66.3910520774715	-5.51063060696926	15.06	-1.7504319344905899	0.12125943650096259	0.5683400000000001	66.3910520774715	-5.51063060696926	15.06	-0.9328303000701811	0.05883088866660568	-0.35548074182671746	-0.666369461006264	0.041110029267035164	0.744487546525719	2.8919	0.17762	0.0	0.0	0.0
2021-10-01T23:29:52.000000	-1.7938	-0.095792	0.36294	64.769	2.5644	14.627	-1.7920207486871684	0.12472443040030289	0.36294	64.59516829227037	-5.391079822564951	14.627	-1.7920207486871684	0.12472443040030289	0.55894	64.59516829227037	-5.391079822564951	14.627	-0.9328303000701811	0.05883088866660568	-0.35548074182671746	-0.666369461006264	0.041110029267035164	0.744487546525719	2.8919	0.17762	0.0	0.0	0.0
2021-10-01T23:29:52.000000	-1.8354	-0.097432	0.35352	63.052	2.4691	14.28	-1.833508233391959	0.12819404318413996	0.35352	62.879429124230754	-5.275277416481616	14.28	-1.833508233391959	0.12819404318413996	0.54952	62.879429124230754	-5.275277416481616	14.28	-0.9328303000701811	0.05883088866660568	-0.35548074182671746	-0.666369461006264	0.041110029267035164	0.744487546525719	2.8919	0.17762	0.0	0.0	0.0
2021-10-01T23:29:52.000000	-1.877	-0.099053	0.34407	61.401	2.379	14.0	-1.8749933900235352	0.13168251279897028	0.34407	61.2298297891527	-5.16240118466091	14.0	-1.8749933900235352	0.13168251279897028	0.54007	61.2298297891527	-5.16240118466091	14.0	-0.9328303000701811	0.05883088866660568	-0.35548074182671746	-0.666369461006264	0.041110029267035164	0.744487546525719	2.8919	0.17762	0.0	0.0	0.0
2021-10-01T23:29:52.000000	-1.9186	-0.10066	0.33454	59.804	2.2933	13.768	-1.916476831232743	0.1351848769208483	0.33454	59.634362685431455	-5.051774736903937	13.768	-1.916476831232743	0.1351848769208483	0.53054	59.634362685431455	-5.051774736903937	13.768	-0.9328303000701811	0.05883088866660568	-0.35548074182671746	-0.666369461006264	0.041110029267035164	0.744487546525719	2.8919	0.17762	0.0	0.0	0.0
2021-10-01T23:29:52.000000	-1.9602	-0.10224	0.32491	58.251	2.2114	13.572	-1.9579569641273824	0.13871403759203244	0.32491	58.08302964707431	-4.942768250392341	13.572	-1.9579569641273824	0.13871403759203244	0.52091	58.08302964707431	-4.942768250392341	13.572	-0.9328303000701811	0.05883088866660568	-0.35548074182671746	-0.666369461006264	0.041110029267035164	0.744487546525719	2.8919	0.17762	0.0	0.0	0.0
2021-10-01T23:29:52.000000	-2.0018	-0.10381	0.31516	56.738	2.1329	13.402	-1.99943587172033	0.1422531229111078	0.31516	56.571811802857134	-4.835288590365043	13.402	-1.99943587172033	0.1422531229111078	0.5111600000000001	56.571811802857134	-4.835288590365043	13.402	-0.9328303000701811	0.05883088866660568	-0.35548074182671746	-0.666369461006264	0.041110029267035164	0.744487546525719	2.8919	0.17762	0.0	0.0	0.0
2021-10-01T23:29:52.000000	-2.0433	-0.10537	0.30528	55.257	2.0574	13.251	-2.0408143075326746	0.14578987986115616	0.30528	55.09272042239929	-4.728752501384228	13.251	-2.0408143075326746	0.14578987986115616	0.50128	55.09272042239929	-4.728752501384228	13.251	-0.9328303000701811	0.05883088866660568	-0.35548074182671746	-0.666369461006264	0.041110029267035164	0.744487546525719	2.8919	0.17762	0.0	0.0	0.0
2021-10-01T23:29:52.000000	-2.0848	-0.1069	0.29525	53.803	1.9846	13.115	-2.082189067439943	0.14935641075487804	0.29525	53.64075642270445	-4.622845072040722	13.115	-2.082189067439943	0.14935641075487804	0.49125	53.64075642270445	-4.622845072040722	13.115	-0.9328303000701811	0.05883088866660568	-0.35548074182671746	-0.666369461006264	0.041110029267035164	0.744487546525719	2.8919	0.17762	0.0	0.0	0.0
2021-10-01T23:29:52.000000	-2.1262	-0.10843	0.28506	52.37	1.914	12.988	-2.1234645808683	0.1529106886316816	0.28506	52.20990374995329	-4.517327353713986	12.988	-2.1234645808683	0.1529106886316816	0.48106	52.20990374995329	-4.517327353713986	12.988	-0.9328303000701811	0.05883088866660568	-0.35548074182671746	-0.666369461006264	0.041110029267035164	0.744487546525719	2.8919	0.17762	0.0	0.0	0.0
2021-10-01T23:29:52.000000	-2.1676	-0.10993	0.27469	50.952	1.8454	12.87	-2.1647364183915814	0.15649474045215883	0.27469	50.794183109377286	-4.411662658346751	12.87	-2.1647364183915814	0.15649474045215883	0.47069	50.794183109377286	-4.411662658346751	12.87	-0.9328303000701811	0.05883088866660568	-0.35548074182671746	-0.666369461006264	0.041110029267035164	0.744487546525719	2.8919	0.17762	0.0	0.0	0.0
2021-10-01T23:29:52.000000	-2.209	-0.11142	0.26414	49.54	1.7784	12.756	-2.2060070306131707	0.16008871692052717	0.26414	49.38461330580668	-4.305145200332021	12.756	-2.2060070306131707	0.16008871692052717	0.46014	49.38461330580668	-4.305145200332021	12.756	-0.9328303000701811	0.05883088866660568	-0.35548074182671746	-0.666369461006264	0.041110029267035164	0.744487546525719	2.8919	0.17762	0.0	0.0	0.0
2021-10-01T23:29:52.000000	-2.2503	-0.1129	0.2534	48.128	1.7126	12.644	-2.2471771710541564	0.16368036501986852	0.2534	47.97519053843909	-4.197436784570348	12.644	-2.2471771710541564	0.16368036501986852	0.4494	47.97519053843909	-4.197436784570348	12.644	-0.9328303000701811	0.05883088866660568	-0.35548074182671746	-0.666369461006264	0.041110029267035164	0.744487546525719	2.8919	0.17762	0.0	0.0	0.0
2021-10-01T23:29:52.000000	-2.2916	-0.11436	0.24245	46.707	1.6478	12.53	-2.2883448608917587	0.1672918624149921	0.24245	46.55695811813862	-4.087633132496915	12.53	-2.2883448608917587	0.1672918624149921	0.43845	46.55695811813862	-4.087633132496915	12.53	-0.9328303000701811	0.05883088866660568	-0.35548074182671746	-0.666369461006264	0.041110029267035164	0.744487546525719	2.8919	0.17762	0.0	0.0	0.0
2021-10-01T23:29:52.000000	-2.3328	-0.11581	0.23127	45.269	1.5836	12.412	-2.3294120789487573	0.17090103144108876	0.23127	45.12192731452463	-3.975150988673908	12.412	-2.3294120789487573	0.17090103144108876	0.42727000000000004	45.12192731452463	-3.975150988673908	12.412	-0.9328303000701811	0.05883088866660568	-0.35548074182671746	-0.666369461006264	0.041110029267035164	0.744487546525719	2.8919	0.17762	0.0	0.0	0.0
2021-10-01T23:29:52.000000	-2.3739	-0.11724	0.21986	43.805	1.5198	12.285	-2.37037759992346	0.17451779674604945	0.21986	43.66114143846125	-3.859086074536509	12.285	-2.37037759992346	0.17451779674604945	0.41586	43.66114143846125	-3.859086074536509	12.285	-0.9328303000701811	0.05883088866660568	-0.35548074182671746	-0.666369461006264	0.041110029267035164	0.744487546525719	2.8919	0.17762	0.0	0.0	0.0
2021-10-01T23:29:52.000000	-2.415	-0.11866	0.20821	42.306	1.4559	12.148	-2.411341895596472	0.1781444866989014	0.20821	42.16560704176179	-3.7388318509566347	12.148	-2.411341895596472	0.1781444866989014	0.40421	42.16560704176179	-3.7388318509566347	12.148	-0.9328303000701811	0.05883088866660568	-0.35548074182671746	-0.666369461006264	0.041110029267035164	0.744487546525719	2.8919	0.17762	0.0	0.0	0.0
2021-10-01T23:29:52.000000	-2.456	-0.12007	0.19629	40.761	1.3918	11.996	-2.452205719488879	0.18176884828272621	0.19629	40.62439475872906	-3.6131397325521903	11.996	-2.452205719488879	0.18176884828272621	0.39229	40.62439475872906	-3.6131397325521903	11.996	-0.9328303000701811	0.05883088866660568	-0.35548074182671746	-0.666369461006264	0.041110029267035164	0.744487546525719	2.8919	0.17762	0.0	0.0	0.0
2021-10-01T23:29:52.000000	-2.4969	-0.12146	0.1841	39.156	1.327	11.827	-2.492967846298991	0.1854008061454152	0.1841	39.02354881723077	-3.4807905293491794	11.827	-2.492967846298991	0.1854008061454152	0.3801	39.02354881723077	-3.4807905293491794	11.827	-0.9328303000701811	0.05883088866660568	-0.35548074182671746	-0.666369461006264	0.041110029267035164	0.744487546525719	2.8919	0.17762	0.0	0.0	0.0
2021-10-01T23:29:52.000000	-2.5377	-0.12284	0.1716	37.475	1.261	11.641	-2.5336295013284995	0.18903043563907712	0.1716	37.347128515556456	-3.3403199910352415	11.641	-2.5336295013284995	0.18903043563907712	0.36760000000000004	37.347128515556456	-3.3403199910352415	11.641	-0.9328303000701811	0.05883088866660568	-0.35548074182671746	-0.666369461006264	0.041110029267035164	0.744487546525719	2.8919	0.17762	0.0	0.0	0.0
2021-10-01T23:29:52.000000	-2.5784	-0.1242	0.15875	35.696	1.1933	11.437	-2.574189459275712	0.19266766141160313	0.15875	35.57323836326091	-3.1895286862829213	11.437	-2.574189459275712	0.19266766141160313	0.35475	35.57323836326091	-3.1895286862829213	11.437	-0.9328303000701811	0.05883088866660568	-0.35548074182671746	-0.666369461006264	0.041110029267035164	0.744487546525719	2.8919	0.17762	0.0	0.0	0.0
2021-10-01T23:29:52.000000	-2.619	-0.12556	0.14552	33.789	1.1228	11.215	-2.6146501707440133	0.1962926341672109	0.14552	33.671969633484494	-3.0258324212847745	11.215	-2.6146501707440133	0.1962926341672109	0.34152000000000005	33.671969633484494	-3.0258324212847745	11.215	-0.9328303000701811	0.05883088866660568	-0.35548074182671746	-0.666369461006264	0.041110029267035164	0.744487546525719	2.8919	0.17762	0.0	0.0	0.0
2021-10-01T23:29:52.000000	-2.6595	-0.1269	0.13183	31.712	1.0483	10.976	-2.6550091851300186	0.1999252032016828	0.13183	31.601491768881186	-2.845275886682079	10.976	-2.6550091851300186	0.1999252032016828	0.32783	31.601491768881186	-2.845275886682079	10.976	-0.9328303000701811	0.05883088866660568	-0.35548074182671746	-0.666369461006264	0.041110029267035164	0.744487546525719	2.8919	0.17762	0.0	0.0	0.0
2021-10-01T23:29:52.000000	-2.6997	-0.12822	0.11755	29.401	0.96774	10.722	-2.6950680094759045	0.2035408624811823	0.11755	29.298034610798897	-2.64206162911274	10.722	-2.6950680094759045	0.2035408624811823	0.31355	29.298034610798897	-2.64206162911274	10.722	-0.9328303000701811	0.05883088866660568	-0.35548074182671746	-0.666369461006264	0.041110029267035164	0.744487546525719	2.8919	0.17762	0.0	0.0	0.0
2021-10-01T23:29:52.000000	-2.7397	-0.12954	0.10249	26.759	0.87804	10.457	-2.7349283408639677	0.2071320157268454	0.10249	26.664951681772042	-2.407361013716541	10.457	-2.7349283408639677	0.2071320157268454	0.29849000000000003	26.664951681772042	-2.407361013716541	10.457	-0.9328303000701811	0.05883088866660568	-0.35548074182671746	-0.666369461006264	0.041110029267035164	0.744487546525719	2.8919	0.17762	0.0	0.0	0.0
2021-10-01T23:29:52.000000	-2.7792	-0.13083	0.086319	23.627	0.77389	10.184	-2.774288763952395	0.2106916778315907	0.086319	23.543790445132412	-2.1269617316236857	10.184	-2.774288763952395	0.2106916778315907	0.282319	23.543790445132412	-2.1269617316236857	10.184	-0.9328303000701811	0.05883088866660568	-0.35548074182671746	-0.666369461006264	0.041110029267035164	0.744487546525719	2.8919	0.17762	0.0	0.0	0.0
2021-10-01T23:29:52.000000	-2.8051	-0.13168	0.074626	21.132	0.69192	10.0	-2.8000977526343704	0.21302161414266635	0.074626	21.057546998313764	-1.9026012982774265	10.0	-2.8000977526343704	0.21302161414266635	0.27062600000000003	21.057546998313764	-1.9026012982774265	10.0	-0.9328303000701811	0.05883088866660568	-0.35548074182671746	-0.666369461006264	0.041110029267035164	0.744487546525719	2.8919	0.17762	0.0	0.0	0.0
2021-10-01T23:29:52.000000	-2.8305	-0.13251	0.061817	18.143	0.5943	9.8171	-2.8254080583184025	0.21531013466493312	0.061817	18.079108348522848	-1.6332430353047231	9.8171	-2.8254080583184025	0.21531013466493312	0.257817	18.079108348522848	-1.6332430353047231	9.8171	-0.9328303000701811	0.05883088866660568	-0.35548074182671746	-0.666369461006264	0.041110029267035164	0.744487546525719	2.8919	0.17762	0.0	0.0	0.0
2021-10-01T23:29:52.000000	-2.847	-0.13305	0.052355	15.75	0.51627	9.6973	-2.8418498936302172	0.2167959514703202	0.052355	15.694579079060869	-1.41747036794595	9.6973	-2.8418498936302172	0.2167959514703202	0.248355	15.694579079060869	-1.41747036794595	9.6973	-0.9328303000701811	0.05883088866660568	-0.35548074182671746	-0.666369461006264	0.041110029267035164	0.744487546525719	2.8919	0.17762	0.0	0.0	0.0
2021-10-01T23:29:52.000000	-2.8627	-0.13357	0.041767	12.88	0.42265	9.5818	-2.857495306507353	0.21820359343614357	0.041767	12.834733859851793	-1.1587233359494884	9.5818	-2.857495306507353	0.21820359343614357	0.237767	12.834733859851793	-1.1587233359494884	9.5818	-0.9328303000701811	0.05883088866660568	-0.35548074182671746	-0.666369461006264	0.041110029267035164	0.744487546525719	2.8919	0.17762	0.0	0.0	0.0
2021-10-01T23:29:52.000000	-2.8725	-0.13389	0.033789	10.59	0.34777	9.5093	-2.8672606710948534	0.21908680036161404	0.033789	10.552814433701947	-0.9524450119307883	9.5093	-2.8672606710948534	0.21908680036161404	0.22978900000000002	10.552814433701947	-0.9524450119307883	9.5093	-0.9328303000701811	0.05883088866660568	-0.35548074182671746	-0.666369461006264	0.041110029267035164	0.744487546525719	2.8919	0.17762	0.0	0.0	0.0
2021-10-01T23:29:52.000000	-2.8814	-0.13418	0.024738	7.8698	0.25867	9.444	-2.8761291414670715	0.21988950407849384	0.024738	7.842194276267531	-0.7075670584310476	9.444	-2.8761291414670715	0.21988950407849384	0.22073800000000002	7.842194276267531	-0.7075670584310476	9.444	-0.9328303000701811	0.05883088866660568	-0.35548074182671746	-0.666369461006264	0.041110029267035164	0.744487546525719	2.8919	0.17762	0.0	0.0	0.0
2021-10-01T23:29:52.000000	-2.8863	-0.13434	0.017907	5.7456	0.18895	9.4073	-2.8810118237608213	0.220331107541229	0.017907	5.725457767826523	-0.5164831181509522	9.4073	-2.8810118237608213	0.220331107541229	0.213907	5.725457767826523	-0.5164831181509522	9.4073	-0.9328303000701811	0.05883088866660568	-0.35548074182671746	-0.666369461006264	0.041110029267035164	0.744487546525719	2.8919	0.17762	0.0	0.0	0.0
2021-10-01T23:29:52.000000	-2.89	-0.13446	0.010325	3.3345	0.10971	9.38	-2.884698647100862	0.22066537339251002	0.010325	3.322816624176787	-0.2996935371248096	9.38	-2.884698647100862	0.22066537339251002	0.206325	3.322816624176787	-0.2996935371248096	9.38	-0.9328303000701811	0.05883088866660568	-0.35548074182671746	-0.666369461006264	0.041110029267035164	0.744487546525719	2.8919	0.17762	0.0	0.0	0.0
2021-10-01T23:29:52.000000	-2.8917	-0.13452	0.0021004	0.68046	0.022392	9.3669	-2.886393189052515	0.22081412679277315	0.0021004	0.6780762859519369	-0.061153607363973114	9.3669	-2.886393189052515	0.22081412679277315	0.1981004	0.6780762859519369	-0.061153607363973114	9.3669	-0.9328303000701811	0.05883088866660568	-0.35548074182671746	-0.666369461006264	0.041110029267035164	0.744487546525719	2.8919	0.17762	0.0	0.0	0.0
2021-10-01T23:29:52.000000	-2.8911	-0.1345	-0.0062863	-2.0343	-0.066939	9.3714	-2.8857952595756595	0.220760457987046	-0.0062863	-2.027173167498755	0.18282852264912844	9.3714	-2.8857952595756595	0.220760457987046	0.1897137	-2.027173167498755	0.18282852264912844	9.3714	-0.9328303000701811	0.05883088866660568	-0.35548074182671746	-0.666369461006264	0.041110029267035164	0.744487546525719	2.8919	0.17762	0.0	0.0	0.0
2021-10-01T23:29:52.000000	-2.8883	-0.13441	-0.014223	-4.5801	-0.15066	9.3922	-2.8830053304509016	0.2205066953443557	-0.014223	-4.564048375930865	0.4116756827441118	9.3922	-2.8830053304509016	0.2205066953443557	0.18177700000000002	-4.564048375930865	0.4116756827441118	9.3922	-0.9328303000701811	0.05883088866660568	-0.35548074182671746	-0.666369461006264	0.041110029267035164	0.744487546525719	2.8919	0.17762	0.0	0.0	0.0
2021-10-01T23:29:52.000000	-2.8786	-0.13409	-0.027907	-8.8357	-0.29033	9.4647	-2.873339212342313	0.2196357414358035	-0.027907	-8.804695321233446	0.7944975136209192	9.4647	-2.873339212342313	0.2196357414358035	0.168093	-8.804695321233446	0.7944975136209192	9.4647	-0.9328303000701811	0.05883088866660568	-0.35548074182671746	-0.666369461006264	0.041110029267035164	0.744487546525719	2.8919	0.17762	0.0	0.0	0.0
2021-10-01T23:29:52.000000	-2.8661	-0.13368	-0.039213	-12.159	-0.39908	9.5571	-2.8608831651089663	0.218511024884561	-0.039213	-12.116278710809691	1.093771479048439	9.5571	-2.8608831651089663	0.218511024884561	0.156787	-12.116278710809691	1.093771479048439	9.5571	-0.9328303000701811	0.05883088866660568	-0.35548074182671746	-0.666369461006264	0.041110029267035164	0.744487546525719	2.8919	0.17762	0.0	0.0	0.0
2021-10-01T23:29:52.000000	-2.8523	-0.13323	-0.048981	-14.857	-0.48716	9.6582	-2.8471320124429984	0.21726671770494604	-0.048981	-14.80474116915311	1.3369415768772293	9.6582	-2.8471320124429984	0.21726671770494604	0.147019	-14.80474116915311	1.3369415768772293	9.6582	-0.9328303000701811	0.05883088866660568	-0.35548074182671746	-0.666369461006264	0.041110029267035164	0.744487546525719	2.8919	0.17762	0.0	0.0	0.0
2021-10-01T23:29:52.000000	-2.8231	-0.13227	-0.065764	-19.094	-0.62533	9.8712	-2.818034411638322	0.21464160296237123	-0.065764	-19.026744474124317	1.7189730437909205	9.8712	-2.818034411638322	0.21464160296237123	0.13023600000000002	-19.026744474124317	1.7189730437909205	9.8712	-0.9328303000701811	0.05883088866660568	-0.35548074182671746	-0.666369461006264	0.041110029267035164	0.744487546525719	2.8919	0.17762	0.0	0.0	0.0
2021-10-01T23:29:52.000000	-2.7927	-0.13127	-0.080375	-22.385	-0.733	10.089	-2.7877409518799356	0.21190915060834212	-0.080375	-22.306138918429316	2.015361146726094	10.089	-2.7877409518799356	0.21190915060834212	0.115625	-22.306138918429316	2.015361146726094	10.089	-0.9328303000701811	0.05883088866660568	-0.35548074182671746	-0.666369461006264	0.041110029267035164	0.744487546525719	2.8919	0.17762	0.0	0.0	0.0
2021-10-01T23:29:52.000000	-2.7617	-0.13026	-0.093679	-25.095	-0.82247	10.306	-2.756850787946387	0.20911310480069473	-0.093679	-25.006681271177317	2.258622080528199	10.306	-2.756850787946387	0.20911310480069473	0.10232100000000001	-25.006681271177317	2.258622080528199	10.306	-0.9328303000701811	0.05883088866660568	-0.35548074182671746	-0.666369461006264	0.041110029267035164	0.744487546525719	2.8919	0.17762	0.0	0.0	0.0
2021-10-01T23:29:52.000000	-2.7303	-0.12923	-0.10611	-27.417	-0.90017	10.52	-2.7255611874938066	0.20628789622115676	-0.10611	-27.320705105656053	2.4660226192554244	10.52	-2.7255611874938066	0.20628789622115676	0.08989000000000001	-27.320705105656053	2.4660226192554244	10.52	-0.9328303000701811	0.05883088866660568	-0.35548074182671746	-0.666369461006264	0.041110029267035164	0.744487546525719	2.8919	0.17762	0.0	0.0	0.0
2021-10-01T23:29:52.000000	-2.6987	-0.12819	-0.11791	-29.462	-0.96985	10.729	-2.6940718687817107	0.20344810625567342	-0.11791	-29.358833501592102	2.6474418687278316	10.729	-2.6940718687817107	0.20344810625567342	0.07809	-29.358833501592102	2.6474418687278316	10.729	-0.9328303000701811	0.05883088866660568	-0.35548074182671746	-0.666369461006264	0.041110029267035164	0.744487546525719	2.8919	0.17762	0.0	0.0	0.0
2021-10-01T23:29:52.000000	-2.6669	-0.12714	-0.12923	-31.304	-1.0339	10.93	-2.6623828318100995	0.20059373490424476	-0.12923	-31.194801700484593	2.809575070618931	10.93	-2.6623828318100995	0.20059373490424476	0.06677	-31.194801700484593	2.809575070618931	10.93	-0.9328303000701811	0.05883088866660568	-0.35548074182671746	-0.666369461006264	0.041110029267035164	0.744487546525719	2.8919	0.17762	0.0	0.0	0.0
2021-10-01T23:29:52.000000	-2.635	-0.12609	-0.14018	-32.992	-1.0939	11.122	-2.6305945483595763	0.19772711053589787	-0.14018	-32.87743407466764	2.9568581088518577	11.122	-2.6305945483595763	0.19772711053589787	0.05582000000000001	-32.87743407466764	2.9568581088518577	11.122	-0.9328303000701811	0.05883088866660568	-0.35548074182671746	-0.666369461006264	0.041110029267035164	0.744487546525719	2.8919	0.17762	0.0	0.0	0.0
2021-10-01T23:29:52.000000	-2.603	-0.12502	-0.1508	-34.561	-1.151	11.304	-2.598704567826758	0.19486808244641515	-0.1508	-34.44160780145496	3.092438204840512	11.304	-2.598704567826758	0.19486808244641515	0.04520000000000002	-34.44160780145496	3.092438204840512	11.304	-0.9328303000701811	0.05883088866660568	-0.35548074182671746	-0.666369461006264	0.041110029267035164	0.744487546525719	2.8919	0.17762	0.0	0.0	0.0
2021-10-01T23:29:52.000000	-2.5709	-0.12395	-0.16116	-36.035	-1.206	11.476	-2.5667153408150276	0.19199680134001407	-0.16116	-35.911240059920715	3.218462110813978	11.476	-2.5667153408150276	0.19199680134001407	0.03484000000000001	-35.911240059920715	3.218462110813978	11.476	-0.9328303000701811	0.05883088866660568	-0.35548074182671746	-0.666369461006264	0.041110029267035164	0.744487546525719	2.8919	0.17762	0.0	0.0	0.0
2021-10-01T23:29:52.000000	-2.5387	-0.12287	-0.17129	-37.433	-1.2594	11.636	-2.5346256420226934	0.18912319186458604	-0.17129	-37.30524894614279	3.336761667592166	11.636	-2.5346256420226934	0.18912319186458604	0.02471000000000001	-37.30524894614279	3.336761667592166	11.636	-0.9328303000701811	0.05883088866660568	-0.35548074182671746	-0.666369461006264	0.041110029267035164	0.744487546525719	2.8919	0.17762	0.0	0.0	0.0
2021-10-01T23:29:52.000000	-2.5065	-0.12178	-0.1812	-38.77	-1.3117	11.785	-2.5025347179286674	0.18625950703704913	-0.1812	-38.63858269704252	3.4486785953182535	11.785	-2.5025347179286674	0.18625950703704913	0.014800000000000008	-38.63858269704252	3.4486785953182535	11.785	-0.9328303000701811	0.05883088866660568	-0.35548074182671746	-0.666369461006264	0.041110029267035164	0.744487546525719	2.8919	0.17762	0.0	0.0	0.0
2021-10-01T23:29:52.000000	-2.4742	-0.12069	-0.19091	-40.056	-1.3631	11.923	-2.4703445473557295	0.18338356919259402	-0.19091	-39.92119046654494	3.5552397027262383	11.923	-2.4703445473557295	0.18338356919259402	0.005090000000000011	-39.92119046654494	3.5552397027262383	11.923	-0.9328303000701811	0.05883088866660568	-0.35548074182671746	-0.666369461006264	0.041110029267035164	0.744487546525719	2.8919	0.17762	0.0	0.0	0.0
2021-10-01T23:29:52.000000	-2.4418	-0.11958	-0.20045	-41.301	-1.4141	12.05	-2.4380526797004967	0.180515227627003	-0.20045	-41.163058167625834	3.65717405911339	12.05	-2.4380526797004967	0.180515227627003	-0.004449999999999982	-41.163058167625834	3.65717405911339	12.05	-0.9328303000701811	0.05883088866660568	-0.35548074182671746	-0.666369461006264	0.041110029267035164	0.744487546525719	2.8919	0.17762	0.0	0.0	0.0
2021-10-01T23:29:52.000000	-2.4094	-0.11847	-0.20981	-42.513	-1.4646	12.167	-2.4057608120452634	0.177646886061412	-0.20981	-42.37211326558122	3.7555611523120778	12.167	-2.4057608120452634	0.177646886061412	-0.013809999999999989	-42.37211326558122	3.7555611523120778	12.167	-0.9328303000701811	0.05883088866660568	-0.35548074182671746	-0.666369461006264	0.041110029267035164	0.744487546525719	2.8919	0.17762	0.0	0.0	0.0
2021-10-01T23:29:52.000000	-2.377	-0.11735	-0.21901	-43.696	-1.5151	12.276	-2.3734677190883375	0.1747884691437121	-0.21901	-43.552386884652165	3.8503948706044744	12.276	-2.3734677190883375	0.1747884691437121	-0.023010000000000003	-43.552386884652165	3.8503948706044744	12.276	-0.9328303000701811	0.05883088866660568	-0.35548074182671746	-0.666369461006264	0.041110029267035164	0.744487546525719	2.8919	0.17762	0.0	0.0	0.0
2021-10-01T23:29:52.000000	-2.3445	-0.11622	-0.22806	-44.857	-1.5655	12.377	-2.3410741543508093	0.17192772385698524	-0.22806	-44.7108140253456	3.9426321716537687	12.377	-2.3410741543508093	0.17192772385698524	-0.032060000000000005	-44.7108140253456	3.9426321716537687	12.377	-0.9328303000701811	0.05883088866660568	-0.35548074182671746	-0.666369461006264	0.041110029267035164	0.744487546525719	2.8919	0.17762	0.0	0.0	0.0
2021-10-01T23:29:52.000000	-2.3119	-0.11508	-0.23696	-46.0	-1.6161	12.472	-2.3085801178326766	0.1690646502012313	-0.23696	-45.85140130586873	4.032465436699954	12.472	-2.3085801178326766	0.1690646502012313	-0.040959999999999996	-45.85140130586873	4.032465436699954	12.472	-0.9328303000701811	0.05883088866660568	-0.35548074182671746	-0.666369461006264	0.041110029267035164	0.744487546525719	2.8919	0.17762	0.0	0.0	0.0
2021-10-01T23:29:52.000000	-2.2794	-0.11393	-0.24572	-47.13	-1.6669	12.564	-2.2761841024917637	0.1662237542102867	-0.24572	-46.97911105016715	4.120507316588943	12.564	-2.2761841024917637	0.1662237542102867	-0.049719999999999986	-46.97911105016715	4.120507316588943	12.564	-0.9328303000701811	0.05883088866660568	-0.35548074182671746	-0.666369461006264	0.041110029267035164	0.744487546525719	2.8919	0.17762	0.0	0.0	0.0
2021-10-01T23:29:52.000000	-2.2467	-0.11277	-0.25434	-48.251	-1.7183	12.653	-2.2435883688913365	0.16336827683339694	-0.25434	-48.09796212946501	4.206850946081818	12.653	-2.2435883688913365	0.16336827683339694	-0.05834	-48.09796212946501	4.206850946081818	12.653	-0.9328303000701811	0.05883088866660568	-0.35548074182671746	-0.666369461006264	0.041110029267035164	0.744487546525719	2.8919	0.17762	0.0	0.0	0.0
2021-10-01T23:29:52.000000	-2.2141	-0.11161	-0.26283	-49.366	-1.7702	12.742	-2.21109188176982	0.16052505247342536	-0.26283	-49.210919685112756	4.29196316216504	12.742	-2.21109188176982	0.16052505247342536	-0.06683	-49.210919685112756	4.29196316216504	12.742	-0.9328303000701811	0.05883088866660568	-0.35548074182671746	-0.666369461006264	0.041110029267035164	0.744487546525719	2.8919	0.17762	0.0	0.0	0.0
2021-10-01T23:29:52.000000	-2.1814	-0.11043	-0.2712	-50.481	-1.8229	12.831	-2.1784936975660085	0.15768942439231787	-0.2712	-50.32397526489585	4.376281406416966	12.831	-2.1784936975660085	0.15768942439231787	-0.07519999999999999	-50.32397526489585	4.376281406416966	12.831	-0.9328303000701811	0.05883088866660568	-0.35548074182671746	-0.666369461006264	0.041110029267035164	0.744487546525719	2.8919	0.17762	0.0	0.0	0.0
2021-10-01T23:29:52.000000	-2.1487	-0.10925	-0.27945	-51.599	-1.8765	12.923	-2.1458955133621966	0.15485379631121038	-0.27945	-51.44011851619855	4.460074022866232	12.923	-2.1458955133621966	0.15485379631121038	-0.08344999999999997	-51.44011851619855	4.460074022866232	12.923	-0.9328303000701811	0.05883088866660568	-0.35548074182671746	-0.666369461006264	0.041110029267035164	0.744487546525719	2.8919	0.17762	0.0	0.0	0.0
2021-10-01T23:29:52.000000	-2.116	-0.10805	-0.28759	-52.723	-1.9313	13.019	-2.1132948785550014	0.1520380175258853	-0.28759	-52.562363592439	4.543410862583653	13.019	-2.1132948785550014	0.1520380175258853	-0.09159	-52.562363592439	4.543410862583653	13.019	-0.9328303000701811	0.05883088866660568	-0.35548074182671746	-0.666369461006264	0.041110029267035164	0.744487546525719	2.8919	0.17762	0.0	0.0	0.0
2021-10-01T23:29:52.000000	-2.0832	-0.10685	-0.29562	-53.857	-1.9873	13.12	-2.0805949972688946	0.14920998572364197	-0.29562	-53.694680352773645	4.626782046245955	13.12	-2.0805949972688946	0.14920998572364197	-0.09961999999999999	-53.694680352773645	4.626782046245955	13.12	-0.9328303000701811	0.05883088866660568	-0.35548074182671746	-0.666369461006264	0.041110029267035164	0.744487546525719	2.8919	0.17762	0.0	0.0	0.0
2021-10-01T23:29:52.000000	-2.0504	-0.10563	-0.30356	-55.004	-2.0447	13.227	-2.047892665379403	0.146401803217181	-0.30356	-54.84007069760368	4.710356671402865	13.227	-2.047892665379403	0.146401803217181	-0.10755999999999999	-54.84007069760368	4.710356671402865	13.227	-0.9328303000701811	0.05883088866660568	-0.35548074182671746	-0.666369461006264	0.041110029267035164	0.744487546525719	2.8919	0.17762	0.0	0.0	0.0
2021-10-01T23:29:52.000000	-2.0176	-0.10441	-0.3114	-56.168	-2.1037	13.343	-2.0151903334899126	0.14359362071072002	-0.3114	-56.00252899211944	4.794426365773287	13.343	-2.0151903334899126	0.14359362071072002	-0.1154	-56.00252899211944	4.794426365773287	13.343	-0.9328303000701811	0.05883088866660568	-0.35548074182671746	-0.666369461006264	0.041110029267035164	0.744487546525719	2.8919	0.17762	0.0	0.0	0.0
2021-10-01T23:29:52.000000	-1.9848	-0.10318	-0.31915	-57.35	-2.1646	13.469	-1.98248677629873	0.14079536285215022	-0.31915	-57.183084460160764	4.878815920089668	13.469	-1.98248677629873	0.14079536285215022	-0.12314999999999998	-57.183084460160764	4.878815920089668	13.469	-0.9328303000701811	0.05883088866660568	-0.35548074182671746	-0.666369461006264	0.041110029267035164	0.744487546525719	2.8919	0.17762	0.0	0.0	0.0
2021-10-01T23:29:52.000000	-1.952	-0.10193	-0.32682	-58.555	-2.2274	13.608	-1.9497807685041637	0.1380169542893628	-0.32682	-58.38669942567327	4.964137985197921	13.608	-1.9497807685041637	0.1380169542893628	-0.13082	-58.38669942567327	4.964137985197921	13.608	-0.9328303000701811	0.05883088866660568	-0.35548074182671746	-0.666369461006264	0.041110029267035164	0.744487546525719	2.8919	0.17762	0.0	0.0	0.0
2021-10-01T23:29:52.000000	-1.9191	-0.10068	-0.33442	-59.785	-2.2923	13.765	-1.9169755142306857	0.13522629270965716	-0.33442	-59.61538332426901	5.050439128478587	13.765	-1.9169755142306857	0.13522629270965716	-0.13842	-59.61538332426901	5.050439128478587	13.765	-0.9328303000701811	0.05883088866660568	-0.35548074182671746	-0.666369461006264	0.041110029267035164	0.744487546525719	2.8919	0.17762	0.0	0.0	0.0
2021-10-01T23:29:52.000000	-1.8862	-0.09941	-0.34196	-61.042	-2.3596	13.944	-1.8841678093538239	0.13245548042573385	-0.34196	-60.871157844577006	5.137666670833297	13.944	-1.8841678093538239	0.13245548042573385	-0.14595999999999998	-60.871157844577006	5.137666670833297	13.944	-0.9328303000701811	0.05883088866660568	-0.35548074182671746	-0.666369461006264	0.041110029267035164	0.744487546525719	2.8919	0.17762	0.0	0.0	0.0
2021-10-01T23:29:52.000000	-1.8534	-0.098134	-0.34945	-62.332	-2.4296	14.152	-1.8514586157748587	0.1297028759474635	-0.34945	-62.1600145343827	5.226258053840407	14.152	-1.8514586157748587	0.1297028759474635	-0.15344999999999998	-62.1600145343827	5.226258053840407	14.152	-0.9328303000701811	0.05883088866660568	-0.35548074182671746	-0.666369461006264	0.041110029267035164	0.744487546525719	2.8919	0.17762	0.0	0.0	0.0
2021-10-01T23:29:52.000000	-1.8205	-0.096846	-0.3569	-63.659	-2.5026	14.396	-1.8186487053549518	0.12694992802974436	-0.3569	-63.48596001189332	5.316405658739915	14.396	-1.8186487053549518	0.12694992802974436	-0.1609	-63.48596001189332	5.316405658739915	14.396	-0.9328303000701811	0.05883088866660568	-0.35548074182671746	-0.666369461006264	0.041110029267035164	0.744487546525719	2.8919	0.17762	0.0	0.0	0.0
2021-10-01T23:29:52.000000	-1.7876	-0.095548	-0.36433	-65.03	-2.579	14.685	-1.785837569633353	0.12420690475991643	-0.36433	-64.8559905427004	5.408570210800448	14.685	-1.785837569633353	0.12420690475991643	-0.16832999999999998	-64.8559905427004	5.408570210800448	14.685	-0.9328303000701811	0.05883088866660568	-0.35548074182671746	-0.666369461006264	0.041110029267035164	0.744487546525719	2.8919	0.17762	0.0	0.0	0.0
2021-10-01T23:29:52.000000	-1.7547	-0.094237	-0.37176	-66.453	-2.6594	15.03	-1.7530248410195548	0.12147678353234695	-0.37176	-66.27811936321834	5.503136472501998	15.03	-1.7530248410195548	0.12147678353234695	-0.17575999999999997	-66.27811936321834	5.503136472501998	15.03	-0.9328303000701811	0.05883088866660568	-0.35548074182671746	-0.666369461006264	0.041110029267035164	0.744487546525719	2.8919	0.17762	0.0	0.0	0.0
2021-10-01T23:29:52.000000	-1.7218	-0.092915	-0.37922	-67.941	-2.7444	15.443	-1.7202107645738953	0.11875757941745783	-0.37922	-67.76532203380724	5.6011018571704625	15.443	-1.7202107645738953	0.11875757941745783	-0.18322	-67.76532203380724	5.6011018571704625	15.443	-0.9328303000701811	0.05883088866660568	-0.35548074182671746	-0.666369461006264	0.041110029267035164	0.744487546525719	2.8919	0.17762	0.0	0.0	0.0
2021-10-01T23:29:52.000000	-1.6889	-0.09158	-0.38672	-69.507	-2.8349	15.935	-1.6873950952360368	0.11605127734482724	-0.38672	-69.3306108738779	5.703166038695011	15.935	-1.6873950952360368	0.11605127734482724	-0.19072	-69.3306108738779	5.703166038695011	15.935	-0.9328303000701811	0.05883088866660568	-0.35548074182671746	-0.666369461006264	0.041110029267035164	0.744487546525719	2.8919	0.17762	0.0	0.0	0.0
2021-10-01T23:29:52.000000	-1.656	-0.090233	-0.3943	-71.172	-2.9321	16.52	-1.654577955536148	0.11335688484966608	-0.3943	-70.99497468020479	5.810711192881531	16.52	-1.654577955536148	0.11335688484966608	-0.19829999999999998	-70.99497468020479	5.810711192881531	16.52	-0.9328303000701811	0.05883088866660568	-0.35548074182671746	-0.666369461006264	0.041110029267035164	0.744487546525719	2.8919	0.17762	0.0	0.0	0.0
2021-10-01T23:29:52.000000	-1.6232	-0.088874	-0.40198	-72.959	-3.0373	17.209	-1.6218585919531407	0.11068665494889258	-0.40198	-72.78139943215764	5.925265309395364	17.209	-1.6218585919531407	0.11068665494889258	-0.20598	-72.78139943215764	5.925265309395364	17.209	-0.9328303000701811	0.05883088866660568	-0.35548074182671746	-0.666369461006264	0.041110029267035164	0.744487546525719	2.8919	0.17762	0.0	0.0	0.0
2021-10-01T23:29:52.000000	-1.5904	-0.0875	-0.40979	-74.897	-3.1521	18.011	-1.589137390417596	0.10803131201995587	-0.40979	-74.71886265689153	6.048793819480218	18.011	-1.589137390417596	0.10803131201995587	-0.21378999999999998	-74.71886265689153	6.048793819480218	18.011	-0.9328303000701811	0.05883088866660568	-0.35548074182671746	-0.666369461006264	0.041110029267035164	0.744487546525719	2.8919	0.17762	0.0	0.0	0.0
2021-10-01T23:29:52.000000	-1.5576	-0.086114	-0.41776	-77.02	-3.2785	18.934	-1.556414718520021	0.10538787866848859	-0.41776	-76.84135321757485	6.183477819310054	18.934	-1.556414718520021	0.10538787866848859	-0.22176	-76.84135321757485	6.183477819310054	18.934	-0.9328303000701811	0.05883088866660568	-0.35548074182671746	-0.666369461006264	0.041110029267035164	0.744487546525719	2.8919	0.17762	0.0	0.0	0.0
2021-10-01T23:29:52.000000	-1.5249	-0.084712	-0.4259	-79.366	-3.4186	19.979	-1.5237893326186507	0.10277257777056543	-0.4259	-79.1868420895494	6.331889279256663	19.979	-1.5237893326186507	0.10277257777056543	-0.2299	-79.1868420895494	6.331889279256663	19.979	-0.9328303000701811	0.05883088866660568	-0.35548074182671746	-0.666369461006264	0.041110029267035164	0.744487546525719	2.8919	0.17762	0.0	0.0	0.0
2021-10-01T23:29:52.000000	-1.4922	-0.083296	-0.43422	-81.98	-3.575	21.142	-1.491162231294912	0.10017117137968994	-0.43422	-81.80030876676543	6.4969616484815464	21.142	-1.491162231294912	0.10017117137968994	-0.23822	-81.80030876676543	6.4969616484815464	21.142	-0.9328303000701811	0.05883088866660568	-0.35548074182671746	-0.666369461006264	0.041110029267035164	0.744487546525719	2.8919	0.17762	0.0	0.0	0.0
2021-10-01T23:29:52.000000	-1.4596	-0.081864	-0.44274	-84.91	-3.7503	22.411	-1.458632415967378	0.09759789744235858	-0.44274	-84.72971013754042	6.681995966653753	22.411	-1.458632415967378	0.09759789744235858	-0.24674000000000001	-84.72971013754042	6.681995966653753	22.411	-0.9328303000701811	0.05883088866660568	-0.35548074182671746	-0.666369461006264	0.041110029267035164	0.744487546525719	2.8919	0.17762	0.0	0.0	0.0
2021-10-01T23:29:52.000000	-1.427	-0.080416	-0.45143	-88.204	-3.9475	23.769	-1.4261006401571377	0.09504050294165314	-0.45143	-88.0230521022597	6.889896287526691	23.769	-1.4261006401571377	0.09504050294165314	-0.25543	-88.0230521022597	6.889896287526691	23.769	-0.9328303000701811	0.05883088866660568	-0.35548074182671746	-0.666369461006264	0.041110029267035164	0.744487546525719	2.8919	0.17762	0.0	0.0	0.0
2021-10-01T23:29:52.000000	-1.3945	-0.07895	-0.46027	-91.916	-4.1696	25.189	-1.3936659052827634	0.0925132258240701	-0.46027	-91.73429535004315	7.124301845868858	25.189	-1.3936659052827634	0.0925132258240701	-0.26427	-91.73429535004315	7.124301845868858	25.189	-0.9328303000701811	0.05883088866660568	-0.35548074182671746	-0.666369461006264	0.041110029267035164	0.744487546525719	2.8919	0.17762	0.0	0.0	0.0
2021-10-01T23:29:52.000000	-1.3728	-0.077962	-0.46624	-94.647	-4.333	26.154	-1.3720083595517387	0.09083487636445921	-0.46624	-94.46473811877031	7.296762991364263	26.154	-1.3720083595517387	0.09083487636445921	-0.27024	-94.46473811877031	7.296762991364263	26.154	-0.9328303000701811	0.05883088866660568	-0.35548074182671746	-0.666369461006264	0.041110029267035164	0.744487546525719	2.8919	0.17762	0.0	0.0	0.0
2021-10-01T23:29:52.000000	-1.3584	-0.077299	-0.47024	-96.591	-4.4494	26.799	-1.3576356290862637	0.08972844608341699	-0.47024	-96.4083521805096	7.4194387388016185	26.799	-1.3576356290862637	0.08972844608341699	-0.27424	-96.4083521805096	7.4194387388016185	26.799	-0.9328303000701811	0.05883088866660568	-0.35548074182671746	-0.666369461006264	0.041110029267035164	0.744487546525719	2.8919	0.17762	0.0	0.0	0.0
2021-10-01T23:29:52.000000	-1.3488	-0.076855	-0.47291	-97.945	-4.5304	27.228	-1.3480535637156086	0.08899281082563372	-0.47291	-97.76207444867988	7.504954939956104	27.228	-1.3480535637156086	0.08899281082563372	-0.27691	-97.76207444867988	7.504954939956104	27.228	-0.9328303000701811	0.05883088866660568	-0.35548074182671746	-0.666369461006264	0.041110029267035164	0.744487546525719	2.8919	0.17762	0.0	0.0	1.0
2021-10-01T23:29:52.000000	-1.3076	-0.074936	-0.48436	-104.28	-4.9098	29.02	-1.3069288790092637	0.08584910778563373	-0.48436	-104.09582683393369	7.90464242073559	29.02	-1.3069288790092637	0.08584910778563373	-0.28836	-104.09582683393369	7.90464242073559	29.02	-0.9328303000701811	0.05883088866660568	-0.35548074182671746	-0.666369461006264	0.041110029267035164	0.744487546525719	2.8919	0.17762	0.0	0.0	0.0
2021-10-01T23:29:52.000000	-1.2665	-0.072983	-0.49575	-111.59	-5.3482	30.677	-1.2658992747560782	0.08275140156538201	-0.49575	-111.40446166855982	8.365241393910006	30.677	-1.2658992747560782	0.08275140156538201	-0.29975	-111.40446166855982	8.365241393910006	30.677	-0.9328303000701811	0.05883088866660568	-0.35548074182671746	-0.666369461006264	0.041110029267035164	0.744487546525719	2.8919	0.17762	0.0	0.0	0.0
2021-10-01T23:29:52.000000	-1.2254	-0.070992	-0.50693	-120.0	-5.853	32.096	-1.2248650143564637	0.07969140900711678	-0.50693	-119.81294377445008	8.894723891187686	32.096	-1.2248650143564637	0.07969140900711678	-0.31093	-119.81294377445008	8.894723891187686	32.096	-0.9328303000701811	0.05883088866660568	-0.35548074182671746	-0.666369461006264	0.041110029267035164	0.744487546525719	2.8919	0.17762	0.0	0.0	0.0
2021-10-01T23:29:52.000000	-1.1841	-0.068961	-0.51774	-129.61	-6.4322	33.167	-1.1836273597922584	0.07664660900657978	-0.51774	-129.42149987186977	9.497403211173935	33.167	-1.1836273597922584	0.07664660900657978	-0.32173999999999997	-129.42149987186977	9.497403211173935	33.167	-0.9328303000701811	0.05883088866660568	-0.35548074182671746	-0.666369461006264	0.041110029267035164	0.744487546525719	2.8919	0.17762	0.0	0.0	0.0
2021-10-01T23:29:52.000000	-1.1427	-0.066889	-0.52803	-140.58	-7.095	33.767	-1.1422854350122047	0.07363024704547842	-0.52803	-140.39005160463432	10.183753504878055	33.767	-1.1422854350122047	0.07363024704547842	-0.33203	-140.39005160463432	10.183753504878055	33.767	-0.9328303000701811	0.05883088866660568	-0.35548074182671746	-0.666369461006264	0.041110029267035164	0.744487546525719	2.8919	0.17762	0.0	0.0	0.0
2021-10-01T23:29:52.000000	-1.1011	-0.064774	-0.53762	-153.05	-7.8518	33.763	-1.1007397484770525	0.07063205503647266	-0.53762	-152.85881835697984	10.960607362178763	33.763	-1.1007397484770525	0.07063205503647266	-0.34162	-152.85881835697984	10.960607362178763	33.763	-0.9328303000701811	0.05883088866660568	-0.35548074182671746	-0.666369461006264	0.041110029267035164	0.744487546525719	2.8919	0.17762	0.0	0.0	0.0
2021-10-01T23:29:52.000000	-1.0593	-0.062614	-0.54635	-167.23	-8.715	32.998	-1.058990055126463	0.06765401790914073	-0.54635	-167.03773710871906	11.841389555219308	32.998	-1.058990055126463	0.06765401790914073	-0.35035	-167.03773710871906	11.841389555219308	32.998	-0.9328303000701811	0.05883088866660568	-0.35548074182671746	-0.666369461006264	0.041110029267035164	0.744487546525719	2.8919	0.17762	0.0	0.0	0.0
2021-10-01T23:29:52.000000	-1.0174	-0.060411	-0.55408	-183.33	-9.6995	31.291	-1.0171358464996874	0.06470640375082266	-0.55408	-183.13705116508774	12.837043694170156	31.291	-1.0171358464996874	0.06470640375082266	-0.35808	-183.13705116508774	12.837043694170156	31.291	-0.9328303000701811	0.05883088866660568	-0.35548074182671746	-0.666369461006264	0.041110029267035164	0.744487546525719	2.8919	0.17762	0.0	0.0	0.0
2021-10-01T23:29:52.000000	-0.97525	-0.058165	-0.56066	-201.63	-10.823	28.426	-0.9750282528783569	0.06177083303614104	-0.56066	-201.43681945103356	13.964311599634994	28.426	-0.9750282528783569	0.06177083303614104	-0.36466000000000004	-201.43681945103356	13.964311599634994	28.426	-0.9328303000701811	0.05883088866660568	-0.35548074182671746	-0.666369461006264	0.041110029267035164	0.744487546525719	2.8919	0.17762	0.0	0.0	0.0
2021-10-01T23:29:52.000000	-0.93293	-0.055878	-0.56595	-222.47	-12.107	24.136	-0.9327469165059399	0.058855123249052274	-0.56595	-222.2771143934943	15.243515536169829	24.136	-0.9327469165059399	0.058855123249052274	-0.36994999999999995	-222.2771143934943	15.243515536169829	24.136	-0.9328303000701811	0.05883088866660568	-0.35548074182671746	-0.666369461006264	0.041110029267035164	0.744487546525719	2.8919	0.17762	0.0	0.0	0.0
2021-10-01T23:29:52.000000	-0.89046	-0.053551	-0.56982	-246.26	-13.578	18.092	-0.8903118092083877	0.05596073252815087	-0.56982	-246.0680936054918	16.698592556227837	18.092	-0.8903118092083877	0.05596073252815087	-0.37382	-246.0680936054918	16.698592556227837	18.092	-0.9328303000701811	0.05883088866660568	-0.35548074182671746	-0.666369461006264	0.041110029267035164	0.744487546525719	2.8919	0.17762	0.0	0.0	0.0
2021-10-01T23:29:52.000000	-0.84787	-0.051188	-0.57216	-273.5	-15.268	9.8789	-0.847753195050051	0.053087366919355845	-0.57216	-273.3099104469993	18.359048871148467	9.8789	-0.847753195050051	0.053087366919355845	-0.37616	-273.3099104469993	18.359048871148467	9.8789	-0.9328303000701811	0.05883088866660568	-0.35548074182671746	-0.666369461006264	0.041110029267035164	0.744487546525719	2.8919	0.17762	0.0	0.0	0.0
2021-10-01T23:29:52.000000	-0.80523	-0.048794	-0.57287	-304.83	-17.218	-1.029	-0.8051411592170135	0.05023864121056437	-0.57287	-304.64276611998906	20.262612732854638	-1.029	-0.8051411592170135	0.05023864121056437	-0.37687	-304.64276611998906	20.262612732854638	-1.029	-0.9328303000701811	0.05883088866660568	-0.35548074182671746	-0.666369461006264	0.041110029267035164	0.744487546525719	2.8919	0.17762	0.0	0.0	0.0
