# Supplementary material for: Direct evidence of substorm-related impulsive injections of electrons at Mercury
Source: Nat Commun. 2023 Jul 18;14:4019. doi: 10.1038/s41467-023-39565-4 (PMC10354196; doi:10.1038/s41467-023-39565-4)
Supplement: Supplementary file 3 — SourceDatafile [file 41467_2023_39565_MOESM3_ESM.zip › SourceDataFile/FieldLinetracing/Final_KT17tracing_001232.txt]

2021-10-01T23:35:32.000000	-0.30796	-0.46267	0.61191	304.27	421.07	-196.68	-0.3623304898326075	-0.4214492930800367	0.61191	353.57103972276866	380.61489417698874	-196.68	-0.3623304898326075	-0.4214492930800367	0.8079099999999999	353.57103972276866	380.61489417698874	-196.68	-0.5977766029064672	-0.6567026825794589	-0.45978768982058055	-0.38697717617239447	-0.4486473621864	0.8055831487343965	2.29	2.9804	0.0	0.0	0.0
2021-10-01T23:35:32.000000	-0.32666	-0.48836	0.62328	278.17	379.54	-158.78	-0.3840373814354224	-0.4446543993487795	0.62328	322.579030800626	342.5958689005586	-158.78	-0.3840373814354224	-0.4446543993487795	0.81928	322.579030800626	342.5958689005586	-158.78	-0.5977766029064672	-0.6567026825794589	-0.45978768982058055	-0.38697717617239447	-0.4486473621864	0.8055831487343965	2.29	2.9804	0.0	0.0	0.0
2021-10-01T23:35:32.000000	-0.34576	-0.51424	0.63348	255.36	343.26	-127.14	-0.4061645396860293	-0.4679990618597818	0.63348	295.4955144228914	309.3841595103905	-127.14	-0.4061645396860293	-0.4679990618597818	0.82948	295.4955144228914	309.3841595103905	-127.14	-0.5977766029064672	-0.6567026825794589	-0.45978768982058055	-0.38697717617239447	-0.4486473621864	0.8055831487343965	2.29	2.9804	0.0	0.0	0.0
2021-10-01T23:35:32.000000	-0.36527	-0.54026	0.6425	235.32	311.42	-100.63	-0.42871576272386036	-0.4914324320718959	0.6425	271.7051594621854	280.2395852152732	-100.63	-0.42871576272386036	-0.4914324320718959	0.8385	271.7051594621854	280.2395852152732	-100.63	-0.5977766029064672	-0.6567026825794589	-0.45978768982058055	-0.38697717617239447	-0.4486473621864	0.8055831487343965	2.29	2.9804	0.0	0.0	0.0
2021-10-01T23:35:32.000000	-0.38516	-0.56637	0.65033	217.62	283.34	-78.352	-0.4516551500967829	-0.5149085626507415	0.65033	250.69788554414302	254.53995793135454	-78.352	-0.4516551500967829	-0.5149085626507415	0.84633	250.69788554414302	254.53995793135454	-78.352	-0.5977766029064672	-0.6567026825794589	-0.45978768982058055	-0.38697717617239447	-0.4486473621864	0.8055831487343965	2.29	2.9804	0.0	0.0	0.0
2021-10-01T23:35:32.000000	-0.40543	-0.59253	0.65696	201.92	258.47	-59.572	-0.47497780059802963	-0.5383877550047533	0.65696	232.06886304741346	231.78108228214154	-59.572	-0.47497780059802963	-0.5383877550047533	0.8529599999999999	232.06886304741346	231.78108228214154	-59.572	-0.5977766029064672	-0.6567026825794589	-0.45978768982058055	-0.38697717617239447	-0.4486473621864	0.8055831487343965	2.29	2.9804	0.0	0.0	0.0
2021-10-01T23:35:32.000000	-0.42604	-0.61869	0.6624	187.91	236.37	-43.713	-0.49863788912757656	-0.5618252871012434	0.6624	215.4565146129297	211.5642581128684	-43.713	-0.49863788912757656	-0.5618252871012434	0.8584	215.4565146129297	211.5642581128684	-43.713	-0.5977766029064672	-0.6567026825794589	-0.45978768982058055	-0.38697717617239447	-0.4486473621864	0.8055831487343965	2.29	2.9804	0.0	0.0	0.0
2021-10-01T23:35:32.000000	-0.44699	-0.64481	0.66664	175.37	216.64	-30.303	-0.5226305144786566	-0.5851814603486465	0.66664	200.59348591941273	193.51945614510797	-30.303	-0.5226305144786566	-0.5851814603486465	0.8626400000000001	200.59348591941273	193.51945614510797	-30.303	-0.5977766029064672	-0.6567026825794589	-0.45978768982058055	-0.38697717617239447	-0.4486473621864	0.8055831487343965	2.29	2.9804	0.0	0.0	0.0
2021-10-01T23:35:32.000000	-0.46826	-0.67083	0.6697	164.09	198.97	-18.955	-0.5469284755453363	-0.6083991774629995	0.6697	187.23337500870102	177.3647436297618	-18.955	-0.5469284755453363	-0.6083991774629995	0.8656999999999999	187.23337500870102	177.3647436297618	-18.955	-0.5977766029064672	-0.6567026825794589	-0.45978768982058055	-0.38697717617239447	-0.4486473621864	0.8055831487343965	2.29	2.9804	0.0	0.0	0.0
2021-10-01T23:35:32.000000	-0.48982	-0.69673	0.67159	153.9	183.11	-9.3546	-0.5714995477805586	-0.6314622650535953	0.67159	175.17683032434883	162.8728344983113	-9.3546	-0.5714995477805586	-0.6314622650535953	0.8675900000000001	175.17683032434883	162.8728344983113	-9.3546	-0.5977766029064672	-0.6567026825794589	-0.45978768982058055	-0.38697717617239447	-0.4486473621864	0.8055831487343965	2.29	2.9804	0.0	0.0	0.0
2021-10-01T23:35:32.000000	-0.51165	-0.72245	0.67234	144.67	168.81	-1.2406	-0.5963165300783899	-0.6543136258364706	0.67234	164.2641989014751	149.8115414754705	-1.2406	-0.5963165300783899	-0.6543136258364706	0.8683400000000001	164.2641989014751	149.8115414754705	-1.2406	-0.5977766029064672	-0.6567026825794589	-0.45978768982058055	-0.38697717617239447	-0.4486473621864	0.8055831487343965	2.29	2.9804	0.0	0.0	0.0
2021-10-01T23:35:32.000000	-0.53373	-0.74797	0.67198	136.26	155.89	5.6032	-0.6213571225396644	-0.6769358611192263	0.67198	154.33448023915042	138.01937512288367	5.6032	-0.6213571225396644	-0.6769358611192263	0.86798	154.33448023915042	138.01937512288367	5.6032	-0.5977766029064672	-0.6567026825794589	-0.45978768982058055	-0.38697717617239447	-0.4486473621864	0.8055831487343965	2.29	2.9804	0.0	0.0	0.0
2021-10-01T23:35:32.000000	-0.55605	-0.77325	0.67053	128.6	144.19	11.357	-0.6466064993097235	-0.6992904976119899	0.67053	145.2985969750673	127.34611818613458	11.357	-0.6466064993097235	-0.6992904976119899	0.86653	145.2985969750673	127.34611818613458	11.357	-0.5977766029064672	-0.6567026825794589	-0.45978768982058055	-0.38697717617239447	-0.4486473621864	0.8055831487343965	2.29	2.9804	0.0	0.0	0.0
2021-10-01T23:35:32.000000	-0.57858	-0.79825	0.66803	121.58	133.57	16.173	-0.6720299852381264	-0.7213415126282721	0.66803	137.03022375873712	117.66630391335674	16.173	-0.6720299852381264	-0.7213415126282721	0.8640300000000001	137.03022375873712	117.66630391335674	16.173	-0.5977766029064672	-0.6567026825794589	-0.45978768982058055	-0.38697717617239447	-0.4486473621864	0.8055831487343965	2.29	2.9804	0.0	0.0	0.0
2021-10-01T23:35:32.000000	-0.6013	-0.82296	0.66452	115.13	123.91	20.178	-0.6976065057273988	-0.743081432123565	0.66452	129.4451844346197	108.86941364169867	20.178	-0.6976065057273988	-0.743081432123565	0.86052	129.4451844346197	108.86941364169867	20.178	-0.5977766029064672	-0.6567026825794589	-0.45978768982058055	-0.38697717617239447	-0.4486473621864	0.8055831487343965	2.29	2.9804	0.0	0.0	0.0
2021-10-01T23:35:32.000000	-0.6242	-0.84734	0.66005	109.2	115.1	23.479	-0.7233212349228826	-0.7644717828079961	0.66005	122.48037744464905	100.85240275281646	23.479	-0.7233212349228826	-0.7644717828079961	0.85605	122.48037744464905	100.85240275281646	23.479	-0.5977766029064672	-0.6567026825794589	-0.45978768982058055	-0.38697717617239447	-0.4486473621864	0.8055831487343965	2.29	2.9804	0.0	0.0	0.0
2021-10-01T23:35:32.000000	-0.64725	-0.87139	0.65466	103.73	107.06	26.17	-0.7491443988809038	-0.7855162405866407	0.65466	116.06645248794342	93.54322587373161	26.17	-0.7491443988809038	-0.7855162405866407	0.85066	116.06645248794342	93.54322587373161	26.17	-0.5977766029064672	-0.6567026825794589	-0.45978768982058055	-0.38697717617239447	-0.4486473621864	0.8055831487343965	2.29	2.9804	0.0	0.0	0.0
2021-10-01T23:35:32.000000	-0.67045	-0.89509	0.64839	98.678	99.713	28.328	-0.775073546998079	-0.8061949561637165	0.64839	110.1522912203328	86.87060948278761	28.328	-0.775073546998079	-0.8061949561637165	0.84439	110.1522912203328	86.87060948278761	28.328	-0.5977766029064672	-0.6567026825794589	-0.45978768982058055	-0.38697717617239447	-0.4486473621864	0.8055831487343965	2.29	2.9804	0.0	0.0	0.0
2021-10-01T23:35:32.000000	-0.69379	-0.91842	0.64131	94.0	92.99	30.022	-0.801096304023133	-0.8264893055451328	0.64131	104.68577060942242	80.77146483697932	30.022	-0.801096304023133	-0.8264893055451328	0.83731	104.68577060942242	80.77146483697932	30.022	-0.5977766029064672	-0.6567026825794589	-0.45978768982058055	-0.38697717617239447	-0.4486473621864	0.8055831487343965	2.29	2.9804	0.0	0.0	0.0
2021-10-01T23:35:32.000000	-0.71725	-0.94138	0.63347	89.666	86.834	31.311	-0.8271928206602841	-0.8464017393342733	0.63347	99.63013249189525	75.1928973484025	31.311	-0.8271928206602841	-0.8464017393342733	0.8294699999999999	99.63013249189525	75.1928973484025	31.311	-0.5977766029064672	-0.6567026825794589	-0.45978768982058055	-0.38697717617239447	-0.4486473621864	0.8055831487343965	2.29	2.9804	0.0	0.0	0.0
2021-10-01T23:35:32.000000	-0.74082	-0.96396	0.62491	85.647	81.194	32.247	-0.8533519469599486	-0.8659235581849388	0.62491	94.95034635023862	70.08784468771834	32.247	-0.8533519469599486	-0.8659235581849388	0.82091	94.95034635023862	70.08784468771834	32.247	-0.5977766029064672	-0.6567026825794589	-0.45978768982058055	-0.38697717617239447	-0.4486473621864	0.8055831487343965	2.29	2.9804	0.0	0.0	0.0
2021-10-01T23:35:32.000000	-0.7645	-0.98617	0.61569	81.917	76.026	32.875	-0.8795749082238187	-0.8850646867450203	0.61569	90.61521677249137	65.41582418860439	32.875	-0.8795749082238187	-0.8850646867450203	0.81169	90.61521677249137	65.41582418860439	32.875	-0.5977766029064672	-0.6567026825794589	-0.45978768982058055	-0.38697717617239447	-0.4486473621864	0.8055831487343965	2.29	2.9804	0.0	0.0	0.0
2021-10-01T23:35:32.000000	-0.78828	-1.008	0.60588	78.456	71.29	33.237	-0.9058505545023112	-0.9038164256683184	0.60588	86.59999325610383	61.13958786287958	33.237	-0.9058505545023112	-0.9038164256683184	0.8018799999999999	86.59999325610383	61.13958786287958	33.237	-0.5977766029064672	-0.6567026825794589	-0.45978768982058055	-0.38697717617239447	-0.4486473621864	0.8055831487343965	2.29	2.9804	0.0	0.0	0.0
2021-10-01T23:35:32.000000	-0.81217	-1.0295	0.59552	75.244	66.951	33.37	-0.9321949369517767	-0.9222271728925975	0.59552	82.88053794937225	57.226850046308364	33.37	-0.9321949369517767	-0.9222271728925975	0.79152	82.88053794937225	57.226850046308364	33.37	-0.5977766029064672	-0.6567026825794589	-0.45978768982058055	-0.38697717617239447	-0.4486473621864	0.8055831487343965	2.29	2.9804	0.0	0.0	0.0
2021-10-01T23:35:32.000000	-0.83615	-1.0506	0.58467	72.264	62.979	33.307	-0.9585796291645898	-0.9402299064860027	0.58467	79.43630304580616	53.649919808093344	33.307	-0.9585796291645898	-0.9402299064860027	0.78067	79.43630304580616	53.649919808093344	33.307	-0.5977766029064672	-0.6567026825794589	-0.45978768982058055	-0.38697717617239447	-0.4486473621864	0.8055831487343965	2.29	2.9804	0.0	0.0	0.0
2021-10-01T23:35:32.000000	-0.86023	-1.0714	0.57338	69.501	59.344	33.08	-0.98502680880556	-0.9579226476257539	0.57338	76.24872566849331	50.38086115709866	33.08	-0.98502680880556	-0.9579226476257539	0.76938	76.24872566849331	50.38086115709866	33.08	-0.5977766029064672	-0.6567026825794589	-0.45978768982058055	-0.38697717617239447	-0.4486473621864	0.8055831487343965	2.29	2.9804	0.0	0.0	0.0
2021-10-01T23:35:32.000000	-0.88442	-1.0918	0.56171	66.941	56.023	32.718	-1.0115341475056603	-0.975204924531248	0.56171	73.30109311649478	47.398562825543145	32.718	-1.0115341475056603	-0.975204924531248	0.7577100000000001	73.30109311649478	47.398562825543145	32.718	-0.5977766029064672	-0.6567026825794589	-0.45978768982058055	-0.38697717617239447	-0.4486473621864	0.8055831487343965	2.29	2.9804	0.0	0.0	0.0
2021-10-01T23:35:32.000000	-0.90871	-1.112	0.54971	64.571	52.989	32.248	-1.038116226650836	-0.9922764554619999	0.54971	70.57719503298416	44.677821156319986	32.248	-1.038116226650836	-0.9922764554619999	0.7457100000000001	70.57719503298416	44.677821156319986	32.248	-0.5977766029064672	-0.6567026825794589	-0.45978768982058055	-0.38697717617239447	-0.4486473621864	0.8055831487343965	2.29	2.9804	0.0	0.0	0.0
2021-10-01T23:35:32.000000	-0.9331	-1.1318	0.53741	62.379	50.223	31.696	-1.0647485402072505	-1.0089387474601859	0.53741	68.06279376727757	42.201249680466105	31.696	-1.0647485402072505	-1.0089387474601859	0.7334100000000001	68.06279376727757	42.201249680466105	31.696	-0.5977766029064672	-0.6567026825794589	-0.45978768982058055	-0.38697717617239447	-0.4486473621864	0.8055831487343965	2.29	2.9804	0.0	0.0	0.0
2021-10-01T23:35:32.000000	-0.95759	-1.1513	0.52488	60.35	47.701	31.085	-1.091443341191822	-1.0252910470047183	0.52488	65.74006162347781	39.94686719558042	31.085	-1.091443341191822	-1.0252910470047183	0.72088	65.74006162347781	39.94686719558042	31.085	-0.5977766029064672	-0.6567026825794589	-0.45978768982058055	-0.38697717617239447	-0.4486473621864	0.8055831487343965	2.29	2.9804	0.0	0.0	0.0
2021-10-01T23:35:32.000000	-0.9822	-1.1706	0.51214	58.473	45.405	30.44	-1.1182327319172514	-1.0414301499711254	0.51214	63.59587594585932	37.89815716731978	30.44	-1.1182327319172514	-1.0414301499711254	0.70814	63.59587594585932	37.89815716731978	30.44	-0.5977766029064672	-0.6567026825794589	-0.45978768982058055	-0.38697717617239447	-0.4486473621864	0.8055831487343965	2.29	2.9804	0.0	0.0	0.0
2021-10-01T23:35:32.000000	-1.0069	-1.1896	0.49922	56.735	43.314	29.779	-1.1450746854229465	-1.05726048578557	0.49922	61.61476155861072	36.03587072731207	29.779	-1.1450746854229465	-1.05726048578557	0.69522	61.61476155861072	36.03587072731207	29.779	-0.5977766029064672	-0.6567026825794589	-0.45978768982058055	-0.38697717617239447	-0.4486473621864	0.8055831487343965	2.29	2.9804	0.0	0.0	0.0
2021-10-01T23:35:32.000000	-1.0317	-1.2084	0.48615	55.121	41.408	29.122	-1.1719913793737173	-1.072880075625273	0.48615	59.77938088651157	34.34199653231266	29.122	-1.1719913793737173	-1.072880075625273	0.68215	59.77938088651157	34.34199653231266	29.122	-0.5977766029064672	-0.6567026825794589	-0.45978768982058055	-0.38697717617239447	-0.4486473621864	0.8055831487343965	2.29	2.9804	0.0	0.0	0.0
2021-10-01T23:35:32.000000	-1.0566	-1.227	0.47296	53.619	39.669	28.486	-1.198982813769563	-1.088288919490234	0.47296	58.07561880904717	32.80014057814762	28.486	-1.198982813769563	-1.088288919490234	0.66896	58.07561880904717	32.80014057814762	28.486	-0.5977766029064672	-0.6567026825794589	-0.45978768982058055	-0.38697717617239447	-0.4486473621864	0.8055831487343965	2.29	2.9804	0.0	0.0	0.0
2021-10-01T23:35:32.000000	-1.0816	-1.2453	0.45964	52.213	38.077	27.883	-1.2260367355935662	-1.103387770901541	0.45964	56.48514528620798	31.392414051741476	27.883	-1.2260367355935662	-1.103387770901541	0.65564	56.48514528620798	31.392414051741476	27.883	-0.5977766029064672	-0.6567026825794589	-0.45978768982058055	-0.38697717617239447	-0.4486473621864	0.8055831487343965	2.29	2.9804	0.0	0.0	0.0
2021-10-01T23:35:32.000000	-1.1067	-1.2635	0.44622	50.89	36.616	27.326	-1.253177650879563	-1.1183751228170182	0.44622	54.99309779302854	30.10453040866772	27.326	-1.253177650879563	-1.1183751228170182	0.64222	54.99309779302854	30.10453040866772	27.326	-0.5977766029064672	-0.6567026825794589	-0.45978768982058055	-0.38697717617239447	-0.4486473621864	0.8055831487343965	2.29	2.9804	0.0	0.0	0.0
2021-10-01T23:35:32.000000	-1.1318	-1.2815	0.43267	49.634	35.266	26.821	-1.2802940601317228	-1.1331639817746715	0.43267	53.58114628949929	28.91860083585089	26.821	-1.2802940601317228	-1.1331639817746715	0.6286700000000001	53.58114628949929	28.91860083585089	26.821	-0.5977766029064672	-0.6567026825794589	-0.45978768982058055	-0.38697717617239447	-0.4486473621864	0.8055831487343965	2.29	2.9804	0.0	0.0	0.0
2021-10-01T23:35:32.000000	-1.157	-1.2993	0.419	48.43	34.013	26.375	-1.3074852098289584	-1.1477420947575827	0.419	52.23268838141491	27.822568778781076	26.375	-1.3074852098289584	-1.1477420947575827	0.615	52.23268838141491	27.822568778781076	26.375	-0.5977766029064672	-0.6567026825794589	-0.45978768982058055	-0.38697717617239447	-0.4486473621864	0.8055831487343965	2.29	2.9804	0.0	0.0	0.0
2021-10-01T23:35:32.000000	-1.1823	-1.3169	0.40519	47.266	32.839	25.989	-1.3347510999712693	-1.1621094617657521	0.40519	50.93360894826069	26.80004023328432	25.989	-1.3347510999712693	-1.1621094617657521	0.60119	50.93360894826069	26.80004023328432	25.989	-0.5977766029064672	-0.6567026825794589	-0.45978768982058055	-0.38697717617239447	-0.4486473621864	0.8055831487343965	2.29	2.9804	0.0	0.0	0.0
2021-10-01T23:35:32.000000	-1.2076	-1.3344	0.39121	46.126	31.73	25.663	-1.3620047370966621	-1.1763775822950098	0.39121	49.66631313104217	25.839081175019896	25.663	-1.3620047370966621	-1.1763775822950098	0.58721	49.66631313104217	25.839081175019896	25.663	-0.5977766029064672	-0.6567026825794589	-0.45978768982058055	-0.38697717617239447	-0.4486473621864	0.8055831487343965	2.29	2.9804	0.0	0.0	0.0
2021-10-01T23:35:32.000000	-1.2328	-1.3517	0.37705	44.998	30.674	25.396	-1.3891346217093061	-1.1904594628833616	0.37705	48.41742099025975	24.929252388548566	25.396	-1.3891346217093061	-1.1904594628833616	0.5730500000000001	48.41742099025975	24.929252388548566	25.396	-0.5977766029064672	-0.6567026825794589	-0.45978768982058055	-0.38697717617239447	-0.4486473621864	0.8055831487343965	2.29	2.9804	0.0	0.0	0.0
2021-10-01T23:35:32.000000	-1.2581	-1.3688	0.36268	43.87	29.657	25.183	-1.416339246767026	-1.2043305974969718	0.36268	47.17330752607544	24.05812972885285	25.183	-1.416339246767026	-1.2043305974969718	0.5586800000000001	47.17330752607544	24.05812972885285	25.183	-0.5977766029064672	-0.6567026825794589	-0.45978768982058055	-0.38697717617239447	-0.4486473621864	0.8055831487343965	2.29	2.9804	0.0	0.0	0.0
2021-10-01T23:35:32.000000	-1.2833	-1.3858	0.34805	42.729	28.668	25.02	-1.4434323723289155	-1.2181147386485882	0.34805	45.91972286436971	23.216388975451835	25.02	-1.4434323723289155	-1.2181147386485882	0.54405	45.91972286436971	23.216388975451835	25.02	-0.5977766029064672	-0.6567026825794589	-0.45978768982058055	-0.38697717617239447	-0.4486473621864	0.8055831487343965	2.29	2.9804	0.0	0.0	0.0
2021-10-01T23:35:32.000000	-1.3085	-1.4027	0.33315	41.562	27.696	24.902	-1.4705132448738867	-1.2317996333212933	0.33315	44.642417131022995	22.394705907864576	24.902	-1.4705132448738867	-1.2317996333212933	0.52915	44.642417131022995	22.394705907864576	24.902	-0.5977766029064672	-0.6567026825794589	-0.45978768982058055	-0.38697717617239447	-0.4486473621864	0.8055831487343965	2.29	2.9804	0.0	0.0	0.0
2021-10-01T23:35:32.000000	-1.3336	-1.4193	0.31792	40.36	26.731	24.821	-1.4974581118891912	-1.2451990415741805	0.31792	43.33123284124141	21.584258649722532	24.821	-1.4974581118891912	-1.2451990415741805	0.5139199999999999	43.33123284124141	21.584258649722532	24.821	-0.5977766029064672	-0.6567026825794589	-0.45978768982058055	-0.38697717617239447	-0.4486473621864	0.8055831487343965	2.29	2.9804	0.0	0.0	0.0
2021-10-01T23:35:32.000000	-1.3586	-1.4358	0.30233	39.108	25.763	24.774	-1.5242914794086662	-1.258511456365074	0.30233	41.970057721496346	20.77696050567226	24.774	-1.5242914794086662	-1.258511456365074	0.49833	41.970057721496346	20.77696050567226	24.774	-0.5977766029064672	-0.6567026825794589	-0.45978768982058055	-0.38697717617239447	-0.4486473621864	0.8055831487343965	2.29	2.9804	0.0	0.0	0.0
2021-10-01T23:35:32.000000	-1.3834	-1.4521	0.28634	37.793	24.781	24.752	-1.5509018479364802	-1.2716498842319808	0.28634	40.54464189766826	19.96348725523282	24.752	-1.5509018479364802	-1.2716498842319808	0.48234	40.54464189766826	19.96348725523282	24.752	-0.5977766029064672	-0.6567026825794589	-0.45978768982058055	-0.38697717617239447	-0.4486473621864	0.8055831487343965	2.29	2.9804	0.0	0.0	0.0
2021-10-01T23:35:32.000000	-1.4081	-1.4683	0.26989	36.399	23.774	24.752	-1.5774007169684645	-1.2847013186368936	0.26989	39.03775810127025	19.13488226843084	24.752	-1.5774007169684645	-1.2847013186368936	0.46589	39.03775810127025	19.13488226843084	24.752	-0.5977766029064672	-0.6567026825794589	-0.45978768982058055	-0.38697717617239447	-0.4486473621864	0.8055831487343965	2.29	2.9804	0.0	0.0	0.0
2021-10-01T23:35:32.000000	-1.4325	-1.4842	0.25292	34.909	22.728	24.769	-1.6035650875129586	-1.2974917726558255	0.25292	37.43081900851874	18.27933405109475	24.769	-1.6035650875129586	-1.2974917726558255	0.44892	37.43081900851874	18.27933405109475	24.769	-0.5977766029064672	-0.6567026825794589	-0.45978768982058055	-0.38697717617239447	-0.4486473621864	0.8055831487343965	2.29	2.9804	0.0	0.0	0.0
2021-10-01T23:35:32.000000	-1.4567	-1.4999	0.23537	33.299	21.628	24.797	-1.6295064590657924	-1.3101082397507706	0.23537	35.69816751193715	17.38489635544816	24.797	-1.6295064590657924	-1.3101082397507706	0.43137000000000003	35.69816751193715	17.38489635544816	24.797	-0.5977766029064672	-0.6567026825794589	-0.45978768982058055	-0.38697717617239447	-0.4486473621864	0.8055831487343965	2.29	2.9804	0.0	0.0	0.0
2021-10-01T23:35:32.000000	-1.4805	-1.5154	0.21714	31.542	20.453	24.835	-1.655026338669142	-1.322575225955565	0.21714	33.810433928666455	16.4340357354875	24.835	-1.655026338669142	-1.322575225955565	0.41314	33.810433928666455	16.4340357354875	24.835	-0.5977766029064672	-0.6567026825794589	-0.45978768982058055	-0.38697717617239447	-0.4486473621864	0.8055831487343965	2.29	2.9804	0.0	0.0	0.0
2021-10-01T23:35:32.000000	-1.5039	-1.5305	0.19812	29.601	19.178	24.878	-1.6801002202891717	-1.3346942383123845	0.19812	31.72783380727969	15.406474187744573	24.878	-1.6801002202891717	-1.3346942383123845	0.39412	31.72783380727969	15.406474187744573	24.878	-0.5977766029064672	-0.6567026825794589	-0.45978768982058055	-0.38697717617239447	-0.4486473621864	0.8055831487343965	2.29	2.9804	0.0	0.0	0.0
2021-10-01T23:35:32.000000	-1.5267	-1.5453	0.17818	27.427	17.769	24.924	-1.7045418639849752	-1.3465890293339782	0.17818	29.397570347357856	14.274471887679272	24.924	-1.7045418639849752	-1.3465890293339782	0.37418	29.397570347357856	14.274471887679272	24.924	-0.5977766029064672	-0.6567026825794589	-0.45978768982058055	-0.38697717617239447	-0.4486473621864	0.8055831487343965	2.29	2.9804	0.0	0.0	0.0
2021-10-01T23:35:32.000000	-1.5489	-1.5597	0.15711	24.956	16.18	24.971	-1.7283390167396346	-1.358160352541434	0.15711	26.750489414614968	13.000217385819841	24.971	-1.7283390167396346	-1.358160352541434	0.35311000000000003	26.750489414614968	13.000217385819841	24.971	-0.5977766029064672	-0.6567026825794589	-0.45978768982058055	-0.38697717617239447	-0.4486473621864	0.8055831487343965	2.29	2.9804	0.0	0.0	0.0
2021-10-01T23:35:32.000000	-1.57	-1.5734	0.13467	22.101	14.351	25.017	-1.750958687107836	-1.3691717335826075	0.13467	23.692894762246762	11.53482291953803	25.017	-1.750958687107836	-1.3691717335826075	0.33067	23.692894762246762	11.53482291953803	25.017	-0.5977766029064672	-0.6567026825794589	-0.45978768982058055	-0.38697717617239447	-0.4486473621864	0.8055831487343965	2.29	2.9804	0.0	0.0	0.0
2021-10-01T23:35:32.000000	-1.5897	-1.5862	0.1105	18.745	12.198	25.06	-1.772078629619007	-1.37946143855043	0.1105	20.098375475715045	9.809257476342239	25.06	-1.772078629619007	-1.37946143855043	0.3065	20.098375475715045	9.809257476342239	25.06	-0.5977766029064672	-0.6567026825794589	-0.45978768982058055	-0.38697717617239447	-0.4486473621864	0.8055831487343965	2.29	2.9804	0.0	0.0	0.0
2021-10-01T23:35:32.000000	-1.6074	-1.5977	0.084139	14.736	9.6145	25.097	-1.7910543533320038	-1.388705999630763	0.084139	15.803027444055854	7.736448141907078	25.097	-1.7910543533320038	-1.388705999630763	0.280139	15.803027444055854	7.736448141907078	25.097	-0.5977766029064672	-0.6567026825794589	-0.45978768982058055	-0.38697717617239447	-0.4486473621864	0.8055831487343965	2.29	2.9804	0.0	0.0	0.0
2021-10-01T23:35:32.000000	-1.6217	-1.6071	0.05508	9.9191	6.4886	25.126	-1.8063983834067143	-1.3962829872291678	0.05508	10.639406745503212	5.224318029536556	25.126	-1.8063983834067143	-1.3962829872291678	0.25108	10.639406745503212	5.224318029536556	25.126	-0.5977766029064672	-0.6567026825794589	-0.45978768982058055	-0.38697717617239447	-0.4486473621864	0.8055831487343965	2.29	2.9804	0.0	0.0	0.0
2021-10-01T23:35:32.000000	-1.6307	-1.613	0.023187	4.2537	2.7878	25.143	-1.816053494506958	-1.4010357579623247	0.023187	4.563237079120479	2.245586758453122	25.143	-1.816053494506958	-1.4010357579623247	0.21918700000000002	4.563237079120479	2.245586758453122	25.143	-0.5977766029064672	-0.6567026825794589	-0.45978768982058055	-0.38697717617239447	-0.4486473621864	0.8055831487343965	2.29	2.9804	0.0	0.0	0.0
2021-10-01T23:35:32.000000	-1.6323	-1.614	-0.010392	-1.9128	-1.254	25.146	-1.81776396833873	-1.4018321744807514	-0.010392	-2.0520394807807856	-1.010175137942389	25.146	-1.81776396833873	-1.4018321744807514	0.185608	-2.0520394807807856	-1.010175137942389	25.146	-0.5977766029064672	-0.6567026825794589	-0.45978768982058055	-0.38697717617239447	-0.4486473621864	0.8055831487343965	2.29	2.9804	0.0	0.0	0.0
2021-10-01T23:35:32.000000	-1.6259	-1.6098	-0.043166	-7.8402	-5.1331	25.134	-1.810897566977805	-1.3984480154492214	-0.043166	-8.410082051077815	-4.133759976599845	25.134	-1.810897566977805	-1.3984480154492214	0.152834	-8.410082051077815	-4.133759976599845	25.134	-0.5977766029064672	-0.6567026825794589	-0.45978768982058055	-0.38697717617239447	-0.4486473621864	0.8055831487343965	2.29	2.9804	0.0	0.0	0.0
2021-10-01T23:35:32.000000	-1.6133	-1.6016	-0.073341	-12.992	-8.4854	25.109	-1.797387763247615	-1.3918536843101486	-0.073341	-13.933820037809172	-6.829548763567593	25.109	-1.797387763247615	-1.3918536843101486	0.122659	-13.933820037809172	-6.829548763567593	25.109	-0.5977766029064672	-0.6567026825794589	-0.45978768982058055	-0.38697717617239447	-0.4486473621864	0.8055831487343965	2.29	2.9804	0.0	0.0	0.0
2021-10-01T23:35:32.000000	-1.5968	-1.5908	-0.10068	-17.294	-11.265	25.075	-1.779688768399988	-1.3831568123791795	-0.10068	-18.543988418856777	-9.061079103578429	25.075	-1.779688768399988	-1.3831568123791795	0.09532	-18.543988418856777	-9.061079103578429	25.075	-0.5977766029064672	-0.6567026825794589	-0.45978768982058055	-0.38697717617239447	-0.4486473621864	0.8055831487343965	2.29	2.9804	0.0	0.0	0.0
2021-10-01T23:35:32.000000	-1.5778	-1.5784	-0.12563	-20.881	-13.569	25.034	-1.759312563308873	-1.373178322208577	-0.12563	-22.38626912722144	-10.908202260849965	25.034	-1.759312563308873	-1.373178322208577	0.07037000000000002	-22.38626912722144	-10.908202260849965	25.034	-0.5977766029064672	-0.6567026825794589	-0.45978768982058055	-0.38697717617239447	-0.4486473621864	0.8055831487343965	2.29	2.9804	0.0	0.0	0.0
2021-10-01T23:35:32.000000	-1.5571	-1.565	-0.14869	-23.913	-15.511	24.989	-1.7371266379070738	-1.3624156685364657	-0.14869	-25.633375956381247	-12.464057408356869	24.989	-1.7371266379070738	-1.3624156685364657	0.04731000000000002	-25.633375956381247	-12.464057408356869	24.989	-0.5977766029064672	-0.6567026825794589	-0.45978768982058055	-0.38697717617239447	-0.4486473621864	0.8055831487343965	2.29	2.9804	0.0	0.0	0.0
2021-10-01T23:35:32.000000	-1.5353	-1.5509	-0.17025	-26.519	-17.184	24.942	-1.7137632301188168	-1.3510930726980728	-0.17025	-28.424732169866463	-13.805137379662629	24.942	-1.7137632301188168	-1.3510930726980728	0.025749999999999995	-28.424732169866463	-13.805137379662629	24.942	-0.5977766029064672	-0.6567026825794589	-0.45978768982058055	-0.38697717617239447	-0.4486473621864	0.8055831487343965	2.29	2.9804	0.0	0.0	0.0
2021-10-01T23:35:32.000000	-1.5127	-1.5363	-0.19059	-28.798	-18.656	24.895	-1.6895445854146731	-1.3393722686004663	-0.19059	-30.86692383330424	-14.986799293678228	24.895	-1.6895445854146731	-1.3393722686004663	0.005409999999999998	-30.86692383330424	-14.986799293678228	24.895	-0.5977766029064672	-0.6567026825794589	-0.45978768982058055	-0.38697717617239447	-0.4486473621864	0.8055831487343965	2.29	2.9804	0.0	0.0	0.0
2021-10-01T23:35:32.000000	-1.4895	-1.5212	-0.20995	-30.822	-19.977	24.851	-1.6646691967524676	-1.3272287502098101	-0.20995	-33.037534919970234	-16.04984421767847	24.851	-1.6646691967524676	-1.3272287502098101	-0.01394999999999999	-33.037534919970234	-16.04984421767847	24.851	-0.5977766029064672	-0.6567026825794589	-0.45978768982058055	-0.38697717617239447	-0.4486473621864	0.8055831487343965	2.29	2.9804	0.0	0.0	0.0
2021-10-01T23:35:32.000000	-1.4658	-1.5059	-0.22846	-32.645	-21.187	24.811	-1.6392730696618663	-1.3149480039459212	-0.22846	-34.995059735244155	-17.02735411409223	24.811	-1.6392730696618663	-1.3149480039459212	-0.03245999999999999	-34.995059735244155	-17.02735411409223	24.811	-0.5977766029064672	-0.6567026825794589	-0.45978768982058055	-0.38697717617239447	-0.4486473621864	0.8055831487343965	2.29	2.9804	0.0	0.0	0.0
2021-10-01T23:35:32.000000	-1.4418	-1.4903	-0.24627	-34.307	-22.314	24.778	-1.6135424440837742	-1.3024062772960516	-0.24627	-36.782627715427836	-17.94221679024753	24.778	-1.6135424440837742	-1.3024062772960516	-0.05026999999999998	-36.782627715427836	-17.94221679024753	24.778	-0.5977766029064672	-0.6567026825794589	-0.45978768982058055	-0.38697717617239447	-0.4486473621864	0.8055831487343965	2.29	2.9804	0.0	0.0	0.0
2021-10-01T23:35:32.000000	-1.4175	-1.4744	-0.26345	-35.84	-23.378	24.757	-1.5874773200181922	-1.2896035702602013	-0.26345	-38.434448337156724	-18.810360576512906	24.757	-1.5874773200181922	-1.2896035702602013	-0.06745000000000001	-38.434448337156724	-18.810360576512906	24.757	-0.5977766029064672	-0.6567026825794589	-0.45978768982058055	-0.38697717617239447	-0.4486473621864	0.8055831487343965	2.29	2.9804	0.0	0.0	0.0
2021-10-01T23:35:32.000000	-1.3929	-1.4583	-0.28009	-37.269	-24.398	24.75	-1.561089950482038	-1.276639129317282	-0.28009	-39.97766129337325	-19.647579049652045	24.75	-1.561089950482038	-1.276639129317282	-0.08409	-39.97766129337325	-19.647579049652045	24.75	-0.5977766029064672	-0.6567026825794589	-0.45978768982058055	-0.38697717617239447	-0.4486473621864	0.8055831487343965	2.29	2.9804	0.0	0.0	0.0
2021-10-01T23:35:32.000000	-1.3681	-1.4421	-0.29625	-38.612	-25.389	24.763	-1.534491834971142	-1.2635999479292874	-0.29625	-41.4319689028193	-20.46655363845644	24.763	-1.534491834971142	-1.2635999479292874	-0.10025	-41.4319689028193	-20.46655363845644	24.763	-0.5977766029064672	-0.6567026825794589	-0.45978768982058055	-0.38697717617239447	-0.4486473621864	0.8055831487343965	2.29	2.9804	0.0	0.0	0.0
2021-10-01T23:35:32.000000	-1.3432	-1.4257	-0.31199	-39.886	-26.361	24.8	-1.5077699669474973	-1.2503745266003872	-0.31199	-42.8154683686017	-21.275125977941173	24.8	-1.5077699669474973	-1.2503745266003872	-0.11598999999999998	-42.8154683686017	-21.275125977941173	24.8	-0.5977766029064672	-0.6567026825794589	-0.45978768982058055	-0.38697717617239447	-0.4486473621864	0.8055831487343965	2.29	2.9804	0.0	0.0	0.0
2021-10-01T23:35:32.000000	-1.3181	-1.4091	-0.32735	-41.106	-27.325	24.867	-1.4808250999321928	-1.2369751183474997	-0.32735	-44.14439449441824	-22.082375228248807	24.867	-1.4808250999321928	-1.2369751183474997	-0.13134999999999997	-44.14439449441824	-22.082375228248807	24.867	-0.5977766029064672	-0.6567026825794589	-0.45978768982058055	-0.38697717617239447	-0.4486473621864	0.8055831487343965	2.29	2.9804	0.0	0.0	0.0
2021-10-01T23:35:32.000000	-1.293	-1.3923	-0.34237	-42.285	-28.293	24.97	-1.4538557268830514	-1.223377217136789	-0.34237	-45.433119684557646	-22.898618074649406	24.97	-1.4538557268830514	-1.223377217136789	-0.14637	-45.433119684557646	-22.898618074649406	24.97	-0.5977766029064672	-0.6567026825794589	-0.45978768982058055	-0.38697717617239447	-0.4486473621864	0.8055831487343965	2.29	2.9804	0.0	0.0	0.0
2021-10-01T23:35:32.000000	-1.2678	-1.3754	-0.3571	-43.434	-29.275	25.115	-1.4267748543380803	-1.209692322464084	-0.3571	-46.69378635339205	-23.732431333173132	25.115	-1.4267748543380803	-1.209692322464084	-0.16109999999999997	-46.69378635339205	-23.732431333173132	25.115	-0.5977766029064672	-0.6567026825794589	-0.45978768982058055	-0.38697717617239447	-0.4486473621864	0.8055831487343965	2.29	2.9804	0.0	0.0	0.0
2021-10-01T23:35:32.000000	-1.2425	-1.3583	-0.37157	-44.566	-30.28	25.308	-1.3995702292803605	-1.195821187850474	-0.37157	-47.940399314702645	-24.591154294722696	25.308	-1.3995702292803605	-1.195821187850474	-0.17557	-47.940399314702645	-24.591154294722696	25.308	-0.5977766029064672	-0.6567026825794589	-0.45978768982058055	-0.38697717617239447	-0.4486473621864	0.8055831487343965	2.29	2.9804	0.0	0.0	0.0
2021-10-01T23:35:32.000000	-1.2172	-1.341	-0.38581	-45.693	-31.32	25.554	-1.3723410981888045	-1.1817515602790403	-0.38581	-49.18633850798902	-25.485226174737313	25.554	-1.3723410981888045	-1.1817515602790403	-0.18980999999999998	-49.18633850798902	-25.485226174737313	25.554	-0.5977766029064672	-0.6567026825794589	-0.45978768982058055	-0.38697717617239447	-0.4486473621864	0.8055831487343965	2.29	2.9804	0.0	0.0	0.0
2021-10-01T23:35:32.000000	-1.192	-1.3236	-0.39985	-46.827	-32.407	25.857	-1.3451989605592418	-1.1675704332117762	-0.39985	-50.44498387275081	-26.425086188656227	25.857	-1.3451989605592418	-1.1675704332117762	-0.20384999999999998	-50.44498387275081	-26.425086188656227	25.857	-0.5977766029064672	-0.6567026825794589	-0.45978768982058055	-0.38697717617239447	-0.4486473621864	0.8055831487343965	2.29	2.9804	0.0	0.0	0.0
2021-10-01T23:35:32.000000	-1.1667	-1.3061	-0.41372	-47.98	-33.554	26.219	-1.3179453234338494	-1.1533023126825186	-0.41372	-51.7298378786568	-27.422166016707788	26.219	-1.3179453234338494	-1.1533023126825186	-0.21771999999999997	-51.7298378786568	-27.422166016707788	26.219	-0.5977766029064672	-0.6567026825794589	-0.45978768982058055	-0.38697717617239447	-0.4486473621864	0.8055831487343965	2.29	2.9804	0.0	0.0	0.0
2021-10-01T23:35:32.000000	-1.1415	-1.2883	-0.42745	-49.167	-34.775	26.643	-1.2907541737366137	-1.1387241996996074	-0.42745	-53.05750291991233	-28.488522213401907	26.643	-1.2907541737366137	-1.1387241996996074	-0.23145	-53.05750291991233	-28.488522213401907	26.643	-0.5977766029064672	-0.6567026825794589	-0.45978768982058055	-0.38697717617239447	-0.4486473621864	0.8055831487343965	2.29	2.9804	0.0	0.0	0.0
2021-10-01T23:35:32.000000	-1.1163	-1.2704	-0.44104	-50.401	-36.086	27.126	-1.26355077102246	-1.1240468402377841	-0.44104	-54.442841521482855	-29.638441323165125	27.126	-1.26355077102246	-1.1240468402377841	-0.24503999999999998	-54.442841521482855	-29.638441323165125	27.126	-0.5977766029064672	-0.6567026825794589	-0.45978768982058055	-0.38697717617239447	-0.4486473621864	0.8055831487343965	2.29	2.9804	0.0	0.0	0.0
2021-10-01T23:35:32.000000	-1.0912	-1.2523	-0.45451	-51.697	-37.503	27.664	-1.2364221087533815	-1.1091587348012188	-0.45451	-55.90270113791207	-30.885964830085598	27.664	-1.2364221087533815	-1.1091587348012188	-0.25851	-55.90270113791207	-30.885964830085598	27.664	-0.5977766029064672	-0.6567026825794589	-0.45978768982058055	-0.38697717617239447	-0.4486473621864	0.8055831487343965	2.29	2.9804	0.0	0.0	0.0
2021-10-01T23:35:32.000000	-1.0662	-1.234	-0.46787	-53.069	-39.042	28.25	-1.2093681869293784	-1.094059883389912	-0.46787	-57.45293675895456	-32.245256748420665	28.25	-1.2093681869293784	-1.094059883389912	-0.27187	-57.45293675895456	-32.245256748420665	28.25	-0.5977766029064672	-0.6567026825794589	-0.45978768982058055	-0.38697717617239447	-0.4486473621864	0.8055831487343965	2.29	2.9804	0.0	0.0	0.0
2021-10-01T23:35:32.000000	-1.0412	-1.2155	-0.48111	-54.533	-40.722	28.875	-1.1822897590715389	-1.0787625390207811	-0.48111	-59.111755894450674	-33.73321342645665	28.875	-1.1822897590715389	-1.0787625390207811	-0.28511	-59.111755894450674	-33.73321342645665	28.875	-0.5977766029064672	-0.6567026825794589	-0.45978768982058055	-0.38697717617239447	-0.4486473621864	0.8055831487343965	2.29	2.9804	0.0	0.0	0.0
2021-10-01T23:35:32.000000	-1.0164	-1.1968	-0.49423	-56.102	-42.562	29.526	-1.1553853181376867	-1.06324219565999	-0.49423	-60.89438865987344	-35.367098802987435	29.526	-1.1553853181376867	-1.06324219565999	-0.29823	-60.89438865987344	-35.367098802987435	29.526	-0.5977766029064672	-0.6567026825794589	-0.45978768982058055	-0.38697717617239447	-0.4486473621864	0.8055831487343965	2.29	2.9804	0.0	0.0	0.0
2021-10-01T23:35:32.000000	-0.99165	-1.1779	-0.5072	-57.791	-44.58	30.187	-1.1285059944094538	-1.0475172328329159	-0.5072	-62.817927570104914	-37.162939291679436	30.187	-1.1285059944094538	-1.0475172328329159	-0.3112	-62.817927570104914	-37.162939291679436	30.187	-0.5977766029064672	-0.6567026825794589	-0.45978768982058055	-0.38697717617239447	-0.4486473621864	0.8055831487343965	2.29	2.9804	0.0	0.0	0.0
2021-10-01T23:35:32.000000	-0.96701	-1.1587	-0.52002	-59.613	-46.796	30.841	-1.1016990827572692	-1.0314810522504967	-0.52002	-64.8977252707873	-39.13899129611563	30.841	-1.1016990827572692	-1.0314810522504967	-0.32402000000000003	-64.8977252707873	-39.13899129611563	30.841	-0.5977766029064672	-0.6567026825794589	-0.45978768982058055	-0.38697717617239447	-0.4486473621864	0.8055831487343965	2.29	2.9804	0.0	0.0	0.0
2021-10-01T23:35:32.000000	-0.94248	-1.1393	-0.53264	-61.582	-49.228	31.467	-1.074976836198051	-1.0152329003916432	-0.53264	-67.14988181201352	-41.311403760131604	31.467	-1.074976836198051	-1.0152329003916432	-0.33664	-67.14988181201352	-41.311403760131604	31.467	-0.5977766029064672	-0.6567026825794589	-0.45978768982058055	-0.38697717617239447	-0.4486473621864	0.8055831487343965	2.29	2.9804	0.0	0.0	0.0
2021-10-01T23:35:32.000000	-0.91804	-1.1196	-0.54502	-63.711	-51.899	32.045	-1.0483071524190988	-0.998675981380828	-0.54502	-69.59011742993331	-43.70141048167772	32.045	-1.0483071524190988	-0.998675981380828	-0.34901999999999994	-69.59011742993331	-43.70141048167772	32.045	-0.5977766029064672	-0.6567026825794589	-0.45978768982058055	-0.38697717617239447	-0.4486473621864	0.8055831487343965	2.29	2.9804	0.0	0.0	0.0
2021-10-01T23:35:32.000000	-0.89372	-1.0996	-0.55714	-66.011	-54.827	32.549	-1.0217198053640861	-0.9818066193129753	-0.55714	-72.23155478027229	-46.325527995097076	32.549	-1.0217198053640861	-0.9818066193129753	-0.36113999999999996	-72.23155478027229	-46.325527995097076	32.549	-0.5977766029064672	-0.6567026825794589	-0.45978768982058055	-0.38697717617239447	-0.4486473621864	0.8055831487343965	2.29	2.9804	0.0	0.0	0.0
2021-10-01T23:35:32.000000	-0.86949	-1.0793	-0.56895	-68.497	-58.035	32.956	-0.9951850210893394	-0.9646284900931605	-0.56895	-75.09189902875839	-49.20474503800169	32.956	-0.9951850210893394	-0.9646284900931605	-0.37294999999999995	-75.09189902875839	-49.20474503800169	32.956	-0.5977766029064672	-0.6567026825794589	-0.45978768982058055	-0.38697717617239447	-0.4486473621864	0.8055831487343965	2.29	2.9804	0.0	0.0	0.0
2021-10-01T23:35:32.000000	-0.84537	-1.0586	-0.58039	-71.18	-61.547	33.238	-0.9687103958737227	-0.9470398966390883	-0.58039	-78.18500801213236	-52.3615329334694	33.238	-0.9687103958737227	-0.9470398966390883	-0.38438999999999995	-78.18500801213236	-52.3615329334694	33.238	-0.5977766029064672	-0.6567026825794589	-0.45978768982058055	-0.38697717617239447	-0.4486473621864	0.8055831487343965	2.29	2.9804	0.0	0.0	0.0
2021-10-01T23:35:32.000000	-0.82135	-1.0376	-0.59141	-74.075	-65.386	33.367	-0.9422982580862631	-0.9291413107313624	-0.59141	-81.52858689612209	-55.81688041911218	33.367	-0.9422982580862631	-0.9291413107313624	-0.39541	-81.52858689612209	-55.81688041911218	33.367	-0.5977766029064672	-0.6567026825794589	-0.45978768982058055	-0.38697717617239447	-0.4486473621864	0.8055831487343965	2.29	2.9804	0.0	0.0	0.0
2021-10-01T23:35:32.000000	-0.79743	-1.0163	-0.60197	-77.196	-69.581	33.313	-0.9159486077269605	-0.9109327323699825	-0.60197	-85.1400835626816	-59.59785355144592	33.313	-0.9159486077269605	-0.9109327323699825	-0.40597	-85.1400835626816	-59.59785355144592	33.313	-0.5977766029064672	-0.6567026825794589	-0.45978768982058055	-0.38697717617239447	-0.4486473621864	0.8055831487343965	2.29	2.9804	0.0	0.0	0.0
2021-10-01T23:35:32.000000	-0.7736	-0.99459	-0.612	-80.56	-74.161	33.043	-0.8896380418293139	-0.8923062157298377	-0.612	-89.03992328813217	-63.73115079647894	33.043	-0.8896380418293139	-0.8923062157298377	-0.416	-89.03992328813217	-63.73115079647894	33.043	-0.5977766029064672	-0.6567026825794589	-0.45978768982058055	-0.38697717617239447	-0.4486473621864	0.8055831487343965	2.29	2.9804	0.0	0.0	0.0
2021-10-01T23:35:32.000000	-0.74988	-0.97252	-0.62145	-84.184	-79.159	32.522	-0.8633925361975647	-0.8733089334470002	-0.62145	-93.24902146947183	-68.24744047937608	32.522	-0.8633925361975647	-0.8733089334470002	-0.42544999999999994	-93.24902146947183	-68.24744047937608	32.522	-0.5977766029064672	-0.6567026825794589	-0.45978768982058055	-0.38697717617239447	-0.4486473621864	0.8055831487343965	2.29	2.9804	0.0	0.0	0.0
2021-10-01T23:35:32.000000	-0.72627	-0.95008	-0.63027	-88.09	-84.613	31.709	-0.8372108655300209	-0.8539309608735787	-0.63027	-97.79386847849014	-73.18174059840182	31.709	-0.8372108655300209	-0.8539309608735787	-0.43427	-97.79386847849014	-73.18174059840182	31.709	-0.5977766029064672	-0.6567026825794589	-0.45978768982058055	-0.38697717617239447	-0.4486473621864	0.8055831487343965	2.29	2.9804	0.0	0.0	0.0
2021-10-01T23:35:32.000000	-0.70277	-0.92726	-0.63839	-92.3	-90.566	30.561	-0.8110918045249909	-0.8341623733616819	-0.63839	-102.70156733782254	-78.57403147576623	30.561	-0.8110918045249909	-0.8341623733616819	-0.44239	-102.70156733782254	-78.57403147576623	30.561	-0.5977766029064672	-0.6567026825794589	-0.45978768982058055	-0.38697717617239447	-0.4486473621864	0.8055831487343965	2.29	2.9804	0.0	0.0	0.0
2021-10-01T23:35:32.000000	-0.67938	-0.90407	-0.64577	-96.842	-97.065	29.029	-0.7850365784841662	-0.8140130955592013	-0.64577	-108.00566597951594	-84.46752811182077	29.029	-0.7850365784841662	-0.8140130955592013	-0.44976999999999995	-108.00566597951594	-84.46752811182077	29.029	-0.5977766029064672	-0.6567026825794589	-0.45978768982058055	-0.38697717617239447	-0.4486473621864	0.8055831487343965	2.29	2.9804	0.0	0.0	0.0
2021-10-01T23:35:32.000000	-0.65613	-0.88052	-0.65236	-101.75	-104.17	27.056	-0.7590761866529125	-0.7934893762089524	-0.65236	-113.74726001655131	-90.91761236816035	27.056	-0.7590761866529125	-0.7934893762089524	-0.45636000000000004	-113.74726001655131	-90.91761236816035	27.056	-0.5977766029064672	-0.6567026825794589	-0.45978768982058055	-0.38697717617239447	-0.4486473621864	0.8055831487343965	2.29	2.9804	0.0	0.0	0.0
2021-10-01T23:35:32.000000	-0.63302	-0.8566	-0.65809	-107.05	-111.93	24.578	-0.7332094037295379	-0.7725812906630443	-0.65809	-119.95815751173569	-97.96972923505305	24.578	-0.7332094037295379	-0.7725812906630443	-0.46208999999999995	-119.95815751173569	-97.96972923505305	24.578	-0.5977766029064672	-0.6567026825794589	-0.45978768982058055	-0.38697717617239447	-0.4486473621864	0.8055831487343965	2.29	2.9804	0.0	0.0	0.0
2021-10-01T23:35:32.000000	-0.61006	-0.83234	-0.66292	-112.8	-120.43	21.521	-0.7074498302670091	-0.7513173875634584	-0.66292	-126.70633648721845	-105.70113146976135	21.521	-0.7074498302670091	-0.7513173875634584	-0.46691999999999995	-126.70633648721845	-105.70113146976135	21.521	-0.5977766029064672	-0.6567026825794589	-0.45978768982058055	-0.38697717617239447	-0.4486473621864	0.8055831487343965	2.29	2.9804	0.0	0.0	0.0
2021-10-01T23:35:32.000000	-0.59484	-0.81599	-0.66561	-116.9	-126.55	19.119	-0.6903411479104913	-0.7369554974363277	-0.66561	-131.52532675800128	-111.27264228551861	19.119	-0.6903411479104913	-0.7369554974363277	-0.46961	-131.52532675800128	-111.27264228551861	19.119	-0.5977766029064672	-0.6567026825794589	-0.45978768982058055	-0.38697717617239447	-0.4486473621864	0.8055831487343965	2.29	2.9804	0.0	0.0	0.0
2021-10-01T23:35:32.000000	-0.58474	-0.80501	-0.66717	-119.77	-130.85	17.339	-0.6789718722827702	-0.7272957887605492	-0.66717	-134.9005804302562	-115.1885792931746	17.339	-0.6789718722827702	-0.7272957887605492	-0.47117000000000003	-134.9005804302562	-115.1885792931746	17.339	-0.5977766029064672	-0.6567026825794589	-0.45978768982058055	-0.38697717617239447	-0.4486473621864	0.8055831487343965	2.29	2.9804	0.0	0.0	0.0
2021-10-01T23:35:32.000000	-0.57803	-0.79765	-0.6681	-121.74	-133.81	16.067	-0.6714106115026017	-0.7208134253478512	-0.6681	-137.2184253655999	-117.884890635676	16.067	-0.6714106115026017	-0.7208134253478512	-0.4721	-137.2184253655999	-117.884890635676	16.067	-0.5977766029064672	-0.6567026825794589	-0.45978768982058055	-0.38697717617239447	-0.4486473621864	0.8055831487343965	2.29	2.9804	0.0	0.0	1.0
2021-10-01T23:35:32.000000	-0.55551	-0.77264	-0.67057	-128.77	-144.46	11.23	-0.6459958249203981	-0.6987512603819861	-0.67057	-145.50039913489675	-127.59325355043556	11.23	-0.6459958249203981	-0.6987512603819861	-0.47457	-145.50039913489675	-127.59325355043556	11.23	-0.5977766029064672	-0.6567026825794589	-0.45978768982058055	-0.38697717617239447	-0.4486473621864	0.8055831487343965	2.29	2.9804	0.0	0.0	490.47
2021-10-01T23:35:32.000000	-0.5332	-0.74736	-0.672	-136.46	-156.19	5.452	-0.6207563727982303	-0.6763953985875307	-0.672	-154.5697322477289	-138.29260852578273	5.452	-0.6207563727982303	-0.6763953985875307	-0.47600000000000003	-154.5697322477289	-138.29260852578273	5.452	-0.5977766029064672	-0.6567026825794589	-0.45978768982058055	-0.38697717617239447	-0.4486473621864	0.8055831487343965	2.29	2.9804	0.0	0.0	0.0
2021-10-01T23:35:32.000000	-0.51112	-0.72184	-0.67234	-144.88	-169.13	-1.4201	-0.5957157803369557	-0.6537731633047749	-0.67234	-164.5118261613284	-150.1033988724601	-1.4201	-0.5957157803369557	-0.6537731633047749	-0.47634000000000004	-164.5118261613284	-150.1033988724601	-1.4201	-0.5977766029064672	-0.6567026825794589	-0.45978768982058055	-0.38697717617239447	-0.4486473621864	0.8055831487343965	2.29	2.9804	0.0	0.0	0.0
2021-10-01T23:35:32.000000	-0.4893	-0.69611	-0.67156	-154.13	-183.47	-9.5671	-0.5709074973853238	-0.6309106525723167	-0.67156	-175.44920808675178	-163.20193988348197	-9.5671	-0.5709074973853238	-0.6309106525723167	-0.47556000000000004	-175.44920808675178	-163.20193988348197	-9.5671	-0.5977766029064672	-0.6567026825794589	-0.45978768982058055	-0.38697717617239447	-0.4486473621864	0.8055831487343965	2.29	2.9804	0.0	0.0	0.0
2021-10-01T23:35:32.000000	-0.46774	-0.67021	-0.66964	-164.35	-199.38	-19.206	-0.5463364251501015	-0.6078475649817209	-0.66964	-187.54165322323666	-177.73979634931294	-19.206	-0.5463364251501015	-0.6078475649817209	-0.47364	-187.54165322323666	-177.73979634931294	-19.206	-0.5977766029064672	-0.6567026825794589	-0.45978768982058055	-0.38697717617239447	-0.4486473621864	0.8055831487343965	2.29	2.9804	0.0	0.0	0.0
2021-10-01T23:35:32.000000	-0.44649	-0.64418	-0.66655	-175.66	-217.09	-30.599	-0.5220570880775124	-0.5846174726160931	-0.66655	-200.93643928438922	-193.9305315511484	-30.599	-0.5220570880775124	-0.5846174726160931	-0.47054999999999997	-200.93643928438922	-193.9305315511484	-30.599	-0.5977766029064672	-0.6567026825794589	-0.45978768982058055	-0.38697717617239447	-0.4486473621864	0.8055831487343965	2.29	2.9804	0.0	0.0	0.0
2021-10-01T23:35:32.000000	-0.42554	-0.61806	-0.66228	-188.23	-236.87	-44.064	-0.49806446272643234	-0.5612612993686901	-0.66228	-215.83536843003887	-212.02128085328928	-44.064	-0.49806446272643234	-0.5612612993686901	-0.46628	-215.83536843003887	-212.02128085328928	-44.064	-0.5977766029064672	-0.6567026825794589	-0.45978768982058055	-0.38697717617239447	-0.4486473621864	0.8055831487343965	2.29	2.9804	0.0	0.0	0.0
2021-10-01T23:35:32.000000	-0.40494	-0.5919	-0.65682	-202.27	-259.04	-59.988	-0.47441429884477654	-0.5378225419705082	-0.65682	-232.48606792003895	-232.30390165272522	-59.988	-0.47441429884477654	-0.5378225419705082	-0.46081999999999995	-232.48606792003895	-232.30390165272522	-59.988	-0.5977766029064672	-0.6567026825794589	-0.45978768982058055	-0.38697717617239447	-0.4486473621864	0.8055831487343965	2.29	2.9804	0.0	0.0	0.0
