# Supplementary material for: Direct evidence of substorm-related impulsive injections of electrons at Mercury
Source: Nat Commun. 2023 Jul 18;14:4019. doi: 10.1038/s41467-023-39565-4 (PMC10354196; doi:10.1038/s41467-023-39565-4)
Supplement: Supplementary file 3 — SourceDatafile [file 41467_2023_39565_MOESM3_ESM.zip › SourceDataFile/FieldLinetracing/Final_KT17tracing_001226.txt]

2021-10-01T23:35:26.000000	-0.31707	-0.45604	0.60945	314.85	418.53	-197.02	-0.3705594690397976	-0.4137530016869283	0.60945	363.7600905619193	376.7976644226769	-197.02	-0.3705594690397976	-0.4137530016869283	0.80545	363.7600905619193	376.7976644226769	-197.02	-0.6116465217507787	-0.6458908666527724	-0.4568517492630455	-0.39754475407504997	-0.4423302844101326	0.8039291560834569	2.3035	2.9161	0.0	0.0	0.0
2021-10-01T23:35:26.000000	-0.33627	-0.48139	0.62075	287.58	377.11	-158.91	-0.39272093277964965	-0.43655940484277955	0.62075	331.62037615511804	339.03117057099337	-158.91	-0.39272093277964965	-0.43655940484277955	0.8167500000000001	331.62037615511804	339.03117057099337	-158.91	-0.6116465217507787	-0.6458908666527724	-0.4568517492630455	-0.39754475407504997	-0.4423302844101326	0.8039291560834569	2.3035	2.9161	0.0	0.0	0.0
2021-10-01T23:35:26.000000	-0.35588	-0.50692	0.63089	263.76	340.93	-127.12	-0.4153113625134931	-0.4594942142913073	0.63089	303.54672335729197	306.0424631306114	-127.12	-0.4153113625134931	-0.4594942142913073	0.8268899999999999	303.54672335729197	306.0424631306114	-127.12	-0.6116465217507787	-0.6458908666527724	-0.4568517492630455	-0.39754475407504997	-0.4423302844101326	0.8039291560834569	2.3035	2.9161	0.0	0.0	0.0
2021-10-01T23:35:26.000000	-0.37588	-0.53258	0.63984	242.83	309.19	-100.52	-0.4383047824370866	-0.48251025739643943	0.63984	278.88532775118875	277.10618716497834	-100.52	-0.4383047824370866	-0.48251025739643943	0.8358399999999999	278.88532775118875	277.10618716497834	-100.52	-0.6116465217507787	-0.6458908666527724	-0.4568517492630455	-0.39754475407504997	-0.4423302844101326	0.8039291560834569	2.3035	2.9161	0.0	0.0	0.0
2021-10-01T23:35:26.000000	-0.39626	-0.55833	0.6476	224.36	281.2	-78.167	-0.4616863666957715	-0.5055690608683027	0.6476	257.1248836607515	251.59022994235093	-78.167	-0.4616863666957715	-0.5055690608683027	0.8435999999999999	257.1248836607515	251.59022994235093	-78.167	-0.6116465217507787	-0.6458908666527724	-0.4568517492630455	-0.39754475407504997	-0.4423302844101326	0.8039291560834569	2.3035	2.9161	0.0	0.0	0.0
2021-10-01T23:35:26.000000	-0.41701	-0.58413	0.65417	207.96	256.43	-59.348	-0.4854412894348894	-0.5286321514170245	0.65417	237.81338882855715	229.01637189047747	-59.348	-0.4854412894348894	-0.5286321514170245	0.8501700000000001	237.81338882855715	229.01637189047747	-59.348	-0.6116465217507787	-0.6458908666527724	-0.4568517492630455	-0.39754475407504997	-0.4423302844101326	0.8039291560834569	2.3035	2.9161	0.0	0.0	0.0
2021-10-01T23:35:26.000000	-0.43811	-0.60992	0.65955	193.36	234.4	-43.469	-0.509542349548507	-0.5516424317586411	0.65955	220.62406328033626	208.94131305626033	-43.469	-0.509542349548507	-0.5516424317586411	0.85555	220.62406328033626	208.94131305626033	-43.469	-0.6116465217507787	-0.6458908666527724	-0.4568517492630455	-0.39754475407504997	-0.4423302844101326	0.8039291560834569	2.3035	2.9161	0.0	0.0	0.0
2021-10-01T23:35:26.000000	-0.45953	-0.63566	0.66373	180.28	214.76	-30.055	-0.5339548718861834	-0.5745638792066635	0.66373	205.23613131592168	191.05199921087907	-30.055	-0.5339548718861834	-0.5745638792066635	0.8597300000000001	205.23613131592168	191.05199921087907	-30.055	-0.6116465217507787	-0.6458908666527724	-0.4568517492630455	-0.39754475407504997	-0.4423302844101326	0.8039291560834569	2.3035	2.9161	0.0	0.0	0.0
2021-10-01T23:35:26.000000	-0.48125	-0.66131	0.66675	168.52	197.17	-18.717	-0.5586541059453689	-0.5973592457729104	0.66675	191.40943971996768	175.03549835987	-18.717	-0.5586541059453689	-0.5973592457729104	0.8627499999999999	191.40943971996768	175.03549835987	-18.717	-0.6116465217507787	-0.6458908666527724	-0.4568517492630455	-0.39754475407504997	-0.4423302844101326	0.8039291560834569	2.3035	2.9161	0.0	0.0	0.0
2021-10-01T23:35:26.000000	-0.50326	-0.68682	0.6686	157.91	181.38	-9.1365	-0.5836240005697133	-0.6199801335196179	0.6686	178.94463693602847	160.66452443471442	-9.1365	-0.5836240005697133	-0.6199801335196179	0.8646	178.94463693602847	160.66452443471442	-9.1365	-0.6116465217507787	-0.6458908666527724	-0.4568517492630455	-0.39754475407504997	-0.4423302844101326	0.8039291560834569	2.3035	2.9161	0.0	0.0	0.0
2021-10-01T23:35:26.000000	-0.52553	-0.71217	0.66932	148.29	167.15	-1.0497	-0.6088323312121593	-0.6424103690560788	0.66932	167.6535213572413	147.72049071309314	-1.0497	-0.6088323312121593	-0.6424103690560788	0.8653200000000001	167.6535213572413	147.72049071309314	-1.0497	-0.6116465217507787	-0.6458908666527724	-0.4568517492630455	-0.39754475407504997	-0.4423302844101326	0.8039291560834569	2.3035	2.9161	0.0	0.0	0.0
2021-10-01T23:35:26.000000	-0.54805	-0.73731	0.66893	139.55	154.3	5.761	-0.6342630467163566	-0.6646015544445295	0.66893	157.4048664263503	136.0382318515748	5.761	-0.6342630467163566	-0.6646015544445295	0.86493	157.4048664263503	136.0382318515748	5.761	-0.6116465217507787	-0.6458908666527724	-0.4568517492630455	-0.39754475407504997	-0.4423302844101326	0.8039291560834569	2.3035	2.9161	0.0	0.0	0.0
2021-10-01T23:35:26.000000	-0.57079	-0.7622	0.66746	131.58	142.67	11.477	-0.6598814719318642	-0.6865176669984802	0.66746	148.0698961894832	125.47243180251057	11.477	-0.6598814719318642	-0.6865176669984802	0.8634600000000001	148.0698961894832	125.47243180251057	11.477	-0.6116465217507787	-0.6458908666527724	-0.4568517492630455	-0.39754475407504997	-0.4423302844101326	0.8039291560834569	2.3035	2.9161	0.0	0.0	0.0
2021-10-01T23:35:26.000000	-0.59373	-0.78683	0.66495	124.29	132.11	16.252	-0.6856665322612082	-0.7081512326734236	0.66495	139.54090929024196	115.88524856275913	16.252	-0.6856665322612082	-0.7081512326734236	0.8609500000000001	139.54090929024196	115.88524856275913	16.252	-0.6116465217507787	-0.6458908666527724	-0.4568517492630455	-0.39754475407504997	-0.4423302844101326	0.8039291560834569	2.3035	2.9161	0.0	0.0	0.0
2021-10-01T23:35:26.000000	-0.61685	-0.81116	0.66145	117.6	122.51	20.213	-0.7115934772018389	-0.7294650034811786	0.66145	131.72503022688701	107.17731341905197	20.213	-0.7115934772018389	-0.7294650034811786	0.85745	131.72503022688701	107.17731341905197	20.213	-0.6116465217507787	-0.6458908666527724	-0.4568517492630455	-0.39754475407504997	-0.4423302844101326	0.8039291560834569	2.3035	2.9161	0.0	0.0	0.0
2021-10-01T23:35:26.000000	-0.64014	-0.83518	0.65699	111.45	113.76	23.469	-0.737651156804173	-0.7504502800755458	0.65699	124.54923279346123	99.24680705473705	23.469	-0.737651156804173	-0.7504502800755458	0.8529899999999999	124.54923279346123	99.24680705473705	23.469	-0.6116465217507787	-0.6458908666527724	-0.4568517492630455	-0.39754475407504997	-0.4423302844101326	0.8039291560834569	2.3035	2.9161	0.0	0.0	0.0
2021-10-01T23:35:26.000000	-0.66358	-0.85886	0.65163	105.78	105.78	26.113	-0.7638160458673529	-0.7710797391162353	0.65163	117.94416668908285	92.02168409683578	26.113	-0.7638160458673529	-0.7710797391162353	0.8476300000000001	117.94416668908285	92.02168409683578	26.113	-0.6116465217507787	-0.6458908666527724	-0.4568517492630455	-0.39754475407504997	-0.4423302844101326	0.8039291560834569	2.3035	2.9161	0.0	0.0	0.0
2021-10-01T23:35:26.000000	-0.68715	-0.88219	0.6454	100.55	98.488	28.224	-0.7900670697939045	-0.7913459065587397	0.6454	111.86008584831417	85.42546363940778	28.224	-0.7900670697939045	-0.7913459065587397	0.8413999999999999	111.86008584831417	85.42546363940778	28.224	-0.6116465217507787	-0.6458908666527724	-0.4568517492630455	-0.39754475407504997	-0.4423302844101326	0.8039291560834569	2.3035	2.9161	0.0	0.0	0.0
2021-10-01T23:35:26.000000	-0.71085	-0.90517	0.63837	95.713	91.82	29.871	-0.8164042285838274	-0.8112487824030589	0.63837	106.24250249523895	79.40038685390104	29.871	-0.8164042285838274	-0.8112487824030589	0.8343700000000001	106.24250249523895	79.40038685390104	29.871	-0.6116465217507787	-0.6458908666527724	-0.4568517492630455	-0.39754475407504997	-0.4423302844101326	0.8039291560834569	2.3035	2.9161	0.0	0.0	0.0
2021-10-01T23:35:26.000000	-0.73467	-0.92778	0.63059	91.238	85.718	31.113	-0.8428151469858471	-0.8307697426551023	0.63059	101.05354347158196	73.89268921779133	31.113	-0.8428151469858471	-0.8307697426551023	0.8265899999999999	101.05354347158196	73.89268921779133	31.113	-0.6116465217507787	-0.6458908666527724	-0.4568517492630455	-0.39754475407504997	-0.4423302844101326	0.8039291560834569	2.3035	2.9161	0.0	0.0	0.0
2021-10-01T23:35:26.000000	-0.75859	-0.95002	0.62211	87.093	80.132	32.002	-0.8692799757041811	-0.8499112379182534	0.62211	96.25532339563222	68.85666845703658	32.002	-0.8692799757041811	-0.8499112379182534	0.8181100000000001	96.25532339563222	68.85666845703658	32.002	-0.6116465217507787	-0.6458908666527724	-0.4568517492630455	-0.39754475407504997	-0.4423302844101326	0.8039291560834569	2.3035	2.9161	0.0	0.0	0.0
2021-10-01T23:35:26.000000	-0.78262	-0.9719	0.61299	83.252	75.015	32.586	-0.8958098646884125	-0.868681967538712	0.61299	91.81627926492112	64.24886451094693	32.586	-0.8958098646884125	-0.868681967538712	0.8089900000000001	91.81627926492112	64.24886451094693	32.586	-0.6116465217507787	-0.6458908666527724	-0.4568517492630455	-0.39754475407504997	-0.4423302844101326	0.8039291560834569	2.3035	2.9161	0.0	0.0	0.0
2021-10-01T23:35:26.000000	-0.80674	-0.99341	0.60328	79.693	70.331	32.905	-0.9223837393410671	-0.8870744574719702	0.60328	87.71016576799745	60.03624431083616	32.905	-0.9223837393410671	-0.8870744574719702	0.79928	87.71016576799745	60.03624431083616	32.905	-0.6116465217507787	-0.6458908666527724	-0.4568517492630455	-0.39754475407504997	-0.4423302844101326	0.8039291560834569	2.3035	2.9161	0.0	0.0	0.0
2021-10-01T23:35:26.000000	-0.83096	-1.0146	0.59305	76.395	66.043	32.997	-0.9490176508184951	-0.9051371056557922	0.59305	83.91160752802999	56.18465979305971	32.997	-0.9490176508184951	-0.9051371056557922	0.78905	83.91160752802999	56.18465979305971	32.997	-0.6116465217507787	-0.6458908666527724	-0.4568517492630455	-0.39754475407504997	-0.4423302844101326	0.8039291560834569	2.3035	2.9161	0.0	0.0	0.0
2021-10-01T23:35:26.000000	-0.85528	-1.0354	0.58233	73.341	62.12	32.896	-0.9757030220088538	-0.9228004395549401	0.58233	80.39993420835907	52.66542756203097	32.896	-0.9757030220088538	-0.9228004395549401	0.77833	80.39993420835907	52.66542756203097	32.896	-0.6116465217507787	-0.6458908666527724	-0.4568517492630455	-0.39754475407504997	-0.4423302844101326	0.8039291560834569	2.3035	2.9161	0.0	0.0	0.0
2021-10-01T23:35:26.000000	-0.8797	-1.0558	0.57121	70.514	58.535	32.633	-1.0024386276104513	-0.9400545345215217	0.57121	77.15496559300175	49.45383408131989	32.633	-1.0024386276104513	-0.9400545345215217	0.76721	77.15496559300175	49.45383408131989	32.633	-0.6116465217507787	-0.6458908666527724	-0.4568517492630455	-0.39754475407504997	-0.4423302844101326	0.8039291560834569	2.3035	2.9161	0.0	0.0	0.0
2021-10-01T23:35:26.000000	-0.90421	-1.076	0.55971	67.9	55.261	32.239	-1.029239049009233	-0.9570991088150536	0.55971	74.15949886034241	46.52479822398881	32.239	-1.029239049009233	-0.9570991088150536	0.7557100000000001	74.15949886034241	46.52479822398881	32.239	-0.6116465217507787	-0.6458908666527724	-0.4568517492630455	-0.39754475407504997	-0.4423302844101326	0.8039291560834569	2.3035	2.9161	0.0	0.0	0.0
2021-10-01T23:35:26.000000	-0.92882	-1.0958	0.5479	65.484	52.275	31.74	-1.0560897048192537	-0.9737344441760197	0.5479	71.3958288446531	43.85733125242573	31.74	-1.0560897048192537	-0.9737344441760197	0.7439	71.3958288446531	43.85733125242573	31.74	-0.6116465217507787	-0.6458908666527724	-0.4568517492630455	-0.39754475407504997	-0.4423302844101326	0.8039291560834569	2.3035	2.9161	0.0	0.0	0.0
2021-10-01T23:35:26.000000	-0.95354	-1.1154	0.53581	63.253	49.554	31.164	-1.0830250257222407	-0.9901578082605519	0.53581	68.84823530978409	41.43019936868031	31.164	-1.0830250257222407	-0.9901578082605519	0.7318100000000001	68.84823530978409	41.43019936868031	31.164	-0.6116465217507787	-0.6458908666527724	-0.4568517492630455	-0.39754475407504997	-0.4423302844101326	0.8039291560834569	2.3035	2.9161	0.0	0.0	0.0
2021-10-01T23:35:26.000000	-0.97836	-1.1346	0.5235	61.194	47.077	30.533	-1.1100105810364664	-1.0061719334125185	0.5235	66.501243079924	39.22415370438043	30.533	-1.1100105810364664	-1.0061719334125185	0.7195	66.501243079924	39.22415370438043	30.533	-0.6116465217507787	-0.6458908666527724	-0.4568517492630455	-0.39754475407504997	-0.4423302844101326	0.8039291560834569	2.3035	2.9161	0.0	0.0	0.0
2021-10-01T23:35:26.000000	-1.0033	-1.1537	0.511	59.292	44.823	29.871	-1.1371029791084686	-1.0220721084652715	0.511	64.3373920496832	37.22019045149233	29.871	-1.1371029791084686	-1.0220721084652715	0.7070000000000001	64.3373920496832	37.22019045149233	29.871	-0.6116465217507787	-0.6458908666527724	-0.4568517492630455	-0.39754475407504997	-0.4423302844101326	0.8039291560834569	2.3035	2.9161	0.0	0.0	0.0
2021-10-01T23:35:26.000000	-1.0283	-1.1724	0.49834	57.534	42.773	29.199	-1.1642059130001448	-1.037567945792226	0.49834	62.3414521035887	35.401045671222136	29.199	-1.1642059130001448	-1.037567945792226	0.69434	62.3414521035887	35.401045671222136	29.199	-0.6116465217507787	-0.6458908666527724	-0.4568517492630455	-0.39754475407504997	-0.4423302844101326	0.8039291560834569	2.3035	2.9161	0.0	0.0	0.0
2021-10-01T23:35:26.000000	-1.0535	-1.191	0.48555	55.906	40.906	28.535	-1.1914950868327263	-1.0529400306064323	0.48555	60.496955601040014	33.7475930253669	28.535	-1.1914950868327263	-1.0529400306064323	0.68155	60.496955601040014	33.7475930253669	28.535	-0.6116465217507787	-0.6458908666527724	-0.4568517492630455	-0.39754475407504997	-0.4423302844101326	0.8039291560834569	2.3035	2.9161	0.0	0.0	0.0
2021-10-01T23:35:26.000000	-1.0787	-1.2093	0.47264	54.393	39.203	27.895	-1.218747501614553	-1.068014375983903	0.47264	58.786687496985884	32.24281363547114	27.895	-1.218747501614553	-1.068014375983903	0.66864	58.786687496985884	32.24281363547114	27.895	-0.6116465217507787	-0.6458908666527724	-0.4568517492630455	-0.39754475407504997	-0.4423302844101326	0.8039291560834569	2.3035	2.9161	0.0	0.0	0.0
2021-10-01T23:35:26.000000	-1.104	-1.2274	0.45962	52.979	37.647	27.292	-1.2460746568414551	-1.0828779753866316	0.45962	57.19268534192432	30.871796082826716	27.292	-1.2460746568414551	-1.0828779753866316	0.65562	57.19268534192432	30.871796082826716	27.292	-0.6116465217507787	-0.6458908666527724	-0.4568517492630455	-0.39754475407504997	-0.4423302844101326	0.8039291560834569	2.3035	2.9161	0.0	0.0	0.0
2021-10-01T23:35:26.000000	-1.1294	-1.2453	0.4465	51.651	36.217	26.737	-1.2734765525134324	-1.0975308288146182	0.4465	55.69947396004393	29.61529149906155	26.737	-1.2734765525134324	-1.0975308288146182	0.6425000000000001	55.69947396004393	29.61529149906155	26.737	-0.6116465217507787	-0.6458908666527724	-0.4568517492630455	-0.39754475407504997	-0.4423302844101326	0.8039291560834569	2.3035	2.9161	0.0	0.0	0.0
2021-10-01T23:35:26.000000	-1.1549	-1.2631	0.43328	50.391	34.899	26.236	-1.3009654416474035	-1.1120721827467748	0.43328	54.28747356277206	28.461610920173243	26.236	-1.3009654416474035	-1.1120721827467748	0.6292800000000001	54.28747356277206	28.461610920173243	26.236	-0.6116465217507787	-0.6458908666527724	-0.4568517492630455	-0.39754475407504997	-0.4423302844101326	0.8039291560834569	2.3035	2.9161	0.0	0.0	0.0
2021-10-01T23:35:26.000000	-1.1804	-1.2807	0.41994	49.187	33.673	25.795	-1.3284298247475381	-1.1264150437211076	0.41994	52.9423239692556	27.392375412409628	25.795	-1.3284298247475381	-1.1264150437211076	0.6159399999999999	52.9423239692556	27.392375412409628	25.795	-0.6116465217507787	-0.6458908666527724	-0.4568517492630455	-0.39754475407504997	-0.4423302844101326	0.8039291560834569	2.3035	2.9161	0.0	0.0	0.0
2021-10-01T23:35:26.000000	-1.206	-1.2981	0.40646	48.023	32.527	25.415	-1.3559689482927482	-1.1405471587206986	0.40646	51.646675380838495	26.397635881008192	25.415	-1.3559689482927482	-1.1405471587206986	0.60246	51.646675380838495	26.397635881008192	25.415	-0.6116465217507787	-0.6458908666527724	-0.4568517492630455	-0.39754475407504997	-0.4423302844101326	0.8039291560834569	2.3035	2.9161	0.0	0.0	0.0
2021-10-01T23:35:26.000000	-1.2316	-1.3153	0.39284	46.887	31.445	25.096	-1.3834835658041216	-1.1544807807624657	0.39284	50.38665773734437	25.462983251373238	25.096	-1.3834835658041216	-1.1544807807624657	0.58884	50.38665773734437	25.462983251373238	25.096	-0.6116465217507787	-0.6458908666527724	-0.4568517492630455	-0.39754475407504997	-0.4423302844101326	0.8039291560834569	2.3035	2.9161	0.0	0.0	0.0
2021-10-01T23:35:26.000000	-1.2572	-1.3324	0.37904	45.764	30.414	24.835	-1.4109859302985768	-1.1683151563253213	0.37904	49.145791174737106	24.577353433783955	24.835	-1.4109859302985768	-1.1683151563253213	0.57504	49.145791174737106	24.577353433783955	24.835	-0.6116465217507787	-0.6458908666527724	-0.4568517492630455	-0.39754475407504997	-0.4423302844101326	0.8039291560834569	2.3035	2.9161	0.0	0.0	0.0
2021-10-01T23:35:26.000000	-1.2828	-1.3494	0.36503	44.643	29.422	24.627	-1.4384760417761135	-1.1820502854092645	0.36503	47.91168821830619	23.730184682631933	24.627	-1.4384760417761135	-1.1820502854092645	0.56103	47.91168821830619	23.730184682631933	24.627	-0.6116465217507787	-0.6458908666527724	-0.4568517492630455	-0.39754475407504997	-0.4423302844101326	0.8039291560834569	2.3035	2.9161	0.0	0.0	0.0
2021-10-01T23:35:26.000000	-1.3084	-1.3662	0.35079	43.513	28.46	24.467	-1.4659416472198141	-1.1955869215353847	0.35079	46.672328983848686	22.913892646676107	24.467	-1.4659416472198141	-1.1955869215353847	0.54679	46.672328983848686	22.913892646676107	24.467	-0.6116465217507787	-0.6458908666527724	-0.4568517492630455	-0.39754475407504997	-0.4423302844101326	0.8039291560834569	2.3035	2.9161	0.0	0.0	0.0
2021-10-01T23:35:26.000000	-1.3339	-1.3828	0.33628	42.361	27.516	24.351	-1.4932835001507663	-1.2089373177205989	0.33628	45.41334106707586	22.11816064064643	24.351	-1.4932835001507663	-1.2089373177205989	0.5322800000000001	45.41334106707586	22.11816064064643	24.351	-0.6116465217507787	-0.6458908666527724	-0.4568517492630455	-0.39754475407504997	-0.4423302844101326	0.8039291560834569	2.3035	2.9161	0.0	0.0	0.0
2021-10-01T23:35:26.000000	-1.3594	-1.3993	0.32146	41.178	26.581	24.272	-1.5206131000648	-1.2221884674269015	0.32146	44.124689513362995	21.33515925296348	24.272	-1.5206131000648	-1.2221884674269015	0.51746	44.124689513362995	21.33515925296348	24.272	-0.6116465217507787	-0.6458908666527724	-0.4568517492630455	-0.39754475407504997	-0.4423302844101326	0.8039291560834569	2.3035	2.9161	0.0	0.0	0.0
2021-10-01T23:35:26.000000	-1.3848	-1.4156	0.30631	39.95	25.647	24.223	-1.5478189474660855	-1.2352533771922984	0.30631	42.791499574308986	20.55866418768285	24.223	-1.5478189474660855	-1.2352533771922984	0.50231	42.791499574308986	20.55866418768285	24.223	-0.6116465217507787	-0.6458908666527724	-0.4568517492630455	-0.39754475407504997	-0.4423302844101326	0.8039291560834569	2.3035	2.9161	0.0	0.0	0.0
2021-10-01T23:35:26.000000	-1.41	-1.4318	0.29077	38.667	24.703	24.2	-1.574814048892629	-1.24824354651262	0.29077	41.40249877016163	19.77898363381608	24.2	-1.574814048892629	-1.24824354651262	0.48677	41.40249877016163	19.77898363381608	24.2	-0.6116465217507787	-0.6458908666527724	-0.4568517492630455	-0.39754475407504997	-0.4423302844101326	0.8039291560834569	2.3035	2.9161	0.0	0.0	0.0
2021-10-01T23:35:26.000000	-1.4351	-1.4478	0.2748	37.313	23.74	24.196	-1.6016853978064243	-1.2610474758920365	0.2748	39.940704892772395	18.98914589096801	24.196	-1.6016853978064243	-1.2610474758920365	0.4708	39.940704892772395	18.98914589096801	24.196	-0.6116465217507787	-0.6458908666527724	-0.4568517492630455	-0.39754475407504997	-0.4423302844101326	0.8039291560834569	2.3035	2.9161	0.0	0.0	0.0
2021-10-01T23:35:26.000000	-1.4599	-1.4636	0.25835	35.872	22.745	24.209	-1.6282345012496473	-1.2736896713643837	0.25835	38.388645613316	18.178209399587033	24.209	-1.6282345012496473	-1.2736896713643837	0.45435000000000003	38.388645613316	18.178209399587033	24.209	-0.6116465217507787	-0.6458908666527724	-0.4568517492630455	-0.39754475407504997	-0.4423302844101326	0.8039291560834569	2.3035	2.9161	0.0	0.0	0.0
2021-10-01T23:35:26.000000	-1.4846	-1.4792	0.24136	34.325	21.705	24.232	-1.6546598521801221	-1.2861456268958256	0.24136	36.72587120859983	17.33560019062905	24.232	-1.6546598521801221	-1.2861456268958256	0.43735999999999997	36.72587120859983	17.33560019062905	24.232	-0.6116465217507787	-0.6458908666527724	-0.4568517492630455	-0.39754475407504997	-0.4423302844101326	0.8039291560834569	2.3035	2.9161	0.0	0.0	0.0
2021-10-01T23:35:26.000000	-1.5089	-1.4945	0.22374	32.646	20.603	24.264	-1.6806514581441947	-1.2983528550582046	0.22374	34.9244945812307	16.44763214707782	24.264	-1.6806514581441947	-1.2983528550582046	0.41974	34.9244945812307	16.44763214707782	24.264	-0.6116465217507787	-0.6458908666527724	-0.4568517492630455	-0.39754475407504997	-0.4423302844101326	0.8039291560834569	2.3035	2.9161	0.0	0.0	0.0
2021-10-01T23:35:26.000000	-1.5329	-1.5096	0.2054	30.803	19.417	24.302	-1.7063208186376952	-1.310398349313515	0.2054	32.95006119423479	15.496392008986556	24.302	-1.7063208186376952	-1.310398349313515	0.4014	32.95006119423479	15.496392008986556	24.302	-0.6116465217507787	-0.6458908666527724	-0.4568517492630455	-0.39754475407504997	-0.4423302844101326	0.8039291560834569	2.3035	2.9161	0.0	0.0	0.0
2021-10-01T23:35:26.000000	-1.5564	-1.5244	0.18622	28.754	18.118	24.343	-1.7314571876858817	-1.322207369216681	0.18622	30.75733415156285	14.458244564576486	24.343	-1.7314571876858817	-1.322207369216681	0.38222	30.75733415156285	14.458244564576486	24.343	-0.6116465217507787	-0.6458908666527724	-0.4568517492630455	-0.39754475407504997	-0.4423302844101326	0.8039291560834569	2.3035	2.9161	0.0	0.0	0.0
2021-10-01T23:35:26.000000	-1.5792	-1.5389	0.16603	26.442	16.668	24.385	-1.7558620723309306	-1.333804420801539	0.16603	28.285086813806174	13.302460371504512	24.385	-1.7558620723309306	-1.333804420801539	0.36203	28.285086813806174	13.302460371504512	24.385	-0.6116465217507787	-0.6458908666527724	-0.4568517492630455	-0.39754475407504997	-0.4423302844101326	0.8039291560834569	2.3035	2.9161	0.0	0.0	0.0
2021-10-01T23:35:26.000000	-1.6013	-1.5528	0.14461	23.791	15.014	24.427	-1.779498713522087	-1.3448917646313538	0.14461	25.451397758025088	11.98575108880522	24.427	-1.779498713522087	-1.3448917646313538	0.34060999999999997	25.451397758025088	11.98575108880522	24.427	-0.6116465217507787	-0.6458908666527724	-0.4568517492630455	-0.39754475407504997	-0.4423302844101326	0.8039291560834569	2.3035	2.9161	0.0	0.0	0.0
2021-10-01T23:35:26.000000	-1.6222	-1.566	0.12166	20.695	13.085	24.466	-1.8018586258478735	-1.3554314193118044	0.12166	22.142366074561064	10.450639914384535	24.466	-1.8018586258478735	-1.3554314193118044	0.31766	22.142366074561064	10.450639914384535	24.466	-0.6116465217507787	-0.6458908666527724	-0.4568517492630455	-0.39754475407504997	-0.4423302844101326	0.8039291560834569	2.3035	2.9161	0.0	0.0	0.0
2021-10-01T23:35:26.000000	-1.6414	-1.5782	0.09674	17.016	10.785	24.501	-1.8224088178629758	-1.365186910490747	0.09674	18.209268726274228	8.618759391834262	24.501	-1.8224088178629758	-1.365186910490747	0.29274	18.209268726274228	8.618759391834262	24.501	-0.6116465217507787	-0.6458908666527724	-0.4568517492630455	-0.39754475407504997	-0.4423302844101326	0.8039291560834569	2.3035	2.9161	0.0	0.0	0.0
2021-10-01T23:35:26.000000	-1.658	-1.5887	0.069329	12.58	7.9955	24.529	-1.8401703001387595	-1.3735737899680622	0.069329	13.46489701480983	6.393822693081605	24.529	-1.8401703001387595	-1.3735737899680622	0.26532900000000004	13.46489701480983	6.393822693081605	24.529	-0.6116465217507787	-0.6458908666527724	-0.4568517492630455	-0.39754475407504997	-0.4423302844101326	0.8039291560834569	2.3035	2.9161	0.0	0.0	0.0
2021-10-01T23:35:26.000000	-1.6703	-1.5965	0.038963	7.2462	4.6167	24.549	-1.853333352364541	-1.3798078942422425	0.038963	7.757283386975565	3.694034079993429	24.549	-1.853333352364541	-1.3798078942422425	0.234963	7.757283386975565	3.694034079993429	24.549	-0.6116465217507787	-0.6458908666527724	-0.4568517492630455	-0.39754475407504997	-0.4423302844101326	0.8039291560834569	2.3035	2.9161	0.0	0.0	0.0
2021-10-01T23:35:26.000000	-1.676	-1.6001	0.0059977	1.1287	0.71999	24.557	-1.8594315102715737	-1.382682345518729	0.0059977	1.208415503987797	0.576264921561185	24.557	-1.8594315102715737	-1.382682345518729	0.2019977	1.208415503987797	0.576264921561185	24.557	-0.6116465217507787	-0.6458908666527724	-0.4568517492630455	-0.39754475407504997	-0.4423302844101326	0.8039291560834569	2.3035	2.9161	0.0	0.0	0.0
2021-10-01T23:35:26.000000	-1.6732	-1.5984	-0.02747	-5.1396	-3.2766	24.553	-1.8564443075744317	-1.3813382398509386	-0.02747	-5.5023543824969945	-2.6221540704955	24.553	-1.8564443075744317	-1.3813382398509386	0.16853	-5.5023543824969945	-2.6221540704955	24.553	-0.6116465217507787	-0.6458908666527724	-0.4568517492630455	-0.39754475407504997	-0.4423302844101326	0.8039291560834569	2.3035	2.9161	0.0	0.0	0.0
2021-10-01T23:35:26.000000	-1.663	-1.5918	-0.05888	-10.789	-6.8638	24.537	-1.8455124676088182	-1.3760377799684176	-0.05888	-11.548725185034701	-5.490101824241986	24.537	-1.8455124676088182	-1.3760377799684176	0.13712000000000002	-11.548725185034701	-5.490101824241986	24.537	-0.6116465217507787	-0.6458908666527724	-0.4568517492630455	-0.39754475407504997	-0.4423302844101326	0.8039291560834569	2.3035	2.9161	0.0	0.0	0.0
2021-10-01T23:35:26.000000	-1.6477	-1.5821	-0.087308	-15.534	-9.8558	24.512	-1.8291392136942342	-1.3682855831024596	-0.087308	-16.624580875596184	-7.878150820513758	24.512	-1.8291392136942342	-1.3682855831024596	0.10869200000000001	-16.624580875596184	-7.878150820513758	24.512	-0.6116465217507787	-0.6458908666527724	-0.4568517492630455	-0.39754475407504997	-0.4423302844101326	0.8039291560834569	2.3035	2.9161	0.0	0.0	0.0
2021-10-01T23:35:26.000000	-1.6293	-1.5705	-0.11305	-19.462	-12.316	24.479	-1.8094565116119363	-1.3590275466616424	-0.11305	-20.824431289476568	-9.838514190154385	24.479	-1.8094565116119363	-1.3590275466616424	0.08295000000000001	-20.824431289476568	-9.838514190154385	24.479	-0.6116465217507787	-0.6458908666527724	-0.4568517492630455	-0.39754475407504997	-0.4423302844101326	0.8039291560834569	2.3035	2.9161	0.0	0.0	0.0
2021-10-01T23:35:26.000000	-1.6089	-1.5576	-0.13665	-22.747	-14.364	24.441	-1.787629590731464	-1.348724366333336	-0.13665	-24.335619908216714	-11.468570472504686	24.441	-1.787629590731464	-1.348724366333336	0.059350000000000014	-24.335619908216714	-11.468570472504686	24.441	-0.6116465217507787	-0.6458908666527724	-0.4568517492630455	-0.39754475407504997	-0.4423302844101326	0.8039291560834569	2.3035	2.9161	0.0	0.0	0.0
2021-10-01T23:35:26.000000	-1.5872	-1.5439	-0.15857	-25.543	-16.107	24.4	-1.7644144414897913	-1.337786503393672	-0.15857	-27.32412154347723	-12.855842246904066	24.4	-1.7644144414897913	-1.337786503393672	0.03743000000000002	-27.32412154347723	-12.855842246904066	24.4	-0.6116465217507787	-0.6458908666527724	-0.4568517492630455	-0.39754475407504997	-0.4423302844101326	0.8039291560834569	2.3035	2.9161	0.0	0.0	0.0
2021-10-01T23:35:26.000000	-1.5646	-1.5296	-0.17917	-27.966	-17.622	24.358	-1.740232555836403	-1.326363438732801	-0.17917	-29.914496933822925	-14.062535802489489	24.358	-1.740232555836403	-1.326363438732801	0.01683000000000001	-29.914496933822925	-14.062535802489489	24.358	-0.6116465217507787	-0.6458908666527724	-0.4568517492630455	-0.39754475407504997	-0.4423302844101326	0.8039291560834569	2.3035	2.9161	0.0	0.0	0.0
2021-10-01T23:35:26.000000	-1.5413	-1.5149	-0.19868	-30.101	-18.97	24.316	-1.715306932762958	-1.3146291592747104	-0.19868	-32.198579926649	-15.138776427016673	24.316	-1.715306932762958	-1.3146291592747104	-0.002679999999999988	-32.198579926649	-15.138776427016673	24.316	-0.6116465217507787	-0.6458908666527724	-0.4568517492630455	-0.39754475407504997	-0.4423302844101326	0.8039291560834569	2.3035	2.9161	0.0	0.0	0.0
2021-10-01T23:35:26.000000	-1.5175	-1.4999	-0.2173	-32.012	-20.193	24.277	-1.6898483182441997	-1.3026584054644754	-0.2173	-34.24503453556472	-16.118405710800914	24.277	-1.6898483182441997	-1.3026584054644754	-0.021299999999999986	-34.24503453556472	-16.118405710800914	24.277	-0.6116465217507787	-0.6458908666527724	-0.4568517492630455	-0.39754475407504997	-0.4423302844101326	0.8039291560834569	2.3035	2.9161	0.0	0.0	0.0
2021-10-01T23:35:26.000000	-1.4933	-1.4847	-0.23517	-33.745	-21.322	24.243	-1.663968211775957	-1.2905381707640895	-0.23517	-36.10331257611418	-17.026553674522496	24.243	-1.663968211775957	-1.2905381707640895	-0.03916999999999998	-36.10331257611418	-17.026553674522496	24.243	-0.6116465217507787	-0.6458908666527724	-0.4568517492630455	-0.39754475407504997	-0.4423302844101326	0.8039291560834569	2.3035	2.9161	0.0	0.0	0.0
2021-10-01T23:35:26.000000	-1.4687	-1.4691	-0.25237	-35.336	-22.381	24.216	-1.6376421073243943	-1.2780699622157297	-0.25237	-37.81208350476603	-17.882628387029694	24.216	-1.6376421073243943	-1.2780699622157297	-0.056369999999999976	-37.81208350476603	-17.882628387029694	24.216	-0.6116465217507787	-0.6458908666527724	-0.4568517492630455	-0.39754475407504997	-0.4423302844101326	0.8039291560834569	2.3035	2.9161	0.0	0.0	0.0
2021-10-01T23:35:26.000000	-1.4439	-1.4534	-0.26901	-36.811	-23.39	24.199	-1.6111052568980893	-1.2655270132222942	-0.26901	-39.39960200942101	-18.703293359706134	24.199	-1.6111052568980893	-1.2655270132222942	-0.07301000000000002	-39.39960200942101	-18.703293359706134	24.199	-0.6116465217507787	-0.6458908666527724	-0.4568517492630455	-0.39754475407504997	-0.4423302844101326	0.8039291560834569	2.3035	2.9161	0.0	0.0	0.0
2021-10-01T23:35:26.000000	-1.4189	-1.4375	-0.28514	-38.194	-24.363	24.196	-1.5843454074801244	-1.2528100773048716	-0.28514	-40.891402667386515	-19.499502375539095	24.196	-1.5843454074801244	-1.2528100773048716	-0.08914	-40.891402667386515	-19.499502375539095	24.196	-0.6116465217507787	-0.6458908666527724	-0.4568517492630455	-0.39754475407504997	-0.4423302844101326	0.8039291560834569	2.3035	2.9161	0.0	0.0	0.0
2021-10-01T23:35:26.000000	-1.3937	-1.4214	-0.30083	-39.501	-25.313	24.212	-1.557362559070499	-1.2399191544634618	-0.30083	-42.30495780748781	-20.282196994080195	24.212	-1.557362559070499	-1.2399191544634618	-0.10482999999999998	-42.30495780748781	-20.282196994080195	24.212	-0.6116465217507787	-0.6458908666527724	-0.4568517492630455	-0.39754475407504997	-0.4423302844101326	0.8039291560834569	2.3035	2.9161	0.0	0.0	0.0
2021-10-01T23:35:26.000000	-1.3684	-1.4051	-0.31612	-40.747	-26.25	24.251	-1.5302559581481252	-1.2268419916811466	-0.31612	-43.656379703253506	-21.059463910682894	24.251	-1.5302559581481252	-1.2268419916811466	-0.12012	-43.656379703253506	-21.059463910682894	24.251	-0.6116465217507787	-0.6458908666527724	-0.4568517492630455	-0.39754475407504997	-0.4423302844101326	0.8039291560834569	2.3035	2.9161	0.0	0.0	0.0
2021-10-01T23:35:26.000000	-1.343	-1.3887	-0.33105	-41.945	-27.183	24.319	-1.5030378577299217	-1.2136778354368376	-0.33105	-44.959673168464775	-21.83864241624987	24.319	-1.5030378577299217	-1.2136778354368376	-0.13505	-44.959673168464775	-21.83864241624987	24.319	-0.6116465217507787	-0.6458908666527724	-0.4568517492630455	-0.39754475407504997	-0.4423302844101326	0.8039291560834569	2.3035	2.9161	0.0	0.0	0.0
2021-10-01T23:35:26.000000	-1.3175	-1.3721	-0.34566	-43.106	-28.122	24.422	-1.4756960047989693	-1.2003274392516232	-0.34566	-46.226980617493766	-22.628309326811312	24.422	-1.4756960047989693	-1.2003274392516232	-0.14966000000000002	-46.226980617493766	-22.628309326811312	24.422	-0.6116465217507787	-0.6458908666527724	-0.4568517492630455	-0.39754475407504997	-0.4423302844101326	0.8039291560834569	2.3035	2.9161	0.0	0.0	0.0
2021-10-01T23:35:26.000000	-1.2919	-1.3554	-0.35999	-44.243	-29.077	24.565	-1.4482426523721872	-1.1868900496044152	-0.35999	-47.47242939429082	-23.43679639805903	24.565	-1.4482426523721872	-1.1868900496044152	-0.16398999999999997	-47.47242939429082	-23.43679639805903	24.565	-0.6116465217507787	-0.6458908666527724	-0.4568517492630455	-0.39754475407504997	-0.4423302844101326	0.8039291560834569	2.3035	2.9161	0.0	0.0	0.0
2021-10-01T23:35:26.000000	-1.2663	-1.3385	-0.37408	-45.366	-30.057	24.755	-1.4207647939115686	-1.1732541669993837	-0.37408	-48.70704691826978	-24.271810511403267	24.755	-1.4207647939115686	-1.1732541669993837	-0.17808000000000002	-48.70704691826978	-24.271810511403267	24.755	-0.6116465217507787	-0.6458908666527724	-0.4568517492630455	-0.39754475407504997	-0.4423302844101326	0.8039291560834569	2.3035	2.9161	0.0	0.0	0.0
2021-10-01T23:35:26.000000	-1.2407	-1.3214	-0.38795	-46.487	-31.073	24.997	-1.3932624294171134	-1.1594197914365283	-0.38795	-49.94409059876107	-25.142798417494138	24.997	-1.3932624294171134	-1.1594197914365283	-0.19195	-49.94409059876107	-25.142798417494138	24.997	-0.6116465217507787	-0.6458908666527724	-0.4568517492630455	-0.39754475407504997	-0.4423302844101326	0.8039291560834569	2.3035	2.9161	0.0	0.0	0.0
2021-10-01T23:35:26.000000	-1.2151	-1.3042	-0.40164	-47.617	-32.135	25.295	-1.36574781190574	-1.145486169394761	-0.40164	-51.195702850136826	-26.058336932361815	25.295	-1.36574781190574	-1.145486169394761	-0.20564	-51.195702850136826	-26.058336932361815	25.295	-0.6116465217507787	-0.6458908666527724	-0.4568517492630455	-0.39754475407504997	-0.4423302844101326	0.8039291560834569	2.3035	2.9161	0.0	0.0	0.0
2021-10-01T23:35:26.000000	-1.1895	-1.2869	-0.41516	-48.769	-33.257	25.653	-1.3382209413774482	-1.131453300874082	-0.41516	-52.47650113702413	-27.030727670854596	25.653	-1.3382209413774482	-1.131453300874082	-0.21915999999999997	-52.47650113702413	-27.030727670854596	25.653	-0.6116465217507787	-0.6458908666527724	-0.4568517492630455	-0.39754475407504997	-0.4423302844101326	0.8039291560834569	2.3035	2.9161	0.0	0.0	0.0
2021-10-01T23:35:26.000000	-1.164	-1.2694	-0.42855	-49.958	-34.453	26.072	-1.3107688112942317	-1.117209686378661	-0.42855	-53.803087853628334	-28.072027187482398	26.072	-1.3107688112942317	-1.117209686378661	-0.23254999999999998	-53.803087853628334	-28.072027187482398	26.072	-0.6116465217507787	-0.6458908666527724	-0.4568517492630455	-0.39754475407504997	-0.4423302844101326	0.8039291560834569	2.3035	2.9161	0.0	0.0	0.0
2021-10-01T23:35:26.000000	-1.1385	-1.2517	-0.44181	-51.196	-35.737	26.552	-1.2832921751771793	-1.1027675789254163	-0.44181	-55.189087999787404	-29.19465962726268	26.552	-1.2832921751771793	-1.1027675789254163	-0.24580999999999997	-55.189087999787404	-29.19465962726268	26.552	-0.6116465217507787	-0.6458908666527724	-0.4568517492630455	-0.39754475407504997	-0.4423302844101326	0.8039291560834569	2.3035	2.9161	0.0	0.0	0.0
2021-10-01T23:35:26.000000	-1.113	-1.2338	-0.45497	-52.498	-37.125	27.088	-1.2557910330262898	-1.0881269785143477	-0.45497	-56.65134903004504	-30.412666474283615	27.088	-1.2557910330262898	-1.0881269785143477	-0.25897	-56.65134903004504	-30.412666474283615	27.088	-0.6116465217507787	-0.6458908666527724	-0.4568517492630455	-0.39754475407504997	-0.4423302844101326	0.8039291560834569	2.3035	2.9161	0.0	0.0	0.0
2021-10-01T23:35:26.000000	-1.0877	-1.2157	-0.46802	-53.88	-38.634	27.675	-1.2284638777993877	-1.073263379111619	-0.46802	-58.207833393903236	-31.7409591472533	27.675	-1.2284638777993877	-1.073263379111619	-0.27202	-58.207833393903236	-31.7409591472533	27.675	-0.6116465217507787	-0.6458908666527724	-0.4568517492630455	-0.39754475407504997	-0.4423302844101326	0.8039291560834569	2.3035	2.9161	0.0	0.0	0.0
2021-10-01T23:35:26.000000	-1.0624	-1.1975	-0.48097	-55.356	-40.283	28.304	-1.2011244695555672	-1.0583005332299786	-0.48097	-59.87476367162412	-33.19667905479643	28.304	-1.2011244695555672	-1.0583005332299786	-0.28497	-59.87476367162412	-33.19667905479643	28.304	-0.6116465217507787	-0.6458908666527724	-0.4568517492630455	-0.39754475407504997	-0.4423302844101326	0.8039291560834569	2.3035	2.9161	0.0	0.0	0.0
2021-10-01T23:35:26.000000	-1.0373	-1.179	-0.49381	-56.941	-42.089	28.961	-1.173946795218816	-1.043015441877766	-0.49381	-61.66910984792059	-34.79486014579027	28.961	-1.173946795218816	-1.043015441877766	-0.29781	-61.66910984792059	-34.79486014579027	28.961	-0.6116465217507787	-0.6458908666527724	-0.4568517492630455	-0.39754475407504997	-0.4423302844101326	0.8039291560834569	2.3035	2.9161	0.0	0.0	0.0
2021-10-01T23:35:26.000000	-1.0122	-1.1604	-0.50652	-58.651	-44.072	29.633	-1.1467568678651463	-1.0276311040466417	-0.50652	-63.60920196280217	-36.55339123331028	29.633	-1.1467568678651463	-1.0276311040466417	-0.31051999999999996	-63.60920196280217	-36.55339123331028	29.633	-0.6116465217507787	-0.6458908666527724	-0.4568517492630455	-0.39754475407504997	-0.4423302844101326	0.8039291560834569	2.3035	2.9161	0.0	0.0	0.0
2021-10-01T23:35:26.000000	-0.98722	-1.1414	-0.51908	-60.5	-46.251	30.3	-1.1196370242184976	-1.0118350766795678	-0.51908	-65.71126259653099	-38.48941372598116	30.3	-1.1196370242184976	-1.0118350766795678	-0.32308	-65.71126259653099	-38.48941372598116	30.3	-0.6116465217507787	-0.6458908666527724	-0.4568517492630455	-0.39754475407504997	-0.4423302844101326	0.8039291560834569	2.3035	2.9161	0.0	0.0	0.0
2021-10-01T23:35:26.000000	-0.96236	-1.1223	-0.53146	-62.502	-48.646	30.944	-1.0926240233296254	-0.9959250992132802	-0.53146	-67.99163685953837	-40.62106149721672	30.944	-1.0926240233296254	-0.9959250992132802	-0.33546000000000004	-67.99163685953837	-40.62106149721672	30.944	-0.6116465217507787	-0.6458908666527724	-0.4568517492630455	-0.39754475407504997	-0.4423302844101326	0.8039291560834569	2.3035	2.9161	0.0	0.0	0.0
2021-10-01T23:35:26.000000	-0.9376	-1.1028	-0.54363	-64.671	-51.278	31.543	-1.0656612568519916	-0.9796058828144271	-0.54363	-70.4667923924248	-42.967460885219914	31.543	-1.0656612568519916	-0.9796058828144271	-0.34762999999999994	-70.4667923924248	-42.967460885219914	31.543	-0.6116465217507787	-0.6458908666527724	-0.4568517492630455	-0.39754475407504997	-0.4423302844101326	0.8039291560834569	2.3035	2.9161	0.0	0.0	0.0
2021-10-01T23:35:26.000000	-0.91295	-1.0831	-0.55554	-67.019	-54.167	32.072	-1.0387831554673248	-0.9630746951391401	-0.55554	-73.15108937604334	-45.5469908237429	32.072	-1.0387831554673248	-0.9630746951391401	-0.35954	-73.15108937604334	-45.5469908237429	32.072	-0.6116465217507787	-0.6458908666527724	-0.4568517492630455	-0.39754475407504997	-0.4423302844101326	0.8039291560834569	2.3035	2.9161	0.0	0.0	0.0
2021-10-01T23:35:26.000000	-0.8884	-1.063	-0.56716	-69.561	-57.336	32.507	-1.0119552884938965	-0.9461342685312876	-0.56716	-76.06223297612198	-48.38064005039767	32.507	-1.0119552884938965	-0.9461342685312876	-0.37116	-76.06223297612198	-48.38064005039767	32.507	-0.6116465217507787	-0.6458908666527724	-0.4568517492630455	-0.39754475407504997	-0.4423302844101326	0.8039291560834569	2.3035	2.9161	0.0	0.0	0.0
2021-10-01T23:35:26.000000	-0.86395	-1.0427	-0.57842	-72.311	-60.808	32.819	-0.9852021619655436	-0.928983095948693	-0.57842	-79.21693589359955	-51.48951983296541	32.819	-0.9852021619655436	-0.928983095948693	-0.38242000000000004	-79.21693589359955	-51.48951983296541	32.819	-0.6116465217507787	-0.6458908666527724	-0.4568517492630455	-0.39754475407504997	-0.4423302844101326	0.8039291560834569	2.3035	2.9161	0.0	0.0	0.0
2021-10-01T23:35:26.000000	-0.8396	-1.022	-0.58929	-75.282	-64.607	32.981	-0.9584992698484297	-0.9114226844335327	-0.58929	-82.631040894795	-54.895856434185575	32.981	-0.9584992698484297	-0.9114226844335327	-0.39329	-82.631040894795	-54.895856434185575	32.981	-0.6116465217507787	-0.6458908666527724	-0.4568517492630455	-0.39754475407504997	-0.4423302844101326	0.8039291560834569	2.3035	2.9161	0.0	0.0	0.0
2021-10-01T23:35:26.000000	-0.81534	-1.001	-0.5997	-78.491	-68.762	32.962	-0.9318489405115815	-0.8935535057664103	-0.5997	-86.32497325602964	-58.62634832006651	32.962	-0.9318489405115815	-0.8935535057664103	-0.4037	-86.32497325602964	-58.62634832006651	32.962	-0.6116465217507787	-0.6458908666527724	-0.4568517492630455	-0.39754475407504997	-0.4423302844101326	0.8039291560834569	2.3035	2.9161	0.0	0.0	0.0
2021-10-01T23:35:26.000000	-0.79119	-0.97959	-0.6096	-81.955	-73.302	32.728	-0.9052575449321717	-0.8752639382171395	-0.6096	-90.31915825362476	-62.707693956616566	32.728	-0.9052575449321717	-0.8752639382171395	-0.4136	-90.31915825362476	-62.707693956616566	32.728	-0.6116465217507787	-0.6458908666527724	-0.4568517492630455	-0.39754475407504997	-0.4423302844101326	0.8039291560834569	2.3035	2.9161	0.0	0.0	0.0
2021-10-01T23:35:26.000000	-0.76712	-0.95784	-0.61894	-85.693	-78.26	32.243	-0.8787038862783695	-0.8566271302260339	-0.61894	-94.63649621415664	-67.17031660866215	32.243	-0.8787038862783695	-0.8566271302260339	-0.42294000000000004	-94.63649621415664	-67.17031660866215	32.243	-0.6116465217507787	-0.6458908666527724	-0.4568517492630455	-0.39754475407504997	-0.4423302844101326	0.8039291560834569	2.3035	2.9161	0.0	0.0	0.0
2021-10-01T23:35:26.000000	-0.74316	-0.93573	-0.62765	-89.727	-83.675	31.467	-0.8522152878904643	-0.8376195565922352	-0.62765	-99.30360003958401	-72.05022673925689	31.467	-0.8522152878904643	-0.8376195565922352	-0.43165000000000003	-99.30360003958401	-72.05022673925689	31.467	-0.6116465217507787	-0.6458908666527724	-0.4568517492630455	-0.39754475407504997	-0.4423302844101326	0.8039291560834569	2.3035	2.9161	0.0	0.0	0.0
2021-10-01T23:35:26.000000	-0.71931	-0.91325	-0.63569	-94.082	-89.589	30.356	-0.8257905244667648	-0.8182312926678529	-0.63569	-104.35042761674049	-77.3860446153142	30.356	-0.8257905244667648	-0.8182312926678529	-0.43968999999999997	-104.35042761674049	-77.3860446153142	30.356	-0.6116465217507787	-0.6458908666527724	-0.4568517492630455	-0.39754475407504997	-0.4423302844101326	0.8039291560834569	2.3035	2.9161	0.0	0.0	0.0
2021-10-01T23:35:26.000000	-0.69557	-0.8904	-0.64299	-98.786	-96.049	28.859	-0.7994295960072708	-0.7984623384528864	-0.64299	-109.81052687767297	-83.22098523718557	28.859	-0.7994295960072708	-0.7984623384528864	-0.44698999999999994	-109.81052687767297	-83.22098523718557	28.859	-0.6116465217507787	-0.6458908666527724	-0.4568517492630455	-0.39754475407504997	-0.4423302844101326	0.8039291560834569	2.3035	2.9161	0.0	0.0	0.0
2021-10-01T23:35:26.000000	-0.67194	-0.86719	-0.64951	-103.87	-103.11	26.921	-0.7731337278136741	-0.7783226185952272	-0.64951	-115.72140339014919	-89.60583573302782	26.921	-0.7731337278136741	-0.7783226185952272	-0.45351	-115.72140339014919	-89.60583573302782	26.921	-0.6116465217507787	-0.6458908666527724	-0.4568517492630455	-0.39754475407504997	-0.4423302844101326	0.8039291560834569	2.3035	2.9161	0.0	0.0	0.0
2021-10-01T23:35:26.000000	-0.64845	-0.84364	-0.65519	-109.38	-110.84	24.475	-0.746935144433032	-0.7578283064855822	-0.65519	-122.13704258597298	-96.60244732071865	24.475	-0.746935144433032	-0.7578283064855822	-0.45919000000000004	-122.13704258597298	-96.60244732071865	24.475	-0.6116465217507787	-0.6458908666527724	-0.4568517492630455	-0.39754475407504997	-0.4423302844101326	0.8039291560834569	2.3035	2.9161	0.0	0.0	0.0
2021-10-01T23:35:26.000000	-0.62511	-0.81974	-0.65997	-115.35	-119.3	21.446	-0.7208425452115438	-0.7369682521743683	-0.65997	-129.09866260829452	-104.26719432664204	21.446	-0.7208425452115438	-0.7369682521743683	-0.46396999999999994	-129.09866260829452	-104.26719432664204	21.446	-0.6116465217507787	-0.6458908666527724	-0.4568517492630455	-0.39754475407504997	-0.4423302844101326	0.8039291560834569	2.3035	2.9161	0.0	0.0	0.0
2021-10-01T23:35:26.000000	-0.60964	-0.80362	-0.66265	-119.62	-125.4	19.061	-0.7035139285966582	-0.7228652614910305	-0.66265	-134.0839212898439	-109.79802571785592	19.061	-0.7035139285966582	-0.7228652614910305	-0.46664999999999995	-134.0839212898439	-109.79802571785592	19.061	-0.6116465217507787	-0.6458908666527724	-0.4568517492630455	-0.39754475407504997	-0.4423302844101326	0.8039291560834569	2.3035	2.9161	0.0	0.0	0.0
2021-10-01T23:35:26.000000	-0.59936	-0.79281	-0.66419	-122.6	-129.68	17.291	-0.691986839435657	-0.713396327259855	-0.66419	-137.56589548551815	-113.68063511111949	17.291	-0.691986839435657	-0.713396327259855	-0.46818999999999994	-137.56589548551815	-113.68063511111949	17.291	-0.6116465217507787	-0.6458908666527724	-0.4568517492630455	-0.39754475407504997	-0.4423302844101326	0.8039291560834569	2.3035	2.9161	0.0	0.0	0.0
2021-10-01T23:35:26.000000	-0.59253	-0.78556	-0.66511	-124.65	-132.63	16.026	-0.6843199611994042	-0.7070378385942621	-0.66511	-139.9619123022995	-116.35721939219508	16.026	-0.6843199611994042	-0.7070378385942621	-0.46910999999999997	-139.9619123022995	-116.35721939219508	16.026	-0.6116465217507787	-0.6458908666527724	-0.4568517492630455	-0.39754475407504997	-0.4423302844101326	0.8039291560834569	2.3035	2.9161	0.0	0.0	1.0
2021-10-01T23:35:26.000000	-0.5696	-0.76092	-0.66756	-131.98	-143.24	11.206	-0.6585436002162597	-0.6853931229697356	-0.66756	-148.5367243015646	-125.98912466463517	11.206	-0.6585436002162597	-0.6853931229697356	-0.47156000000000003	-148.5367243015646	-125.98912466463517	11.206	-0.6116465217507787	-0.6458908666527724	-0.4568517492630455	-0.39754475407504997	-0.4423302844101326	0.8039291560834569	2.3035	2.9161	0.0	0.0	0.37511
2021-10-01T23:35:26.000000	-0.54688	-0.73601	-0.66897	-139.99	-154.94	5.4365	-0.6329425736931507	-0.6634547105166189	-0.66897	-157.91997024183925	-136.61949604217037	5.4365	-0.6329425736931507	-0.6634547105166189	-0.47296999999999995	-157.91997024183925	-136.61949604217037	5.4365	-0.6116465217507787	-0.6458908666527724	-0.4568517492630455	-0.39754475407504997	-0.4423302844101326	0.8039291560834569	2.3035	2.9161	0.0	0.0	0.0
2021-10-01T23:35:26.000000	-0.52437	-0.71086	-0.66931	-148.77	-167.85	-1.4356	-0.6075205575351527	-0.6412523751785854	-0.66931	-168.21567557444595	-148.3564015842685	-1.4356	-0.6075205575351527	-0.6412523751785854	-0.47330999999999995	-168.21567557444595	-148.3564015842685	-1.4356	-0.6116465217507787	-0.6458908666527724	-0.4568517492630455	-0.39754475407504997	-0.4423302844101326	0.8039291560834569	2.3035	2.9161	0.0	0.0	0.0
2021-10-01T23:35:26.000000	-0.50211	-0.68551	-0.66853	-158.43	-182.16	-9.5941	-0.5823221515405979	-0.6188209143404325	-0.66853	-179.55629215833244	-161.374931282252	-9.5941	-0.5823221515405979	-0.6188209143404325	-0.47252999999999995	-179.55629215833244	-161.374931282252	-9.5941	-0.6116465217507787	-0.6458908666527724	-0.4568517492630455	-0.39754475407504997	-0.4423302844101326	0.8039291560834569	2.3035	2.9161	0.0	0.0	0.0
2021-10-01T23:35:26.000000	-0.48012	-0.65998	-0.66662	-169.1	-198.04	-19.259	-0.5573696556086523	-0.596177726694559	-0.66662	-192.0916705448452	-175.82787522827726	-19.259	-0.5573696556086523	-0.596177726694559	-0.47062	-192.0916705448452	-175.82787522827726	-19.259	-0.6116465217507787	-0.6458908666527724	-0.4568517492630455	-0.39754475407504997	-0.4423302844101326	0.8039291560834569	2.3035	2.9161	0.0	0.0	0.0
2021-10-01T23:35:26.000000	-0.45841	-0.63433	-0.66355	-180.92	-215.72	-30.696	-0.5326803461973579	-0.5733811348266201	-0.66355	-205.98893774337273	-191.9263461001561	-30.696	-0.5326803461973579	-0.5733811348266201	-0.46754999999999997	-205.98893774337273	-191.9263461001561	-30.696	-0.6116465217507787	-0.6458908666527724	-0.4568517492630455	-0.39754475407504997	-0.4423302844101326	0.8039291560834569	2.3035	2.9161	0.0	0.0	0.0
2021-10-01T23:35:26.000000	-0.437	-0.60858	-0.6593	-194.07	-235.48	-44.228	-0.5082765232058809	-0.5504485374290149	-0.6593	-221.4610458633275	-209.92617860838877	-44.228	-0.5082765232058809	-0.5504485374290149	-0.4633	-221.4610458633275	-209.92617860838877	-44.228	-0.6116465217507787	-0.6458908666527724	-0.4568517492630455	-0.39754475407504997	-0.4423302844101326	0.8039291560834569	2.3035	2.9161	0.0	0.0	0.0
