# Supplementary material for: Direct evidence of substorm-related impulsive injections of electrons at Mercury
Source: Nat Commun. 2023 Jul 18;14:4019. doi: 10.1038/s41467-023-39565-4 (PMC10354196; doi:10.1038/s41467-023-39565-4)
Supplement: Supplementary file 3 — SourceDatafile [file 41467_2023_39565_MOESM3_ESM.zip › SourceDataFile/FieldLinetracing/Final_KT17tracing_000138.txt]

2021-10-01T23:17:18.000000	-0.38711	0.35673	0.64046	388.03	-334.98	-246.73	-0.3404828572632098	0.40147461801449	0.64046	344.0609560489179	-380.0012366068097	-246.73	-0.3404828572632098	0.40147461801449	0.83646	344.0609560489179	-380.0012366068097	-246.73	-0.5674732969376389	0.6369885352389745	-0.5217467424304939	-0.35829060227409804	0.42178210841817376	0.832903174048691	3.1938	22.085	0.0	0.0	0.0
2021-10-01T23:17:18.000000	-0.41037	0.37669	0.65459	354.14	-302.24	-205.4	-0.36112188608122464	0.42413426694048084	0.65459	314.4379620847252	-343.3553919774741	-205.4	-0.36112188608122464	0.42413426694048084	0.85059	314.4379620847252	-343.3553919774741	-205.4	-0.5674732969376389	0.6369885352389745	-0.5217467424304939	-0.35829060227409804	0.42178210841817376	0.832903174048691	3.1938	22.085	0.0	0.0	0.0
2021-10-01T23:17:18.000000	-0.43408	0.39681	0.6677	324.54	-273.64	-170.75	-0.38218791922727363	0.4470078488088626	0.6677	288.56536716543553	-311.34400600088213	-170.75	-0.38218791922727363	0.4470078488088626	0.8636999999999999	288.56536716543553	-311.34400600088213	-170.75	-0.5674732969376389	0.6369885352389745	-0.5217467424304939	-0.35829060227409804	0.42178210841817376	0.832903174048691	3.1938	22.085	0.0	0.0	0.0
2021-10-01T23:17:18.000000	-0.45824	0.41705	0.67978	298.55	-248.54	-141.58	-0.40368585790812395	0.4700556650280708	0.67978	265.84671454272507	-283.2485806969539	-141.58	-0.40368585790812395	0.4700556650280708	0.87578	265.84671454272507	-283.2485806969539	-141.58	-0.5674732969376389	0.6369885352389745	-0.5217467424304939	-0.35829060227409804	0.42178210841817376	0.832903174048691	3.1938	22.085	0.0	0.0	0.0
2021-10-01T23:17:18.000000	-0.48281	0.43737	0.69081	275.62	-226.41	-116.94	-0.42558090473897836	0.49323311579977325	0.69081	245.80108957224536	-258.4757181344062	-116.94	-0.42558090473897836	0.49323311579977325	0.8868100000000001	245.80108957224536	-258.4757181344062	-116.94	-0.5674732969376389	0.6369885352389745	-0.5217467424304939	-0.35829060227409804	0.42178210841817376	0.832903174048691	3.1938	22.085	0.0	0.0	0.0
2021-10-01T23:17:18.000000	-0.50779	0.45775	0.7008	255.3	-206.81	-96.053	-0.44787551032322037	0.5165203518281877	0.7008	228.0357963733334	-236.53359522989464	-96.053	-0.44787551032322037	0.5165203518281877	0.8968	228.0357963733334	-236.53359522989464	-96.053	-0.5674732969376389	0.6369885352389745	-0.5217467424304939	-0.35829060227409804	0.42178210841817376	0.832903174048691	3.1938	22.085	0.0	0.0	0.0
2021-10-01T23:17:18.000000	-0.53315	0.47814	0.70975	237.21	-189.39	-78.302	-0.4705460272256358	0.5398640739687827	0.70975	212.2165838853379	-217.02828784293843	-78.302	-0.4705460272256358	0.5398640739687827	0.90575	212.2165838853379	-217.02828784293843	-78.302	-0.5674732969376389	0.6369885352389745	-0.5217467424304939	-0.35829060227409804	0.42178210841817376	0.832903174048691	3.1938	22.085	0.0	0.0	0.0
2021-10-01T23:17:18.000000	-0.55886	0.49852	0.71767	221.04	-173.85	-63.184	-0.49356513210593433	0.5632407570207003	0.71767	198.07254707438693	-199.62407218435547	-63.184	-0.49356513210593433	0.5632407570207003	0.91367	198.07254707438693	-199.62407218435547	-63.184	-0.5674732969376389	0.6369885352389745	-0.5217467424304939	-0.35829060227409804	0.42178210841817376	0.832903174048691	3.1938	22.085	0.0	0.0	0.0
2021-10-01T23:17:18.000000	-0.58491	0.51885	0.72456	206.54	-159.93	-50.287	-0.5169278015229924	0.586609477090684	0.72456	185.38742758718828	-184.03227486667933	-50.287	-0.5169278015229924	0.586609477090684	0.92056	185.38742758718828	-184.03227486667933	-50.287	-0.5674732969376389	0.6369885352389745	-0.5217467424304939	-0.35829060227409804	0.42178210841817376	0.832903174048691	3.1938	22.085	0.0	0.0	0.0
2021-10-01T23:17:18.000000	-0.61126	0.53909	0.73043	193.47	-147.44	-39.274	-0.5405992380920124	0.6099256343804018	0.73043	173.94631460649825	-170.03492033937363	-39.274	-0.5405992380920124	0.6099256343804018	0.9264300000000001	173.94631460649825	-170.03492033937363	-39.274	-0.5674732969376389	0.6369885352389745	-0.5217467424304939	-0.35829060227409804	0.42178210841817376	0.832903174048691	3.1938	22.085	0.0	0.0	0.0
2021-10-01T23:17:18.000000	-0.6379	0.55923	0.73532	181.67	-136.19	-29.863	-0.5645707424667952	0.6331780789402708	0.73532	163.61369449820242	-157.4238354654367	-29.863	-0.5645707424667952	0.6331780789402708	0.9313199999999999	163.61369449820242	-157.4238354654367	-29.863	-0.5674732969376389	0.6369885352389745	-0.5217467424304939	-0.35829060227409804	0.42178210841817376	0.832903174048691	3.1938	22.085	0.0	0.0	0.0
2021-10-01T23:17:18.000000	-0.6648	0.57923	0.73924	170.97	-126.03	-21.823	-0.5888174419104341	0.6563234362736504	0.73924	154.2392277735281	-146.02932039773967	-21.823	-0.5888174419104341	0.6563234362736504	0.9352400000000001	154.2392277735281	-146.02932039773967	-21.823	-0.5674732969376389	0.6369885352389745	-0.5217467424304939	-0.35829060227409804	0.42178210841817376	0.832903174048691	3.1938	22.085	0.0	0.0	0.0
2021-10-01T23:17:18.000000	-0.69194	0.59906	0.74223	161.24	-116.84	-14.958	-0.6133231630322225	0.679329481833484	0.74223	145.70859763019178	-135.7163504395947	-14.958	-0.6133231630322225	0.679329481833484	0.9382299999999999	145.70859763019178	-135.7163504395947	-14.958	-0.5674732969376389	0.6369885352389745	-0.5217467424304939	-0.35829060227409804	0.42178210841817376	0.832903174048691	3.1938	22.085	0.0	0.0	0.0
2021-10-01T23:17:18.000000	-0.7193	0.61871	0.74431	152.38	-108.5	-9.1041	-0.63806928183807	0.702183840368496	0.74431	137.93726120958345	-126.3535767993892	-9.1041	-0.63806928183807	0.702183840368496	0.94031	137.93726120958345	-126.3535767993892	-9.1041	-0.5674732969376389	0.6369885352389745	-0.5217467424304939	-0.35829060227409804	0.42178210841817376	0.832903174048691	3.1938	22.085	0.0	0.0	0.0
2021-10-01T23:17:18.000000	-0.74685	0.63816	0.74552	144.28	-100.92	-4.1234	-0.6630284749876864	0.7248629866778291	0.74552	130.8270751001265	-117.8381993274925	-4.1234	-0.6630284749876864	0.7248629866778291	0.9415199999999999	130.8270751001265	-117.8381993274925	-4.1234	-0.5674732969376389	0.6369885352389745	-0.5217467424304939	-0.35829060227409804	0.42178210841817376	0.832903174048691	3.1938	22.085	0.0	0.0	0.0
2021-10-01T23:17:18.000000	-0.77459	0.65739	0.74591	136.86	-94.013	0.10215	-0.6882031930844554	0.747347071465701	0.74591	124.30930224341037	-110.07407117371669	0.10215	-0.6882031930844554	0.747347071465701	0.94191	124.30930224341037	-110.07407117371669	0.10215	-0.5674732969376389	0.6369885352389745	-0.5217467424304939	-0.35829060227409804	0.42178210841817376	0.832903174048691	3.1938	22.085	0.0	0.0	0.0
2021-10-01T23:17:18.000000	-0.80249	0.67638	0.7455	130.05	-87.718	3.673	-0.7135661127880875	0.7696125695312535	0.7455	118.32194444451687	-102.99207487408273	3.673	-0.7135661127880875	0.7696125695312535	0.9415	118.32194444451687	-102.99207487408273	3.673	-0.5674732969376389	0.6369885352389745	-0.5217467424304939	-0.35829060227409804	0.42178210841817376	0.832903174048691	3.1938	22.085	0.0	0.0	0.0
2021-10-01T23:17:18.000000	-0.83053	0.69512	0.74434	123.8	-81.968	6.6756	-0.7390986101044914	0.7916471056232119	0.74434	112.82358798532529	-96.51958877926057	6.6756	-0.7390986101044914	0.7916471056232119	0.94034	112.82358798532529	-96.51958877926057	6.6756	-0.5674732969376389	0.6369885352389745	-0.5217467424304939	-0.35829060227409804	0.42178210841817376	0.832903174048691	3.1938	22.085	0.0	0.0	0.0
2021-10-01T23:17:18.000000	-0.85871	0.7136	0.74248	118.05	-76.711	9.1846	-0.7648019103353596	0.8134407550936851	0.74248	107.761056547286	-90.5976529100651	9.1846	-0.7648019103353596	0.8134407550936851	0.93848	107.761056547286	-90.5976529100651	9.1846	-0.5674732969376389	0.6369885352389745	-0.5217467424304939	-0.35829060227409804	0.42178210841817376	0.832903174048691	3.1938	22.085	0.0	0.0	0.0
2021-10-01T23:17:18.000000	-0.88701	0.73182	0.73996	112.75	-71.901	11.265	-0.7906561641849094	0.8349910673392893	0.73996	103.0903632787255	-85.1744873777377	11.265	-0.7906561641849094	0.8349910673392893	0.9359599999999999	103.0903632787255	-85.1744873777377	11.265	-0.5674732969376389	0.6369885352389745	-0.5217467424304939	-0.35829060227409804	0.42178210841817376	0.832903174048691	3.1938	22.085	0.0	0.0	0.0
2021-10-01T23:17:18.000000	-0.91542	0.74976	0.73683	107.86	-67.495	12.973	-0.8166538976086333	0.8562769677625504	0.73683	98.77707838535387	-80.20251498957907	12.973	-0.8166538976086333	0.8562769677625504	0.93283	98.77707838535387	-80.20251498957907	12.973	-0.5674732969376389	0.6369885352389745	-0.5217467424304939	-0.35829060227409804	0.42178210841817376	0.832903174048691	3.1938	22.085	0.0	0.0	0.0
2021-10-01T23:17:18.000000	-0.94393	0.76744	0.73313	103.35	-63.457	14.359	-0.8427827353552566	0.877317080357559	0.73313	94.79583900958814	-75.64233110810538	14.359	-0.8427827353552566	0.877317080357559	0.92913	94.79583900958814	-75.64233110810538	14.359	-0.5674732969376389	0.6369885352389745	-0.5217467424304939	-0.35829060227409804	0.42178210841817376	0.832903174048691	3.1938	22.085	0.0	0.0	0.0
2021-10-01T23:17:18.000000	-0.97254	0.78484	0.72891	99.183	-59.755	15.467	-0.8690451280281627	0.8980915558285325	0.72891	91.11384491964475	-71.45764324380511	15.467	-0.8690451280281627	0.8980915558285325	0.9249099999999999	91.11384491964475	-71.45764324380511	15.467	-0.5674732969376389	0.6369885352389745	-0.5217467424304939	-0.35829060227409804	0.42178210841817376	0.832903174048691	3.1938	22.085	0.0	0.0	0.0
2021-10-01T23:17:18.000000	-1.0012	0.80197	0.72421	95.336	-56.36	16.336	-0.8953902270862042	0.9186041923149031	0.72421	87.71182280028027	-67.61685172390263	16.336	-0.8953902270862042	0.9186041923149031	0.92021	87.71182280028027	-67.61685172390263	16.336	-0.5674732969376389	0.6369885352389745	-0.5217467424304939	-0.35829060227409804	0.42178210841817376	0.832903174048691	3.1938	22.085	0.0	0.0	0.0
2021-10-01T23:17:18.000000	-1.03	0.81882	0.71907	91.782	-53.246	17.0	-0.9219085796620932	0.9388560928840062	0.71907	84.56616188658724	-64.09084414931293	17.0	-0.9219085796620932	0.9388560928840062	0.91507	84.56616188658724	-64.09084414931293	17.0	-0.5674732969376389	0.6369885352389745	-0.5217467424304939	-0.35829060227409804	0.42178210841817376	0.832903174048691	3.1938	22.085	0.0	0.0	0.0
2021-10-01T23:17:18.000000	-1.0589	0.83541	0.71354	88.499	-50.389	17.491	-0.9485580365608816	0.9588622056248568	0.71354	81.65796867726542	-60.853105701375156	17.491	-0.9485580365608816	0.9588622056248568	0.90954	81.65796867726542	-60.853105701375156	17.491	-0.5674732969376389	0.6369885352389745	-0.5217467424304939	-0.35829060227409804	0.42178210841817376	0.832903174048691	3.1938	22.085	0.0	0.0	0.0
2021-10-01T23:17:18.000000	-1.0878	0.85174	0.70766	85.464	-47.767	17.837	-0.9752393513036575	0.9786102775205365	0.70766	78.96711214588714	-57.87898396083749	17.837	-0.9752393513036575	0.9786102775205365	0.9036599999999999	78.96711214588714	-57.87898396083749	17.837	-0.5674732969376389	0.6369885352389745	-0.5217467424304939	-0.35829060227409804	0.42178210841817376	0.832903174048691	3.1938	22.085	0.0	0.0	0.0
2021-10-01T23:17:18.000000	-1.1169	0.86781	0.70146	82.658	-45.361	18.063	-1.0021510168482444	0.9981248146048818	0.70146	76.47706353467358	-55.14729402349221	18.063	-1.0021510168482444	0.9981248146048818	0.8974599999999999	76.47706353467358	-55.14729402349221	18.063	-0.5674732969376389	0.6369885352389745	-0.5217467424304939	-0.35829060227409804	0.42178210841817376	0.832903174048691	3.1938	22.085	0.0	0.0	0.0
2021-10-01T23:17:18.000000	-1.1459	0.88364	0.69497	80.064	-43.152	18.192	-1.0289928431545232	1.0173889071229205	0.69497	74.17327901542419	-52.63709604546999	18.192	-1.0289928431545232	1.0173889071229205	0.89097	74.17327901542419	-52.63709604546999	18.192	-0.5674732969376389	0.6369885352389745	-0.5217467424304939	-0.35829060227409804	0.42178210841817376	0.832903174048691	3.1938	22.085	0.0	0.0	0.0
2021-10-01T23:17:18.000000	-1.1751	0.89922	0.68823	77.665	-41.124	18.242	-1.0560637949609217	1.036429389477516	0.68823	72.04084716943092	-50.33042757726879	18.242	-1.0560637949609217	1.036429389477516	0.8842300000000001	72.04084716943092	-50.33042757726879	18.242	-0.5674732969376389	0.6369885352389745	-0.5217467424304939	-0.35829060227409804	0.42178210841817376	0.832903174048691	3.1938	22.085	0.0	0.0	0.0
2021-10-01T23:17:18.000000	-1.2044	0.91457	0.68126	75.443	-39.261	18.231	-1.0832621751851434	1.0552538579475326	0.68126	70.06386411319647	-48.20920363921746	18.231	-1.0832621751851434	1.0552538579475326	0.8772599999999999	70.06386411319647	-48.20920363921746	18.231	-0.5674732969376389	0.6369885352389745	-0.5217467424304939	-0.35829060227409804	0.42178210841817376	0.832903174048691	3.1938	22.085	0.0	0.0	0.0
2021-10-01T23:17:18.000000	-1.2337	0.92969	0.67409	73.384	-37.547	18.176	-1.1104887373482777	1.0738500595160516	0.67409	68.23039582238019	-46.25582937232154	18.176	-1.1104887373482777	1.0738500595160516	0.87009	68.23039582238019	-46.25582937232154	18.176	-0.5674732969376389	0.6369885352389745	-0.5217467424304939	-0.35829060227409804	0.42178210841817376	0.832903174048691	3.1938	22.085	0.0	0.0	0.0
2021-10-01T23:17:18.000000	-1.263	0.9446	0.66673	71.473	-35.969	18.088	-1.13774103084694	1.092237843478856	0.66673	66.52714821734462	-44.45556478178475	18.088	-1.13774103084694	1.092237843478856	0.86273	66.52714821734462	-44.45556478178475	18.088	-0.5674732969376389	0.6369885352389745	-0.5217467424304939	-0.35829060227409804	0.42178210841817376	0.832903174048691	3.1938	22.085	0.0	0.0	0.0
2021-10-01T23:17:18.000000	-1.2925	0.95929	0.65921	69.696	-34.515	17.979	-1.1652187739406463	1.1104317912218908	0.65921	64.9416971530723	-42.79478486776911	17.979	-1.1652187739406463	1.1104317912218908	0.85521	64.9416971530723	-42.79478486776911	17.979	-0.5674732969376389	0.6369885352389745	-0.5217467424304939	-0.35829060227409804	0.42178210841817376	0.832903174048691	3.1938	22.085	0.0	0.0	0.0
2021-10-01T23:17:18.000000	-1.322	0.97378	0.65153	68.039	-33.172	17.857	-1.192721023068189	1.1284272460071016	0.65153	63.46174101471497	-41.258872165647524	17.857	-1.192721023068189	1.1284272460071016	0.8475300000000001	63.46174101471497	-41.258872165647524	17.857	-0.5674732969376389	0.6369885352389745	-0.5217467424304939	-0.35829060227409804	0.42178210841817376	0.832903174048691	3.1938	22.085	0.0	0.0	0.0
2021-10-01T23:17:18.000000	-1.3515	0.98808	0.64371	66.492	-31.929	17.732	-1.2202465529278763	1.1462341324823804	0.64371	62.078702986242405	-39.835684261047874	17.732	-1.2202465529278763	1.1462341324823804	0.83971	62.078702986242405	-39.835684261047874	17.732	-0.5674732969376389	0.6369885352389745	-0.5217467424304939	-0.35829060227409804	0.42178210841817376	0.832903174048691	3.1938	22.085	0.0	0.0	0.0
2021-10-01T23:17:18.000000	-1.3811	1.0022	0.63576	65.041	-30.776	17.607	-1.2478933846969285	1.1638746283125356	0.63576	60.779913862298805	-38.513581083710406	17.607	-1.2478933846969285	1.1638746283125356	0.83176	60.779913862298805	-38.513581083710406	17.607	-0.5674732969376389	0.6369885352389745	-0.5217467424304939	-0.35829060227409804	0.42178210841817376	0.832903174048691	3.1938	22.085	0.0	0.0	0.0
2021-10-01T23:17:18.000000	-1.4108	1.0161	0.62767	63.677	-29.704	17.487	-1.2756664195821128	1.1813090349060034	0.62767	59.55754423130475	-37.282527679010414	17.487	-1.2756664195821128	1.1813090349060034	0.8236699999999999	59.55754423130475	-37.282527679010414	17.487	-0.5674732969376389	0.6369885352389745	-0.5217467424304939	-0.35829060227409804	0.42178210841817376	0.832903174048691	3.1938	22.085	0.0	0.0	0.0
2021-10-01T23:17:18.000000	-1.4405	1.0299	0.61945	62.389	-28.704	17.376	-1.3034517074842147	1.198644195020559	0.61945	58.401779752102556	-36.13224403198483	17.376	-1.3034517074842147	1.198644195020559	0.81545	58.401779752102556	-36.13224403198483	17.376	-0.5674732969376389	0.6369885352389745	-0.5217467424304939	-0.35829060227409804	0.42178210841817376	0.832903174048691	3.1938	22.085	0.0	0.0	0.0
2021-10-01T23:17:18.000000	-1.4702	1.0435	0.61111	61.168	-27.768	17.274	-1.3312615014201539	1.2157808621772914	0.61111	57.304668482943626	-35.05368765279806	17.274	-1.3312615014201539	1.2157808621772914	0.80711	57.304668482943626	-35.05368765279806	17.274	-0.5674732969376389	0.6369885352389745	-0.5217467424304939	-0.35829060227409804	0.42178210841817376	0.832903174048691	3.1938	22.085	0.0	0.0	0.0
2021-10-01T23:17:18.000000	-1.5	1.0569	0.60264	60.008	-26.89	17.183	-1.359195047868841	1.2327312893931177	0.60264	56.26099081610834	-34.04016857170029	17.183	-1.359195047868841	1.2327312893931177	0.79864	56.26099081610834	-34.04016857170029	17.183	-0.5674732969376389	0.6369885352389745	-0.5217467424304939	-0.35829060227409804	0.42178210841817376	0.832903174048691	3.1938	22.085	0.0	0.0	0.0
2021-10-01T23:17:18.000000	-1.5298	1.0702	0.59405	58.899	-26.063	17.103	-1.3871408473344464	1.2495824701300327	0.59405	55.261679814889796	-33.08351423347588	17.103	-1.3871408473344464	1.2495824701300327	0.7900499999999999	55.261679814889796	-33.08351423347588	17.103	-0.5674732969376389	0.6369885352389745	-0.5217467424304939	-0.35829060227409804	0.42178210841817376	0.832903174048691	3.1938	22.085	0.0	0.0	0.0
2021-10-01T23:17:18.000000	-1.5597	1.0833	0.58532	57.836	-25.282	17.034	-1.4152103993128002	1.2662474109260415	0.58532	54.30238580618831	-32.178149663333315	17.034	-1.4152103993128002	1.2662474109260415	0.78132	54.30238580618831	-32.178149663333315	17.034	-0.5674732969376389	0.6369885352389745	-0.5217467424304939	-0.35829060227409804	0.42178210841817376	0.832903174048691	3.1938	22.085	0.0	0.0	0.0
2021-10-01T23:17:18.000000	-1.5895	1.0963	0.57646	56.814	-24.542	16.974	-1.4431929578291605	1.282800852226221	0.57646	53.378759116904206	-31.318499886481096	16.974	-1.4431929578291605	1.282800852226221	0.7724599999999999	53.378759116904206	-31.318499886481096	16.974	-0.5674732969376389	0.6369885352389745	-0.5217467424304939	-0.35829060227409804	0.42178210841817376	0.832903174048691	3.1938	22.085	0.0	0.0	0.0
2021-10-01T23:17:18.000000	-1.6194	1.1091	0.56746	55.826	-23.839	16.923	-1.471299268858269	1.2991680535854946	0.56746	52.484342614190375	-30.49973733257846	16.923	-1.471299268858269	1.2991680535854946	0.76346	52.484342614190375	-30.49973733257846	16.923	-0.5674732969376389	0.6369885352389745	-0.5217467424304939	-0.35829060227409804	0.42178210841817376	0.832903174048691	3.1938	22.085	0.0	0.0	0.0
2021-10-01T23:17:18.000000	-1.6493	1.1218	0.55833	54.87	-23.169	16.879	-1.4994178329042958	1.3154360084658563	0.55833	51.61764148914531	-29.717647082130583	16.879	-1.4994178329042958	1.3154360084658563	0.75433	51.61764148914531	-29.717647082130583	16.879	-0.5674732969376389	0.6369885352389745	-0.5217467424304939	-0.35829060227409804	0.42178210841817376	0.832903174048691	3.1938	22.085	0.0	0.0	0.0
2021-10-01T23:17:18.000000	-1.6793	1.1344	0.54906	53.942	-22.529	16.842	-1.5276478964461526	1.3316169698842248	0.54906	50.775053473120096	-28.96876162009336	16.842	-1.5276478964461526	1.3316169698842248	0.7450600000000001	50.775053473120096	-28.96876162009336	16.842	-0.5674732969376389	0.6369885352389745	-0.5217467424304939	-0.35829060227409804	0.42178210841817376	0.832903174048691	3.1938	22.085	0.0	0.0	0.0
2021-10-01T23:17:18.000000	-1.7092	1.1468	0.53964	53.038	-21.916	16.809	-1.5558032195429343	1.3475871853278512	0.53964	49.952976297465796	-28.24961343142273	16.809	-1.5558032195429343	1.3475871853278512	0.7356400000000001	49.952976297465796	-28.24961343142273	16.809	-0.5674732969376389	0.6369885352389745	-0.5217467424304939	-0.35829060227409804	0.42178210841817376	0.832903174048691	3.1938	22.085	0.0	0.0	0.0
2021-10-01T23:17:18.000000	-1.7391	1.1591	0.53008	52.155	-21.327	16.78	-1.5839707956566342	1.3634581542925654	0.53008	49.14880015832262	-27.55685753124377	16.78	-1.5839707956566342	1.3634581542925654	0.7260800000000001	49.14880015832262	-27.55685753124377	16.78	-0.5674732969376389	0.6369885352389745	-0.5217467424304939	-0.35829060227409804	0.42178210841817376	0.832903174048691	3.1938	22.085	0.0	0.0	0.0
2021-10-01T23:17:18.000000	-1.7691	1.1713	0.52038	51.291	-20.761	16.753	-1.612249871266164	1.3792421297952864	0.52038	48.360662656281484	-26.889256394429008	16.753	-1.612249871266164	1.3792421297952864	0.71638	48.360662656281484	-26.889256394429008	16.753	-0.5674732969376389	0.6369885352389745	-0.5217467424304939	-0.35829060227409804	0.42178210841817376	0.832903174048691	3.1938	22.085	0.0	0.0	0.0
2021-10-01T23:17:18.000000	-1.799	1.1834	0.51052	50.443	-20.215	16.727	-1.6404419534137002	1.394914605802177	0.51052	47.5859539874826	-26.243465036103537	16.727	-1.6404419534137002	1.394914605802177	0.70652	47.5859539874826	-26.243465036103537	16.727	-0.5674732969376389	0.6369885352389745	-0.5217467424304939	-0.35829060227409804	0.42178210841817376	0.832903174048691	3.1938	22.085	0.0	0.0	0.0
2021-10-01T23:17:18.000000	-1.8289	1.1953	0.50052	49.611	-19.687	16.701	-1.668658541595073	1.410388588851244	0.50052	46.82491921226432	-25.61749852668912	16.701	-1.668658541595073	1.410388588851244	0.69652	46.82491921226432	-25.61749852668912	16.701	-0.5674732969376389	0.6369885352389745	-0.5217467424304939	-0.35829060227409804	0.42178210841817376	0.832903174048691	3.1938	22.085	0.0	0.0	0.0
2021-10-01T23:17:18.000000	-1.8589	1.2071	0.49037	48.791	-19.177	16.674	-1.696986629272276	1.4257755784383175	0.49037	46.07358847147019	-25.010866745509016	16.674	-1.696986629272276	1.4257755784383175	0.6863699999999999	46.07358847147019	-25.010866745509016	16.674	-0.5674732969376389	0.6369885352389745	-0.5217467424304939	-0.35829060227409804	0.42178210841817376	0.832903174048691	3.1938	22.085	0.0	0.0	0.0
2021-10-01T23:17:18.000000	-1.8888	1.2188	0.48006	47.983	-18.682	16.646	-1.7252277234874853	1.441051068529561	0.48006	45.33232935560773	-24.420592298195892	16.646	-1.7252277234874853	1.441051068529561	0.67606	45.33232935560773	-24.420592298195892	16.646	-0.5674732969376389	0.6369885352389745	-0.5217467424304939	-0.35829060227409804	0.42178210841817376	0.832903174048691	3.1938	22.085	0.0	0.0	0.0
2021-10-01T23:17:18.000000	-1.9187	1.2304	0.4696	47.184	-18.201	16.615	-1.753481070719613	1.4562273121418923	0.4696	44.5982870004788	-23.845315129453066	16.615	-1.753481070719613	1.4562273121418923	0.6656	44.5982870004788	-23.845315129453066	16.615	-0.5674732969376389	0.6369885352389745	-0.5217467424304939	-0.35829060227409804	0.42178210841817376	0.832903174048691	3.1938	22.085	0.0	0.0	0.0
2021-10-01T23:17:18.000000	-1.9486	1.2419	0.45899	46.394	-17.733	16.581	-1.7817466709686587	1.4713043092753118	0.45899	43.871583936252556	-23.28404277449142	16.581	-1.7817466709686587	1.4713043092753118	0.65499	43.871583936252556	-23.28404277449142	16.581	-0.5674732969376389	0.6369885352389745	-0.5217467424304939	-0.35829060227409804	0.42178210841817376	0.832903174048691	3.1938	22.085	0.0	0.0	0.0
2021-10-01T23:17:18.000000	-1.9785	1.2533	0.44823	45.611	-17.278	16.543	-1.8100245242346225	1.4862820599298197	0.44823	43.15023523335077	-22.736530172972596	16.543	-1.8100245242346225	1.4862820599298197	0.6442300000000001	43.15023523335077	-22.736530172972596	16.543	-0.5674732969376389	0.6369885352389745	-0.5217467424304939	-0.35829060227409804	0.42178210841817376	0.832903174048691	3.1938	22.085	0.0	0.0	0.0
2021-10-01T23:17:18.000000	-2.0084	1.2646	0.43731	44.833	-16.833	16.5	-1.8383146305175049	1.5011605641054155	0.43731	42.43262355270275	-22.199554870190873	16.5	-1.8383146305175049	1.5011605641054155	0.63331	42.43262355270275	-22.199554870190873	16.5	-0.5674732969376389	0.6369885352389745	-0.5217467424304939	-0.35829060227409804	0.42178210841817376	0.832903174048691	3.1938	22.085	0.0	0.0	0.0
2021-10-01T23:17:18.000000	-2.0383	1.2757	0.42624	44.06	-16.399	16.452	-1.8666292428342235	1.5158405753231876	0.42624	41.71862636413932	-21.674109330935366	16.452	-1.8666292428342235	1.5158405753231876	0.62224	41.71862636413932	-21.674109330935366	16.452	-0.5674732969376389	0.6369885352389745	-0.5217467424304939	-0.35829060227409804	0.42178210841817376	0.832903174048691	3.1938	22.085	0.0	0.0	0.0
2021-10-01T23:17:18.000000	-2.0681	1.2868	0.41501	43.289	-15.974	16.399	-1.8948446086720305	1.5305083335240417	0.41501	41.00551133363148	-21.157841035120285	16.399	-1.8948446086720305	1.5305083335240417	0.61101	41.00551133363148	-21.157841035120285	16.399	-0.5674732969376389	0.6369885352389745	-0.5217467424304939	-0.35829060227409804	0.42178210841817376	0.832903174048691	3.1938	22.085	0.0	0.0	0.0
2021-10-01T23:17:18.000000	-2.098	1.2978	0.40364	42.52	-15.557	16.338	-1.9231714740056673	1.545089098262902	0.40364	40.29340099134843	-20.64975751795652	16.338	-1.9231714740056673	1.545089098262902	0.59964	40.29340099134843	-20.64975751795652	16.338	-0.5674732969376389	0.6369885352389745	-0.5217467424304939	-0.35829060227409804	0.42178210841817376	0.832903174048691	3.1938	22.085	0.0	0.0	0.0
2021-10-01T23:17:18.000000	-2.1278	1.3086	0.3921	41.75	-15.148	16.271	-1.9514235988942294	1.5594591170270204	0.3921	39.579317942922785	-20.149491188936523	16.271	-1.9514235988942294	1.5594591170270204	0.5881000000000001	39.579317942922785	-20.149491188936523	16.271	-0.5674732969376389	0.6369885352389745	-0.5217467424304939	-0.35829060227409804	0.42178210841817376	0.832903174048691	3.1938	22.085	0.0	0.0	0.0
2021-10-01T23:17:18.000000	-2.1575	1.3194	0.38042	40.98	-14.745	16.196	-1.9795764773038793	1.5738168827742203	0.38042	38.86449971348205	-19.655179648651234	16.196	-1.9795764773038793	1.5738168827742203	0.5764199999999999	38.86449971348205	-19.655179648651234	16.196	-0.5674732969376389	0.6369885352389745	-0.5217467424304939	-0.35829060227409804	0.42178210841817376	0.832903174048691	3.1938	22.085	0.0	0.0	0.0
2021-10-01T23:17:18.000000	-2.1873	1.33	0.36857	40.206	-14.349	16.114	-2.007853108226277	1.5879884085805154	0.36857	38.144853913700565	-19.16732524121305	16.114	-2.007853108226277	1.5879884085805154	0.56457	38.144853913700565	-19.16732524121305	16.114	-0.5674732969376389	0.6369885352389745	-0.5217467424304939	-0.35829060227409804	0.42178210841817376	0.832903174048691	3.1938	22.085	0.0	0.0	0.0
2021-10-01T23:17:18.000000	-2.217	1.3406	0.35658	39.429	-13.959	16.023	-2.0360304926697634	1.6021476813698916	0.35658	37.421495538536625	-18.685058032002022	16.023	-2.0360304926697634	1.6021476813698916	0.5525800000000001	37.421495538536625	-18.685058032002022	16.023	-0.5674732969376389	0.6369885352389745	-0.5217467424304939	-0.35829060227409804	0.42178210841817376	0.832903174048691	3.1938	22.085	0.0	0.0	0.0
2021-10-01T23:17:18.000000	-2.2467	1.3511	0.34443	38.644	-13.573	15.923	-2.064220130130168	1.616207707680356	0.34443	36.68970732438301	-18.205780440594012	15.923	-2.064220130130168	1.616207707680356	0.54043	36.68970732438301	-18.205780440594012	15.923	-0.5674732969376389	0.6369885352389745	-0.5217467424304939	-0.35829060227409804	0.42178210841817376	0.832903174048691	3.1938	22.085	0.0	0.0	0.0
2021-10-01T23:17:18.000000	-2.2764	1.3614	0.33212	37.851	-13.192	15.815	-2.0924342736244093	1.6300692410329969	0.33212	35.949366741070534	-17.730484931778136	15.815	-2.0924342736244093	1.6300692410329969	0.52812	35.949366741070534	-17.730484931778136	15.815	-0.5674732969376389	0.6369885352389745	-0.5217467424304939	-0.35829060227409804	0.42178210841817376	0.832903174048691	3.1938	22.085	0.0	0.0	0.0
2021-10-01T23:17:18.000000	-2.306	1.3717	0.31965	37.048	-12.814	15.698	-2.1205491706397384	1.6439185213687195	0.31965	35.19873391935933	-17.25694151563779	15.698	-2.1205491706397384	1.6439185213687195	0.5156499999999999	35.19873391935933	-17.25694151563779	15.698	-0.5674732969376389	0.6369885352389745	-0.5217467424304939	-0.35829060227409804	0.42178210841817376	0.832903174048691	3.1938	22.085	0.0	0.0	0.0
2021-10-01T23:17:18.000000	-2.3356	1.3819	0.30703	36.23	-12.438	15.572	-2.1486763206719854	1.6576685552255301	0.30703	34.432969065472975	-16.783545076537944	15.572	-2.1486763206719854	1.6576685552255301	0.5030300000000001	34.432969065472975	-16.783545076537944	15.572	-0.5674732969376389	0.6369885352389745	-0.5217467424304939	-0.35829060227409804	0.42178210841817376	0.832903174048691	3.1938	22.085	0.0	0.0	0.0
2021-10-01T23:17:18.000000	-2.3651	1.392	0.29423	35.395	-12.063	15.438	-2.1767164772422394	1.6713070895865108	0.29423	33.65020978000243	-16.30905808935111	15.438	-2.1767164772422394	1.6713070895865108	0.49023	33.65020978000243	-16.30905808935111	15.438	-0.5674732969376389	0.6369885352389745	-0.5217467424304939	-0.35829060227409804	0.42178210841817376	0.832903174048691	3.1938	22.085	0.0	0.0	0.0
2021-10-01T23:17:18.000000	-2.3946	1.4021	0.28126	34.538	-11.689	15.295	-2.2047566338124933	1.6849456239474914	0.28126	32.84549373900208	-15.832867903231387	15.295	-2.2047566338124933	1.6849456239474914	0.47726	32.84549373900208	-15.832867903231387	15.295	-0.5674732969376389	0.6369885352389745	-0.5217467424304939	-0.35829060227409804	0.42178210841817376	0.832903174048691	3.1938	22.085	0.0	0.0	0.0
2021-10-01T23:17:18.000000	-2.4241	1.412	0.26812	33.655	-11.313	15.144	-2.2328212964165837	1.6983856653506484	0.26812	32.015218673823036	-15.35150700313468	15.144	-2.2328212964165837	1.6983856653506484	0.46412000000000003	32.015218673823036	-15.35150700313468	15.144	-0.5674732969376389	0.6369885352389745	-0.5217467424304939	-0.35829060227409804	0.42178210841817376	0.832903174048691	3.1938	22.085	0.0	0.0	0.0
2021-10-01T23:17:18.000000	-2.4535	1.4218	0.25478	32.739	-10.934	14.986	-2.2607989655586804	1.7117142072579754	0.25478	31.152559861110603	-14.863125213087592	14.986	-2.2607989655586804	1.7117142072579754	0.45078	31.152559861110603	-14.863125213087592	14.986	-0.5674732969376389	0.6369885352389745	-0.5217467424304939	-0.35829060227409804	0.42178210841817376	0.832903174048691	3.1938	22.085	0.0	0.0	0.0
2021-10-01T23:17:18.000000	-2.4828	1.4316	0.24123	31.783	-10.55	14.821	-2.2886773882218656	1.7250304961483842	0.24123	30.250815107679358	-14.364879892327615	14.821	-2.2886773882218656	1.7250304961483842	0.43723	30.250815107679358	-14.364879892327615	14.821	-0.5674732969376389	0.6369885352389745	-0.5217467424304939	-0.35829060227409804	0.42178210841817376	0.832903174048691	3.1938	22.085	0.0	0.0	0.0
2021-10-01T23:17:18.000000	-2.5121	1.4413	0.22745	30.777	-10.158	14.649	-2.316568063901969	1.7382475385598808	0.22745	29.300427356145644	-13.852568344795564	14.649	-2.316568063901969	1.7382475385598808	0.42345	29.300427356145644	-13.852568344795564	14.649	-0.5674732969376389	0.6369885352389745	-0.5217467424304939	-0.35829060227409804	0.42178210841817376	0.832903174048691	3.1938	22.085	0.0	0.0	0.0
2021-10-01T23:17:18.000000	-2.5412	1.4509	0.21342	29.709	-9.7536	14.472	-2.3442724996411664	1.7513408284586292	0.21342	28.290026161784436	-13.320353363389128	14.472	-2.3442724996411664	1.7513408284586292	0.40942	28.290026161784436	-13.320353363389128	14.472	-0.5674732969376389	0.6369885352389745	-0.5217467424304939	-0.35829060227409804	0.42178210841817376	0.832903174048691	3.1938	22.085	0.0	0.0	0.0
2021-10-01T23:17:18.000000	-2.5703	1.4604	0.19909	28.563	-9.3332	14.291	-2.371989188397282	1.7643348718784657	0.19909	27.204173196578903	-12.762701592160564	14.291	-2.371989188397282	1.7643348718784657	0.39509	27.204173196578903	-12.762701592160564	14.291	-0.5674732969376389	0.6369885352389745	-0.5217467424304939	-0.35829060227409804	0.42178210841817376	0.832903174048691	3.1938	22.085	0.0	0.0	0.0
2021-10-01T23:17:18.000000	-2.5992	1.4698	0.18441	27.321	-8.8905	14.105	-2.3995196372124927	1.7772051627855538	0.18441	26.025776034390766	-12.171154959893135	14.105	-2.3995196372124927	1.7772051627855538	0.38041	26.025776034390766	-12.171154959893135	14.105	-0.5674732969376389	0.6369885352389745	-0.5217467424304939	-0.35829060227409804	0.42178210841817376	0.832903174048691	3.1938	22.085	0.0	0.0	0.0
2021-10-01T23:17:18.000000	-2.6279	1.4791	0.16931	25.955	-8.4174	13.917	-2.4268638460867975	1.789951701179894	0.16931	24.72803815549507	-11.534243657057877	13.917	-2.4268638460867975	1.789951701179894	0.36531	24.72803815549507	-11.534243657057877	13.917	-0.5674732969376389	0.6369885352389745	-0.5217467424304939	-0.35829060227409804	0.42178210841817376	0.832903174048691	3.1938	22.085	0.0	0.0	0.0
2021-10-01T23:17:18.000000	-2.6563	1.4884	0.1537	24.431	-7.9028	13.726	-2.453910315524367	1.8026614805234786	0.1537	23.278575841939723	-10.836785298743363	13.726	-2.453910315524367	1.8026614805234786	0.3497	23.278575841939723	-10.836785298743363	13.726	-0.5674732969376389	0.6369885352389745	-0.5217467424304939	-0.35829060227409804	0.42178210841817376	0.832903174048691	3.1938	22.085	0.0	0.0	0.0
2021-10-01T23:17:18.000000	-2.6845	1.4975	0.13743	22.701	-7.3311	13.536	-2.480782798037949	1.8151482608754037	0.13743	21.631662254486272	-10.05741598611859	13.536	-2.480782798037949	1.8151482608754037	0.33343	21.631662254486272	-10.05741598611859	13.536	-0.5674732969376389	0.6369885352389745	-0.5217467424304939	-0.35829060227409804	0.42178210841817376	0.832903174048691	3.1938	22.085	0.0	0.0	0.0
2021-10-01T23:17:18.000000	-2.7121	1.5064	0.12031	20.694	-6.6794	13.346	-2.5070843077118967	1.8273630301679953	0.12031	19.71963833398159	-9.164708633500783	13.346	-2.5070843077118967	1.8273630301679953	0.31631	19.71963833398159	-9.164708633500783	13.346	-0.5674732969376389	0.6369885352389745	-0.5217467424304939	-0.35829060227409804	0.42178210841817376	0.832903174048691	3.1938	22.085	0.0	0.0	0.0
2021-10-01T23:17:18.000000	-2.7391	1.5151	0.10199	18.306	-5.9128	13.16	-2.53281484454621	1.8393057884012536	0.10199	17.443564045261805	-8.11128308215473	13.16	-2.53281484454621	1.8393057884012536	0.29799	17.443564045261805	-8.11128308215473	13.16	-0.5674732969376389	0.6369885352389745	-0.5217467424304939	-0.35829060227409804	0.42178210841817376	0.832903174048691	3.1938	22.085	0.0	0.0	0.0
2021-10-01T23:17:18.000000	-2.7565	1.5207	0.088879	16.424	-5.3114	13.039	-2.5493975629294505	1.8469956161640928	0.088879	15.64943495588706	-7.283812979577396	13.039	-2.5493975629294505	1.8469956161640928	0.284879	15.64943495588706	-7.283812979577396	13.039	-0.5674732969376389	0.6369885352389745	-0.5217467424304939	-0.35829060227409804	0.42178210841817376	0.832903174048691	3.1938	22.085	0.0	0.0	0.0
2021-10-01T23:17:18.000000	-2.7732	1.5261	0.074773	14.23	-4.6099	12.924	-2.565310061994145	1.8544011798506805	0.074773	13.557922122242495	-6.318767738824362	12.924	-2.565310061994145	1.8544011798506805	0.27077300000000004	13.557922122242495	-6.318767738824362	12.924	-0.5674732969376389	0.6369885352389745	-0.5217467424304939	-0.35829060227409804	0.42178210841817376	0.832903174048691	3.1938	22.085	0.0	0.0	0.0
2021-10-01T23:17:18.000000	-2.7887	1.5312	0.059317	11.619	-3.7724	12.816	-2.5800683623626512	1.8613619678975135	0.059317	11.069215574544316	-5.167652206202108	12.816	-2.5800683623626512	1.8613619678975135	0.255317	11.069215574544316	-5.167652206202108	12.816	-0.5674732969376389	0.6369885352389745	-0.5217467424304939	-0.35829060227409804	0.42178210841817376	0.832903174048691	3.1938	22.085	0.0	0.0	0.0
2021-10-01T23:17:18.000000	-2.7981	1.5342	0.048019	9.5776	-3.1148	12.751	-2.589029940872818	1.8654911458551846	0.048019	9.12377379329213	-4.264874273508625	12.751	-2.589029940872818	1.8654911458551846	0.244019	9.12377379329213	-4.264874273508625	12.751	-0.5674732969376389	0.6369885352389745	-0.5217467424304939	-0.35829060227409804	0.42178210841817376	0.832903174048691	3.1938	22.085	0.0	0.0	0.0
2021-10-01T23:17:18.000000	-2.8062	1.5368	0.035715	7.2398	-2.3584	12.694	-2.5967503272248043	1.869064048677271	0.035715	6.8962714292604375	-3.2277228775045415	12.694	-2.5967503272248043	1.869064048677271	0.231715	6.8962714292604375	-3.2277228775045415	12.694	-0.5674732969376389	0.6369885352389745	-0.5217467424304939	-0.35829060227409804	0.42178210841817376	0.832903174048691	3.1938	22.085	0.0	0.0	0.0
2021-10-01T23:17:18.000000	-2.8125	1.5389	0.022267	4.572	-1.4914	12.65	-2.6027455420409673	1.8719201648002695	0.022267	4.354807521531209	-2.0403699199937257	12.65	-2.6027455420409673	1.8719201648002695	0.21826700000000002	4.354807521531209	-2.0403699199937257	12.65	-0.5674732969376389	0.6369885352389745	-0.5217467424304939	-0.35829060227409804	0.42178210841817376	0.832903174048691	3.1938	22.085	0.0	0.0	0.0
2021-10-01T23:17:18.000000	-2.8152	1.5398	0.012696	2.6216	-0.85575	12.632	-2.6053149198193233	1.8731442145672692	0.012696	2.4969904988752543	-1.1705268348170013	12.632	-2.6053149198193233	1.8731442145672692	0.20869600000000002	2.4969904988752543	-1.1705268348170013	12.632	-0.5674732969376389	0.6369885352389745	-0.5217467424304939	-0.35829060227409804	0.42178210841817376	0.832903174048691	3.1938	22.085	0.0	0.0	1.0
2021-10-01T23:17:18.000000	-2.8131	1.5391	-0.020552	-4.2249	1.3784	12.646	-2.603316514880602	1.872192175859603	-0.020552	-4.024168902345784	1.8856911771000893	12.646	-2.603316514880602	1.872192175859603	0.175448	-4.024168902345784	1.8856911771000893	12.646	-0.5674732969376389	0.6369885352389745	-0.5217467424304939	-0.35829060227409804	0.42178210841817376	0.832903174048691	3.1938	22.085	0.0	0.0	nan
2021-10-01T23:17:18.000000	-2.797	1.5338	-0.049516	-9.8543	3.2041	12.758	-2.587987241672461	1.8649593767534367	-0.049516	-9.387446856333234	4.387405476989706	12.758	-2.587987241672461	1.8649593767534367	0.146484	-9.387446856333234	4.387405476989706	12.758	-0.5674732969376389	0.6369885352389745	-0.5217467424304939	-0.35829060227409804	0.42178210841817376	0.832903174048691	3.1938	22.085	0.0	0.0	0.0
2021-10-01T23:17:18.000000	-2.7745	1.5265	-0.073571	-14.035	4.5473	12.915	-2.566551254152326	1.8549574549862653	-0.073571	-13.372061876955204	6.232746060034956	12.915	-2.566551254152326	1.8549574549862653	0.12242900000000001	-13.372061876955204	6.232746060034956	12.915	-0.5674732969376389	0.6369885352389745	-0.5217467424304939	-0.35829060227409804	0.42178210841817376	0.832903174048691	3.1938	22.085	0.0	0.0	0.0
2021-10-01T23:17:18.000000	-2.7493	1.5184	-0.094473	-17.245	5.5737	13.089	-2.5425336358369166	1.8438307299310064	-0.094473	-16.432108884376817	7.644733762662012	13.089	-2.5425336358369166	1.8438307299310064	0.101527	-16.432108884376817	7.644733762662012	13.089	-0.5674732969376389	0.6369885352389745	-0.5217467424304939	-0.35829060227409804	0.42178210841817376	0.832903174048691	3.1938	22.085	0.0	0.0	0.0
2021-10-01T23:17:18.000000	-2.7227	1.5098	-0.11337	-19.821	6.3984	13.273	-2.5171878319013334	1.8320362302443327	-0.11337	-18.88764755062138	8.778857190062162	13.273	-2.5171878319013334	1.8320362302443327	0.08263000000000001	-18.88764755062138	8.778857190062162	13.273	-0.5674732969376389	0.6369885352389745	-0.5217467424304939	-0.35829060227409804	0.42178210841817376	0.832903174048691	3.1938	22.085	0.0	0.0	0.0
2021-10-01T23:17:18.000000	-2.6953	1.5009	-0.13091	-21.96	7.0896	13.462	-2.491084815185209	1.8198459669855773	-0.13091	-20.925836881607005	9.726940884182238	13.462	-2.491084815185209	1.8198459669855773	0.06509000000000001	-20.925836881607005	9.726940884182238	13.462	-0.5674732969376389	0.6369885352389745	-0.5217467424304939	-0.35829060227409804	0.42178210841817376	0.832903174048691	3.1938	22.085	0.0	0.0	0.0
2021-10-01T23:17:18.000000	-2.6673	1.4919	-0.14748	-23.788	7.6891	13.652	-2.464398572612532	1.807482939146401	-0.14748	-22.6666056796908	10.54590867452439	13.652	-2.464398572612532	1.807482939146401	0.04852000000000001	-22.6666056796908	10.54590867452439	13.652	-0.5674732969376389	0.6369885352389745	-0.5217467424304939	-0.35829060227409804	0.42178210841817376	0.832903174048691	3.1938	22.085	0.0	0.0	0.0
2021-10-01T23:17:18.000000	-2.6389	1.4827	-0.16333	-25.386	8.2236	13.843	-2.4373398501580446	1.7948724062817276	-0.16333	-24.187072037274188	11.272184314661866	13.843	-2.4373398501580446	1.7948724062817276	0.032670000000000005	-24.187072037274188	11.272184314661866	13.843	-0.5674732969376389	0.6369885352389745	-0.5217467424304939	-0.35829060227409804	0.42178210841817376	0.832903174048691	3.1938	22.085	0.0	0.0	0.0
2021-10-01T23:17:18.000000	-2.6103	1.4734	-0.17861	-26.808	8.7113	14.032	-2.4100948877626514	1.7821381209043063	-0.17861	-25.538599003890454	11.930447292892477	14.032	-2.4100948877626514	1.7821381209043063	0.017390000000000017	-25.538599003890454	11.930447292892477	14.032	-0.5674732969376389	0.6369885352389745	-0.5217467424304939	-0.35829060227409804	0.42178210841817376	0.832903174048691	3.1938	22.085	0.0	0.0	0.0
2021-10-01T23:17:18.000000	-2.5815	1.4641	-0.19344	-28.095	9.1647	14.219	-2.3826514324094346	1.7693793294930482	-0.19344	-26.760346008778676	12.538127156016685	14.219	-2.3826514324094346	1.7693793294930482	0.0025600000000000067	-26.760346008778676	12.538127156016685	14.219	-0.5674732969376389	0.6369885352389745	-0.5217467424304939	-0.35829060227409804	0.42178210841817376	0.832903174048691	3.1938	22.085	0.0	0.0	0.0
2021-10-01T23:17:18.000000	-2.5525	1.4546	-0.2079	-29.275	9.5929	14.402	-2.355033990132231	1.7563975390901299	-0.2079	-27.878987041494614	13.10768617835258	14.402	-2.355033990132231	1.7563975390901299	-0.011899999999999994	-27.878987041494614	13.10768617835258	14.402	-0.5674732969376389	0.6369885352389745	-0.5217467424304939	-0.35829060227409804	0.42178210841817376	0.832903174048691	3.1938	22.085	0.0	0.0	0.0
2021-10-01T23:17:18.000000	-2.5234	1.445	-0.22204	-30.371	10.003	14.581	-2.327329554393033	1.7433042491913815	-0.22204	-28.916478827986797	13.6489890537941	14.581	-2.327329554393033	1.7433042491913815	-0.02603999999999998	-28.916478827986797	13.6489890537941	14.581	-0.5674732969376389	0.6369885352389745	-0.5217467424304939	-0.35829060227409804	0.42178210841817376	0.832903174048691	3.1938	22.085	0.0	0.0	0.0
2021-10-01T23:17:18.000000	-2.4942	1.4354	-0.23592	-31.4	10.399	14.755	-2.2995258721749234	1.730198706275715	-0.23592	-29.88920314899351	14.16808865437382	14.755	-2.2995258721749234	1.730198706275715	-0.03991999999999998	-29.88920314899351	14.16808865437382	14.755	-0.5674732969376389	0.6369885352389745	-0.5217467424304939	-0.35829060227409804	0.42178210841817376	0.832903174048691	3.1938	22.085	0.0	0.0	0.0
2021-10-01T23:17:18.000000	-2.4649	1.4256	-0.24955	-32.374	10.786	14.923	-2.2716474495117382	1.7168824173853063	-0.24955	-30.80844467812135	14.67151691254644	14.923	-2.2716474495117382	1.7168824173853063	-0.053549999999999986	-30.80844467812135	14.67151691254644	14.923	-0.5674732969376389	0.6369885352389745	-0.5217467424304939	-0.35829060227409804	0.42178210841817376	0.832903174048691	3.1938	22.085	0.0	0.0	0.0
2021-10-01T23:17:18.000000	-2.4355	1.4158	-0.26297	-33.305	11.167	15.084	-2.243669780369642	1.7035538754779793	-0.26297	-31.68574540233218	15.1637215847095	15.084	-2.243669780369642	1.7035538754779793	-0.06696999999999997	-31.68574540233218	15.1637215847095	15.084	-0.5674732969376389	0.6369885352389745	-0.5217467424304939	-0.35829060227409804	0.42178210841817376	0.832903174048691	3.1938	22.085	0.0	0.0	0.0
2021-10-01T23:17:18.000000	-2.4061	1.4059	-0.27619	-34.2	11.544	15.238	-2.2157043642444627	1.6901260870917405	-0.27619	-32.527807514811485	15.64754531162552	15.238	-2.2157043642444627	1.6901260870917405	-0.08018999999999998	-32.527807514811485	15.64754531162552	15.238	-0.5674732969376389	0.6369885352389745	-0.5217467424304939	-0.35829060227409804	0.42178210841817376	0.832903174048691	3.1938	22.085	0.0	0.0	0.0
2021-10-01T23:17:18.000000	-2.3766	1.3959	-0.28923	-35.066	11.918	15.384	-2.187651954657291	1.6765867992096717	-0.28923	-33.341455738913886	16.124838269267887	15.384	-2.187651954657291	1.6765867992096717	-0.09322999999999998	-33.341455738913886	16.124838269267887	15.384	-0.5674732969376389	0.6369885352389745	-0.5217467424304939	-0.35829060227409804	0.42178210841817376	0.832903174048691	3.1938	22.085	0.0	0.0	0.0
2021-10-01T23:17:18.000000	-2.347	1.3859	-0.30209	-35.908	12.293	15.521	-2.1595002985912073	1.6630352583106847	-0.30209	-34.13116227790827	16.600182967638993	15.521	-2.1595002985912073	1.6630352583106847	-0.10609000000000002	-34.13116227790827	16.600182967638993	15.521	-0.5674732969376389	0.6369885352389745	-0.5217467424304939	-0.35829060227409804	0.42178210841817376	0.832903174048691	3.1938	22.085	0.0	0.0	0.0
2021-10-01T23:17:18.000000	-2.3175	1.3757	-0.31478	-36.732	12.668	15.65	-2.1314723950378713	1.6492974774707923	-0.31478	-34.90300445069851	17.073322122964814	15.65	-2.1314723950378713	1.6492974774707923	-0.11878	-34.90300445069851	17.073322122964814	15.65	-0.5674732969376389	0.6369885352389745	-0.5217467424304939	-0.35829060227409804	0.42178210841817376	0.832903174048691	3.1938	22.085	0.0	0.0	0.0
2021-10-01T23:17:18.000000	-2.2879	1.3654	-0.32731	-37.541	13.045	15.771	-2.1033574980225422	1.6354481971350696	-0.32731	-35.65971459131361	17.546608255331137	15.771	-2.1033574980225422	1.6354481971350696	-0.13130999999999998	-35.65971459131361	17.546608255331137	15.771	-0.5674732969376389	0.6369885352389745	-0.5217467424304939	-0.35829060227409804	0.42178210841817376	0.832903174048691	3.1938	22.085	0.0	0.0	0.0
2021-10-01T23:17:18.000000	-2.2582	1.3551	-0.33968	-38.338	13.425	15.882	-2.0751433545283016	1.6215866637824288	-0.33968	-36.404147563951746	18.02140142003463	15.882	-2.0751433545283016	1.6215866637824288	-0.14367999999999997	-36.404147563951746	18.02140142003463	15.882	-0.5674732969376389	0.6369885352389745	-0.5217467424304939	-0.35829060227409804	0.42178210841817376	0.832903174048691	3.1938	22.085	0.0	0.0	0.0
2021-10-01T23:17:18.000000	-2.2285	1.3447	-0.35189	-39.125	13.809	15.985	-2.0469414640509784	1.6076258839508764	-0.35189	-37.13816576802196	18.498939142202765	15.985	-2.0469414640509784	1.6076258839508764	-0.15588999999999997	-37.13816576802196	18.498939142202765	15.985	-0.5674732969376389	0.6369885352389745	-0.5217467424304939	-0.35829060227409804	0.42178210841817376	0.832903174048691	3.1938	22.085	0.0	0.0	0.0
2021-10-01T23:17:18.000000	-2.1988	1.3341	-0.36394	-39.906	14.197	16.079	-2.018764079607492	1.5934666111615	-0.36394	-37.86573906268074	18.97971154251228	16.079	-2.018764079607492	1.5934666111615	-0.16793999999999998	-37.86573906268074	18.97971154251228	16.079	-0.5674732969376389	0.6369885352389745	-0.5217467424304939	-0.35829060227409804	0.42178210841817376	0.832903174048691	3.1938	22.085	0.0	0.0	0.0
2021-10-01T23:17:18.000000	-2.1691	1.3235	-0.37584	-40.68	14.591	16.165	-1.9905866951640057	1.5793073383721232	-0.37584	-38.585629922800585	19.46558102037223	16.165	-1.9905866951640057	1.5793073383721232	-0.17984	-38.585629922800585	19.46558102037223	16.165	-0.5674732969376389	0.6369885352389745	-0.5217467424304939	-0.35829060227409804	0.42178210841817376	0.832903174048691	3.1938	22.085	0.0	0.0	0.0
2021-10-01T23:17:18.000000	-2.1393	1.3128	-0.38759	-41.452	14.991	16.243	-1.962322317258526	1.5650365660869168	-0.38759	-39.30280067232711	19.95716022662853	16.243	-1.962322317258526	1.5650365660869168	-0.19158999999999998	-39.30280067232711	19.95716022662853	16.243	-0.5674732969376389	0.6369885352389745	-0.5217467424304939	-0.35829060227409804	0.42178210841817376	0.832903174048691	3.1938	22.085	0.0	0.0	0.0
2021-10-01T23:17:18.000000	-2.1095	1.302	-0.39918	-42.221	15.397	16.313	-1.9340701923699644	1.5506665473227985	-0.39918	-40.016258846471175	20.45432663111199	16.313	-1.9340701923699644	1.5506665473227985	-0.20317999999999997	-40.016258846471175	20.45432663111199	16.313	-0.5674732969376389	0.6369885352389745	-0.5217467424304939	-0.35829060227409804	0.42178210841817376	0.832903174048691	3.1938	22.085	0.0	0.0	0.0
2021-10-01T23:17:18.000000	-2.0797	1.2911	-0.41062	-42.991	15.811	16.376	-1.905830320498321	1.5361972820797682	-0.41062	-40.7297292440509	20.95955528407758	16.376	-1.905830320498321	1.5361972820797682	-0.21461999999999998	-40.7297292440509	20.95955528407758	16.376	-0.5674732969376389	0.6369885352389745	-0.5217467424304939	-0.35829060227409804	0.42178210841817376	0.832903174048691	3.1938	22.085	0.0	0.0	0.0
2021-10-01T23:17:18.000000	-2.0499	1.28	-0.42191	-43.761	16.233	16.432	-1.877614954660514	1.5215295238789142	-0.42191	-41.442219400277175	21.47272365535612	16.432	-1.877614954660514	1.5215295238789142	-0.22591	-41.442219400277175	21.47272365535612	16.432	-0.5674732969376389	0.6369885352389745	-0.5217467424304939	-0.35829060227409804	0.42178210841817376	0.832903174048691	3.1938	22.085	0.0	0.0	0.0
2021-10-01T23:17:18.000000	-2.02	1.2689	-0.43304	-44.533	16.664	16.482	-1.8493003423437953	1.506849512661142	-0.43304	-42.15559171455904	21.995069270075092	16.482	-1.8493003423437953	1.506849512661142	-0.23703999999999997	-42.15559171455904	21.995069270075092	16.482	-0.5674732969376389	0.6369885352389745	-0.5217467424304939	-0.35829060227409804	0.42178210841817376	0.832903174048691	3.1938	22.085	0.0	0.0	0.0
2021-10-01T23:17:18.000000	-1.9901	1.2577	-0.44402	-45.309	17.104	16.527	-1.8209979830439946	1.492070254964458	-0.44402	-42.87183111647472	22.52683718857286	16.527	-1.8209979830439946	1.492070254964458	-0.24802000000000002	-42.87183111647472	22.52683718857286	16.527	-0.5674732969376389	0.6369885352389745	-0.5217467424304939	-0.35829060227409804	0.42178210841817376	0.832903174048691	3.1938	22.085	0.0	0.0	0.0
2021-10-01T23:17:18.000000	-1.9602	1.2463	-0.45484	-46.09	17.555	16.567	-1.7927201297780304	1.47709250430995	-0.45484	-43.591685010475004	23.070134870596846	16.567	-1.7927201297780304	1.47709250430995	-0.25884	-43.591685010475004	23.070134870596846	16.567	-0.5674732969376389	0.6369885352389745	-0.5217467424304939	-0.35829060227409804	0.42178210841817376	0.832903174048691	3.1938	22.085	0.0	0.0	0.0
2021-10-01T23:17:18.000000	-1.9303	1.2349	-0.46551	-46.877	18.018	16.602	-1.7644422765120664	1.4621147536554426	-0.46551	-44.31602333117981	23.626077311105348	16.602	-1.7644422765120664	1.4621147536554426	-0.26950999999999997	-44.31602333117981	23.626077311105348	16.602	-0.5674732969376389	0.6369885352389745	-0.5217467424304939	-0.35829060227409804	0.42178210841817376	0.832903174048691	3.1938	22.085	0.0	0.0	0.0
2021-10-01T23:17:18.000000	-1.9004	1.2234	-0.47603	-47.672	18.494	16.634	-1.7361766762630209	1.447037756522023	-0.47603	-45.04670847799818	24.195902035225853	16.634	-1.7361766762630209	1.447037756522023	-0.28003	-45.04670847799818	24.195902035225853	16.634	-0.5674732969376389	0.6369885352389745	-0.5217467424304939	-0.35829060227409804	0.42178210841817376	0.832903174048691	3.1938	22.085	0.0	0.0	0.0
2021-10-01T23:17:18.000000	-1.8705	1.2117	-0.48639	-48.477	18.983	16.664	-1.7079355820478115	1.4317622664307796	-0.48639	-45.78572538050837	24.77985410329672	16.664	-1.7079355820478115	1.4317622664307796	-0.29039	-45.78572538050837	24.77985410329672	16.664	-0.5674732969376389	0.6369885352389745	-0.5217467424304939	-0.35829060227409804	0.42178210841817376	0.832903174048691	3.1938	22.085	0.0	0.0	0.0
2021-10-01T23:17:18.000000	-1.8406	1.1999	-0.4966	-49.292	19.487	16.691	-1.6797067408495203	1.4163875298606246	-0.4966	-46.53282897837201	25.37991844489619	16.691	-1.6797067408495203	1.4163875298606246	-0.3006	-46.53282897837201	25.37991844489619	16.691	-0.5674732969376389	0.6369885352389745	-0.5217467424304939	-0.35829060227409804	0.42178210841817376	0.832903174048691	3.1938	22.085	0.0	0.0	0.0
2021-10-01T23:17:18.000000	-1.8106	1.188	-0.50667	-50.119	20.008	16.717	-1.6513909061892358	1.4009012937946392	-0.50667	-47.28975914082897	25.99832504994087	16.717	-1.6513909061892358	1.4009012937946392	-0.31066999999999995	-47.28975914082897	25.99832504994087	16.717	-0.5674732969376389	0.6369885352389745	-0.5217467424304939	-0.35829060227409804	0.42178210841817376	0.832903174048691	3.1938	22.085	0.0	0.0	0.0
2021-10-01T23:17:18.000000	-1.7807	1.176	-0.51658	-50.96	20.547	16.743	-1.6231865710247813	1.38532806426666	-0.51658	-48.0583782672883	26.636311443558238	16.743	-1.6231865710247813	1.38532806426666	-0.32058000000000003	-48.0583782672883	26.636311443558238	16.743	-0.5674732969376389	0.6369885352389745	-0.5217467424304939	-0.35829060227409804	0.42178210841817376	0.832903174048691	3.1938	22.085	0.0	0.0	0.0
2021-10-01T23:17:18.000000	-1.7507	1.1639	-0.52634	-51.818	21.105	16.769	-1.5948952423983331	1.3696433352428512	-0.52634	-48.84154122194818	27.29523768104496	16.769	-1.5948952423983331	1.3696433352428512	-0.33034	-48.84154122194818	27.29523768104496	16.769	-0.5674732969376389	0.6369885352389745	-0.5217467424304939	-0.35829060227409804	0.42178210841817376	0.832903174048691	3.1938	22.085	0.0	0.0	0.0
2021-10-01T23:17:18.000000	-1.7208	1.1516	-0.53596	-52.693	21.685	16.797	-1.5667276662846334	1.353772366278137	-0.53596	-49.638880414301056	27.978081156768386	16.797	-1.5667276662846334	1.353772366278137	-0.33996	-49.638880414301056	27.978081156768386	16.797	-0.5674732969376389	0.6369885352389745	-0.5217467424304939	-0.35829060227409804	0.42178210841817376	0.832903174048691	3.1938	22.085	0.0	0.0	0.0
2021-10-01T23:17:18.000000	-1.6909	1.1392	-0.54543	-53.589	22.288	16.829	-1.5385723431878517	1.3378021508345106	-0.54543	-50.45424317333423	28.686324456194377	16.829	-1.5385723431878517	1.3378021508345106	-0.34942999999999996	-50.45424317333423	28.686324456194377	16.829	-0.5674732969376389	0.6369885352389745	-0.5217467424304939	-0.35829060227409804	0.42178210841817376	0.832903174048691	3.1938	22.085	0.0	0.0	0.0
2021-10-01T23:17:18.000000	-1.6609	1.1267	-0.55475	-54.507	22.918	16.864	-1.5103300266290767	1.3217204358950543	-0.55475	-51.28813184316008	29.42405996864858	16.864	-1.5103300266290767	1.3217204358950543	-0.35874999999999996	-51.28813184316008	29.42405996864858	16.864	-0.5674732969376389	0.6369885352389745	-0.5217467424304939	-0.35829060227409804	0.42178210841817376	0.832903174048691	3.1938	22.085	0.0	0.0	0.0
2021-10-01T23:17:18.000000	-1.631	1.1141	-0.56394	-55.452	23.576	16.905	-1.4821992095661316	1.3055517274936044	-0.56394	-52.14538621755503	30.192892809766036	16.905	-1.4821992095661316	1.3055517274936044	-0.36794	-52.14538621755503	30.192892809766036	16.905	-0.5674732969376389	0.6369885352389745	-0.5217467424304939	-0.35829060227409804	0.42178210841817376	0.832903174048691	3.1938	22.085	0.0	0.0	0.0
2021-10-01T23:17:18.000000	-1.6011	1.1013	-0.57299	-56.427	24.266	16.953	-1.454092898537023	1.2891845261343304	-0.57299	-53.0284935702097	30.997160429210748	16.953	-1.454092898537023	1.2891845261343304	-0.37699	-53.0284935702097	30.997160429210748	16.953	-0.5674732969376389	0.6369885352389745	-0.5217467424304939	-0.35829060227409804	0.42178210841817376	0.832903174048691	3.1938	22.085	0.0	0.0	0.0
2021-10-01T23:17:18.000000	-1.5712	1.0884	-0.5819	-57.435	24.991	17.009	-1.4259988405248327	1.272718078296145	-0.5819	-53.940063704983885	31.840207811857642	17.009	-1.4259988405248327	1.272718078296145	-0.38589999999999997	-53.940063704983885	31.840207811857642	17.009	-0.5674732969376389	0.6369885352389745	-0.5217467424304939	-0.35829060227409804	0.42178210841817376	0.832903174048691	3.1938	22.085	0.0	0.0	0.0
2021-10-01T23:17:18.000000	-1.5414	1.0753	-0.59068	-58.482	25.755	17.075	-1.3980285350253912	1.256065390517054	-0.59068	-54.88556128993557	32.72673999787827	17.075	-1.3980285350253912	1.256065390517054	-0.39468	-54.88556128993557	32.72673999787827	17.075	-0.5674732969376389	0.6369885352389745	-0.5217467424304939	-0.35829060227409804	0.42178210841817376	0.832903174048691	3.1938	22.085	0.0	0.0	0.0
2021-10-01T23:17:18.000000	-1.5116	1.0621	-0.59933	-59.572	26.564	17.151	-1.3700704825428671	1.239313456259051	-0.59933	-55.86822100320615	33.663201896684086	17.151	-1.3700704825428671	1.239313456259051	-0.40333	-55.86822100320615	33.663201896684086	17.151	-0.5674732969376389	0.6369885352389745	-0.5217467424304939	-0.35829060227409804	0.42178210841817376	0.832903174048691	3.1938	22.085	0.0	0.0	0.0
2021-10-01T23:17:18.000000	-1.4818	1.0487	-0.60785	-60.712	27.421	17.237	-1.34213693609418	1.2223630290432246	-0.60785	-56.8946225078119	34.65342861382671	17.237	-1.34213693609418	1.2223630290432246	-0.41185	-56.8946225078119	34.65342861382671	17.237	-0.5674732969376389	0.6369885352389745	-0.5217467424304939	-0.35829060227409804	0.42178210841817376	0.832903174048691	3.1938	22.085	0.0	0.0	0.0
2021-10-01T23:17:18.000000	-1.452	1.0352	-0.61624	-61.908	28.334	17.335	-1.3142156426624108	1.2053133553484858	-0.61624	-57.96974035113406	35.7060950486342	17.335	-1.3142156426624108	1.2053133553484858	-0.42024	-57.96974035113406	35.7060950486342	17.335	-0.5674732969376389	0.6369885352389745	-0.5217467424304939	-0.35829060227409804	0.42178210841817376	0.832903174048691	3.1938	22.085	0.0	0.0	0.0
2021-10-01T23:17:18.000000	-1.4223	1.0215	-0.6245	-63.169	29.308	17.443	-1.2864181017433902	1.1880774417128421	-0.6245	-59.101894065428795	36.82726629657477	17.443	-1.2864181017433902	1.1880774417128421	-0.42850000000000005	-59.101894065428795	36.82726629657477	17.443	-0.5674732969376389	0.6369885352389745	-0.5217467424304939	-0.35829060227409804	0.42178210841817376	0.832903174048691	3.1938	22.085	0.0	0.0	0.0
2021-10-01T23:17:18.000000	-1.3926	1.0076	-0.63264	-64.503	30.351	17.56	-1.2586450668582063	1.1706430351193746	-0.63264	-60.29804312765559	38.02586231731485	17.56	-1.2586450668582063	1.1706430351193746	-0.43664	-60.29804312765559	38.02586231731485	17.56	-0.5674732969376389	0.6369885352389745	-0.5217467424304939	-0.35829060227409804	0.42178210841817376	0.832903174048691	3.1938	22.085	0.0	0.0	0.0
2021-10-01T23:17:18.000000	-1.363	0.99357	-0.64064	-65.919	31.472	17.683	-1.2309872073739276	1.1530918611202396	-0.64064	-61.56601694939388	39.311918065479134	17.683	-1.2309872073739276	1.1530918611202396	-0.44464	-61.56601694939388	39.311918065479134	17.683	-0.5674732969376389	0.6369885352389745	-0.5217467424304939	-0.35829060227409804	0.42178210841817376	0.832903174048691	3.1938	22.085	0.0	0.0	0.0
2021-10-01T23:17:18.000000	-1.3334	0.97935	-0.64852	-67.427	32.679	17.809	-1.203352628621794	1.1353521188111726	-0.64852	-62.91475993718139	40.694598561072404	17.809	-1.203352628621794	1.1353521188111726	-0.45252	-62.91475993718139	40.694598561072404	17.809	-0.5674732969376389	0.6369885352389745	-0.5217467424304939	-0.35829060227409804	0.42178210841817376	0.832903174048691	3.1938	22.085	0.0	0.0	0.0
2021-10-01T23:17:18.000000	-1.3039	0.96493	-0.65625	-69.04	33.982	17.933	-1.1758418023824087	1.1174261365611997	-0.65625	-64.35594883158481	42.185421344185215	17.933	-1.1758418023824087	1.1174261365611997	-0.46025	-64.35594883158481	42.185421344185215	17.933	-0.5674732969376389	0.6369885352389745	-0.5217467424304939	-0.35829060227409804	0.42178210841817376	0.832903174048691	3.1938	22.085	0.0	0.0	0.0
2021-10-01T23:17:18.000000	-1.2744	0.95032	-0.66383	-70.769	35.392	18.047	-1.1483542568751677	1.0993115860012945	-0.66383	-65.89915291342346	43.79665135935888	18.047	-1.1483542568751677	1.0993115860012945	-0.46783	-65.89915291342346	43.79665135935888	18.047	-0.5674732969376389	0.6369885352389745	-0.5217467424304939	-0.35829060227409804	0.42178210841817376	0.832903174048691	3.1938	22.085	0.0	0.0	0.0
2021-10-01T23:17:18.000000	-1.245	0.93549	-0.67125	-72.626	36.92	18.145	-1.120992914484059	1.0809909462047014	-0.67125	-67.55493392830576	45.5406760813039	18.145	-1.120992914484059	1.0809909462047014	-0.47525	-67.55493392830576	45.5406760813039	18.145	-0.5674732969376389	0.6369885352389745	-0.5217467424304939	-0.35829060227409804	0.42178210841817376	0.832903174048691	3.1938	22.085	0.0	0.0	0.0
2021-10-01T23:17:18.000000	-1.2157	0.92046	-0.6785	-74.626	38.579	18.214	-1.0937553246056984	1.0624840664672028	-0.6785	-69.3365859558691	47.43223550481653	18.214	-1.0937553246056984	1.0624840664672028	-0.4825	-69.3365859558691	47.43223550481653	18.214	-0.5674732969376389	0.6369885352389745	-0.5217467424304939	-0.35829060227409804	0.42178210841817376	0.832903174048691	3.1938	22.085	0.0	0.0	0.0
2021-10-01T23:17:18.000000	-1.1864	0.9052	-0.68555	-76.783	40.383	18.244	-1.0665459166662496	1.0437489198282068	-0.68555	-71.25628808079257	49.486939559313	18.244	-1.0665459166662496	1.0437489198282068	-0.48955	-71.25628808079257	49.486939559313	18.244	-0.5674732969376389	0.6369885352389745	-0.5217467424304939	-0.35829060227409804	0.42178210841817376	0.832903174048691	3.1938	22.085	0.0	0.0	0.0
2021-10-01T23:17:18.000000	-1.1572	0.88971	-0.69238	-79.112	42.346	18.219	-1.039463937144625	1.024797759304632	-0.69238	-73.32721185254442	51.72052070437871	18.219	-1.039463937144625	1.024797759304632	-0.49638	-73.32721185254442	51.72052070437871	18.219	-0.5674732969376389	0.6369885352389745	-0.5217467424304939	-0.35829060227409804	0.42178210841817376	0.832903174048691	3.1938	22.085	0.0	0.0	0.0
2021-10-01T23:17:18.000000	-1.1281	0.87398	-0.69897	-81.629	44.483	18.124	-1.0125106113425162	1.005620660248587	-0.69897	-75.56339875521282	54.14982639455735	18.124	-1.0125106113425162	1.005620660248587	-0.5029699999999999	-75.56339875521282	54.14982639455735	18.124	-0.5674732969376389	0.6369885352389745	-0.5217467424304939	-0.35829060227409804	0.42178210841817376	0.832903174048691	3.1938	22.085	0.0	0.0	0.0
2021-10-01T23:17:18.000000	-1.0991	0.858	-0.70529	-84.35	46.81	17.938	-0.9856871645616145	0.9862076980121806	-0.70529	-77.97876774271671	56.792696549181755	17.938	-0.9856871645616145	0.9862076980121806	-0.50929	-77.97876774271671	56.792696549181755	17.938	-0.5674732969376389	0.6369885352389745	-0.5217467424304939	-0.35829060227409804	0.42178210841817376	0.832903174048691	3.1938	22.085	0.0	0.0	0.0
2021-10-01T23:17:18.000000	-1.0701	0.84177	-0.7113	-87.294	49.346	17.641	-0.9588943503230087	0.9665466195784946	-0.7113	-80.58984757283493	59.67031607245961	17.641	-0.9588943503230087	0.9665466195784946	-0.5153000000000001	-80.58984757283493	59.67031607245961	17.641	-0.5674732969376389	0.6369885352389745	-0.5217467424304939	-0.35829060227409804	0.42178210841817376	0.832903174048691	3.1938	22.085	0.0	0.0	0.0
2021-10-01T23:17:18.000000	-1.0412	0.82528	-0.71697	-90.479	52.109	17.209	-0.9322326404073019	0.9466397533165559	-0.71697	-83.41229706872626	62.80275487364037	17.209	-0.9322326404073019	0.9466397533165559	-0.5209699999999999	-83.41229706872626	62.80275487364037	17.209	-0.5674732969376389	0.6369885352389745	-0.5217467424304939	-0.35829060227409804	0.42178210841817376	0.832903174048691	3.1938	22.085	0.0	0.0	0.0
2021-10-01T23:17:18.000000	-1.0124	0.80853	-0.72227	-93.925	55.121	16.616	-0.9057020348144946	0.9264870992263647	-0.72227	-86.4632698624511	66.21429778146828	16.616	-0.9057020348144946	0.9264870992263647	-0.52627	-86.4632698624511	66.21429778146828	16.616	-0.5674732969376389	0.6369885352389745	-0.5217467424304939	-0.35829060227409804	0.42178210841817376	0.832903174048691	3.1938	22.085	0.0	0.0	0.0
2021-10-01T23:17:18.000000	-0.98365	0.79151	-0.72714	-97.656	58.405	15.83	-0.8792541356068225	0.9060726061515707	-0.72714	-89.7637669150571	69.93071221015342	15.83	-0.8792541356068225	0.9060726061515707	-0.53114	-89.7637669150571	69.93071221015342	15.83	-0.5674732969376389	0.6369885352389745	-0.5217467424304939	-0.35829060227409804	0.42178210841817376	0.832903174048691	3.1938	22.085	0.0	0.0	0.0
2021-10-01T23:17:18.000000	-0.955	0.77422	-0.73155	-101.69	61.984	14.819	-0.8529385660237415	0.8854024006006328	-0.73155	-93.32883439885717	73.97703039289084	14.819	-0.8529385660237415	0.8854024006006328	-0.53555	-93.32883439885717	73.97703039289084	14.819	-0.5674732969376389	0.6369885352389745	-0.5217467424304939	-0.35829060227409804	0.42178210841817376	0.832903174048691	3.1938	22.085	0.0	0.0	0.0
2021-10-01T23:17:18.000000	-0.92645	0.75665	-0.73546	-106.07	65.888	13.546	-0.8267565513669434	0.86446655792566	-0.73546	-97.19747239470793	78.38829507062891	13.546	-0.8267565513669434	0.86446655792566	-0.53946	-97.19747239470793	78.38829507062891	13.546	-0.5674732969376389	0.6369885352389745	-0.5217467424304939	-0.35829060227409804	0.42178210841817376	0.832903174048691	3.1938	22.085	0.0	0.0	0.0
2021-10-01T23:17:18.000000	-0.898	0.73881	-0.73882	-110.81	70.147	11.968	-0.8007068663347366	0.8432750027745434	-0.73882	-101.37989950458162	83.19599560940978	11.968	-0.8007068663347366	0.8432750027745434	-0.5428200000000001	-101.37989950458162	83.19599560940978	11.968	-0.5674732969376389	0.6369885352389745	-0.5217467424304939	-0.35829060227409804	0.42178210841817376	0.832903174048691	3.1938	22.085	0.0	0.0	0.0
2021-10-01T23:17:18.000000	-0.86966	0.72069	-0.74158	-115.94	74.796	10.038	-0.7748006608767037	0.8218190358010838	-0.74158	-105.90160111623035	88.43854418192805	10.038	-0.7748006608767037	0.8218190358010838	-0.54558	-105.90160111623035	88.43854418192805	10.038	-0.5674732969376389	0.6369885352389745	-0.5217467424304939	-0.35829060227409804	0.42178210841817376	0.832903174048691	3.1938	22.085	0.0	0.0	0.0
2021-10-01T23:17:18.000000	-0.84144	0.70231	-0.7437	-121.51	79.875	7.7028	-0.7490454090373526	0.8001197316027551	-0.7437	-110.80729926234278	94.16176588820757	7.7028	-0.7490454090373526	0.8001197316027551	-0.5477000000000001	-110.80729926234278	94.16176588820757	7.7028	-0.5674732969376389	0.6369885352389745	-0.5217467424304939	-0.35829060227409804	0.42178210841817376	0.832903174048691	3.1938	22.085	0.0	0.0	0.0
2021-10-01T23:17:18.000000	-0.81334	0.68367	-0.74513	-127.57	85.428	4.8998	-0.7234411108166832	0.7781770901795576	-0.74513	-116.14122585493077	100.41545568742869	4.8998	-0.7234411108166832	0.7781770901795576	-0.5491299999999999	-116.14122585493077	100.41545568742869	4.8998	-0.5674732969376389	0.6369885352389745	-0.5217467424304939	-0.35829060227409804	0.42178210841817376	0.832903174048691	3.1938	22.085	0.0	0.0	0.0
2021-10-01T23:17:18.000000	-0.78538	0.66478	-0.74584	-134.15	91.505	1.5587	-0.6980063902087859	0.7560034867827661	-0.74584	-121.92702832920882	107.25291272412284	1.5587	-0.6980063902087859	0.7560034867827661	-0.5498399999999999	-121.92702832920882	107.25291272412284	1.5587	-0.5674732969376389	0.6369885352389745	-0.5217467424304939	-0.35829060227409804	0.42178210841817376	0.832903174048691	3.1938	22.085	0.0	0.0	0.0
2021-10-01T23:17:18.000000	-0.75758	0.64564	-0.74577	-141.32	98.165	-2.402	-0.6727610965094434	0.733601372015764	-0.74577	-128.22694994043337	114.74126953269077	-2.402	-0.6727610965094434	0.733601372015764	-0.5497700000000001	-128.22694994043337	114.74126953269077	-2.402	-0.5674732969376389	0.6369885352389745	-0.5217467424304939	-0.35829060227409804	0.42178210841817376	0.832903174048691	3.1938	22.085	0.0	0.0	0.0
2021-10-01T23:17:18.000000	-0.72996	0.62628	-0.74488	-149.15	105.47	-7.077	-0.6477214031093622	0.7110029704256087	-0.74488	-135.1028663533535	122.9506360419006	-7.077	-0.6477214031093622	0.7110029704256087	-0.54888	-135.1028663533535	122.9506360419006	-7.077	-0.5674732969376389	0.6369885352389745	-0.5217467424304939	-0.35829060227409804	0.42178210841817376	0.832903174048691	3.1938	22.085	0.0	0.0	0.0
2021-10-01T23:17:18.000000	-0.70252	0.6067	-0.74314	-157.71	113.51	-12.577	-0.6228873100085426	0.6882082820123002	-0.74314	-142.61322238798098	131.97891119461576	-12.577	-0.6228873100085426	0.6882082820123002	-0.54714	-142.61322238798098	131.97891119461576	-12.577	-0.5674732969376389	0.6369885352389745	-0.5217467424304939	-0.35829060227409804	0.42178210841817376	0.832903174048691	3.1938	22.085	0.0	0.0	0.0
2021-10-01T23:17:18.000000	-0.67529	0.58693	-0.74051	-167.09	122.36	-19.032	-0.5982849152455822	0.6652507566245875	-0.74051	-150.8381501126479	141.91155756524657	-19.032	-0.5982849152455822	0.6652507566245875	-0.54451	-150.8381501126479	141.91155756524657	-19.032	-0.5674732969376389	0.6369885352389745	-0.5217467424304939	-0.35829060227409804	0.42178210841817376	0.832903174048691	3.1938	22.085	0.0	0.0	0.0
2021-10-01T23:17:18.000000	-0.6483	0.567	-0.73695	-177.4	132.13	-26.596	-0.5739403168590799	0.6421638441112196	-0.73695	-159.87334233554716	152.87122459920616	-26.596	-0.5739403168590799	0.6421638441112196	-0.54095	-159.87334233554716	152.87122459920616	-26.596	-0.5674732969376389	0.6369885352389745	-0.5217467424304939	-0.35829060227409804	0.42178210841817376	0.832903174048691	3.1938	22.085	0.0	0.0	0.0
2021-10-01T23:17:18.000000	-0.62155	0.54691	-0.73244	-188.76	142.94	-35.45	-0.5498535148490352	0.6189475444721967	-0.73244	-169.8231912110711	164.99171169149065	-35.45	-0.5498535148490352	0.6189475444721967	-0.53644	-169.8231912110711	164.99171169149065	-35.45	-0.5674732969376389	0.6369885352389745	-0.5217467424304939	-0.35829060227409804	0.42178210841817376	0.832903174048691	3.1938	22.085	0.0	0.0	0.0
2021-10-01T23:17:18.000000	-0.59509	0.5267	-0.72695	-201.31	154.94	-45.812	-0.5260692312481366	0.5956476828075422	-0.72695	-180.80826228431894	178.43904278415337	-45.812	-0.5260692312481366	0.5956476828075422	-0.53095	-180.80826228431894	178.43904278415337	-45.812	-0.5674732969376389	0.6369885352389745	-0.5217467424304939	-0.35829060227409804	0.42178210841817376	0.832903174048691	3.1938	22.085	0.0	0.0	0.0
2021-10-01T23:17:18.000000	-0.56892	0.5064	-0.72046	-215.24	168.27	-57.942	-0.5025837901513088	0.5722940330609302	-0.72046	-192.99996964153766	193.3754436798156	-57.942	-0.5025837901513088	0.5722940330609302	-0.5244599999999999	-192.99996964153766	193.3754436798156	-57.942	-0.5674732969376389	0.6369885352389745	-0.5217467424304939	-0.35829060227409804	0.42178210841817376	0.832903174048691	3.1938	22.085	0.0	0.0	0.0
2021-10-01T23:17:18.000000	-0.54307	0.48604	-0.71294	-230.73	183.16	-72.155	-0.47942328959715014	0.5489200450811094	-0.71294	-206.5487750058566	210.05123671042742	-72.155	-0.47942328959715014	0.5489200450811094	-0.51694	-206.5487750058566	210.05123671042742	-72.155	-0.5674732969376389	0.6369885352389745	-0.5217467424304939	-0.35829060227409804	0.42178210841817376	0.832903174048691	3.1938	22.085	0.0	0.0	0.0
2021-10-01T23:17:18.000000	-0.51758	0.46565	-0.7044	-248.04	199.82	-88.831	-0.4566237522721494	0.5255603940185207	-0.7044	-221.68698788691836	228.70669732569115	-88.831	-0.4566237522721494	0.5255603940185207	-0.5084	-221.68698788691836	228.70669732569115	-88.831	-0.5674732969376389	0.6369885352389745	-0.5217467424304939	-0.35829060227409804	0.42178210841817376	0.832903174048691	3.1938	22.085	0.0	0.0	0.0
