# Supplementary material for: Direct evidence of substorm-related impulsive injections of electrons at Mercury
Source: Nat Commun. 2023 Jul 18;14:4019. doi: 10.1038/s41467-023-39565-4 (PMC10354196; doi:10.1038/s41467-023-39565-4)
Supplement: Supplementary file 3 — SourceDatafile [file 41467_2023_39565_MOESM3_ESM.zip › SourceDataFile/FieldLinetracing/Final_KT17tracing_001540.txt]

2021-10-01T23:40:40.000000	0.18927	-0.3077	0.73029	-187.32	358.56	-449.63	0.1501412775790149	-0.3285727007329446	0.73029	-141.9740868356124	378.8105260776078	-449.63	0.1501412775790149	-0.3285727007329446	0.9262900000000001	-141.9740868356124	378.8105260776078	-449.63	0.22250136139292637	-0.6217520898984217	-0.7509443940034705	0.15669493871848286	-0.3437267301496727	0.9259042235353638	1.7263	6.059	0.0	0.0	0.0
2021-10-01T23:40:40.000000	0.19971	-0.32805	0.75511	-163.75	325.56	-385.95	0.15800912103454887	-0.35004857415777213	0.75511	-122.62518733911048	343.1711519490647	-385.95	0.15800912103454887	-0.35004857415777213	0.9511099999999999	-122.62518733911048	343.1711519490647	-385.95	0.22250136139292637	-0.6217520898984217	-0.7509443940034705	0.15669493871848286	-0.3437267301496727	0.9259042235353638	1.7263	6.059	0.0	0.0	0.0
2021-10-01T23:40:40.000000	0.21008	-0.34911	0.77935	-143.07	296.95	-331.85	0.16572049553472493	-0.372220520471031	0.77935	-105.60660364045003	312.2428104336894	-331.85	0.16572049553472493	-0.372220520471031	0.9753499999999999	-105.60660364045003	312.2428104336894	-331.85	0.22250136139292637	-0.6217520898984217	-0.7509443940034705	0.15669493871848286	-0.3437267301496727	0.9259042235353638	1.7263	6.059	0.0	0.0	0.0
2021-10-01T23:40:40.000000	0.22034	-0.37092	0.80298	-124.84	272.06	-285.6	0.17323080128121113	-0.39512333705751873	0.80298	-90.56374644577114	285.3066368483321	-285.6	0.17323080128121113	-0.39512333705751873	0.99898	-90.56374644577114	285.3066368483321	-285.6	0.22250136139292637	-0.6217520898984217	-0.7509443940034705	0.15669493871848286	-0.3437267301496727	0.9259042235353638	1.7263	6.059	0.0	0.0	0.0
2021-10-01T23:40:40.000000	0.23043	-0.39351	0.82593	-108.67	250.32	-245.83	0.1804768144815848	-0.4187794460507579	0.82593	-77.1793966837516	261.74913949721423	-245.83	0.1804768144815848	-0.4187794460507579	1.02193	-77.1793966837516	261.74913949721423	-245.83	0.22250136139292637	-0.6217520898984217	-0.7509443940034705	0.15669493871848286	-0.3437267301496727	0.9259042235353638	1.7263	6.059	0.0	0.0	0.0
2021-10-01T23:40:40.000000	0.24029	-0.41693	0.84813	-94.276	231.25	-211.47	0.18739286074003977	-0.4432311188800534	0.84813	-65.23050883548935	241.0591367135109	-211.47	0.18739286074003977	-0.4432311188800534	1.04413	-65.23050883548935	241.0591367135109	-211.47	0.22250136139292637	-0.6217520898984217	-0.7509443940034705	0.15669493871848286	-0.3437267301496727	0.9259042235353638	1.7263	6.059	0.0	0.0	0.0
2021-10-01T23:40:40.000000	0.24985	-0.44122	0.86952	-81.402	214.49	-181.62	0.19390456631457037	-0.46850947702512735	0.86952	-54.50712277587576	222.8479734498288	-181.62	0.19390456631457037	-0.46850947702512735	1.06552	-54.50712277587576	222.8479734498288	-181.62	0.22250136139292637	-0.6217520898984217	-0.7509443940034705	0.15669493871848286	-0.3437267301496727	0.9259042235353638	1.7263	6.059	0.0	0.0	0.0
2021-10-01T23:40:40.000000	0.25904	-0.46642	0.89	-69.848	199.71	-155.58	0.1999375574631711	-0.4946456419657017	0.89	-44.85118050291728	206.7636302919223	-155.58	0.1999375574631711	-0.4946456419657017	1.086	-44.85118050291728	206.7636302919223	-155.58	0.22250136139292637	-0.6217520898984217	-0.7509443940034705	0.15669493871848286	-0.3437267301496727	0.9259042235353638	1.7263	6.059	0.0	0.0	0.0
2021-10-01T23:40:40.000000	0.26777	-0.49257	0.90947	-59.447	186.66	-132.76	0.20539761114805394	-0.5216682845781146	0.90947	-36.12757293912681	192.5375285042583	-132.76	0.20539761114805394	-0.5216682845781146	1.10547	-36.12757293912681	192.5375285042583	-132.76	0.22250136139292637	-0.6217520898984217	-0.7509443940034705	0.15669493871848286	-0.3437267301496727	0.9259042235353638	1.7263	6.059	0.0	0.0	0.0
2021-10-01T23:40:40.000000	0.27596	-0.51967	0.92783	-50.063	175.12	-112.7	0.2102053301860894	-0.5495676024488316	0.92783	-28.228281510404315	179.93466173022185	-112.7	0.2102053301860894	-0.5495676024488316	1.12383	-28.228281510404315	179.93466173022185	-112.7	0.22250136139292637	-0.6217520898984217	-0.7509443940034705	0.15669493871848286	-0.3437267301496727	0.9259042235353638	1.7263	6.059	0.0	0.0	0.0
2021-10-01T23:40:40.000000	0.28352	-0.54776	0.94495	-41.582	164.89	-94.987	0.21426649153948948	-0.5783722664541912	0.94495	-21.064671264626817	168.74256857270248	-94.987	0.21426649153948948	-0.5783722664541912	1.14095	-21.064671264626817	168.74256857270248	-94.987	0.22250136139292637	-0.6217520898984217	-0.7509443940034705	0.15669493871848286	-0.3437267301496727	0.9259042235353638	1.7263	6.059	0.0	0.0	0.0
2021-10-01T23:40:40.000000	0.29034	-0.57681	0.9607	-33.91	155.82	-79.309	0.2174755999865266	-0.6080390243319094	0.9607	-14.561830036994522	158.80086147742927	-79.309	0.2174755999865266	-0.6080390243319094	1.1567	-14.561830036994522	158.80086147742927	-79.309	0.22250136139292637	-0.6217520898984217	-0.7509443940034705	0.15669493871848286	-0.3437267301496727	0.9259042235353638	1.7263	6.059	0.0	0.0	0.0
2021-10-01T23:40:40.000000	0.29634	-0.6068	0.97496	-26.969	147.78	-65.386	0.2197557089474551	-0.6385382243726694	0.97496	-8.658274495949932	149.97096266862056	-65.386	0.2197557089474551	-0.6385382243726694	1.17096	-8.658274495949932	149.97096266862056	-65.386	0.22250136139292637	-0.6217520898984217	-0.7509443940034705	0.15669493871848286	-0.3437267301496727	0.9259042235353638	1.7263	6.059	0.0	0.0	0.0
2021-10-01T23:40:40.000000	0.30143	-0.63767	0.9876	-20.692	140.63	-52.991	0.22102484840140507	-0.6697992909738975	0.9876	-3.3046637243076304	142.1057175544645	-52.991	0.22102484840140507	-0.6697992909738975	1.1836	-3.3046637243076304	142.1057175544645	-52.991	0.22250136139292637	-0.6217520898984217	-0.7509443940034705	0.15669493871848286	-0.3437267301496727	0.9259042235353638	1.7263	6.059	0.0	0.0	0.0
2021-10-01T23:40:40.000000	0.30552	-0.66934	0.99851	-15.024	134.27	-41.925	0.22120349893089056	-0.7017317992372382	0.99851	1.5413348244156424	135.09914049674427	-41.925	0.22120349893089056	-0.7017317992372382	1.19451	1.5413348244156424	135.09914049674427	-41.925	0.22250136139292637	-0.6217520898984217	-0.7509443940034705	0.15669493871848286	-0.3437267301496727	0.9259042235353638	1.7263	6.059	0.0	0.0	0.0
2021-10-01T23:40:40.000000	0.30858	-0.7017	1.0076	-9.9146	128.61	-32.023	0.220275364910848	-0.7342229021308125	1.0076	5.918713660365038	128.85573414391231	-32.023	0.220275364910848	-0.7342229021308125	1.2036	5.918713660365038	128.85573414391231	-32.023	0.22250136139292637	-0.6217520898984217	-0.7509443940034705	0.15669493871848286	-0.3437267301496727	0.9259042235353638	1.7263	6.059	0.0	0.0	0.0
2021-10-01T23:40:40.000000	0.31055	-0.73461	1.0148	-5.3202	123.54	-23.136	0.21819805267761583	-0.7671263027739932	1.0148	9.857265929736052	123.26098505378928	-23.136	0.21819805267761583	-0.7671263027739932	1.2107999999999999	9.857265929736052	123.26098505378928	-23.136	0.22250136139292637	-0.6217520898984217	-0.7509443940034705	0.15669493871848286	-0.3437267301496727	0.9259042235353638	1.7263	6.059	0.0	0.0	0.0
2021-10-01T23:40:40.000000	0.31143	-0.76793	1.02	-1.1996	119.0	-15.139	0.21498871645487966	-0.8003030560963036	1.02	13.390529371689418	118.25029709605774	-15.139	0.21498871645487966	-0.8003030560963036	1.216	13.390529371689418	118.25029709605774	-15.139	0.22250136139292637	-0.6217520898984217	-0.7509443940034705	0.15669493871848286	-0.3437267301496727	0.9259042235353638	1.7263	6.059	0.0	0.0	0.0
2021-10-01T23:40:40.000000	0.31123	-0.80152	1.0233	2.486	114.9	-7.9178	0.21067443511421619	-0.833615442328959	1.0233	16.545983904816516	113.72959426913276	-7.9178	0.21067443511421619	-0.833615442328959	1.2193	16.545983904816516	113.72959426913276	-7.9178	0.22250136139292637	-0.6217520898984217	-0.7509443940034705	0.15669493871848286	-0.3437267301496727	0.9259042235353638	1.7263	6.059	0.0	0.0	0.0
2021-10-01T23:40:40.000000	0.30999	-0.83521	1.0246	5.7731	111.17	-1.3748	0.2053157373759512	-0.8668996436645763	1.0246	19.351277382077395	109.62493168660083	-1.3748	0.2053157373759512	-0.8668996436645763	1.2206	19.351277382077395	109.62493168660083	-1.3748	0.22250136139292637	-0.6217520898984217	-0.7509443940034705	0.15669493871848286	-0.3437267301496727	0.9259042235353638	1.7263	6.059	0.0	0.0	0.0
2021-10-01T23:40:40.000000	0.30775	-0.86888	1.0241	8.6964	107.76	4.577	0.19896702545195133	-0.9000414655352288	1.0241	21.834721823195345	105.88243431213544	4.577	0.19896702545195133	-0.9000414655352288	1.2201	21.834721823195345	105.88243431213544	4.577	0.22250136139292637	-0.6217520898984217	-0.7509443940034705	0.15669493871848286	-0.3437267301496727	0.9259042235353638	1.7263	6.059	0.0	0.0	0.0
2021-10-01T23:40:40.000000	0.30459	-0.90239	1.0218	11.288	104.61	10.013	0.19172485074903156	-0.9329117652839745	1.0218	24.02082353775012	102.4386210399587	10.013	0.19172485074903156	-0.9329117652839745	1.2178	24.02082353775012	102.4386210399587	10.013	0.22250136139292637	-0.6217520898984217	-0.7509443940034705	0.15669493871848286	-0.3437267301496727	0.9259042235353638	1.7263	6.059	0.0	0.0	0.0
2021-10-01T23:40:40.000000	0.30057	-0.93565	1.0178	13.58	101.68	15.0	0.18365978886976547	-0.9654285728899435	1.0178	25.93653943870513	99.24986006007511	15.0	0.18365978886976547	-0.9654285728899435	1.2138	25.93653943870513	99.24986006007511	15.0	0.22250136139292637	-0.6217520898984217	-0.7509443940034705	0.15669493871848286	-0.3437267301496727	0.9259042235353638	1.7263	6.059	0.0	0.0	0.0
2021-10-01T23:40:40.000000	0.29577	-0.96857	1.0121	15.598	98.916	19.594	0.17486226471250899	-0.9975123689356501	1.0121	27.60065999552595	96.2594215015412	19.594	0.17486226471250899	-0.9975123689356501	1.2081	27.60065999552595	96.2594215015412	19.594	0.22250136139292637	-0.6217520898984217	-0.7509443940034705	0.15669493871848286	-0.3437267301496727	0.9259042235353638	1.7263	6.059	0.0	0.0	0.0
2021-10-01T23:40:40.000000	0.29028	-1.0011	1.0048	17.368	96.295	23.843	0.16542772661674188	-1.0291245578968644	1.0048	29.036171098838466	93.44129288980851	23.843	0.16542772661674188	-1.0291245578968644	1.2007999999999999	29.036171098838466	93.44129288980851	23.843	0.22250136139292637	-0.6217520898984217	-0.7509443940034705	0.15669493871848286	-0.3437267301496727	0.9259042235353638	1.7263	6.059	0.0	0.0	0.0
2021-10-01T23:40:40.000000	0.28416	-1.0331	0.99612	18.912	93.786	27.789	0.15543287669349687	-1.0601335465132609	0.99612	30.261108538758634	90.76201215269232	27.789	0.15543287669349687	-1.0601335465132609	1.19212	30.261108538758634	90.76201215269232	27.789	0.22250136139292637	-0.6217520898984217	-0.7509443940034705	0.15669493871848286	-0.3437267301496727	0.9259042235353638	1.7263	6.059	0.0	0.0	0.0
2021-10-01T23:40:40.000000	0.27749	-1.0646	0.98603	20.251	91.366	31.465	0.1449534362208278	-1.0905789111420476	0.98603	31.29349588196674	88.1961794664901	31.465	0.1449534362208278	-1.0905789111420476	1.18203	31.29349588196674	88.1961794664901	31.465	0.22250136139292637	-0.6217520898984217	-0.7509443940034705	0.15669493871848286	-0.3437267301496727	0.9259042235353638	1.7263	6.059	0.0	0.0	0.0
2021-10-01T23:40:40.000000	0.27034	-1.0955	0.97463	21.401	89.015	34.902	0.1340711307508914	-1.1203699824161557	0.97463	32.14676196170504	85.72198505271255	34.902	0.1340711307508914	-1.1203699824161557	1.17063	32.14676196170504	85.72198505271255	34.902	0.22250136139292637	-0.6217520898984217	-0.7509443940034705	0.15669493871848286	-0.3437267301496727	0.9259042235353638	1.7263	6.059	0.0	0.0	0.0
2021-10-01T23:40:40.000000	0.26276	-1.1259	0.962	22.379	86.718	38.123	0.12282333050622521	-1.149612133322956	0.962	32.8359407268508	83.32245892664679	38.123	0.12282333050622521	-1.149612133322956	1.158	32.8359407268508	83.32245892664679	38.123	0.22250136139292637	-0.6217520898984217	-0.7509443940034705	0.15669493871848286	-0.3437267301496727	0.9259042235353638	1.7263	6.059	0.0	0.0	0.0
2021-10-01T23:40:40.000000	0.25484	-1.1557	0.94821	23.196	84.46	41.148	0.11131161033476825	-1.1782171450987635	0.94821	33.37011133754659	80.98136628459501	41.148	0.11131161033476825	-1.1782171450987635	1.14421	33.37011133754659	80.98136628459501	41.148	0.22250136139292637	-0.6217520898984217	-0.7509443940034705	0.15669493871848286	-0.3437267301496727	0.9259042235353638	1.7263	6.059	0.0	0.0	0.0
2021-10-01T23:40:40.000000	0.2466	-1.1848	0.93332	23.866	82.232	43.995	0.09956807254922104	-1.2060882218680493	0.93332	33.762065529317425	78.68805952108666	43.995	0.09956807254922104	-1.2060882218680493	1.12932	33.762065529317425	78.68805952108666	43.995	0.22250136139292637	-0.6217520898984217	-0.7509443940034705	0.15669493871848286	-0.3437267301496727	0.9259042235353638	1.7263	6.059	0.0	0.0	0.0
2021-10-01T23:40:40.000000	0.23812	-1.2133	0.91738	24.399	80.023	46.677	0.0876598613157949	-1.2333344125232604	0.91738	34.02038011819349	76.43039622174952	46.677	0.0876598613157949	-1.2333344125232604	1.11338	34.02038011819349	76.43039622174952	46.677	0.22250136139292637	-0.6217520898984217	-0.7509443940034705	0.15669493871848286	-0.3437267301496727	0.9259042235353638	1.7263	6.059	0.0	0.0	0.0
2021-10-01T23:40:40.000000	0.22943	-1.2412	0.90045	24.803	77.825	49.207	0.07561675057816336	-1.259959392969472	0.90045	34.15201458113428	74.19945642691725	49.207	0.07561675057816336	-1.259959392969472	1.09645	34.15201458113428	74.19945642691725	49.207	0.22250136139292637	-0.6217520898984217	-0.7509443940034705	0.15669493871848286	-0.3437267301496727	0.9259042235353638	1.7263	6.059	0.0	0.0	0.0
2021-10-01T23:40:40.000000	0.22057	-1.2684	0.88257	25.087	75.633	51.594	0.06349069194480941	-1.2858688179345392	0.88257	34.165288450395934	71.98917504112157	51.594	0.06349069194480941	-1.2858688179345392	1.07857	34.165288450395934	71.98917504112157	51.594	0.22250136139292637	-0.6217520898984217	-0.7509443940034705	0.15669493871848286	-0.3437267301496727	0.9259042235353638	1.7263	6.059	0.0	0.0	0.0
2021-10-01T23:40:40.000000	0.2116	-1.295	0.86378	25.259	73.441	53.847	0.05132898028616195	-1.3111692857075254	0.86378	34.06740626327631	69.79261703427436	53.847	0.05132898028616195	-1.3111692857075254	1.05978	34.06740626327631	69.79261703427436	53.847	0.22250136139292637	-0.6217520898984217	-0.7509443940034705	0.15669493871848286	-0.3437267301496727	0.9259042235353638	1.7263	6.059	0.0	0.0	0.0
2021-10-01T23:40:40.000000	0.20255	-1.3209	0.84412	25.325	71.243	55.974	0.03917364256281275	-1.335765225714594	0.84412	33.86358762749502	67.60309243662574	55.974	0.03917364256281275	-1.335765225714594	1.04012	33.86358762749502	67.60309243662574	55.974	0.22250136139292637	-0.6217520898984217	-0.7509443940034705	0.15669493871848286	-0.3437267301496727	0.9259042235353638	1.7263	6.059	0.0	0.0	0.0
2021-10-01T23:40:40.000000	0.19344	-1.3461	0.82363	25.292	69.037	57.982	0.02704452807054411	-1.359659088559129	0.82363	33.56053473623754	65.41775860741328	57.982	0.02704452807054411	-1.359659088559129	1.01963	33.56053473623754	65.41775860741328	57.982	0.22250136139292637	-0.6217520898984217	-0.7509443940034705	0.15669493871848286	-0.3437267301496727	0.9259042235353638	1.7263	6.059	0.0	0.0	0.0
2021-10-01T23:40:40.000000	0.18432	-1.3706	0.80233	25.165	66.818	59.877	0.0149912600488121	-1.382857000749589	0.80233	33.16259726260355	63.2310405718454	59.877	0.0149912600488121	-1.382857000749589	0.9983299999999999	33.16259726260355	63.2310405718454	59.877	0.22250136139292637	-0.6217520898984217	-0.7509443940034705	0.15669493871848286	-0.3437267301496727	0.9259042235353638	1.7263	6.059	0.0	0.0	0.0
2021-10-01T23:40:40.000000	0.17522	-1.3945	0.78026	24.95	64.584	61.665	0.003031359424371882	-1.4054618846699614	0.78026	32.675484934989385	61.040218219328814	61.665	0.003031359424371882	-1.4054618846699614	0.9762599999999999	32.675484934989385	61.040218219328814	61.665	0.22250136139292637	-0.6217520898984217	-0.7509443940034705	0.15669493871848286	-0.3437267301496727	0.9259042235353638	1.7263	6.059	0.0	0.0	0.0
2021-10-01T23:40:40.000000	0.16617	-1.4177	0.75745	24.652	62.333	63.352	-0.008793146842184602	-1.42737816974641	0.75745	32.10391501700228	58.84269396943936	63.352	-0.008793146842184602	-1.42737816974641	0.9534499999999999	32.10391501700228	58.84269396943936	63.352	0.22250136139292637	-0.6217520898984217	-0.7509443940034705	0.15669493871848286	-0.3437267301496727	0.9259042235353638	1.7263	6.059	0.0	0.0	0.0
2021-10-01T23:40:40.000000	0.15719	-1.4401	0.73391	24.275	60.064	64.944	-0.020450156438156813	-1.4485090601034065	0.73391	31.451734837629523	56.63698523671118	64.944	-0.020450156438156813	-1.4485090601034065	0.92991	31.451734837629523	56.63698523671118	64.944	0.22250136139292637	-0.6217520898984217	-0.7509443940034705	0.15669493871848286	-0.3437267301496727	0.9259042235353638	1.7263	6.059	0.0	0.0	0.0
2021-10-01T23:40:40.000000	0.14832	-1.4618	0.70966	23.826	57.775	66.445	-0.03191222378889824	-1.4689587034266303	0.70966	30.725646590056588	54.420249380381776	66.445	-0.03191222378889824	-1.4689587034266303	0.9056599999999999	30.725646590056588	54.420249380381776	66.445	0.22250136139292637	-0.6217520898984217	-0.7509443940034705	0.15669493871848286	-0.3437267301496727	0.9259042235353638	1.7263	6.059	0.0	0.0	0.0
2021-10-01T23:40:40.000000	0.13957	-1.4829	0.68474	23.307	55.467	67.862	-0.043181677263436025	-1.488827571496685	0.68474	29.927757734030884	52.193233804901894	67.862	-0.043181677263436025	-1.488827571496685	0.8807400000000001	29.927757734030884	52.193233804901894	67.862	0.22250136139292637	-0.6217520898984217	-0.7509443940034705	0.15669493871848286	-0.3437267301496727	0.9259042235353638	1.7263	6.059	0.0	0.0	0.0
2021-10-01T23:40:40.000000	0.13098	-1.5031	0.65916	22.724	53.139	69.2	-0.05418205921945052	-1.507822826083602	0.65916	29.063900528117944	49.95421086446733	69.2	-0.05418205921945052	-1.507822826083602	0.8551599999999999	29.063900528117944	49.95421086446733	69.2	0.22250136139292637	-0.6217520898984217	-0.7509443940034705	0.15669493871848286	-0.3437267301496727	0.9259042235353638	1.7263	6.059	0.0	0.0	0.0
2021-10-01T23:40:40.000000	0.12256	-1.5226	0.63294	22.079	50.792	70.463	-0.06492795104288714	-1.5261441854468967	0.63294	28.136182432065183	47.70392796352881	70.463	-0.06492795104288714	-1.5261441854468967	0.82894	28.136182432065183	47.70392796352881	70.463	0.22250136139292637	-0.6217520898984217	-0.7509443940034705	0.15669493871848286	-0.3437267301496727	0.9259042235353638	1.7263	6.059	0.0	0.0	0.0
2021-10-01T23:40:40.000000	0.11436	-1.5414	0.6061	21.377	48.427	71.656	-0.07536972949428998	-1.5437977760950292	0.6061	27.149688299987385	45.44276491602957	71.656	-0.07536972949428998	-1.5437977760950292	0.8021	27.149688299987385	45.44276491602957	71.656	0.22250136139292637	-0.6217520898984217	-0.7509443940034705	0.15669493871848286	-0.3437267301496727	0.9259042235353638	1.7263	6.059	0.0	0.0	0.0
2021-10-01T23:40:40.000000	0.10638	-1.5593	0.57866	20.621	46.045	72.784	-0.08548288853982243	-1.5605851050701744	0.57866	26.10751805642108	43.17134659625116	72.784	-0.08548288853982243	-1.5605851050701744	0.7746599999999999	26.10751805642108	43.17134659625116	72.784	0.22250136139292637	-0.6217520898984217	-0.7509443940034705	0.15669493871848286	-0.3437267301496727	0.9259042235353638	1.7263	6.059	0.0	0.0	0.0
2021-10-01T23:40:40.000000	0.098646	-1.5765	0.55063	19.814	43.646	73.85	-0.09526613012880403	-1.5767078511145562	0.55063	25.012649095733632	40.88930541368605	73.85	-0.09526613012880403	-1.5767078511145562	0.7466299999999999	25.012649095733632	40.88930541368605	73.85	0.22250136139292637	-0.6217520898984217	-0.7509443940034705	0.15669493871848286	-0.3437267301496727	0.9259042235353638	1.7263	6.059	0.0	0.0	0.0
2021-10-01T23:40:40.000000	0.091192	-1.5928	0.52204	18.959	41.232	74.858	-0.10466120442456818	-1.5919716872961023	0.52204	23.868303872630754	38.598258707404916	74.858	-0.10466120442456818	-1.5919716872961023	0.71804	23.868303872630754	38.598258707404916	74.858	0.22250136139292637	-0.6217520898984217	-0.7509443940034705	0.15669493871848286	-0.3437267301496727	0.9259042235353638	1.7263	6.059	0.0	0.0	0.0
2021-10-01T23:40:40.000000	0.084035	-1.6082	0.49292	18.058	38.804	75.81	-0.1136512395256999	-1.6063786966276887	0.49292	22.67658984685987	36.29895388185852	75.81	-0.1136512395256999	-1.6063786966276887	0.68892	22.67658984685987	36.29895388185852	75.81	0.22250136139292637	-0.6217520898984217	-0.7509443940034705	0.15669493871848286	-0.3437267301496727	0.9259042235353638	1.7263	6.059	0.0	0.0	0.0
2021-10-01T23:40:40.000000	0.077198	-1.6229	0.46327	17.114	36.363	76.708	-0.12223791477588594	-1.6201301902610306	0.46327	21.440606942957515	33.99201581132843	76.708	-0.12223791477588594	-1.6201301902610306	0.65927	21.440606942957515	33.99201581132843	76.708	0.22250136139292637	-0.6217520898984217	-0.7509443940034705	0.15669493871848286	-0.3437267301496727	0.9259042235353638	1.7263	6.059	0.0	0.0	0.0
2021-10-01T23:40:40.000000	0.070703	-1.6366	0.43313	16.127	33.909	77.555	-0.13036263689901093	-1.6329311244231144	0.43313	20.160355160923686	31.677444495814644	77.555	-0.13036263689901093	-1.6329311244231144	0.62913	20.160355160923686	31.677444495814644	77.555	0.22250136139292637	-0.6217520898984217	-0.7509443940034705	0.15669493871848286	-0.3437267301496727	0.9259042235353638	1.7263	6.059	0.0	0.0	0.0
2021-10-01T23:40:40.000000	0.064571	-1.6494	0.40253	15.101	31.442	78.349	-0.13801681715142167	-1.6448833187264047	0.40253	18.83980435991487	29.354749814640435	78.349	-0.13801681715142167	-1.6448833187264047	0.59853	18.83980435991487	29.354749814640435	78.349	0.22250136139292637	-0.6217520898984217	-0.7509443940034705	0.15669493871848286	-0.3437267301496727	0.9259042235353638	1.7263	6.059	0.0	0.0	0.0
2021-10-01T23:40:40.000000	0.058824	-1.6613	0.37148	14.037	28.963	79.091	-0.14517862130775755	-1.6559894688346235	0.37148	17.480069534889353	27.024801702425737	79.091	-0.14517862130775755	-1.6559894688346235	0.56748	17.480069534889353	27.024801702425737	79.091	0.22250136139292637	-0.6217520898984217	-0.7509443940034705	0.15669493871848286	-0.3437267301496727	0.9259042235353638	1.7263	6.059	0.0	0.0	0.0
2021-10-01T23:40:40.000000	0.053482	-1.6723	0.34001	12.936	26.47	79.78	-0.15182820007223613	-1.6662520253511544	0.34001	16.081898090297898	24.68549269942313	79.78	-0.15182820007223613	-1.6662520253511544	0.53601	16.081898090297898	24.68549269942313	79.78	0.22250136139292637	-0.6217520898984217	-0.7509443940034705	0.15669493871848286	-0.3437267301496727	0.9259042235353638	1.7263	6.059	0.0	0.0	0.0
2021-10-01T23:40:40.000000	0.048563	-1.6823	0.30817	11.8	23.964	80.415	-0.15793543606173513	-1.6755739473401312	0.30817	14.647397485887922	22.33757021008337	80.415	-0.15793543606173513	-1.6755739473401312	0.50417	14.647397485887922	22.33757021008337	80.415	0.22250136139292637	-0.6217520898984217	-0.7509443940034705	0.15669493871848286	-0.3437267301496727	0.9259042235353638	1.7263	6.059	0.0	0.0	0.0
2021-10-01T23:40:40.000000	0.044088	-1.6914	0.27597	10.63	21.443	80.994	-0.16349174053260124	-1.6840570544140183	0.27597	13.177315126110177	19.978926774659044	80.994	-0.16349174053260124	-1.6840570544140183	0.47197	13.177315126110177	19.978926774659044	80.994	0.22250136139292637	-0.6217520898984217	-0.7509443940034705	0.15669493871848286	-0.3437267301496727	0.9259042235353638	1.7263	6.059	0.0	0.0	0.0
2021-10-01T23:40:40.000000	0.040073	-1.6995	0.24345	9.4294	18.907	81.515	-0.16846898103129032	-1.691604060576611	0.24345	11.675025391247665	17.609145790574914	81.515	-0.16846898103129032	-1.691604060576611	0.43945	11.675025391247665	17.609145790574914	81.515	0.22250136139292637	-0.6217520898984217	-0.7509443940034705	0.15669493871848286	-0.3437267301496727	0.9259042235353638	1.7263	6.059	0.0	0.0	0.0
2021-10-01T23:40:40.000000	0.036535	-1.7065	0.21064	8.1994	16.355	81.975	-0.17283803263946912	-1.698117802361873	0.21064	10.141596708878152	15.227087756838856	81.975	-0.17283803263946912	-1.698117802361873	0.40664	10.141596708878152	15.227087756838856	81.975	0.22250136139292637	-0.6217520898984217	-0.7509443940034705	0.15669493871848286	-0.3437267301496727	0.9259042235353638	1.7263	6.059	0.0	0.0	0.0
2021-10-01T23:40:40.000000	0.033488	-1.7126	0.17758	6.9429	13.788	82.373	-0.17660950688392651	-1.703798488149997	0.17758	8.58002975705926	12.833389800749357	82.373	-0.17660950688392651	-1.703798488149997	0.37358	8.58002975705926	12.833389800749357	82.373	0.22250136139292637	-0.6217520898984217	-0.7509443940034705	0.15669493871848286	-0.3437267301496727	0.9259042235353638	1.7263	6.059	0.0	0.0	0.0
2021-10-01T23:40:40.000000	0.030947	-1.7176	0.14431	5.6632	11.205	82.706	-0.17974401075898916	-1.7084494629356972	0.14431	6.993477139425897	10.426655107958993	82.706	-0.17974401075898916	-1.7084494629356972	0.34031	6.993477139425897	10.426655107958993	82.706	0.22250136139292637	-0.6217520898984217	-0.7509443940034705	0.15669493871848286	-0.3437267301496727	0.9259042235353638	1.7263	6.059	0.0	0.0	0.0
2021-10-01T23:40:40.000000	0.028922	-1.7216	0.11086	4.3637	8.6093	82.972	-0.18224387263368416	-1.7121711984995769	0.11086	5.385717585819369	8.009742209696638	82.972	-0.18224387263368416	-1.7121711984995769	0.30686	5.385717585819369	8.009742209696638	82.972	0.22250136139292637	-0.6217520898984217	-0.7509443940034705	0.15669493871848286	-0.3437267301496727	0.9259042235353638	1.7263	6.059	0.0	0.0	0.0
2021-10-01T23:40:40.000000	0.027424	-1.7246	0.077271	3.0486	6.0021	83.169	-0.1840981753953312	-1.7149650426734968	0.077271	3.761066484556994	5.583327436998666	83.169	-0.1840981753953312	-1.7149650426734968	0.27327100000000004	3.761066484556994	5.583327436998666	83.169	0.22250136139292637	-0.6217520898984217	-0.7509443940034705	0.15669493871848286	-0.3437267301496727	0.9259042235353638	1.7263	6.059	0.0	0.0	0.0
2021-10-01T23:40:40.000000	0.026458	-1.7265	0.04359	1.7224	3.3863	83.297	-0.18528970370306644	-1.716732361629392	0.04359	2.1243452646804335	3.1497375519922	83.297	-0.18528970370306644	-1.716732361629392	0.23959	2.1243452646804335	3.1497375519922	83.297	0.22250136139292637	-0.6217520898984217	-0.7509443940034705	0.15669493871848286	-0.3437267301496727	0.9259042235353638	1.7263	6.059	0.0	0.0	0.0
2021-10-01T23:40:40.000000	0.02603	-1.7273	0.0098549	0.38965	0.76564	83.353	-0.18581250276815514	-1.7174738905482767	0.0098549	0.48052790381291943	0.7121268607187637	83.353	-0.18581250276815514	-1.7174738905482767	0.2058549	0.48052790381291943	0.7121268607187637	83.353	0.22250136139292637	-0.6217520898984217	-0.7509443940034705	0.15669493871848286	-0.3437267301496727	0.9259042235353638	1.7263	6.059	0.0	0.0	0.0
2021-10-01T23:40:40.000000	0.026143	-1.7271	-0.023892	-0.94451	-1.8562	83.338	-0.18567584821314825	-1.7172892434995708	-0.023892	-1.164833418006887	-1.7264821714672853	83.338	-0.18567584821314825	-1.7172892434995708	0.172108	-1.164833418006887	-1.7264821714672853	83.338	0.22250136139292637	-0.6217520898984217	-0.7509443940034705	0.15669493871848286	-0.3437267301496727	0.9259042235353638	1.7263	6.059	0.0	0.0	0.0
2021-10-01T23:40:40.000000	0.026795	-1.7258	-0.05761	-2.2751	-4.4753	83.252	-0.18486947195070574	-1.7160789289440235	-0.05761	-2.8063159078659803	-4.162809282835131	83.252	-0.18486947195070574	-1.7160789289440235	0.13839	-2.8063159078659803	-4.162809282835131	83.252	0.22250136139292637	-0.6217520898984217	-0.7509443940034705	0.15669493871848286	-0.3437267301496727	0.9259042235353638	1.7263	6.059	0.0	0.0	0.0
2021-10-01T23:40:40.000000	0.027983	-1.7235	-0.091256	-3.5973	-7.0879	83.096	-0.1834086043921132	-1.7139418257700396	-0.091256	-4.438675172044682	-6.593713401193147	83.096	-0.1834086043921132	-1.7139418257700396	0.104744	-4.438675172044682	-6.593713401193147	83.096	0.22250136139292637	-0.6217520898984217	-0.7509443940034705	0.15669493871848286	-0.3437267301496727	0.9259042235353638	1.7263	6.059	0.0	0.0	0.0
2021-10-01T23:40:40.000000	0.029701	-1.7201	-0.12479	-4.9064	-9.6908	82.87	-0.18128694730918707	-1.7107779523176923	-0.12479	-6.056844604844862	-9.016595756313004	82.87	-0.18128694730918707	-1.7107779523176923	0.07121000000000001	-6.056844604844862	-9.016595756313004	82.87	0.22250136139292637	-0.6217520898984217	-0.7509443940034705	0.15669493871848286	-0.3437267301496727	0.9259042235353638	1.7263	6.059	0.0	0.0	0.0
2021-10-01T23:40:40.000000	0.031942	-1.7157	-0.15817	-6.1982	-12.281	82.576	-0.17852370097236947	-1.7066856973547087	-0.15817	-7.656288263644673	-11.428993580537913	82.576	-0.17852370097236947	-1.7066856973547087	0.03783	-7.656288263644673	-11.428993580537913	82.576	0.22250136139292637	-0.6217520898984217	-0.7509443940034705	0.15669493871848286	-0.3437267301496727	0.9259042235353638	1.7263	6.059	0.0	0.0	0.0
2021-10-01T23:40:40.000000	0.034695	-1.7102	-0.19136	-7.4686	-14.858	82.215	-0.17511752947742246	-1.7015644665703158	-0.19136	-9.23287577772414	-13.830913015166963	82.215	-0.17511752947742246	-1.7015644665703158	0.004640000000000005	-9.23287577772414	-13.830913015166963	82.215	0.22250136139292637	-0.6217520898984217	-0.7509443940034705	0.15669493871848286	-0.3437267301496727	0.9259042235353638	1.7263	6.059	0.0	0.0	0.0
2021-10-01T23:40:40.000000	0.037948	-1.7037	-0.22432	-8.7144	-17.419	81.791	-0.17109259541873367	-1.695512036081396	-0.22432	-10.783088175284368	-16.219967255332	81.791	-0.17109259541873367	-1.695512036081396	-0.028319999999999984	-10.783088175284368	-16.219967255332	81.791	0.22250136139292637	-0.6217520898984217	-0.7509443940034705	0.15669493871848286	-0.3437267301496727	0.9259042235353638	1.7263	6.059	0.0	0.0	0.0
2021-10-01T23:40:40.000000	0.041686	-1.6962	-0.25701	-9.9326	-19.964	81.305	-0.1664637857681399	-1.6885265679354111	-0.25701	-12.303948061958007	-18.596523891540585	81.305	-0.1664637857681399	-1.6885265679354111	-0.06101000000000001	-12.303948061958007	-18.596523891540585	81.305	0.22250136139292637	-0.6217520898984217	-0.7509443940034705	0.15669493871848286	-0.3437267301496727	0.9259042235353638	1.7263	6.059	0.0	0.0	0.0
2021-10-01T23:40:40.000000	0.045895	-1.6877	-0.2894	-11.121	-22.494	80.76	-0.16124499503268883	-1.6806063467099928	-0.2894	-13.793394545378174	-20.961844954954024	80.76	-0.16124499503268883	-1.6806063467099928	-0.09339999999999998	-13.793394545378174	-20.961844954954024	80.76	0.22250136139292637	-0.6217520898984217	-0.7509443940034705	0.15669493871848286	-0.3437267301496727	0.9259042235353638	1.7263	6.059	0.0	0.0	0.0
2021-10-01T23:40:40.000000	0.050557	-1.6783	-0.32146	-12.277	-25.008	80.158	-0.1554663405955028	-1.671848413341007	-0.32146	-15.24872468692398	-23.315256559223084	80.158	-0.1554663405955028	-1.671848413341007	-0.12546000000000002	-15.24872468692398	-23.315256559223084	80.158	0.22250136139292637	-0.6217520898984217	-0.7509443940034705	0.15669493871848286	-0.3437267301496727	0.9259042235353638	1.7263	6.059	0.0	0.0	0.0
2021-10-01T23:40:40.000000	0.055654	-1.6679	-0.35315	-13.398	-27.509	79.5	-0.1491334338058677	-1.6621513158064973	-0.35315	-16.66772566865127	-25.66005467715499	79.5	-0.1491334338058677	-1.6621513158064973	-0.15715	-16.66772566865127	-25.66005467715499	79.5	0.22250136139292637	-0.6217520898984217	-0.7509443940034705	0.15669493871848286	-0.3437267301496727	0.9259042235353638	1.7263	6.059	0.0	0.0	0.0
2021-10-01T23:40:40.000000	0.061167	-1.6565	-0.38445	-14.484	-29.996	78.788	-0.14226513149477685	-1.6515127260332492	-0.38445	-18.05027496039085	-27.995246843960615	78.788	-0.14226513149477685	-1.6515127260332492	-0.18845	-18.05027496039085	-27.995246843960615	78.788	0.22250136139292637	-0.6217520898984217	-0.7509443940034705	0.15669493871848286	-0.3437267301496727	0.9259042235353638	1.7263	6.059	0.0	0.0	0.0
2021-10-01T23:40:40.000000	0.067077	-1.6442	-0.41531	-15.533	-32.47	78.025	-0.13489254351014168	-1.6400295624269596	-0.41531	-19.394510162733674	-30.322070584767456	78.025	-0.13489254351014168	-1.6400295624269596	-0.21931	-19.394510162733674	-30.322070584767456	78.025	0.22250136139292637	-0.6217520898984217	-0.7509443940034705	0.15669493871848286	-0.3437267301496727	0.9259042235353638	1.7263	6.059	0.0	0.0	0.0
2021-10-01T23:40:40.000000	0.073362	-1.631	-0.44573	-16.543	-34.931	77.209	-0.12703750407732278	-1.6276991293239067	-0.44573	-20.698446346101505	-32.64077095991388	77.209	-0.12703750407732278	-1.6276991293239067	-0.24973	-20.698446346101505	-32.64077095991388	77.209	0.22250136139292637	-0.6217520898984217	-0.7509443940034705	0.15669493871848286	-0.3437267301496727	0.9259042235353638	1.7263	6.059	0.0	0.0	0.0
2021-10-01T23:40:40.000000	0.080002	-1.6169	-0.47567	-17.512	-37.38	76.341	-0.11871986249210262	-1.614518976120707	-0.47567	-21.960221111085282	-34.952585494527355	76.341	-0.11871986249210262	-1.614518976120707	-0.27967	-21.960221111085282	-34.952585494527355	76.341	0.22250136139292637	-0.6217520898984217	-0.7509443940034705	0.15669493871848286	-0.3437267301496727	0.9259042235353638	1.7263	6.059	0.0	0.0	0.0
2021-10-01T23:40:40.000000	0.086975	-1.6019	-0.5051	-18.438	-39.816	75.42	-0.10996145297984174	-1.6004864071536384	-0.5051	-23.17772699793759	-37.25676678415714	75.42	-0.10996145297984174	-1.6004864071536384	-0.3091	-23.17772699793759	-37.25676678415714	75.42	0.22250136139292637	-0.6217520898984217	-0.7509443940034705	0.15669493871848286	-0.3437267301496727	0.9259042235353638	1.7263	6.059	0.0	0.0	0.0
2021-10-01T23:40:40.000000	0.094258	-1.5861	-0.534	-19.32	-42.238	74.445	-0.10079735524760808	-1.5856978507077215	-0.534	-24.34984901170013	-39.55244489418329	74.445	-0.10079735524760808	-1.5856978507077215	-0.338	-24.34984901170013	-39.55244489418329	74.445	0.22250136139292637	-0.6217520898984217	-0.7509443940034705	0.15669493871848286	-0.3437267301496727	0.9259042235353638	1.7263	6.059	0.0	0.0	0.0
2021-10-01T23:40:40.000000	0.10183	-1.5694	-0.56236	-20.156	-44.646	73.414	-0.09123615803905491	-1.5700514871704916	-0.56236	-25.474602222794662	-41.83986488494418	73.414	-0.09123615803905491	-1.5700514871704916	-0.36635999999999996	-25.474602222794662	-41.83986488494418	73.414	0.22250136139292637	-0.6217520898984217	-0.7509443940034705	0.15669493871848286	-0.3437267301496727	0.9259042235353638	1.7263	6.059	0.0	0.0	0.0
2021-10-01T23:40:40.000000	0.10967	-1.552	-0.59014	-20.942	-47.038	72.322	-0.08132320914859029	-1.5537432363662198	-0.59014	-26.547771711726345	-44.117531947538296	72.322	-0.08132320914859029	-1.5537432363662198	-0.39414	-26.547771711726345	-44.117531947538296	72.322	0.22250136139292637	-0.6217520898984217	-0.7509443940034705	0.15669493871848286	-0.3437267301496727	0.9259042235353638	1.7263	6.059	0.0	0.0	0.0
2021-10-01T23:40:40.000000	0.11774	-1.5337	-0.61734	-21.676	-49.413	71.168	-0.07107171620436414	-1.536569949190653	-0.61734	-27.56725001874776	-46.38469867751488	71.168	-0.07107171620436414	-1.536569949190653	-0.42134	-27.56725001874776	-46.38469867751488	71.168	0.22250136139292637	-0.6217520898984217	-0.7509443940034705	0.15669493871848286	-0.3437267301496727	0.9259042235353638	1.7263	6.059	0.0	0.0	0.0
2021-10-01T23:40:40.000000	0.12604	-1.5146	-0.64393	-22.354	-51.771	69.946	-0.060493932223294716	-1.5186308721227035	-0.64393	-28.52906728470244	-48.641855195550676	69.946	-0.060493932223294716	-1.5186308721227035	-0.44793	-28.52906728470244	-48.641855195550676	69.946	0.22250136139292637	-0.6217520898984217	-0.7509443940034705	0.15669493871848286	-0.3437267301496727	0.9259042235353638	1.7263	6.059	0.0	0.0	0.0
2021-10-01T23:40:40.000000	0.13453	-1.4948	-0.66988	-22.974	-54.11	68.653	-0.04964180881386501	-1.5000203504345158	-0.66988	-29.430993519673777	-50.88726163240581	68.653	-0.04964180881386501	-1.5000203504345158	-0.47388	-29.430993519673777	-50.88726163240581	68.653	0.22250136139292637	-0.6217520898984217	-0.7509443940034705	0.15669493871848286	-0.3437267301496727	0.9259042235353638	1.7263	6.059	0.0	0.0	0.0
2021-10-01T23:40:40.000000	0.14319	-1.4742	-0.69519	-23.531	-56.43	67.283	-0.03852294225493921	-1.4806366870437941	-0.69519	-30.26806639971617	-53.12153063892618	67.283	-0.03852294225493921	-1.4806366870437941	-0.49918999999999997	-30.26806639971617	-53.12153063892618	67.283	0.22250136139292637	-0.6217520898984217	-0.7509443940034705	0.15669493871848286	-0.3437267301496727	0.9259042235353638	1.7263	6.059	0.0	0.0	0.0
2021-10-01T23:40:40.000000	0.15199	-1.4529	-0.71983	-24.022	-58.73	65.831	-0.02717935950710912	-1.460575452524375	-0.71983	-31.037186000293094	-55.34403734083022	65.831	-0.02717935950710912	-1.460575452524375	-0.52383	-31.037186000293094	-55.34403734083022	65.831	0.22250136139292637	-0.6217520898984217	-0.7509443940034705	0.15669493871848286	-0.3437267301496727	0.9259042235353638	1.7263	6.059	0.0	0.0	0.0
2021-10-01T23:40:40.000000	0.16091	-1.4309	-0.74378	-24.441	-61.01	64.293	-0.015630909866156978	-1.4398341962728751	-0.74378	-31.732397532669836	-57.555516919133034	64.293	-0.015630909866156978	-1.4398341962728751	-0.5477799999999999	-31.732397532669836	-57.555516919133034	64.293	0.22250136139292637	-0.6217520898984217	-0.7509443940034705	0.15669493871848286	-0.3437267301496727	0.9259042235353638	1.7263	6.059	0.0	0.0	0.0
2021-10-01T23:40:40.000000	0.16993	-1.4081	-0.76703	-24.785	-63.272	62.662	-0.0038851896109469986	-1.4183112212069982	-0.76703	-32.3509686628174	-59.758321893920396	62.662	-0.0038851896109469986	-1.4183112212069982	-0.5710299999999999	-32.3509686628174	-59.758321893920396	62.662	0.22250136139292637	-0.6217520898984217	-0.7509443940034705	0.15669493871848286	-0.3437267301496727	0.9259042235353638	1.7263	6.059	0.0	0.0	0.0
2021-10-01T23:40:40.000000	0.17597	-1.3925	-0.78211	-24.971	-64.769	61.521	0.0040207683545757655	-1.4035688527186112	-0.78211	-32.71899477685964	-61.221251071762914	61.521	0.0040207683545757655	-1.4035688527186112	-0.5861099999999999	-32.71899477685964	-61.221251071762914	61.521	0.22250136139292637	-0.6217520898984217	-0.7509443940034705	0.15669493871848286	-0.3437267301496727	0.9259042235353638	1.7263	6.059	0.0	0.0	0.0
2021-10-01T23:40:40.000000	0.18002	-1.382	-0.79199	-25.074	-65.764	60.736	0.009326817526922021	-1.3936442196180556	-0.79199	-32.94313616847542	-62.196132929510064	60.736	0.009326817526922021	-1.3936442196180556	-0.59599	-32.94313616847542	-62.196132929510064	60.736	0.22250136139292637	-0.6217520898984217	-0.7509443940034705	0.15669493871848286	-0.3437267301496727	0.9259042235353638	1.7263	6.059	0.0	0.0	0.0
2021-10-01T23:40:40.000000	0.18271	-1.3749	-0.79849	-25.133	-66.425	60.201	0.012866512010846543	-1.3869273257704149	-0.79849	-33.082684032863035	-62.84492287513565	60.201	0.012866512010846543	-1.3869273257704149	-0.60249	-33.082684032863035	-62.84492287513565	60.201	0.22250136139292637	-0.6217520898984217	-0.7509443940034705	0.15669493871848286	-0.3437267301496727	0.9259042235353638	1.7263	6.059	0.0	0.0	1.0
2021-10-01T23:40:40.000000	0.19183	-1.3505	-0.81992	-25.276	-68.646	58.325	0.024907527015660347	-1.363828660058867	-0.81992	-33.4967460034613	-65.03166535757485	58.325	0.024907527015660347	-1.363828660058867	-0.62392	-33.4967460034613	-65.03166535757485	58.325	0.22250136139292637	-0.6217520898984217	-0.7509443940034705	0.15669493871848286	-0.3437267301496727	0.9259042235353638	1.7263	6.059	0.0	0.0	0.0
2021-10-01T23:40:40.000000	0.20094	-1.3254	-0.84056	-25.326	-70.855	56.337	0.037024388491010696	-1.3400340436932439	-0.84056	-33.817038386641336	-67.21789356827857	56.337	0.037024388491010696	-1.3400340436932439	-0.64456	-33.817038386641336	-67.21789356827857	56.337	0.22250136139292637	-0.6217520898984217	-0.7509443940034705	0.15669493871848286	-0.3437267301496727	0.9259042235353638	1.7263	6.059	0.0	0.0	0.0
2021-10-01T23:40:40.000000	0.21001	-1.2996	-0.86037	-25.278	-73.053	54.232	0.04918732249322402	-1.3155398007684709	-0.86037	-34.038721388626755	-69.40521262288188	54.232	0.04918732249322402	-1.3155398007684709	-0.6643699999999999	-34.038721388626755	-69.40521262288188	54.232	0.22250136139292637	-0.6217520898984217	-0.7509443940034705	0.15669493871848286	-0.3437267301496727	0.9259042235353638	1.7263	6.059	0.0	0.0	0.0
2021-10-01T23:40:40.000000	0.219	-1.2732	-0.87931	-25.126	-75.246	52.001	0.061344377413817375	-1.2904402765566918	-0.87931	-34.156575401697935	-71.60031249113459	52.001	0.061344377413817375	-1.2904402765566918	-0.6833100000000001	-34.156575401697935	-71.60031249113459	52.001	0.22250136139292637	-0.6217520898984217	-0.7509443940034705	0.15669493871848286	-0.3437267301496727	0.9259042235353638	1.7263	6.059	0.0	0.0	0.0
2021-10-01T23:40:40.000000	0.22787	-1.2461	-0.89736	-24.862	-77.438	49.639	0.07346810767814424	-1.264631323372228	-0.89736	-34.16315082821865	-73.8081432735466	49.639	0.07346810767814424	-1.264631323372228	-0.70136	-34.16315082821865	-73.8081432735466	49.639	0.22250136139292637	-0.6217520898984217	-0.7509443940034705	0.15669493871848286	-0.3437267301496727	0.9259042235353638	1.7263	6.059	0.0	0.0	0.0
2021-10-01T23:40:40.000000	0.2366	-1.2183	-0.91446	-24.479	-79.634	47.135	0.08553866399042229	-1.2381104906116955	-0.91446	-34.052113065510994	-76.0345250052478	47.135	0.08553866399042229	-1.2381104906116955	-0.7184600000000001	-34.052113065510994	-76.0345250052478	47.135	0.22250136139292637	-0.6217520898984217	-0.7509443940034705	0.15669493871848286	-0.3437267301496727	0.9259042235353638	1.7263	6.059	0.0	0.0	0.0
2021-10-01T23:40:40.000000	0.24512	-1.1899	-0.93058	-23.97	-81.84	44.48	0.09747432079849491	-1.2109684476421638	-0.93058	-33.817250041066224	-78.28627018615721	44.48	0.09747432079849491	-1.2109684476421638	-0.73458	-33.817250041066224	-78.28627018615721	44.48	0.22250136139292637	-0.6217520898984217	-0.7509443940034705	0.15669493871848286	-0.3437267301496727	0.9259042235353638	1.7263	6.059	0.0	0.0	0.0
2021-10-01T23:40:40.000000	0.2534	-1.1609	-0.94566	-23.325	-84.065	41.664	0.1092453041586886	-1.1832015185585572	-0.94566	-33.44973987851579	-80.57353630106866	41.664	0.1092453041586886	-1.1832015185585572	-0.74966	-33.44973987851579	-80.57353630106866	41.664	0.22250136139292637	-0.6217520898984217	-0.7509443940034705	0.15669493871848286	-0.3437267301496727	0.9259042235353638	1.7263	6.059	0.0	0.0	0.0
2021-10-01T23:40:40.000000	0.26139	-1.1312	-0.95965	-22.534	-86.317	38.671	0.12081424384846562	-1.1547043303735045	-0.95965	-32.94063817132199	-82.90548836998697	38.671	0.12081424384846562	-1.1547043303735045	-0.7636499999999999	-32.94063817132199	-82.90548836998697	38.671	0.22250136139292637	-0.6217520898984217	-0.7509443940034705	0.15669493871848286	-0.3437267301496727	0.9259042235353638	1.7263	6.059	0.0	0.0	0.0
2021-10-01T23:40:40.000000	0.26903	-1.101	-0.97249	-21.586	-88.606	35.486	0.13209708594664238	-1.1256680242346788	-0.97249	-32.280253108496325	-85.2933988726643	35.486	0.13209708594664238	-1.1256680242346788	-0.7764899999999999	-32.280253108496325	-85.2933988726643	35.486	0.22250136139292637	-0.6217520898984217	-0.7509443940034705	0.15669493871848286	-0.3437267301496727	0.9259042235353638	1.7263	6.059	0.0	0.0	0.0
2021-10-01T23:40:40.000000	0.27626	-1.0701	-0.98411	-20.467	-90.947	32.089	0.14305878859970828	-1.0958867553741054	-0.98411	-31.456528135528885	-87.75387020330602	32.089	0.14305878859970828	-1.0958867553741054	-0.7881100000000001	-31.456528135528885	-87.75387020330602	32.089	0.22250136139292637	-0.6217520898984217	-0.7509443940034705	0.15669493871848286	-0.3437267301496727	0.9259042235353638	1.7263	6.059	0.0	0.0	0.0
2021-10-01T23:40:40.000000	0.28302	-1.0387	-0.99443	-19.163	-93.353	28.457	0.15361529788647973	-1.0655516649394565	-0.99443	-30.457161637571375	-90.30151982653919	28.457	0.15361529788647973	-1.0655516649394565	-0.79843	-30.457161637571375	-90.30151982653919	28.457	0.22250136139292637	-0.6217520898984217	-0.7509443940034705	0.15669493871848286	-0.3437267301496727	0.9259042235353638	1.7263	6.059	0.0	0.0	0.0
2021-10-01T23:40:40.000000	0.28924	-1.0068	-1.0034	-17.656	-95.845	24.561	0.16369714127171842	-1.03465417581889	-1.0034	-29.266862381972487	-92.9593950459806	24.561	0.16369714127171842	-1.03465417581889	-0.8074000000000001	-29.266862381972487	-92.9593950459806	24.561	0.22250136139292637	-0.6217520898984217	-0.7509443940034705	0.15669493871848286	-0.3437267301496727	0.9259042235353638	1.7263	6.059	0.0	0.0	0.0
2021-10-01T23:40:40.000000	0.29485	-0.97434	-1.0109	-15.928	-98.444	20.368	0.17324219803033702	-1.003126163013216	-1.0109	-27.870339136080936	-95.75054316524702	20.368	0.17324219803033702	-1.003126163013216	-0.8149	-27.870339136080936	-95.75054316524702	20.368	0.22250136139292637	-0.6217520898984217	-0.7509443940034705	0.15669493871848286	-0.3437267301496727	0.9259042235353638	1.7263	6.059	0.0	0.0	0.0
2021-10-01T23:40:40.000000	0.29978	-0.94149	-1.0169	-13.955	-101.18	15.838	0.18216016549833614	-0.9711277684247417	-1.0169	-26.24744865003334	-98.7076788520724	15.838	0.18216016549833614	-0.9711277684247417	-0.8209	-26.24744865003334	-98.7076788520724	15.838	0.22250136139292637	-0.6217520898984217	-0.7509443940034705	0.15669493871848286	-0.3437267301496727	0.9259042235353638	1.7263	6.059	0.0	0.0	0.0
2021-10-01T23:40:40.000000	0.30394	-0.90829	-1.0212	-11.714	-104.08	10.925	0.1903568206379278	-0.9386876629298052	-1.0212	-24.3786725482479	-101.86041684965413	10.925	0.1903568206379278	-0.9386876629298052	-0.8252000000000002	-24.3786725482479	-101.86041684965413	10.925	0.22250136139292637	-0.6217520898984217	-0.7509443940034705	0.15669493871848286	-0.3437267301496727	0.9259042235353638	1.7263	6.059	0.0	0.0	0.0
2021-10-01T23:40:40.000000	0.30726	-0.87481	-1.0238	-9.1773	-107.19	5.5725	0.19775411380203106	-0.9058667419518024	-1.0238	-22.24215594384843	-105.257804623978	5.5725	0.19775411380203106	-0.9058667419518024	-0.8278000000000001	-22.24215594384843	-105.257804623978	5.5725	0.22250136139292637	-0.6217520898984217	-0.7509443940034705	0.15669493871848286	-0.3437267301496727	0.9259042235353638	1.7263	6.059	0.0	0.0	0.0
2021-10-01T23:40:40.000000	0.30967	-0.84116	-1.0247	-6.3148	-110.55	-0.28305	0.20426909413679747	-0.8727655995056932	-1.0247	-19.812926853449767	-108.94322892470117	-0.28305	0.20426909413679747	-0.8727655995056932	-0.8287	-19.812926853449767	-108.94322892470117	-0.28305	0.22250136139292637	-0.6217520898984217	-0.7509443940034705	0.15669493871848286	-0.3437267301496727	0.9259042235353638	1.7263	6.059	0.0	0.0	0.0
2021-10-01T23:40:40.000000	0.31109	-0.80746	-1.0237	-3.0944	-114.21	-6.7156	0.2098076608387956	-0.8394935289526375	-1.0237	-17.065253665780318	-112.97024620971033	-6.7156	0.2098076608387956	-0.8394935289526375	-0.8277000000000001	-17.065253665780318	-112.97024620971033	-6.7156	0.22250136139292637	-0.6217520898984217	-0.7509443940034705	0.15669493871848286	-0.3437267301496727	0.9259042235353638	1.7263	6.059	0.0	0.0	0.0
2021-10-01T23:40:40.000000	0.31148	-0.77385	-1.0207	0.51814	-118.24	-13.81	0.21431296109277523	-0.8061845741563446	-1.0207	-13.973731498303449	-117.41252444723655	-13.81	0.21431296109277523	-0.8061845741563446	-0.8247	-13.973731498303449	-117.41252444723655	-13.81	0.22250136139292637	-0.6217520898984217	-0.7509443940034705	0.15669493871848286	-0.3437267301496727	0.9259042235353638	1.7263	6.059	0.0	0.0	0.0
2021-10-01T23:40:40.000000	0.31079	-0.74047	-1.0158	4.5592	-122.71	-21.663	0.21771821743559494	-0.7729715536788316	-1.0158	-10.510831593833796	-122.34399382007301	-21.663	0.21771821743559494	-0.7729715536788316	-0.8198000000000001	-10.510831593833796	-122.34399382007301	-21.663	0.22250136139292637	-0.6217520898984217	-0.7509443940034705	0.15669493871848286	-0.3437267301496727	0.9259042235353638	1.7263	6.059	0.0	0.0	0.0
2021-10-01T23:40:40.000000	0.30901	-0.70747	-1.009	9.0671	-127.67	-30.383	0.219995125693986	-0.740002111936775	-1.009	-6.644649210111462	-127.81897292375872	-30.383	0.219995125693986	-0.740002111936775	-0.813	-6.644649210111462	-127.81897292375872	-30.383	0.22250136139292637	-0.6217520898984217	-0.7509443940034705	0.15669493871848286	-0.3437267301496727	0.9259042235353638	1.7263	6.059	0.0	0.0	0.0
2021-10-01T23:40:40.000000	0.30614	-0.67501	-1.0002	14.082	-133.23	-40.097	0.22112408104087933	-0.7074350432964334	-1.0002	-2.348805279815517	-133.95155369669106	-40.097	0.22112408104087933	-0.7074350432964334	-0.8042	-2.348805279815517	-133.95155369669106	-40.097	0.22250136139292637	-0.6217520898984217	-0.7509443940034705	0.15669493871848286	-0.3437267301496727	0.9259042235353638	1.7263	6.059	0.0	0.0	0.0
2021-10-01T23:40:40.000000	0.30222	-0.64321	-0.98966	19.648	-139.45	-50.945	0.22113007844753774	-0.6753943447392684	-0.98966	2.413116084103212	-140.8066876066781	-50.945	0.22113007844753774	-0.6753943447392684	-0.79366	2.413116084103212	-140.8066876066781	-50.945	0.22250136139292637	-0.6217520898984217	-0.7509443940034705	0.15669493871848286	-0.3437267301496727	0.9259042235353638	1.7263	6.059	0.0	0.0	0.0
2021-10-01T23:40:40.000000	0.29731	-0.61219	-0.97732	25.814	-146.45	-63.092	0.22005796218100654	-0.6440064638501253	-0.97732	7.674942789530725	-148.50946215368714	-63.092	0.22005796218100654	-0.6440064638501253	-0.78132	7.674942789530725	-148.50946215368714	-63.092	0.22250136139292637	-0.6217520898984217	-0.7509443940034705	0.15669493871848286	-0.3437267301496727	0.9259042235353638	1.7263	6.059	0.0	0.0	0.0
2021-10-01T23:40:40.000000	0.29146	-0.58204	-0.96333	32.633	-154.33	-76.729	0.21794632776551498	-0.6133668489684837	-0.96333	13.477022453372058	-157.16561791559664	-76.729	0.21794632776551498	-0.6133668489684837	-0.7673300000000001	13.477022453372058	-157.16561791559664	-76.729	0.22250136139292637	-0.6217520898984217	-0.7509443940034705	0.15669493871848286	-0.3437267301496727	0.9259042235353638	1.7263	6.059	0.0	0.0	0.0
2021-10-01T23:40:40.000000	0.28478	-0.55282	-0.94783	40.171	-163.21	-92.079	0.21489699451771538	-0.5835485263003009	-0.94783	19.870154131407126	-166.90233765826687	-92.079	0.21489699451771538	-0.5835485263003009	-0.75183	19.870154131407126	-166.90233765826687	-92.079	0.22250136139292637	-0.6217520898984217	-0.7509443940034705	0.15669493871848286	-0.3437267301496727	0.9259042235353638	1.7263	6.059	0.0	0.0	0.0
2021-10-01T23:40:40.000000	0.27735	-0.52456	-0.93095	48.503	-173.22	-109.41	0.21098568371566173	-0.554591072202785	-0.93095	26.912843760826114	-177.85783156697195	-109.41	0.21098568371566173	-0.554591072202785	-0.73495	26.912843760826114	-177.85783156697195	-109.41	0.22250136139292637	-0.6217520898984217	-0.7509443940034705	0.15669493871848286	-0.3437267301496727	0.9259042235353638	1.7263	6.059	0.0	0.0	0.0
2021-10-01T23:40:40.000000	0.26926	-0.49728	-0.9128	57.72	-184.52	-129.03	0.20629926658699102	-0.5265253636869449	-0.9128	34.6758008103696	-190.20204425336647	-129.03	0.20629926658699102	-0.5265253636869449	-0.7167999999999999	34.6758008103696	-190.20204425336647	-129.03	0.22250136139292637	-0.6217520898984217	-0.7509443940034705	0.15669493871848286	-0.3437267301496727	0.9259042235353638	1.7263	6.059	0.0	0.0	0.0
2021-10-01T23:40:40.000000	0.26062	-0.47097	-0.89352	67.931	-197.29	-151.33	0.2009481395601981	-0.49935495442349936	-0.89352	43.24514851159867	-204.12697516793259	-151.33	0.2009481395601981	-0.49935495442349936	-0.6975199999999999	43.24514851159867	-204.12697516793259	-151.33	0.22250136139292637	-0.6217520898984217	-0.7509443940034705	0.15669493871848286	-0.3437267301496727	0.9259042235353638	1.7263	6.059	0.0	0.0	0.0
2021-10-01T23:40:40.000000	0.2515	-0.44561	-0.87321	79.271	-211.74	-176.76	0.19500422577390486	-0.47306857222850884	-0.87321	52.72913827551598	-219.85758348922494	-176.76	0.19500422577390486	-0.47306857222850884	-0.6772100000000001	52.72913827551598	-219.85758348922494	-176.76	0.22250136139292637	-0.6217520898984217	-0.7509443940034705	0.15669493871848286	-0.3437267301496727	0.9259042235353638	1.7263	6.059	0.0	0.0	0.0
2021-10-01T23:40:40.000000	0.242	-0.42116	-0.85197	91.898	-228.13	-205.89	0.18857167291379054	-0.44763877152732684	-0.85197	63.252721694814824	-237.6712698291451	-205.89	0.18857167291379054	-0.44763877152732684	-0.6559699999999999	63.252721694814824	-237.6712698291451	-205.89	0.22250136139292637	-0.6217520898984217	-0.7509443940034705	0.15669493871848286	-0.3437267301496727	0.9259042235353638	1.7263	6.059	0.0	0.0	0.0
