# Supplementary material for: Direct evidence of substorm-related impulsive injections of electrons at Mercury
Source: Nat Commun. 2023 Jul 18;14:4019. doi: 10.1038/s41467-023-39565-4 (PMC10354196; doi:10.1038/s41467-023-39565-4)
Supplement: Supplementary file 3 — SourceDatafile [file 41467_2023_39565_MOESM3_ESM.zip › SourceDataFile/FieldLinetracing/Final_KT17tracing_000886.txt]

2021-10-01T23:29:46.000000	-0.61605	-0.031196	0.55367	521.87	25.387	-106.21	-0.6152303844942943	0.044523779163529446	0.55367	521.0482729023291	-38.74911578991238	-106.21	-0.6152303844942943	0.044523779163529446	0.7496700000000001	521.0482729023291	-38.74911578991238	-106.21	-0.9323131101034554	0.06864881854470284	-0.3550768993353955	-0.6660130644380691	0.04828313810666794	0.744375803322747	2.8905	0.14645	0.0	0.0	0.0
2021-10-01T23:29:46.000000	-0.65804	-0.03323	0.5612	459.02	22.137	-71.348	-0.657153207353499	0.04765014758643499	0.5612	458.2736378563856	-34.2736052214283	-71.348	-0.657153207353499	0.04765014758643499	0.7572000000000001	458.2736378563856	-34.2736052214283	-71.348	-0.9323131101034554	0.06864881854470284	-0.3550768993353955	-0.6660130644380691	0.04828313810666794	0.744375803322747	2.8905	0.14645	0.0	0.0	0.0
2021-10-01T23:29:46.000000	-0.70034	-0.03526	0.56679	405.84	19.39	-44.334	-0.6993832041766538	0.050818470220943567	0.56679	405.15776999631726	-30.483751600012233	-44.334	-0.6993832041766538	0.050818470220943567	0.7627900000000001	405.15776999631726	-30.483751600012233	-44.334	-0.9323131101034554	0.06864881854470284	-0.3550768993353955	-0.6660130644380691	0.04828313810666794	0.744375803322747	2.8905	0.14645	0.0	0.0	0.0
2021-10-01T23:29:46.000000	-0.74284	-0.037281	0.57049	360.51	17.052	-23.402	-0.7418105911861096	0.05402023107239072	0.57049	359.88286557002516	-27.24984170792923	-23.402	-0.7418105911861096	0.05402023107239072	0.7664900000000001	359.88286557002516	-27.24984170792923	-23.402	-0.9323131101034554	0.06864881854470284	-0.3550768993353955	-0.6660130644380691	0.04828313810666794	0.744375803322747	2.8905	0.14645	0.0	0.0	0.0
2021-10-01T23:29:46.000000	-0.78546	-0.039286	0.57234	321.61	15.05	-7.2324	-0.7843551134875527	0.05725257498076568	0.57234	321.03067987461054	-24.470332634545784	-7.2324	-0.7843551134875527	0.05725257498076568	0.76834	321.03067987461054	-24.470332634545784	-7.2324	-0.9323131101034554	0.06864881854470284	-0.3550768993353955	-0.6660130644380691	0.04828313810666794	0.744375803322747	2.8905	0.14645	0.0	0.0	0.0
2021-10-01T23:29:46.000000	-0.82813	-0.041272	0.57243	288.04	13.326	5.175	-0.8269469309552373	0.060509902228592996	0.57243	287.50239489223054	-22.06800415153004	5.175	-0.8269469309552373	0.060509902228592996	0.76843	287.50239489223054	-22.06800415153004	5.175	-0.9323131101034554	0.06864881854470284	-0.3550768993353955	-0.6660130644380691	0.04828313810666794	0.744375803322747	2.8905	0.14645	0.0	0.0	0.0
2021-10-01T23:29:46.000000	-0.87077	-0.043232	0.57084	258.91	11.835	14.587	-0.8695057886948496	0.06378935765586194	0.57084	258.4092031029563	-19.978465323819925	14.587	-0.8695057886948496	0.06378935765586194	0.76684	258.4092031029563	-19.978465323819925	14.587	-0.9323131101034554	0.06864881854470284	-0.3550768993353955	-0.6660130644380691	0.04828313810666794	0.744375803322747	2.8905	0.14645	0.0	0.0	0.0
2021-10-01T23:29:46.000000	-0.91332	-0.045165	0.56767	233.52	10.539	21.595	-0.9119720162888733	0.06708458191721065	0.56767	233.05172300797602	-18.15365869497419	21.595	-0.9119720162888733	0.06708458191721065	0.7636700000000001	233.05172300797602	-18.15365869497419	21.595	-0.9323131101034554	0.06864881854470284	-0.3550768993353955	-0.6660130644380691	0.04828313810666794	0.744375803322747	2.8905	0.14645	0.0	0.0	0.0
2021-10-01T23:29:46.000000	-0.95574	-0.047067	0.56302	211.31	9.4097	26.665	-0.954305425025067	0.07039464366502829	0.56302	210.87070672159544	-16.55305412378271	26.665	-0.954305425025067	0.07039464366502829	0.75902	210.87070672159544	-16.55305412378271	26.665	-0.9323131101034554	0.06864881854470284	-0.3550768993353955	-0.6660130644380691	0.04828313810666794	0.744375803322747	2.8905	0.14645	0.0	0.0	0.0
2021-10-01T23:29:46.000000	-0.99798	-0.048935	0.55702	191.83	8.4225	30.162	-0.9964560240734669	0.07371639378522313	0.55702	191.4165308465493	-15.145927667925678	30.162	-0.9964560240734669	0.07371639378522313	0.75302	191.4165308465493	-15.145927667925678	30.162	-0.9323131101034554	0.06864881854470284	-0.3550768993353955	-0.6660130644380691	0.04828313810666794	0.744375803322747	2.8905	0.14645	0.0	0.0	0.0
2021-10-01T23:29:46.000000	-1.04	-0.050768	0.54981	174.7	7.5581	32.382	-1.0383839923123397	0.07704592353581699	0.54981	174.30969393070734	-13.904872433543732	32.382	-1.0383839923123397	0.07704592353581699	0.7458100000000001	174.30969393070734	-13.904872433543732	32.382	-0.9323131101034554	0.06864881854470284	-0.3550768993353955	-0.6660130644380691	0.04828313810666794	0.744375803322747	2.8905	0.14645	0.0	0.0	0.0
2021-10-01T23:29:46.000000	-1.0819	-0.052566	0.54152	159.63	6.8002	33.561	-1.0801885762205965	0.08039548593372807	0.54152	159.2603839434675	-12.810531847636586	33.561	-1.0801885762205965	0.08039548593372807	0.73752	159.2603839434675	-12.810531847636586	33.561	-0.9323131101034554	0.06864881854470284	-0.3550768993353955	-0.6660130644380691	0.04828313810666794	0.744375803322747	2.8905	0.14645	0.0	0.0	0.0
2021-10-01T23:29:46.000000	-1.1236	-0.054327	0.5323	146.36	6.1357	33.899	-1.12179013355477	0.08375726349500001	0.5323	146.00895489444272	-11.84404935495425	33.899	-1.12179013355477	0.08375726349500001	0.7283	146.00895489444272	-11.84404935495425	33.899	-0.9323131101034554	0.06864881854470284	-0.3550768993353955	-0.6660130644380691	0.04828313810666794	0.744375803322747	2.8905	0.14645	0.0	0.0	0.0
2021-10-01T23:29:46.000000	-1.1651	-0.056052	0.52231	134.68	5.5534	33.56	-1.1631887868450295	0.0871302637548438	0.52231	134.34561684002318	-10.990809225606519	33.56	-1.1631887868450295	0.0871302637548438	0.71831	134.34561684002318	-10.990809225606519	33.56	-0.9323131101034554	0.06864881854470284	-0.3550768993353955	-0.6660130644380691	0.04828313810666794	0.744375803322747	2.8905	0.14645	0.0	0.0	0.0
2021-10-01T23:29:46.000000	-1.2064	-0.057743	0.51171	124.44	5.0439	32.69	-1.2043847811517125	0.09051250178368105	0.51171	124.12034827825084	-10.241761103233744	32.69	-1.2043847811517125	0.09051250178368105	0.7077100000000001	124.12034827825084	-10.241761103233744	32.69	-0.9323131101034554	0.06864881854470284	-0.3550768993353955	-0.6660130644380691	0.04828313810666794	0.744375803322747	2.8905	0.14645	0.0	0.0	0.0
2021-10-01T23:29:46.000000	-1.2476	-0.059399	0.50067	115.47	4.5994	31.414	-1.2454772404235628	0.09391722306321927	0.50067	115.16347445965592	-9.583816084430023	31.414	-1.2454772404235628	0.09391722306321927	0.6966699999999999	115.16347445965592	-9.583816084430023	31.414	-0.9323131101034554	0.06864881854470284	-0.3550768993353955	-0.6660130644380691	0.04828313810666794	0.744375803322747	2.8905	0.14645	0.0	0.0	0.0
2021-10-01T23:29:46.000000	-1.2888	-0.061024	0.48936	107.65	4.2126	29.851	-1.2865659012601682	0.09735271075122012	0.48936	107.35500513930914	-9.009515541854022	29.851	-1.2865659012601682	0.09735271075122012	0.68536	107.35500513930914	-9.009515541854022	29.851	-0.9323131101034554	0.06864881854470284	-0.3550768993353955	-0.6660130644380691	0.04828313810666794	0.744375803322747	2.8905	0.14645	0.0	0.0	0.0
2021-10-01T23:29:46.000000	-1.3299	-0.062619	0.47791	100.86	3.8774	28.105	-1.3275516397127864	0.10080571936597629	0.47791	100.57509710848427	-8.510209890417464	28.105	-1.3275516397127864	0.10080571936597629	0.67391	100.57509710848427	-8.510209890417464	28.105	-0.9323131101034554	0.06864881854470284	-0.3550768993353955	-0.6660130644380691	0.04828313810666794	0.744375803322747	2.8905	0.14645	0.0	0.0	0.0
2021-10-01T23:29:46.000000	-1.3711	-0.064187	0.46648	94.986	3.588	26.274	-1.3686333163297484	0.10429777754695689	0.46648	94.70989870624054	-8.077686986610438	26.274	-1.3686333163297484	0.10429777754695689	0.66248	94.70989870624054	-8.077686986610438	26.274	-0.9323131101034554	0.06864881854470284	-0.3550768993353955	-0.6660130644380691	0.04828313810666794	0.744375803322747	2.8905	0.14645	0.0	0.0	0.0
2021-10-01T23:29:46.000000	-1.4122	-0.065728	0.45519	89.932	3.3387	24.445	-1.4096124381532307	0.10780437926032545	0.45519	89.66343489085823	-7.705840983489399	24.445	-1.4096124381532307	0.10780437926032545	0.6511899999999999	89.66343489085823	-7.705840983489399	24.445	-0.9323131101034554	0.06864881854470284	-0.3550768993353955	-0.6660130644380691	0.04828313810666794	0.744375803322747	2.8905	0.14645	0.0	0.0	0.0
2021-10-01T23:29:46.000000	-1.4534	-0.067246	0.44411	85.585	3.1243	22.692	-1.4506879882617336	0.111346060680762	0.44411	85.32291998428721	-7.38598678884014	22.692	-1.4506879882617336	0.111346060680762	0.64011	85.32291998428721	-7.38598678884014	22.692	-0.9323131101034554	0.06864881854470284	-0.3550768993353955	-0.6660130644380691	0.04828313810666794	0.744375803322747	2.8905	0.14645	0.0	0.0	0.0
2021-10-01T23:29:46.000000	-1.4947	-0.068741	0.43332	81.842	2.9397	21.073	-1.491859966655257	0.11492282180826652	0.43332	81.58550520938542	-7.110565365661371	21.073	-1.491859966655257	0.11492282180826652	0.62932	81.58550520938542	-7.110565365661371	21.073	-0.9323131101034554	0.06864881854470284	-0.3550768993353955	-0.6660130644380691	0.04828313810666794	0.744375803322747	2.8905	0.14645	0.0	0.0	0.0
2021-10-01T23:29:46.000000	-1.5361	-0.070216	0.42283	78.599	2.7799	19.626	-1.5331287409243088	0.11853168524847167	0.42283	78.34736157723864	-6.871795900303708	19.626	-1.5331287409243088	0.11853168524847167	0.61883	78.34736157723864	-6.871795900303708	19.626	-0.9323131101034554	0.06864881854470284	-0.3550768993353955	-0.6660130644380691	0.04828313810666794	0.744375803322747	2.8905	0.14645	0.0	0.0	0.0
2021-10-01T23:29:46.000000	-1.5776	-0.071671	0.41263	75.763	2.6405	18.372	-1.574494311068889	0.12217265100137739	0.41263	75.51565072971441	-6.662649932105299	18.372	-1.574494311068889	0.12217265100137739	0.60863	75.51565072971441	-6.662649932105299	18.372	-0.9323131101034554	0.06864881854470284	-0.3550768993353955	-0.6660130644380691	0.04828313810666794	0.744375803322747	2.8905	0.14645	0.0	0.0	0.0
2021-10-01T23:29:46.000000	-1.6191	-0.073108	0.40269	73.248	2.5175	17.312	-1.6158576756704237	0.1258314811204873	0.40269	73.00453057427184	-6.476559725672923	17.312	-1.6158576756704237	0.1258314811204873	0.5986899999999999	73.00453057427184	-6.476559725672923	17.312	-0.9323131101034554	0.06864881854470284	-0.3550768993353955	-0.6660130644380691	0.04828313810666794	0.744375803322747	2.8905	0.14645	0.0	0.0	0.0
2021-10-01T23:29:46.000000	-1.6607	-0.074528	0.39297	70.983	2.4076	16.437	-1.6573182037379943	0.1295194361579305	0.39297	70.74313176132519	-6.308100772798717	16.437	-1.6573182037379943	0.1295194361579305	0.58897	70.74313176132519	-6.308100772798717	16.437	-0.9323131101034554	0.06864881854470284	-0.3550768993353955	-0.6660130644380691	0.04828313810666794	0.744375803322747	2.8905	0.14645	0.0	0.0	0.0
2021-10-01T23:29:46.000000	-1.7023	-0.07593	0.38341	68.909	2.308	15.727	-1.6987765262625192	0.13322525556157774	0.38341	68.67255578384275	-6.152822694910444	15.727	-1.6987765262625192	0.13322525556157774	0.57941	68.67255578384275	-6.152822694910444	15.727	-0.9323131101034554	0.06864881854470284	-0.3550768993353955	-0.6660130644380691	0.04828313810666794	0.744375803322747	2.8905	0.14645	0.0	0.0	0.0
2021-10-01T23:29:46.000000	-1.7439	-0.077316	0.37395	66.979	2.2167	15.157	-1.7402328883043376	0.13694695440185095	0.37395	66.7459117363976	-6.006951503634765	15.157	-1.7402328883043376	0.13694695440185095	0.56995	66.7459117363976	-6.006951503634765	15.157	-0.9323131101034554	0.06864881854470284	-0.3550768993353955	-0.6660130644380691	0.04828313810666794	0.744375803322747	2.8905	0.14645	0.0	0.0	0.0
2021-10-01T23:29:46.000000	-1.7856	-0.078686	0.36455	65.161	2.1318	14.703	-1.7817865363423608	0.14069678569566826	0.36455	64.9312079384165	-5.8684519166571665	14.703	-1.7817865363423608	0.14069678569566826	0.56055	64.9312079384165	-5.8684519166571665	14.703	-0.9323131101034554	0.06864881854470284	-0.3550768993353955	-0.6660130644380691	0.04828313810666794	0.744375803322747	2.8905	0.14645	0.0	0.0	0.0
2021-10-01T23:29:46.000000	-1.8272	-0.080041	0.35515	63.428	2.0523	14.339	-1.8232390999489343	0.1444492509444041	0.35515	63.20152531042406	-5.73500808419884	14.339	-1.8232390999489343	0.1444492509444041	0.55115	63.20152531042406	-5.73500808419884	14.339	-0.9323131101034554	0.06864881854470284	-0.3550768993353955	-0.6660130644380691	0.04828313810666794	0.744375803322747	2.8905	0.14645	0.0	0.0	0.0
2021-10-01T23:29:46.000000	-1.8688	-0.081381	0.34571	61.763	1.9771	14.046	-1.8646898256029703	0.14821660316497676	0.34571	61.53985716781917	-5.605628704651712	14.046	-1.8646898256029703	0.14821660316497676	0.54171	61.53985716781917	-5.605628704651712	14.046	-0.9323131101034554	0.06864881854470284	-0.3550768993353955	-0.6660130644380691	0.04828313810666794	0.744375803322747	2.8905	0.14645	0.0	0.0	0.0
2021-10-01T23:29:46.000000	-1.9105	-0.082706	0.3362	60.154	1.9057	13.805	-1.9062379597833803	0.15201109537430446	0.3362	59.93423266804781	-5.479339648380154	13.805	-1.9062379597833803	0.15201109537430446	0.5322	59.93423266804781	-5.479339648380154	13.805	-0.9323131101034554	0.06864881854470284	-0.3550768993353955	-0.6660130644380691	0.04828313810666794	0.744375803322747	2.8905	0.14645	0.0	0.0	0.0
2021-10-01T23:29:46.000000	-1.9521	-0.084018	0.3266	58.592	1.8376	13.602	-1.9476852545926788	0.1558062366089724	0.3266	58.37565836292332	-5.35553437625608	13.602	-1.9476852545926788	0.1558062366089724	0.5226	58.37565836292332	-5.35553437625608	13.602	-0.9323131101034554	0.06864881854470284	-0.3550768993353955	-0.6660130644380691	0.04828313810666794	0.744375803322747	2.8905	0.14645	0.0	0.0	0.0
2021-10-01T23:29:46.000000	-1.9936	-0.085315	0.31689	57.069	1.7723	13.427	-1.9890314649705283	0.15960401179855888	0.31689	56.856133269048165	-5.233728879320593	13.427	-1.9890314649705283	0.15960401179855888	0.5128900000000001	56.856133269048165	-5.233728879320593	13.427	-0.9323131101034554	0.06864881854470284	-0.3550768993353955	-0.6660130644380691	0.04828313810666794	0.744375803322747	2.8905	0.14645	0.0	0.0	0.0
2021-10-01T23:29:46.000000	-2.0352	-0.086599	0.30704	55.581	1.7095	13.272	-2.03047532893509	0.16342694204732217	0.30704	55.37165076821511	-5.113730776333696	13.272	-2.03047532893509	0.16342694204732217	0.5030399999999999	55.37165076821511	-5.113730776333696	13.272	-0.9323131101034554	0.06864881854470284	-0.3550768993353955	-0.6660130644380691	0.04828313810666794	0.744375803322747	2.8905	0.14645	0.0	0.0	0.0
2021-10-01T23:29:46.000000	-2.0767	-0.08787	0.29705	54.121	1.649	13.133	-2.0718183535285406	0.16725052132142576	0.29705	53.9152391008665	-4.994880849068935	13.133	-2.0718183535285406	0.16725052132142576	0.49305	53.9152391008665	-4.994880849068935	13.133	-0.9323131101034554	0.06864881854470284	-0.3550768993353955	-0.6660130644380691	0.04828313810666794	0.744375803322747	2.8905	0.14645	0.0	0.0	0.0
2021-10-01T23:29:46.000000	-2.1182	-0.089128	0.2869	52.684	1.5904	13.004	-2.113159785229791	0.1710870026377878	0.2869	52.48188693098906	-4.876963432596047	13.004	-2.113159785229791	0.1710870026377878	0.4829	52.48188693098906	-4.876963432596047	13.004	-0.9323131101034554	0.06864881854470284	-0.3550768993353955	-0.6660130644380691	0.04828313810666794	0.744375803322747	2.8905	0.14645	0.0	0.0	0.0
2021-10-01T23:29:46.000000	-2.1596	-0.090373	0.27658	51.262	1.5335	12.884	-2.154400377559931	0.17492413297949025	0.27658	51.06363003423602	-4.759196778519395	12.884	-2.154400377559931	0.17492413297949025	0.47258	51.06363003423602	-4.759196778519395	12.884	-0.9323131101034554	0.06864881854470284	-0.3550768993353955	-0.6660130644380691	0.04828313810666794	0.744375803322747	2.8905	0.14645	0.0	0.0	0.0
2021-10-01T23:29:46.000000	-2.201	-0.091605	0.26608	49.848	1.478	12.769	-2.1956393769978715	0.1787741653634512	0.26608	49.65348439803277	-4.6410209150914365	12.769	-2.1956393769978715	0.1787741653634512	0.46208	49.65348439803277	-4.6410209150914365	12.769	-0.9323131101034554	0.06864881854470284	-0.3550768993353955	-0.6660130644380691	0.04828313810666794	0.744375803322747	2.8905	0.14645	0.0	0.0	0.0
2021-10-01T23:29:46.000000	-2.2423	-0.092825	0.25539	48.436	1.4235	12.657	-2.23677765959487	0.1826238543079633	0.25539	48.24544622157694	-4.522097647212725	12.657	-2.23677765959487	0.1826238543079633	0.45139	48.24544622157694	-4.522097647212725	12.657	-0.9323131101034554	0.06864881854470284	-0.3550768993353955	-0.6660130644380691	0.04828313810666794	0.744375803322747	2.8905	0.14645	0.0	0.0	0.0
2021-10-01T23:29:46.000000	-2.2836	-0.094034	0.24449	47.017	1.3699	12.544	-2.277914594360007	0.18648446036515565	0.24449	46.830571068749556	-4.401423449839529	12.544	-2.277914594360007	0.18648446036515565	0.44049000000000005	46.830571068749556	-4.401423449839529	12.544	-0.9323131101034554	0.06864881854470284	-0.3550768993353955	-0.6660130644380691	0.04828313810666794	0.744375803322747	2.8905	0.14645	0.0	0.0	0.0
2021-10-01T23:29:46.000000	-2.3248	-0.09523	0.23337	45.582	1.3169	12.427	-2.3189506897540335	0.1903457154476884	0.23337	45.39988999739777	-4.278193290885941	12.427	-2.3189506897540335	0.1903457154476884	0.42937000000000003	45.39988999739777	-4.278193290885941	12.427	-0.9323131101034554	0.06864881854470284	-0.3550768993353955	-0.6660130644380691	0.04828313810666794	0.744375803322747	2.8905	0.14645	0.0	0.0	0.0
2021-10-01T23:29:46.000000	-2.366	-0.096414	0.22202	44.124	1.2642	12.302	-2.3599853147860292	0.19421888010769056	0.22202	43.94641899494703	-4.151847198604422	12.302	-2.3599853147860292	0.19421888010769056	0.41802	43.94641899494703	-4.151847198604422	12.302	-0.9323131101034554	0.06864881854470284	-0.3550768993353955	-0.6660130644380691	0.04828313810666794	0.744375803322747	2.8905	0.14645	0.0	0.0	0.0
2021-10-01T23:29:46.000000	-2.4071	-0.097587	0.21043	42.632	1.2116	12.167	-2.400919345507252	0.1980907088634547	0.21043	42.45921644268316	-4.021235834091785	12.167	-2.400919345507252	0.1980907088634547	0.40643	42.45921644268316	-4.021235834091785	12.167	-0.9323131101034554	0.06864881854470284	-0.3550768993353955	-0.6660130644380691	0.04828313810666794	0.744375803322747	2.8905	0.14645	0.0	0.0	0.0
2021-10-01T23:29:46.000000	-2.4481	-0.098748	0.19858	41.096	1.1588	12.018	-2.441752659387534	0.20196219417977013	0.19858	40.92832093366424	-3.8854316350929428	12.018	-2.441752659387534	0.20196219417977013	0.39458000000000004	40.92832093366424	-3.8854316350929428	12.018	-0.9323131101034554	0.06864881854470284	-0.3550768993353955	-0.6660130644380691	0.04828313810666794	0.744375803322747	2.8905	0.14645	0.0	0.0	0.0
2021-10-01T23:29:46.000000	-2.489	-0.099898	0.18645	39.504	1.1054	11.853	-2.482485378957042	0.2058323435918475	0.18645	39.34177387835318	-3.743361225493353	11.853	-2.482485378957042	0.2058323435918475	0.38245	39.34177387835318	-3.743361225493353	11.853	-0.9323131101034554	0.06864881854470284	-0.3550768993353955	-0.6660130644380691	0.04828313810666794	0.744375803322747	2.8905	0.14645	0.0	0.0	0.0
2021-10-01T23:29:46.000000	-2.5299	-0.10104	0.17403	37.839	1.0513	11.671	-2.5232171182851966	0.20971043272223788	0.17403	37.68269112231804	-3.593040838895824	11.671	-2.5232171182851966	0.20971043272223788	0.37002999999999997	37.68269112231804	-3.593040838895824	11.671	-0.9323131101034554	0.06864881854470284	-0.3550768993353955	-0.6660130644380691	0.04828313810666794	0.744375803322747	2.8905	0.14645	0.0	0.0	0.0
2021-10-01T23:29:46.000000	-2.5706	-0.10217	0.16127	36.082	0.99572	11.47	-2.563748894293498	0.2135759253962612	0.16127	35.932120261033596	-3.432916524621403	11.47	-2.563748894293498	0.2135759253962612	0.35727	35.932120261033596	-3.432916524621403	11.47	-0.9323131101034554	0.06864881854470284	-0.3550768993353955	-0.6660130644380691	0.04828313810666794	0.744375803322747	2.8905	0.14645	0.0	0.0	0.0
2021-10-01T23:29:46.000000	-2.6113	-0.10328	0.14814	34.203	0.93812	11.252	-2.6042782196984144	0.21746126736606683	0.14814	34.06022118453495	-3.2598483085807373	11.252	-2.6042782196984144	0.21746126736606683	0.34414	34.06022118453495	-3.2598483085807373	11.252	-0.9323131101034554	0.06864881854470284	-0.3550768993353955	-0.6660130644380691	0.04828313810666794	0.744375803322747	2.8905	0.14645	0.0	0.0	0.0
2021-10-01T23:29:46.000000	-2.6518	-0.10439	0.13455	32.164	0.87745	11.016	-2.6446090521455083	0.22132210330203606	0.13455	32.02915157415794	-3.0702221323734666	11.016	-2.6446090521455083	0.22132210330203606	0.33055	32.02915157415794	-3.0702221323734666	11.016	-0.9323131101034554	0.06864881854470284	-0.3550768993353955	-0.6660130644380691	0.04828313810666794	0.744375803322747	2.8905	0.14645	0.0	0.0	0.0
2021-10-01T23:29:46.000000	-2.692	-0.10549	0.12042	29.906	0.81222	10.765	-2.684640919854174	0.22515610483514162	0.12042	29.7801734373925	-2.8582874885536116	10.765	-2.684640919854174	0.22515610483514162	0.31642000000000003	29.7801734373925	-2.8582874885536116	10.765	-0.9323131101034554	0.06864881854470284	-0.3550768993353955	-0.6660130644380691	0.04828313810666794	0.744375803322747	2.8905	0.14645	0.0	0.0	0.0
2021-10-01T23:29:46.000000	-2.7321	-0.10657	0.10556	27.342	0.74008	10.502	-2.724571090480545	0.22899770264711133	0.10556	27.22665439168773	-2.615716544656725	10.502	-2.724571090480545	0.22899770264711133	0.30156	27.22665439168773	-2.615716544656725	10.502	-0.9323131101034554	0.06864881854470284	-0.3550768993353955	-0.6660130644380691	0.04828313810666794	0.744375803322747	2.8905	0.14645	0.0	0.0	0.0
2021-10-01T23:29:46.000000	-2.7717	-0.10764	0.089669	24.328	0.65711	10.23	-2.764003803410664	0.232787960022381	0.089669	24.225199189147382	-2.328755418293873	10.23	-2.764003803410664	0.232787960022381	0.285669	24.225199189147382	-2.328755418293873	10.23	-0.9323131101034554	0.06864881854470284	-0.3550768993353955	-0.6660130644380691	0.04828313810666794	0.744375803322747	2.8905	0.14645	0.0	0.0	0.0
2021-10-01T23:29:46.000000	-2.7978	-0.10835	0.078251	21.95	0.59255	10.047	-2.789994130826778	0.2352813474377698	0.078251	21.857207372901065	-2.1014522027634106	10.047	-2.789994130826778	0.2352813474377698	0.274251	21.857207372901065	-2.1014522027634106	10.047	-0.9323131101034554	0.06864881854470284	-0.3550768993353955	-0.6660130644380691	0.04828313810666794	0.744375803322747	2.8905	0.14645	0.0	0.0	0.0
2021-10-01T23:29:46.000000	-2.8234	-0.10904	0.065847	19.133	0.51661	9.863	-2.8154857752449485	0.23773331906434966	0.065847	19.052129120906418	-1.831652492262005	9.863	-2.8154857752449485	0.23773331906434966	0.261847	19.052129120906418	-1.831652492262005	9.863	-0.9323131101034554	0.06864881854470284	-0.3550768993353955	-0.6660130644380691	0.04828313810666794	0.744375803322747	2.8905	0.14645	0.0	0.0	0.0
2021-10-01T23:29:46.000000	-2.8401	-0.10949	0.056783	16.908	0.45677	9.742	-2.83211507579936	0.2393329637345939	0.056783	16.836562759793782	-1.6184119588118242	9.742	-2.83211507579936	0.2393329637345939	0.252783	16.836562759793782	-1.6184119588118242	9.742	-0.9323131101034554	0.06864881854470284	-0.3550768993353955	-0.6660130644380691	0.04828313810666794	0.744375803322747	2.8905	0.14645	0.0	0.0	0.0
2021-10-01T23:29:46.000000	-2.8562	-0.10993	0.04678	14.28	0.38611	9.624	-2.8481476721786088	0.2408690149512197	0.04678	14.21970731223582	-1.3665302361993623	9.624	-2.8481476721786088	0.2408690149512197	0.24278	14.21970731223582	-1.3665302361993623	9.624	-0.9323131101034554	0.06864881854470284	-0.3550768993353955	-0.6660130644380691	0.04828313810666794	0.744375803322747	2.8905	0.14645	0.0	0.0	0.0
2021-10-01T23:29:46.000000	-2.8665	-0.1102	0.039367	12.216	0.33056	9.5486	-2.8584031426522087	0.2418631102007373	0.039367	12.164453436597064	-1.168759386042243	9.5486	-2.8584031426522087	0.2418631102007373	0.235367	12.164453436597064	-1.168759386042243	9.5486	-0.9323131101034554	0.06864881854470284	-0.3550768993353955	-0.6660130644380691	0.04828313810666794	0.744375803322747	2.8905	0.14645	0.0	0.0	0.0
2021-10-01T23:29:46.000000	-2.876	-0.11046	0.031102	9.8061	0.26557	9.4778	-2.8678634159928227	0.24276910596280016	0.031102	9.764749305605124	-0.9379742179741806	9.4778	-2.8678634159928227	0.24276910596280016	0.227102	9.764749305605124	-0.9379742179741806	9.4778	-0.9323131101034554	0.06864881854470284	-0.3550768993353955	-0.6660130644380691	0.04828313810666794	0.744375803322747	2.8905	0.14645	0.0	0.0	0.0
2021-10-01T23:29:46.000000	-2.8844	-0.11069	0.021644	6.9227	0.18764	9.4157	-2.8762283021603303	0.2435700924824358	0.021644	6.893527556576329	-0.6620135091694036	9.4157	-2.8762283021603303	0.2435700924824358	0.217644	6.893527556576329	-0.6620135091694036	9.4157	-0.9323131101034554	0.06864881854470284	-0.3550768993353955	-0.6660130644380691	0.04828313810666794	0.744375803322747	2.8905	0.14645	0.0	0.0	0.0
2021-10-01T23:29:46.000000	-2.8888	-0.11081	0.014473	4.6649	0.12651	9.3828	-2.8806098508527533	0.2439901294521445	0.014473	4.64525028646236	-0.44603426574799965	9.3828	-2.8806098508527533	0.2439901294521445	0.21047300000000002	4.64525028646236	-0.44603426574799965	9.3828	-0.9323131101034554	0.06864881854470284	-0.3550768993353955	-0.6660130644380691	0.04828313810666794	0.744375803322747	2.8905	0.14645	0.0	0.0	0.0
2021-10-01T23:29:46.000000	-2.8917	-0.11089	0.00656	2.1252	0.057652	9.3614	-2.8834978011547325	0.24426606975964427	0.00656	2.1162502791484332	-0.20318353552436044	9.3614	-2.8834978011547325	0.24426606975964427	0.20256000000000002	2.1162502791484332	-0.20318353552436044	9.3614	-0.9323131101034554	0.06864881854470284	-0.3550768993353955	-0.6660130644380691	0.04828313810666794	0.744375803322747	2.8905	0.14645	0.0	0.0	0.0
2021-10-01T23:29:46.000000	-2.8924	-0.11091	-0.0018205	-0.5905	-0.01602	9.3563	-2.8841949771104987	0.24433199158228963	-0.0018205	-0.5880133912848022	0.05645477898057988	9.3563	-2.8841949771104987	0.24433199158228963	0.1941795	-0.5880133912848022	0.05645477898057988	9.3563	-0.9323131101034554	0.06864881854470284	-0.3550768993353955	-0.6660130644380691	0.04828313810666794	0.744375803322747	2.8905	0.14645	0.0	0.0	0.0
2021-10-01T23:29:46.000000	-2.8871	-0.11076	-0.017662	-5.6754	-0.15388	9.3958	-2.878916534202794	0.24383145140399026	-0.017662	-5.651489606597171	0.5426872404287288	9.3958	-2.878916534202794	0.24383145140399026	0.178338	-5.651489606597171	0.5426872404287288	9.3958	-0.9323131101034554	0.06864881854470284	-0.3550768993353955	-0.6660130644380691	0.04828313810666794	0.744375803322747	2.8905	0.14645	0.0	0.0	0.0
2021-10-01T23:29:46.000000	-2.8764	-0.11047	-0.0307	-9.686	-0.26233	9.4748	-2.8682616272101615	0.24280819338258197	-0.0307	-9.645157286683835	0.9264739305721077	9.4748	-2.8682616272101615	0.24280819338258197	0.1653	-9.645157286683835	0.9264739305721077	9.4748	-0.9323131101034554	0.06864881854470284	-0.3550768993353955	-0.6660130644380691	0.04828313810666794	0.744375803322747	2.8905	0.14645	0.0	0.0	0.0
2021-10-01T23:29:46.000000	-2.8636	-0.11012	-0.041575	-12.841	-0.34739	9.5699	-2.855515192350231	0.2415871698932376	-0.041575	-12.786806112543495	1.2286375593804328	9.5699	-2.855515192350231	0.2415871698932376	0.154425	-12.786806112543495	1.2286375593804328	9.5699	-0.9323131101034554	0.06864881854470284	-0.3550768993353955	-0.6660130644380691	0.04828313810666794	0.744375803322747	2.8905	0.14645	0.0	0.0	0.0
2021-10-01T23:29:46.000000	-2.8351	-0.10935	-0.059613	-17.618	-0.47586	9.7784	-2.827135597630082	0.23885925795915802	-0.059613	-17.54355186099764	1.686462226107117	9.7784	-2.827135597630082	0.23885925795915802	0.136387	-17.54355186099764	1.686462226107117	9.7784	-0.9323131101034554	0.06864881854470284	-0.3550768993353955	-0.6660130644380691	0.04828313810666794	0.744375803322747	2.8905	0.14645	0.0	0.0	0.0
2021-10-01T23:29:46.000000	-2.805	-0.10854	-0.0749	-21.214	-0.57267	9.9952	-2.797163158040576	0.2359749963459512	-0.0749	-21.124317388346473	2.0310001982527766	9.9952	-2.797163158040576	0.2359749963459512	0.12110000000000001	-21.124317388346473	2.0310001982527766	9.9952	-0.9323131101034554	0.06864881854470284	-0.3550768993353955	-0.6660130644380691	0.04828313810666794	0.744375803322747	2.8905	0.14645	0.0	0.0	0.0
2021-10-01T23:29:46.000000	-2.7742	-0.10771	-0.088625	-24.118	-0.6514	10.213	-2.7664935424953034	0.23302481291009894	-0.088625	-24.016081936166454	2.3086910567114174	10.213	-2.7664935424953034	0.23302481291009894	0.10737500000000001	-24.016081936166454	2.3086910567114174	10.213	-0.9323131101034554	0.06864881854470284	-0.3550768993353955	-0.6660130644380691	0.04828313810666794	0.744375803322747	2.8905	0.14645	0.0	0.0	0.0
2021-10-01T23:29:46.000000	-2.7429	-0.10687	-0.10134	-26.573	-0.71874	10.429	-2.73532646925378	0.23002328903754665	-0.10134	-26.460834175045225	2.542670043155182	10.429	-2.73532646925378	0.23002328903754665	0.09466000000000001	-26.460834175045225	2.542670043155182	10.429	-0.9323131101034554	0.06864881854470284	-0.3550768993353955	-0.6660130644380691	0.04828313810666794	0.744375803322747	2.8905	0.14645	0.0	0.0	0.0
2021-10-01T23:29:46.000000	-2.7114	-0.10601	-0.11335	-28.714	-0.77846	10.64	-2.7039584524510487	0.22701710842694023	-0.11335	-28.593018790251598	2.745737138168728	10.64	-2.7039584524510487	0.22701710842694023	0.08265	-28.593018790251598	2.745737138168728	10.64	-0.9323131101034554	0.06864881854470284	-0.3550768993353955	-0.6660130644380691	0.04828313810666794	0.744375803322747	2.8905	0.14645	0.0	0.0	0.0
2021-10-01T23:29:46.000000	-2.6797	-0.10515	-0.12483	-30.628	-0.83289	10.844	-2.672391942690494	0.22398642178249734	-0.12483	-30.499265713733088	2.926240023512287	10.844	-2.672391942690494	0.22398642178249734	0.07117000000000001	-30.499265713733088	2.926240023512287	10.844	-0.9323131101034554	0.06864881854470284	-0.3550768993353955	-0.6660130644380691	0.04828313810666794	0.744375803322747	2.8905	0.14645	0.0	0.0	0.0
2021-10-01T23:29:46.000000	-2.6478	-0.10428	-0.1359	-32.371	-0.88354	11.04	-2.640625714670424	0.2209411537521091	-0.1359	-32.2353379942358	3.0895417668285097	11.04	-2.640625714670424	0.2209411537521091	0.060100000000000015	-32.2353379942358	3.0895417668285097	11.04	-0.9323131101034554	0.06864881854470284	-0.3550768993353955	-0.6660130644380691	0.04828313810666794	0.744375803322747	2.8905	0.14645	0.0	0.0	0.0
2021-10-01T23:29:46.000000	-2.6158	-0.10341	-0.14663	-33.983	-0.93148	11.226	-2.6087602401714416	0.21788363270480265	-0.14663	-33.841065330605495	3.2394816375603357	11.226	-2.6087602401714416	0.21788363270480265	0.04937	-33.841065330605495	3.2394816375603357	11.226	-0.9323131101034554	0.06864881854470284	-0.3550768993353955	-0.6660130644380691	0.04828313810666794	0.744375803322747	2.8905	0.14645	0.0	0.0	0.0
2021-10-01T23:29:46.000000	-2.5837	-0.10253	-0.15708	-35.491	-0.97743	11.402	-2.5767942938918558	0.21482378328846907	-0.15708	-35.343332493870186	3.3786533756275303	11.402	-2.5767942938918558	0.21482378328846907	0.03892000000000001	-35.343332493870186	3.3786533756275303	11.402	-0.9323131101034554	0.06864881854470284	-0.3550768993353955	-0.6660130644380691	0.04828313810666794	0.744375803322747	2.8905	0.14645	0.0	0.0	0.0
2021-10-01T23:29:46.000000	-2.5516	-0.10164	-0.16728	-36.917	-1.0219	11.566	-2.5448271223105787	0.21177385852002678	-0.16728	-36.76403619977678	3.5092464877096567	11.566	-2.5448271223105787	0.21177385852002678	0.028719999999999996	-36.76403619977678	3.5092464877096567	11.566	-0.9323131101034554	0.06864881854470284	-0.3550768993353955	-0.6660130644380691	0.04828313810666794	0.744375803322747	2.8905	0.14645	0.0	0.0	0.0
2021-10-01T23:29:46.000000	-2.5194	-0.10074	-0.17726	-38.277	-1.0654	11.72	-2.512759478948697	0.20872160538255735	-0.17726	-38.11911837533743	3.632715299471183	11.72	-2.512759478948697	0.20872160538255735	0.018740000000000007	-38.11911837533743	3.632715299471183	11.72	-0.9323131101034554	0.06864881854470284	-0.3550768993353955	-0.6660130644380691	0.04828313810666794	0.744375803322747	2.8905	0.14645	0.0	0.0	0.0
2021-10-01T23:29:46.000000	-2.4871	-0.099843	-0.18704	-39.582	-1.108	11.862	-2.4805929566984113	0.20565412183380233	-0.18704	-39.4195047103443	3.7503381702378795	11.862	-2.4805929566984113	0.20565412183380233	0.008959999999999996	-39.4195047103443	3.7503381702378795	11.862	-0.9323131101034554	0.06864881854470284	-0.3550768993353955	-0.6660130644380691	0.04828313810666794	0.744375803322747	2.8905	0.14645	0.0	0.0	0.0
2021-10-01T23:29:46.000000	-2.4547	-0.098934	-0.19664	-40.843	-1.1502	11.993	-2.448325717607184	0.20258629484559845	-0.19664	-40.676173582562285	3.8629666994761944	11.993	-2.448325717607184	0.20258629484559845	-0.0006400000000000017	-40.676173582562285	3.8629666994761944	11.993	-0.9323131101034554	0.06864881854470284	-0.3550768993353955	-0.6660130644380691	0.04828313810666794	0.744375803322747	2.8905	0.14645	0.0	0.0	0.0
2021-10-01T23:29:46.000000	-2.4223	-0.098019	-0.20606	-42.067	-1.192	12.113	-2.4160577433349406	0.19952442264612935	-0.20606	-41.89607224551521	3.971458598370403	12.113	-2.4160577433349406	0.19952442264612935	-0.010059999999999986	-41.89607224551521	3.971458598370403	12.113	-0.9323131101034554	0.06864881854470284	-0.3550768993353955	-0.6660130644380691	0.04828313810666794	0.744375803322747	2.8905	0.14645	0.0	0.0	0.0
2021-10-01T23:29:46.000000	-2.3899	-0.097097	-0.21531	-43.261	-1.2336	12.225	-2.383788911351514	0.19646949770018401	-0.21531	-43.08617245876074	4.076473085146962	12.225	-2.383788911351514	0.19646949770018401	-0.019309999999999994	-43.08617245876074	4.076473085146962	12.225	-0.9323131101034554	0.06864881854470284	-0.3550768993353955	-0.6660130644380691	0.04828313810666794	0.744375803322747	2.8905	0.14645	0.0	0.0	0.0
2021-10-01T23:29:46.000000	-2.3574	-0.096168	-0.22441	-44.43	-1.2752	12.329	-2.351419975177991	0.19340926699084432	-0.22441	-44.2514610522783	4.178424317693959	12.329	-2.351419975177991	0.19340926699084432	-0.02840999999999999	-44.2514610522783	4.178424317693959	12.329	-0.9323131101034554	0.06864881854470284	-0.3550768993353955	-0.6660130644380691	0.04828313810666794	0.744375803322747	2.8905	0.14645	0.0	0.0	0.0
2021-10-01T23:29:46.000000	-2.3249	-0.095231	-0.23336	-45.581	-1.3168	12.426	-2.319050058763114	0.19035697599981757	-0.23336	-45.39888527959174	4.278170007195671	12.426	-2.319050058763114	0.19035697599981757	-0.037360000000000004	-45.39888527959174	4.278170007195671	12.426	-0.9323131101034554	0.06864881854470284	-0.3550768993353955	-0.6660130644380691	0.04828313810666794	0.744375803322747	2.8905	0.14645	0.0	0.0	0.0
2021-10-01T23:29:46.000000	-2.2923	-0.094287	-0.24216	-46.716	-1.3587	12.519	-2.286580038158142	0.18729937924539633	-0.24216	-46.530466829330024	4.375657474553727	12.519	-2.286580038158142	0.18729937924539633	-0.04615999999999998	-46.530466829330024	4.375657474553727	12.519	-0.9323131101034554	0.06864881854470284	-0.3550768993353955	-0.6660130644380691	0.04828313810666794	0.744375803322747	2.8905	0.14645	0.0	0.0	0.0
2021-10-01T23:29:46.000000	-2.2597	-0.093335	-0.25082	-47.84	-1.4009	12.609	-2.2541090373118156	0.1842497222092881	-0.25082	-47.65116802543877	4.471499370614041	12.609	-2.2541090373118156	0.1842497222092881	-0.05481999999999998	-47.65116802543877	4.471499370614041	12.609	-0.9323131101034554	0.06864881854470284	-0.3550768993353955	-0.6660130644380691	0.04828313810666794	0.744375803322747	2.8905	0.14645	0.0	0.0	0.0
2021-10-01T23:29:46.000000	-2.2271	-0.092376	-0.25936	-48.958	-1.4435	12.698	-2.221637178754305	0.18120701242670367	-0.25936	-48.76596344488047	4.566209099743611	12.698	-2.221637178754305	0.18120701242670367	-0.06335999999999997	-48.76596344488047	4.566209099743611	12.698	-0.9323131101034554	0.06864881854470284	-0.3550768993353955	-0.6660130644380691	0.04828313810666794	0.744375803322747	2.8905	0.14645	0.0	0.0	0.0
2021-10-01T23:29:46.000000	-2.1944	-0.09141	-0.26777	-50.073	-1.4867	12.787	-2.1890652160066986	0.17815899688072484	-0.26777	-49.87785498805633	4.659955759492165	12.787	-2.1890652160066986	0.17815899688072484	-0.07177	-49.87785498805633	4.659955759492165	12.787	-0.9323131101034554	0.06864881854470284	-0.3550768993353955	-0.6660130644380691	0.04828313810666794	0.744375803322747	2.8905	0.14645	0.0	0.0	0.0
2021-10-01T23:29:46.000000	-2.1617	-0.090435	-0.27605	-51.19	-1.5307	12.878	-2.156492150487569	0.1751199135178481	-0.27605	-50.99182948494577	4.753153507747787	12.878	-2.156492150487569	0.1751199135178481	-0.08005000000000001	-50.99182948494577	4.753153507747787	12.878	-0.9323131101034554	0.06864881854470284	-0.3550768993353955	-0.6660130644380691	0.04828313810666794	0.744375803322747	2.8905	0.14645	0.0	0.0	0.0
2021-10-01T23:29:46.000000	-2.129	-0.089453	-0.28423	-52.312	-1.5754	12.972	-2.123918227257256	0.17208777740849518	-0.28423	-52.11085207689923	4.84626918149694	12.972	-2.123918227257256	0.17208777740849518	-0.08822999999999998	-52.11085207689923	4.84626918149694	12.972	-0.9323131101034554	0.06864881854470284	-0.3550768993353955	-0.6660130644380691	0.04828313810666794	0.744375803322747	2.8905	0.14645	0.0	0.0	0.0
2021-10-01T23:29:46.000000	-2.0962	-0.088463	-0.29229	-53.443	-1.6212	13.071	-2.0912440773066767	0.1690513280005369	-0.29229	-53.238941635140854	4.939395915500704	13.071	-2.0912440773066767	0.1690513280005369	-0.09628999999999999	-53.238941635140854	4.939395915500704	13.071	-0.9323131101034554	0.06864881854470284	-0.3550768993353955	-0.6660130644380691	0.04828313810666794	0.744375803322747	2.8905	0.14645	0.0	0.0	0.0
2021-10-01T23:29:46.000000	-2.0634	-0.087465	-0.30026	-54.585	-1.6681	13.176	-2.058568947114745	0.16602281831089166	-0.30026	-54.37808308924889	5.032778770097446	13.176	-2.058568947114745	0.16602281831089166	-0.10426000000000002	-54.37808308924889	5.032778770097446	13.176	-0.9323131101034554	0.06864881854470284	-0.3550768993353955	-0.6660130644380691	0.04828313810666794	0.744375803322747	2.8905	0.14645	0.0	0.0	0.0
2021-10-01T23:29:46.000000	-2.0306	-0.086459	-0.30813	-55.743	-1.7163	13.288	-2.025892836681459	0.16300224833955934	-0.30813	-55.53326326920276	5.126831903175252	13.288	-2.025892836681459	0.16300224833955934	-0.11213000000000001	-55.53326326920276	5.126831903175252	13.288	-0.9323131101034554	0.06864881854470284	-0.3550768993353955	-0.6660130644380691	0.04828313810666794	0.744375803322747	2.8905	0.14645	0.0	0.0	0.0
2021-10-01T23:29:46.000000	-1.9978	-0.085444	-0.31591	-56.919	-1.7659	13.411	-1.9932156234766505	0.15999061055132902	-0.31591	-56.70647935759761	5.221701128593578	13.411	-1.9932156234766505	0.15999061055132902	-0.11991000000000002	-56.70647935759761	5.221701128593578	13.411	-0.9323131101034554	0.06864881854470284	-0.3550768993353955	-0.6660130644380691	0.04828313810666794	0.744375803322747	2.8905	0.14645	0.0	0.0	0.0
2021-10-01T23:29:46.000000	-1.9649	-0.084421	-0.3236	-58.116	-1.8171	13.545	-1.960438183551577	0.15697465946449346	-0.3236	-57.90073325483465	5.317555543902147	13.545	-1.960438183551577	0.15697465946449346	-0.1276	-57.90073325483465	5.317555543902147	13.545	-0.9323131101034554	0.06864881854470284	-0.3550768993353955	-0.6660130644380691	0.04828313810666794	0.744375803322747	2.8905	0.14645	0.0	0.0	0.0
2021-10-01T23:29:46.000000	-1.9321	-0.08339	-0.33122	-59.337	-1.8699	13.695	-1.9277590098640613	0.15397890111288903	-0.33122	-59.11900235528123	5.414762739608506	13.695	-1.9277590098640613	0.15397890111288903	-0.13522	-59.11900235528123	5.414762739608506	13.695	-0.9323131101034554	0.06864881854470284	-0.3550768993353955	-0.6660130644380691	0.04828313810666794	0.744375803322747	2.8905	0.14645	0.0	0.0	0.0
2021-10-01T23:29:46.000000	-1.8992	-0.082349	-0.33878	-60.584	-1.9247	13.865	-1.8949793643959425	0.15098081439225763	-0.33878	-60.36332060058325	5.513170790135371	13.865	-1.8949793643959425	0.15098081439225763	-0.14278000000000002	-60.36332060058325	5.513170790135371	13.865	-0.9323131101034554	0.06864881854470284	-0.3550768993353955	-0.6660130644380691	0.04828313810666794	0.744375803322747	2.8905	0.14645	0.0	0.0	0.0
2021-10-01T23:29:46.000000	-1.8663	-0.0813	-0.34628	-61.862	-1.9816	14.062	-1.8621987386864702	0.14799066738993916	-0.34628	-61.63866256770323	5.613293099849745	14.062	-1.8621987386864702	0.14799066738993916	-0.15027999999999997	-61.63866256770323	5.613293099849745	14.062	-0.9323131101034554	0.06864881854470284	-0.3550768993353955	-0.6660130644380691	0.04828313810666794	0.744375803322747	2.8905	0.14645	0.0	0.0	0.0
2021-10-01T23:29:46.000000	-1.8334	-0.080242	-0.35374	-63.175	-2.0408	14.291	-1.8294170102054748	0.14500945257072273	-0.35374	-62.94902262183147	5.715421296470533	14.291	-1.8294170102054748	0.14500945257072273	-0.15774	-62.94902262183147	5.715421296470533	14.291	-0.9323131101034554	0.06864881854470284	-0.3550768993353955	-0.6660130644380691	0.04828313810666794	0.744375803322747	2.8905	0.14645	0.0	0.0	0.0
2021-10-01T23:29:46.000000	-1.8005	-0.079175	-0.36117	-64.529	-2.1027	14.563	-1.7966341789529572	0.14203716993460835	-0.36117	-64.30040456377039	5.819893575097184	14.563	-1.7966341789529572	0.14203716993460835	-0.16516999999999998	-64.30040456377039	5.819893575097184	14.563	-0.9323131101034554	0.06864881854470284	-0.3550768993353955	-0.6660130644380691	0.04828313810666794	0.744375803322747	2.8905	0.14645	0.0	0.0	0.0
2021-10-01T23:29:46.000000	-1.7676	-0.078098	-0.3686	-65.932	-2.1677	14.886	-1.7638501223987477	0.13907481194638519	-0.3686	-65.70079712390056	5.927293191167509	14.886	-1.7638501223987477	0.13907481194638519	-0.17259999999999998	-65.70079712390056	5.927293191167509	14.886	-0.9323131101034554	0.06864881854470284	-0.3550768993353955	-0.6660130644380691	0.04828313810666794	0.744375803322747	2.8905	0.14645	0.0	0.0	0.0
2021-10-01T23:29:46.000000	-1.7347	-0.077011	-0.37604	-67.395	-2.2362	15.272	-1.7310648405428464	0.1361223786060532	-0.37604	-67.16116642696997	6.038570990626867	15.272	-1.7310648405428464	0.1361223786060532	-0.18003999999999998	-67.16116642696997	6.038570990626867	15.272	-0.9323131101034554	0.06864881854470284	-0.3550768993353955	-0.6660130644380691	0.04828313810666794	0.744375803322747	2.8905	0.14645	0.0	0.0	0.0
2021-10-01T23:29:46.000000	-1.7018	-0.075914	-0.38352	-68.931	-2.3091	15.734	-1.6982783333852531	0.1331798699136124	-0.38352	-68.69452479238946	6.154426647364427	15.734	-1.6982783333852531	0.1331798699136124	-0.18752000000000002	-68.69452479238946	6.154426647364427	15.734	-0.9323131101034554	0.06864881854470284	-0.3550768993353955	-0.6660130644380691	0.04828313810666794	0.744375803322747	2.8905	0.14645	0.0	0.0	0.0
2021-10-01T23:29:46.000000	-1.6689	-0.074808	-0.39106	-70.557	-2.3871	16.284	-1.6654907234561374	0.13024629340427368	-0.39106	-70.31782989269244	6.276248448903906	16.284	-1.6654907234561374	0.13024629340427368	-0.19506	-70.31782989269244	6.276248448903906	16.284	-0.9323131101034554	0.06864881854470284	-0.3550768993353955	-0.6660130644380691	0.04828313810666794	0.744375803322747	2.8905	0.14645	0.0	0.0	0.0
2021-10-01T23:29:46.000000	-1.6361	-0.07369	-0.3987	-72.296	-2.4712	16.934	-1.6328008896439032	0.1273368794893226	-0.3987	-72.05403094819785	6.405862124347382	16.934	-1.6328008896439032	0.1273368794893226	-0.2027	-72.05403094819785	6.405862124347382	16.934	-0.9323131101034554	0.06864881854470284	-0.3550768993353955	-0.6660130644380691	0.04828313810666794	0.744375803322747	2.8905	0.14645	0.0	0.0	0.0
2021-10-01T23:29:46.000000	-1.6033	-0.072562	-0.40645	-74.175	-2.5627	17.694	-1.600109830529977	0.12443739022226272	-0.40645	-73.93008379743178	6.545285784036929	17.694	-1.600109830529977	0.12443739022226272	-0.21044999999999997	-73.93008379743178	6.545285784036929	17.694	-0.9323131101034554	0.06864881854470284	-0.3550768993353955	-0.6660130644380691	0.04828313810666794	0.744375803322747	2.8905	0.14645	0.0	0.0	0.0
2021-10-01T23:29:46.000000	-1.5705	-0.071423	-0.41436	-76.225	-2.6631	18.573	-1.5674174235841902	0.12154881806788315	-0.41436	-75.97693864411069	6.6968291660335275	18.573	-1.5674174235841902	0.12154881806788315	-0.21836	-75.97693864411069	6.6968291660335275	18.573	-0.9323131101034554	0.06864881854470284	-0.3550768993353955	-0.6660130644380691	0.04828313810666794	0.744375803322747	2.8905	0.14645	0.0	0.0	0.0
2021-10-01T23:29:46.000000	-1.5377	-0.070272	-0.42243	-78.484	-2.7742	19.575	-1.534723546276373	0.118672155490973	-0.42243	-78.23252970452566	6.8633619801456955	19.575	-1.534723546276373	0.118672155490973	-0.22643000000000002	-78.23252970452566	6.8633619801456955	19.575	-0.9323131101034554	0.06864881854470284	-0.3550768993353955	-0.6660130644380691	0.04828313810666794	0.744375803322747	2.8905	0.14645	0.0	0.0	0.0
2021-10-01T23:29:46.000000	-1.505	-0.069109	-0.43069	-80.994	-2.8979	20.697	-1.5021274450854372	0.11581965550845051	-0.43069	-80.73877330714107	7.048144810379778	20.697	-1.5021274450854372	0.11581965550845051	-0.23469	-80.73877330714107	7.048144810379778	20.697	-0.9323131101034554	0.06864881854470284	-0.3550768993353955	-0.6660130644380691	0.04828313810666794	0.744375803322747	2.8905	0.14645	0.0	0.0	0.0
2021-10-01T23:29:46.000000	-1.4723	-0.067933	-0.43913	-83.802	-3.0364	21.931	-1.4695297510023024	0.11298005756818658	-0.43913	-83.54258486341773	7.2547531521512845	21.931	-1.4695297510023024	0.11298005756818658	-0.24313	-83.54258486341773	7.2547531521512845	21.931	-0.9323131101034554	0.06864881854470284	-0.3550768993353955	-0.6660130644380691	0.04828313810666794	0.744375803322747	2.8905	0.14645	0.0	0.0	0.0
2021-10-01T23:29:46.000000	-1.4397	-0.066744	-0.44776	-86.957	-3.192	23.262	-1.43702971050588	0.11016561468709943	-0.44776	-86.69287696741151	7.486908314735187	23.262	-1.43702971050588	0.11016561468709943	-0.25176	-86.69287696741151	7.486908314735187	23.262	-0.9323131101034554	0.06864881854470284	-0.3550768993353955	-0.6660130644380691	0.04828313810666794	0.744375803322747	2.8905	0.14645	0.0	0.0	0.0
2021-10-01T23:29:46.000000	-1.4072	-0.065541	-0.45656	-90.51	-3.3672	24.666	-1.4046272010660008	0.1073773193299782	-0.45656	-90.24057164879046	7.748378174786998	24.666	-1.4046272010660008	0.1073773193299782	-0.26056	-90.24057164879046	7.748378174786998	24.666	-0.9323131101034554	0.06864881854470284	-0.3550768993353955	-0.6660130644380691	0.04828313810666794	0.744375803322747	2.8905	0.14645	0.0	0.0	0.0
2021-10-01T23:29:46.000000	-1.3855	-0.064731	-0.4625	-93.125	-3.4962	25.627	-1.3829914657050906	0.10552231113790424	-0.4625	-92.85167346415999	7.94076660940291	25.627	-1.3829914657050906	0.10552231113790424	-0.2665	-92.85167346415999	7.94076660940291	25.627	-0.9323131101034554	0.06864881854470284	-0.3550768993353955	-0.6660130644380691	0.04828313810666794	0.744375803322747	2.8905	0.14645	0.0	0.0	0.0
2021-10-01T23:29:46.000000	-1.371	-0.064186	-0.46648	-94.987	-3.588	26.274	-1.3685339473206675	0.10428651699482776	-0.46648	-94.71089117102966	8.07780951677962	26.274	-1.3685339473206675	0.10428651699482776	-0.27048	-94.71089117102966	8.07780951677962	26.274	-0.9323131101034554	0.06864881854470284	-0.3550768993353955	-0.6660130644380691	0.04828313810666794	0.744375803322747	2.8905	0.14645	0.0	0.0	0.0
2021-10-01T23:29:46.000000	-1.3614	-0.063822	-0.46915	-96.284	-3.652	26.706	-1.358961684363547	0.10347148455391501	-0.46915	-96.00595993334409	8.17321339970572	26.706	-1.358961684363547	0.10347148455391501	-0.27315	-96.00595993334409	8.17321339970572	26.706	-0.9323131101034554	0.06864881854470284	-0.3550768993353955	-0.6660130644380691	0.04828313810666794	0.744375803322747	2.8905	0.14645	0.0	0.0	1.0
2021-10-01T23:29:46.000000	-1.3203	-0.062248	-0.4806	-102.36	-3.9516	28.525	-1.3179785190444817	0.0999976341785874	-0.4806	-102.07288603071542	8.6203642568386	28.525	-1.3179785190444817	0.0999976341785874	-0.2846	-102.07288603071542	8.6203642568386	28.525	-0.9323131101034554	0.06864881854470284	-0.3550768993353955	-0.6660130644380691	0.04828313810666794	0.744375803322747	2.8905	0.14645	0.0	0.0	1.4152e-308
2021-10-01T23:29:46.000000	-1.2792	-0.060646	-0.49202	-109.38	-4.2984	30.237	-1.2769919228806792	0.09655157281735503	-0.49202	-109.08248231300006	9.136339255633352	30.237	-1.2769919228806792	0.09655157281735503	-0.29602	-109.08248231300006	9.136339255633352	30.237	-0.9323131101034554	0.06864881854470284	-0.3550768993353955	-0.6660130644380691	0.04828313810666794	0.744375803322747	2.8905	0.14645	0.0	0.0	0.0
2021-10-01T23:29:46.000000	-1.238	-0.059014	-0.50329	-117.46	-4.6981	31.743	-1.2359024043328897	0.09312303238287803	-0.50329	-117.15057311770012	9.729694846417171	31.743	-1.2359024043328897	0.09312303238287803	-0.30729	-117.15057311770012	9.729694846417171	31.743	-0.9323131101034554	0.06864881854470284	-0.3550768993353955	-0.6660130644380691	0.04828313810666794	0.744375803322747	2.8905	0.14645	0.0	0.0	0.0
2021-10-01T23:29:46.000000	-1.1967	-0.05735	-0.51424	-126.72	-5.1572	32.934	-1.1947097183407742	0.08971399780473455	-0.51424	-126.3970506656095	10.408683628362684	32.934	-1.1947097183407742	0.08971399780473455	-0.31824	-126.3970506656095	10.408683628362684	32.934	-0.9323131101034554	0.06864881854470284	-0.3550768993353955	-0.6660130644380691	0.04828313810666794	0.744375803322747	2.8905	0.14645	0.0	0.0	0.0
2021-10-01T23:29:46.000000	-1.1554	-0.055651	-0.52471	-137.28	-5.6829	33.692	-1.1535127437927373	0.0863396994942102	-0.52471	-136.94189294864054	11.180863475290135	33.692	-1.1535127437927373	0.0863396994942102	-0.32871	-136.94189294864054	11.180863475290135	33.692	-0.9323131101034554	0.06864881854470284	-0.3550768993353955	-0.6660130644380691	0.04828313810666794	0.744375803322747	2.8905	0.14645	0.0	0.0	0.0
2021-10-01T23:29:46.000000	-1.1138	-0.053918	-0.53453	-149.31	-6.2836	33.886	-1.1120138637822128	0.08296238593576113	-0.53453	-148.95484823436448	12.058727811731952	33.886	-1.1120138637822128	0.08296238593576113	-0.33852999999999994	-148.95484823436448	12.058727811731952	33.886	-0.9323131101034554	0.06864881854470284	-0.3550768993353955	-0.6660130644380691	0.04828313810666794	0.744375803322747	2.8905	0.14645	0.0	0.0	0.0
2021-10-01T23:29:46.000000	-1.0721	-0.052148	-0.54355	-162.99	-6.9689	33.367	-1.0704112036765168	0.07960954055759123	-0.54355	-162.6157364744469	13.054804406165447	33.367	-1.0704112036765168	0.07960954055759123	-0.34754999999999997	-162.6157364744469	13.054804406165447	33.367	-0.9323131101034554	0.06864881854470284	-0.3550768993353955	-0.6660130644380691	0.04828313810666794	0.744375803322747	2.8905	0.14645	0.0	0.0	0.0
2021-10-01T23:29:46.000000	-1.0302	-0.050342	-0.5516	-178.52	-7.7505	31.963	-1.0286056395269063	0.07626791787799309	-0.5516	-178.1244842296909	14.181987454394427	31.963	-1.0286056395269063	0.07626791787799309	-0.35559999999999997	-178.1244842296909	14.181987454394427	31.963	-0.9323131101034554	0.06864881854470284	-0.3550768993353955	-0.6660130644380691	0.04828313810666794	0.744375803322747	2.8905	0.14645	0.0	0.0	0.0
2021-10-01T23:29:46.000000	-0.9881	-0.048501	-0.55854	-196.17	-8.6422	29.467	-0.9865972938635506	0.07293652543217759	-0.55854	-195.75074790949316	15.459664088008328	29.467	-0.9865972938635506	0.07293652543217759	-0.36254000000000003	-195.75074790949316	15.459664088008328	29.467	-0.9323131101034554	0.06864881854470284	-0.3550768993353955	-0.6660130644380691	0.04828313810666794	0.744375803322747	2.8905	0.14645	0.0	0.0	0.0
2021-10-01T23:29:46.000000	-0.94581	-0.046624	-0.56423	-216.25	-9.6608	25.63	-0.944395968804172	0.06961758098662571	-0.56423	-215.80425010532275	16.90914525099653	25.63	-0.944395968804172	0.06961758098662571	-0.36823	-215.80425010532275	16.90914525099653	25.63	-0.9323131101034554	0.06864881854470284	-0.3550768993353955	-0.6660130644380691	0.04828313810666794	0.744375803322747	2.8905	0.14645	0.0	0.0	0.0
2021-10-01T23:29:46.000000	-0.90336	-0.044715	-0.56855	-239.16	-10.827	20.142	-0.9020319284131206	0.06631079058725642	-0.56855	-238.68451310732917	18.55889898989728	20.142	-0.9020319284131206	0.06631079058725642	-0.37255	-238.68451310732917	18.55889898989728	20.142	-0.9323131101034554	0.06864881854470284	-0.3550768993353955	-0.6660130644380691	0.04828313810666794	0.744375803322747	2.8905	0.14645	0.0	0.0	0.0
2021-10-01T23:29:46.000000	-0.86078	-0.042775	-0.57136	-265.37	-12.166	12.617	-0.859535069164239	0.06301883767435605	-0.57136	-264.86108312666147	20.441504371540553	12.617	-0.859535069164239	0.06301883767435605	-0.37535999999999997	-264.86108312666147	20.441504371540553	12.617	-0.9323131101034554	0.06864881854470284	-0.3550768993353955	-0.6660130644380691	0.04828313810666794	0.744375803322747	2.8905	0.14645	0.0	0.0	0.0
2021-10-01T23:29:46.000000	-0.81813	-0.040808	-0.57256	-295.48	-13.708	2.5619	-0.8169654290655513	0.05974510419891913	-0.57256	-294.93313944790015	22.600507060804468	2.5619	-0.8169654290655513	0.05974510419891913	-0.37655999999999995	-294.93313944790015	22.600507060804468	2.5619	-0.9323131101034554	0.06864881854470284	-0.3550768993353955	-0.6660130644380691	0.04828313810666794	0.744375803322747	2.8905	0.14645	0.0	0.0	0.0
