# Supplementary material for: Direct evidence of substorm-related impulsive injections of electrons at Mercury
Source: Nat Commun. 2023 Jul 18;14:4019. doi: 10.1038/s41467-023-39565-4 (PMC10354196; doi:10.1038/s41467-023-39565-4)
Supplement: Supplementary file 3 — SourceDatafile [file 41467_2023_39565_MOESM3_ESM.zip › SourceDataFile/FieldLinetracing/Final_KT17tracing_002061.txt]

2021-10-01T23:49:21.000000	1.4589	-2.2366	-0.9674	-58.181	-73.033	237.24	1.1738559044514885	-2.398506011162861	-0.9674	-66.69133974161046	-65.35375317048812	237.24	1.1738559044514885	-2.398506011162861	-0.7714000000000001	-66.69133974161046	-65.35375317048812	237.24	-0.9739337641609551	0.1202423201342662	0.19234034281970572	-0.9739337641609551	0.1202423201342662	0.19234034281970572	3.2751e+77	3.0	0.0	0.0	1.0
2021-10-01T23:49:21.000000	7.2911e-304	1.3907e-308	1.3907e-308	1.3907e-308	1.3907e-308	1.3907e-308	7.236177064212825e-304	-8.932416944482125e-305	1.3907e-308	1.550623488509241e-308	1.2098180759450704e-308	1.3907e-308	7.236177064212825e-304	-8.932416944482125e-305	0.196	1.550623488509241e-308	1.2098180759450704e-308	1.3907e-308	-0.9739337641609551	0.1202423201342662	0.19234034281970572	-0.9739337641609551	0.1202423201342662	0.19234034281970572	3.2751e+77	3.0	0.0	0.0	1.3907e-308
