# Supplementary material for: Direct evidence of substorm-related impulsive injections of electrons at Mercury
Source: Nat Commun. 2023 Jul 18;14:4019. doi: 10.1038/s41467-023-39565-4 (PMC10354196; doi:10.1038/s41467-023-39565-4)
Supplement: Supplementary file 3 — SourceDatafile [file 41467_2023_39565_MOESM3_ESM.zip › SourceDataFile/FieldLinetracing/Final_KT17tracing_000676.txt]

2021-10-01T23:26:16.000000	-0.62158	0.15764	0.55611	472.32	-114.56	-82.853	-0.5975806077503757	0.2326144519170975	0.55611	454.7239130149237	-171.57021574969264	-82.853	-0.5975806077503757	0.2326144519170975	0.7521100000000001	454.7239130149237	-171.57021574969264	-82.853	-0.8745629750994213	0.3347179995899048	-0.35086103137251	-0.6244324056731083	0.2429307222404972	0.7423401073207652	2.7291	23.263	0.0	0.0	0.0
2021-10-01T23:26:16.000000	-0.66266	0.16756	0.5623	416.73	-100.14	-52.727	-0.6371355620090751	0.24749324197517	0.5623	401.31968042743546	-150.44742138574878	-52.727	-0.6371355620090751	0.24749324197517	0.7583	401.31968042743546	-150.44742138574878	-52.727	-0.8745629750994213	0.3347179995899048	-0.35086103137251	-0.6244324056731083	0.2429307222404972	0.7423401073207652	2.7291	23.263	0.0	0.0	0.0
2021-10-01T23:26:16.000000	-0.704	0.17745	0.56655	369.49	-87.906	-29.385	-0.6769522330180207	0.2623741159335564	0.56655	355.9346778792541	-132.51728196349185	-29.385	-0.6769522330180207	0.2623741159335564	0.7625500000000001	355.9346778792541	-132.51728196349185	-29.385	-0.8745629750994213	0.3347179995899048	-0.35086103137251	-0.6244324056731083	0.2429307222404972	0.7423401073207652	2.7291	23.263	0.0	0.0	0.0
2021-10-01T23:26:16.000000	-0.7455	0.18727	0.56891	329.06	-77.455	-11.331	-0.7169362755050683	0.27720512218377374	0.56891	317.08988925331766	-117.19113771236599	-11.331	-0.7169362755050683	0.27720512218377374	0.76491	317.08988925331766	-117.19113771236599	-11.331	-0.8745629750994213	0.3347179995899048	-0.35086103137251	-0.6244324056731083	0.2429307222404972	0.7423401073207652	2.7291	23.263	0.0	0.0	0.0
2021-10-01T23:26:16.000000	-0.78708	0.197	0.56944	294.24	-68.477	2.5612	-0.7570107428904714	0.291956609016505	0.56944	283.6323411551304	-104.01428834472551	2.5612	-0.7570107428904714	0.291956609016505	0.7654399999999999	283.6323411551304	-104.01428834472551	2.5612	-0.8745629750994213	0.3347179995899048	-0.35086103137251	-0.6244324056731083	0.2429307222404972	0.7423401073207652	2.7291	23.263	0.0	0.0	0.0
2021-10-01T23:26:16.000000	-0.82868	0.20662	0.56821	264.09	-60.724	13.151	-0.7971185378902673	0.3066013753258168	0.56821	254.6595041648782	-92.62542423383745	13.151	-0.7971185378902673	0.3066013753258168	0.7642100000000001	254.6595041648782	-92.62542423383745	13.151	-0.8745629750994213	0.3347179995899048	-0.35086103137251	-0.6244324056731083	0.2429307222404972	0.7423401073207652	2.7291	23.263	0.0	0.0	0.0
2021-10-01T23:26:16.000000	-0.87022	0.21612	0.56533	237.85	-53.998	21.099	-0.8371814886230179	0.3211196940502835	0.56533	229.4413660163291	-82.73491442287767	21.099	-0.8371814886230179	0.3211196940502835	0.7613300000000001	229.4413660163291	-82.73491442287767	21.099	-0.8745629750994213	0.3347179995899048	-0.35086103137251	-0.6244324056731083	0.2429307222404972	0.7423401073207652	2.7291	23.263	0.0	0.0	0.0
2021-10-01T23:26:16.000000	-0.91166	0.22546	0.56089	214.92	-48.143	26.92	-0.8771647977039259	0.33546696539157295	0.56089	207.4015625424044	-74.11441630323417	26.92	-0.8771647977039259	0.33546696539157295	0.7568900000000001	207.4015625424044	-74.11441630323417	26.92	-0.8745629750994213	0.3347179995899048	-0.35086103137251	-0.6244324056731083	0.2429307222404972	0.7423401073207652	2.7291	23.263	0.0	0.0	0.0
2021-10-01T23:26:16.000000	-0.95296	0.23465	0.555	194.82	-43.029	31.019	-0.9170275412397346	0.3496482127908091	0.555	188.07963956632096	-66.57609497111395	31.019	-0.9170275412397346	0.3496482127908091	0.7510000000000001	188.07963956632096	-66.57609497111395	31.019	-0.8745629750994213	0.3347179995899048	-0.35086103137251	-0.6244324056731083	0.2429307222404972	0.7423401073207652	2.7291	23.263	0.0	0.0	0.0
2021-10-01T23:26:16.000000	-0.99408	0.24366	0.54781	177.15	-38.552	33.717	-0.9567336965439547	0.36362876109755105	0.54781	171.09135431002636	-59.96772202077568	33.717	-0.9567336965439547	0.36362876109755105	0.7438100000000001	171.09135431002636	-59.96772202077568	33.717	-0.8745629750994213	0.3347179995899048	-0.35086103137251	-0.6244324056731083	0.2429307222404972	0.7423401073207652	2.7291	23.263	0.0	0.0	0.0
2021-10-01T23:26:16.000000	-1.035	0.25251	0.53943	161.59	-34.627	35.274	-0.9962609637174205	0.37742600900419754	0.53943	156.12953310538313	-54.165728291005905	35.274	-0.9962609637174205	0.37742600900419754	0.73543	156.12953310538313	-54.165728291005905	35.274	-0.8745629750994213	0.3347179995899048	-0.35086103137251	-0.6244324056731083	0.2429307222404972	0.7423401073207652	2.7291	23.263	0.0	0.0	0.0
2021-10-01T23:26:16.000000	-1.0758	0.26117	0.53002	147.88	-31.184	35.901	-1.0356924158483367	0.3910199849806096	0.53002	142.9447122190632	-49.06878340257886	35.901	-1.0356924158483367	0.3910199849806096	0.7260200000000001	142.9447122190632	-49.06878340257886	35.901	-0.8745629750994213	0.3347179995899048	-0.35086103137251	-0.6244324056731083	0.2429307222404972	0.7423401073207652	2.7291	23.263	0.0	0.0	0.0
2021-10-01T23:26:16.000000	-1.1164	0.26966	0.51974	135.8	-28.164	35.777	-1.0749462051501901	0.40442073590903505	0.51974	131.32577867744237	-44.59137529571642	35.777	-1.0749462051501901	0.40442073590903505	0.71574	131.32577867744237	-44.59137529571642	35.777	-0.8745629750994213	0.3347179995899048	-0.35086103137251	-0.6244324056731083	0.2429307222404972	0.7423401073207652	2.7291	23.263	0.0	0.0	0.0
2021-10-01T23:26:16.000000	-1.1568	0.27797	0.50874	125.18	-25.519	35.051	-1.1140235569246726	0.4176183371415826	0.50874	121.10989491449112	-40.66503553177985	35.051	-1.1140235569246726	0.4176183371415826	0.7047399999999999	121.10989491449112	-40.66503553177985	35.051	-0.8745629750994213	0.3347179995899048	-0.35086103137251	-0.6244324056731083	0.2429307222404972	0.7423401073207652	2.7291	23.263	0.0	0.0	0.0
2021-10-01T23:26:16.000000	-1.1971	0.28612	0.49719	115.86	-23.207	33.857	-1.1530212670473126	0.43064489099095293	0.49719	112.14341283105621	-37.228475762557004	33.857	-1.1530212670473126	0.43064489099095293	0.69319	112.14341283105621	-37.228475762557004	33.857	-0.8745629750994213	0.3347179995899048	-0.35086103137251	-0.6244324056731083	0.2429307222404972	0.7423401073207652	2.7291	23.263	0.0	0.0	0.0
2021-10-01T23:26:16.000000	-1.2373	0.2941	0.48526	107.71	-21.192	32.315	-1.191940560819802	0.4434904728092549	0.48526	104.30172309064281	-34.230038333645865	32.315	-1.191940560819802	0.4434904728092549	0.68126	104.30172309064281	-34.230038333645865	32.315	-0.8745629750994213	0.3347179995899048	-0.35086103137251	-0.6244324056731083	0.2429307222404972	0.7423401073207652	2.7291	23.263	0.0	0.0	0.0
2021-10-01T23:26:16.000000	-1.2775	0.30194	0.47312	100.62	-19.443	30.534	-1.2308770088159764	0.45619710955708026	0.47312	97.47945300169253	-31.6254785179737	30.534	-1.2308770088159764	0.45619710955708026	0.6691199999999999	97.47945300169253	-31.6254785179737	30.534	-0.8745629750994213	0.3347179995899048	-0.35086103137251	-0.6244324056731083	0.2429307222404972	0.7423401073207652	2.7291	23.263	0.0	0.0	0.0
2021-10-01T23:26:16.000000	-1.3177	0.30964	0.46092	94.474	-17.931	28.617	-1.2698306110358366	0.4687648012344291	0.46092	91.56503002357391	-29.371801337030902	28.617	-1.2698306110358366	0.4687648012344291	0.65692	91.56503002357391	-29.371801337030902	28.617	-0.8745629750994213	0.3347179995899048	-0.35086103137251	-0.6244324056731083	0.2429307222404972	0.7423401073207652	2.7291	23.263	0.0	0.0	0.0
2021-10-01T23:26:16.000000	-1.358	0.31721	0.4488	89.18	-16.629	26.66	-1.3088993886566025	0.48121572550611064	0.4488	86.47045571025595	-27.43093746594647	26.66	-1.3088993886566025	0.48121572550611064	0.6448	86.47045571025595	-27.43093746594647	26.66	-0.8745629750994213	0.3347179995899048	-0.35086103137251	-0.6244324056731083	0.2429307222404972	0.7423401073207652	2.7291	23.263	0.0	0.0	0.0
2021-10-01T23:26:16.000000	-1.3983	0.32467	0.43686	84.633	-15.512	24.746	-1.3479816445959782	0.4935574786509892	0.43686	82.09458451311076	-25.765209617228287	24.746	-1.3479816445959782	0.4935574786509892	0.63286	82.09458451311076	-25.765209617228287	24.746	-0.8745629750994213	0.3347179995899048	-0.35086103137251	-0.6244324056731083	0.2429307222404972	0.7423401073207652	2.7291	23.263	0.0	0.0	0.0
2021-10-01T23:26:16.000000	-1.4387	0.33202	0.4252	80.73	-14.553	22.945	-1.387176625332876	0.505802313685983	0.4252	78.33850087342712	-24.335200634144357	22.945	-1.387176625332876	0.505802313685983	0.6212	78.33850087342712	-24.335200634144357	22.945	-0.8745629750994213	0.3347179995899048	-0.35086103137251	-0.6244324056731083	0.2429307222404972	0.7423401073207652	2.7291	23.263	0.0	0.0	0.0
2021-10-01T23:26:16.000000	-1.4793	0.33927	0.41386	77.37	-13.728	21.31	-1.4265823520445158	0.5179724082759014	0.41386	75.10490657156437	-23.104715814668403	21.31	-1.4265823520445158	0.5179724082759014	0.6098600000000001	75.10490657156437	-23.104715814668403	21.31	-0.8745629750994213	0.3347179995899048	-0.35086103137251	-0.6244324056731083	0.2429307222404972	0.7423401073207652	2.7291	23.263	0.0	0.0	0.0
2021-10-01T23:26:16.000000	-1.5199	0.34642	0.40284	74.454	-13.014	19.874	-1.4660003317730737	0.530043256386908	0.40284	72.29836578729099	-22.038797981901624	19.874	-1.4660003317730737	0.530043256386908	0.59884	72.29836578729099	-22.038797981901624	19.874	-0.8745629750994213	0.3347179995899048	-0.35086103137251	-0.6244324056731083	0.2429307222404972	0.7423401073207652	2.7291	23.263	0.0	0.0	0.0
2021-10-01T23:26:16.000000	-1.5607	0.35349	0.39212	71.892	-12.389	18.65	-1.50562660687299	0.5420592133486216	0.39212	69.83225235330833	-21.104585195257005	18.65	-1.50562660687299	0.5420592133486216	0.58812	69.83225235330833	-21.104585195257005	18.65	-0.8745629750994213	0.3347179995899048	-0.35086103137251	-0.6244324056731083	0.2429307222404972	0.7423401073207652	2.7291	23.263	0.0	0.0	0.0
2021-10-01T23:26:16.000000	-1.6015	0.36048	0.38166	69.603	-11.836	17.633	-1.5452626843864408	0.5539957731272057	0.38166	67.62825963457391	-20.275280609615738	17.633	-1.5452626843864408	0.5539957731272057	0.5776600000000001	67.62825963457391	-20.275280609615738	17.633	-0.8745629750994213	0.3347179995899048	-0.35086103137251	-0.6244324056731083	0.2429307222404972	0.7423401073207652	2.7291	23.263	0.0	0.0	0.0
2021-10-01T23:26:16.000000	-1.6424	0.36739	0.3714	67.521	-11.338	16.806	-1.5850078107923384	0.5658651887395785	0.3714	65.62296796788199	-19.525925332396767	16.806	-1.5850078107923384	0.5658651887395785	0.5674	65.62296796788199	-19.525925332396767	16.806	-0.8745629750994213	0.3347179995899048	-0.35086103137251	-0.6244324056731083	0.2429307222404972	0.7423401073207652	2.7291	23.263	0.0	0.0	0.0
2021-10-01T23:26:16.000000	-1.6833	0.37422	0.36128	65.593	-10.884	16.145	-1.62476273961177	0.5776552071688219	0.36128	63.765124551270304	-18.839108151953113	16.145	-1.62476273961177	0.5776552071688219	0.55728	63.765124551270304	-18.839108151953113	16.145	-0.8745629750994213	0.3347179995899048	-0.35086103137251	-0.6244324056731083	0.2429307222404972	0.7423401073207652	2.7291	23.263	0.0	0.0	0.0
2021-10-01T23:26:16.000000	-1.7243	0.38098	0.35122	63.778	-10.464	15.622	-1.664625492021957	0.5893880060797452	0.35122	62.01526363007678	-18.19988068345711	15.622	-1.664625492021957	0.5893880060797452	0.54722	62.01526363007678	-18.19988068345711	15.622	-0.8745629750994213	0.3347179995899048	-0.35086103137251	-0.6244324056731083	0.2429307222404972	0.7423401073207652	2.7291	23.263	0.0	0.0	0.0
2021-10-01T23:26:16.000000	-1.7652	0.38767	0.34119	62.047	-10.07	15.211	-1.7043975750650744	0.6010390794385121	0.34119	60.345583966770484	-17.59674983368952	15.211	-1.7043975750650744	0.6010390794385121	0.5371900000000001	60.345583966770484	-17.59674983368952	15.211	-0.8745629750994213	0.3347179995899048	-0.35086103137251	-0.6244324056731083	0.2429307222404972	0.7423401073207652	2.7291	23.263	0.0	0.0	0.0
2021-10-01T23:26:16.000000	-1.8062	0.39428	0.33112	60.378	-9.6987	14.885	-1.7442787070006383	0.6126230086310676	0.33112	58.7346556855491	-17.02374480512423	14.885	-1.7442787070006383	0.6126230086310676	0.52712	58.7346556855491	-17.02374480512423	14.885	-0.8745629750994213	0.3347179995899048	-0.35086103137251	-0.6244324056731083	0.2429307222404972	0.7423401073207652	2.7291	23.263	0.0	0.0	0.0
2021-10-01T23:26:16.000000	-1.8472	0.40083	0.32097	58.756	-9.3449	14.624	-1.784167190746353	0.624147389936276	0.32097	57.16822897145559	-16.473866828320098	14.624	-1.784167190746353	0.624147389936276	0.5169699999999999	57.16822897145559	-16.473866828320098	14.624	-0.8745629750994213	0.3347179995899048	-0.35086103137251	-0.6244324056731083	0.2429307222404972	0.7423401073207652	2.7291	23.263	0.0	0.0	0.0
2021-10-01T23:26:16.000000	-1.8881	0.40731	0.31071	57.172	-9.0061	14.41	-1.823965005124999	0.6355900456893279	0.31071	55.63767796681085	-15.943531969781674	14.41	-1.823965005124999	0.6355900456893279	0.50671	55.63767796681085	-15.943531969781674	14.41	-0.8745629750994213	0.3347179995899048	-0.35086103137251	-0.6244324056731083	0.2429307222404972	0.7423401073207652	2.7291	23.263	0.0	0.0	0.0
2021-10-01T23:26:16.000000	-1.9291	0.41373	0.30032	55.618	-8.6804	14.23	-1.8638694177927078	0.6469854065719509	0.30032	54.13529576062337	-15.429874305056181	14.23	-1.8638694177927078	0.6469854065719509	0.49632	54.13529576062337	-15.429874305056181	14.23	-0.8745629750994213	0.3347179995899048	-0.35086103137251	-0.6244324056731083	0.2429307222404972	0.7423401073207652	2.7291	23.263	0.0	0.0	0.0
2021-10-01T23:26:16.000000	-1.97	0.42009	0.28977	54.086	-8.366	14.073	-1.9036819357916555	0.6583089665503086	0.28977	52.65336318888474	-14.930127156169739	14.073	-1.9036819357916555	0.6583089665503086	0.48577000000000004	52.65336318888474	-14.930127156169739	14.073	-0.8745629750994213	0.3347179995899048	-0.35086103137251	-0.6244324056731083	0.2429307222404972	0.7423401073207652	2.7291	23.263	0.0	0.0	0.0
2021-10-01T23:26:16.000000	-2.0108	0.42638	0.27904	52.571	-8.0615	13.935	-1.9434037844235341	0.6695508009765097	0.27904	51.18708946988622	-14.442288421571677	13.935	-1.9434037844235341	0.6695508009765097	0.47504	51.18708946988622	-14.442288421571677	13.935	-0.8745629750994213	0.3347179995899048	-0.35086103137251	-0.6244324056731083	0.2429307222404972	0.7423401073207652	2.7291	23.263	0.0	0.0	0.0
2021-10-01T23:26:16.000000	-2.0517	0.43261	0.26811	51.066	-7.7651	13.809	-1.9832322313444752	0.680745340532282	0.26811	49.729747904408505	-13.963713953457297	13.809	-1.9832322313444752	0.680745340532282	0.46411	49.729747904408505	-13.963713953457297	13.809	-0.8745629750994213	0.3347179995899048	-0.35086103137251	-0.6244324056731083	0.2429307222404972	0.7423401073207652	2.7291	23.263	0.0	0.0	0.0
2021-10-01T23:26:16.000000	-2.0924	0.43879	0.25697	49.563	-7.4755	13.693	-2.0228683118160524	0.6918657508147618	0.25697	48.273558063358585	-13.49213330624729	13.693	-2.0228683118160524	0.6918657508147618	0.45297	48.273558063358585	-13.49213330624729	13.693	-0.8745629750994213	0.3347179995899048	-0.35086103137251	-0.6244324056731083	0.2429307222404972	0.7423401073207652	2.7291	23.263	0.0	0.0	0.0
2021-10-01T23:26:16.000000	-2.1331	0.4449	0.24559	48.051	-7.1907	13.584	-2.062512969399472	0.7029166885620033	0.24559	46.80784789439453	-13.024213718502406	13.584	-2.062512969399472	0.7029166885620033	0.44159000000000004	46.80784789439453	-13.024213718502406	13.584	-0.8745629750994213	0.3347179995899048	-0.35086103137251	-0.6244324056731083	0.2429307222404972	0.7423401073207652	2.7291	23.263	0.0	0.0	0.0
2021-10-01T23:26:16.000000	-2.1738	0.45096	0.23396	46.52	-6.9089	13.479	-2.1021637534913507	0.7139180030697889	0.23396	45.32291330392966	-12.556943451910414	13.479	-2.1021637534913507	0.7139180030697889	0.42996	45.32291330392966	-12.556943451910414	13.479	-0.8745629750994213	0.3347179995899048	-0.35086103137251	-0.6244324056731083	0.2429307222404972	0.7423401073207652	2.7291	23.263	0.0	0.0	0.0
2021-10-01T23:26:16.000000	-2.2144	0.45697	0.22205	44.957	-6.6281	13.376	-2.141721417612777	0.7248574413212003	0.22205	43.806097310043825	-12.086744684693699	13.376	-2.141721417612777	0.7248574413212003	0.41805000000000003	43.806097310043825	-12.086744684693699	13.376	-0.8745629750994213	0.3347179995899048	-0.35086103137251	-0.6244324056731083	0.2429307222404972	0.7423401073207652	2.7291	23.263	0.0	0.0	0.0
2021-10-01T23:26:16.000000	-2.2549	0.46292	0.20983	43.348	-6.3462	13.271	-2.181187187065442	0.7357250786683465	0.20983	42.243762719044625	-11.60981781842656	13.271	-2.181187187065442	0.7357250786683465	0.40583	42.243762719044625	-11.60981781842656	13.271	-0.8745629750994213	0.3347179995899048	-0.35086103137251	-0.6244324056731083	0.2429307222404972	0.7423401073207652	2.7291	23.263	0.0	0.0	0.0
2021-10-01T23:26:16.000000	-2.2953	0.46881	0.19727	41.676	-6.0609	13.16	-2.220561061849346	0.7465209151112271	0.19727	40.61931944890619	-11.12179717121792	13.16	-2.220561061849346	0.7465209151112271	0.39327	40.61931944890619	-11.12179717121792	13.16	-0.8745629750994213	0.3347179995899048	-0.35086103137251	-0.6244324056731083	0.2429307222404972	0.7423401073207652	2.7291	23.263	0.0	0.0	0.0
2021-10-01T23:26:16.000000	-2.3356	0.47465	0.18433	39.921	-5.7692	13.04	-2.2598418166627976	0.7572548752977337	0.18433	38.91328579435368	-10.617254745316774	13.04	-2.2598418166627976	0.7572548752977337	0.38033	38.91328579435368	-10.617254745316774	13.04	-0.8745629750994213	0.3347179995899048	-0.35086103137251	-0.6244324056731083	0.2429307222404972	0.7423401073207652	2.7291	23.263	0.0	0.0	0.0
2021-10-01T23:26:16.000000	-2.3757	0.48044	0.17097	38.058	-5.4679	12.906	-2.2989302050268843	0.7679147062109477	0.17097	37.101242232200526	-10.089951399168385	12.906	-2.2989302050268843	0.7679147062109477	0.36697	37.101242232200526	-10.089951399168385	12.906	-0.8745629750994213	0.3347179995899048	-0.35086103137251	-0.6244324056731083	0.2429307222404972	0.7423401073207652	2.7291	23.263	0.0	0.0	0.0
2021-10-01T23:26:16.000000	-2.4157	0.48617	0.15712	36.054	-5.1527	12.756	-2.3379266987222107	0.7785027362198965	0.15712	35.15096430413329	-9.531576038596516	12.756	-2.3379266987222107	0.7785027362198965	0.35312	35.15096430413329	-9.531576038596516	12.756	-0.8745629750994213	0.3347179995899048	-0.35086103137251	-0.6244324056731083	0.2429307222404972	0.7423401073207652	2.7291	23.263	0.0	0.0	0.0
2021-10-01T23:26:16.000000	-2.4555	0.49184	0.1427	33.863	-4.8173	12.587	-2.3767320512698635	0.7890067123076616	0.1427	33.01757056991837	-8.930239747647327	12.587	-2.3767320512698635	0.7890067123076616	0.3387	33.01757056991837	-8.930239747647327	12.587	-0.8745629750994213	0.3347179995899048	-0.35086103137251	-0.6244324056731083	0.2429307222404972	0.7423401073207652	2.7291	23.263	0.0	0.0	0.0
2021-10-01T23:26:16.000000	-2.4951	0.49746	0.12757	31.421	-4.4529	12.398	-2.4153450373681524	0.7994365591221344	0.12757	30.63862154854099	-8.269366905348894	12.398	-2.4153450373681524	0.7994365591221344	0.32357	30.63862154854099	-8.269366905348894	12.398	-0.8745629750994213	0.3347179995899048	-0.35086103137251	-0.6244324056731083	0.2429307222404972	0.7423401073207652	2.7291	23.263	0.0	0.0	0.0
2021-10-01T23:26:16.000000	-2.5343	0.50301	0.11152	28.626	-4.0456	12.188	-2.4535696146626362	0.8097479213336958	0.11152	27.914589000862694	-7.522664173875861	12.188	-2.4535696146626362	0.8097479213336958	0.30752	27.914589000862694	-7.522664173875861	12.188	-0.8745629750994213	0.3347179995899048	-0.35086103137251	-0.6244324056731083	0.2429307222404972	0.7423401073207652	2.7291	23.263	0.0	0.0	0.0
2021-10-01T23:26:16.000000	-2.5729	0.50847	0.09423	25.317	-3.572	11.959	-2.491209740798876	0.8198964436127271	0.09423	24.688553301794265	-6.6471805199244685	11.959	-2.491209740798876	0.8198964436127271	0.29023	24.688553301794265	-6.6471805199244685	11.959	-0.8745629750994213	0.3347179995899048	-0.35086103137251	-0.6244324056731083	0.2429307222404972	0.7423401073207652	2.7291	23.263	0.0	0.0	0.0
2021-10-01T23:26:16.000000	-2.5982	0.51204	0.081707	22.688	-3.2	11.797	-2.515881667259593	0.8265395561901971	0.081707	22.124944594137506	-5.95585180359161	11.797	-2.515881667259593	0.8265395561901971	0.27770700000000004	22.124944594137506	-5.95585180359161	11.797	-0.8745629750994213	0.3347179995899048	-0.35086103137251	-0.6244324056731083	0.2429307222404972	0.7423401073207652	2.7291	23.263	0.0	0.0	0.0
2021-10-01T23:26:16.000000	-2.623	0.51552	0.068013	19.555	-2.7591	11.63	-2.5400683890409783	0.8330320818520555	0.068013	19.069575961421673	-5.134387058020512	11.63	-2.5400683890409783	0.8330320818520555	0.264013	19.069575961421673	-5.134387058020512	11.63	-0.8745629750994213	0.3347179995899048	-0.35086103137251	-0.6244324056731083	0.2429307222404972	0.7423401073207652	2.7291	23.263	0.0	0.0	0.0
2021-10-01T23:26:16.000000	-2.6389	0.51777	0.057948	17.067	-2.4094	11.517	-2.555572886307302	0.8372133573175736	0.057948	16.64317236625786	-4.482467060339729	11.517	-2.555572886307302	0.8372133573175736	0.253948	16.64317236625786	-4.482467060339729	11.517	-0.8745629750994213	0.3347179995899048	-0.35086103137251	-0.6244324056731083	0.2429307222404972	0.7423401073207652	2.7291	23.263	0.0	0.0	0.0
2021-10-01T23:26:16.000000	-2.6541	0.51992	0.046787	14.117	-1.9947	11.407	-2.5703949112381617	0.8412096151857524	0.046787	13.766214499518142	-3.709427913203932	11.407	-2.5703949112381617	0.8412096151857524	0.242787	13.766214499518142	-3.709427913203932	11.407	-0.8745629750994213	0.3347179995899048	-0.35086103137251	-0.6244324056731083	0.2429307222404972	0.7423401073207652	2.7291	23.263	0.0	0.0	0.0
2021-10-01T23:26:16.000000	-2.6636	0.52126	0.03849	11.798	-1.6681	11.337	-2.5796591363080834	0.8437035546104048	0.03849	11.504707006807244	-3.1011414507436275	11.337	-2.5796591363080834	0.8437035546104048	0.23449	11.504707006807244	-3.1011414507436275	11.337	-0.8745629750994213	0.3347179995899048	-0.35086103137251	-0.6244324056731083	0.2429307222404972	0.7423401073207652	2.7291	23.263	0.0	0.0	0.0
2021-10-01T23:26:16.000000	-2.6721	0.52247	0.029248	9.0974	-1.2873	11.272	-2.58794682551088	0.8459459434432894	0.029248	8.871116085738404	-2.3923058841530613	11.272	-2.58794682551088	0.8459459434432894	0.225248	8.871116085738404	-2.3923058841530613	11.272	-0.8745629750994213	0.3347179995899048	-0.35086103137251	-0.6244324056731083	0.2429307222404972	0.7423401073207652	2.7291	23.263	0.0	0.0	0.0
2021-10-01T23:26:16.000000	-2.6791	0.52346	0.018774	5.9122	-0.83715	11.219	-2.5947727741672195	0.8477861947687941	0.018774	5.765074195095521	-1.55526476445129	11.219	-2.5947727741672195	0.8477861947687941	0.21477400000000002	5.765074195095521	-1.55526476445129	11.219	-0.8745629750994213	0.3347179995899048	-0.35086103137251	-0.6244324056731083	0.2429307222404972	0.7423401073207652	2.7291	23.263	0.0	0.0	0.0
2021-10-01T23:26:16.000000	-2.6824	0.52392	0.011017	3.4898	-0.49432	11.194	-2.597991544093486	0.848647078130091	0.011017	3.402934507835598	-0.9182009789701224	11.194	-2.597991544093486	0.848647078130091	0.207017	3.402934507835598	-0.9182009789701224	11.194	-0.8745629750994213	0.3347179995899048	-0.35086103137251	-0.6244324056731083	0.2429307222404972	0.7423401073207652	2.7291	23.263	0.0	0.0	0.0
2021-10-01T23:26:16.000000	-2.684	0.52415	0.0027567	0.87578	-0.12407	11.181	-2.5995513058171644	0.8490713933022802	0.0027567	0.853978494923765	-0.2304445779525764	11.181	-2.5995513058171644	0.8490713933022802	0.1987567	0.853978494923765	-0.2304445779525764	11.181	-0.8745629750994213	0.3347179995899048	-0.35086103137251	-0.6244324056731083	0.2429307222404972	0.7423401073207652	2.7291	23.263	0.0	0.0	0.0
2021-10-01T23:26:16.000000	-2.6836	0.5241	-0.0056534	-1.7949	0.25428	11.184	-2.599160446409976	0.8489727579951512	-0.0056534	-1.750218078569147	0.47229334724270966	11.184	-2.599160446409976	0.8489727579951512	0.1903466	-1.750218078569147	0.47229334724270966	11.184	-0.8745629750994213	0.3347179995899048	-0.35086103137251	-0.6244324056731083	0.2429307222404972	0.7423401073207652	2.7291	23.263	0.0	0.0	0.0
2021-10-01T23:26:16.000000	-2.6777	0.52326	-0.021312	-6.6942	0.94775	11.23	-2.59340782949629	0.847416159574115	-0.021312	-6.527629823474638	1.760849962428506	11.23	-2.59340782949629	0.847416159574115	0.174688	-6.527629823474638	1.760849962428506	11.23	-0.8745629750994213	0.3347179995899048	-0.35086103137251	-0.6244324056731083	0.2429307222404972	0.7423401073207652	2.7291	23.263	0.0	0.0	0.0
2021-10-01T23:26:16.000000	-2.6674	0.5218	-0.034592	-10.673	1.5096	11.308	-2.5833643362153755	0.8447051002394224	-0.034592	-10.407605150864308	2.80598934133804	11.308	-2.5833643362153755	0.8447051002394224	0.161408	-10.407605150864308	2.80598934133804	11.308	-0.8745629750994213	0.3347179995899048	-0.35086103137251	-0.6244324056731083	0.2429307222404972	0.7423401073207652	2.7291	23.263	0.0	0.0	0.0
2021-10-01T23:26:16.000000	-2.6551	0.52006	-0.04597	-13.893	1.9632	11.4	-2.5713702218035945	0.8414710904254113	-0.04597	-13.547762087084838	3.650718514449821	11.4	-2.5713702218035945	0.8414710904254113	0.15003	-13.547762087084838	3.650718514449821	11.4	-0.8745629750994213	0.3347179995899048	-0.35086103137251	-0.6244324056731083	0.2429307222404972	0.7423401073207652	2.7291	23.263	0.0	0.0	0.0
2021-10-01T23:26:16.000000	-2.6277	0.51619	-0.065178	-18.871	2.6629	11.597	-2.544650878336483	0.8342729250559225	-0.065178	-18.402517447939946	4.955101309586487	11.597	-2.544650878336483	0.8342729250559225	0.130822	-18.402517447939946	4.955101309586487	11.597	-0.8745629750994213	0.3347179995899048	-0.35086103137251	-0.6244324056731083	0.2429307222404972	0.7423401073207652	2.7291	23.263	0.0	0.0	0.0
2021-10-01T23:26:16.000000	-2.5985	0.51207	-0.081594	-22.663	3.1965	11.795	-2.5161757307912533	0.8266060891846254	-0.081594	-22.10056183000168	5.949314922600133	11.795	-2.5161757307912533	0.8266060891846254	0.11440600000000001	-22.10056183000168	5.949314922600133	11.795	-0.8745629750994213	0.3347179995899048	-0.35086103137251	-0.6244324056731083	0.2429307222404972	0.7423401073207652	2.7291	23.263	0.0	0.0	0.0
2021-10-01T23:26:16.000000	-2.5684	0.50783	-0.096347	-25.741	3.6323	11.987	-2.486822068556119	0.8187098803863699	-0.096347	-25.101969803178825	6.7589789384416905	11.987	-2.486822068556119	0.8187098803863699	0.099653	-25.101969803178825	6.7589789384416905	11.987	-0.8745629750994213	0.3347179995899048	-0.35086103137251	-0.6244324056731083	0.2429307222404972	0.7423401073207652	2.7291	23.263	0.0	0.0	0.0
2021-10-01T23:26:16.000000	-2.5378	0.50351	-0.10999	-28.346	4.0051	12.168	-2.45698197633996	0.8106730093203938	-0.10999	-27.641661331761394	7.448160902545462	12.168	-2.45698197633996	0.8106730093203938	0.08601	-27.641661331761394	7.448160902545462	12.168	-0.8745629750994213	0.3347179995899048	-0.35086103137251	-0.6244324056731083	0.2429307222404972	0.7423401073207652	2.7291	23.263	0.0	0.0	0.0
2021-10-01T23:26:16.000000	-2.5069	0.49914	-0.12283	-30.619	4.3352	12.337	-2.4268502711955247	0.8025497559642069	-0.12283	-29.8570865885807	8.054284603985288	12.337	-2.4268502711955247	0.8025497559642069	0.07317000000000001	-29.8570865885807	8.054284603985288	12.337	-0.8745629750994213	0.3347179995899048	-0.35086103137251	-0.6244324056731083	0.2429307222404972	0.7423401073207652	2.7291	23.263	0.0	0.0	0.0
2021-10-01T23:26:16.000000	-2.4758	0.49473	-0.13505	-32.649	4.6351	12.493	-2.396524974300033	0.7943622979826187	-0.13505	-31.835043312753513	8.60066103768239	12.493	-2.396524974300033	0.7943622979826187	0.060950000000000004	-31.835043312753513	8.60066103768239	12.493	-0.8745629750994213	0.3347179995899048	-0.35086103137251	-0.6244324056731083	0.2429307222404972	0.7423401073207652	2.7291	23.263	0.0	0.0	0.0
2021-10-01T23:26:16.000000	-2.4445	0.49027	-0.14677	-34.494	4.9131	12.636	-2.3660073109551765	0.7861007107277381	-0.14677	-33.63207746164449	9.102634411199032	12.636	-2.3660073109551765	0.7861007107277381	0.049229999999999996	-33.63207746164449	9.102634411199032	12.636	-0.8745629750994213	0.3347179995899048	-0.35086103137251	-0.6244324056731083	0.2429307222404972	0.7423401073207652	2.7291	23.263	0.0	0.0	0.0
2021-10-01T23:26:16.000000	-2.413	0.48578	-0.15809	-36.196	5.1748	12.767	-2.3352948305575714	0.7777848434953476	-0.15809	-35.289186387449185	9.570908794459948	12.767	-2.3352948305575714	0.7777848434953476	0.03791	-35.289186387449185	9.570908794459948	12.767	-0.8745629750994213	0.3347179995899048	-0.35086103137251	-0.6244324056731083	0.2429307222404972	0.7423401073207652	2.7291	23.263	0.0	0.0	0.0
2021-10-01T23:26:16.000000	-2.3814	0.48125	-0.16904	-37.784	5.4243	12.886	-2.3044880048878222	0.769417024654474	-0.16904	-36.834649195358395	10.013106668006815	12.886	-2.3044880048878222	0.769417024654474	0.02696000000000001	-36.834649195358395	10.013106668006815	12.886	-0.8745629750994213	0.3347179995899048	-0.35086103137251	-0.6244324056731083	0.2429307222404972	0.7423401073207652	2.7291	23.263	0.0	0.0	0.0
2021-10-01T23:26:16.000000	-2.3497	0.47669	-0.17969	-39.28	5.6646	12.995	-2.2735856086442365	0.7610071788530086	-0.17969	-38.28993252022519	10.434901089929003	12.995	-2.2735856086442365	0.7610071788530086	0.01631000000000002	-38.28993252022519	10.434901089929003	12.995	-0.8745629750994213	0.3347179995899048	-0.35086103137251	-0.6244324056731083	0.2429307222404972	0.7423401073207652	2.7291	23.263	0.0	0.0	0.0
2021-10-01T23:26:16.000000	-2.3179	0.4721	-0.19006	-40.703	5.8981	13.094	-2.2425876418268147	0.7525553060909513	-0.19006	-39.673599120636766	10.841002048934861	13.094	-2.2425876418268147	0.7525553060909513	0.005940000000000001	-39.673599120636766	10.841002048934861	13.094	-0.8745629750994213	0.3347179995899048	-0.35086103137251	-0.6244324056731083	0.2429307222404972	0.7423401073207652	2.7291	23.263	0.0	0.0	0.0
2021-10-01T23:26:16.000000	-2.286	0.46747	-0.20017	-42.066	6.1266	13.186	-2.2114953297372484	0.7440514817204111	-0.20017	-40.99833048454714	11.234788873844177	13.186	-2.2114953297372484	0.7440514817204111	-0.004169999999999979	-40.99833048454714	11.234788873844177	13.186	-0.8745629750994213	0.3347179995899048	-0.35086103137251	-0.6244324056731083	0.2429307222404972	0.7423401073207652	2.7291	23.263	0.0	0.0	0.0
2021-10-01T23:26:16.000000	-2.2541	0.46281	-0.21006	-43.379	6.3516	13.273	-2.180406693552757	0.7355178834061974	-0.21006	-42.273867464593714	11.618975563532457	13.273	-2.180406693552757	0.7355178834061974	-0.01405999999999999	-42.273867464593714	11.618975563532457	13.273	-0.8745629750994213	0.3347179995899048	-0.35086103137251	-0.6244324056731083	0.2429307222404972	0.7423401073207652	2.7291	23.263	0.0	0.0	0.0
2021-10-01T23:26:16.000000	-2.2221	0.45811	-0.21974	-44.654	6.5745	13.356	-2.1492237120961217	0.7269323334835007	-0.21974	-43.511948096009085	11.996421930734652	13.356	-2.1492237120961217	0.7269323334835007	-0.023739999999999983	-43.511948096009085	11.996421930734652	13.356	-0.8745629750994213	0.3347179995899048	-0.35086103137251	-0.6244324056731083	0.2429307222404972	0.7423401073207652	2.7291	23.263	0.0	0.0	0.0
2021-10-01T23:26:16.000000	-2.1901	0.45338	-0.22922	-45.898	6.7963	13.438	-2.1180444065445614	0.7183170096171303	-0.22922	-44.71939710214788	12.368978151424159	13.438	-2.1180444065445614	0.7183170096171303	-0.03322	-44.71939710214788	12.368978151424159	13.438	-0.8745629750994213	0.3347179995899048	-0.35086103137251	-0.6244324056731083	0.2429307222404972	0.7423401073207652	2.7291	23.263	0.0	0.0	0.0
2021-10-01T23:26:16.000000	-2.158	0.44861	-0.23852	-47.119	7.0183	13.52	-2.0867707557208566	0.7096497341422769	-0.23852	-45.9039949121031	12.738914671180291	13.52	-2.0867707557208566	0.7096497341422769	-0.04252	-45.9039949121031	12.738914671180291	13.52	-0.8745629750994213	0.3347179995899048	-0.35086103137251	-0.6244324056731083	0.2429307222404972	0.7423401073207652	2.7291	23.263	0.0	0.0	0.0
2021-10-01T23:26:16.000000	-2.1258	0.44381	-0.24765	-48.323	7.2415	13.603	-2.055401534323315	0.700940431706832	-0.24765	-47.07157378444029	13.107959135807265	13.603	-2.055401534323315	0.700940431706832	-0.05165	-47.07157378444029	13.107959135807265	13.603	-0.8745629750994213	0.3347179995899048	-0.35086103137251	-0.6244324056731083	0.2429307222404972	0.7423401073207652	2.7291	23.263	0.0	0.0	0.0
2021-10-01T23:26:16.000000	-2.0937	0.43897	-0.25663	-49.517	7.4667	13.689	-2.024136460611454	0.6922036836967405	-0.25663	-48.228982948547944	13.47776322832065	13.689	-2.024136460611454	0.6922036836967405	-0.06063000000000002	-48.228982948547944	13.47776322832065	13.689	-0.8745629750994213	0.3347179995899048	-0.35086103137251	-0.6244324056731083	0.2429307222404972	0.7423401073207652	2.7291	23.263	0.0	0.0	0.0
2021-10-01T23:26:16.000000	-2.0615	0.4341	-0.26545	-50.705	7.695	13.78	-1.9927758163257554	0.6834249087260569	-0.26545	-49.3800574803964	13.849908780665208	13.78	-1.9927758163257554	0.6834249087260569	-0.06945000000000001	-49.3800574803964	13.849908780665208	13.78	-0.8745629750994213	0.3347179995899048	-0.35086103137251	-0.6244324056731083	0.2429307222404972	0.7423401073207652	2.7291	23.263	0.0	0.0	0.0
2021-10-01T23:26:16.000000	-2.0292	0.42919	-0.27415	-51.893	7.9271	13.877	-1.9613208267679123	0.6745941821468906	-0.27415	-50.530666397601976	14.225825699208418	13.877	-1.9613208267679123	0.6745941821468906	-0.07815	-50.530666397601976	14.225825699208418	13.877	-0.8745629750994213	0.3347179995899048	-0.35086103137251	-0.6244324056731083	0.2429307222404972	0.7423401073207652	2.7291	23.263	0.0	0.0	0.0
2021-10-01T23:26:16.000000	-1.997	0.42425	-0.28271	-53.085	8.164	13.98	-1.9299687595940571	0.6657459346409689	-0.28271	-51.68465702915194	14.606996569416125	13.98	-1.9299687595940571	0.6657459346409689	-0.08671000000000001	-51.68465702915194	14.606996569416125	13.98	-0.8745629750994213	0.3347179995899048	-0.35086103137251	-0.6244324056731083	0.2429307222404972	0.7423401073207652	2.7291	23.263	0.0	0.0	0.0
2021-10-01T23:26:16.000000	-1.9647	0.41926	-0.29115	-54.284	8.4063	14.093	-1.8985235724497485	0.6568358108786729	-0.29115	-52.844933251312156	14.994384460669348	14.093	-1.8985235724497485	0.6568358108786729	-0.09515000000000001	-52.844933251312156	14.994384460669348	14.093	-0.8745629750994213	0.3347179995899048	-0.35086103137251	-0.6244324056731083	0.2429307222404972	0.7423401073207652	2.7291	23.263	0.0	0.0	0.0
2021-10-01T23:26:16.000000	-1.9323	0.41424	-0.29948	-55.494	8.6549	14.216	-1.8669828147316037	0.6478836601557854	-0.29948	-54.01535464608683	15.38937271195503	14.216	-1.8669828147316037	0.6478836601557854	-0.10348000000000002	-54.01535464608683	15.38937271195503	14.216	-0.8745629750994213	0.3347179995899048	-0.35086103137251	-0.6244324056731083	0.2429307222404972	0.7423401073207652	2.7291	23.263	0.0	0.0	0.0
2021-10-01T23:26:16.000000	-1.9	0.40918	-0.30772	-56.719	8.9105	14.355	-1.8355462046991384	0.6389040638582512	-0.30772	-55.199805301514	15.793146169302277	14.355	-1.8355462046991384	0.6389040638582512	-0.11171999999999999	-55.199805301514	15.793146169302277	14.355	-0.8745629750994213	0.3347179995899048	-0.35086103137251	-0.6244324056731083	0.2429307222404972	0.7423401073207652	2.7291	23.263	0.0	0.0	0.0
2021-10-01T23:26:16.000000	-1.8677	0.40408	-0.31586	-57.961	9.1739	14.512	-1.8041144958734403	0.6298847689691522	-0.31586	-56.400172123036555	16.20674386488075	14.512	-1.8041144958734403	0.6298847689691522	-0.11985999999999997	-56.400172123036555	16.20674386488075	14.512	-0.8745629750994213	0.3347179995899048	-0.35086103137251	-0.6244324056731083	0.2429307222404972	0.7423401073207652	2.7291	23.263	0.0	0.0	0.0
2021-10-01T23:26:16.000000	-1.8353	0.39894	-0.32393	-59.223	9.446	14.695	-1.7725884417755973	0.6208135224715704	-0.32393	-57.6193222278696	16.631426607508203	14.695	-1.7725884417755973	0.6208135224715704	-0.12793	-57.6193222278696	16.631426607508203	14.695	-0.8745629750994213	0.3347179995899048	-0.35086103137251	-0.6244324056731083	0.2429307222404972	0.7423401073207652	2.7291	23.263	0.0	0.0	0.0
2021-10-01T23:26:16.000000	-1.8137	0.39548	-0.32927	-60.078	9.6328	14.833	-1.7515751567160085	0.6147329426468785	-0.32927	-58.44499098696267	16.921582324766575	14.833	-1.7515751567160085	0.6147329426468785	-0.13327	-58.44499098696267	16.921582324766575	14.833	-0.8745629750994213	0.3347179995899048	-0.35086103137251	-0.6244324056731083	0.2429307222404972	0.7423401073207652	2.7291	23.263	0.0	0.0	0.0
2021-10-01T23:26:16.000000	-1.7993	0.39317	-0.33282	-60.655	9.76	14.935	-1.737566708443513	0.6106759145477868	-0.33282	-59.00205733276405	17.118523753560748	14.935	-1.737566708443513	0.6106759145477868	-0.13682	-59.00205733276405	17.118523753560748	14.935	-0.8745629750994213	0.3347179995899048	-0.35086103137251	-0.6244324056731083	0.2429307222404972	0.7423401073207652	2.7291	23.263	0.0	0.0	0.0
2021-10-01T23:26:16.000000	-1.7897	0.39163	-0.33518	-61.043	9.846	15.007	-1.728227742928516	0.6079712291483923	-0.33518	-59.376596076392346	17.25141743106775	15.007	-1.728227742928516	0.6079712291483923	-0.13917999999999997	-59.376596076392346	17.25141743106775	15.007	-0.8745629750994213	0.3347179995899048	-0.35086103137251	-0.6244324056731083	0.2429307222404972	0.7423401073207652	2.7291	23.263	0.0	0.0	1.0
2021-10-01T23:26:16.000000	-1.7487	0.38498	-0.34523	-62.735	10.226	15.365	-1.6883515121997192	0.5963476013642721	-0.34523	-61.00928503529158	17.835875097189565	15.365	-1.6883515121997192	0.5963476013642721	-0.14922999999999997	-61.00928503529158	17.835875097189565	15.365	-0.8745629750994213	0.3347179995899048	-0.35086103137251	-0.6244324056731083	0.2429307222404972	0.7423401073207652	2.7291	23.263	0.0	0.0	0.37511
2021-10-01T23:26:16.000000	-1.7078	0.37827	-0.35527	-64.497	10.629	15.818	-1.6485818797599854	0.5846766787097228	-0.35527	-62.708628335537895	18.45173656530388	15.818	-1.6485818797599854	0.5846766787097228	-0.15926999999999997	-62.708628335537895	18.45173656530388	15.818	-0.8745629750994213	0.3347179995899048	-0.35086103137251	-0.6244324056731083	0.2429307222404972	0.7423401073207652	2.7291	23.263	0.0	0.0	0.0
2021-10-01T23:26:16.000000	-1.6668	0.37148	-0.36534	-66.353	11.062	16.393	-1.6087228032548744	0.572914105855126	-0.36534	-64.4975874208859	19.108889812994903	16.393	-1.6087228032548744	0.572914105855126	-0.16934	-64.4975874208859	19.108889812994903	16.393	-0.8745629750994213	0.3347179995899048	-0.35086103137251	-0.6244324056731083	0.2429307222404972	0.7423401073207652	2.7291	23.263	0.0	0.0	0.0
2021-10-01T23:26:16.000000	-1.6259	0.36462	-0.37551	-68.338	11.533	17.117	-1.568971550340518	0.5610943134822092	-0.37551	-66.40991831760125	19.819563114496972	17.117	-1.568971550340518	0.5610943134822092	-0.17951	-66.40991831760125	19.819563114496972	17.117	-0.8745629750994213	0.3347179995899048	-0.35086103137251	-0.6244324056731083	0.2429307222404972	0.7423401073207652	2.7291	23.263	0.0	0.0	0.0
2021-10-01T23:26:16.000000	-1.585	0.35768	-0.38585	-70.496	12.051	18.018	-1.529230099839696	0.5491951239261627	-0.38585	-68.48818670488254	20.598079980356186	18.018	-1.529230099839696	0.5491951239261627	-0.18985000000000002	-68.48818670488254	20.598079980356186	18.018	-0.8745629750994213	0.3347179995899048	-0.35086103137251	-0.6244324056731083	0.2429307222404972	0.7423401073207652	2.7291	23.263	0.0	0.0	0.0
2021-10-01T23:26:16.000000	-1.5442	0.35066	-0.3964	-72.886	12.631	19.117	-1.4895976982313206	0.5372287902039051	-0.3964	-70.78911005275	21.466556662391085	19.117	-1.4895976982313206	0.5372287902039051	-0.20039999999999997	-70.78911005275	21.466556662391085	19.117	-0.8745629750994213	0.3347179995899048	-0.35086103137251	-0.6244324056731083	0.2429307222404972	0.7423401073207652	2.7291	23.263	0.0	0.0	0.0
2021-10-01T23:26:16.000000	-1.5035	0.34355	-0.40724	-75.581	13.289	20.427	-1.4500755708170834	0.525185387667545	-0.40724	-73.38317780810242	22.44981729957789	20.427	-1.4500755708170834	0.525185387667545	-0.21123999999999998	-73.38317780810242	22.44981729957789	20.427	-0.8745629750994213	0.3347179995899048	-0.35086103137251	-0.6244324056731083	0.2429307222404972	0.7423401073207652	2.7291	23.263	0.0	0.0	0.0
2021-10-01T23:26:16.000000	-1.4629	0.33636	-0.41839	-78.664	14.045	21.946	-1.4106624922952926	0.5130748409649737	-0.41839	-76.3503139450529	23.577881191741117	21.946	-1.4106624922952926	0.5130748409649737	-0.22238999999999998	-76.3503139450529	23.577881191741117	21.946	-0.8745629750994213	0.3347179995899048	-0.35086103137251	-0.6244324056731083	0.2429307222404972	0.7423401073207652	2.7291	23.263	0.0	0.0	0.0
2021-10-01T23:26:16.000000	-1.4225	0.32907	-0.42986	-82.23	14.921	23.652	-1.371460159748244	0.500889553817327	-0.42986	-79.78210695484576	24.88422293031371	23.652	-1.371460159748244	0.500889553817327	-0.23386	-79.78210695484576	24.88422293031371	23.652	-0.8745629750994213	0.3347179995899048	-0.35086103137251	-0.6244324056731083	0.2429307222404972	0.7423401073207652	2.7291	23.263	0.0	0.0	0.0
2021-10-01T23:26:16.000000	-1.3821	0.32168	-0.44164	-86.38	15.941	25.506	-1.3322700802181136	0.4886050201907685	-0.44164	-83.77585505712157	26.405037217321947	25.506	-1.3322700802181136	0.4886050201907685	-0.24563999999999997	-83.77585505712157	26.405037217321947	25.506	-0.8745629750994213	0.3347179995899048	-0.35086103137251	-0.6244324056731083	0.2429307222404972	0.7423401073207652	2.7291	23.263	0.0	0.0	0.0
2021-10-01T23:26:16.000000	-1.3418	0.31418	-0.45366	-91.215	17.13	27.447	-1.293192725485505	0.47622356845432523	-0.45366	-88.42873394135175	28.17751121958122	27.447	-1.293192725485505	0.47622356845432523	-0.25766	-88.42873394135175	28.17751121958122	27.447	-0.8745629750994213	0.3347179995899048	-0.35086103137251	-0.6244324056731083	0.2429307222404972	0.7423401073207652	2.7291	23.263	0.0	0.0	0.0
2021-10-01T23:26:16.000000	-1.3015	0.30656	-0.46583	-96.838	18.513	29.399	-1.2541300743731985	0.4637230209431876	-0.46583	-93.83990422658592	30.239077164245288	29.399	-1.2541300743731985	0.4637230209431876	-0.26983	-93.83990422658592	30.239077164245288	29.399	-0.8745629750994213	0.3347179995899048	-0.35086103137251	-0.6244324056731083	0.2429307222404972	0.7423401073207652	2.7291	23.263	0.0	0.0	0.0
2021-10-01T23:26:16.000000	-1.2613	0.2988	-0.47802	-103.35	20.117	31.273	-1.2151838239634891	0.45109578137849177	-0.47802	-100.10629654195715	32.62890714770779	31.273	-1.2151838239634891	0.45109578137849177	-0.28202	-100.10629654195715	32.62890714770779	31.273	-0.8745629750994213	0.3347179995899048	-0.35086103137251	-0.6244324056731083	0.2429307222404972	0.7423401073207652	2.7291	23.263	0.0	0.0	0.0
2021-10-01T23:26:16.000000	-1.2211	0.29091	-0.4901	-110.86	21.969	32.97	-1.1762535024757734	0.43833952139121046	-0.4901	-107.33278123491144	35.38715350771581	32.97	-1.1762535024757734	0.43833952139121046	-0.2941	-107.33278123491144	35.38715350771581	32.97	-0.8745629750994213	0.3347179995899048	-0.35086103137251	-0.6244324056731083	0.2429307222404972	0.7423401073207652	2.7291	23.263	0.0	0.0	0.0
2021-10-01T23:26:16.000000	-1.1809	0.28286	-0.5019	-119.46	24.1	34.386	-1.1373427858151273	0.42542446703767023	-0.5019	-115.60686663080301	38.555855428296816	34.386	-1.1373427858151273	0.42542446703767023	-0.3059	-115.60686663080301	38.555855428296816	34.386	-0.8745629750994213	0.3347179995899048	-0.35086103137251	-0.6244324056731083	0.2429307222404972	0.7423401073207652	2.7291	23.263	0.0	0.0	0.0
2021-10-01T23:26:16.000000	-1.1405	0.27464	-0.51324	-129.29	26.542	35.407	-1.0982544063254183	0.4123161876361433	-0.51324	-125.06357683469463	42.18392600638815	35.407	-1.0982544063254183	0.4123161876361433	-0.31724	-125.06357683469463	42.18392600638815	35.407	-0.8745629750994213	0.3347179995899048	-0.35086103137251	-0.6244324056731083	0.2429307222404972	0.7423401073207652	2.7291	23.263	0.0	0.0	0.0
2021-10-01T23:26:16.000000	-1.1	0.26626	-0.52397	-140.48	29.332	35.907	-1.0590863851838663	0.3990368608514392	-0.52397	-135.82739865291197	46.32401536118091	35.907	-1.0590863851838663	0.3990368608514392	-0.32797000000000004	-135.82739865291197	46.32401536118091	35.907	-0.8745629750994213	0.3347179995899048	-0.35086103137251	-0.6244324056731083	0.2429307222404972	0.7423401073207652	2.7291	23.263	0.0	0.0	0.0
2021-10-01T23:26:16.000000	-1.0594	0.2577	-0.53392	-153.19	32.516	35.749	-1.0198411729938557	0.3855666373877754	-0.53392	-148.0514900639316	51.04138170004376	35.749	-1.0198411729938557	0.3855666373877754	-0.33791999999999994	-148.0514900639316	51.04138170004376	35.749	-0.8745629750994213	0.3347179995899048	-0.35086103137251	-0.6244324056731083	0.2429307222404972	0.7423401073207652	2.7291	23.263	0.0	0.0	0.0
2021-10-01T23:26:16.000000	-1.0186	0.24897	-0.54293	-167.62	36.145	34.77	-0.9804182979747823	0.37190318887612506	-0.54293	-161.9280949869489	56.41114676105825	34.77	-0.9804182979747823	0.37190318887612506	-0.34693	-161.9280949869489	56.41114676105825	34.77	-0.8745629750994213	0.3347179995899048	-0.35086103137251	-0.6244324056731083	0.2429307222404972	0.7423401073207652	2.7291	23.263	0.0	0.0	0.0
2021-10-01T23:26:16.000000	-0.97755	0.24006	-0.55085	-183.99	40.283	32.781	-0.9407693621888822	0.3580304641601378	-0.55085	-177.6677137447423	62.5237849279481	32.781	-0.9407693621888822	0.3580304641601378	-0.35484999999999994	-177.6677137447423	62.5237849279481	32.781	-0.8745629750994213	0.3347179995899048	-0.35086103137251	-0.6244324056731083	0.2429307222404972	0.7423401073207652	2.7291	23.263	0.0	0.0	0.0
2021-10-01T23:26:16.000000	-0.93635	0.23097	-0.55754	-202.6	45.005	29.554	-0.9009936121150671	0.34396071625673175	-0.55754	-195.55889601135863	69.49049011065195	29.554	-0.9009936121150671	0.34396071625673175	-0.36154000000000003	-195.55889601135863	69.49049011065195	29.554	-0.8745629750994213	0.3347179995899048	-0.35086103137251	-0.6244324056731083	0.2429307222404972	0.7423401073207652	2.7291	23.263	0.0	0.0	0.0
2021-10-01T23:26:16.000000	-0.895	0.22172	-0.56285	-223.79	50.404	24.804	-0.8610885971499534	0.3297137944616894	-0.56285	-215.92768450936427	77.44522179207986	24.804	-0.8610885971499534	0.3297137944616894	-0.36684999999999995	-215.92768450936427	77.44522179207986	24.804	-0.8745629750994213	0.3347179995899048	-0.35086103137251	-0.6244324056731083	0.2429307222404972	0.7423401073207652	2.7291	23.263	0.0	0.0	0.0
2021-10-01T23:26:16.000000	-0.85351	0.21231	-0.56668	-247.98	56.593	18.181	-0.8210642419414323	0.3152909240767025	-0.56668	-239.17706854107138	86.55159116445888	18.181	-0.8210642419414323	0.3152909240767025	-0.37067999999999995	-239.17706854107138	86.55159116445888	18.181	-0.8745629750994213	0.3347179995899048	-0.35086103137251	-0.6244324056731083	0.2429307222404972	0.7423401073207652	2.7291	23.263	0.0	0.0	0.0
2021-10-01T23:26:16.000000	-0.81194	0.20276	-0.56891	-275.72	63.711	9.2391	-0.7809776437734673	0.30071930620770443	-0.56891	-265.83587204697875	97.01494242652687	9.2391	-0.7809776437734673	0.30071930620770443	-0.37291	-265.83587204697875	97.01494242652687	9.2391	-0.8745629750994213	0.3347179995899048	-0.35086103137251	-0.6244324056731083	0.2429307222404972	0.7423401073207652	2.7291	23.263	0.0	0.0	0.0
2021-10-01T23:26:16.000000	-0.77034	0.19309	-0.56944	-307.65	71.931	-2.5904	-0.7408759752821308	0.28602491665893665	-0.56944	-296.5180747728537	109.0853912950781	-2.5904	-0.7408759752821308	0.28602491665893665	-0.37343999999999994	-296.5180747728537	109.0853912950781	-2.5904	-0.8745629750994213	0.3347179995899048	-0.35086103137251	-0.6244324056731083	0.2429307222404972	0.7423401073207652	2.7291	23.263	0.0	0.0	0.0
