# Supplementary material for: Direct evidence of substorm-related impulsive injections of electrons at Mercury
Source: Nat Commun. 2023 Jul 18;14:4019. doi: 10.1038/s41467-023-39565-4 (PMC10354196; doi:10.1038/s41467-023-39565-4)
Supplement: Supplementary file 3 — SourceDatafile [file 41467_2023_39565_MOESM3_ESM.zip › SourceDataFile/FieldLinetracing/Final_KT17tracing_001568.txt]

2021-10-01T23:41:08.000000	0.22633	-0.1959	0.73225	-272.4	265.08	-554.71	0.20062089557835017	-0.22215610537939467	0.73225	-237.86711130899684	296.4597843848525	-554.71	0.20062089557835017	-0.22215610537939467	0.92825	-237.86711130899684	296.4597843848525	-554.71	0.3425495611543865	-0.4566836949773612	-0.8210358097517804	0.2171914109463451	-0.24198006746079564	0.9456603713610953	1.7392	6.2484	0.0	0.0	0.0
2021-10-01T23:41:08.000000	0.24008	-0.20946	0.75993	-239.89	240.07	-478.03	0.21260577733461555	-0.2372987177461013	0.75993	-208.66656054600708	267.6547842088752	-478.03	0.21260577733461555	-0.2372987177461013	0.95593	-208.66656054600708	267.6547842088752	-478.03	0.3425495611543865	-0.4566836949773612	-0.8210358097517804	0.2171914109463451	-0.24198006746079564	0.9456603713610953	1.7392	6.2484	0.0	0.0	0.0
2021-10-01T23:41:08.000000	0.25394	-0.22355	0.78728	-211.53	218.5	-413.1	0.2246348892280173	-0.25298081476965084	0.78728	-183.16323487587152	242.7723631095729	-413.1	0.2246348892280173	-0.25298081476965084	0.9832799999999999	-183.16323487587152	242.7723631095729	-413.1	0.3425495611543865	-0.4566836949773612	-0.8210358097517804	0.2171914109463451	-0.24198006746079564	0.9456603713610953	1.7392	6.2484	0.0	0.0	0.0
2021-10-01T23:41:08.000000	0.2679	-0.23822	0.81428	-186.62	199.82	-357.74	0.2366921801022051	-0.26925079438780736	0.81428	-160.72980053925755	221.18089433450277	-357.74	0.2366921801022051	-0.26925079438780736	1.01028	-160.72980053925755	221.18089433450277	-357.74	0.3425495611543865	-0.4566836949773612	-0.8210358097517804	0.2171914109463451	-0.24198006746079564	0.9456603713610953	1.7392	6.2484	0.0	0.0	0.0
2021-10-01T23:41:08.000000	0.28191	-0.25352	0.8409	-164.63	183.57	-310.26	0.24872190020926377	-0.28615215333156774	0.8409	-140.89661507575624	202.35890309100358	-310.26	0.24872190020926377	-0.28615215333156774	1.0369	-140.89661507575624	202.35890309100358	-310.26	0.3425495611543865	-0.4566836949773612	-0.8210358097517804	0.2171914109463451	-0.24198006746079564	0.9456603713610953	1.7392	6.2484	0.0	0.0	0.0
2021-10-01T23:41:08.000000	0.29592	-0.26951	0.86711	-145.11	169.38	-269.31	0.26066707449958654	-0.3037383129798198	0.86711	-123.26240549286182	185.88403883096933	-269.31	0.26066707449958654	-0.3037383129798198	1.06311	-123.26240549286182	185.88403883096933	-269.31	0.3425495611543865	-0.4566836949773612	-0.8210358097517804	0.2171914109463451	-0.24198006746079564	0.9456603713610953	1.7392	6.2484	0.0	0.0	0.0
2021-10-01T23:41:08.000000	0.3099	-0.28624	0.89287	-127.69	156.98	-233.81	0.2724918025210407	-0.3220552206669442	0.89287	-107.49304296427965	171.44299989874045	-233.81	0.2724918025210407	-0.3220552206669442	1.08887	-107.49304296427965	171.44299989874045	-233.81	0.3425495611543865	-0.4566836949773612	-0.8210358097517804	0.2171914109463451	-0.24198006746079564	0.9456603713610953	1.7392	6.2484	0.0	0.0	0.0
2021-10-01T23:41:08.000000	0.32378	-0.3038	0.91813	-112.08	146.11	-202.88	0.2841155840231616	-0.34118362111211875	0.91813	-93.33257054515286	158.74221170008332	-202.88	0.2841155840231616	-0.34118362111211875	1.11413	-93.33257054515286	158.74221170008332	-202.88	0.3425495611543865	-0.4566836949773612	-0.8210358097517804	0.2171914109463451	-0.24198006746079564	0.9456603713610953	1.7392	6.2484	0.0	0.0	0.0
2021-10-01T23:41:08.000000	0.33749	-0.32227	0.94283	-98.031	136.56	-175.8	0.29545914405717627	-0.36119433438663007	0.94283	-80.55959583851923	147.54274661715647	-175.8	0.29545914405717627	-0.36119433438663007	1.13883	-80.55959583851923	147.54274661715647	-175.8	0.3425495611543865	-0.4566836949773612	-0.8210358097517804	0.2171914109463451	-0.24198006746079564	0.9456603713610953	1.7392	6.2484	0.0	0.0	0.0
2021-10-01T23:41:08.000000	0.35095	-0.34173	0.96689	-85.338	128.19	-152.01	0.3064332830264206	-0.38215695526007315	0.96689	-68.987817786295	137.68054089480094	-152.01	0.3064332830264206	-0.38215695526007315	1.16289	-68.987817786295	137.68054089480094	-152.01	0.3425495611543865	-0.4566836949773612	-0.8210358097517804	0.2171914109463451	-0.24198006746079564	0.9456603713610953	1.7392	6.2484	0.0	0.0	0.0
2021-10-01T23:41:08.000000	0.36407	-0.36229	0.99021	-73.837	120.85	-131.03	0.31693520078126397	-0.4041696271440246	0.99021	-58.47285168844212	128.98662986690306	-131.03	0.31693520078126397	-0.4041696271440246	1.18621	-58.47285168844212	128.98662986690306	-131.03	0.3425495611543865	-0.4566836949773612	-0.8210358097517804	0.2171914109463451	-0.24198006746079564	0.9456603713610953	1.7392	6.2484	0.0	0.0	0.0
2021-10-01T23:41:08.000000	0.37674	-0.38404	1.0127	-63.388	114.43	-112.47	0.3268446984796768	-0.427308193550895	1.0127	-48.88923079309405	121.33468818297422	-112.47	0.3268446984796768	-0.427308193550895	1.2086999999999999	-48.88923079309405	121.33468818297422	-112.47	0.3425495611543865	-0.4566836949773612	-0.8210358097517804	0.2171914109463451	-0.24198006746079564	0.9456603713610953	1.7392	6.2484	0.0	0.0	0.0
2021-10-01T23:41:08.000000	0.38883	-0.40709	1.0342	-53.88	108.84	-96.005	0.3360192773804636	-0.4516658966854936	1.0342	-40.13781922388506	114.62179316321448	-96.005	0.3360192773804636	-0.4516658966854936	1.2302	-40.13781922388506	114.62179316321448	-96.005	0.3425495611543865	-0.4566836949773612	-0.8210358097517804	0.2171914109463451	-0.24198006746079564	0.9456603713610953	1.7392	6.2484	0.0	0.0	0.0
2021-10-01T23:41:08.000000	0.40018	-0.43153	1.0545	-45.223	104.0	-81.368	0.344289115402139	-0.4773124535517721	1.0545	-32.139097563329095	108.75751990926794	-81.368	0.344289115402139	-0.4773124535517721	1.2505	-32.139097563329095	108.75751990926794	-81.368	0.3425495611543865	-0.4566836949773612	-0.8210358097517804	0.2171914109463451	-0.24198006746079564	0.9456603713610953	1.7392	6.2484	0.0	0.0	0.0
2021-10-01T23:41:08.000000	0.41064	-0.4574	1.0734	-37.343	99.843	-68.338	0.351500441619568	-0.5042691832159175	1.0734	-24.827832938366587	103.66630604774416	-68.338	0.351500441619568	-0.5042691832159175	1.2693999999999999	-24.827832938366587	103.66630604774416	-68.338	0.3425495611543865	-0.4566836949773612	-0.8210358097517804	0.2171914109463451	-0.24198006746079564	0.9456603713610953	1.7392	6.2484	0.0	0.0	0.0
2021-10-01T23:41:08.000000	0.42003	-0.48475	1.0908	-30.184	96.306	-56.73	0.3574684858622501	-0.5325636534869332	1.0908	-18.156166721465407	99.27876460745445	-56.73	0.3574684858622501	-0.5325636534869332	1.2868	-18.156166721465407	99.27876460745445	-56.73	0.3425495611543865	-0.4566836949773612	-0.8210358097517804	0.2171914109463451	-0.24198006746079564	0.9456603713610953	1.7392	6.2484	0.0	0.0	0.0
2021-10-01T23:41:08.000000	0.42819	-0.51353	1.1065	-23.7	93.333	-46.386	0.3620405802723854	-0.562126636298294	1.1065	-12.085307221800319	95.53368117242577	-46.386	0.3620405802723854	-0.562126636298294	1.3025	-12.085307221800319	95.53368117242577	-46.386	0.3425495611543865	-0.4566836949773612	-0.8210358097517804	0.2171914109463451	-0.24198006746079564	0.9456603713610953	1.7392	6.2484	0.0	0.0	0.0
2021-10-01T23:41:08.000000	0.43496	-0.54365	1.1201	-17.849	90.868	-37.166	0.3650689581989415	-0.5928492049919099	1.1201	-6.580432607702566	92.37033144736183	-37.166	0.3650689581989415	-0.5928492049919099	1.3161	-6.580432607702566	92.37033144736183	-37.166	0.3425495611543865	-0.4566836949773612	-0.8210358097517804	0.2171914109463451	-0.24198006746079564	0.9456603713610953	1.7392	6.2484	0.0	0.0	0.0
2021-10-01T23:41:08.000000	0.44023	-0.57493	1.1315	-12.595	88.852	-28.946	0.3664665039455679	-0.6245392375871296	1.1315	-1.6130434267456426	89.72574892361408	-28.946	0.3664665039455679	-0.6245392375871296	1.3275	-1.6130434267456426	89.72574892361408	-28.946	0.3425495611543865	-0.4566836949773612	-0.8210358097517804	0.2171914109463451	-0.24198006746079564	0.9456603713610953	1.7392	6.2484	0.0	0.0	0.0
2021-10-01T23:41:08.000000	0.44396	-0.60717	1.1408	-7.899	87.221	-21.608	0.3662180249545367	-0.6569933399193619	1.1408	2.8477245170183902	87.53163717808077	-21.608	0.3662180249545367	-0.6569933399193619	1.3368	2.8477245170183902	87.53163717808077	-21.608	0.3425495611543865	-0.4566836949773612	-0.8210358097517804	0.2171914109463451	-0.24198006746079564	0.9456603713610953	1.7392	6.2484	0.0	0.0	0.0
2021-10-01T23:41:08.000000	0.44616	-0.64012	1.1477	-3.7181	85.91	-15.041	0.36436407841603446	-0.6899646210930194	1.1477	6.8364835020458585	85.71822945521129	-15.041	0.36436407841603446	-0.6899646210930194	1.3437	6.8364835020458585	85.71822945521129	-15.041	0.3425495611543865	-0.4566836949773612	-0.8210358097517804	0.2171914109463451	-0.24198006746079564	0.9456603713610953	1.7392	6.2484	0.0	0.0	0.0
2021-10-01T23:41:08.000000	0.44687	-0.67352	1.1524	-0.0067495	84.856	-9.1388	0.36097622076561353	-0.7231999414696982	1.1524	10.39072139505501	84.21741916281984	-9.1388	0.36097622076561353	-0.7231999414696982	1.3484	10.39072139505501	84.21741916281984	-9.1388	0.3425495611543865	-0.4566836949773612	-0.8210358097517804	0.2171914109463451	-0.24198006746079564	0.9456603713610953	1.7392	6.2484	0.0	0.0	0.0
2021-10-01T23:41:08.000000	0.4462	-0.70716	1.155	3.2825	83.997	-3.8054	0.35618935446560523	-0.7565043617622937	1.155	13.54993229110302	82.9618596112486	-3.8054	0.35618935446560523	-0.7565043617622937	1.351	13.54993229110302	82.9618596112486	-3.8054	0.3425495611543865	-0.4566836949773612	-0.8210358097517804	0.2171914109463451	-0.24198006746079564	0.9456603713610953	1.7392	6.2484	0.0	0.0	0.0
2021-10-01T23:41:08.000000	0.44428	-0.74085	1.1555	6.1964	83.278	1.047	0.35015578067073966	-0.789705242582867	1.1555	16.35377624847333	81.89123676789153	1.047	0.35015578067073966	-0.789705242582867	1.3515	16.35377624847333	81.89123676789153	1.047	0.3425495611543865	-0.4566836949773612	-0.8210358097517804	0.2171914109463451	-0.24198006746079564	0.9456603713610953	1.7392	6.2484	0.0	0.0	0.0
2021-10-01T23:41:08.000000	0.44124	-0.77443	1.1542	8.779	82.654	5.495	0.3430241246306714	-0.8226597184871528	1.1542	18.840456987281	80.95549232455086	5.495	0.3430241246306714	-0.8226597184871528	1.3501999999999998	18.840456987281	80.95549232455086	5.495	0.3425495611543865	-0.4566836949773612	-0.8210358097517804	0.2171914109463451	-0.24198006746079564	0.9456603713610953	1.7392	6.2484	0.0	0.0	0.0
2021-10-01T23:41:08.000000	0.43721	-0.80779	1.1511	11.07	82.085	9.6039	0.33493688508659586	-0.8552745472703419	1.1511	21.044474152886746	80.11006324194533	9.6039	0.33493688508659586	-0.8552745472703419	1.3471	21.044474152886746	80.11006324194533	9.6039	0.3425495611543865	-0.4566836949773612	-0.8210358097517804	0.2171914109463451	-0.24198006746079564	0.9456603713610953	1.7392	6.2484	0.0	0.0	0.0
2021-10-01T23:41:08.000000	0.43231	-0.84085	1.1465	13.105	81.54	13.429	0.326022960226742	-0.8874850353696068	1.1465	22.997361056538523	79.31982103758936	13.429	0.326022960226742	-0.8874850353696068	1.3425	22.997361056538523	79.31982103758936	13.429	0.3425495611543865	-0.4566836949773612	-0.8210358097517804	0.2171914109463451	-0.24198006746079564	0.9456603713610953	1.7392	6.2484	0.0	0.0	0.0
2021-10-01T23:41:08.000000	0.42667	-0.87355	1.1403	14.914	80.994	17.015	0.31641872228384604	-0.9192475638195939	1.1403	24.725828387680323	78.55627818667952	17.015	0.31641872228384604	-0.9192475638195939	1.3363	24.725828387680323	78.55627818667952	17.015	0.3425495611543865	-0.4566836949773612	-0.8210358097517804	0.2171914109463451	-0.24198006746079564	0.9456603713610953	1.7392	6.2484	0.0	0.0	0.0
2021-10-01T23:41:08.000000	0.42037	-0.90585	1.1328	16.522	80.429	20.399	0.3062084696478049	-0.9505322364422731	1.1328	26.252482222994836	77.79850706878211	20.399	0.3062084696478049	-0.9505322364422731	1.3288	26.252482222994836	77.79850706878211	20.399	0.3425495611543865	-0.4566836949773612	-0.8210358097517804	0.2171914109463451	-0.24198006746079564	0.9456603713610953	1.7392	6.2484	0.0	0.0	0.0
2021-10-01T23:41:08.000000	0.41352	-0.93771	1.1241	17.952	79.831	23.611	0.2955062746521888	-0.9813128329646897	1.1241	27.598433830263225	77.02979498295826	23.611	0.2955062746521888	-0.9813128329646897	1.3201	27.598433830263225	77.02979498295826	23.611	0.3425495611543865	-0.4566836949773612	-0.8210358097517804	0.2171914109463451	-0.24198006746079564	0.9456603713610953	1.7392	6.2484	0.0	0.0	0.0
2021-10-01T23:41:08.000000	0.40617	-0.96912	1.1141	19.221	79.188	26.675	0.28436298583814557	-1.0115855552474118	1.1141	28.77908474887031	76.23614933886246	26.675	0.28436298583814557	-1.0115855552474118	1.3101	28.77908474887031	76.23614933886246	26.675	0.3425495611543865	-0.4566836949773612	-0.8210358097517804	0.2171914109463451	-0.24198006746079564	0.9456603713610953	1.7392	6.2484	0.0	0.0	0.0
2021-10-01T23:41:08.000000	0.39841	-1.0	1.1031	20.343	78.495	29.611	0.27287772745023053	-1.0412820338225364	1.1031	29.80771683501785	75.41089239018058	29.611	0.27287772745023053	-1.0412820338225364	1.2991	29.80771683501785	75.41089239018058	29.611	0.3425495611543865	-0.4566836949773612	-0.8210358097517804	0.2171914109463451	-0.24198006746079564	0.9456603713610953	1.7392	6.2484	0.0	0.0	0.0
2021-10-01T23:41:08.000000	0.39028	-1.0305	1.091	21.332	77.745	32.432	0.2610718185546309	-1.070556039615198	1.091	30.69736688456922	74.54536146102018	32.432	0.2610718185546309	-1.070556039615198	1.287	30.69736688456922	74.54536146102018	32.432	0.3425495611543865	-0.4566836949773612	-0.8210358097517804	0.2171914109463451	-0.24198006746079564	0.9456603713610953	1.7392	6.2484	0.0	0.0	0.0
2021-10-01T23:41:08.000000	0.38185	-1.0604	1.0779	22.197	76.937	35.153	0.24904168832380522	-1.0991978074836342	1.0779	31.456844550457312	73.63746131506954	35.153	0.24904168832380522	-1.0991978074836342	1.2739	31.456844550457312	73.63746131506954	35.153	0.3425495611543865	-0.4566836949773612	-0.8210358097517804	0.2171914109463451	-0.24198006746079564	0.9456603713610953	1.7392	6.2484	0.0	0.0	0.0
2021-10-01T23:41:08.000000	0.37316	-1.0899	1.0639	22.947	76.068	37.78	0.23680252931548168	-1.1274107315924353	1.0639	32.094714425276635	72.68311178643866	37.78	0.23680252931548168	-1.1274107315924353	1.2599	32.094714425276635	72.68311178643866	37.78	0.3425495611543865	-0.4566836949773612	-0.8210358097517804	0.2171914109463451	-0.24198006746079564	0.9456603713610953	1.7392	6.2484	0.0	0.0	0.0
2021-10-01T23:41:08.000000	0.36426	-1.1188	1.049	23.589	75.137	40.321	0.22442847080295275	-1.155002445492237	1.049	32.617801232381844	71.68046269915413	40.321	0.22442847080295275	-1.155002445492237	1.2449999999999999	32.617801232381844	71.68046269915413	40.321	0.3425495611543865	-0.4566836949773612	-0.8210358097517804	0.2171914109463451	-0.24198006746079564	0.9456603713610953	1.7392	6.2484	0.0	0.0	0.0
2021-10-01T23:41:08.000000	0.35518	-1.1472	1.0331	24.128	74.144	42.782	0.2119370337129738	-1.1820758715670268	1.0331	33.03106729571853	70.62890140237009	42.782	0.2119370337129738	-1.1820758715670268	1.2290999999999999	33.03106729571853	70.62890140237009	42.782	0.3425495611543865	-0.4566836949773612	-0.8210358097517804	0.2171914109463451	-0.24198006746079564	0.9456603713610953	1.7392	6.2484	0.0	0.0	0.0
2021-10-01T23:41:08.000000	0.34596	-1.1751	1.0165	24.57	73.089	45.165	0.19936791663710943	-1.2086359110235716	1.0165	33.340467404021396	69.52769271507135	45.165	0.19936791663710943	-1.2086359110235716	1.2125	33.340467404021396	69.52769271507135	45.165	0.3425495611543865	-0.4566836949773612	-0.8210358097517804	0.2171914109463451	-0.24198006746079564	0.9456603713610953	1.7392	6.2484	0.0	0.0	0.0
2021-10-01T23:41:08.000000	0.33663	-1.2024	0.99904	24.918	71.972	47.473	0.18676314653595152	-1.234586993288035	0.99904	33.54897895165781	68.37646904675043	47.473	0.18676314653595152	-1.234586993288035	1.19504	33.54897895165781	68.37646904675043	47.473	0.3425495611543865	-0.4566836949773612	-0.8210358097517804	0.2171914109463451	-0.24198006746079564	0.9456603713610953	1.7392	6.2484	0.0	0.0	0.0
2021-10-01T23:41:08.000000	0.32723	-1.2292	0.9808	25.177	70.792	49.708	0.1741501689841466	-1.2600332660460964	0.9808	33.66144173240418	67.17362528177229	49.708	0.1741501689841466	-1.2600332660460964	1.1768	33.66144173240418	67.17362528177229	49.708	0.3425495611543865	-0.4566836949773612	-0.8210358097517804	0.2171914109463451	-0.24198006746079564	0.9456603713610953	1.7392	6.2484	0.0	0.0	0.0
2021-10-01T23:41:08.000000	0.31778	-1.2554	0.9618	25.349	69.551	51.87	0.16156108629439517	-1.284877933422228	0.9618	33.6800857361771	65.92090128937679	51.87	0.16156108629439517	-1.284877933422228	1.1578	33.6800857361771	65.92090128937679	51.87	0.3425495611543865	-0.4566836949773612	-0.8210358097517804	0.2171914109463451	-0.24198006746079564	0.9456603713610953	1.7392	6.2484	0.0	0.0	0.0
2021-10-01T23:41:08.000000	0.30831	-1.2811	0.94207	25.438	68.248	53.961	0.14901341939345264	-1.3092239178004161	0.94207	33.608758291963866	64.6168144840981	53.961	0.14901341939345264	-1.3092239178004161	1.13807	33.608758291963866	64.6168144840981	53.961	0.3425495611543865	-0.4566836949773612	-0.8210358097517804	0.2171914109463451	-0.24198006746079564	0.9456603713610953	1.7392	6.2484	0.0	0.0	0.0
2021-10-01T23:41:08.000000	0.29884	-1.3063	0.92163	25.446	66.883	55.979	0.1365270175771014	-1.3330736697840453	0.92163	33.449444329342725	63.26111980559782	55.979	0.1365270175771014	-1.3330736697840453	1.11763	33.449444329342725	63.26111980559782	55.979	0.3425495611543865	-0.4566836949773612	-0.8210358097517804	0.2171914109463451	-0.24198006746079564	0.9456603713610953	1.7392	6.2484	0.0	0.0	0.0
2021-10-01T23:41:08.000000	0.28941	-1.3308	0.90049	25.377	65.456	57.926	0.1241660854707426	-1.3562335976220585	0.90049	33.20611370747013	61.853327133199265	57.926	0.1241660854707426	-1.3562335976220585	1.09649	33.20611370747013	61.853327133199265	57.926	0.3425495611543865	-0.4566836949773612	-0.8210358097517804	0.2171914109463451	-0.24198006746079564	0.9456603713610953	1.7392	6.2484	0.0	0.0	0.0
2021-10-01T23:41:08.000000	0.28003	-1.3548	0.87867	25.232	63.968	59.801	0.11191604168843097	-1.378903419573972	0.87867	32.879881421304404	60.394306401522336	59.801	0.11191604168843097	-1.378903419573972	1.07467	32.879881421304404	60.394306401522336	59.801	0.3425495611543865	-0.4566836949773612	-0.8210358097517804	0.2171914109463451	-0.24198006746079564	0.9456603713610953	1.7392	6.2484	0.0	0.0	0.0
2021-10-01T23:41:08.000000	0.27073	-1.3782	0.8562	25.015	62.418	61.606	0.09981891319075833	-1.4009875650659487	0.8562	32.47459479983282	58.88257502510119	61.606	0.09981891319075833	-1.4009875650659487	1.0522	32.47459479983282	58.88257502510119	61.606	0.3425495611543865	-0.4566836949773612	-0.8210358097517804	0.2171914109463451	-0.24198006746079564	0.9456603713610953	1.7392	6.2484	0.0	0.0	0.0
2021-10-01T23:41:08.000000	0.26152	-1.401	0.83308	24.729	60.806	63.342	0.0878846246256158	-1.4224872593996807	0.83308	31.993231237422748	57.31776541342829	63.342	0.0878846246256158	-1.4224872593996807	1.02908	31.993231237422748	57.31776541342829	63.342	0.3425495611543865	-0.4566836949773612	-0.8210358097517804	0.2171914109463451	-0.24198006746079564	0.9456603713610953	1.7392	6.2484	0.0	0.0	0.0
2021-10-01T23:41:08.000000	0.25244	-1.4232	0.80933	24.375	59.135	65.008	0.07615287458456826	-1.4434074037819353	0.80933	31.437150789370847	55.702732430701815	65.008	0.07615287458456826	-1.4434074037819353	1.00533	31.437150789370847	55.702732430701815	65.008	0.3425495611543865	-0.4566836949773612	-0.8210358097517804	0.2171914109463451	-0.24198006746079564	0.9456603713610953	1.7392	6.2484	0.0	0.0	0.0
2021-10-01T23:41:08.000000	0.24349	-1.4448	0.78497	23.958	57.403	66.607	0.0646236630676156	-1.4637479982127126	0.78497	30.81107071928435	54.0348784964976	66.607	0.0646236630676156	-1.4637479982127126	0.9809699999999999	30.81107071928435	54.0348784964976	66.607	0.3425495611543865	-0.4566836949773612	-0.8210358097517804	0.2171914109463451	-0.24198006746079564	0.9456603713610953	1.7392	6.2484	0.0	0.0	0.0
2021-10-01T23:41:08.000000	0.2347	-1.4657	0.76	23.481	55.614	68.141	0.0533390170353496	-1.483413472118176	0.76	30.118458542207335	52.31780587946457	68.141	0.0533390170353496	-1.483413472118176	0.956	30.118458542207335	52.31780587946457	68.141	0.3425495611543865	-0.4566836949773612	-0.8210358097517804	0.2171914109463451	-0.24198006746079564	0.9456603713610953	1.7392	6.2484	0.0	0.0	0.0
2021-10-01T23:41:08.000000	0.22608	-1.486	0.73445	22.946	53.767	69.612	0.042296608118743306	-1.5025042972789293	0.73445	29.361176657548864	50.55027705447526	69.612	0.042296608118743306	-1.5025042972789293	0.93045	29.361176657548864	50.55027705447526	69.612	0.3425495611543865	-0.4566836949773612	-0.8210358097517804	0.2171914109463451	-0.24198006746079564	0.9456603713610953	1.7392	6.2484	0.0	0.0	0.0
2021-10-01T23:41:08.000000	0.21767	-1.5056	0.70832	22.357	51.866	71.023	0.03154838792627959	-1.520926128422828	0.70832	28.54368504514213	48.73577176000939	71.023	0.03154838792627959	-1.520926128422828	0.90432	28.54368504514213	48.73577176000939	71.023	0.3425495611543865	-0.4566836949773612	-0.8210358097517804	0.2171914109463451	-0.24198006746079564	0.9456603713610953	1.7392	6.2484	0.0	0.0	0.0
2021-10-01T23:41:08.000000	0.20946	-1.5246	0.68162	21.716	49.912	72.375	0.021072178793149154	-1.538776986727092	0.68162	27.668091164734566	46.87503740051773	72.375	0.021072178793149154	-1.538776986727092	0.8776200000000001	27.668091164734566	46.87503740051773	72.375	0.3425495611543865	-0.4566836949773612	-0.8210358097517804	0.2171914109463451	-0.24198006746079564	0.9456603713610953	1.7392	6.2484	0.0	0.0	0.0
2021-10-01T23:41:08.000000	0.20148	-1.5428	0.65437	21.028	47.908	73.671	0.01092226069686189	-1.5558620551389732	0.65437	26.7397249307793	44.97043871952173	73.671	0.01092226069686189	-1.5558620551389732	0.8503700000000001	26.7397249307793	44.97043871952173	73.671	0.3425495611543865	-0.4566836949773612	-0.8210358097517804	0.2171914109463451	-0.24198006746079564	0.9456603713610953	1.7392	6.2484	0.0	0.0	0.0
2021-10-01T23:41:08.000000	0.19376	-1.5603	0.62659	20.294	45.857	74.914	0.0011161545641731885	-1.5722842560424588	0.62659	25.759946398573014	43.024830581219554	74.914	0.0011161545641731885	-1.5722842560424588	0.8225899999999999	25.759946398573014	43.024830581219554	74.914	0.3425495611543865	-0.4566836949773612	-0.8210358097517804	0.2171914109463451	-0.24198006746079564	0.9456603713610953	1.7392	6.2484	0.0	0.0	0.0
2021-10-01T23:41:08.000000	0.18629	-1.5771	0.59829	19.518	43.763	76.107	-0.008356064252808049	-1.5880423641358572	0.59829	24.733215547948895	41.041692724090936	76.107	-0.008356064252808049	-1.5880423641358572	0.7942899999999999	24.733215547948895	41.041692724090936	76.107	0.3425495611543865	-0.4566836949773612	-0.8210358097517804	0.2171914109463451	-0.24198006746079564	0.9456603713610953	1.7392	6.2484	0.0	0.0	0.0
2021-10-01T23:41:08.000000	0.17911	-1.5932	0.56948	18.703	41.629	77.251	-0.01745469716251724	-1.6031412806259355	0.56948	23.662877363781853	39.023634951995696	77.251	-0.01745469716251724	-1.6031412806259355	0.7654799999999999	23.662877363781853	39.023634951995696	77.251	0.3425495611543865	-0.4566836949773612	-0.8210358097517804	0.2171914109463451	-0.24198006746079564	0.9456603713610953	1.7392	6.2484	0.0	0.0	0.0
2021-10-01T23:41:08.000000	0.17223	-1.6085	0.54018	17.852	39.458	78.348	-0.026157566500144863	-1.6174829843354737	0.54018	22.5522768309468	36.97326706879364	78.348	-0.026157566500144863	-1.6174829843354737	0.7361800000000001	22.5522768309468	36.97326706879364	78.348	0.3425495611543865	-0.4566836949773612	-0.8210358097517804	0.2171914109463451	-0.24198006746079564	0.9456603713610953	1.7392	6.2484	0.0	0.0	0.0
2021-10-01T23:41:08.000000	0.16566	-1.6229	0.51041	16.966	37.254	79.398	-0.03444249460088153	-1.6309694540872517	0.51041	21.402896534909566	34.894436403472056	79.398	-0.03444249460088153	-1.6309694540872517	0.70641	21.402896534909566	34.894436403472056	79.398	0.3425495611543865	-0.4566836949773612	-0.8210358097517804	0.2171914109463451	-0.24198006746079564	0.9456603713610953	1.7392	6.2484	0.0	0.0	0.0
2021-10-01T23:41:08.000000	0.15941	-1.6366	0.48019	16.048	35.02	80.402	-0.04232406285067247	-1.6438004081407853	0.48019	20.218081460545065	32.78975275989077	80.402	-0.04232406285067247	-1.6438004081407853	0.6761900000000001	20.218081460545065	32.78975275989077	80.402	0.3425495611543865	-0.4566836949773612	-0.8210358097517804	0.2171914109463451	-0.24198006746079564	0.9456603713610953	1.7392	6.2484	0.0	0.0	0.0
2021-10-01T23:41:08.000000	0.15351	-1.6494	0.44954	15.1	32.758	81.359	-0.049747991272007686	-1.655781029443326	0.44954	19.000061597769903	30.660956007289617	81.359	-0.049747991272007686	-1.655781029443326	0.64554	19.000061597769903	30.660956007289617	81.359	0.3425495611543865	-0.4566836949773612	-0.8210358097517804	0.2171914109463451	-0.24198006746079564	0.9456603713610953	1.7392	6.2484	0.0	0.0	0.0
2021-10-01T23:41:08.000000	0.14797	-1.6614	0.41849	14.124	30.472	82.269	-0.05671660823391428	-1.6670117897754773	0.41849	17.75131199683904	28.51177094448674	82.269	-0.05671660823391428	-1.6670117897754773	0.61449	17.75131199683904	28.51177094448674	82.269	0.3425495611543865	-0.4566836949773612	-0.8210358097517804	0.2171914109463451	-0.24198006746079564	0.9456603713610953	1.7392	6.2484	0.0	0.0	0.0
2021-10-01T23:41:08.000000	0.14279	-1.6726	0.38706	13.122	28.164	83.129	-0.0632299137363922	-1.67749268913724	0.38706	16.47406264766908	26.343937440721998	83.129	-0.0632299137363922	-1.67749268913724	0.58306	16.47406264766908	26.343937440721998	83.129	0.3425495611543865	-0.4566836949773612	-0.8210358097517804	0.2171914109463451	-0.24198006746079564	0.9456603713610953	1.7392	6.2484	0.0	0.0	0.0
2021-10-01T23:41:08.000000	0.13799	-1.6829	0.35527	12.095	25.836	83.938	-0.06925580546674082	-1.687126931653085	0.35527	15.169551075387506	24.159317895404445	83.938	-0.06925580546674082	-1.687126931653085	0.5512699999999999	15.169551075387506	24.159317895404445	83.938	0.3425495611543865	-0.4566836949773612	-0.8210358097517804	0.2171914109463451	-0.24198006746079564	0.9456603713610953	1.7392	6.2484	0.0	0.0	0.0
2021-10-01T23:41:08.000000	0.13358	-1.6923	0.32316	11.045	23.489	84.691	-0.07478435877706893	-1.6959157426247042	0.32316	13.839884739741741	21.958659712984847	84.691	-0.07478435877706893	-1.6959157426247042	0.5191600000000001	13.839884739741741	21.958659712984847	84.691	0.3425495611543865	-0.4566836949773612	-0.8210358097517804	0.2171914109463451	-0.24198006746079564	0.9456603713610953	1.7392	6.2484	0.0	0.0	0.0
2021-10-01T23:41:08.000000	0.12958	-1.7008	0.29074	9.9739	21.126	85.386	-0.0797957243715943	-1.703861572655482	0.29074	12.487316914338653	19.744707480509092	85.386	-0.0797957243715943	-1.703861572655482	0.48674	12.487316914338653	19.744707480509092	85.386	0.3425495611543865	-0.4566836949773612	-0.8210358097517804	0.2171914109463451	-0.24198006746079564	0.9456603713610953	1.7392	6.2484	0.0	0.0	0.0
2021-10-01T23:41:08.000000	0.12598	-1.7084	0.25806	8.8826	18.747	86.019	-0.08429982689820789	-1.7109631964437257	0.25806	11.11274081748845	17.51735092082493	86.019	-0.08429982689820789	-1.7109631964437257	0.45406	11.11274081748845	17.51735092082493	86.019	0.3425495611543865	-0.4566836949773612	-0.8210358097517804	0.2171914109463451	-0.24198006746079564	0.9456603713610953	1.7392	6.2484	0.0	0.0	0.0
2021-10-01T23:41:08.000000	0.1228	-1.7151	0.22513	7.773	16.353	86.585	-0.08827681706112757	-1.71722306459282	0.22513	9.718164662459642	15.277349691400033	86.585	-0.08827681706112757	-1.71722306459282	0.42113	9.718164662459642	15.277349691400033	86.585	0.3425495611543865	-0.4566836949773612	-0.8210358097517804	0.2171914109463451	-0.24198006746079564	0.9456603713610953	1.7392	6.2484	0.0	0.0	0.0
2021-10-01T23:41:08.000000	0.12005	-1.7208	0.192	6.647	13.945	87.083	-0.09170451719554373	-1.7225431559255437	0.192	8.305596662520735	13.025463449702064	87.083	-0.09170451719554373	-1.7225431559255437	0.388	8.305596662520735	13.025463449702064	87.083	0.3425495611543865	-0.4566836949773612	-0.8210358097517804	0.2171914109463451	-0.24198006746079564	0.9456603713610953	1.7392	6.2484	0.0	0.0	0.0
2021-10-01T23:41:08.000000	0.11773	-1.7257	0.15868	5.5064	11.526	87.506	-0.09460743333529292	-1.7271219633997212	0.15868	6.877190844799689	10.76444903579386	87.506	-0.09460743333529292	-1.7271219633997212	0.35468	6.877190844799689	10.76444903579386	87.506	0.3425495611543865	-0.4566836949773612	-0.8210358097517804	0.2171914109463451	-0.24198006746079564	0.9456603713610953	1.7392	6.2484	0.0	0.0	0.0
2021-10-01T23:41:08.000000	0.11585	-1.7296	0.12522	4.3536	9.0958	87.854	-0.09695113479864749	-1.7307622193592205	0.12522	5.435304618756552	8.493813884311551	87.854	-0.09695113479864749	-1.7307622193592205	0.32122	5.435304618756552	8.493813884311551	87.854	0.3425495611543865	-0.4566836949773612	-0.8210358097517804	0.2171914109463451	-0.24198006746079564	0.9456603713610953	1.7392	6.2484	0.0	0.0	0.0
2021-10-01T23:41:08.000000	0.11441	-1.7326	0.091632	3.1907	6.6568	88.121	-0.09874787460252564	-1.733563170282953	0.091632	3.9823162328545134	6.215682597393743	88.121	-0.09874787460252564	-1.733563170282953	0.287632	3.9823162328545134	6.215682597393743	88.121	0.3425495611543865	-0.4566836949773612	-0.8210358097517804	0.2171914109463451	-0.24198006746079564	0.9456603713610953	1.7392	6.2484	0.0	0.0	0.0
2021-10-01T23:41:08.000000	0.11342	-1.7347	0.057962	2.0204	4.2111	88.307	-0.09998772809903621	-1.7355260414726115	0.057962	2.521162655379474	3.931808519640792	88.307	-0.09998772809903621	-1.7355260414726115	0.253962	2.521162655379474	3.931808519640792	88.307	0.3425495611543865	-0.4566836949773612	-0.8210358097517804	0.2171914109463451	-0.24198006746079564	0.9456603713610953	1.7392	6.2484	0.0	0.0	0.0
2021-10-01T23:41:08.000000	0.11287	-1.7358	0.024237	0.84534	1.7609	88.41	-0.10066836691915217	-1.7365503611475916	0.024237	1.05473355974691	1.6440515939421154	88.41	-0.10066836691915217	-1.7365503611475916	0.22023700000000002	1.05473355974691	1.6440515939421154	88.41	0.3425495611543865	-0.4566836949773612	-0.8210358097517804	0.2171914109463451	-0.24198006746079564	0.9456603713610953	1.7392	6.2484	0.0	0.0	0.0
2021-10-01T23:41:08.000000	0.11277	-1.7361	-0.0095112	-0.33177	-0.69105	88.429	-0.10080437244881875	-1.7368358475674088	-0.0095112	-0.41394451649941655	-0.6451909582906942	88.429	-0.10080437244881875	-1.7368358475674088	0.1864888	-0.41394451649941655	-0.6451909582906942	88.429	0.3425495611543865	-0.4566836949773612	-0.8210358097517804	0.2171914109463451	-0.24198006746079564	0.9456603713610953	1.7392	6.2484	0.0	0.0	0.0
2021-10-01T23:41:08.000000	0.11312	-1.7353	-0.04325	-1.5081	-3.1423	88.363	-0.10035898563728131	-1.736084761295328	-0.04325	-1.881762699091803	-2.9338343587030833	88.363	-0.10035898563728131	-1.736084761295328	0.15275	-1.881762699091803	-2.9338343587030833	88.363	0.3425495611543865	-0.4566836949773612	-0.8210358097517804	0.2171914109463451	-0.24198006746079564	0.9456603713610953	1.7392	6.2484	0.0	0.0	0.0
2021-10-01T23:41:08.000000	0.11392	-1.7337	-0.076948	-2.6808	-5.5902	88.213	-0.09936896553529448	-1.734594841768084	-0.076948	-3.345567758432928	-5.219597786586058	88.213	-0.09936896553529448	-1.734594841768084	0.119052	-3.345567758432928	-5.219597786586058	88.213	0.3425495611543865	-0.4566836949773612	-0.8210358097517804	0.2171914109463451	-0.24198006746079564	0.9456603713610953	1.7392	6.2484	0.0	0.0	0.0
2021-10-01T23:41:08.000000	0.11517	-1.7311	-0.11057	-3.8472	-8.0324	87.98	-0.09780980610902183	-1.7321675960278542	-0.11057	-4.802421867638266	-7.500476105236906	87.98	-0.09780980610902183	-1.7321675960278542	0.08543	-4.802421867638266	-7.500476105236906	87.98	0.3425495611543865	-0.4566836949773612	-0.8210358097517804	0.2171914109463451	-0.24198006746079564	0.9456603713610953	1.7392	6.2484	0.0	0.0	0.0
2021-10-01T23:41:08.000000	0.11686	-1.7275	-0.14409	-5.0047	-10.467	87.668	-0.09569143200635452	-1.7288017987729458	-0.14409	-6.249511810934662	-9.774902209996178	87.668	-0.09569143200635452	-1.7288017987729458	0.05191000000000001	-6.249511810934662	-9.774902209996178	87.668	0.3425495611543865	-0.4566836949773612	-0.8210358097517804	0.2171914109463451	-0.24198006746079564	0.9456603713610953	1.7392	6.2484	0.0	0.0	0.0
2021-10-01T23:41:08.000000	0.11899	-1.7231	-0.17748	-6.1509	-12.891	87.277	-0.09303834926112911	-1.724695942961183	-0.17748	-7.684088082320684	-12.040192778902554	87.277	-0.09303834926112911	-1.724695942961183	0.01852000000000001	-7.684088082320684	-12.040192778902554	87.277	0.3425495611543865	-0.4566836949773612	-0.8210358097517804	0.2171914109463451	-0.24198006746079564	0.9456603713610953	1.7392	6.2484	0.0	0.0	0.0
2021-10-01T23:41:08.000000	0.12155	-1.7177	-0.2107	-7.2836	-15.304	86.811	-0.0898359764874002	-1.71965031033305	-0.2107	-9.103918247192597	-14.296220392412591	86.811	-0.0898359764874002	-1.71965031033305	-0.01469999999999999	-9.103918247192597	-14.296220392412591	86.811	0.3425495611543865	-0.4566836949773612	-0.8210358097517804	0.2171914109463451	-0.24198006746079564	0.9456603713610953	1.7392	6.2484	0.0	0.0	0.0
2021-10-01T23:41:08.000000	0.12454	-1.7114	-0.24372	-8.4006	-17.704	86.274	-0.08609656670208608	-1.7137641473674587	-0.24372	-10.506573822675978	-16.541269687320252	86.274	-0.08609656670208608	-1.7137641473674587	-0.047719999999999985	-10.506573822675978	-16.541269687320252	86.274	0.3425495611543865	-0.4566836949773612	-0.8210358097517804	0.2171914109463451	-0.24198006746079564	0.9456603713610953	1.7392	6.2484	0.0	0.0	0.0
2021-10-01T23:41:08.000000	0.12796	-1.7042	-0.27651	-9.5001	-20.09	85.67	-0.08182011990518678	-1.7070374540644093	-0.27651	-11.89014584198123	-18.774568753140947	85.67	-0.08182011990518678	-1.7070374540644093	-0.08050999999999997	-11.89014584198123	-18.774568753140947	85.67	0.3425495611543865	-0.4566836949773612	-0.8210358097517804	0.2171914109463451	-0.24198006746079564	0.9456603713610953	1.7392	6.2484	0.0	0.0	0.0
2021-10-01T23:41:08.000000	0.13178	-1.6961	-0.30905	-10.58	-22.46	85.002	-0.07703641004037579	-1.6994665545188261	-0.30905	-13.25230506871284	-20.99438997365172	85.002	-0.07703641004037579	-1.6994665545188261	-0.11304999999999998	-13.25230506871284	-20.99438997365172	85.002	0.3425495611543865	-0.4566836949773612	-0.8210358097517804	0.2171914109463451	-0.24198006746079564	0.9456603713610953	1.7392	6.2484	0.0	0.0	0.0
2021-10-01T23:41:08.000000	0.13602	-1.6871	-0.34129	-11.64	-24.814	84.273	-0.0717255878118708	-1.6910538993340931	-0.34129	-14.59275376343407	-23.20077010790333	84.273	-0.0717255878118708	-1.6910538993340931	-0.14528999999999997	-14.59275376343407	-23.20077010790333	84.273	0.3425495611543865	-0.4566836949773612	-0.8210358097517804	0.2171914109463451	-0.24198006746079564	0.9456603713610953	1.7392	6.2484	0.0	0.0	0.0
2021-10-01T23:41:08.000000	0.14065	-1.6772	-0.37323	-12.677	-27.151	83.489	-0.06591742716334531	-1.6817958126051347	-0.37323	-15.90829275512947	-25.393096534631123	83.489	-0.06591742716334531	-1.6817958126051347	-0.17723	-15.90829275512947	-25.393096534631123	83.489	0.3425495611543865	-0.4566836949773612	-0.8210358097517804	0.2171914109463451	-0.24198006746079564	0.9456603713610953	1.7392	6.2484	0.0	0.0	0.0
2021-10-01T23:41:08.000000	0.14566	-1.6664	-0.40482	-13.69	-29.468	82.651	-0.05962185274269055	-1.6716910690302587	-0.40482	-17.197561988502375	-27.568514389636924	82.651	-0.05962185274269055	-1.6716910690302587	-0.20882	-17.197561988502375	-27.568514389636924	82.651	0.3425495611543865	-0.4566836949773612	-0.8210358097517804	0.2171914109463451	-0.24198006746079564	0.9456603713610953	1.7392	6.2484	0.0	0.0	0.0
2021-10-01T23:41:08.000000	0.15105	-1.6548	-0.43604	-14.677	-31.763	81.762	-0.05285111756682476	-1.660838915088377	-0.43604	-18.458331473636186	-29.72528380368086	81.762	-0.05285111756682476	-1.660838915088377	-0.24003999999999998	-18.458331473636186	-29.72528380368086	81.762	0.3425495611543865	-0.4566836949773612	-0.8210358097517804	0.2171914109463451	-0.24198006746079564	0.9456603713610953	1.7392	6.2484	0.0	0.0	0.0
2021-10-01T23:41:08.000000	0.1568	-1.6423	-0.46687	-15.638	-34.036	80.825	-0.04561281791461205	-1.6491376536971947	-0.46687	-19.6906012105309	-31.863404776762938	80.825	-0.04561281791461205	-1.6491376536971947	-0.27087	-19.6906012105309	-31.863404776762938	80.825	0.3425495611543865	-0.4566836949773612	-0.8210358097517804	0.2171914109463451	-0.24198006746079564	0.9456603713610953	1.7392	6.2484	0.0	0.0	0.0
2021-10-01T23:41:08.000000	0.16289	-1.629	-0.49727	-16.569	-36.283	79.842	-0.03793905609875303	-1.6366840807322394	-0.49727	-20.88991121935331	-33.9793975704034	79.842	-0.03793905609875303	-1.6366840807322394	-0.30127	-20.88991121935331	-33.9793975704034	79.842	0.3425495611543865	-0.4566836949773612	-0.8210358097517804	0.2171914109463451	-0.24198006746079564	0.9456603713610953	1.7392	6.2484	0.0	0.0	0.0
2021-10-01T23:41:08.000000	0.16932	-1.6149	-0.52724	-17.469	-38.5	78.812	-0.02982983211924775	-1.6234781961935112	-0.52724	-22.054778914637573	-36.06941485561497	78.812	-0.02982983211924775	-1.6234781961935112	-0.33124000000000003	-22.054778914637573	-36.06941485561497	78.812	0.3425495611543865	-0.4566836949773612	-0.8210358097517804	0.2171914109463451	-0.24198006746079564	0.9456603713610953	1.7392	6.2484	0.0	0.0	0.0
2021-10-01T23:41:08.000000	0.17607	-1.5999	-0.55675	-18.336	-40.686	77.735	-0.02129274225496028	-1.6094183029987152	-0.55675	-23.183096836636263	-38.13270922794688	77.735	-0.02129274225496028	-1.6094183029987152	-0.36074999999999996	-23.183096836636263	-38.13270922794688	77.735	0.3425495611543865	-0.4566836949773612	-0.8210358097517804	0.2171914109463451	-0.24198006746079564	0.9456603713610953	1.7392	6.2484	0.0	0.0	0.0
2021-10-01T23:41:08.000000	0.18313	-1.5842	-0.58578	-19.167	-42.837	76.612	-0.012362217187618346	-1.5947016688039823	-0.58578	-24.271397470305306	-40.16567841875022	76.612	-0.012362217187618346	-1.5947016688039823	-0.38977999999999996	-24.271397470305306	-40.16567841875022	76.612	0.3425495611543865	-0.4566836949773612	-0.8210358097517804	0.2171914109463451	-0.24198006746079564	0.9456603713610953	1.7392	6.2484	0.0	0.0	0.0
2021-10-01T23:41:08.000000	0.19047	-1.5678	-0.6143	-19.961	-44.949	75.441	-0.0030680308608954654	-1.5793246177042377	-0.6143	-25.318198230178837	-42.16447509903768	75.441	-0.0030680308608954654	-1.5793246177042377	-0.41829999999999995	-25.318198230178837	-42.16447509903768	75.441	0.3425495611543865	-0.4566836949773612	-0.8210358097517804	0.2171914109463451	-0.24198006746079564	0.9456603713610953	1.7392	6.2484	0.0	0.0	0.0
2021-10-01T23:41:08.000000	0.19808	-1.5506	-0.64232	-20.713	-47.019	74.22	0.006592145094235474	-1.5631866779188774	-0.64232	-26.318169201803734	-44.12673452528783	74.22	0.006592145094235474	-1.5631866779188774	-0.44632	-26.318169201803734	-44.12673452528783	74.22	0.3425495611543865	-0.4566836949773612	-0.8210358097517804	0.2171914109463451	-0.24198006746079564	0.9456603713610953	1.7392	6.2484	0.0	0.0	0.0
2021-10-01T23:41:08.000000	0.20595	-1.5326	-0.6698	-21.421	-49.043	72.947	0.016608386029883127	-1.5462866241462099	-0.6698	-27.268835334925015	-46.04873189868256	72.947	0.016608386029883127	-1.5462866241462099	-0.47379999999999994	-27.268835334925015	-46.04873189868256	72.947	0.3425495611543865	-0.4566836949773612	-0.8210358097517804	0.2171914109463451	-0.24198006746079564	0.9456603713610953	1.7392	6.2484	0.0	0.0	0.0
2021-10-01T23:41:08.000000	0.21406	-1.514	-0.69674	-22.083	-51.019	71.62	0.026936336616428774	-1.528820498740675	-0.69674	-28.167966639626083	-47.92872734998199	71.62	0.026936336616428774	-1.528820498740675	-0.50074	-28.167966639626083	-47.92872734998199	71.62	0.3425495611543865	-0.4566836949773612	-0.8210358097517804	0.2171914109463451	-0.24198006746079564	0.9456603713610953	1.7392	6.2484	0.0	0.0	0.0
2021-10-01T23:41:08.000000	0.22239	-1.4946	-0.72311	-22.695	-52.944	70.235	0.03758065359192653	-1.5105873581410654	-0.72311	-29.011225666242918	-49.764233605495505	70.235	0.03758065359192653	-1.5105873581410654	-0.52711	-29.011225666242918	-49.764233605495505	70.235	0.3425495611543865	-0.4566836949773612	-0.8210358097517804	0.2171914109463451	-0.24198006746079564	0.9456603713610953	1.7392	6.2484	0.0	0.0	0.0
2021-10-01T23:41:08.000000	0.23092	-1.4746	-0.74892	-23.254	-54.815	68.791	0.04849698162675739	-1.491783244701821	-0.74892	-29.79526742990062	-51.55264086136328	68.791	0.04849698162675739	-1.491783244701821	-0.5529200000000001	-29.79526742990062	-51.55264086136328	68.791	0.3425495611543865	-0.4566836949773612	-0.8210358097517804	0.2171914109463451	-0.24198006746079564	0.9456603713610953	1.7392	6.2484	0.0	0.0	0.0
2021-10-01T23:41:08.000000	0.23963	-1.454	-0.77415	-23.757	-56.629	67.285	0.05966547142513917	-1.4724057078195587	-0.77415	-30.51674694572428	-53.291339313725516	67.285	0.05966547142513917	-1.4724057078195587	-0.5781499999999999	-30.51674694572428	-53.291339313725516	67.285	0.3425495611543865	-0.4566836949773612	-0.8210358097517804	0.2171914109463451	-0.24198006746079564	0.9456603713610953	1.7392	6.2484	0.0	0.0	0.0
2021-10-01T23:41:08.000000	0.24554	-1.4398	-0.79063	-24.06	-57.807	66.245	0.06727086673122104	-1.459036861113944	-0.79063	-30.961804316124162	-54.42333619404487	66.245	0.06727086673122104	-1.459036861113944	-0.59463	-30.961804316124162	-54.42333619404487	66.245	0.3425495611543865	-0.4566836949773612	-0.8210358097517804	0.2171914109463451	-0.24198006746079564	0.9456603713610953	1.7392	6.2484	0.0	0.0	0.0
2021-10-01T23:41:08.000000	0.24951	-1.4303	-0.80147	-24.247	-58.578	65.536	0.07237498855125532	-1.4500948903889723	-0.80147	-31.24186599212903	-55.165613404818146	65.536	0.07237498855125532	-1.4500948903889723	-0.60547	-31.24186599212903	-55.165613404818146	65.536	0.3425495611543865	-0.4566836949773612	-0.8210358097517804	0.2171914109463451	-0.24198006746079564	0.9456603713610953	1.7392	6.2484	0.0	0.0	0.0
2021-10-01T23:41:08.000000	0.25218	-1.4238	-0.80863	-24.364	-59.085	65.055	0.07582131563788799	-1.4439710248114188	-0.80863	-31.42010716823142	-55.65445702310689	65.055	0.07582131563788799	-1.4439710248114188	-0.61263	-31.42010716823142	-55.65445702310689	65.055	0.3425495611543865	-0.4566836949773612	-0.8210358097517804	0.2171914109463451	-0.24198006746079564	0.9456603713610953	1.7392	6.2484	0.0	0.0	1.0
2021-10-01T23:41:08.000000	0.26126	-1.4016	-0.8324	-24.719	-60.759	63.391	0.08755306567893553	-1.4230508804291642	-0.8324	-31.97754767157999	-57.27234487003155	63.391	0.08755306567893553	-1.4230508804291642	-0.6364000000000001	-31.97754767157999	-57.27234487003155	63.391	0.3425495611543865	-0.4566836949773612	-0.8210358097517804	0.2171914109463451	-0.24198006746079564	0.9456603713610953	1.7392	6.2484	0.0	0.0	0.0
2021-10-01T23:41:08.000000	0.27046	-1.3789	-0.85554	-25.008	-62.372	61.658	0.09946517657926854	-1.4016492072726525	-0.85554	-32.4620111585266	-58.837779355986015	61.658	0.09946517657926854	-1.4016492072726525	-0.65954	-32.4620111585266	-58.837779355986015	61.658	0.3425495611543865	-0.4566836949773612	-0.8210358097517804	0.2171914109463451	-0.24198006746079564	0.9456603713610953	1.7392	6.2484	0.0	0.0	0.0
2021-10-01T23:41:08.000000	0.27976	-1.3555	-0.87803	-25.227	-63.924	59.855	0.11156230507694126	-1.3795650617806754	-0.87803	-32.86952776991478	-60.351250601647024	59.855	0.11156230507694126	-1.3795650617806754	-0.6820299999999999	-32.86952776991478	-60.351250601647024	59.855	0.3425495611543865	-0.4566836949773612	-0.8210358097517804	0.2171914109463451	-0.24198006746079564	0.9456603713610953	1.7392	6.2484	0.0	0.0	0.0
2021-10-01T23:41:08.000000	0.28914	-1.3315	-0.89986	-25.374	-65.414	57.981	0.12381234885925285	-1.3568952398287624	-0.89986	-33.19799004599711	-61.81201120256382	57.981	0.12381234885925285	-1.3568952398287624	-0.7038599999999999	-33.19799004599711	-61.81201120256382	57.981	0.3425495611543865	-0.4566836949773612	-0.8210358097517804	0.2171914109463451	-0.24198006746079564	0.9456603713610953	1.7392	6.2484	0.0	0.0	0.0
2021-10-01T23:41:08.000000	0.29857	-1.307	-0.92102	-25.445	-66.842	56.036	0.13617328096561163	-1.333735311990749	-0.92102	-33.443428127617125	-63.22055127941315	56.036	0.13617328096561163	-1.333735311990749	-0.72502	-33.443428127617125	-63.22055127941315	56.036	0.3425495611543865	-0.4566836949773612	-0.8210358097517804	0.2171914109463451	-0.24198006746079564	0.9456603713610953	1.7392	6.2484	0.0	0.0	0.0
2021-10-01T23:41:08.000000	0.30803	-1.2819	-0.94149	-25.439	-68.209	54.02	0.1486375051171535	-1.3099835811843399	-0.94149	-33.604972080154866	-64.5779858271533	54.02	0.1486375051171535	-1.3099835811843399	-0.74549	-33.604972080154866	-64.5779858271533	54.02	0.3425495611543865	-0.4566836949773612	-0.8210358097517804	0.2171914109463451	-0.24198006746079564	0.9456603713610953	1.7392	6.2484	0.0	0.0	0.0
2021-10-01T23:41:08.000000	0.3175	-1.2562	-0.96124	-25.353	-69.514	51.932	0.16118517201809598	-1.2856375968061515	-0.96124	-33.679521979073826	-65.88368997150268	51.932	0.16118517201809598	-1.2856375968061515	-0.7652399999999999	-33.679521979073826	-65.88368997150268	51.932	0.3425495611543865	-0.4566836949773612	-0.8210358097517804	0.2171914109463451	-0.24198006746079564	0.9456603713610953	1.7392	6.2484	0.0	0.0	0.0
2021-10-01T23:41:08.000000	0.32696	-1.23	-0.98026	-25.183	-70.757	49.772	0.17378417935573856	-1.260794154731712	-0.98026	-33.663107965217506	-67.13815383313806	49.772	0.17378417935573856	-1.260794154731712	-0.78426	-33.663107965217506	-67.13815383313806	49.772	0.3425495611543865	-0.4566836949773612	-0.8210358097517804	0.2171914109463451	-0.24198006746079564	0.9456603713610953	1.7392	6.2484	0.0	0.0	0.0
2021-10-01T23:41:08.000000	0.33636	-1.2032	-0.99852	-24.927	-71.938	47.539	0.1863971569075435	-1.2353478819736508	-0.99852	-33.55374510900767	-68.34162247239776	47.539	0.1863971569075435	-1.2353478819736508	-0.8025199999999999	-33.55374510900767	-68.34162247239776	47.539	0.3425495611543865	-0.4566836949773612	-0.8210358097517804	0.2171914109463451	-0.24198006746079564	0.9456603713610953	1.7392	6.2484	0.0	0.0	0.0
2021-10-01T23:41:08.000000	0.34569	-1.1759	-1.016	-24.581	-73.058	45.233	0.19900192700870148	-1.2093967997091868	-1.016	-33.34758608145704	-69.49557847474767	45.233	0.19900192700870148	-1.2093967997091868	-0.8200000000000001	-33.34758608145704	-69.49557847474767	45.233	0.3425495611543865	-0.4566836949773612	-0.8210358097517804	0.2171914109463451	-0.24198006746079564	0.9456603713610953	1.7392	6.2484	0.0	0.0	0.0
2021-10-01T23:41:08.000000	0.35491	-1.148	-1.0327	-24.142	-74.115	42.852	0.21157104408456584	-1.1828367602526422	-1.0327	-33.04140842785989	-70.59840450111707	42.852	0.21157104408456584	-1.1828367602526422	-0.8367	-33.04140842785989	-70.59840450111707	42.852	0.3425495611543865	-0.4566836949773612	-0.8210358097517804	0.2171914109463451	-0.24198006746079564	0.9456603713610953	1.7392	6.2484	0.0	0.0	0.0
2021-10-01T23:41:08.000000	0.364	-1.1196	-1.0485	-23.606	-75.109	40.394	0.22407240582243598	-1.1557645594795445	-1.0485	-32.63124228905975	-71.65059067218272	40.394	0.22407240582243598	-1.1557645594795445	-0.8525	-32.63124228905975	-71.65059067218272	40.394	0.3425495611543865	-0.4566836949773612	-0.8210358097517804	0.2171914109463451	-0.24198006746079564	0.9456603713610953	1.7392	6.2484	0.0	0.0	0.0
2021-10-01T23:41:08.000000	0.37291	-1.0907	-1.0635	-22.967	-76.042	37.855	0.2364563889828561	-1.1281740708814345	-1.0635	-32.11137793666026	-72.65485709853793	37.855	0.2364563889828561	-1.1281740708814345	-0.8674999999999999	-32.11137793666026	-72.65485709853793	37.855	0.3425495611543865	-0.4566836949773612	-0.8210358097517804	0.2171914109463451	-0.24198006746079564	0.9456603713610953	1.7392	6.2484	0.0	0.0	0.0
2021-10-01T23:41:08.000000	0.3816	-1.0613	-1.0775	-22.22	-76.913	35.23	0.24868329497426134	-1.1000603932515451	-1.0775	-31.476730516546652	-73.61082396623951	35.23	0.24868329497426134	-1.1000603932515451	-0.8815	-31.476730516546652	-73.61082396623951	35.23	0.3425495611543865	-0.4566836949773612	-0.8210358097517804	0.2171914109463451	-0.24198006746079564	0.9456603713610953	1.7392	6.2484	0.0	0.0	0.0
2021-10-01T23:41:08.000000	0.39004	-1.0314	-1.0906	-21.359	-77.723	32.513	0.2607233498529782	-1.0714198506848012	-1.0906	-30.72146777015341	-74.52021892109164	32.513	0.2607233498529782	-1.0714198506848012	-0.8946000000000001	-30.72146777015341	-74.52021892109164	32.513	0.3425495611543865	-0.4566836949773612	-0.8210358097517804	0.2171914109463451	-0.24198006746079564	0.9456603713610953	1.7392	6.2484	0.0	0.0	0.0
2021-10-01T23:41:08.000000	0.39817	-1.0009	-1.1028	-20.374	-78.474	29.694	0.27252925874857786	-1.042145844892139	-1.1028	-29.83591010992769	-75.38625219436442	29.694	0.27252925874857786	-1.042145844892139	-0.9068	-29.83591010992769	-75.38625219436442	29.694	0.3425495611543865	-0.4566836949773612	-0.8210358097517804	0.2171914109463451	-0.24198006746079564	0.9456603713610953	1.7392	6.2484	0.0	0.0	0.0
2021-10-01T23:41:08.000000	0.40595	-0.97002	-1.1138	-19.255	-79.169	26.762	0.28403436643227525	-1.0124518169203984	-1.1138	-28.81050047848587	-76.213126482117	26.762	0.28403436643227525	-1.0124518169203984	-0.9178	-28.81050047848587	-76.213126482117	26.762	0.3425495611543865	-0.4566836949773612	-0.8210358097517804	0.2171914109463451	-0.24198006746079564	0.9456603713610953	1.7392	6.2484	0.0	0.0	0.0
2021-10-01T23:41:08.000000	0.41331	-0.93863	-1.1238	-17.991	-79.813	23.702	0.295185129290826	-0.9822001692351504	-1.1238	-27.634934413993555	-77.00715194015602	23.702	0.295185129290826	-0.9822001692351504	-0.9278	-27.634934413993555	-77.00715194015602	23.702	0.3425495611543865	-0.4566836949773612	-0.8210358097517804	0.2171914109463451	-0.24198006746079564	0.9456603713610953	1.7392	6.2484	0.0	0.0	0.0
2021-10-01T23:41:08.000000	0.42018	-0.90678	-1.1326	-16.566	-80.412	20.494	0.30590594828053264	-0.9514319479640087	-1.1326	-26.294067660839946	-77.77624383992307	20.494	0.30590594828053264	-0.9514319479640087	-0.9366000000000001	-26.294067660839946	-77.77624383992307	20.494	0.3425495611543865	-0.4566836949773612	-0.8210358097517804	0.2171914109463451	-0.24198006746079564	0.9456603713610953	1.7392	6.2484	0.0	0.0	0.0
2021-10-01T23:41:08.000000	0.4265	-0.87449	-1.1401	-14.963	-80.978	17.115	0.31613482491066436	-0.9201596505926042	-1.1401	-24.772498679640215	-78.53439477176369	17.115	0.31613482491066436	-0.9201596505926042	-0.9440999999999999	-24.772498679640215	-78.53439477176369	17.115	0.3425495611543865	-0.4566836949773612	-0.8210358097517804	0.2171914109463451	-0.24198006746079564	0.9456603713610953	1.7392	6.2484	0.0	0.0	0.0
2021-10-01T23:41:08.000000	0.43216	-0.8418	-1.1463	-13.161	-81.524	13.536	0.32575768684765083	-0.888409497393892	-1.1463	-23.05097860202224	-79.29707991148925	13.536	0.32575768684765083	-0.888409497393892	-0.9503000000000001	-23.05097860202224	-79.29707991148925	13.536	0.3425495611543865	-0.4566836949773612	-0.8210358097517804	0.2171914109463451	-0.24198006746079564	0.9456603713610953	1.7392	6.2484	0.0	0.0	0.0
2021-10-01T23:41:08.000000	0.43708	-0.80875	-1.151	-11.133	-82.069	9.7185	0.3346902357015953	-0.8562113845459021	-1.151	-21.105038951894294	-80.08646440466094	9.7185	0.3346902357015953	-0.8562113845459021	-0.9550000000000001	-21.105038951894294	-80.08646440466094	9.7185	0.3425495611543865	-0.4566836949773612	-0.8210358097517804	0.2171914109463451	-0.24198006746079564	0.9456603713610953	1.7392	6.2484	0.0	0.0	0.0
2021-10-01T23:41:08.000000	0.44113	-0.7754	-1.1541	-8.8493	-82.637	5.6184	0.34279609923976134	-0.8236089310139877	-1.1541	-18.908144249079932	-80.93000655224233	5.6184	0.34279609923976134	-0.8236089310139877	-0.9581	-18.908144249079932	-80.93000655224233	5.6184	0.3425495611543865	-0.4566836949773612	-0.8210358097517804	0.2171914109463451	-0.24198006746079564	0.9456603713610953	1.7392	6.2484	0.0	0.0	0.0
2021-10-01T23:41:08.000000	0.4442	-0.74182	-1.1555	-6.2757	-83.259	1.1811	0.34995752922350315	-0.7906581310147773	-1.1555	-16.430150633035964	-81.8626632944821	1.1811	0.34995752922350315	-0.7906581310147773	-0.9595	-16.430150633035964	-81.8626632944821	1.1811	0.3425495611543865	-0.4566836949773612	-0.8210358097517804	0.2171914109463451	-0.24198006746079564	0.9456603713610953	1.7392	6.2484	0.0	0.0	0.0
2021-10-01T23:41:08.000000	0.44616	-0.70814	-1.155	-3.372	-83.974	-3.6585	0.3560295763082417	-0.7574720760488626	-1.155	-13.635939695837934	-82.92806647095706	-3.6585	0.3560295763082417	-0.7574720760488626	-0.9590000000000001	-13.635939695837934	-82.92806647095706	-3.6585	0.3425495611543865	-0.4566836949773612	-0.8210358097517804	0.2171914109463451	-0.24198006746079564	0.9456603713610953	1.7392	6.2484	0.0	0.0	0.0
2021-10-01T23:41:08.000000	0.44687	-0.67449	-1.1525	-0.094215	-84.829	-8.9768	0.36085736650150657	-0.7241626323151432	-1.1525	-10.48761679168804	-84.17825141624722	-8.9768	0.36085736650150657	-0.7241626323151432	-0.9565000000000001	-10.48761679168804	-84.17825141624722	-8.9768	0.3425495611543865	-0.4566836949773612	-0.8210358097517804	0.2171914109463451	-0.24198006746079564	0.9456603713610953	1.7392	6.2484	0.0	0.0	0.0
2021-10-01T23:41:08.000000	0.4462	-0.64108	-1.1479	3.6043	-85.877	-14.861	0.364286148045184	-0.6909222884973405	-1.1479	-6.945382499464525	-85.67153418391742	-14.861	0.364286148045184	-0.6909222884973405	-0.9519	-6.945382499464525	-85.67153418391742	-14.861	0.3425495611543865	-0.4566836949773612	-0.8210358097517804	0.2171914109463451	-0.24198006746079564	0.9456603713610953	1.7392	6.2484	0.0	0.0	0.0
2021-10-01T23:41:08.000000	0.44405	-0.60812	-1.141	7.7709	-87.179	-21.408	0.36619094312483397	-0.657947209184251	-1.141	-2.969712989398812	-87.47425754226552	-21.408	0.36619094312483397	-0.657947209184251	-0.9450000000000001	-2.969712989398812	-87.47425754226552	-21.408	0.3425495611543865	-0.4566836949773612	-0.8210358097517804	0.2171914109463451	-0.24198006746079564	0.9456603713610953	1.7392	6.2484	0.0	0.0	0.0
2021-10-01T23:41:08.000000	0.44036	-0.57586	-1.1318	12.452	-88.8	-28.722	0.3664815713108136	-0.6254781587630035	-1.1318	1.4774925306991804	-89.65661894038682	-28.722	0.3664815713108136	-0.6254781587630035	-0.9358	1.4774925306991804	-89.65661894038682	-28.722	0.3425495611543865	-0.4566836949773612	-0.8210358097517804	0.2171914109463451	-0.24198006746079564	0.9456603713610953	1.7392	6.2484	0.0	0.0	0.0
2021-10-01T23:41:08.000000	0.43513	-0.54454	-1.1204	17.689	-90.804	-36.915	0.3651286253625191	-0.5937533287829864	-1.1204	6.429480172271278	-92.28720887378906	-36.915	0.3651286253625191	-0.5937533287829864	-0.9244000000000001	6.429480172271278	-92.28720887378906	-36.915	0.3425495611543865	-0.4566836949773612	-0.8210358097517804	0.2171914109463451	-0.24198006746079564	0.9456603713610953	1.7392	6.2484	0.0	0.0	0.0
2021-10-01T23:41:08.000000	0.4284	-0.51439	-1.1069	23.521	-93.255	-46.104	0.36214362193260335	-0.5630058873524643	-1.1069	11.917213377744336	-95.43433601859087	-46.104	0.36214362193260335	-0.5630058873524643	-0.9109	11.917213377744336	-95.43433601859087	-46.104	0.3425495611543865	-0.4566836949773612	-0.8210358097517804	0.2171914109463451	-0.24198006746079564	0.9456603713610953	1.7392	6.2484	0.0	0.0	0.0
2021-10-01T23:41:08.000000	0.42029	-0.48556	-1.0913	29.987	-96.212	-56.413	0.3576272772703831	-0.5333994078101066	-1.0913	17.972168993912206	-99.16133447394836	-56.413	0.3576272772703831	-0.5333994078101066	-0.8953	17.972168993912206	-99.16133447394836	-56.413	0.3425495611543865	-0.4566836949773612	-0.8210358097517804	0.2171914109463451	-0.24198006746079564	0.9456603713610953	1.7392	6.2484	0.0	0.0	0.0
2021-10-01T23:41:08.000000	0.41093	-0.45818	-1.074	37.126	-99.732	-67.983	0.3516926828764501	-0.5050788395004929	-1.074	24.62606892790712	-103.52955340943942	-67.983	0.3516926828764501	-0.5050788395004929	-0.8780000000000001	24.62606892790712	-103.52955340943942	-67.983	0.3425495611543865	-0.4566836949773612	-0.8210358097517804	0.2171914109463451	-0.24198006746079564	0.9456603713610953	1.7392	6.2484	0.0	0.0	0.0
2021-10-01T23:41:08.000000	0.4005	-0.43226	-1.0551	44.984	-103.87	-80.969	0.3445172571111538	-0.478076162501967	-1.0551	31.917827400723482	-108.59921477624792	-80.969	0.3445172571111538	-0.478076162501967	-0.8591	31.917827400723482	-108.59921477624792	-80.969	0.3425495611543865	-0.4566836949773612	-0.8210358097517804	0.2171914109463451	-0.24198006746079564	0.9456603713610953	1.7392	6.2484	0.0	0.0	0.0
2021-10-01T23:41:08.000000	0.38917	-0.40778	-1.0348	53.618	-108.69	-95.557	0.336272169592028	-0.45239235764750746	-1.0348	39.896172974513384	-114.44082054052087	-95.557	0.336272169592028	-0.45239235764750746	-0.8388	39.896172974513384	-114.44082054052087	-95.557	0.3425495611543865	-0.4566836949773612	-0.8210358097517804	0.2171914109463451	-0.24198006746079564	0.9456603713610953	1.7392	6.2484	0.0	0.0	0.0
2021-10-01T23:41:08.000000	0.3771	-0.38469	-1.0133	63.1	-114.26	-111.97	0.3271223411937908	-0.42799740652472773	-1.0133	48.62423106258893	-121.13068048009951	-111.97	0.3271223411937908	-0.42799740652472773	-0.8173000000000001	48.62423106258893	-121.13068048009951	-111.97	0.3425495611543865	-0.4566836949773612	-0.8210358097517804	0.2171914109463451	-0.24198006746079564	0.9456603713610953	1.7392	6.2484	0.0	0.0	0.0
2021-10-01T23:41:08.000000	0.36445	-0.3629	-0.99088	73.52	-120.65	-130.46	0.31723759399792767	-0.4048215921296763	-0.99088	58.18274638412803	-128.74929484544853	-130.46	0.31723759399792767	-0.4048215921296763	-0.79488	58.18274638412803	-128.74929484544853	-130.46	0.3425495611543865	-0.4566836949773612	-0.8210358097517804	0.2171914109463451	-0.24198006746079564	0.9456603713610953	1.7392	6.2484	0.0	0.0	0.0
2021-10-01T23:41:08.000000	0.35134	-0.34231	-0.96758	84.989	-127.97	-151.37	0.306749276796051	-0.38278037160374306	-0.96758	68.66840421211279	-137.41943561215018	-151.37	0.306749276796051	-0.38278037160374306	-0.7715799999999999	68.66840421211279	-137.41943561215018	-151.37	0.3425495611543865	-0.4566836949773612	-0.8210358097517804	0.2171914109463451	-0.24198006746079564	0.9456603713610953	1.7392	6.2484	0.0	0.0	0.0
2021-10-01T23:41:08.000000	0.33788	-0.32282	-0.94354	97.645	-136.31	-175.07	0.2957788137318822	-0.36178797678662644	-0.94354	80.2071369722151	-147.24733377457238	-175.07	0.2957788137318822	-0.36178797678662644	-0.7475400000000001	80.2071369722151	-147.24733377457238	-175.07	0.3425495611543865	-0.4566836949773612	-0.8210358097517804	0.2171914109463451	-0.24198006746079564	0.9456603713610953	1.7392	6.2484	0.0	0.0	0.0
2021-10-01T23:41:08.000000	0.32418	-0.30432	-0.91886	111.65	-145.81	-202.04	0.28444885425083416	-0.34174871487013336	-0.91886	92.94256973658663	-158.39178429059928	-202.04	0.28444885425083416	-0.34174871487013336	-0.7228600000000001	92.94256973658663	-158.39178429059928	-202.04	0.3425495611543865	-0.4566836949773612	-0.8210358097517804	0.2171914109463451	-0.24198006746079564	0.9456603713610953	1.7392	6.2484	0.0	0.0	0.0
2021-10-01T23:41:08.000000	0.3103	-0.28674	-0.89361	127.22	-156.64	-232.85	0.2728275233520969	-0.32260046512917645	-0.89361	107.06824477091598	-171.04797269092438	-232.85	0.2728275233520969	-0.32260046512917645	-0.6976100000000001	107.06824477091598	-171.04797269092438	-232.85	0.3425495611543865	-0.4566836949773612	-0.8210358097517804	0.2171914109463451	-0.24198006746079564	0.9456603713610953	1.7392	6.2484	0.0	0.0	0.0
