# Supplementary material for: Direct evidence of substorm-related impulsive injections of electrons at Mercury
Source: Nat Commun. 2023 Jul 18;14:4019. doi: 10.1038/s41467-023-39565-4 (PMC10354196; doi:10.1038/s41467-023-39565-4)
Supplement: Supplementary file 3 — SourceDatafile [file 41467_2023_39565_MOESM3_ESM.zip › SourceDataFile/FieldLinetracing/Final_KT17tracing_000110.txt]

2021-10-01T23:16:50.000000	-0.35726	0.35117	0.64262	391.55	-360.52	-286.06	-0.31153905104867596	0.3922989882368937	0.64262	344.4250115856945	-405.7800935164196	-286.06	-0.31153905104867596	0.3922989882368937	0.8386199999999999	344.4250115856945	-405.7800935164196	-286.06	-0.5406502465253215	0.6439371517139221	-0.5413337746480172	-0.3361248194550041	0.42185828431847266	0.8420544481791041	3.282	22.057	0.0	0.0	0.0
2021-10-01T23:16:50.000000	-0.37937	0.37141	0.65811	357.04	-324.9	-239.54	-0.33100243691183334	0.41509561760927777	0.65811	314.5395763394938	-366.19998158952944	-239.54	-0.33100243691183334	0.41509561760927777	0.8541099999999999	314.5395763394938	-366.19998158952944	-239.54	-0.5406502465253215	0.6439371517139221	-0.5413337746480172	-0.3361248194550041	0.42185828431847266	0.8420544481791041	3.282	22.057	0.0	0.0	0.0
2021-10-01T23:16:50.000000	-0.40197	0.39185	0.67262	326.99	-293.85	-200.56	-0.35092762448782233	0.4381507797223849	0.67262	288.52057117959794	-331.70191830346505	-200.56	-0.35092762448782233	0.4381507797223849	0.86862	288.52057117959794	-331.70191830346505	-200.56	-0.5406502465253215	0.6439371517139221	-0.5413337746480172	-0.3361248194550041	0.42185828431847266	0.8420544481791041	3.282	22.057	0.0	0.0	0.0
2021-10-01T23:16:50.000000	-0.42505	0.41245	0.68612	300.69	-266.67	-167.75	-0.371309590335519	0.46142355068295876	0.68612	265.7491172241603	-301.50418188572365	-167.75	-0.371309590335519	0.46142355068295876	0.88212	265.7491172241603	-301.50418188572365	-167.75	-0.5406502465253215	0.6439371517139221	-0.5413337746480172	-0.3361248194550041	0.42185828431847266	0.8420544481791041	3.282	22.057	0.0	0.0	0.0
2021-10-01T23:16:50.000000	-0.44857	0.43317	0.69862	277.53	-242.76	-140.02	-0.392113537070126	0.4848693306926671	0.69862	245.69332905332806	-274.9365500596329	-140.02	-0.392113537070126	0.4848693306926671	0.89462	245.69332905332806	-274.9365500596329	-140.02	-0.5406502465253215	0.6439371517139221	-0.5413337746480172	-0.3361248194550041	0.42185828431847266	0.8420544481791041	3.282	22.057	0.0	0.0	0.0
2021-10-01T23:16:50.000000	-0.47254	0.45398	0.71009	257.06	-221.62	-116.5	-0.4133530652446099	0.5084595711095281	0.71009	227.96786259658938	-251.4476518545014	-116.5	-0.4133530652446099	0.5084595711095281	0.9060900000000001	227.96786259658938	-251.4476518545014	-116.5	-0.5406502465253215	0.6439371517139221	-0.5413337746480172	-0.3361248194550041	0.42185828431847266	0.8420544481791041	3.282	22.057	0.0	0.0	0.0
2021-10-01T23:16:50.000000	-0.49692	0.47485	0.72053	238.88	-202.87	-96.479	-0.43499215217248133	0.5321595967831011	0.72053	212.2222934025859	-230.61133858279115	-96.479	-0.43499215217248133	0.5321595967831011	0.9165300000000001	212.2222934025859	-230.61133858279115	-96.479	-0.5406502465253215	0.6439371517139221	-0.5413337746480172	-0.3361248194550041	0.42185828431847266	0.8420544481791041	3.282	22.057	0.0	0.0	0.0
2021-10-01T23:16:50.000000	-0.5217	0.49573	0.72995	222.66	-186.17	-79.396	-0.4570269997143085	0.5559185591722383	0.72995	198.17076834843073	-212.04973726037153	-79.396	-0.4570269997143085	0.5559185591722383	0.92595	198.17076834843073	-212.04973726037153	-79.396	-0.5406502465253215	0.6439371517139221	-0.5413337746480172	-0.3361248194550041	0.42185828431847266	0.8420544481791041	3.282	22.057	0.0	0.0	0.0
2021-10-01T23:16:50.000000	-0.54686	0.5166	0.73834	208.14	-171.24	-64.788	-0.4794402091776925	0.5797141583777736	0.73834	185.58955503632404	-195.45309990230203	-64.788	-0.4794402091776925	0.5797141583777736	0.93434	185.58955503632404	-195.45309990230203	-64.788	-0.5406502465253215	0.6439371517139221	-0.5413337746480172	-0.3361248194550041	0.42185828431847266	0.8420544481791041	3.282	22.057	0.0	0.0	0.0
2021-10-01T23:16:50.000000	-0.57238	0.53742	0.74573	195.08	-157.85	-52.273	-0.5022168324736183	0.6035042452047588	0.74573	174.2686438557894	-180.56375236648145	-52.273	-0.5022168324736183	0.6035042452047588	0.94173	174.2686438557894	-180.56375236648145	-52.273	-0.5406502465253215	0.6439371517139221	-0.5413337746480172	-0.3361248194550041	0.42185828431847266	0.8420544481791041	3.282	22.057	0.0	0.0	0.0
2021-10-01T23:16:50.000000	-0.59823	0.55815	0.75211	183.29	-145.81	-41.538	-0.5253319968651796	0.6272454451565534	0.75211	164.04274722903892	-167.16984561083268	-41.538	-0.5253319968651796	0.6272454451565534	0.94811	164.04274722903892	-167.16984561083268	-41.538	-0.5406502465253215	0.6439371517139221	-0.5413337746480172	-0.3361248194550041	0.42185828431847266	0.8420544481791041	3.282	22.057	0.0	0.0	0.0
2021-10-01T23:16:50.000000	-0.62438	0.57878	0.75752	172.63	-134.95	-32.323	-0.5487571537103947	0.650924157680191	0.75752	154.7937502143571	-155.08550639752	-32.323	-0.5487571537103947	0.650924157680191	0.9535199999999999	154.7937502143571	-155.08550639752	-32.323	-0.5406502465253215	0.6439371517139221	-0.5413337746480172	-0.3361248194550041	0.42185828431847266	0.8420544481791041	3.282	22.057	0.0	0.0	0.0
2021-10-01T23:16:50.000000	-0.65083	0.59927	0.76197	162.94	-125.12	-24.411	-0.572497204216031	0.6745006841841067	0.76197	146.3812379708623	-144.14226018110642	-24.411	-0.572497204216031	0.6745006841841067	0.95797	146.3812379708623	-144.14226018110642	-24.411	-0.5406502465253215	0.6439371517139221	-0.5413337746480172	-0.3361248194550041	0.42185828431847266	0.8420544481791041	3.282	22.057	0.0	0.0	0.0
2021-10-01T23:16:50.000000	-0.67754	0.6196	0.76549	154.11	-116.21	-17.619	-0.5965149003939073	0.697950274165751	0.76549	138.70951769036154	-134.21745751617885	-17.619	-0.5965149003939073	0.697950274165751	0.96149	138.70951769036154	-134.21745751617885	-17.619	-0.5406502465253215	0.6439371517139221	-0.5413337746480172	-0.3361248194550041	0.42185828431847266	0.8420544481791041	3.282	22.057	0.0	0.0	0.0
2021-10-01T23:16:50.000000	-0.70449	0.63974	0.76812	146.05	-108.12	-11.794	-0.6207940688533166	0.7212407030780663	0.76812	131.70152055875243	-125.20082420859902	-11.794	-0.6207940688533166	0.7212407030780663	0.9641200000000001	131.70152055875243	-125.20082420859902	-11.794	-0.5406502465253215	0.6439371517139221	-0.5413337746480172	-0.3361248194550041	0.42185828431847266	0.8420544481791041	3.282	22.057	0.0	0.0	0.0
2021-10-01T23:16:50.000000	-0.73167	0.65967	0.76988	138.67	-100.76	-6.8046	-0.6453272355497517	0.7443508963235789	0.76988	125.27895246024067	-116.9920107121198	-6.8046	-0.6453272355497517	0.7443508963235789	0.9658800000000001	125.27895246024067	-116.9920107121198	-6.8046	-0.5406502465253215	0.6439371517139221	-0.5413337746480172	-0.3361248194550041	0.42185828431847266	0.8420544481791041	3.282	22.057	0.0	0.0	0.0
2021-10-01T23:16:50.000000	-0.75905	0.67938	0.77081	131.9	-94.037	-2.5409	-0.6700858518412305	0.7672672533493219	0.77081	119.38373616532203	-109.49014068951041	-2.5409	-0.6700858518412305	0.7672672533493219	0.96681	119.38373616532203	-109.49014068951041	-2.5409	-0.5406502465253215	0.6439371517139221	-0.5413337746480172	-0.3361248194550041	0.42185828431847266	0.8420544481791041	3.282	22.057	0.0	0.0	0.0
2021-10-01T23:16:50.000000	-0.78662	0.69884	0.77095	125.68	-87.9	1.0923	-0.6950636689849374	0.7899587749099299	0.77095	113.96257282527763	-102.63724662637485	1.0923	-0.6950636689849374	0.7899587749099299	0.96695	113.96257282527763	-102.63724662637485	1.0923	-0.5406502465253215	0.6439371517139221	-0.5413337746480172	-0.3361248194550041	0.42185828431847266	0.8420544481791041	3.282	22.057	0.0	0.0	0.0
2021-10-01T23:16:50.000000	-0.81436	0.71806	0.77034	119.95	-82.286	4.1771	-0.7202396123833983	0.8124329350499105	0.77034	108.96363395341888	-96.36345143084768	4.1771	-0.7202396123833983	0.8124329350499105	0.96634	108.96363395341888	-96.36345143084768	4.1771	-0.5406502465253215	0.6439371517139221	-0.5413337746480172	-0.3361248194550041	0.42185828431847266	0.8420544481791041	3.282	22.057	0.0	0.0	0.0
2021-10-01T23:16:50.000000	-0.84225	0.73701	0.76903	114.66	-77.145	6.7841	-0.7455975086459063	0.8346575092222064	0.76903	104.34342281874896	-90.6130053550139	6.7841	-0.7455975086459063	0.8346575092222064	0.96503	104.34342281874896	-90.6130053550139	6.7841	-0.5406502465253215	0.6439371517139221	-0.5413337746480172	-0.3361248194550041	0.42185828431847266	0.8420544481791041	3.282	22.057	0.0	0.0	0.0
2021-10-01T23:16:50.000000	-0.87029	0.75569	0.76705	109.78	-72.432	8.9749	-0.7711373577724614	0.8566324974268177	0.76705	100.07767933520753	-85.33757157828768	8.9749	-0.7711373577724614	0.8566324974268177	0.96305	100.07767933520753	-85.33757157828768	8.9749	-0.5406502465253215	0.6439371517139221	-0.5413337746480172	-0.3361248194550041	0.42185828431847266	0.8420544481791041	3.282	22.057	0.0	0.0	0.0
2021-10-01T23:16:50.000000	-0.89846	0.7741	0.76445	105.27	-68.107	10.803	-0.7968393104672811	0.8783554490603607	0.76445	96.13160611799717	-80.49255030233695	10.803	-0.7968393104672811	0.8783554490603607	0.96045	96.13160611799717	-80.49255030233695	10.803	-0.5406502465253215	0.6439371517139221	-0.5413337746480172	-0.3361248194550041	0.42185828431847266	0.8420544481791041	3.282	22.057	0.0	0.0	0.0
2021-10-01T23:16:50.000000	-0.92675	0.79222	0.76127	101.09	-64.136	12.317	-0.822695892685858	0.8998052895253612	0.76127	92.46967060130532	-76.03929651756444	12.317	-0.822695892685858	0.8998052895253612	0.9572700000000001	92.46967060130532	-76.03929651756444	12.317	-0.5406502465253215	0.6439371517139221	-0.5413337746480172	-0.3361248194550041	0.42185828431847266	0.8420544481791041	3.282	22.057	0.0	0.0	0.0
2021-10-01T23:16:50.000000	-0.95516	0.81007	0.75755	97.225	-60.488	13.557	-0.8487046538248083	0.9210018681176017	0.75755	89.08078424853987	-71.94520586296969	13.557	-0.8487046538248083	0.9210018681176017	0.9535499999999999	89.08078424853987	-71.94520586296969	13.557	-0.5406502465253215	0.6439371517139221	-0.5413337746480172	-0.3361248194550041	0.42185828431847266	0.8420544481791041	3.282	22.057	0.0	0.0	0.0
2021-10-01T23:16:50.000000	-0.98367	0.82763	0.75334	93.644	-57.135	14.561	-0.8748481951917334	0.941922884937916	0.75334	85.93761149597528	-68.17869088921273	14.561	-0.8748481951917334	0.941922884937916	0.9493400000000001	85.93761149597528	-68.17869088921273	14.561	-0.5406502465253215	0.6439371517139221	-0.5413337746480172	-0.3361248194550041	0.42185828431847266	0.8420544481791041	3.282	22.057	0.0	0.0	0.0
2021-10-01T23:16:50.000000	-1.0123	0.84492	0.74868	90.325	-54.052	15.362	-0.901143915479032	0.9625906398854701	0.74868	83.02138137248043	-64.7122443128436	15.362	-0.901143915479032	0.9625906398854701	0.94468	83.02138137248043	-64.7122443128436	15.362	-0.5406502465253215	0.6439371517139221	-0.5413337746480172	-0.3361248194550041	0.42185828431847266	0.8420544481791041	3.282	22.057	0.0	0.0	0.0
2021-10-01T23:16:50.000000	-1.041	0.86193	0.74361	87.248	-51.217	15.99	-0.9275434167489399	0.982989081803914	0.74361	80.31494024599505	-61.521581305118005	15.99	-0.9275434167489399	0.982989081803914	0.9396100000000001	80.31494024599505	-61.521581305118005	15.99	-0.5406502465253215	0.6439371517139221	-0.5413337746480172	-0.3361248194550041	0.42185828431847266	0.8420544481791041	3.282	22.057	0.0	0.0	0.0
2021-10-01T23:16:50.000000	-1.0698	0.87867	0.73816	84.395	-48.608	16.47	-0.9540752476434393	1.003131811246214	0.73816	77.80311941403694	-58.58266209763009	16.47	-0.9540752476434393	1.003131811246214	0.9341600000000001	77.80311941403694	-58.58266209763009	16.47	-0.5406502465253215	0.6439371517139221	-0.5413337746480172	-0.3361248194550041	0.42185828431847266	0.8420544481791041	3.282	22.057	0.0	0.0	0.0
2021-10-01T23:16:50.000000	-1.0986	0.89515	0.73236	81.748	-46.208	16.827	-0.980638936381926	1.0230164998433433	0.73236	75.47013752327814	-55.87640924591956	16.827	-0.980638936381926	1.0230164998433433	0.9283600000000001	75.47013752327814	-55.87640924591956	16.827	-0.5406502465253215	0.6439371517139221	-0.5413337746480172	-0.3361248194550041	0.42185828431847266	0.8420544481791041	3.282	22.057	0.0	0.0	0.0
2021-10-01T23:16:50.000000	-1.1276	0.91137	0.72626	79.292	-43.998	17.081	-1.0074329759222236	1.0426676536291382	0.72626	73.3034356750963	-53.382127966455386	17.081	-1.0074329759222236	1.0426676536291382	0.9222600000000001	73.3034356750963	-53.382127966455386	17.081	-0.5406502465253215	0.6439371517139221	-0.5413337746480172	-0.3361248194550041	0.42185828431847266	0.8420544481791041	3.282	22.057	0.0	0.0	0.0
2021-10-01T23:16:50.000000	-1.1567	0.92734	0.71988	77.011	-41.963	17.252	-1.034356894483729	1.0620829442345716	0.71988	71.28897238540326	-51.0829708046939	17.252	-1.034356894483729	1.0620829442345716	0.91588	71.28897238540326	-51.0829708046939	17.252	-0.5406502465253215	0.6439371517139221	-0.5413337746480172	-0.3361248194550041	0.42185828431847266	0.8420544481791041	3.282	22.057	0.0	0.0	0.0
2021-10-01T23:16:50.000000	-1.1858	0.94306	0.71324	74.89	-40.088	17.355	-1.0613114455875297	1.0812501186427255	0.71324	69.4136986349	-48.96221283626058	17.355	-1.0613114455875297	1.0812501186427255	0.90924	69.4136986349	-48.96221283626058	17.355	-0.5406502465253215	0.6439371517139221	-0.5413337746480172	-0.3361248194550041	0.42185828431847266	0.8420544481791041	3.282	22.057	0.0	0.0	0.0
2021-10-01T23:16:50.000000	-1.215	0.95855	0.70637	72.918	-38.358	17.405	-1.0883934251091545	1.1002012791663003	0.70637	67.66853526344396	-47.00361925745764	17.405	-1.0883934251091545	1.1002012791663003	0.9023700000000001	67.66853526344396	-47.00361925745764	17.405	-0.5406502465253215	0.6439371517139221	-0.5413337746480172	-0.3361248194550041	0.42185828431847266	0.8420544481791041	3.282	22.057	0.0	0.0	0.0
2021-10-01T23:16:50.000000	-1.2442	0.97381	0.6993	71.081	-36.761	17.415	-1.115503586569691	1.1189241727883779	0.6993	66.04105812601762	-45.1935650684471	17.415	-1.115503586569691	1.1189241727883779	0.8953	66.04105812601762	-45.1935650684471	17.415	-0.5406502465253215	0.6439371517139221	-0.5413337746480172	-0.3361248194550041	0.42185828431847266	0.8420544481791041	3.282	22.057	0.0	0.0	0.0
2021-10-01T23:16:50.000000	-1.2735	0.98885	0.69203	69.366	-35.284	17.395	-1.1427399511463598	1.1374409771737677	0.69203	64.51995807256185	-43.517555334771046	17.395	-1.1427399511463598	1.1374409771737677	0.8880300000000001	64.51995807256185	-43.517555334771046	17.395	-0.5406502465253215	0.6439371517139221	-0.5413337746480172	-0.3361248194550041	0.42185828431847266	0.8420544481791041	3.282	22.057	0.0	0.0	0.0
2021-10-01T23:16:50.000000	-1.3029	1.0037	0.68458	67.763	-33.917	17.355	-1.1700988429340848	1.1557814662661432	0.68458	63.096535756877294	-41.964440106846475	17.355	-1.1700988429340848	1.1557814662661432	0.8805799999999999	63.096535756877294	-41.964440106846475	17.355	-0.5406502465253215	0.6439371517139221	-0.5413337746480172	-0.3361248194550041	0.42185828431847266	0.8420544481791041	3.282	22.057	0.0	0.0	0.0
2021-10-01T23:16:50.000000	-1.3324	1.0183	0.67696	66.26	-32.649	17.302	-1.1975876137430175	1.1738860921781573	0.67696	61.760229433355526	-40.521831909962884	17.302	-1.1975876137430175	1.1738860921781573	0.87296	61.760229433355526	-40.521831909962884	17.302	-0.5406502465253215	0.6439371517139221	-0.5413337746480172	-0.3361248194550041	0.42185828431847266	0.8420544481791041	3.282	22.057	0.0	0.0	0.0
2021-10-01T23:16:50.000000	-1.3619	1.0327	0.66919	64.847	-31.47	17.242	-1.2251008905857868	1.1917922251323476	0.66919	60.502339755797166	-39.17858079453727	17.242	-1.2251008905857868	1.1917922251323476	0.8651899999999999	60.502339755797166	-39.17858079453727	17.242	-0.5406502465253215	0.6439371517139221	-0.5413337746480172	-0.3361248194550041	0.42185828431847266	0.8420544481791041	3.282	22.057	0.0	0.0	0.0
2021-10-01T23:16:50.000000	-1.3914	1.047	0.66126	63.516	-30.372	17.179	-1.252626420445474	1.2095991116076261	0.66126	59.31590724724276	-37.92576680090322	17.179	-1.252626420445474	1.2095991116076261	0.8572599999999999	59.31590724724276	-37.92576680090322	17.179	-0.5406502465253215	0.6439371517139221	-0.5413337746480172	-0.3361248194550041	0.42185828431847266	0.8420544481791041	3.282	22.057	0.0	0.0	0.0
2021-10-01T23:16:50.000000	-1.421	1.061	0.65319	62.257	-29.346	17.117	-1.2802879558348281	1.2271205116630872	0.65319	58.19211003132375	-36.75323244426684	17.117	-1.2802879558348281	1.2271205116630872	0.8491900000000001	58.19211003132375	-36.75323244426684	17.117	-0.5406502465253215	0.6439371517139221	-0.5413337746480172	-0.3361248194550041	0.42185828431847266	0.8420544481791041	3.282	22.057	0.0	0.0	0.0
2021-10-01T23:16:50.000000	-1.4507	1.0749	0.64497	61.063	-28.385	17.058	-1.3080609907200123	1.244554918256555	0.64497	57.12485856570059	-35.65317275992004	17.058	-1.3080609907200123	1.244554918256555	0.84097	57.12485856570059	-35.65317275992004	17.058	-0.5406502465253215	0.6439371517139221	-0.5413337746480172	-0.3361248194550041	0.42185828431847266	0.8420544481791041	3.282	22.057	0.0	0.0	0.0
2021-10-01T23:16:50.000000	-1.4804	1.0886	0.63661	59.925	-27.482	17.004	-1.3358585316390326	1.2617908318921989	0.63661	56.106078378455464	-34.61753772281632	17.004	-1.3358585316390326	1.2617908318921989	0.8326100000000001	56.106078378455464	-34.61753772281632	17.004	-0.5406502465253215	0.6439371517139221	-0.5413337746480172	-0.3361248194550041	0.42185828431847266	0.8420544481791041	3.282	22.057	0.0	0.0	0.0
2021-10-01T23:16:50.000000	-1.5101	1.1021	0.62811	58.839	-26.632	16.955	-1.36368057859189	1.278828252570019	0.62811	55.13241226127784	-33.640874888333386	16.955	-1.36368057859189	1.278828252570019	0.8241099999999999	55.13241226127784	-33.640874888333386	16.955	-0.5406502465253215	0.6439371517139221	-0.5413337746480172	-0.3361248194550041	0.42185828431847266	0.8420544481791041	3.282	22.057	0.0	0.0	0.0
2021-10-01T23:16:50.000000	-1.5399	1.1155	0.61947	57.797	-25.829	16.913	-1.391614125040577	1.2957786797858455	0.61947	54.19665567686986	-32.71624922638304	16.913	-1.391614125040577	1.2957786797858455	0.8154699999999999	54.19665567686986	-32.71624922638304	16.913	-0.5406502465253215	0.6439371517139221	-0.5413337746480172	-0.3361248194550041	0.42185828431847266	0.8420544481791041	3.282	22.057	0.0	0.0	0.0
2021-10-01T23:16:50.000000	-1.5696	1.1288	0.61069	56.795	-25.069	16.876	-1.4194606780272707	1.312617607505842	0.61069	53.29532888675178	-31.839200757132097	16.876	-1.4194606780272707	1.312617607505842	0.8066899999999999	53.29532888675178	-31.839200757132097	16.876	-0.5406502465253215	0.6439371517139221	-0.5413337746480172	-0.3361248194550041	0.42185828431847266	0.8420544481791041	3.282	22.057	0.0	0.0	0.0
2021-10-01T23:16:50.000000	-1.5994	1.1418	0.60176	55.828	-24.346	16.844	-1.4474432365436307	1.329171048806021	0.60176	52.42420474799309	-31.003162040999925	16.844	-1.4474432365436307	1.329171048806021	0.79776	52.42420474799309	-31.003162040999925	16.844	-0.5406502465253215	0.6439371517139221	-0.5413337746480172	-0.3361248194550041	0.42185828431847266	0.8420544481791041	3.282	22.057	0.0	0.0	0.0
2021-10-01T23:16:50.000000	-1.6293	1.1548	0.5927	54.893	-23.658	16.817	-1.475525041538903	1.3457367431231186	0.5927	51.580550926564804	-30.205780557900745	16.817	-1.475525041538903	1.3457367431231186	0.7887	51.580550926564804	-30.205780557900745	16.817	-0.5406502465253215	0.6439371517139221	-0.5413337746480172	-0.3361248194550041	0.42185828431847266	0.8420544481791041	3.282	22.057	0.0	0.0	0.0
2021-10-01T23:16:50.000000	-1.6591	1.1676	0.58348	53.985	-23.001	16.794	-1.5035321060890996	1.3620916914654742	0.58348	50.75989521919806	-29.442473797832164	16.794	-1.5035321060890996	1.3620916914654742	0.77948	50.75989521919806	-29.442473797832164	16.794	-0.5406502465253215	0.6439371517139221	-0.5413337746480172	-0.3361248194550041	0.42185828431847266	0.8420544481791041	3.282	22.057	0.0	0.0	0.0
2021-10-01T23:16:50.000000	-1.689	1.1802	0.57412	53.101	-22.373	16.774	-1.5316629231520447	1.378260399866924	0.57412	49.95950529186387	-28.7108892407084	16.774	-1.5316629231520447	1.378260399866924	0.7701199999999999	49.95950529186387	-28.7108892407084	16.774	-0.5406502465253215	0.6439371517139221	-0.5413337746480172	-0.3361248194550041	0.42185828431847266	0.8420544481791041	3.282	22.057	0.0	0.0	0.0
2021-10-01T23:16:50.000000	-1.7188	1.1927	0.56462	52.24	-21.77	16.755	-1.5597067467529961	1.3943176087725442	0.56462	49.17887880044985	-28.006934497203797	16.755	-1.5597067467529961	1.3943176087725442	0.7606200000000001	49.17887880044985	-28.006934497203797	16.755	-0.5406502465253215	0.6439371517139221	-0.5413337746480172	-0.3361248194550041	0.42185828431847266	0.8420544481791041	3.282	22.057	0.0	0.0	0.0
2021-10-01T23:16:50.000000	-1.7487	1.2051	0.55496	51.398	-21.19	16.738	-1.5878620698497774	1.4102878242161703	0.55496	48.41429094613789	-27.32813451706339	16.738	-1.5878620698497774	1.4102878242161703	0.7509600000000001	48.41429094613789	-27.32813451706339	16.738	-0.5406502465253215	0.6439371517139221	-0.5413337746480172	-0.3361248194550041	0.42185828431847266	0.8420544481791041	3.282	22.057	0.0	0.0	0.0
2021-10-01T23:16:50.000000	-1.7786	1.2174	0.54516	50.574	-20.633	16.72	-1.6160296459634773	1.4261587931808848	0.54516	47.66474926413884	-26.67436677011799	16.72	-1.6160296459634773	1.4261587931808848	0.74116	47.66474926413884	-26.67436677011799	16.72	-0.5406502465253215	0.6439371517139221	-0.5413337746480172	-0.3361248194550041	0.42185828431847266	0.8420544481791041	3.282	22.057	0.0	0.0	0.0
2021-10-01T23:16:50.000000	-1.8085	1.2295	0.5352	49.765	-20.094	16.702	-1.6442217281110136	1.4418312691877755	0.5352	46.92788901093131	-26.040301341914468	16.702	-1.6442217281110136	1.4418312691877755	0.7312000000000001	46.92788901093131	-26.040301341914468	16.702	-0.5406502465253215	0.6439371517139221	-0.5413337746480172	-0.3361248194550041	0.42185828431847266	0.8420544481791041	3.282	22.057	0.0	0.0	0.0
2021-10-01T23:16:50.000000	-1.8383	1.2415	0.5251	48.97	-19.574	16.682	-1.6723268167965566	1.457392245698836	0.5251	46.20259519155696	-25.426808167072746	16.682	-1.6723268167965566	1.457392245698836	0.7211000000000001	46.20259519155696	-25.426808167072746	16.682	-0.5406502465253215	0.6439371517139221	-0.5413337746480172	-0.3361248194550041	0.42185828431847266	0.8420544481791041	3.282	22.057	0.0	0.0	0.0
2021-10-01T23:16:50.000000	-1.8682	1.2534	0.51484	48.187	-19.07	16.661	-1.7005434049779293	1.472866228747903	0.51484	45.48725046694512	-24.830664790887113	16.661	-1.7005434049779293	1.472866228747903	0.7108399999999999	45.48725046694512	-24.830664790887113	16.661	-0.5406502465253215	0.6439371517139221	-0.5413337746480172	-0.3361248194550041	0.42185828431847266	0.8420544481791041	3.282	22.057	0.0	0.0	0.0
2021-10-01T23:16:50.000000	-1.8981	1.2651	0.50444	47.415	-18.582	16.636	-1.7287844991931385	1.4881417188391464	0.50444	44.78086237230666	-24.25174868318839	16.636	-1.7287844991931385	1.4881417188391464	0.70044	44.78086237230666	-24.25174868318839	16.636	-0.5406502465253215	0.6439371517139221	-0.5413337746480172	-0.3361248194550041	0.42185828431847266	0.8420544481791041	3.282	22.057	0.0	0.0	0.0
2021-10-01T23:16:50.000000	-1.928	1.2768	0.49388	46.653	-18.108	16.607	-1.7570255934083476	1.5034172089303897	0.49388	44.08268350319082	-23.687952384229142	16.607	-1.7570255934083476	1.5034172089303897	0.68988	44.08268350319082	-23.687952384229142	16.607	-0.5406502465253215	0.6439371517139221	-0.5413337746480172	-0.3361248194550041	0.42185828431847266	0.8420544481791041	3.282	22.057	0.0	0.0	0.0
2021-10-01T23:16:50.000000	-1.9578	1.2883	0.48318	45.899	-17.647	16.575	-1.7851919471784816	1.5184819530468912	0.48318	43.39085146018857	-23.138038368881894	16.575	-1.7851919471784816	1.5184819530468912	0.67918	43.39085146018857	-23.138038368881894	16.575	-0.5406502465253215	0.6439371517139221	-0.5413337746480172	-0.3361248194550041	0.42185828431847266	0.8420544481791041	3.282	22.057	0.0	0.0	0.0
2021-10-01T23:16:50.000000	-1.9877	1.2997	0.47232	45.152	-17.198	16.538	-1.8134698004444456	1.533459703701399	0.47232	42.704496308679964	-22.600891642188355	16.538	-1.8134698004444456	1.533459703701399	0.66832	42.704496308679964	-22.600891642188355	16.538	-0.5406502465253215	0.6439371517139221	-0.5413337746480172	-0.3361248194550041	0.42185828431847266	0.8420544481791041	3.282	22.057	0.0	0.0	0.0
2021-10-01T23:16:50.000000	-2.0175	1.3111	0.46132	44.412	-16.76	16.495	-1.8416484072314978	1.5484252013389883	0.46132	42.023740578834165	-22.075519739359393	16.495	-1.8416484072314978	1.5484252013389883	0.65732	42.023740578834165	-22.075519739359393	16.495	-0.5406502465253215	0.6439371517139221	-0.5413337746480172	-0.3361248194550041	0.42185828431847266	0.8420544481791041	3.282	22.057	0.0	0.0	0.0
2021-10-01T23:16:50.000000	-2.0473	1.3223	0.45017	43.676	-16.333	16.447	-1.8698515200523864	1.563192206018754	0.45017	41.345606876283846	-21.56155506988746	16.447	-1.8698515200523864	1.563192206018754	0.64617	41.345606876283846	-21.56155506988746	16.447	-0.5406502465253215	0.6439371517139221	-0.5413337746480172	-0.3361248194550041	0.42185828431847266	0.8420544481791041	3.282	22.057	0.0	0.0	0.0
2021-10-01T23:16:50.000000	-2.0771	1.3333	0.43887	42.944	-15.915	16.392	-1.8980791389071119	1.5777607177406963	0.43887	40.67034026136736	-21.057012704194335	16.392	-1.8980791389071119	1.5777607177406963	0.63487	40.67034026136736	-21.057012704194335	16.392	-0.5406502465253215	0.6439371517139221	-0.5413337746480172	-0.3361248194550041	0.42185828431847266	0.8420544481791041	3.282	22.057	0.0	0.0	0.0
2021-10-01T23:16:50.000000	-2.1069	1.3443	0.42742	42.215	-15.506	16.331	-1.9263067577618371	1.5923292294626383	0.42742	39.99694826929558	-20.561770112110818	16.331	-1.9263067577618371	1.5923292294626383	0.6234200000000001	39.99694826929558	-20.561770112110818	16.331	-0.5406502465253215	0.6439371517139221	-0.5413337746480172	-0.3361248194550041	0.42185828431847266	0.8420544481791041	3.282	22.057	0.0	0.0	0.0
2021-10-01T23:16:50.000000	-2.1367	1.3552	0.41583	41.488	-15.105	16.262	-1.9545466296334801	1.6067984947056686	0.41583	39.32456096544857	-20.074712298678612	16.262	-1.9545466296334801	1.6067984947056686	0.61183	39.32456096544857	-20.074712298678612	16.262	-0.5406502465253215	0.6439371517139221	-0.5413337746480172	-0.3361248194550041	0.42185828431847266	0.8420544481791041	3.282	22.057	0.0	0.0	0.0
2021-10-01T23:16:50.000000	-2.1664	1.366	0.40409	40.761	-14.711	16.186	-1.98269950804313	1.6211562604528686	0.40409	38.6513159504173	-19.59460173877024	16.186	-1.98269950804313	1.6211562604528686	0.60009	38.6513159504173	-19.59460173877024	16.186	-0.5406502465253215	0.6439371517139221	-0.5413337746480172	-0.3361248194550041	0.42185828431847266	0.8420544481791041	3.282	22.057	0.0	0.0	0.0
2021-10-01T23:16:50.000000	-2.1962	1.3767	0.39221	40.034	-14.325	16.102	-2.01096388594861	1.6354270327380753	0.39221	37.977090694032555	-19.122430897174812	16.102	-2.01096388594861	1.6354270327380753	0.58821	37.977090694032555	-19.122430897174812	16.102	-0.5406502465253215	0.6439371517139221	-0.5413337746480172	-0.3361248194550041	0.42185828431847266	0.8420544481791041	3.282	22.057	0.0	0.0	0.0
2021-10-01T23:16:50.000000	-2.2259	1.3873	0.38019	39.305	-13.944	16.01	-2.0391412703920966	1.6495863055274516	0.38019	37.300267857223666	-18.654977319186617	16.01	-2.0391412703920966	1.6495863055274516	0.57619	37.300267857223666	-18.654977319186617	16.01	-0.5406502465253215	0.6439371517139221	-0.5413337746480172	-0.3361248194550041	0.42185828431847266	0.8420544481791041	3.282	22.057	0.0	0.0	0.0
2021-10-01T23:16:50.000000	-2.2555	1.3978	0.36802	38.572	-13.57	15.91	-2.0672316613735893	1.6636340788209978	0.36802	36.61861745007403	-18.19398087404552	15.91	-2.0672316613735893	1.6636340788209978	0.56402	36.61861745007403	-18.19398087404552	15.91	-0.5406502465253215	0.6439371517139221	-0.5413337746480172	-0.3361248194550041	0.42185828431847266	0.8420544481791041	3.282	22.057	0.0	0.0	0.0
2021-10-01T23:16:50.000000	-2.2852	1.4082	0.35571	37.835	-13.201	15.801	-2.095433551850912	1.6775948586525504	0.35571	35.932384532922	-17.737456632173284	15.801	-2.095433551850912	1.6775948586525504	0.55171	35.932384532922	-17.737456632173284	15.801	-0.5406502465253215	0.6439371517139221	-0.5413337746480172	-0.3361248194550041	0.42185828431847266	0.8420544481791041	3.282	22.057	0.0	0.0	0.0
2021-10-01T23:16:50.000000	-2.3148	1.4184	0.34326	37.091	-12.836	15.684	-2.123560701883159	1.6913448925093615	0.34326	35.23871424156941	-17.284044538273243	15.684	-2.123560701883159	1.6913448925093615	0.5392600000000001	35.23871424156941	-17.284044538273243	15.684	-0.5406502465253215	0.6439371517139221	-0.5413337746480172	-0.3361248194550041	0.42185828431847266	0.8420544481791041	3.282	22.057	0.0	0.0	0.0
2021-10-01T23:16:50.000000	-2.3444	1.4286	0.33066	36.338	-12.475	15.559	-2.151687851915406	1.705094926366172	0.33066	34.53562164643803	-16.833499532007036	15.559	-2.151687851915406	1.705094926366172	0.52666	34.53562164643803	-16.833499532007036	15.559	-0.5406502465253215	0.6439371517139221	-0.5413337746480172	-0.3361248194550041	0.42185828431847266	0.8420544481791041	3.282	22.057	0.0	0.0	0.0
2021-10-01T23:16:50.000000	-2.374	1.4388	0.31792	35.574	-12.117	15.425	-2.1798150019476545	1.7188449602229832	0.31792	33.82124434811879	-16.38458408824718	15.425	-2.1798150019476545	1.7188449602229832	0.5139199999999999	33.82124434811879	-16.38458408824718	15.425	-0.5406502465253215	0.6439371517139221	-0.5413337746480172	-0.3361248194550041	0.42185828431847266	0.8420544481791041	3.282	22.057	0.0	0.0	0.0
2021-10-01T23:16:50.000000	-2.4035	1.4488	0.30503	34.795	-11.761	15.284	-2.2078674115348265	1.7323842481050518	0.30503	33.091735017624416	-15.935815621527821	15.284	-2.2078674115348265	1.7323842481050518	0.5010300000000001	33.091735017624416	-15.935815621527821	15.284	-0.5406502465253215	0.6439371517139221	-0.5413337746480172	-0.3361248194550041	0.42185828431847266	0.8420544481791041	3.282	22.057	0.0	0.0	0.0
2021-10-01T23:16:50.000000	-2.433	1.4587	0.29199	33.998	-11.405	15.135	-2.2359320741389164	1.7458242895082088	0.29199	32.3443613209259	-15.484841611763176	15.135	-2.2359320741389164	1.7458242895082088	0.48799000000000003	32.3443613209259	-15.484841611763176	15.135	-0.5406502465253215	0.6439371517139221	-0.5413337746480172	-0.3361248194550041	0.42185828431847266	0.8420544481791041	3.282	22.057	0.0	0.0	0.0
2021-10-01T23:16:50.000000	-2.4625	1.4686	0.27878	33.178	-11.05	14.979	-2.263996736743007	1.7592643309113654	0.27878	31.574038403908478	-15.032041872896457	14.979	-2.263996736743007	1.7592643309113654	0.47478	31.574038403908478	-15.032041872896457	14.979	-0.5406502465253215	0.6439371517139221	-0.5413337746480172	-0.3361248194550041	0.42185828431847266	0.8420544481791041	3.282	22.057	0.0	0.0	0.0
2021-10-01T23:16:50.000000	-2.4919	1.4783	0.26541	32.33	-10.692	14.817	-2.291986658902022	1.7724936263397806	0.26541	30.776294063303283	-14.572833894925267	14.817	-2.291986658902022	1.7724936263397806	0.46141	30.776294063303283	-14.572833894925267	14.817	-0.5406502465253215	0.6439371517139221	-0.5413337746480172	-0.3361248194550041	0.42185828431847266	0.8420544481791041	3.282	22.057	0.0	0.0	0.0
2021-10-01T23:16:50.000000	-2.5213	1.488	0.25185	31.447	-10.331	14.649	-2.319976581061037	1.7857229217681954	0.25185	29.944181045586493	-14.106359966665337	14.649	-2.319976581061037	1.7857229217681954	0.44785	29.944181045586493	-14.106359966665337	14.649	-0.5406502465253215	0.6439371517139221	-0.5413337746480172	-0.3361248194550041	0.42185828431847266	0.8420544481791041	3.282	22.057	0.0	0.0	0.0
2021-10-01T23:16:50.000000	-2.5506	1.4976	0.23808	30.522	-9.9637	14.475	-2.3478795097580587	1.7988407177007804	0.23808	29.07115644679257	-13.628487243128296	14.475	-2.3478795097580587	1.7988407177007804	0.43408	29.07115644679257	-13.628487243128296	14.475	-0.5406502465253215	0.6439371517139221	-0.5413337746480172	-0.3361248194550041	0.42185828431847266	0.8420544481791041	3.282	22.057	0.0	0.0	0.0
2021-10-01T23:16:50.000000	-2.5798	1.5071	0.22409	29.543	-9.5871	14.297	-2.3756954449930863	1.8118470141375353	0.22409	28.14567827995964	-13.134767967916599	14.297	-2.3756954449930863	1.8118470141375353	0.42009	28.14567827995964	-13.134767967916599	14.297	-0.5406502465253215	0.6439371517139221	-0.5413337746480172	-0.3361248194550041	0.42185828431847266	0.8420544481791041	3.282	22.057	0.0	0.0	0.0
2021-10-01T23:16:50.000000	-2.6089	1.5165	0.20985	28.497	-9.1975	14.114	-2.4034243867661207	1.82474181107846	0.20985	27.155297864455147	-12.619937129111133	14.114	-2.4034243867661207	1.82474181107846	0.40585000000000004	27.155297864455147	-12.619937129111133	14.114	-0.5406502465253215	0.6439371517139221	-0.5413337746480172	-0.3361248194550041	0.42185828431847266	0.8420544481791041	3.282	22.057	0.0	0.0	0.0
2021-10-01T23:16:50.000000	-2.6379	1.5258	0.1953	27.369	-8.7902	13.929	-2.4310663350771606	1.8375251085235544	0.1953	26.085704120237455	-12.077492189665305	13.929	-2.4310663350771606	1.8375251085235544	0.3913	26.085704120237455	-12.077492189665305	13.929	-0.5406502465253215	0.6439371517139221	-0.5413337746480172	-0.3361248194550041	0.42185828431847266	0.8420544481791041	3.282	22.057	0.0	0.0	0.0
2021-10-01T23:16:50.000000	-2.6667	1.5351	0.18039	26.137	-8.3589	13.74	-2.458509790430378	1.8502838999348123	0.18039	24.915834762011823	-11.498484957685655	13.74	-2.458509790430378	1.8502838999348123	0.37639	24.915834762011823	-11.498484957685655	13.74	-0.5406502465253215	0.6439371517139221	-0.5413337746480172	-0.3361248194550041	0.42185828431847266	0.8420544481791041	3.282	22.057	0.0	0.0	0.0
2021-10-01T23:16:50.000000	-2.6953	1.5442	0.16505	24.773	-7.8949	13.551	-2.4857792588596075	1.8628196923544105	0.16505	23.618966788154808	-10.870850144769737	13.551	-2.4857792588596075	1.8628196923544105	0.36105	23.618966788154808	-10.870850144769737	13.551	-0.5406502465253215	0.6439371517139221	-0.5413337746480172	-0.3361248194550041	0.42185828431847266	0.8420544481791041	3.282	22.057	0.0	0.0	0.0
2021-10-01T23:16:50.000000	-2.7237	1.5533	0.14915	23.239	-7.3865	13.36	-2.5128502343310135	1.8753309787401717	0.14915	22.15882013965934	-10.178319766455935	13.36	-2.5128502343310135	1.8753309787401717	0.34515	22.15882013965934	-10.178319766455935	13.36	-0.5406502465253215	0.6439371517139221	-0.5413337746480172	-0.3361248194550041	0.42185828431847266	0.8420544481791041	3.282	22.057	0.0	0.0	0.0
2021-10-01T23:16:50.000000	-2.7517	1.5622	0.13255	21.482	-6.817	13.171	-2.5395487299206083	1.8875947601004364	0.13255	20.484840436527488	-9.397825561799294	13.171	-2.5395487299206083	1.8875947601004364	0.32855	20.484840436527488	-9.397825561799294	13.171	-0.5406502465253215	0.6439371517139221	-0.5413337746480172	-0.3361248194550041	0.42185828431847266	0.8420544481791041	3.282	22.057	0.0	0.0	0.0
2021-10-01T23:16:50.000000	-2.7792	1.5709	0.115	19.426	-6.1613	12.983	-2.5657754991494803	1.8995987834182861	0.115	18.524675862032723	-8.495144371735073	12.983	-2.5657754991494803	1.8995987834182861	0.311	18.524675862032723	-8.495144371735073	12.983	-0.5406502465253215	0.6439371517139221	-0.5413337746480172	-0.3361248194550041	0.42185828431847266	0.8420544481791041	3.282	22.057	0.0	0.0	0.0
2021-10-01T23:16:50.000000	-2.8058	1.5793	0.096124	16.953	-5.3813	12.8	-2.591145809118901	1.911194790147136	0.096124	16.16588397050491	-7.418004727834319	12.8	-2.591145809118901	1.911194790147136	0.292124	16.16588397050491	-7.418004727834319	12.8	-0.5406502465253215	0.6439371517139221	-0.5413337746480172	-0.3361248194550041	0.42185828431847266	0.8420544481791041	3.282	22.057	0.0	0.0	0.0
2021-10-01T23:16:50.000000	-2.8229	1.5847	0.082514	14.985	-4.7628	12.682	-2.6074552940992426	1.9186493659013968	0.082514	14.28849817515899	-6.563025882813365	12.682	-2.6074552940992426	1.9186493659013968	0.27851400000000004	14.28849817515899	-6.563025882813365	12.682	-0.5406502465253215	0.6439371517139221	-0.5413337746480172	-0.3361248194550041	0.42185828431847266	0.8420544481791041	3.282	22.057	0.0	0.0	0.0
2021-10-01T23:16:50.000000	-2.8391	1.5899	0.067757	12.669	-4.0341	12.571	-2.622896066803214	1.9257951715455697	0.067757	12.07923745784373	-5.556036919156043	12.571	-2.622896066803214	1.9257951715455697	0.263757	12.07923745784373	-5.556036919156043	12.571	-0.5406502465253215	0.6439371517139221	-0.5413337746480172	-0.3361248194550041	0.42185828431847266	0.8420544481791041	3.282	22.057	0.0	0.0	0.0
2021-10-01T23:16:50.000000	-2.8538	1.5946	0.051429	9.887	-3.1555	12.47	-2.636909407408099	1.9322609495414094	0.051429	9.42585542115968	-4.343178424770812	12.47	-2.636909407408099	1.9322609495414094	0.247429	9.42585542115968	-4.343178424770812	12.47	-0.5406502465253215	0.6439371517139221	-0.5413337746480172	-0.3361248194550041	0.42185828431847266	0.8420544481791041	3.282	22.057	0.0	0.0	0.0
2021-10-01T23:16:50.000000	-2.8623	1.5973	0.039395	7.7007	-2.4617	12.411	-2.6450145266588136	1.9359821109100803	0.039395	7.341041084088622	-3.3867186451966953	12.411	-2.6450145266588136	1.9359821109100803	0.23539500000000002	7.341041084088622	-3.3867186451966953	12.411	-0.5406502465253215	0.6439371517139221	-0.5413337746480172	-0.3361248194550041	0.42185828431847266	0.8420544481791041	3.282	22.057	0.0	0.0	0.0
2021-10-01T23:16:50.000000	-2.8671	1.5988	0.030762	6.0712	-1.9427	12.378	-2.649594562392809	1.938058952905834	0.030762	5.78741286802567	-2.671966508961309	12.378	-2.649594562392809	1.938058952905834	0.22676200000000002	5.78741286802567	-2.671966508961309	12.378	-0.5406502465253215	0.6439371517139221	-0.5413337746480172	-0.3361248194550041	0.42185828431847266	0.8420544481791041	3.282	22.057	0.0	0.0	1.0
2021-10-01T23:16:50.000000	-2.8747	1.6013	-0.0016593	-0.33261	0.10662	12.326	-2.6568309693671535	1.9414713441644174	-0.0016593	-0.31703954687048125	0.1465713553876061	12.326	-2.6568309693671535	1.9414713441644174	0.1943407	-0.31703954687048125	0.1465713553876061	12.326	-0.5406502465253215	0.6439371517139221	-0.5413337746480172	-0.3361248194550041	0.42185828431847266	0.8420544481791041	3.282	22.057	0.0	0.0	0.0
2021-10-01T23:16:50.000000	-2.8656	1.5984	-0.033686	-6.6283	2.1203	12.388	-2.6481548772768044	1.9374781717364131	-0.033686	-6.3185536439967995	2.916489812760326	12.388	-2.6481548772768044	1.9374781717364131	0.162314	-6.3185536439967995	2.916489812760326	12.388	-0.5406502465253215	0.6439371517139221	-0.5413337746480172	-0.3361248194550041	0.42185828431847266	0.8420544481791041	3.282	22.057	0.0	0.0	0.0
2021-10-01T23:16:50.000000	-2.8461	1.5921	-0.060414	-11.445	3.6483	12.522	-2.6295737539548423	1.9288363052659077	-0.060414	-10.911732695233237	5.023167076434745	12.522	-2.6295737539548423	1.9288363052659077	0.135586	-10.911732695233237	5.023167076434745	12.522	-0.5406502465253215	0.6439371517139221	-0.5413337746480172	-0.3361248194550041	0.42185828431847266	0.8420544481791041	3.282	22.057	0.0	0.0	0.0
2021-10-01T23:16:50.000000	-2.8223	1.5846	-0.083027	-15.062	4.787	12.687	-2.6068720682426894	1.9184766013209755	-0.083027	-14.361952733826902	6.596478353737085	12.687	-2.6068720682426894	1.9184766013209755	0.112973	-14.361952733826902	6.596478353737085	12.687	-0.5406502465253215	0.6439371517139221	-0.5413337746480172	-0.3361248194550041	0.42185828431847266	0.8420544481791041	3.282	22.057	0.0	0.0	0.0
2021-10-01T23:16:50.000000	-2.7964	1.5763	-0.10306	-17.895	5.6778	12.865	-2.582184230608734	1.9070656121894651	-0.10306	-17.064455606691972	7.827693957177869	12.865	-2.582184230608734	1.9070656121894651	0.09294000000000001	-17.064455606691972	7.827693957177869	12.865	-0.5406502465253215	0.6439371517139221	-0.5413337746480172	-0.3361248194550041	0.42185828431847266	0.8420544481791041	3.282	22.057	0.0	0.0	0.0
2021-10-01T23:16:50.000000	-2.7694	1.5678	-0.1214	-20.202	6.4077	13.05	-2.556429187740585	1.8953213469140304	-0.1214	-19.26463710470215	8.834771107059492	13.05	-2.556429187740585	1.8953213469140304	0.07460000000000001	-19.26463710470215	8.834771107059492	13.05	-0.5406502465253215	0.6439371517139221	-0.5413337746480172	-0.3361248194550041	0.42185828431847266	0.8420544481791041	3.282	22.057	0.0	0.0	0.0
2021-10-01T23:16:50.000000	-2.7417	1.559	-0.13858	-22.14	7.029	13.238	-2.530016178570807	1.8831935710834322	-0.13858	-21.111905871900802	9.688852948414503	13.238	-2.530016178570807	1.8831935710834322	0.05742	-21.111905871900802	9.688852948414503	13.238	-0.5406502465253215	0.6439371517139221	-0.5413337746480172	-0.3361248194550041	0.42185828431847266	0.8420544481791041	3.282	22.057	0.0	0.0	0.0
2021-10-01T23:16:50.000000	-2.7136	1.55	-0.15491	-23.81	7.5743	13.428	-2.503230689519218	1.8708182902273376	-0.15491	-22.702506368473557	10.434669380455597	13.428	-2.503230689519218	1.8708182902273376	0.041090000000000015	-22.702506368473557	10.434669380455597	13.428	-0.5406502465253215	0.6439371517139221	-0.5413337746480172	-0.3361248194550041	0.42185828431847266	0.8420544481791041	3.282	22.057	0.0	0.0	0.0
2021-10-01T23:16:50.000000	-2.6851	1.541	-0.17059	-25.278	8.0652	13.619	-2.476048214551982	1.8583939973035697	-0.17059	-24.099294618847892	11.101744633793782	13.619	-2.476048214551982	1.8583939973035697	0.025410000000000016	-24.099294618847892	11.101744633793782	13.619	-0.5406502465253215	0.6439371517139221	-0.5413337746480172	-0.3361248194550041	0.42185828431847266	0.8420544481791041	3.282	22.057	0.0	0.0	0.0
2021-10-01T23:16:50.000000	-2.6564	1.5318	-0.18577	-26.591	8.5164	13.808	-2.4486917526607592	1.8457467053881418	-0.18577	-25.3471152746254	11.710426858780675	13.808	-2.4486917526607592	1.8457467053881418	0.010230000000000017	-25.3471152746254	11.710426858780675	13.808	-0.5406502465253215	0.6439371517139221	-0.5413337746480172	-0.3361248194550041	0.42185828431847266	0.8420544481791041	3.282	22.057	0.0	0.0	0.0
2021-10-01T23:16:50.000000	-2.6275	1.5225	-0.20054	-27.783	8.9383	13.995	-2.42114905082863	1.8329756609599654	-0.20054	-26.47843782487661	12.27520371497531	13.995	-2.42114905082863	1.8329756609599654	-0.0045399999999999885	-26.47843782487661	12.27520371497531	13.995	-0.5406502465253215	0.6439371517139221	-0.5413337746480172	-0.3361248194550041	0.42185828431847266	0.8420544481791041	3.282	22.057	0.0	0.0	0.0
2021-10-01T23:16:50.000000	-2.5985	1.5132	-0.21497	-28.88	9.3386	14.18	-2.3935071025175896	1.820192363514871	-0.21497	-27.518122871815898	12.80690296565265	14.18	-2.3935071025175896	1.820192363514871	-0.018969999999999987	-27.518122871815898	12.80690296565265	14.18	-0.5406502465253215	0.6439371517139221	-0.5413337746480172	-0.3361248194550041	0.42185828431847266	0.8420544481791041	3.282	22.057	0.0	0.0	0.0
2021-10-01T23:16:50.000000	-2.5693	1.5037	-0.22912	-29.9	9.723	14.361	-2.365691167282562	1.8071860670781161	-0.22912	-28.48333635968306	13.313387203155957	14.361	-2.365691167282562	1.8071860670781161	-0.03311999999999998	-28.48333635968306	13.313387203155957	14.361	-0.5406502465253215	0.6439371517139221	-0.5413337746480172	-0.3361248194550041	0.42185828431847266	0.8420544481791041	3.282	22.057	0.0	0.0	0.0
2021-10-01T23:16:50.000000	-2.5401	1.4942	-0.24303	-30.858	10.096	14.538	-2.3378752320475336	1.7941797706413611	-0.24303	-29.388413874553557	13.800960471573998	14.538	-2.3378752320475336	1.7941797706413611	-0.04702999999999999	-29.388413874553557	13.800960471573998	14.538	-0.5406502465253215	0.6439371517139221	-0.5413337746480172	-0.3361248194550041	0.42185828431847266	0.8420544481791041	3.282	22.057	0.0	0.0	0.0
2021-10-01T23:16:50.000000	-2.5108	1.4845	-0.25672	-31.768	10.461	14.709	-2.3099845563674313	1.7809627282298646	-0.25672	-30.24683332089982	14.274712573558329	14.709	-2.3099845563674313	1.7809627282298646	-0.060719999999999996	-30.24683332089982	14.274712573558329	14.709	-0.5406502465253215	0.6439371517139221	-0.5413337746480172	-0.3361248194550041	0.42185828431847266	0.8420544481791041	3.282	22.057	0.0	0.0	0.0
2021-10-01T23:16:50.000000	-2.4814	1.4748	-0.27021	-32.637	10.821	14.876	-2.281994634208416	1.7677334328014496	-0.27021	-31.065174361738137	14.738478614660583	14.876	-2.281994634208416	1.7677334328014496	-0.07421	-31.065174361738137	14.738478614660583	14.876	-0.5406502465253215	0.6439371517139221	-0.5413337746480172	-0.3361248194550041	0.42185828431847266	0.8420544481791041	3.282	22.057	0.0	0.0	0.0
2021-10-01T23:16:50.000000	-2.452	1.4651	-0.28352	-33.474	11.177	15.036	-2.254004712049401	1.7545041373730346	-0.28352	-31.852246650001383	15.194353831192526	15.036	-2.254004712049401	1.7545041373730346	-0.08751999999999999	-31.852246650001383	15.194353831192526	15.036	-0.5406502465253215	0.6439371517139221	-0.5413337746480172	-0.3361248194550041	0.42185828431847266	0.8420544481791041	3.282	22.057	0.0	0.0	0.0
2021-10-01T23:16:50.000000	-2.4225	1.4552	-0.29667	-34.285	11.532	15.189	-2.2259400494453105	1.7410640959698775	-0.29667	-32.613637383916746	15.646050798536605	15.189	-2.2259400494453105	1.7410640959698775	-0.10066999999999998	-32.613637383916746	15.646050798536605	15.189	-0.5406502465253215	0.6439371517139221	-0.5413337746480172	-0.3361248194550041	0.42185828431847266	0.8420544481791041	3.282	22.057	0.0	0.0	0.0
2021-10-01T23:16:50.000000	-2.393	1.4452	-0.30966	-35.075	11.888	15.335	-2.1978876398581386	1.7275248080878087	-0.30966	-33.35406382709143	16.09616709711697	15.335	-2.1978876398581386	1.7275248080878087	-0.11365999999999998	-33.35406382709143	16.09616709711697	15.335	-0.5406502465253215	0.6439371517139221	-0.5413337746480172	-0.3361248194550041	0.42185828431847266	0.8420544481791041	3.282	22.057	0.0	0.0	0.0
2021-10-01T23:16:50.000000	-2.3634	1.4352	-0.3225	-35.849	12.244	15.474	-2.1697359837920542	1.7139732671888217	-0.3225	-34.078610833640205	16.544322912990417	15.474	-2.1697359837920542	1.7139732671888217	-0.1265	-34.078610833640205	16.544322912990417	15.474	-0.5406502465253215	0.6439371517139221	-0.5413337746480172	-0.3361248194550041	0.42185828431847266	0.8420544481791041	3.282	22.057	0.0	0.0	0.0
2021-10-01T23:16:50.000000	-2.3339	1.425	-0.33518	-36.609	12.604	15.604	-2.1417080802387187	1.7002354863489293	-0.33518	-34.788773212464605	16.99473316565178	15.604	-2.1417080802387187	1.7002354863489293	-0.13917999999999997	-34.788773212464605	16.99473316565178	15.604	-0.5406502465253215	0.6439371517139221	-0.5413337746480172	-0.3361248194550041	0.42185828431847266	0.8420544481791041	3.282	22.057	0.0	0.0	0.0
2021-10-01T23:16:50.000000	-2.3042	1.4148	-0.34773	-37.358	12.966	15.727	-2.1134816837275596	1.6864731994752002	-0.34773	-35.487773418270336	17.44578051603038	15.727	-2.1134816837275596	1.6864731994752002	-0.15172999999999998	-35.487773418270336	17.44578051603038	15.727	-0.5406502465253215	0.6439371517139221	-0.5413337746480172	-0.3361248194550041	0.42185828431847266	0.8420544481791041	3.282	22.057	0.0	0.0	0.0
2021-10-01T23:16:50.000000	-2.2746	1.4044	-0.36013	-38.099	13.332	15.841	-2.0853790397291485	1.6725246726605658	-0.36013	-36.17834378508638	17.899817484211987	15.841	-2.0853790397291485	1.6725246726605658	-0.16413	-36.17834378508638	17.899817484211987	15.841	-0.5406502465253215	0.6439371517139221	-0.5413337746480172	-0.3361248194550041	0.42185828431847266	0.8420544481791041	3.282	22.057	0.0	0.0	0.0
2021-10-01T23:16:50.000000	-2.2449	1.394	-0.37239	-38.835	13.703	15.947	-2.057177149251826	1.658563892829013	-0.37239	-36.86333917711093	18.358204125493277	15.947	-2.057177149251826	1.658563892829013	-0.17639	-36.86333917711093	18.358204125493277	15.947	-0.5406502465253215	0.6439371517139221	-0.5413337746480172	-0.3361248194550041	0.42185828431847266	0.8420544481791041	3.282	22.057	0.0	0.0	0.0
2021-10-01T23:16:50.000000	-2.2152	1.3835	-0.3845	-39.566	14.08	16.044	-2.0289875117914216	1.6445038665185483	-0.3845	-37.542637064174784	18.821932904663367	16.044	-2.0289875117914216	1.6445038665185483	-0.1885	-37.542637064174784	18.821932904663367	16.044	-0.5406502465253215	0.6439371517139221	-0.5413337746480172	-0.3361248194550041	0.42185828431847266	0.8420544481791041	3.282	22.057	0.0	0.0	0.0
2021-10-01T23:16:50.000000	-2.1855	1.3729	-0.39648	-40.294	14.462	16.133	-2.0008101273479353	1.630344593729172	-0.39648	-38.218344906025365	19.2902564172715	16.133	-2.0008101273479353	1.630344593729172	-0.20048	-38.218344906025365	19.2902564172715	16.133	-0.5406502465253215	0.6439371517139221	-0.5413337746480172	-0.3361248194550041	0.42185828431847266	0.8420544481791041	3.282	22.057	0.0	0.0	0.0
2021-10-01T23:16:50.000000	-2.1558	1.3622	-0.40831	-41.021	14.851	16.214	-1.9726449959213672	1.6160860744608838	-0.40831	-38.892202571902565	19.765404653234285	16.214	-1.9726449959213672	1.6160860744608838	-0.21231	-38.892202571902565	19.765404653234285	16.214	-0.5406502465253215	0.6439371517139221	-0.5413337746480172	-0.3361248194550041	0.42185828431847266	0.8420544481791041	3.282	22.057	0.0	0.0	0.0
2021-10-01T23:16:50.000000	-2.126	1.3513	-0.41999	-41.748	15.247	16.287	-1.9444051240497235	1.6016168092178535	-0.41999	-39.56520252659548	20.24750014272089	16.287	-1.9444051240497235	1.6016168092178535	-0.22398999999999997	-39.56520252659548	20.24750014272089	16.287	-0.5406502465253215	0.6439371517139221	-0.5413337746480172	-0.3361248194550041	0.42185828431847266	0.8420544481791041	3.282	22.057	0.0	0.0	0.0
2021-10-01T23:16:50.000000	-2.0963	1.3404	-0.43153	-42.475	15.651	16.353	-1.9162644986569917	1.5871597969917417	-0.43153	-40.23722223993494	20.737535350520453	16.353	-1.9162644986569917	1.5871597969917417	-0.23553000000000002	-40.23722223993494	20.737535350520453	16.353	-0.5406502465253215	0.6439371517139221	-0.5413337746480172	-0.3361248194550041	0.42185828431847266	0.8420544481791041	3.282	22.057	0.0	0.0	0.0
2021-10-01T23:16:50.000000	-2.0665	1.3294	-0.44293	-43.205	16.063	16.412	-1.8880368798022669	1.5725912852697994	-0.44293	-40.91123910628828	21.235877867140506	16.412	-1.8880368798022669	1.5725912852697994	-0.24692999999999998	-40.91123910628828	21.235877867140506	16.412	-0.5406502465253215	0.6439371517139221	-0.5413337746480172	-0.3361248194550041	0.42185828431847266	0.8420544481791041	3.282	22.057	0.0	0.0	0.0
2021-10-01T23:16:50.000000	-2.0367	1.3183	-0.45417	-43.938	16.484	16.465	-1.8598215139644603	1.5579235270689455	-0.45417	-41.58713059548635	21.743520157370178	16.465	-1.8598215139644603	1.5579235270689455	-0.25817	-41.58713059548635	21.743520157370178	16.465	-0.5406502465253215	0.6439371517139221	-0.5413337746480172	-0.3361248194550041	0.42185828431847266	0.8420544481791041	3.282	22.057	0.0	0.0	0.0
2021-10-01T23:16:50.000000	-2.0068	1.307	-0.46527	-44.676	16.916	16.511	-1.8315314076815776	1.5430450228933497	-0.46527	-42.266636576769	22.262692211126065	16.511	-1.8315314076815776	1.5430450228933497	-0.26927	-42.266636576769	22.262692211126065	16.511	-0.5406502465253215	0.6439371517139221	-0.5413337746480172	-0.3361248194550041	0.42185828431847266	0.8420544481791041	3.282	22.057	0.0	0.0	0.0
2021-10-01T23:16:50.000000	-1.977	1.2957	-0.47622	-45.419	17.357	16.551	-1.8033405478776074	1.528178771734672	-0.47622	-42.95000211047459	22.791409098829924	16.551	-1.8033405478776074	1.528178771734672	-0.28021999999999997	-42.95000211047459	22.791409098829924	16.551	-0.5406502465253215	0.6439371517139221	-0.5413337746480172	-0.3361248194550041	0.42185828431847266	0.8420544481791041	3.282	22.057	0.0	0.0	0.0
2021-10-01T23:16:50.000000	-1.9471	1.2842	-0.48702	-46.168	17.81	16.587	-1.7750749476285617	1.5131017746012523	-0.48702	-43.63785207088472	23.33277074501831	16.587	-1.7750749476285617	1.5131017746012523	-0.29102	-43.63785207088472	23.33277074501831	16.587	-0.5406502465253215	0.6439371517139221	-0.5413337746480172	-0.3361248194550041	0.42185828431847266	0.8420544481791041	3.282	22.057	0.0	0.0	0.0
2021-10-01T23:16:50.000000	-1.9173	1.2726	-0.49768	-46.924	18.276	16.618	-1.7469208468753459	1.4979377840058392	-0.49768	-44.331056392619296	23.88789214464951	16.618	-1.7469208468753459	1.4979377840058392	-0.30168	-44.331056392619296	23.88789214464951	16.618	-0.5406502465253215	0.6439371517139221	-0.5413337746480172	-0.3361248194550041	0.42185828431847266	0.8420544481791041	3.282	22.057	0.0	0.0	0.0
2021-10-01T23:16:50.000000	-1.8874	1.2609	-0.50818	-47.69	18.755	16.645	-1.7186797526601365	1.4826622939145957	-0.50818	-45.032592470045685	24.457140888231073	16.645	-1.7186797526601365	1.4826622939145957	-0.31217999999999996	-45.032592470045685	24.457140888231073	16.645	-0.5406502465253215	0.6439371517139221	-0.5413337746480172	-0.3361248194550041	0.42185828431847266	0.8420544481791041	3.282	22.057	0.0	0.0	0.0
2021-10-01T23:16:50.000000	-1.8575	1.2491	-0.51853	-48.465	19.249	16.669	-1.6904509114618453	1.4672875573444408	-0.51853	-45.74122277803641	25.042379375172064	16.669	-1.6904509114618453	1.4672875573444408	-0.32253000000000004	-45.74122277803641	25.042379375172064	16.669	-0.5406502465253215	0.6439371517139221	-0.5413337746480172	-0.3361248194550041	0.42185828431847266	0.8420544481791041	3.282	22.057	0.0	0.0	0.0
2021-10-01T23:16:50.000000	-1.8277	1.2372	-0.52873	-49.252	19.758	16.69	-1.6623335697593846	1.451825827312292	-0.52873	-46.459924710958816	25.64397519598002	16.69	-1.6623335697593846	1.451825827312292	-0.33273	-46.459924710958816	25.64397519598002	16.69	-0.5406502465253215	0.6439371517139221	-0.5413337746480172	-0.3361248194550041	0.42185828431847266	0.8420544481791041	3.282	22.057	0.0	0.0	0.0
2021-10-01T23:16:50.000000	-1.7978	1.2252	-0.53878	-50.052	20.285	16.709	-1.6341292345949299	1.4362525977843132	-0.53878	-47.18932314309447	26.26502827519148	16.709	-1.6341292345949299	1.4362525977843132	-0.34278000000000003	-47.18932314309447	26.26502827519148	16.709	-0.5406502465253215	0.6439371517139221	-0.5413337746480172	-0.3361248194550041	0.42185828431847266	0.8420544481791041	3.282	22.057	0.0	0.0	0.0
2021-10-01T23:16:50.000000	-1.7679	1.213	-0.54868	-50.866	20.83	16.727	-1.6059494054643118	1.4204808752985105	-0.54868	-47.93041053923251	26.905661142975628	16.727	-1.6059494054643118	1.4204808752985105	-0.35267999999999994	-47.93041053923251	26.905661142975628	16.727	-0.5406502465253215	0.6439371517139221	-0.5413337746480172	-0.3361248194550041	0.42185828431847266	0.8420544481791041	3.282	22.057	0.0	0.0	0.0
2021-10-01T23:16:50.000000	-1.738	1.2007	-0.55843	-51.697	21.395	16.744	-1.577781829350612	1.404609906333796	-0.55843	-48.68591923340192	27.56822631941825	16.744	-1.577781829350612	1.404609906333796	-0.36243	-48.68591923340192	27.56822631941825	16.744	-0.5406502465253215	0.6439371517139221	-0.5413337746480172	-0.3361248194550041	0.42185828431847266	0.8420544481791041	3.282	22.057	0.0	0.0	0.0
2021-10-01T23:16:50.000000	-1.7082	1.1883	-0.56803	-52.546	21.983	16.762	-1.5497257527327424	1.388651943907088	-0.56803	-49.456474099884254	28.25582372905589	16.762	-1.5497257527327424	1.388651943907088	-0.37203	-49.456474099884254	28.25582372905589	16.762	-0.5406502465253215	0.6439371517139221	-0.5413337746480172	-0.3361248194550041	0.42185828431847266	0.8420544481791041	3.282	22.057	0.0	0.0	0.0
2021-10-01T23:16:50.000000	-1.6783	1.1757	-0.57749	-53.415	22.594	16.781	-1.5215949356697973	1.372483235505638	-0.57749	-50.24406006825776	28.9686984322269	16.781	-1.5215949356697973	1.372483235505638	-0.38148999999999994	-50.24406006825776	28.9686984322269	16.781	-0.5406502465253215	0.6439371517139221	-0.5413337746480172	-0.3361248194550041	0.42185828431847266	0.8420544481791041	3.282	22.057	0.0	0.0	0.0
2021-10-01T23:16:50.000000	-1.6484	1.163	-0.58679	-54.306	23.233	16.802	-1.4934763716237707	1.356215280625276	-0.58679	-51.050049417254776	29.712057813215242	16.802	-1.4934763716237707	1.356215280625276	-0.39079	-51.050049417254776	29.712057813215242	16.802	-0.5406502465253215	0.6439371517139221	-0.5413337746480172	-0.3361248194550041	0.42185828431847266	0.8420544481791041	3.282	22.057	0.0	0.0	0.0
2021-10-01T23:16:50.000000	-1.6186	1.1502	-0.59595	-55.224	23.901	16.827	-1.465469307073574	1.3398603322829206	-0.59595	-51.879281940651694	30.48750698765595	16.827	-1.465469307073574	1.3398603322829206	-0.39994999999999997	-51.879281940651694	30.48750698765595	16.827	-0.5406502465253215	0.6439371517139221	-0.5413337746480172	-0.3361248194550041	0.42185828431847266	0.8420544481791041	3.282	22.057	0.0	0.0	0.0
2021-10-01T23:16:50.000000	-1.5888	1.1372	-0.60497	-56.17	24.601	16.855	-1.4374867485572136	1.3233068909827417	-0.60497	-52.73238251273009	31.298145880085563	16.855	-1.4374867485572136	1.3233068909827417	-0.40897	-52.73238251273009	31.298145880085563	16.855	-0.5406502465253215	0.6439371517139221	-0.5413337746480172	-0.3361248194550041	0.42185828431847266	0.8420544481791041	3.282	22.057	0.0	0.0	0.0
2021-10-01T23:16:50.000000	-1.559	1.124	-0.61385	-57.149	25.336	16.888	-1.40952869607469	1.3065549567247388	-0.61385	-53.61394586692802	32.14756453571734	16.888	-1.40952869607469	1.3065549567247388	-0.41785	-53.61394586692802	32.14756453571734	16.888	-0.5406502465253215	0.6439371517139221	-0.5413337746480172	-0.3361248194550041	0.42185828431847266	0.8420544481791041	3.282	22.057	0.0	0.0	0.0
2021-10-01T23:16:50.000000	-1.5292	1.1108	-0.62258	-58.165	26.111	16.927	-1.3815706435921662	1.2898030224667358	-0.62258	-54.52732921155602	33.04121539917362	16.927	-1.3815706435921662	1.2898030224667358	-0.42658	-54.52732921155602	33.04121539917362	16.927	-0.5406502465253215	0.6439371517139221	-0.5413337746480172	-0.3361248194550041	0.42185828431847266	0.8420544481791041	3.282	22.057	0.0	0.0	0.0
2021-10-01T23:16:50.000000	-1.4995	1.0973	-0.63117	-59.222	26.931	16.972	-1.3537485966393092	1.2727656017889155	-0.63117	-55.47588975492469	33.984550915076724	16.972	-1.3537485966393092	1.2727656017889155	-0.43517	-55.47588975492469	33.984550915076724	16.972	-0.5406502465253215	0.6439371517139221	-0.5413337746480172	-0.3361248194550041	0.42185828431847266	0.8420544481791041	3.282	22.057	0.0	0.0	0.0
2021-10-01T23:16:50.000000	-1.4698	1.0837	-0.63962	-60.326	27.799	17.022	-1.3259388027033703	1.2556289346321836	-0.63962	-56.46521469526116	34.981283658809076	17.022	-1.3259388027033703	1.2556289346321836	-0.44361999999999996	-56.46521469526116	34.981283658809076	17.022	-0.5406502465253215	0.6439371517139221	-0.5413337746480172	-0.3361248194550041	0.42185828431847266	0.8420544481791041	3.282	22.057	0.0	0.0	0.0
2021-10-01T23:16:50.000000	-1.4401	1.07	-0.64792	-61.483	28.722	17.078	-1.2981412617843495	1.2383930209965397	-0.64792	-57.50040111011587	36.03909606490963	17.078	-1.2981412617843495	1.2383930209965397	-0.45192000000000004	-57.50040111011587	36.03909606490963	17.078	-0.5406502465253215	0.6439371517139221	-0.5413337746480172	-0.3361248194550041	0.42185828431847266	0.8420544481791041	3.282	22.057	0.0	0.0	0.0
2021-10-01T23:16:50.000000	-1.4104	1.056	-0.65609	-62.7	29.705	17.139	-1.270380479916084	1.2208593679241604	-0.65609	-58.58778360216675	37.16380816850825	17.139	-1.270380479916084	1.2208593679241604	-0.46008999999999994	-58.58778360216675	37.16380816850825	17.139	-0.5406502465253215	0.6439371517139221	-0.5413337746480172	-0.3361248194550041	0.42185828431847266	0.8420544481791041	3.282	22.057	0.0	0.0	0.0
2021-10-01T23:16:50.000000	-1.3809	1.0419	-0.66411	-63.983	30.756	17.201	-1.2428304440225602	1.2032509744067055	-0.66411	-59.73233671879505	38.36409486893296	17.201	-1.2428304440225602	1.2032509744067055	-0.46810999999999997	-59.73233671879505	38.36409486893296	17.201	-0.5406502465253215	0.6439371517139221	-0.5413337746480172	-0.3361248194550041	0.42185828431847266	0.8420544481791041	3.282	22.057	0.0	0.0	0.0
2021-10-01T23:16:50.000000	-1.3513	1.0276	-0.67198	-65.343	31.882	17.264	-1.2152056676839607	1.1854318349145085	-0.67198	-60.94411986149679	39.648251251568624	17.264	-1.2152056676839607	1.1854318349145085	-0.47598	-60.94411986149679	39.648251251568624	17.264	-0.5406502465253215	0.6439371517139221	-0.5413337746480172	-0.3361248194550041	0.42185828431847266	0.8420544481791041	3.282	22.057	0.0	0.0	0.0
2021-10-01T23:16:50.000000	-1.3218	1.0131	-0.6797	-66.786	33.092	17.322	-1.1877046438581098	1.1674264554814064	-0.6797	-62.22798504748403	41.02594468053239	17.322	-1.1877046438581098	1.1674264554814064	-0.48369999999999996	-62.22798504748403	41.02594468053239	17.322	-0.5406502465253215	0.6439371517139221	-0.5413337746480172	-0.3361248194550041	0.42185828431847266	0.8420544481791041	3.282	22.057	0.0	0.0	0.0
2021-10-01T23:16:50.000000	-1.2924	0.9984	-0.68726	-68.324	34.394	17.372	-1.1603273725450074	1.1492348361073985	-0.68726	-63.59486161287275	42.506585236167396	17.372	-1.1603273725450074	1.1492348361073985	-0.49126	-63.59486161287275	42.506585236167396	17.372	-0.5406502465253215	0.6439371517139221	-0.5413337746480172	-0.3361248194550041	0.42185828431847266	0.8420544481791041	3.282	22.057	0.0	0.0	0.0
2021-10-01T23:16:50.000000	-1.263	0.9835	-0.69465	-69.966	35.799	17.405	-1.1329746072657412	1.1308447237755674	-0.69465	-65.05233390890399	44.10219280267659	17.405	-1.1329746072657412	1.1308447237755674	-0.49865	-65.05233390890399	44.10219280267659	17.405	-0.5406502465253215	0.6439371517139221	-0.5413337746480172	-0.3361248194550041	0.42185828431847266	0.8420544481791041	3.282	22.057	0.0	0.0	0.0
2021-10-01T23:16:50.000000	-1.2337	0.96838	-0.70185	-71.723	37.317	17.415	-1.1057480451026072	1.1122485222070482	-0.70185	-66.61009374656625	45.82403985981217	17.415	-1.1057480451026072	1.1122485222070482	-0.5058499999999999	-66.61009374656625	45.82403985981217	17.415	-0.5406502465253215	0.6439371517139221	-0.5413337746480172	-0.3361248194550041	0.42185828431847266	0.8420544481791041	3.282	22.057	0.0	0.0	0.0
2021-10-01T23:16:50.000000	-1.2045	0.95304	-0.70886	-73.607	38.961	17.392	-1.078647686055605	1.093446231401841	-0.70886	-68.27845781112958	47.686498811862855	17.392	-1.078647686055605	1.093446231401841	-0.5128600000000001	-68.27845781112958	47.686498811862855	17.392	-0.5406502465253215	0.6439371517139221	-0.5413337746480172	-0.3361248194550041	0.42185828431847266	0.8420544481791041	3.282	22.057	0.0	0.0	0.0
2021-10-01T23:16:50.000000	-1.1753	0.93747	-0.71564	-75.631	40.741	17.325	-1.0515755089475152	1.0744156736951367	-0.71564	-70.06910284316068	49.70108719891921	17.325	-1.0515755089475152	1.0744156736951367	-0.5196400000000001	-70.06910284316068	49.70108719891921	17.325	-0.5406502465253215	0.6439371517139221	-0.5413337746480172	-0.3361248194550041	0.42185828431847266	0.8420544481791041	3.282	22.057	0.0	0.0	0.0
2021-10-01T23:16:50.000000	-1.1463	0.92166	-0.72219	-77.807	42.672	17.199	-1.0247312320378525	1.0551714304728805	-0.72219	-71.99210046759124	51.88416235484821	17.199	-1.0247312320378525	1.0551714304728805	-0.5261899999999999	-71.99210046759124	51.88416235484821	17.199	-0.5406502465253215	0.6439371517139221	-0.5413337746480172	-0.3361248194550041	0.42185828431847266	0.8420544481791041	3.282	22.057	0.0	0.0	0.0
2021-10-01T23:16:50.000000	-1.1172	0.9056	-0.72848	-80.149	44.768	17.001	-0.9978183411915738	1.0356668180364261	-0.72848	-74.05962976910038	54.25133420906606	17.001	-0.9978183411915738	1.0356668180364261	-0.5324800000000001	-74.05962976910038	54.25133420906606	17.001	-0.5406502465253215	0.6439371517139221	-0.5413337746480172	-0.3361248194550041	0.42185828431847266	0.8420544481791041	3.282	22.057	0.0	0.0	0.0
2021-10-01T23:16:50.000000	-1.0883	0.88929	-0.73447	-82.672	47.044	16.712	-0.9711345758454143	1.015938595436529	-0.73447	-76.2847397669871	56.81932768594727	16.712	-0.9711345758454143	1.015938595436529	-0.53847	-76.2847397669871	56.81932768594727	16.712	-0.5406502465253215	0.6439371517139221	-0.5413337746480172	-0.3361248194550041	0.42185828431847266	0.8420544481791041	3.282	22.057	0.0	0.0	0.0
2021-10-01T23:16:50.000000	-1.0595	0.87272	-0.74015	-85.391	49.516	16.314	-0.9445819148221541	0.995964585008379	-0.74015	-78.68035695038131	59.60586017465549	16.314	-0.9445819148221541	0.995964585008379	-0.5441499999999999	-78.68035695038131	59.60586017465549	16.314	-0.5406502465253215	0.6439371517139221	-0.5413337746480172	-0.3361248194550041	0.42185828431847266	0.8420544481791041	3.282	22.057	0.0	0.0	0.0
2021-10-01T23:16:50.000000	-1.0307	0.85588	-0.74547	-88.322	52.204	15.784	-0.9180623369445732	0.9757226090871671	-0.74547	-81.25991015252524	62.632741453680005	15.784	-0.9180623369445732	0.9757226090871671	-0.5494699999999999	-81.25991015252524	62.632741453680005	15.784	-0.5406502465253215	0.6439371517139221	-0.5413337746480172	-0.3361248194550041	0.42185828431847266	0.8420544481791041	3.282	22.057	0.0	0.0	0.0
2021-10-01T23:16:50.000000	-1.002	0.83877	-0.7504	-91.483	55.125	15.097	-0.8916750886915834	0.9552249206898115	-0.7504	-84.03918072674689	65.9190489674811	15.097	-0.8916750886915834	0.9552249206898115	-0.5544	-84.03918072674689	65.9190489674811	15.097	-0.5406502465253215	0.6439371517139221	-0.5413337746480172	-0.3361248194550041	0.42185828431847266	0.8420544481791041	3.282	22.057	0.0	0.0	0.0
2021-10-01T23:16:50.000000	-0.97346	0.82138	-0.7549	-94.893	58.302	14.227	-0.8654809432522237	0.9344689469785719	-0.7549	-87.03420731014836	69.48993747942299	14.227	-0.8654809432522237	0.9344689469785719	-0.5589	-87.03420731014836	69.48993747942299	14.227	-0.5406502465253215	0.6439371517139221	-0.5413337746480172	-0.3361248194550041	0.42185828431847266	0.8420544481791041	3.282	22.057	0.0	0.0	0.0
2021-10-01T23:16:50.000000	-0.94499	0.80372	-0.75894	-98.574	61.757	13.143	-0.8393893534937815	0.9134535848861131	-0.75894	-90.26412846436821	73.36993687858829	13.143	-0.8393893534937815	0.9134535848861131	-0.56294	-90.26412846436821	73.36993687858829	13.143	-0.5406502465253215	0.6439371517139221	-0.5413337746480172	-0.3361248194550041	0.42185828431847266	0.8420544481791041	3.282	22.057	0.0	0.0	0.0
2021-10-01T23:16:50.000000	-0.91662	0.78577	-0.76247	-102.55	65.517	11.809	-0.8134325439633141	0.8921626610217279	-0.76247	-93.74945502977738	77.58878443834358	11.809	-0.8134325439633141	0.8921626610217279	-0.56647	-93.74945502977738	77.58878443834358	11.809	-0.5406502465253215	0.6439371517139221	-0.5413337746480172	-0.3361248194550041	0.42185828431847266	0.8420544481791041	3.282	22.057	0.0	0.0	0.0
2021-10-01T23:16:50.000000	-0.88837	0.76755	-0.76544	-106.84	69.611	10.188	-0.7876279133532202	0.8706184752845829	-0.76544	-97.50549046246283	82.17758971078777	10.188	-0.7876279133532202	0.8706184752845829	-0.56944	-97.50549046246283	82.17758971078777	10.188	-0.5406502465253215	0.6439371517139221	-0.5413337746480172	-0.3361248194550041	0.42185828431847266	0.8420544481791041	3.282	22.057	0.0	0.0	0.0
2021-10-01T23:16:50.000000	-0.86025	0.74904	-0.76783	-111.48	74.071	8.2357	-0.7619878369147748	0.8488024036805872	-0.76783	-101.56404252941897	87.1725226552632	8.2357	-0.7619878369147748	0.8488024036805872	-0.5718300000000001	-101.56404252941897	87.1725226552632	8.2357	-0.5406502465253215	0.6439371517139221	-0.5413337746480172	-0.3361248194550041	0.42185828431847266	0.8420544481791041	3.282	22.057	0.0	0.0	0.0
2021-10-01T23:16:50.000000	-0.83226	0.73026	-0.76958	-116.5	78.932	5.9026	-0.7365098640445938	0.8267342955055232	-0.76958	-105.95059661839797	92.61199544446453	5.9026	-0.7365098640445938	0.8267342955055232	-0.57358	-105.95059661839797	92.61199544446453	5.9026	-0.5406502465253215	0.6439371517139221	-0.5413337746480172	-0.3361248194550041	0.42185828431847266	0.8420544481791041	3.282	22.057	0.0	0.0	0.0
2021-10-01T23:16:50.000000	-0.80442	0.71122	-0.77064	-121.95	84.237	3.1323	-0.7112126187367683	0.8044265260106656	-0.77064	-110.70950717158092	98.54481057278292	3.1323	-0.7112126187367683	0.8044265260106656	-0.57464	-110.70950717158092	98.54481057278292	3.1323	-0.5406502465253215	0.6439371517139221	-0.5413337746480172	-0.3361248194550041	0.42185828431847266	0.8420544481791041	3.282	22.057	0.0	0.0	0.0
2021-10-01T23:16:50.000000	-0.77674	0.69191	-0.77099	-127.85	90.032	-0.13997	-0.6861072509408808	0.7818703958498154	-0.77099	-115.85498709696779	105.01907202390154	-0.13997	-0.6861072509408808	0.7818703958498154	-0.5749899999999999	-115.85498709696779	105.01907202390154	-0.13997	-0.5406502465253215	0.6439371517139221	-0.5413337746480172	-0.3361248194550041	0.42185828431847266	0.8420544481791041	3.282	22.057	0.0	0.0	0.0
2021-10-01T23:16:50.000000	-0.74924	0.67236	-0.77057	-134.26	96.37	-3.9886	-0.6612099340476387	0.7590981295700294	-0.77057	-121.44009018293903	112.09473224179462	-3.9886	-0.6612099340476387	0.7590981295700294	-0.57457	-121.44009018293903	112.09473224179462	-3.9886	-0.5406502465253215	0.6439371517139221	-0.5413337746480172	-0.3361248194550041	0.42185828431847266	0.8420544481791041	3.282	22.057	0.0	0.0	0.0
2021-10-01T23:16:50.000000	-0.72193	0.65257	-0.76935	-141.24	103.31	-8.5	-0.6365305927049326	0.7361109524729998	-0.76935	-127.51713503686	119.83769845917107	-8.5	-0.6365305927049326	0.7361109524729998	-0.57335	-127.51713503686	119.83769845917107	-8.5	-0.5406502465253215	0.6439371517139221	-0.5413337746480172	-0.3361248194550041	0.42185828431847266	0.8420544481791041	3.282	22.057	0.0	0.0	0.0
2021-10-01T23:16:50.000000	-0.69483	0.63256	-0.76728	-148.85	110.93	-13.774	-0.6120866256051617	0.7129311644578924	-0.76728	-134.13611219288154	128.3327347397331	-13.774	-0.6120866256051617	0.7129311644578924	-0.57128	-134.13611219288154	128.3327347397331	-13.774	-0.5406502465253215	0.6439371517139221	-0.5413337746480172	-0.3361248194550041	0.42185828431847266	0.8420544481791041	3.282	22.057	0.0	0.0	0.0
2021-10-01T23:16:50.000000	-0.66796	0.61235	-0.76434	-157.18	119.3	-19.929	-0.5878954314407246	0.6895810654238732	-0.76434	-141.37776637018158	137.66034133394538	-19.929	-0.5878954314407246	0.6895810654238732	-0.5683400000000001	-141.37776637018158	137.66034133394538	-19.929	-0.5406502465253215	0.6439371517139221	-0.5413337746480172	-0.3361248194550041	0.42185828431847266	0.8420544481791041	3.282	22.057	0.0	0.0	0.0
2021-10-01T23:16:50.000000	-0.64134	0.59196	-0.76049	-166.3	128.52	-27.103	-0.56397440890402	0.6660829552701084	-0.76049	-149.29931708708017	147.92834183256264	-27.103	-0.56397440890402	0.6660829552701084	-0.5644899999999999	-149.29931708708017	147.92834183256264	-27.103	-0.5406502465253215	0.6439371517139221	-0.5413337746480172	-0.3361248194550041	0.42185828431847266	0.8420544481791041	3.282	22.057	0.0	0.0	0.0
2021-10-01T23:16:50.000000	-0.61499	0.57142	-0.7557	-176.32	138.7	-35.458	-0.5403397313857549	0.642469058543655	-0.7557	-157.9964571517702	159.2593856809979	-35.458	-0.5403397313857549	0.642469058543655	-0.5597000000000001	-157.9964571517702	159.2593856809979	-35.458	-0.5406502465253215	0.6439371517139221	-0.5413337746480172	-0.3361248194550041	0.42185828431847266	0.8420544481791041	3.282	22.057	0.0	0.0	0.0
2021-10-01T23:16:50.000000	-0.58895	0.55075	-0.74994	-187.37	149.97	-45.19	-0.5170286468741099	0.6187641257470627	-0.74994	-167.58227806484345	171.79842222383033	-45.19	-0.5170286468741099	0.6187641257470627	-0.5539400000000001	-167.58227806484345	171.79842222383033	-45.19	-0.5406502465253215	0.6439371517139221	-0.5413337746480172	-0.3361248194550041	0.42185828431847266	0.8420544481791041	3.282	22.057	0.0	0.0	0.0
2021-10-01T23:16:50.000000	-0.56321	0.52998	-0.7432	-199.59	162.47	-56.529	-0.49402755481611893	0.5949967055223134	-0.7432	-178.17857067309095	185.70155075522212	-56.529	-0.49402755481611893	0.5949967055223134	-0.5471999999999999	-178.17857067309095	185.70155075522212	-56.529	-0.5406502465253215	0.6439371517139221	-0.5413337746480172	-0.3361248194550041	0.42185828431847266	0.8420544481791041	3.282	22.057	0.0	0.0	0.0
2021-10-01T23:16:50.000000	-0.53782	0.50914	-0.73546	-213.15	176.39	-69.753	-0.47138240254616215	0.5712026983215397	-0.73546	-189.93077325851812	201.17816971386674	-69.753	-0.47138240254616215	0.5712026983215397	-0.53946	-189.93077325851812	201.17816971386674	-69.753	-0.5406502465253215	0.6439371517139221	-0.5413337746480172	-0.3361248194550041	0.42185828431847266	0.8420544481791041	3.282	22.057	0.0	0.0	0.0
2021-10-01T23:16:50.000000	-0.5128	0.48826	-0.7267	-228.25	191.92	-85.199	-0.4491093634549467	0.5474143286917986	-0.7267	-203.01409804680407	218.44135344353325	-85.199	-0.4491093634549467	0.5474143286917986	-0.5307	-203.01409804680407	218.44135344353325	-85.199	-0.5406502465253215	0.6439371517139221	-0.5413337746480172	-0.3361248194550041	0.42185828431847266	0.8420544481791041	3.282	22.057	0.0	0.0	0.0
2021-10-01T23:16:50.000000	-0.48815	0.46738	-0.71691	-245.14	209.32	-103.27	-0.4272035363357049	0.5236712952246552	-0.71691	-217.64480339124094	237.77977533168809	-103.27	-0.4272035363357049	0.5236712952246552	-0.52091	-217.64480339124094	237.77977533168809	-103.27	-0.5406502465253215	0.6439371517139221	-0.5413337746480172	-0.3361248194550041	0.42185828431847266	0.8420544481791041	3.282	22.057	0.0	0.0	0.0
