# Supplementary material for: Direct evidence of substorm-related impulsive injections of electrons at Mercury
Source: Nat Commun. 2023 Jul 18;14:4019. doi: 10.1038/s41467-023-39565-4 (PMC10354196; doi:10.1038/s41467-023-39565-4)
Supplement: Supplementary file 3 — SourceDatafile [file 41467_2023_39565_MOESM3_ESM.zip › SourceDataFile/FieldLinetracing/Final_KT17tracing_000104.txt]

2021-10-01T23:16:44.000000	-0.36589	0.36388	0.65403	367.53	-340.53	-261.13	-0.3185466637284596	0.4059706510666352	0.65403	323.035385433025	-382.9975477181765	-261.13	-0.3185466637284596	0.4059706510666352	0.8500300000000001	323.035385433025	-382.9975477181765	-261.13	-0.5346125539984892	0.6452753070386955	-0.5457189709303956	-0.3312097197778361	0.4217725695535207	0.8440426654482034	3.2833	22.047	0.0	0.0	0.0
2021-10-01T23:16:44.000000	-0.38809	0.38432	0.66914	336.11	-307.59	-218.94	-0.33807486538880116	0.42897680111206943	0.66914	295.88828553179167	-346.455859648898	-218.94	-0.33807486538880116	0.42897680111206943	0.86514	295.88828553179167	-346.455859648898	-218.94	-0.5346125539984892	0.6452753070386955	-0.5457189709303956	-0.3312097197778361	0.4217725695535207	0.8440426654482034	3.2833	22.047	0.0	0.0	0.0
2021-10-01T23:16:44.000000	-0.41077	0.40495	0.68326	308.67	-278.8	-183.49	-0.35805616941577495	0.45223033394864376	0.68326	272.18269528914266	-314.5205705278078	-183.49	-0.35805616941577495	0.45223033394864376	0.8792599999999999	272.18269528914266	-314.5205705278078	-183.49	-0.5346125539984892	0.6452753070386955	-0.5457189709303956	-0.3312097197778361	0.4217725695535207	0.8440426654482034	3.2833	22.047	0.0	0.0	0.0
2021-10-01T23:16:44.000000	-0.43391	0.42571	0.69638	284.56	-253.52	-153.55	-0.3784780783237496	0.47566925108562746	0.69638	251.35193190042787	-286.4768582799013	-153.55	-0.3784780783237496	0.47566925108562746	0.89238	251.35193190042787	-286.4768582799013	-153.55	-0.5346125539984892	0.6452753070386955	-0.5457189709303956	-0.3312097197778361	0.4217725695535207	0.8440426654482034	3.2833	22.047	0.0	0.0	0.0
2021-10-01T23:16:44.000000	-0.45751	0.44658	0.70849	263.29	-231.21	-128.18	-0.39934304271610854	0.4992737032272381	0.70849	232.97585391033783	-261.7287521361551	-128.18	-0.39934304271610854	0.4992737032272381	0.90449	232.97585391033783	-261.7287521361551	-128.18	-0.5346125539984892	0.6452753070386955	-0.5457189709303956	-0.3312097197778361	0.4217725695535207	0.8440426654482034	3.2833	22.047	0.0	0.0	0.0
2021-10-01T23:16:44.000000	-0.48154	0.46753	0.71957	244.44	-211.46	-106.61	-0.420624964554254	0.5230102405247268	0.71957	216.68786347680742	-239.81787886197404	-106.61	-0.420624964554254	0.5230102405247268	0.91557	216.68786347680742	-239.81787886197404	-106.61	-0.5346125539984892	0.6452753070386955	-0.5457189709303956	-0.3312097197778361	0.4217725695535207	0.8440426654482034	3.2833	22.047	0.0	0.0	0.0
2021-10-01T23:16:44.000000	-0.50598	0.48851	0.72963	227.64	-193.89	-88.205	-0.44231012105086254	0.5468267891352537	0.72963	202.16731009215223	-220.32176567489546	-88.205	-0.44231012105086254	0.5468267891352537	0.92563	202.16731009215223	-220.32176567489546	-88.205	-0.5346125539984892	0.6452753070386955	-0.5457189709303956	-0.3312097197778361	0.4217725695535207	0.8440426654482034	3.2833	22.047	0.0	0.0	0.0
2021-10-01T23:16:44.000000	-0.53082	0.50949	0.73867	212.63	-178.21	-72.472	-0.4643922634631185	0.5706923498134536	0.73867	189.19168666026434	-202.9207399420876	-72.472	-0.4643922634631185	0.5706923498134536	0.9346700000000001	189.19168666026434	-202.9207399420876	-72.472	-0.5346125539984892	0.6452753070386955	-0.5457189709303956	-0.3312097197778361	0.4217725695535207	0.8440426654482034	3.2833	22.047	0.0	0.0	0.0
2021-10-01T23:16:44.000000	-0.55603	0.53045	0.74669	199.15	-164.16	-58.994	-0.48684406845073214	0.5945833973584689	0.74669	177.53481017996037	-187.32490297439216	-58.994	-0.48684406845073214	0.5945833973584689	0.94269	177.53481017996037	-187.32490297439216	-58.994	-0.5346125539984892	0.6452753070386955	-0.5457189709303956	-0.3312097197778361	0.4217725695535207	0.8440426654482034	3.2833	22.047	0.0	0.0	0.0
2021-10-01T23:16:44.000000	-0.58159	0.55134	0.75371	187.01	-151.54	-47.429	-0.5096518132263799	0.6184478579274597	0.75371	167.03261837514427	-173.31248108184076	-47.429	-0.5096518132263799	0.6184478579274597	0.94971	167.03261837514427	-173.31248108184076	-47.429	-0.5346125539984892	0.6452753070386955	-0.5457189709303956	-0.3312097197778361	0.4217725695535207	0.8440426654482034	3.2833	22.047	0.0	0.0	0.0
2021-10-01T23:16:44.000000	-0.60748	0.57213	0.75975	176.03	-140.17	-37.495	-0.532799324399355	0.6422535069733686	0.75975	157.52852301422757	-160.68277517193923	-37.495	-0.532799324399355	0.6422535069733686	0.9557500000000001	157.52852301422757	-160.68277517193923	-37.495	-0.5346125539984892	0.6452753070386955	-0.5457189709303956	-0.3312097197778361	0.4217725695535207	0.8440426654482034	3.2833	22.047	0.0	0.0	0.0
2021-10-01T23:16:44.000000	-0.63367	0.5928	0.76481	166.07	-129.9	-28.957	-0.5562592786293674	0.6659768192953383	0.76481	148.901958552111	-149.26976130263424	-28.957	-0.5562592786293674	0.6659768192953383	0.9608099999999999	148.901958552111	-149.26976130263424	-28.957	-0.5346125539984892	0.6452753070386955	-0.5457189709303956	-0.3312097197778361	0.4217725695535207	0.8440426654482034	3.2833	22.047	0.0	0.0	0.0
2021-10-01T23:16:44.000000	-0.66014	0.61332	0.76894	157.01	-120.59	-21.619	-0.5800155025257107	0.6895855703463111	0.76894	141.050983437786	-138.91979078314728	-21.619	-0.5800155025257107	0.6895855703463111	0.9649399999999999	141.050983437786	-138.91979078314728	-21.619	-0.5346125539984892	0.6452753070386955	-0.5457189709303956	-0.3312097197778361	0.4217725695535207	0.8440426654482034	3.2833	22.047	0.0	0.0	0.0
2021-10-01T23:16:44.000000	-0.68688	0.63367	0.77215	148.74	-112.15	-15.314	-0.604060522043877	0.7130586855288131	0.77215	133.87745425967586	-129.53006346384763	-15.314	-0.604060522043877	0.7130586855288131	0.9681500000000001	133.87745425967586	-129.53006346384763	-15.314	-0.5346125539984892	0.6452753070386955	-0.5457189709303956	-0.3312097197778361	0.4217725695535207	0.8440426654482034	3.2833	22.047	0.0	0.0	0.0
2021-10-01T23:16:44.000000	-0.71385	0.65382	0.77448	141.18	-104.46	-9.9029	-0.6283583144973767	0.7363614896924034	0.77448	127.31667745495302	-120.97168115650642	-9.9029	-0.6283583144973767	0.7363614896924034	0.97048	127.31667745495302	-120.97168115650642	-9.9029	-0.5346125539984892	0.6452753070386955	-0.5457189709303956	-0.3312097197778361	0.4217725695535207	0.8440426654482034	3.2833	22.047	0.0	0.0	0.0
2021-10-01T23:16:44.000000	-0.74105	0.67375	0.77596	134.25	-97.456	-5.2661	-0.6529113304895942	0.7594741335412996	0.77596	121.29709777131566	-113.17132370108553	-5.2661	-0.6529113304895942	0.7594741335412996	0.9719599999999999	121.29709777131566	-113.17132370108553	-5.2661	-0.5346125539984892	0.6452753070386955	-0.5457189709303956	-0.3312097197778361	0.4217725695535207	0.8440426654482034	3.2833	22.047	0.0	0.0	0.0
2021-10-01T23:16:44.000000	-0.76844	0.69345	0.77664	127.87	-91.06	-1.302	-0.677681096730656	0.7823817912208433	0.77664	115.74887537883058	-106.04177643049908	-1.302	-0.677681096730656	0.7823817912208433	0.97264	115.74887537883058	-106.04177643049908	-1.302	-0.5346125539984892	0.6452753070386955	-0.5457189709303956	-0.3312097197778361	0.4217725695535207	0.8440426654482034	3.2833	22.047	0.0	0.0	0.0
2021-10-01T23:16:44.000000	-0.79602	0.7129	0.77654	122.01	-85.211	2.0767	-0.7026700638239458	0.8050646134352519	0.77654	110.64971067414429	-99.51882308753534	2.0767	-0.7026700638239458	0.8050646134352519	0.97254	110.64971067414429	-99.51882308753534	2.0767	-0.5346125539984892	0.6452753070386955	-0.5457189709303956	-0.3312097197778361	0.4217725695535207	0.8440426654482034	3.2833	22.047	0.0	0.0	0.0
2021-10-01T23:16:44.000000	-0.82377	0.73209	0.77571	116.6	-79.856	4.9455	-0.7278596077753735	0.8275102249332508	0.77571	105.93662522098519	-93.54128592652829	4.9455	-0.7278596077753735	0.8275102249332508	0.9717100000000001	105.93662522098519	-93.54128592652829	4.9455	-0.5346125539984892	0.6452753070386955	-0.5457189709303956	-0.3312097197778361	0.4217725695535207	0.8440426654482034	3.2833	22.047	0.0	0.0	0.0
2021-10-01T23:16:44.000000	-0.85168	0.75101	0.77419	111.6	-74.948	7.3697	-0.7532410292387393	0.8497074757652567	0.77419	101.57567934574014	-88.05761789562206	7.3697	-0.7532410292387393	0.8497074757652567	0.9701900000000001	101.57567934574014	-88.05761789562206	7.3697	-0.5346125539984892	0.6452753070386955	-0.5457189709303956	-0.3312097197778361	0.4217725695535207	0.8440426654482034	3.2833	22.047	0.0	0.0	0.0
2021-10-01T23:16:44.000000	-0.87972	0.76966	0.77203	106.99	-70.444	9.4066	-0.7787845542703699	0.8716526900261946	0.77203	97.5522925499016	-83.02269240550088	9.4066	-0.7787845542703699	0.8716526900261946	0.96803	97.5522925499016	-83.02269240550088	9.4066	-0.5346125539984892	0.6452753070386955	-0.5457189709303956	-0.3312097197778361	0.4217725695535207	0.8440426654482034	3.2833	22.047	0.0	0.0	0.0
2021-10-01T23:16:44.000000	-0.9079	0.78803	0.76926	102.71	-66.308	11.106	-0.804501332819848	0.8933371683698647	0.76926	93.811328032213	-78.39342891360555	11.106	-0.804501332819848	0.8933371683698647	0.96526	93.811328032213	-78.39342891360555	11.106	-0.5346125539984892	0.6452753070386955	-0.5457189709303956	-0.3312097197778361	0.4217725695535207	0.8440426654482034	3.2833	22.047	0.0	0.0	0.0
2021-10-01T23:16:44.000000	-0.93619	0.80612	0.76594	98.755	-62.508	12.512	-0.8303615909435004	0.9147572348911917	0.76594	90.35174443414262	-74.13745589583834	12.512	-0.8303615909435004	0.9147572348911917	0.96194	90.35174443414262	-74.13745589583834	12.512	-0.5346125539984892	0.6452753070386955	-0.5457189709303956	-0.3312097197778361	0.4217725695535207	0.8440426654482034	3.2833	22.047	0.0	0.0	0.0
2021-10-01T23:16:44.000000	-0.96461	0.82393	0.76209	95.088	-59.015	13.665	-0.8563851779371092	0.9359153401935593	0.76209	87.14037393339936	-70.2214582570551	13.665	-0.8563851779371092	0.9359153401935593	0.9580900000000001	87.14037393339936	-70.2214582570551	13.665	-0.5346125539984892	0.6452753070386955	-0.5457189709303956	-0.3312097197778361	0.4217725695535207	0.8440426654482034	3.2833	22.047	0.0	0.0	0.0
2021-10-01T23:16:44.000000	-0.99312	0.84145	0.75777	91.688	-55.802	14.597	-0.8825336205108016	0.9567966584223089	0.75777	84.15968308397966	-66.61606631439676	14.597	-0.8825336205108016	0.9567966584223089	0.95377	84.15968308397966	-66.61606631439676	14.597	-0.5346125539984892	0.6452753070386955	-0.5457189709303956	-0.3312097197778361	0.4217725695535207	0.8440426654482034	3.2833	22.047	0.0	0.0	0.0
2021-10-01T23:16:44.000000	-1.0217	0.8587	0.75301	88.534	-52.846	15.341	-0.9087846187654118	0.9774185882698391	0.75301	81.39164831920321	-63.29588024416079	15.341	-0.9087846187654118	0.9774185882698391	0.9490099999999999	81.39164831920321	-63.29588024416079	15.341	-0.5346125539984892	0.6452753070386955	-0.5457189709303956	-0.3312097197778361	0.4217725695535207	0.8440426654482034	3.2833	22.047	0.0	0.0	0.0
2021-10-01T23:16:44.000000	-1.0504	0.87567	0.74785	85.608	-50.125	15.924	-0.935189021242087	0.9977773315967181	0.74785	78.82110093658791	-60.23686027794129	15.924	-0.935189021242087	0.9977773315967181	0.9438500000000001	78.82110093658791	-60.23686027794129	15.924	-0.5346125539984892	0.6452753070386955	-0.5457189709303956	-0.3312097197778361	0.4217725695535207	0.8440426654482034	3.2833	22.047	0.0	0.0	0.0
2021-10-01T23:16:44.000000	-1.0793	0.89238	0.74232	82.892	-47.62	16.371	-0.9618237745205734	1.0179025401122628	0.74232	76.43250464314407	-57.4179440416997	16.371	-0.9618237745205734	1.0179025401122628	0.93832	76.43250464314407	-57.4179440416997	16.371	-0.5346125539984892	0.6452753070386955	-0.5457189709303956	-0.3312097197778361	0.4217725695535207	0.8440426654482034	3.2833	22.047	0.0	0.0	0.0
2021-10-01T23:16:44.000000	-1.1081	0.90882	0.73646	80.37	-45.314	16.703	-0.9883923644658276	1.0377475301178272	0.73646	74.21206301512194	-54.82029915131411	16.703	-0.9883923644658276	1.0377475301178272	0.9324600000000001	74.21206301512194	-54.82029915131411	16.703	-0.5346125539984892	0.6452753070386955	-0.5457189709303956	-0.3312097197778361	0.4217725695535207	0.8440426654482034	3.2833	22.047	0.0	0.0	0.0
2021-10-01T23:16:44.000000	-1.1371	0.925	0.73031	78.027	-43.188	16.942	-1.0151913052128925	1.0573589853120575	0.73031	72.14721715389916	-52.423230823253526	16.942	-1.0151913052128925	1.0573589853120575	0.92631	72.14721715389916	-52.423230823253526	16.942	-0.5346125539984892	0.6452753070386955	-0.5457189709303956	-0.3312097197778361	0.4217725695535207	0.8440426654482034	3.2833	22.047	0.0	0.0	0.0
2021-10-01T23:16:44.000000	-1.1662	0.94094	0.72387	75.848	-41.229	17.103	-1.042118899679473	1.0767445019738173	0.72387	70.22467297983835	-50.21199906272166	17.103	-1.042118899679473	1.0767445019738173	0.91987	70.22467297983835	-50.21199906272166	17.103	-0.5346125539984892	0.6452753070386955	-0.5457189709303956	-0.3312097197778361	0.4217725695535207	0.8440426654482034	3.2833	22.047	0.0	0.0	0.0
2021-10-01T23:16:44.000000	-1.1953	0.95663	0.7172	73.821	-39.422	17.202	-1.0690771266883494	1.0958819024382978	0.7172	68.43435886800782	-48.170246535851554	17.202	-1.0690771266883494	1.0958819024382978	0.9132	68.43435886800782	-48.170246535851554	17.202	-0.5346125539984892	0.6452753070386955	-0.5457189709303956	-0.3312097197778361	0.4217725695535207	0.8440426654482034	3.2833	22.047	0.0	0.0	0.0
2021-10-01T23:16:44.000000	-1.2245	0.97208	0.71029	71.932	-37.753	17.254	-1.0961640074167414	1.1147933643703078	0.71029	66.76409573372847	-46.282363313226995	17.254	-1.0961640074167414	1.1147933643703078	0.90629	66.76409573372847	-46.282363313226995	17.254	-0.5346125539984892	0.6452753070386955	-0.5457189709303956	-0.3312097197778361	0.4217725695535207	0.8440426654482034	3.2833	22.047	0.0	0.0	0.0
2021-10-01T23:16:44.000000	-1.2537	0.98731	0.70318	70.169	-36.211	17.268	-1.1232778447823535	1.1334864840487118	0.70318	65.20332183139188	-44.535961920137474	17.268	-1.1232778447823535	1.1334864840487118	0.8991800000000001	65.20332183139188	-44.535961920137474	17.268	-0.5346125539984892	0.6452753070386955	-0.5457189709303956	-0.3312097197778361	0.4217725695535207	0.8440426654482034	3.2833	22.047	0.0	0.0	0.0
2021-10-01T23:16:44.000000	-1.2831	1.0023	0.69587	68.522	-34.783	17.256	-1.1506195823463932	1.1519659182115638	0.69587	63.74370540530624	-42.91691501263264	17.256	-1.1506195823463932	1.1519659182115638	0.8918699999999999	63.74370540530624	-42.91691501263264	17.256	-0.5346125539984892	0.6452753070386955	-0.5457189709303956	-0.3312097197778361	0.4217725695535207	0.8440426654482034	3.2833	22.047	0.0	0.0	0.0
2021-10-01T23:16:44.000000	-1.3125	1.0171	0.68839	66.978	-33.459	17.225	-1.1779846006425776	1.1702567840644833	0.68839	62.373569714904804	-41.413705050621935	17.225	-1.1779846006425776	1.1702567840644833	0.88439	62.373569714904804	-41.413705050621935	17.225	-0.5346125539984892	0.6452753070386955	-0.5457189709303956	-0.3312097197778361	0.4217725695535207	0.8440426654482034	3.2833	22.047	0.0	0.0	0.0
2021-10-01T23:16:44.000000	-1.3419	1.0317	0.68074	65.529	-32.229	17.183	-1.2053741249725984	1.1883491569595794	0.68074	61.086200343566496	-40.0154271448607	17.183	-1.2053741249725984	1.1883491569595794	0.8767400000000001	61.086200343566496	-40.0154271448607	17.183	-0.5346125539984892	0.6452753070386955	-0.5457189709303956	-0.3312097197778361	0.4217725695535207	0.8440426654482034	3.2833	22.047	0.0	0.0	0.0
2021-10-01T23:16:44.000000	-1.3714	1.0461	0.67293	64.165	-31.084	17.134	-1.2328874018153675	1.2062552899137697	0.67293	59.87277541492277	-38.71192381055506	17.134	-1.2328874018153675	1.2062552899137697	0.86893	59.87277541492277	-38.71192381055506	17.134	-0.5346125539984892	0.6452753070386955	-0.5457189709303956	-0.3312097197778361	0.4217725695535207	0.8440426654482034	3.2833	22.047	0.0	0.0	0.0
2021-10-01T23:16:44.000000	-1.401	1.0603	0.66497	62.876	-30.016	17.082	-1.260524431170885	1.2239751829270547	0.66497	58.72435052243586	-37.49403002770023	17.082	-1.260524431170885	1.2239751829270547	0.86097	58.72435052243586	-37.49403002770023	17.082	-0.5346125539984892	0.6452753070386955	-0.5457189709303956	-0.3312097197778361	0.4217725695535207	0.8440426654482034	3.2833	22.047	0.0	0.0	0.0
2021-10-01T23:16:44.000000	-1.4306	1.0744	0.65686	61.655	-29.016	17.032	-1.2881737135433207	1.2415958294614278	0.65686	57.63508118410461	-36.35195590200986	17.032	-1.2881737135433207	1.2415958294614278	0.85286	57.63508118410461	-36.35195590200986	17.032	-0.5346125539984892	0.6452753070386955	-0.5457189709303956	-0.3312097197778361	0.4217725695535207	0.8440426654482034	3.2833	22.047	0.0	0.0	0.0
2021-10-01T23:16:44.000000	-1.4602	1.0882	0.64861	60.494	-28.078	16.984	-1.3158597549665112	1.2589187365590653	0.64861	56.59776286263116	-35.27876640339581	16.984	-1.3158597549665112	1.2589187365590653	0.8446100000000001	56.59776286263116	-35.27876640339581	16.984	-0.5346125539984892	0.6452753070386955	-0.5457189709303956	-0.3312097197778361	0.4217725695535207	0.8440426654482034	3.2833	22.047	0.0	0.0	0.0
2021-10-01T23:16:44.000000	-1.4899	1.1019	0.64021	59.387	-27.196	16.94	-1.3436572958855317	1.276154650194709	0.64021	55.60717595029588	-34.267771562108244	16.94	-1.3436572958855317	1.276154650194709	0.8362099999999999	55.60717595029588	-34.267771562108244	16.94	-0.5346125539984892	0.6452753070386955	-0.5457189709303956	-0.3312097197778361	0.4217725695535207	0.8440426654482034	3.2833	22.047	0.0	0.0	0.0
2021-10-01T23:16:44.000000	-1.5196	1.1154	0.63166	58.327	-26.364	16.901	-1.3714793428383891	1.293192070872529	0.63166	54.65710837459007	-33.31215887822818	16.901	-1.3714793428383891	1.293192070872529	0.8276600000000001	54.65710837459007	-33.31215887822818	16.901	-0.5346125539984892	0.6452753070386955	-0.5457189709303956	-0.3312097197778361	0.4217725695535207	0.8440426654482034	3.2833	22.047	0.0	0.0	0.0
2021-10-01T23:16:44.000000	-1.5494	1.1288	0.62297	57.309	-25.577	16.866	-1.399412889287076	1.3101424980883558	0.62297	53.743210462414	-32.40635337696411	16.866	-1.399412889287076	1.3101424980883558	0.81897	53.743210462414	-32.40635337696411	16.866	-0.5346125539984892	0.6452753070386955	-0.5457189709303956	-0.3312097197778361	0.4217725695535207	0.8440426654482034	3.2833	22.047	0.0	0.0	0.0
2021-10-01T23:16:44.000000	-1.5792	1.142	0.61414	56.329	-24.831	16.837	-1.4273709417695997	1.3268944323463585	0.61414	52.86200247528797	-31.545895078482843	16.837	-1.4273709417695997	1.3268944323463585	0.8101400000000001	52.86200247528797	-31.545895078482843	16.837	-0.5346125539984892	0.6452753070386955	-0.5457189709303956	-0.3312097197778361	0.4217725695535207	0.8440426654482034	3.2833	22.047	0.0	0.0	0.0
2021-10-01T23:16:44.000000	-1.609	1.1551	0.60517	55.382	-24.121	16.812	-1.4553412472690417	1.3435471201254496	0.60517	52.00913474011228	-30.725209007992863	16.812	-1.4553412472690417	1.3435471201254496	0.8011699999999999	52.00913474011228	-30.725209007992863	16.812	-0.5346125539984892	0.6452753070386955	-0.5457189709303956	-0.3312097197778361	0.4217725695535207	0.8440426654482034	3.2833	22.047	0.0	0.0	0.0
2021-10-01T23:16:44.000000	-1.6388	1.168	0.59604	54.464	-23.444	16.79	-1.4833360588023203	1.360001314946717	0.59604	51.181004988238	-29.940827650450085	16.79	-1.4833360588023203	1.360001314946717	0.7920400000000001	51.181004988238	-29.940827650450085	16.79	-0.5346125539984892	0.6452753070386955	-0.5457189709303956	-0.3312097197778361	0.4217725695535207	0.8440426654482034	3.2833	22.047	0.0	0.0	0.0
2021-10-01T23:16:44.000000	-1.6686	1.1807	0.58677	53.573	-22.798	16.771	-1.5113553763694352	1.3762570168101607	0.58677	50.375873350425266	-29.19052101593791	16.771	-1.5113553763694352	1.3762570168101607	0.78277	50.375873350425266	-29.19052101593791	16.771	-0.5346125539984892	0.6452753070386955	-0.5457189709303956	-0.3312097197778361	0.4217725695535207	0.8440426654482034	3.2833	22.047	0.0	0.0	0.0
2021-10-01T23:16:44.000000	-1.6985	1.1934	0.57736	52.705	-22.178	16.755	-1.5394739404154618	1.3925249716905224	0.57736	49.59038261836351	-28.46883665983402	16.755	-1.5394739404154618	1.3925249716905224	0.77336	49.59038261836351	-28.46883665983402	16.755	-0.5346125539984892	0.6452753070386955	-0.5457189709303956	-0.3312097197778361	0.4217725695535207	0.8440426654482034	3.2833	22.047	0.0	0.0	0.0
2021-10-01T23:16:44.000000	-1.7283	1.2059	0.56779	51.858	-21.584	16.739	-1.5675177640164133	1.4085821805961423	0.56779	48.82254786247451	-27.77552952180004	16.739	-1.5675177640164133	1.4085821805961423	0.76379	48.82254786247451	-27.77552952180004	16.739	-0.5346125539984892	0.6452753070386955	-0.5457189709303956	-0.3312097197778361	0.4217725695535207	0.8440426654482034	3.2833	22.047	0.0	0.0	0.0
2021-10-01T23:16:44.000000	-1.7582	1.2182	0.55808	51.029	-21.012	16.724	-1.5956853401301132	1.4244531495608568	0.55808	48.069881809067624	-27.10626215217195	16.724	-1.5956853401301132	1.4244531495608568	0.7540800000000001	48.069881809067624	-27.10626215217195	16.724	-0.5346125539984892	0.6452753070386955	-0.5457189709303956	-0.3312097197778361	0.4217725695535207	0.8440426654482034	3.2833	22.047	0.0	0.0	0.0
2021-10-01T23:16:44.000000	-1.7881	1.2305	0.54822	50.217	-20.461	16.708	-1.623852916243813	1.440324118525571	0.54822	47.33151452352292	-26.45991955599145	16.708	-1.623852916243813	1.440324118525571	0.7442200000000001	47.33151452352292	-26.45991955599145	16.708	-0.5346125539984892	0.6452753070386955	-0.5457189709303956	-0.3312097197778361	0.4217725695535207	0.8440426654482034	3.2833	22.047	0.0	0.0	0.0
2021-10-01T23:16:44.000000	-1.8179	1.2426	0.53821	49.42	-19.929	16.691	-1.6519457519124376	1.4559843415155438	0.53821	46.605706136600524	-25.834271743341944	16.691	-1.6519457519124376	1.4559843415155438	0.73421	46.605706136600524	-25.834271743341944	16.691	-0.5346125539984892	0.6452753070386955	-0.5457189709303956	-0.3312097197778361	0.4217725695535207	0.8440426654482034	3.2833	22.047	0.0	0.0	0.0
2021-10-01T23:16:44.000000	-1.8478	1.2546	0.52804	48.636	-19.415	16.672	-1.6801500870768922	1.4715575710435225	0.52804	45.89059424889138	-25.228081189095946	16.672	-1.6801500870768922	1.4715575710435225	0.72404	45.89059424889138	-25.228081189095946	16.672	-0.5346125539984892	0.6452753070386955	-0.5457189709303956	-0.3312097197778361	0.4217725695535207	0.8440426654482034	3.2833	22.047	0.0	0.0	0.0
2021-10-01T23:16:44.000000	-1.8777	1.2664	0.51773	47.864	-18.917	16.65	-1.708378928275183	1.4869323076136778	0.51773	45.18543145594475	-24.639240433506032	16.65	-1.708378928275183	1.4869323076136778	0.71373	45.18543145594475	-24.639240433506032	16.65	-0.5346125539984892	0.6452753070386955	-0.5457189709303956	-0.3312097197778361	0.4217725695535207	0.8440426654482034	3.2833	22.047	0.0	0.0	0.0
2021-10-01T23:16:44.000000	-1.9075	1.2782	0.50727	47.102	-18.434	16.625	-1.736508522994562	1.5022947911669147	0.50727	44.48835535835156	-24.066511951444724	16.625	-1.736508522994562	1.5022947911669147	0.7032700000000001	44.48835535835156	-24.066511951444724	16.625	-0.5346125539984892	0.6452753070386955	-0.5457189709303956	-0.3312097197778361	0.4217725695535207	0.8440426654482034	3.2833	22.047	0.0	0.0	0.0
2021-10-01T23:16:44.000000	-1.9374	1.2898	0.49665	46.35	-17.965	16.596	-1.7647618702266896	1.5174710347792462	0.49665	43.79948848628101	-23.508903278122894	16.596	-1.7647618702266896	1.5174710347792462	0.69265	43.79948848628101	-23.508903278122894	16.596	-0.5346125539984892	0.6452753070386955	-0.5457189709303956	-0.3312097197778361	0.4217725695535207	0.8440426654482034	3.2833	22.047	0.0	0.0	0.0
2021-10-01T23:16:44.000000	-1.9672	1.3013	0.48589	45.606	-17.508	16.562	-1.7929282239968236	1.5325357788957474	0.48589	43.117090970493216	-22.964184423623948	16.562	-1.7929282239968236	1.5325357788957474	0.68189	43.117090970493216	-22.964184423623948	16.562	-0.5346125539984892	0.6452753070386955	-0.5457189709303956	-0.3312097197778361	0.4217725695535207	0.8440426654482034	3.2833	22.047	0.0	0.0	0.0
2021-10-01T23:16:44.000000	-1.9971	1.3127	0.47498	44.868	-17.064	16.524	-1.8212060772627878	1.5475135295502551	0.47498	42.43905535124075	-22.433102792398643	16.524	-1.8212060772627878	1.5475135295502551	0.67098	42.43905535124075	-22.433102792398643	16.524	-0.5346125539984892	0.6452753070386955	-0.5457189709303956	-0.3312097197778361	0.4217725695535207	0.8440426654482034	3.2833	22.047	0.0	0.0	0.0
2021-10-01T23:16:44.000000	-2.0269	1.324	0.46392	44.137	-16.63	16.48	-1.8493969370667578	1.562379780708933	0.46392	41.7667416838203	-21.912803520248797	16.48	-1.8493969370667578	1.562379780708933	0.6599200000000001	41.7667416838203	-21.912803520248797	16.48	-0.5346125539984892	0.6452753070386955	-0.5457189709303956	-0.3312097197778361	0.4217725695535207	0.8440426654482034	3.2833	22.047	0.0	0.0	0.0
2021-10-01T23:16:44.000000	-2.0567	1.3352	0.45272	43.41	-16.207	16.43	-1.877600049887647	1.5771467853886987	0.45272	41.097050043695305	-21.40391148145599	16.43	-1.877600049887647	1.5771467853886987	0.64872	41.097050043695305	-21.40391148145599	16.43	-0.5346125539984892	0.6452753070386955	-0.5457189709303956	-0.3312097197778361	0.4217725695535207	0.8440426654482034	3.2833	22.047	0.0	0.0	0.0
2021-10-01T23:16:44.000000	-2.0865	1.3462	0.44136	42.688	-15.793	16.374	-1.9058276687423719	1.591715297110641	0.44136	40.43121795599327	-20.904564276611154	16.374	-1.9058276687423719	1.591715297110641	0.6373599999999999	40.43121795599327	-20.904564276611154	16.374	-0.5346125539984892	0.6452753070386955	-0.5457189709303956	-0.3312097197778361	0.4217725695535207	0.8440426654482034	3.2833	22.047	0.0	0.0	0.0
2021-10-01T23:16:44.000000	-2.1163	1.3572	0.42987	41.968	-15.387	16.31	-1.9340552875970967	1.6062838088325828	0.42987	39.766390556516015	-20.413401850417635	16.31	-1.9340552875970967	1.6062838088325828	0.6258699999999999	39.766390556516015	-20.413401850417635	16.31	-0.5346125539984892	0.6452753070386955	-0.5457189709303956	-0.3312097197778361	0.4217725695535207	0.8440426654482034	3.2833	22.047	0.0	0.0	0.0
2021-10-01T23:16:44.000000	-2.146	1.3681	0.41823	41.249	-14.99	16.24	-1.9621959129898288	1.6207408210586949	0.41823	39.10145285030523	-19.931294137495364	16.24	-1.9621959129898288	1.6207408210586949	0.61423	39.10145285030523	-19.931294137495364	16.24	-0.5346125539984892	0.6452753070386955	-0.5457189709303956	-0.3312097197778361	0.4217725695535207	0.8440426654482034	3.2833	22.047	0.0	0.0	0.0
2021-10-01T23:16:44.000000	-2.1757	1.3788	0.40644	40.532	-14.6	16.161	-1.9903610444163966	1.6349993403269831	0.40644	38.4376423624884	-19.45637873843529	16.161	-1.9903610444163966	1.6349993403269831	0.6024400000000001	38.4376423624884	-19.45637873843529	16.161	-0.5346125539984892	0.6452753070386955	-0.5457189709303956	-0.3312097197778361	0.4217725695535207	0.8440426654482034	3.2833	22.047	0.0	0.0	0.0
2021-10-01T23:16:44.000000	-2.2055	1.3895	0.39452	39.814	-14.218	16.075	-2.0186254223218763	1.6492701126121896	0.39452	37.771859168529005	-18.989280527518982	16.075	-2.0186254223218763	1.6492701126121896	0.5905199999999999	37.771859168529005	-18.989280527518982	16.075	-0.5346125539984892	0.6452753070386955	-0.5457189709303956	-0.3312097197778361	0.4217725695535207	0.8440426654482034	3.2833	22.047	0.0	0.0	0.0
2021-10-01T23:16:44.000000	-2.2352	1.4	0.38245	39.094	-13.841	15.981	-2.0468150597822814	1.663330138922654	0.38245	37.10347839414545	-18.5268995802099	15.981	-2.0468150597822814	1.663330138922654	0.57845	37.10347839414545	-18.5268995802099	15.981	-0.5346125539984892	0.6452753070386955	-0.5457189709303956	-0.3312097197778361	0.4217725695535207	0.8440426654482034	3.2833	22.047	0.0	0.0	0.0
2021-10-01T23:16:44.000000	-2.2648	1.4105	0.37025	38.372	-13.471	15.878	-2.074905450763774	1.6773779122162007	0.37025	36.43225497899938	-18.071220826086286	15.878	-2.074905450763774	1.6773779122162007	0.56625	36.43225497899938	-18.071220826086286	15.878	-0.5346125539984892	0.6452753070386955	-0.5457189709303956	-0.3312097197778361	0.4217725695535207	0.8440426654482034	3.2833	22.047	0.0	0.0	0.0
2021-10-01T23:16:44.000000	-2.2945	1.4209	0.3579	37.644	-13.105	15.768	-2.1031073412410968	1.6913386920477533	0.3579	35.75458665444187	-17.618776750104047	15.768	-2.1031073412410968	1.6913386920477533	0.5539000000000001	35.75458665444187	-17.618776750104047	15.768	-0.5346125539984892	0.6452753070386955	-0.5457189709303956	-0.3312097197778361	0.4217725695535207	0.8440426654482034	3.2833	22.047	0.0	0.0	0.0
2021-10-01T23:16:44.000000	-2.3241	1.4311	0.34542	36.911	-12.744	15.649	-2.1312344912733443	1.705088725904564	0.34542	35.071343355092864	-17.17068234722149	15.649	-2.1312344912733443	1.705088725904564	0.54142	35.071343355092864	-17.17068234722149	15.649	-0.5346125539984892	0.6452753070386955	-0.5457189709303956	-0.3312097197778361	0.4217725695535207	0.8440426654482034	3.2833	22.047	0.0	0.0	0.0
2021-10-01T23:16:44.000000	-2.3537	1.4413	0.33279	36.168	-12.387	15.521	-2.1593616413055914	1.7188387597613748	0.33279	34.37768528717593	-16.72533250180358	15.521	-2.1593616413055914	1.7188387597613748	0.52879	34.37768528717593	-16.72533250180358	15.521	-0.5346125539984892	0.6452753070386955	-0.5457189709303956	-0.3312097197778361	0.4217725695535207	0.8440426654482034	3.2833	22.047	0.0	0.0	0.0
2021-10-01T23:16:44.000000	-2.3833	1.4514	0.32003	35.415	-12.033	15.386	-2.1875010443547573	1.7324895471392736	0.32003	33.67373498086027	-16.281734749061204	15.386	-2.1875010443547573	1.7324895471392736	0.51603	33.67373498086027	-16.281734749061204	15.386	-0.5346125539984892	0.6452753070386955	-0.5457189709303956	-0.3312097197778361	0.4217725695535207	0.8440426654482034	3.2833	22.047	0.0	0.0	0.0
2021-10-01T23:16:44.000000	-2.4128	1.4614	0.30711	34.648	-11.681	15.244	-2.215553453941929	1.7460288350213424	0.30711	32.95564510715859	-15.838406503528512	15.244	-2.215553453941929	1.7460288350213424	0.50311	32.95564510715859	-15.838406503528512	15.244	-0.5346125539984892	0.6452753070386955	-0.5457189709303956	-0.3312097197778361	0.4217725695535207	0.8440426654482034	3.2833	22.047	0.0	0.0	0.0
2021-10-01T23:16:44.000000	-2.4423	1.4713	0.29405	33.863	-11.33	15.094	-2.2436181165460196	1.7594688764244995	0.29405	32.21956833708358	-15.39386517973965	15.094	-2.2436181165460196	1.7594688764244995	0.49005	32.21956833708358	-15.39386517973965	15.094	-0.5346125539984892	0.6452753070386955	-0.5457189709303956	-0.3312097197778361	0.4217725695535207	0.8440426654482034	3.2833	22.047	0.0	0.0	0.0
2021-10-01T23:16:44.000000	-2.4718	1.4811	0.28083	33.056	-10.979	14.937	-2.2716950321670284	1.7728096713487447	0.28083	31.461657341647967	-14.946628192228776	14.937	-2.2716950321670284	1.7728096713487447	0.47683000000000003	31.461657341647967	-14.946628192228776	14.937	-0.5346125539984892	0.6452753070386955	-0.5457189709303956	-0.3312097197778361	0.4217725695535207	0.8440426654482034	3.2833	22.047	0.0	0.0	0.0
2021-10-01T23:16:44.000000	-2.5012	1.4909	0.26744	32.221	-10.626	14.774	-2.299672701309125	1.7861382132560712	0.26744	30.67620239245541	-14.493975430402552	14.774	-2.299672701309125	1.7861382132560712	0.46344	30.67620239245541	-14.493975430402552	14.774	-0.5346125539984892	0.6452753070386955	-0.5457189709303956	-0.3312097197778361	0.4217725695535207	0.8440426654482034	3.2833	22.047	0.0	0.0	0.0
2021-10-01T23:16:44.000000	-2.5306	1.5005	0.25388	31.353	-10.269	14.605	-2.3276748764850583	1.7992682622055745	0.25388	29.858486225898663	-14.033309313836835	14.605	-2.3276748764850583	1.7992682622055745	0.44988	29.858486225898663	-14.033309313836835	14.605	-0.5346125539984892	0.6452753070386955	-0.5457189709303956	-0.3312097197778361	0.4217725695535207	0.8440426654482034	3.2833	22.047	0.0	0.0	0.0
2021-10-01T23:16:44.000000	-2.5598	1.5101	0.24011	30.443	-9.907	14.43	-2.355478558703168	1.8123738051212412	0.24011	28.999699189044854	-13.56253460621986	14.43	-2.355478558703168	1.8123738051212412	0.43611	28.999699189044854	-13.56253460621986	14.43	-0.5346125539984892	0.6452753070386955	-0.5457189709303956	-0.3312097197778361	0.4217725695535207	0.8440426654482034	3.2833	22.047	0.0	0.0	0.0
2021-10-01T23:16:44.000000	-2.5891	1.5196	0.22613	29.481	-9.5359	14.252	-2.3833937404171075	1.8253923545749142	0.22613	28.090419007696436	-13.076356900224416	14.252	-2.3833937404171075	1.8253923545749142	0.42213	28.090419007696436	-13.076356900224416	14.252	-0.5346125539984892	0.6452753070386955	-0.5457189709303956	-0.3312097197778361	0.4217725695535207	0.8440426654482034	3.2833	22.047	0.0	0.0	0.0
2021-10-01T23:16:44.000000	-2.6182	1.529	0.2119	28.455	-9.1524	14.069	-2.4111226821901415	1.8382871515158388	0.2119	27.119140453942293	-12.570030700016222	14.069	-2.4111226821901415	1.8382871515158388	0.40790000000000004	27.119140453942293	-12.570030700016222	14.069	-0.5346125539984892	0.6452753070386955	-0.5457189709303956	-0.3312097197778361	0.4217725695535207	0.8440426654482034	3.2833	22.047	0.0	0.0	0.0
2021-10-01T23:16:44.000000	-2.6472	1.5383	0.19737	27.348	-8.752	13.884	-2.4387646305011823	1.8510704489609333	0.19737	26.06954301212874	-12.037006901168144	13.884	-2.4387646305011823	1.8510704489609333	0.39337	26.06954301212874	-12.037006901168144	13.884	-0.5346125539984892	0.6452753070386955	-0.5457189709303956	-0.3312097197778361	0.4217725695535207	0.8440426654482034	3.2833	22.047	0.0	0.0	0.0
2021-10-01T23:16:44.000000	-2.6761	1.5475	0.18249	26.141	-8.3286	13.696	-2.466319585350229	1.8637422469101979	0.18249	24.923517285294523	-11.46890339525209	13.696	-2.466319585350229	1.8637422469101979	0.37849	24.923517285294523	-11.46890339525209	13.696	-0.5346125539984892	0.6452753070386955	-0.5457189709303956	-0.3312097197778361	0.4217725695535207	0.8440426654482034	3.2833	22.047	0.0	0.0	0.0
2021-10-01T23:16:44.000000	-2.7047	1.5566	0.16719	24.806	-7.874	13.506	-2.4935890537794587	1.8762780393297958	0.16719	23.654279006731635	-10.85415112626018	13.506	-2.4935890537794587	1.8762780393297958	0.36319	23.654279006731635	-10.85415112626018	13.506	-0.5346125539984892	0.6452753070386955	-0.5457189709303956	-0.3312097197778361	0.4217725695535207	0.8440426654482034	3.2833	22.047	0.0	0.0	0.0
2021-10-01T23:16:44.000000	-2.7331	1.5656	0.15136	23.307	-7.3771	13.316	-2.520672282267783	1.8886900792366454	0.15136	22.227459528909716	-10.17732264894263	13.316	-2.520672282267783	1.8886900792366454	0.34736	22.227459528909716	-10.17732264894263	13.316	-0.5346125539984892	0.6452753070386955	-0.5457189709303956	-0.3312097197778361	0.4217725695535207	0.8440426654482034	3.2833	22.047	0.0	0.0	0.0
2021-10-01T23:16:44.000000	-2.7612	1.5745	0.13484	21.594	-6.8221	13.126	-2.54747002433629	1.900966113613828	0.13484	20.595371589045936	-9.416610511172237	13.126	-2.54747002433629	1.900966113613828	0.33084	20.595371589045936	-9.416610511172237	13.126	-0.5346125539984892	0.6452753070386955	-0.5457189709303956	-0.3312097197778361	0.4217725695535207	0.8440426654482034	3.2833	22.047	0.0	0.0	0.0
2021-10-01T23:16:44.000000	-2.7888	1.5832	0.11742	19.594	-6.1857	12.938	-2.573796040044074	1.912982389948596	0.11742	18.68842021047659	-8.539945581012223	12.938	-2.573796040044074	1.912982389948596	0.31342000000000003	18.68842021047659	-8.539945581012223	12.938	-0.5346125539984892	0.6452753070386955	-0.5457189709303956	-0.3312097197778361	0.4217725695535207	0.8440426654482034	3.2833	22.047	0.0	0.0	0.0
2021-10-01T23:16:44.000000	-2.8156	1.5916	0.098729	17.198	-5.4322	12.754	-2.5993648429713176	1.9246029027112823	0.098729	16.402801058227567	-7.498541077050162	12.754	-2.5993648429713176	1.9246029027112823	0.294729	16.402801058227567	-7.498541077050162	12.754	-0.5346125539984892	0.6452753070386955	-0.5457189709303956	-0.3312097197778361	0.4217725695535207	0.8440426654482034	3.2833	22.047	0.0	0.0	0.0
2021-10-01T23:16:44.000000	-2.8328	1.5971	0.085295	15.298	-4.8376	12.636	-2.6157613214136535	1.9321689779613733	0.085295	14.589974397498244	-6.675614191993551	12.636	-2.6157613214136535	1.9321689779613733	0.281295	14.589974397498244	-6.675614191993551	12.636	-0.5346125539984892	0.6452753070386955	-0.5457189709303956	-0.3312097197778361	0.4217725695535207	0.8440426654482034	3.2833	22.047	0.0	0.0	0.0
2021-10-01T23:16:44.000000	-2.8491	1.6023	0.07078	13.071	-4.1403	12.523	-2.6313013405965364	1.9393270366224644	0.07078	12.4651955991022	-5.710693807771792	12.523	-2.6313013405965364	1.9393270366224644	0.26678	12.4651955991022	-5.710693807771792	12.523	-0.5346125539984892	0.6452753070386955	-0.5457189709303956	-0.3312097197778361	0.4217725695535207	0.8440426654482034	3.2833	22.047	0.0	0.0	0.0
2021-10-01T23:16:44.000000	-2.8642	1.607	0.05479	10.407	-3.3036	12.419	-2.6457116671170686	1.945841826685977	0.05479	9.923790393445394	-4.553878148014162	12.419	-2.6457116671170686	1.945841826685977	0.25079	9.923790393445394	-4.553878148014162	12.419	-0.5346125539984892	0.6452753070386955	-0.5457189709303956	-0.3312097197778361	0.4217725695535207	0.8440426654482034	3.2833	22.047	0.0	0.0	0.0
2021-10-01T23:16:44.000000	-2.8731	1.6099	0.043046	8.3182	-2.6448	12.358	-2.6541892662495945	1.949810493080145	0.043046	7.931452817392008	-3.6441013275544867	12.358	-2.6541892662495945	1.949810493080145	0.239046	7.931452817392008	-3.6441013275544867	12.358	-0.5346125539984892	0.6452753070386955	-0.5457189709303956	-0.3312097197778361	0.4217725695535207	0.8440426654482034	3.2833	22.047	0.0	0.0	0.0
2021-10-01T23:16:44.000000	-2.8782	1.6115	0.034632	6.7608	-2.1518	12.323	-2.6590547884034073	1.9520233406055651	0.034632	6.446195528225758	-2.9639877010342395	12.323	-2.6590547884034073	1.9520233406055651	0.230632	6.446195528225758	-2.9639877010342395	12.323	-0.5346125539984892	0.6452753070386955	-0.5457189709303956	-0.3312097197778361	0.4217725695535207	0.8440426654482034	3.2833	22.047	0.0	0.0	1.0
2021-10-01T23:16:44.000000	-2.8878	1.6145	0.0027466	0.54669	-0.17437	12.257	-2.6682148598713975	1.9561770245970729	0.0027466	0.521204989962865	-0.2400421034689742	12.257	-2.6682148598713975	1.9561770245970729	0.1987466	0.521204989962865	-0.2400421034689742	12.257	-0.5346125539984892	0.6452753070386955	-0.5457189709303956	-0.3312097197778361	0.4217725695535207	0.8440426654482034	3.2833	22.047	0.0	0.0	0.0
2021-10-01T23:16:44.000000	-2.8807	1.6123	-0.029801	-5.8467	1.8619	12.306	-2.6614379262408576	1.9531236378598162	-0.029801	-5.574504960538503	2.5642673310190625	12.306	-2.6614379262408576	1.9531236378598162	0.166199	-5.574504960538503	2.5642673310190625	12.306	-0.5346125539984892	0.6452753070386955	-0.5457189709303956	-0.3312097197778361	0.4217725695535207	0.8440426654482034	3.2833	22.047	0.0	0.0	0.0
2021-10-01T23:16:44.000000	-2.8621	1.6064	-0.057219	-10.825	3.4353	12.434	-2.643701009161429	1.9449890344572225	-0.057219	-10.32250345201561	4.735803371459353	12.434	-2.643701009161429	1.9449890344572225	0.13878100000000002	-10.32250345201561	4.735803371459353	12.434	-0.5346125539984892	0.6452753070386955	-0.5457189709303956	-0.3312097197778361	0.4217725695535207	0.8440426654482034	3.2833	22.047	0.0	0.0	0.0
2021-10-01T23:16:44.000000	-2.8387	1.5989	-0.080282	-14.55	4.6035	12.595	-2.621396309364924	1.9346783425799634	-0.080282	-13.876295047843195	6.351625618312401	12.595	-2.621396309364924	1.9346783425799634	0.115718	-13.876295047843195	6.351625618312401	12.595	-0.5346125539984892	0.6452753070386955	-0.5457189709303956	-0.3312097197778361	0.4217725695535207	0.8440426654482034	3.2833	22.047	0.0	0.0	0.0
2021-10-01T23:16:44.000000	-2.813	1.5908	-0.1006	-17.451	5.5115	12.772	-2.596882458654956	1.9234903524401132	-0.1006	-16.644178007458386	7.608243667630431	12.772	-2.596882458654956	1.9234903524401132	0.09540000000000001	-16.644178007458386	7.608243667630431	12.772	-0.5346125539984892	0.6452753070386955	-0.5457189709303956	-0.3312097197778361	0.4217725695535207	0.8440426654482034	3.2833	22.047	0.0	0.0	0.0
2021-10-01T23:16:44.000000	-2.7861	1.5823	-0.11915	-19.802	6.2517	12.956	-2.5712266622657176	1.9117583401815967	-0.11915	-18.886765895447198	8.630934532284003	12.956	-2.5712266622657176	1.9117583401815967	0.07685	-18.886765895447198	8.630934532284003	12.956	-0.5346125539984892	0.6452753070386955	-0.5457189709303956	-0.3312097197778361	0.4217725695535207	0.8440426654482034	3.2833	22.047	0.0	0.0	0.0
2021-10-01T23:16:44.000000	-2.7585	1.5736	-0.13647	-21.771	6.8789	13.144	-2.544900646557934	1.8997420638468288	-0.13647	-20.764078143110353	9.494670351139472	13.144	-2.544900646557934	1.8997420638468288	0.05953	-20.764078143110353	9.494670351139472	13.144	-0.5346125539984892	0.6452753070386955	-0.5457189709303956	-0.3312097197778361	0.4217725695535207	0.8440426654482034	3.2833	22.047	0.0	0.0	0.0
2021-10-01T23:16:44.000000	-2.7304	1.5647	-0.15291	-23.46	7.4274	13.334	-2.518102904489427	1.887466029469646	-0.15291	-22.373143374134973	10.245990743720213	13.334	-2.518102904489427	1.887466029469646	0.04309000000000002	-22.373143374134973	10.245990743720213	13.334	-0.5346125539984892	0.6452753070386955	-0.5457189709303956	-0.3312097197778361	0.4217725695535207	0.8440426654482034	3.2833	22.047	0.0	0.0	0.0
2021-10-01T23:16:44.000000	-2.702	1.5557	-0.16869	-24.941	7.9196	13.524	-2.491019676001103	1.8750539895627965	-0.16869	-23.782674377547913	10.915949093483624	13.524	-2.491019676001103	1.8750539895627965	0.02731	-23.782674377547913	10.915949093483624	13.524	-0.5346125539984892	0.6452753070386955	-0.5457189709303956	-0.3312097197778361	0.4217725695535207	0.8440426654482034	3.2833	22.047	0.0	0.0	0.0
2021-10-01T23:16:44.000000	-2.6733	1.5466	-0.18395	-26.263	8.3707	13.714	-2.4636509610929616	1.8625059441262803	-0.18395	-25.039439469444407	11.525634843514245	13.714	-2.4636509610929616	1.8625059441262803	0.012050000000000005	-25.039439469444407	11.525634843514245	13.714	-0.5346125539984892	0.6452753070386955	-0.5457189709303956	-0.3312097197778361	0.4217725695535207	0.8440426654482034	3.2833	22.047	0.0	0.0	0.0
2021-10-01T23:16:44.000000	-2.6444	1.5374	-0.19879	-27.459	8.7916	13.902	-2.4360960062439143	1.8498341461770158	-0.19879	-26.174854409021272	12.089909355596495	13.902	-2.4360960062439143	1.8498341461770158	-0.002789999999999987	-26.174854409021272	12.089909355596495	13.902	-0.5346125539984892	0.6452753070386955	-0.5457189709303956	-0.3312097197778361	0.4217725695535207	0.8440426654482034	3.2833	22.047	0.0	0.0	0.0
2021-10-01T23:16:44.000000	-2.6154	1.5281	-0.21328	-28.557	9.1902	14.087	-2.4084540579328744	1.8370508487319213	-0.21328	-27.21574022203729	12.620043946301518	14.087	-2.4084540579328744	1.8370508487319213	-0.01727999999999999	-27.21574022203729	12.620043946301518	14.087	-0.5346125539984892	0.6452753070386955	-0.5457189709303956	-0.3312097197778361	0.4217725695535207	0.8440426654482034	3.2833	22.047	0.0	0.0	0.0
2021-10-01T23:16:44.000000	-2.5862	1.5186	-0.22749	-29.577	9.5722	14.269	-2.380638122697846	1.8240445522951663	-0.22749	-28.181247782310493	13.124146268310938	14.269	-2.380638122697846	1.8240445522951663	-0.03148999999999999	-28.181247782310493	13.124146268310938	14.269	-0.5346125539984892	0.6452753070386955	-0.5457189709303956	-0.3312097197778361	0.4217725695535207	0.8440426654482034	3.2833	22.047	0.0	0.0	0.0
2021-10-01T23:16:44.000000	-2.557	1.5092	-0.24145	-30.533	9.9423	14.447	-2.3528099344459	1.8111375023373235	-0.24145	-29.084695705093377	13.608596328502168	14.447	-2.3528099344459	1.8111375023373235	-0.04544999999999999	-29.084695705093377	13.608596328502168	14.447	-0.5346125539984892	0.6452753070386955	-0.5457189709303956	-0.3312097197778361	0.4217725695535207	0.8440426654482034	3.2833	22.047	0.0	0.0	0.0
2021-10-01T23:16:44.000000	-2.5277	1.4996	-0.2552	-31.439	10.304	14.621	-2.3249070057488783	1.7980197064047387	-0.2552	-29.939549641841474	14.078583176005678	14.621	-2.3249070057488783	1.7980197064047387	-0.059199999999999975	-29.939549641841474	14.078583176005678	14.621	-0.5346125539984892	0.6452753070386955	-0.5457189709303956	-0.3312097197778361	0.4217725695535207	0.8440426654482034	3.2833	22.047	0.0	0.0	0.0
2021-10-01T23:16:44.000000	-2.4984	1.4899	-0.26874	-32.303	10.66	14.79	-2.297016330068776	1.7848026639932417	-0.26874	-30.753418479410925	14.537766707105547	14.79	-2.297016330068776	1.7848026639932417	-0.07273999999999997	-30.753418479410925	14.537766707105547	14.79	-0.5346125539984892	0.6452753070386955	-0.5457189709303956	-0.3312097197778361	0.4217725695535207	0.8440426654482034	3.2833	22.047	0.0	0.0	0.0
2021-10-01T23:16:44.000000	-2.4689	1.4802	-0.28211	-33.135	11.013	14.952	-2.2689271614308493	1.7715611155479085	-0.28211	-31.535896034236128	14.990051878424222	14.952	-2.2689271614308493	1.7715611155479085	-0.08611000000000002	-31.535896034236128	14.990051878424222	14.952	-0.5346125539984892	0.6452753070386955	-0.5457189709303956	-0.3312097197778361	0.4217725695535207	0.8440426654482034	3.2833	22.047	0.0	0.0	0.0
2021-10-01T23:16:44.000000	-2.4395	1.4704	-0.29532	-33.94	11.364	15.108	-2.240949492288752	1.7582325736405817	-0.29532	-32.291822100093505	15.437043805596733	15.108	-2.240949492288752	1.7582325736405817	-0.09932000000000002	-32.291822100093505	15.437043805596733	15.108	-0.5346125539984892	0.6452753070386955	-0.5457189709303956	-0.3312097197778361	0.4217725695535207	0.8440426654482034	3.2833	22.047	0.0	0.0	0.0
2021-10-01T23:16:44.000000	-2.41	1.4604	-0.30837	-34.723	11.715	15.258	-2.21289708270158	1.744693285758513	-0.30837	-33.02591394059027	15.88134006904723	15.258	-2.21289708270158	1.744693285758513	-0.11236999999999997	-33.02591394059027	15.88134006904723	15.258	-0.5346125539984892	0.6452753070386955	-0.5457189709303956	-0.3312097197778361	0.4217725695535207	0.8440426654482034	3.2833	22.047	0.0	0.0	0.0
2021-10-01T23:16:44.000000	-2.3804	1.4504	-0.32127	-35.489	12.067	15.4	-2.1847454266354958	1.7311417448595257	-0.32127	-33.74301134950284	16.32454578441074	15.4	-2.1847454266354958	1.7311417448595257	-0.12527	-33.74301134950284	16.32454578441074	15.4	-0.5346125539984892	0.6452753070386955	-0.5457189709303956	-0.3312097197778361	0.4217725695535207	0.8440426654482034	3.2833	22.047	0.0	0.0	0.0
2021-10-01T23:16:44.000000	-2.3509	1.4403	-0.33402	-36.241	12.421	15.534	-2.1567052700652423	1.7175032104985453	-0.33402	-34.44596919102938	16.768021006983933	15.534	-2.1567052700652423	1.7175032104985453	-0.13801999999999998	-34.44596919102938	16.768021006983933	15.534	-0.5346125539984892	0.6452753070386955	-0.5457189709303956	-0.3312097197778361	0.4217725695535207	0.8440426654482034	3.2833	22.047	0.0	0.0	0.0
2021-10-01T23:16:44.000000	-2.3213	1.4302	-0.34663	-36.982	12.779	15.661	-2.1285658670160763	1.7038524231206464	-0.34663	-35.137519799198884	17.214118256852593	15.661	-2.1285658670160763	1.7038524231206464	-0.15063	-35.137519799198884	17.214118256852593	15.661	-0.5346125539984892	0.6452753070386955	-0.5457189709303956	-0.3312097197778361	0.4217725695535207	0.8440426654482034	3.2833	22.047	0.0	0.0	0.0
2021-10-01T23:16:44.000000	-2.2916	1.4199	-0.3591	-37.715	13.14	15.779	-2.100351723521835	1.6899908897680054	-0.3591	-35.82076309854791	17.662212659735154	15.779	-2.100351723521835	1.6899908897680054	-0.16309999999999997	-35.82076309854791	17.662212659735154	15.779	-0.5346125539984892	0.6452753070386955	-0.5457189709303956	-0.3312097197778361	0.4217725695535207	0.8440426654482034	3.2833	22.047	0.0	0.0	0.0
2021-10-01T23:16:44.000000	-2.262	1.4095	-0.37143	-38.442	13.506	15.889	-2.0722490795234245	1.676042362953371	-0.37143	-36.49743895831629	18.11453420554821	15.889	-2.0722490795234245	1.676042362953371	-0.17542999999999997	-36.49743895831629	18.11453420554821	15.889	-0.5346125539984892	0.6452753070386955	-0.5457189709303956	-0.3312097197778361	0.4217725695535207	0.8440426654482034	3.2833	22.047	0.0	0.0	0.0
2021-10-01T23:16:44.000000	-2.2323	1.399	-0.38363	-39.164	13.877	15.99	-2.04405944206302	1.6619823366429065	-0.38363	-37.168539843293175	18.571205424460942	15.99	-2.04405944206302	1.6619823366429065	-0.18763000000000002	-37.168539843293175	18.571205424460942	15.99	-0.5346125539984892	0.6452753070386955	-0.5457189709303956	-0.3312097197778361	0.4217725695535207	0.8440426654482034	3.2833	22.047	0.0	0.0	0.0
2021-10-01T23:16:44.000000	-2.2026	1.3885	-0.39568	-39.883	14.254	16.084	-2.015869804602615	1.6479223103324419	-0.39568	-37.83592815288761	19.03346384160084	16.084	-2.015869804602615	1.6479223103324419	-0.19967999999999997	-37.83592815288761	19.03346384160084	16.084	-0.5346125539984892	0.6452753070386955	-0.5457189709303956	-0.3312097197778361	0.4217725695535207	0.8440426654482034	3.2833	22.047	0.0	0.0	0.0
2021-10-01T23:16:44.000000	-2.1729	1.3778	-0.40759	-40.601	14.638	16.169	-1.987704673176047	1.6336637910641534	-0.40759	-38.501466286508645	19.50254698209539	16.169	-1.987704673176047	1.6336637910641534	-0.21159	-38.501466286508645	19.50254698209539	16.169	-0.5346125539984892	0.6452753070386955	-0.5457189709303956	-0.3312097197778361	0.4217725695535207	0.8440426654482034	3.2833	22.047	0.0	0.0	0.0
2021-10-01T23:16:44.000000	-2.1431	1.367	-0.41936	-41.319	15.028	16.247	-1.9594525482874858	1.6192937723000354	-0.41936	-39.16626923911459	19.977584911324644	16.247	-1.9594525482874858	1.6192937723000354	-0.22336	-39.16626923911459	19.977584911324644	16.247	-0.5346125539984892	0.6452753070386955	-0.5457189709303956	-0.3312097197778361	0.4217725695535207	0.8440426654482034	3.2833	22.047	0.0	0.0	0.0
2021-10-01T23:16:44.000000	-2.1134	1.3562	-0.43098	-42.037	15.426	16.317	-1.9312996698778355	1.604936006552835	-0.43098	-39.83009195036707	20.46056255886685	16.317	-1.9312996698778355	1.604936006552835	-0.23497999999999997	-39.83009195036707	20.46056255886685	16.317	-0.5346125539984892	0.6452753070386955	-0.5457189709303956	-0.3312097197778361	0.4217725695535207	0.8440426654482034	3.2833	22.047	0.0	0.0	0.0
2021-10-01T23:16:44.000000	-2.0836	1.3452	-0.44247	-42.757	15.832	16.379	-1.9030720510231107	1.590367494830893	-0.44247	-40.49491934984433	20.95172498506037	16.379	-1.9030720510231107	1.590367494830893	-0.24646999999999997	-40.49491934984433	20.95172498506037	16.379	-0.5346125539984892	0.6452753070386955	-0.5457189709303956	-0.3312097197778361	0.4217725695535207	0.8440426654482034	3.2833	22.047	0.0	0.0	0.0
2021-10-01T23:16:44.000000	-2.0538	1.3341	-0.4538	-43.48	16.247	16.435	-1.8748566851853037	1.575699736630039	-0.4538	-41.1616213721663	21.4521871848635	16.435	-1.8748566851853037	1.575699736630039	-0.2578	-41.1616213721663	21.4521871848635	16.435	-0.5346125539984892	0.6452753070386955	-0.5457189709303956	-0.3312097197778361	0.4217725695535207	0.8440426654482034	3.2833	22.047	0.0	0.0	0.0
2021-10-01T23:16:44.000000	-2.024	1.3229	-0.465	-44.207	16.672	16.484	-1.8466535723644149	1.5609327319502733	-0.465	-41.83106795195293	21.963064153234548	16.484	-1.8466535723644149	1.5609327319502733	-0.269	-41.83106795195293	21.963064153234548	16.484	-0.5346125539984892	0.6452753070386955	-0.5457189709303956	-0.3312097197778361	0.4217725695535207	0.8440426654482034	3.2833	22.047	0.0	0.0	0.0
2021-10-01T23:16:44.000000	-1.9942	1.3116	-0.47604	-44.939	17.106	16.528	-1.8184627125604447	1.5460664807915958	-0.47604	-42.5043740841625	22.483485955553583	16.528	-1.8184627125604447	1.5460664807915958	-0.28004	-42.5043740841625	22.483485955553583	16.528	-0.5346125539984892	0.6452753070386955	-0.5457189709303956	-0.3312097197778361	0.4217725695535207	0.8440426654482034	3.2833	22.047	0.0	0.0	0.0
2021-10-01T23:16:44.000000	-1.9643	1.3002	-0.48694	-45.677	17.552	16.566	-1.7901848592944805	1.531088730137088	-0.48694	-43.1821646430766	23.016552516357123	16.566	-1.7901848592944805	1.531088730137088	-0.29094	-43.1821646430766	23.016552516357123	16.566	-0.5346125539984892	0.6452753070386955	-0.5457189709303956	-0.3312097197778361	0.4217725695535207	0.8440426654482034	3.2833	22.047	0.0	0.0	0.0
2021-10-01T23:16:44.000000	-1.9345	1.2887	-0.49768	-46.422	18.01	16.599	-1.7620185055243467	1.5160239860205866	-0.49768	-43.86543209348432	23.56238636581437	16.599	-1.7620185055243467	1.5160239860205866	-0.30168	-43.86543209348432	23.56238636581437	16.599	-0.5346125539984892	0.6452753070386955	-0.5457189709303956	-0.3312097197778361	0.4217725695535207	0.8440426654482034	3.2833	22.047	0.0	0.0	0.0
2021-10-01T23:16:44.000000	-1.9046	1.277	-0.50828	-47.176	18.48	16.627	-1.7337774113091373	1.5007484959293431	-0.50828	-44.55616136496394	24.12123256426368	16.627	-1.7337774113091373	1.5007484959293431	-0.31227999999999995	-44.55616136496394	24.12123256426368	16.627	-0.5346125539984892	0.6452753070386955	-0.5457189709303956	-0.3312097197778361	0.4217725695535207	0.8440426654482034	3.2833	22.047	0.0	0.0	0.0
2021-10-01T23:16:44.000000	-1.8748	1.2653	-0.51873	-47.938	18.965	16.652	-1.7056355635728397	1.485485258855018	-0.51873	-45.252992402218766	24.69594597590323	16.652	-1.7056355635728397	1.485485258855018	-0.32273	-45.252992402218766	24.69594597590323	16.652	-0.5346125539984892	0.6452753070386955	-0.5457189709303956	-0.3312097197778361	0.4217725695535207	0.8440426654482034	3.2833	22.047	0.0	0.0	0.0
2021-10-01T23:16:44.000000	-1.8449	1.2534	-0.52903	-48.711	19.464	16.674	-1.6774189753914672	1.4700112758059511	-0.52903	-45.95902512978533	25.285901726451442	16.674	-1.6774189753914672	1.4700112758059511	-0.33303	-45.95902512978533	25.285901726451442	16.674	-0.5346125539984892	0.6452753070386955	-0.5457189709303956	-0.3312097197778361	0.4217725695535207	0.8440426654482034	3.2833	22.047	0.0	0.0	0.0
2021-10-01T23:16:44.000000	-1.815	1.2414	-0.53918	-49.496	19.98	16.692	-1.6492146402270127	1.4544380462779722	-0.53918	-46.67488442194523	25.894199740444865	16.692	-1.6492146402270127	1.4544380462779722	-0.34318	-46.67488442194523	25.894199740444865	16.692	-0.5346125539984892	0.6452753070386955	-0.5457189709303956	-0.3312097197778361	0.4217725695535207	0.8440426654482034	3.2833	22.047	0.0	0.0	0.0
2021-10-01T23:16:44.000000	-1.7852	1.2293	-0.54918	-50.295	20.514	16.709	-1.6211218045583882	1.438777823288	-0.54918	-47.40243267810749	26.522077543010973	16.709	-1.6211218045583882	1.438777823288	-0.35318	-47.40243267810749	26.522077543010973	16.709	-0.5346125539984892	0.6452753070386955	-0.5457189709303956	-0.3312097197778361	0.4217725695535207	0.8440426654482034	3.2833	22.047	0.0	0.0	0.0
2021-10-01T23:16:44.000000	-1.7553	1.217	-0.55903	-51.108	21.067	16.725	-1.5929542284446885	1.4229068543232855	-0.55903	-48.14154736810295	27.170527598938886	16.725	-1.5929542284446885	1.4229068543232855	-0.36303	-48.14154736810295	27.170527598938886	16.725	-0.5346125539984892	0.6452753070386955	-0.5457189709303956	-0.3312097197778361	0.4217725695535207	0.8440426654482034	3.2833	22.047	0.0	0.0	0.0
2021-10-01T23:16:44.000000	-1.7254	1.2047	-0.56873	-51.939	21.64	16.74	-1.5647866523309886	1.407035885358571	-0.56873	-48.89607582091889	27.84103249369446	16.74	-1.5647866523309886	1.407035885358571	-0.37272999999999995	-48.89607582091889	27.84103249369446	16.74	-0.5346125539984892	0.6452753070386955	-0.5457189709303956	-0.3312097197778361	0.4217725695535207	0.8440426654482034	3.2833	22.047	0.0	0.0	0.0
2021-10-01T23:16:44.000000	-1.6956	1.1922	-0.57828	-52.788	22.237	16.756	-1.536742828730037	1.390978676452951	-0.57828	-49.665527915878585	28.537562086434157	16.756	-1.536742828730037	1.390978676452951	-0.38228	-49.665527915878585	28.537562086434157	16.756	-0.5346125539984892	0.6452753070386955	-0.5457189709303956	-0.3312097197778361	0.4217725695535207	0.8440426654482034	3.2833	22.047	0.0	0.0	0.0
2021-10-01T23:16:44.000000	-1.6657	1.1795	-0.58768	-53.658	22.859	16.773	-1.5086242646840102	1.3747107215725891	-0.58768	-50.452758517180214	29.261476432454657	16.773	-1.5086242646840102	1.3747107215725891	-0.39168	-50.452758517180214	29.261476432454657	16.773	-0.5346125539984892	0.6452753070386955	-0.5457189709303956	-0.3312097197778361	0.4217725695535207	0.8440426654482034	3.2833	22.047	0.0	0.0	0.0
2021-10-01T23:16:44.000000	-1.6359	1.1667	-0.59693	-54.552	23.509	16.792	-1.4806172001338136	1.3583557732302338	-0.59693	-51.26037742868357	30.01612051663085	16.792	-1.4806172001338136	1.3583557732302338	-0.40092999999999995	-51.26037742868357	30.01612051663085	16.792	-0.5346125539984892	0.6452753070386955	-0.5457189709303956	-0.3312097197778361	0.4217725695535207	0.8440426654482034	3.2833	22.047	0.0	0.0	0.0
2021-10-01T23:16:44.000000	-1.6061	1.1538	-0.60604	-55.472	24.188	16.814	-1.4526223886005354	1.3419015784089663	-0.60604	-52.090247049797725	30.802731864090227	16.814	-1.4526223886005354	1.3419015784089663	-0.41004	-52.090247049797725	30.802731864090227	16.814	-0.5346125539984892	0.6452753070386955	-0.5457189709303956	-0.3312097197778361	0.4217725695535207	0.8440426654482034	3.2833	22.047	0.0	0.0	0.0
2021-10-01T23:16:44.000000	-1.5763	1.1407	-0.615	-56.422	24.901	16.839	-1.4246520831010931	1.3252488906298754	-0.615	-52.945724588833215	31.626762919455114	16.839	-1.4246520831010931	1.3252488906298754	-0.419	-52.945724588833215	31.626762919455114	16.839	-0.5346125539984892	0.6452753070386955	-0.5457189709303956	-0.3312097197778361	0.4217725695535207	0.8440426654482034	3.2833	22.047	0.0	0.0	0.0
2021-10-01T23:16:44.000000	-1.5465	1.1275	-0.62382	-57.406	25.652	16.869	-1.3966940306185696	1.3084969563718722	-0.62382	-53.830289784269816	32.49267366255871	16.869	-1.3966940306185696	1.3084969563718722	-0.42782000000000003	-53.830289784269816	32.49267366255871	16.869	-0.5346125539984892	0.6452753070386955	-0.5457189709303956	-0.3312097197778361	0.4217725695535207	0.8440426654482034	3.2833	22.047	0.0	0.0	0.0
2021-10-01T23:16:44.000000	-1.5168	1.1141	-0.63249	-58.427	26.443	16.904	-1.3688597306487942	1.2915587821729642	-0.63249	-54.746674970136496	33.40281661348679	16.904	-1.3688597306487942	1.2915587821729642	-0.43649	-54.746674970136496	33.40281661348679	16.904	-0.5346125539984892	0.6452753070386955	-0.5457189709303956	-0.3312097197778361	0.4217725695535207	0.8440426654482034	3.2833	22.047	0.0	0.0	0.0
2021-10-01T23:16:44.000000	-1.487	1.1006	-0.64102	-59.491	27.279	16.944	-1.3409384372170252	1.2745091084782258	-0.64102	-55.70022228432207	34.362889277200054	16.944	-1.3409384372170252	1.2745091084782258	-0.44502	-55.70022228432207	34.362889277200054	16.944	-0.5346125539984892	0.6452753070386955	-0.5457189709303956	-0.3312097197778361	0.4217725695535207	0.8440426654482034	3.2833	22.047	0.0	0.0	0.0
2021-10-01T23:16:44.000000	-1.4574	1.0869	-0.64941	-60.604	28.166	16.988	-1.3132401427769165	1.2572854478595001	-0.64941	-56.696151334546144	35.37958162344832	16.988	-1.3132401427769165	1.2572854478595001	-0.45341000000000004	-56.696151334546144	35.37958162344832	16.988	-0.5346125539984892	0.6452753070386955	-0.5457189709303956	-0.3312097197778361	0.4217725695535207	0.8440426654482034	3.2833	22.047	0.0	0.0	0.0
2021-10-01T23:16:44.000000	-1.4277	1.073	-0.65765	-61.77	29.11	17.037	-1.2854671078917324	1.2398510412660324	-0.65765	-57.7376967989501	36.459338561643	17.037	-1.2854671078917324	1.2398510412660324	-0.46164999999999995	-57.7376967989501	36.459338561643	17.037	-0.5346125539984892	0.6452753070386955	-0.5457189709303956	-0.3312097197778361	0.4217725695535207	0.8440426654482034	3.2833	22.047	0.0	0.0	0.0
2021-10-01T23:16:44.000000	-1.3981	1.059	-0.66575	-62.997	30.116	17.087	-1.2578055725023782	1.222329641210571	-0.66575	-58.832185745000956	37.608102657083165	17.087	-1.2578055725023782	1.222329641210571	-0.46974999999999995	-58.832185745000956	37.608102657083165	17.087	-0.5346125539984892	0.6452753070386955	-0.5457189709303956	-0.3312097197778361	0.4217725695535207	0.8440426654482034	3.2833	22.047	0.0	0.0	0.0
2021-10-01T23:16:44.000000	-1.3686	1.0447	-0.6737	-64.293	31.191	17.139	-1.2302800426426912	1.2045227547352926	-0.6737	-59.98670017982742	38.833801404646096	17.139	-1.2302800426426912	1.2045227547352926	-0.47769999999999996	-59.98670017982742	38.833801404646096	17.139	-0.5346125539984892	0.6452753070386955	-0.5457189709303956	-0.3312097197778361	0.4217725695535207	0.8440426654482034	3.2833	22.047	0.0	0.0	0.0
2021-10-01T23:16:44.000000	-1.3391	1.0303	-0.68149	-65.666	32.344	17.187	-1.202766765799922	1.1866166217811023	-0.68149	-61.20807705021976	40.146347228787334	17.187	-1.202766765799922	1.1866166217811023	-0.48549000000000003	-61.20807705021976	40.146347228787334	17.187	-0.5346125539984892	0.6452753070386955	-0.5457189709303956	-0.3312097197778361	0.4217725695535207	0.8440426654482034	3.2833	22.047	0.0	0.0	0.0
2021-10-01T23:16:44.000000	-1.3096	1.0157	-0.68912	-67.123	33.583	17.229	-1.1752779949909893	1.1685119958690884	-0.68912	-62.50228336834838	41.55453755900409	17.229	-1.1752779949909893	1.1685119958690884	-0.49311999999999995	-62.50228336834838	41.55453755900409	17.229	-0.5346125539984892	0.6452753070386955	-0.5457189709303956	-0.3312097197778361	0.4217725695535207	0.8440426654482034	3.2833	22.047	0.0	0.0	0.0
2021-10-01T23:16:44.000000	-1.2802	1.0009	-0.69659	-68.676	34.916	17.258	-1.1479129766948049	1.1502211300161687	-0.69659	-63.880248470329214	43.067782475639504	17.258	-1.1479129766948049	1.1502211300161687	-0.5005900000000001	-63.880248470329214	43.067782475639504	17.258	-0.5346125539984892	0.6452753070386955	-0.5457189709303956	-0.3312097197778361	0.4217725695535207	0.8440426654482034	3.2833	22.047	0.0	0.0	0.0
2021-10-01T23:16:44.000000	-1.2509	0.98585	-0.70387	-70.334	36.355	17.268	-1.1206778374198278	1.1316944009828878	-0.70387	-65.34943417723416	44.69909432768565	17.268	-1.1206778374198278	1.1316944009828878	-0.50787	-65.34943417723416	44.69909432768565	17.268	-0.5346125539984892	0.6452753070386955	-0.5457189709303956	-0.3312097197778361	0.4217725695535207	0.8440426654482034	3.2833	22.047	0.0	0.0	0.0
2021-10-01T23:16:44.000000	-1.2217	0.9706	-0.71097	-72.109	37.909	17.25	-1.0935664506575997	1.1129814320087013	-0.71097	-66.92064729500997	46.458875660274785	17.25	-1.0935664506575997	1.1129814320087013	-0.5149699999999999	-66.92064729500997	46.458875660274785	17.25	-0.5346125539984892	0.6452753070386955	-0.5457189709303956	-0.3312097197778361	0.4217725695535207	0.8440426654482034	3.2833	22.047	0.0	0.0	0.0
2021-10-01T23:16:44.000000	-1.1925	0.95512	-0.71785	-74.01	39.59	17.195	-1.066483245834283	1.0940401961330177	-0.71785	-68.60134964472857	48.360138822398966	17.195	-1.066483245834283	1.0940401961330177	-0.5218499999999999	-68.60134964472857	48.360138822398966	17.195	-0.5346125539984892	0.6452753070386955	-0.5457189709303956	-0.3312097197778361	0.4217725695535207	0.8440426654482034	3.2833	22.047	0.0	0.0	0.0
2021-10-01T23:16:44.000000	-1.1633	0.93941	-0.72451	-76.052	41.412	17.09	-1.0394282229498786	1.0748706933558367	-0.72451	-70.40471277585814	50.41861627364358	17.09	-1.0394282229498786	1.0748706933558367	-0.52851	-70.40471277585814	50.41861627364358	17.09	-0.5346125539984892	0.6452753070386955	-0.5457189709303956	-0.3312097197778361	0.4217725695535207	0.8440426654482034	3.2833	22.047	0.0	0.0	0.0
2021-10-01T23:16:44.000000	-1.1343	0.92345	-0.73091	-78.246	43.386	16.922	-1.0126023255655936	1.0554775804152128	-0.73091	-72.34030596921798	52.64657295854996	16.922	-1.0126023255655936	1.0554775804152128	-0.53491	-72.34030596921798	52.64657295854996	16.922	-0.5346125539984892	0.6452753070386955	-0.5457189709303956	-0.3312097197778361	0.4217725695535207	0.8440426654482034	3.2833	22.047	0.0	0.0	0.0
2021-10-01T23:16:44.000000	-1.1053	0.90724	-0.73704	-80.606	45.528	16.676	-0.9858070607236038	1.035836351277309	-0.73704	-74.42006324914885	55.061603736112545	16.676	-0.9858070607236038	1.035836351277309	-0.54104	-74.42006324914885	55.061603736112545	16.676	-0.5346125539984892	0.6452753070386955	-0.5457189709303956	-0.3312097197778361	0.4217725695535207	0.8440426654482034	3.2833	22.047	0.0	0.0	0.0
2021-10-01T23:16:44.000000	-1.0765	0.89078	-0.74287	-83.146	47.854	16.333	-0.9592409213817336	1.0159715119759622	-0.74287	-76.65591863999148	57.68130346532579	16.333	-0.9592409213817336	1.0159715119759622	-0.54687	-76.65591863999148	57.68130346532579	16.333	-0.5346125539984892	0.6452753070386955	-0.5457189709303956	-0.3312097197778361	0.4217725695535207	0.8440426654482034	3.2833	22.047	0.0	0.0	0.0
2021-10-01T23:16:44.000000	-1.0477	0.87405	-0.74836	-85.882	50.378	15.874	-0.9327078651855426	0.9958387071815533	-0.74836	-79.06203615600322	60.521527135944275	15.874	-0.9327078651855426	0.9958387071815533	-0.55236	-79.06203615600322	60.521527135944275	15.874	-0.5346125539984892	0.6452753070386955	-0.5457189709303956	-0.3312097197778361	0.4217725695535207	0.8440426654482034	3.2833	22.047	0.0	0.0	0.0
2021-10-01T23:16:44.000000	-1.019	0.85705	-0.75349	-88.829	53.121	15.277	-0.9063071386139426	0.9754501899110007	-0.75349	-81.65072963546798	63.60495446107723	15.277	-0.9063071386139426	0.9754501899110007	-0.55749	-81.65072963546798	63.60495446107723	15.277	-0.5346125539984892	0.6452753070386955	-0.5457189709303956	-0.3312097197778361	0.4217725695535207	0.8440426654482034	3.2833	22.047	0.0	0.0	0.0
2021-10-01T23:16:44.000000	-0.99036	0.83977	-0.75821	-92.006	56.101	14.516	-0.8800002683770611	0.954791134309646	-0.75821	-84.43865036633379	66.95177788014324	14.516	-0.8800002683770611	0.954791134309646	-0.5622100000000001	-84.43865036633379	66.95177788014324	14.516	-0.5346125539984892	0.6452753070386955	-0.5457189709303956	-0.3312097197778361	0.4217725695535207	0.8440426654482034	3.2833	22.047	0.0	0.0	0.0
2021-10-01T23:16:44.000000	-0.96185	0.82222	-0.76248	-95.431	59.34	13.563	-0.853855501708444	0.9338800421372228	-0.76248	-87.44096705108271	70.58603716154822	13.563	-0.853855501708444	0.9338800421372228	-0.5664800000000001	-87.44096705108271	70.58603716154822	13.563	-0.5346125539984892	0.6452753070386955	-0.5457189709303956	-0.3312097197778361	0.4217725695535207	0.8440426654482034	3.2833	22.047	0.0	0.0	0.0
2021-10-01T23:16:44.000000	-0.93345	0.80438	-0.76628	-99.125	62.862	12.388	-0.8278554399156931	0.9126946134945653	-0.76628	-90.67558072622589	74.53412459378383	12.388	-0.8278554399156931	0.9126946134945653	-0.5702799999999999	-90.67558072622589	74.53412459378383	12.388	-0.5346125539984892	0.6452753070386955	-0.5457189709303956	-0.3312097197778361	0.4217725695535207	0.8440426654482034	3.2833	22.047	0.0	0.0	0.0
2021-10-01T23:16:44.000000	-0.90517	0.78627	-0.76955	-103.11	66.693	10.955	-0.8020075570433156	0.8912559229791478	-0.76955	-94.16113983272515	78.82453992508917	10.955	-0.8020075570433156	0.8912559229791478	-0.57355	-94.16113983272515	78.82453992508917	10.955	-0.5346125539984892	0.6452753070386955	-0.5457189709303956	-0.3312097197778361	0.4217725695535207	0.8440426654482034	3.2833	22.047	0.0	0.0	0.0
2021-10-01T23:16:44.000000	-0.877	0.76787	-0.77226	-107.42	70.863	9.2252	-0.776304379046804	0.8695428959934961	-0.77226	-97.92771226833511	83.49122312489003	9.2252	-0.776304379046804	0.8695428959934961	-0.57626	-97.92771226833511	83.49122312489003	9.2252	-0.5346125539984892	0.6452753070386955	-0.5457189709303956	-0.3312097197778361	0.4217725695535207	0.8440426654482034	3.2833	22.047	0.0	0.0	0.0
2021-10-01T23:16:44.000000	-0.84897	0.74919	-0.77437	-112.07	75.404	7.1531	-0.7507744545681402	0.8475691330905765	-0.77437	-101.98626403947864	88.56777101897588	7.1531	-0.7507744545681402	0.8475691330905765	-0.57837	-101.98626403947864	88.56777101897588	7.1531	-0.5346125539984892	0.6452753070386955	-0.5457189709303956	-0.3312097197778361	0.4217725695535207	0.8440426654482034	3.2833	22.047	0.0	0.0	0.0
2021-10-01T23:16:44.000000	-0.82108	0.73024	-0.77582	-117.1	80.354	4.6885	-0.7254165583056323	0.8253445589182806	-0.77582	-106.37183759129158	94.09679847610057	4.6885	-0.7254165583056323	0.8253445589182806	-0.57982	-106.37183759129158	94.09679847610057	4.6885	-0.5346125539984892	0.6452753070386955	-0.5457189709303956	-0.3312097197778361	0.4217725695535207	0.8440426654482034	3.2833	22.047	0.0	0.0	0.0
2021-10-01T23:16:44.000000	-0.79335	0.71103	-0.77658	-122.55	85.755	1.7734	-0.7002493142533707	0.8028815487278831	-0.77658	-111.11898524823302	100.12489022417437	1.7734	-0.7002493142533707	0.8028815487278831	-0.5805800000000001	-111.11898524823302	100.12489022417437	1.7734	-0.5346125539984892	0.6452753070386955	-0.5457189709303956	-0.3312097197778361	0.4217725695535207	0.8440426654482034	3.2833	22.047	0.0	0.0	0.0
2021-10-01T23:16:44.000000	-0.76579	0.69155	-0.77661	-128.47	91.654	-1.6584	-0.6752838723609385	0.7801714031731845	-0.77661	-116.2715713318073	106.70481861674497	-1.6584	-0.6752838723609385	0.7801714031731845	-0.5806100000000001	-116.2715713318073	106.70481861674497	-1.6584	-0.5346125539984892	0.6452753070386955	-0.5457189709303956	-0.3312097197778361	0.4217725695535207	0.8440426654482034	3.2833	22.047	0.0	0.0	0.0
2021-10-01T23:16:44.000000	-0.73841	0.67183	-0.77586	-134.89	98.106	-5.6835	-0.6505264813711515	0.7572451214995504	-0.77586	-121.85263062638292	113.89484512228937	-5.6835	-0.6505264813711515	0.7572451214995504	-0.57986	-121.85263062638292	113.89484512228937	-5.6835	-0.5346125539984892	0.6452753070386955	-0.5457189709303956	-0.3312097197778361	0.4217725695535207	0.8440426654482034	3.2833	22.047	0.0	0.0	0.0
2021-10-01T23:16:44.000000	-0.71123	0.65188	-0.77429	-141.88	105.17	-10.39	-0.6259957652781002	0.7341150789582555	-0.77429	-127.92440638721644	121.76210227520833	-10.39	-0.6259957652781002	0.7341150789582555	-0.57829	-127.92440638721644	121.76210227520833	-10.39	-0.5346125539984892	0.6452753070386955	-0.5457189709303956	-0.3312097197778361	0.4217725695535207	0.8440426654482034	3.2833	22.047	0.0	0.0	0.0
2021-10-01T23:16:44.000000	-0.68428	0.63171	-0.77188	-149.51	112.93	-15.883	-0.6017202727237664	0.7107948761022664	-0.77188	-134.5460786153348	130.3985342296306	-15.883	-0.6017202727237664	0.7107948761022664	-0.57588	-134.5460786153348	130.3985342296306	-15.883	-0.5346125539984892	0.6452753070386955	-0.5457189709303956	-0.3312097197778361	0.4217725695535207	0.8440426654482034	3.2833	22.047	0.0	0.0	0.0
2021-10-01T23:16:44.000000	-0.65757	0.61135	-0.76858	-157.85	121.46	-22.281	-0.5777062524509655	0.6873155121769486	-0.76858	-141.77805261345682	139.8861604917937	-22.281	-0.5777062524509655	0.6873155121769486	-0.5725800000000001	-141.77805261345682	139.8861604917937	-22.281	-0.5346125539984892	0.6452753070386955	-0.5457189709303956	-0.3312097197778361	0.4217725695535207	0.8440426654482034	3.2833	22.047	0.0	0.0	0.0
2021-10-01T23:16:44.000000	-0.63112	0.59081	-0.76437	-167.0	130.85	-29.728	-0.5539723284537884	0.663689362433577	-0.76437	-149.70854714526791	150.32655590963657	-29.728	-0.5539723284537884	0.663689362433577	-0.56837	-149.70854714526791	150.32655590963657	-29.728	-0.5346125539984892	0.6452753070386955	-0.5457189709303956	-0.3312097197778361	0.4217725695535207	0.8440426654482034	3.2833	22.047	0.0	0.0	0.0
2021-10-01T23:16:44.000000	-0.60496	0.57013	-0.75921	-177.05	141.22	-38.391	-0.5305433734691412	0.6399598013687917	-0.75921	-158.41218042148688	161.84984397307986	-38.391	-0.5305433734691412	0.6399598013687917	-0.56321	-158.41218042148688	161.84984397307986	-38.391	-0.5346125539984892	0.6452753070386955	-0.5457189709303956	-0.3312097197778361	0.4217725695535207	0.8440426654482034	3.2833	22.047	0.0	0.0	0.0
2021-10-01T23:16:44.000000	-0.5791	0.54932	-0.75308	-188.13	152.71	-48.472	-0.5074280868432232	0.6161379789321758	-0.75308	-168.00081864101352	174.61089867459387	-48.472	-0.5074280868432232	0.6161379789321758	-0.55708	-168.00081864101352	174.61089867459387	-48.472	-0.5346125539984892	0.6452753070386955	-0.5457189709303956	-0.3312097197778361	0.4217725695535207	0.8440426654482034	3.2833	22.047	0.0	0.0	0.0
2021-10-01T23:16:44.000000	-0.55358	0.52842	-0.74596	-200.4	165.45	-60.209	-0.484661265960832	0.5922684949220611	-0.74596	-178.61732724811316	188.75834526383318	-60.209	-0.484661265960832	0.5922684949220611	-0.54996	-178.61732724811316	188.75834526383318	-60.209	-0.5346125539984892	0.6452753070386955	-0.5457189709303956	-0.3312097197778361	0.4217725695535207	0.8440426654482034	3.2833	22.047	0.0	0.0	0.0
2021-10-01T23:16:44.000000	-0.5284	0.50747	-0.73784	-214.01	179.65	-73.889	-0.46223800961520034	0.5683910479300127	-0.73784	-190.38484462562513	204.51898087189016	-73.889	-0.46223800961520034	0.5683910479300127	-0.5418400000000001	-190.38484462562513	204.51898087189016	-73.889	-0.5346125539984892	0.6452753070386955	-0.5457189709303956	-0.3312097197778361	0.4217725695535207	0.8440426654482034	3.2833	22.047	0.0	0.0	0.0
2021-10-01T23:16:44.000000	-0.5036	0.48648	-0.7287	-229.19	195.5	-89.86	-0.4401967910962009	0.5445204638106889	-0.7287	-203.50835694290217	222.1095557476092	-89.86	-0.4401967910962009	0.5445204638106889	-0.5327	-203.50835694290217	222.1095557476092	-89.86	-0.5346125539984892	0.6452753070386955	-0.5457189709303956	-0.3312097197778361	0.4217725695535207	0.8440426654482034	3.2833	22.047	0.0	0.0	0.0
2021-10-01T23:16:44.000000	-0.4792	0.4655	-0.71854	-246.16	213.27	-108.54	-0.4185513331911571	0.5207088164069291	-0.71854	-218.173123307871	241.8249920212725	-108.54	-0.4185513331911571	0.5207088164069291	-0.52254	-218.173123307871	241.8249920212725	-108.54	-0.5346125539984892	0.6452753070386955	-0.5457189709303956	-0.3312097197778361	0.4217725695535207	0.8440426654482034	3.2833	22.047	0.0	0.0	0.0
