# Supplementary material for: Direct evidence of substorm-related impulsive injections of electrons at Mercury
Source: Nat Commun. 2023 Jul 18;14:4019. doi: 10.1038/s41467-023-39565-4 (PMC10354196; doi:10.1038/s41467-023-39565-4)
Supplement: Supplementary file 3 — SourceDatafile [file 41467_2023_39565_MOESM3_ESM.zip › SourceDataFile/FieldLinetracing/Final_KT17tracing_000662.txt]

2021-10-01T23:26:02.000000	-0.61969	0.16765	0.55654	469.17	-121.34	-82.381	-0.5944783223054249	0.24231744243641917	0.55654	450.76689438214305	-177.9131569869915	-82.381	-0.5944783223054249	0.24231744243641917	0.75254	450.76689438214305	-177.9131569869915	-82.381	-0.8691664349822592	0.34813718673180843	-0.3512124820029781	-0.6202151471590038	0.2525767877607081	0.7426561367948274	2.7157	23.215	0.0	0.0	0.0
2021-10-01T23:26:02.000000	-0.65605	0.17701	0.56213	419.72	-107.66	-55.345	-0.629417459654227	0.256062109814044	0.56213	403.36572327464756	-158.27712180577586	-55.345	-0.629417459654227	0.256062109814044	0.75813	403.36572327464756	-158.27712180577586	-55.345	-0.8691664349822592	0.34813718673180843	-0.3512124820029781	-0.6202151471590038	0.2525767877607081	0.7426561367948274	2.7157	23.215	0.0	0.0	0.0
2021-10-01T23:26:02.000000	-0.69263	0.18635	0.56617	376.96	-95.838	-33.79	-0.6645773898600188	0.2698138845331065	0.56617	362.37648055201413	-141.30481303457327	-33.79	-0.6645773898600188	0.2698138845331065	0.76217	362.37648055201413	-141.30481303457327	-33.79	-0.8691664349822592	0.34813718673180843	-0.3512124820029781	-0.6202151471590038	0.2525767877607081	0.7426561367948274	2.7157	23.215	0.0	0.0	0.0
2021-10-01T23:26:02.000000	-0.72935	0.19565	0.56871	339.76	-85.574	-16.621	-0.6998811663430546	0.28354311488428996	0.56871	326.7144400532934	-126.56003214547204	-16.621	-0.6998811663430546	0.28354311488428996	0.76471	326.7144400532934	-126.56003214547204	-16.621	-0.8691664349822592	0.34813718673180843	-0.3512124820029781	-0.6202151471590038	0.2525767877607081	0.7426561367948274	2.7157	23.215	0.0	0.0	0.0
2021-10-01T23:26:02.000000	-0.76617	0.20487	0.56979	307.24	-76.62	-2.9911	-0.7352939917185367	0.29720520106926207	0.56979	295.5366202460185	-113.68882132189015	-2.9911	-0.7352939917185367	0.29720520106926207	0.76579	295.5366202460185	-113.68882132189015	-2.9911	-0.8691664349822592	0.34813718673180843	-0.3512124820029781	-0.6202151471590038	0.2525767877607081	0.7426561367948274	2.7157	23.215	0.0	0.0	0.0
2021-10-01T23:26:02.000000	-0.80301	0.21401	0.56945	278.69	-68.775	7.7652	-0.7707364688033358	0.3107903406744884	0.56945	268.1629996939207	-102.40469872109514	7.7652	-0.7707364688033358	0.3107903406744884	0.76545	268.1629996939207	-102.40469872109514	7.7652	-0.8691664349822592	0.34813718673180843	-0.3512124820029781	-0.6202151471590038	0.2525767877607081	0.7426561367948274	2.7157	23.215	0.0	0.0	0.0
2021-10-01T23:26:02.000000	-0.83985	0.22306	0.56776	253.5	-61.875	16.172	-0.8061899736033613	0.324286158448694	0.56776	244.00826982338384	-92.47015671447035	16.172	-0.8061899736033613	0.324286158448694	0.76376	244.00826982338384	-92.47015671447035	16.172	-0.8691664349822592	0.34813718673180843	-0.3512124820029781	-0.6202151471590038	0.2525767877607081	0.7426561367948274	2.7157	23.215	0.0	0.0	0.0
2021-10-01T23:26:02.000000	-0.87663	0.23198	0.56478	231.21	-55.786	22.649	-0.8415998594380335	0.3376456039901633	0.56478	222.63231587408373	-83.69584114244991	22.649	-0.8415998594380335	0.3376456039901633	0.76078	222.63231587408373	-83.69584114244991	22.649	-0.8691664349822592	0.34813718673180843	-0.3512124820029781	-0.6202151471590038	0.2525767877607081	0.7426561367948274	2.7157	23.215	0.0	0.0	0.0
2021-10-01T23:26:02.000000	-0.91333	0.24078	0.56058	211.42	-50.399	27.529	-0.876945051709878	0.3508761513434038	0.56058	203.65150771881383	-75.92456127534689	27.529	-0.876945051709878	0.3508761513434038	0.75658	203.65150771881383	-75.92456127534689	27.529	-0.8691664349822592	0.34813718673180843	-0.3512124820029781	-0.6202151471590038	0.2525767877607081	0.7426561367948274	2.7157	23.215	0.0	0.0	0.0
2021-10-01T23:26:02.000000	-0.94991	0.24945	0.55526	193.81	-45.62	31.086	-0.9121870771290223	0.36396297465375693	0.55526	186.75977446095942	-69.02381576884578	31.086	-0.9121870771290223	0.36396297465375693	0.75126	186.75977446095942	-69.02381576884578	31.086	-0.8691664349822592	0.34813718673180843	-0.3512124820029781	-0.6202151471590038	0.2525767877607081	0.7426561367948274	2.7157	23.215	0.0	0.0	0.0
2021-10-01T23:26:02.000000	-0.98635	0.25797	0.5489	178.1	-41.374	33.54	-0.947308537003067	0.37688377402205675	0.5489	171.68841572225597	-62.88486131639157	33.54	-0.947308537003067	0.37688377402205675	0.7449000000000001	171.68841572225597	-62.88486131639157	33.54	-0.8691664349822592	0.34813718673180843	-0.3512124820029781	-0.6202151471590038	0.2525767877607081	0.7426561367948274	2.7157	23.215	0.0	0.0	0.0
2021-10-01T23:26:02.000000	-1.0227	0.26635	0.54159	164.07	-37.597	35.075	-0.9823578292697768	0.3896546006046535	0.54159	158.22693117992512	-57.417223534260536	35.075	-0.9823578292697768	0.3896546006046535	0.73759	158.22693117992512	-57.417223534260536	35.075	-0.8691664349822592	0.34813718673180843	-0.3512124820029781	-0.6202151471590038	0.2525767877607081	0.7426561367948274	2.7157	23.215	0.0	0.0	0.0
2021-10-01T23:26:02.000000	-1.0588	0.27458	0.53344	151.53	-34.235	35.844	-1.0171773848645842	0.40224592492658695	0.53344	146.19336915317012	-52.54402859169561	35.844	-1.0171773848645842	0.40224592492658695	0.7294400000000001	146.19336915317012	-52.54402859169561	35.844	-0.8691664349822592	0.34813718673180843	-0.3512124820029781	-0.6202151471590038	0.2525767877607081	0.7426561367948274	2.7157	23.215	0.0	0.0	0.0
2021-10-01T23:26:02.000000	-1.0948	0.28265	0.52456	140.33	-31.242	35.977	-1.0519172988075491	0.41466620186534314	0.52456	135.44449631140563	-48.20124358301995	35.977	-1.0519172988075491	0.41466620186534314	0.7205600000000001	135.44449631140563	-48.20124358301995	35.977	-0.8691664349822592	0.34813718673180843	-0.3512124820029781	-0.6202151471590038	0.2525767877607081	0.7426561367948274	2.7157	23.215	0.0	0.0	0.0
2021-10-01T23:26:02.000000	-1.1307	0.29059	0.51505	130.32	-28.579	35.585	-1.0865738951935957	0.4269452053645957	0.51505	125.83622161286199	-44.33178285608057	35.585	-1.0865738951935957	0.4269452053645957	0.71105	125.83622161286199	-44.33178285608057	35.585	-0.8691664349822592	0.34813718673180843	-0.3512124820029781	-0.6202151471590038	0.2525767877607081	0.7426561367948274	2.7157	23.215	0.0	0.0	0.0
2021-10-01T23:26:02.000000	-1.1665	0.29837	0.50503	121.4	-26.213	34.767	-1.1211508499277998	0.439053161480671	0.50503	117.27334207421039	-40.89064205591832	34.767	-1.1211508499277998	0.439053161480671	0.70103	117.27334207421039	-40.89064205591832	34.767	-0.8691664349822592	0.34813718673180843	-0.3512124820029781	-0.6202151471590038	0.2525767877607081	0.7426561367948274	2.7157	23.215	0.0	0.0	0.0
2021-10-01T23:26:02.000000	-1.2022	0.30602	0.49462	113.46	-24.116	33.612	-1.1556444871050857	0.4510198441572426	0.49462	109.65011741338483	-37.83655384982779	33.612	-1.1556444871050857	0.4510198441572426	0.69062	109.65011741338483	-37.83655384982779	33.612	-0.8691664349822592	0.34813718673180843	-0.3512124820029781	-0.6202151471590038	0.2525767877607081	0.7426561367948274	2.7157	23.215	0.0	0.0	0.0
2021-10-01T23:26:02.000000	-1.2379	0.31354	0.48393	106.42	-22.261	32.202	-1.1901540532043653	0.4628575064112288	0.48393	102.89045876182382	-35.132919274968174	32.202	-1.1901540532043653	0.4628575064112288	0.67993	102.89045876182382	-35.132919274968174	32.202	-0.8691664349822592	0.34813718673180843	-0.3512124820029781	-0.6202151471590038	0.2525767877607081	0.7426561367948274	2.7157	23.215	0.0	0.0	0.0
2021-10-01T23:26:02.000000	-1.2735	0.32093	0.47309	100.2	-20.626	30.612	-1.224580301746727	0.47455389522571145	0.47309	96.91766460011986	-32.748101692444294	30.612	-1.224580301746727	0.47455389522571145	0.66909	96.91766460011986	-32.748101692444294	30.612	-0.8691664349822592	0.34813718673180843	-0.3512124820029781	-0.6202151471590038	0.2525767877607081	0.7426561367948274	2.7157	23.215	0.0	0.0	0.0
2021-10-01T23:26:02.000000	-1.3091	0.32821	0.4622	94.726	-19.189	28.915	-1.2590200286076982	0.48614111291339096	0.4622	91.66098819760019	-30.651199644376007	28.915	-1.2590200286076982	0.48614111291339096	0.6582	91.66098819760019	-30.651199644376007	28.915	-0.8691664349822592	0.34813718673180843	-0.3512124820029781	-0.6202151471590038	0.2525767877607081	0.7426561367948274	2.7157	23.215	0.0	0.0	0.0
2021-10-01T23:26:02.000000	-1.3448	0.33538	0.45135	89.926	-17.931	27.177	-1.2935724802661919	0.4976314124911857	0.45135	87.05130016266277	-28.814534127588946	27.177	-1.2935724802661919	0.4976314124911857	0.64735	87.05130016266277	-28.814534127588946	27.177	-0.8691664349822592	0.34813718673180843	-0.3512124820029781	-0.6202151471590038	0.2525767877607081	0.7426561367948274	2.7157	23.215	0.0	0.0	0.0
2021-10-01T23:26:02.000000	-1.3805	0.34245	0.44064	85.731	-16.831	25.459	-1.3281371849416037	0.5090224655900686	0.44064	83.02269355841122	-27.20880879983801	25.459	-1.3281371849416037	0.5090224655900686	0.63664	83.02269355841122	-27.20880879983801	25.459	-0.8691664349822592	0.34813718673180843	-0.3512124820029781	-0.6202151471590038	0.2525767877607081	0.7426561367948274	2.7157	23.215	0.0	0.0	0.0
2021-10-01T23:26:02.000000	-1.4164	0.34943	0.43013	82.068	-15.872	23.813	-1.3629114102900657	0.5203487028917674	0.43013	79.50480146811601	-25.808207057357876	23.813	-1.3629114102900657	0.5203487028917674	0.6261300000000001	79.50480146811601	-25.808207057357876	23.813	-0.8691664349822592	0.34813718673180843	-0.3512124820029781	-0.6202151471590038	0.2525767877607081	0.7426561367948274	2.7157	23.215	0.0	0.0	0.0
2021-10-01T23:26:02.000000	-1.4522	0.35632	0.41985	78.867	-15.034	22.281	-1.3975974168748417	0.5315733653455272	0.41985	76.43060195992248	-24.5843024925234	22.281	-1.3975974168748417	0.5315733653455272	0.61585	76.43060195992248	-24.5843024925234	22.281	-0.8691664349822592	0.34813718673180843	-0.3512124820029781	-0.6202151471590038	0.2525767877607081	0.7426561367948274	2.7157	23.215	0.0	0.0	0.0
2021-10-01T23:26:02.000000	-1.4882	0.36313	0.40982	76.057	-14.3	20.894	-1.4324917188309767	0.542743136649994	0.40982	73.73171304667933	-23.5115235619076	20.894	-1.4324917188309767	0.542743136649994	0.60582	73.73171304667933	-23.5115235619076	20.894	-0.8691664349822592	0.34813718673180843	-0.3512124820029781	-0.6202151471590038	0.2525767877607081	0.7426561367948274	2.7157	23.215	0.0	0.0	0.0
2021-10-01T23:26:02.000000	-1.5243	0.36987	0.40005	73.572	-13.652	19.669	-1.467493844377866	0.5538556884361407	0.40005	71.34483759535	-22.5639189081403	19.669	-1.467493844377866	0.5538556884361407	0.59605	71.34483759535	-22.5639189081403	19.669	-0.8691664349822592	0.34813718673180843	-0.3512124820029781	-0.6202151471590038	0.2525767877607081	0.7426561367948274	2.7157	23.215	0.0	0.0	0.0
2021-10-01T23:26:02.000000	-1.5604	0.37653	0.39051	71.35	-13.076	18.611	-1.50250577233829	0.564888843039158	0.39051	69.2101582113777	-21.719997153684538	18.611	-1.50250577233829	0.564888843039158	0.5865100000000001	69.2101582113777	-21.719997153684538	18.611	-0.8691664349822592	0.34813718673180843	-0.3512124820029781	-0.6202151471590038	0.2525767877607081	0.7426561367948274	2.7157	23.215	0.0	0.0	0.0
2021-10-01T23:26:02.000000	-1.5966	0.38313	0.38116	69.336	-12.557	17.716	-1.5376242985877768	0.5758747027717465	0.38116	67.27492728389869	-20.95813216739848	17.716	-1.5376242985877768	0.5758747027717465	0.57716	67.27492728389869	-20.95813216739848	17.716	-0.8691664349822592	0.34813718673180843	-0.3512124820029781	-0.6202151471590038	0.2525767877607081	0.7426561367948274	2.7157	23.215	0.0	0.0	0.0
2021-10-01T23:26:02.000000	-1.6329	0.38966	0.37198	67.485	-12.086	16.972	-1.572850648428018	0.5868033429860148	0.37198	65.49558666892521	-20.263877908566865	16.972	-1.572850648428018	0.5868033429860148	0.5679799999999999	65.49558666892521	-20.263877908566865	16.972	-0.8691664349822592	0.34813718673180843	-0.3512124820029781	-0.6202151471590038	0.2525767877607081	0.7426561367948274	2.7157	23.215	0.0	0.0	0.0
2021-10-01T23:26:02.000000	-1.6692	0.39612	0.3629	65.758	-11.652	16.361	-1.6080855753801024	0.5976625106650449	0.3629	63.8347780715427	-19.62153858791126	16.361	-1.6080855753801024	0.5976625106650449	0.5589	63.8347780715427	-19.62153858791126	16.361	-0.8691664349822592	0.34813718673180843	-0.3512124820029781	-0.6202151471590038	0.2525767877607081	0.7426561367948274	2.7157	23.215	0.0	0.0	0.0
2021-10-01T23:26:02.000000	-1.7055	0.40252	0.35389	64.125	-11.247	15.866	-1.6433278541423375	0.6084621304567279	0.35389	62.263707789431024	-19.01949858204325	15.866	-1.6433278541423375	0.6084621304567279	0.54989	62.263707789431024	-19.01949858204325	15.866	-0.8691664349822592	0.34813718673180843	-0.3512124820029781	-0.6202151471590038	0.2525767877607081	0.7426561367948274	2.7157	23.215	0.0	0.0	0.0
2021-10-01T23:26:02.000000	-1.7419	0.40887	0.34491	62.565	-10.867	15.465	-1.6786755058919436	0.6192243800258731	0.34491	60.76202418269545	-18.451214898253525	15.465	-1.6786755058919436	0.6192243800258731	0.54091	60.76202418269545	-18.451214898253525	15.465	-0.8691664349822592	0.34813718673180843	-0.3512124820029781	-0.6202151471590038	0.2525767877607081	0.7426561367948274	2.7157	23.215	0.0	0.0	0.0
2021-10-01T23:26:02.000000	-1.7782	0.41515	0.33591	61.06	-10.507	15.141	-1.7139324882744806	0.6299049040428619	0.33591	59.31247553597775	-17.90951966955121	15.141	-1.7139324882744806	0.6299049040428619	0.53191	59.31247553597775	-17.90951966955121	15.141	-0.8691664349822592	0.34813718673180843	-0.3512124820029781	-0.6202151471590038	0.2525767877607081	0.7426561367948274	2.7157	23.215	0.0	0.0	0.0
2021-10-01T23:26:02.000000	-1.8146	0.42138	0.32687	59.597	-10.163	14.877	-1.7492948436443887	0.640548057837313	0.32687	57.902649927696096	-17.38885014458045	14.877	-1.7492948436443887	0.640548057837313	0.52287	57.902649927696096	-17.38885014458045	14.877	-0.8691664349822592	0.34813718673180843	-0.3512124820029781	-0.6202151471590038	0.2525767877607081	0.7426561367948274	2.7157	23.215	0.0	0.0	0.0
2021-10-01T23:26:02.000000	-1.8509	0.42755	0.31776	58.168	-9.8333	14.659	-1.7845653043455356	0.6511194107274987	0.31776	56.52481594082516	-16.88653889184629	14.659	-1.7845653043455356	0.6511194107274987	0.51376	56.52481594082516	-16.88653889184629	14.659	-0.8691664349822592	0.34813718673180843	-0.3512124820029781	-0.6202151471590038	0.2525767877607081	0.7426561367948274	2.7157	23.215	0.0	0.0	0.0
2021-10-01T23:26:02.000000	-1.8872	0.43366	0.30855	56.766	-9.5157	14.476	-1.8198431168568339	0.6616312157303372	0.30855	55.17229588821333	-16.399544777628392	14.476	-1.8198431168568339	0.6616312157303372	0.50455	55.17229588821333	-16.399544777628392	14.476	-0.8691664349822592	0.34813718673180843	-0.3512124820029781	-0.6202151471590038	0.2525767877607081	0.7426561367948274	2.7157	23.215	0.0	0.0	0.0
2021-10-01T23:26:02.000000	-1.9235	0.43972	0.29923	55.385	-9.2087	14.318	-1.8551270558765909	0.6720933974937199	0.29923	53.83931877637964	-15.925643923727987	14.318	-1.8551270558765909	0.6720933974937199	0.49523	53.83931877637964	-15.925643923727987	14.318	-0.8691664349822592	0.34813718673180843	-0.3512124820029781	-0.6202151471590038	0.2525767877607081	0.7426561367948274	2.7157	23.215	0.0	0.0	0.0
2021-10-01T23:26:02.000000	-1.9598	0.44573	0.28978	54.022	-8.911	14.179	-1.890417121404807	0.6825059560176466	0.28978	52.5230665001767	-15.463178535411666	14.179	-1.890417121404807	0.6825059560176466	0.48578	52.5230665001767	-15.463178535411666	14.179	-0.8691664349822592	0.34813718673180843	-0.3512124820029781	-0.6202151471590038	0.2525767877607081	0.7426561367948274	2.7157	23.215	0.0	0.0	0.0
2021-10-01T23:26:02.000000	-1.9961	0.45169	0.28019	52.671	-8.6216	14.054	-1.9257133134414828	0.6928688913021174	0.28019	51.217706801038965	-15.010420966875222	14.054	-1.9257133134414828	0.6928688913021174	0.47619	51.217706801038965	-15.010420966875222	14.054	-0.8691664349822592	0.34813718673180843	-0.3512124820029781	-0.6202151471590038	0.2525767877607081	0.7426561367948274	2.7157	23.215	0.0	0.0	0.0
2021-10-01T23:26:02.000000	-2.0323	0.45759	0.27044	51.328	-8.3392	13.941	-1.9609176108093975	0.7031600256823229	0.27044	49.91942910902989	-14.565590893216061	13.941	-1.9609176108093975	0.7031600256823229	0.46644	49.91942910902989	-14.565590893216061	13.941	-0.8691664349822592	0.34813718673180843	-0.3512124820029781	-0.6202151471590038	0.2525767877607081	0.7426561367948274	2.7157	23.215	0.0	0.0	0.0
2021-10-01T23:26:02.000000	-2.0685	0.46345	0.26052	49.987	-8.0627	13.836	-1.9961268093840787	0.7134114614709635	0.26052	48.62241341860089	-14.12686142215107	13.836	-1.9961268093840787	0.7134114614709635	0.45652	48.62241341860089	-14.12686142215107	13.836	-0.8691664349822592	0.34813718673180843	-0.3512124820029781	-0.6202151471590038	0.2525767877607081	0.7426561367948274	2.7157	23.215	0.0	0.0	0.0
2021-10-01T23:26:02.000000	-2.1046	0.46926	0.25042	48.641	-7.7907	13.737	-2.031242887988308	0.7236010210032301	0.25042	47.31988401846497	-13.6919853917912	13.737	-2.031242887988308	0.7236010210032301	0.44642	47.31988401846497	-13.6919853917912	13.737	-0.8691664349822592	0.34813718673180843	-0.3512124820029781	-0.6202151471590038	0.2525767877607081	0.7426561367948274	2.7157	23.215	0.0	0.0	0.0
2021-10-01T23:26:02.000000	-2.1407	0.47502	0.24012	47.284	-7.5218	13.643	-2.066365093100996	0.7337409572960407	0.24012	46.00605766212427	-13.258838170416587	13.643	-2.066365093100996	0.7337409572960407	0.43612	46.00605766212427	-13.258838170416587	13.643	-0.8691664349822592	0.34813718673180843	-0.3512124820029781	-0.6202151471590038	0.2525767877607081	0.7426561367948274	2.7157	23.215	0.0	0.0	0.0
2021-10-01T23:26:02.000000	-2.1767	0.48073	0.2296	45.906	-7.2547	13.552	-2.1013941782432317	0.743819017332477	0.2296	44.67116899090757	-12.824904252109556	13.552	-2.1013941782432317	0.743819017332477	0.4256	44.67116899090757	-12.824904252109556	13.552	-0.8691664349822592	0.34813718673180843	-0.3512124820029781	-0.6202151471590038	0.2525767877607081	0.7426561367948274	2.7157	23.215	0.0	0.0	0.0
2021-10-01T23:26:02.000000	-2.2127	0.4864	0.21886	44.497	-6.9877	13.461	-2.1364281645922345	0.7538573787773488	0.21886	43.30550165821127	-12.387271145036781	13.461	-2.1364281645922345	0.7538573787773488	0.41486	43.30550165821127	-12.387271145036781	13.461	-0.8691664349822592	0.34813718673180843	-0.3512124820029781	-0.6202151471590038	0.2525767877607081	0.7426561367948274	2.7157	23.215	0.0	0.0	0.0
2021-10-01T23:26:02.000000	-2.2486	0.49202	0.20785	43.048	-6.719	13.369	-2.171369030970785	0.7638338639658464	0.20785	41.90034403523784	-11.943049641055206	13.369	-2.171369030970785	0.7638338639658464	0.40385000000000004	41.90034403523784	-11.943049641055206	13.369	-0.8691664349822592	0.34813718673180843	-0.3512124820029781	-0.6202151471590038	0.2525767877607081	0.7426561367948274	2.7157	23.215	0.0	0.0	0.0
2021-10-01T23:26:02.000000	-2.2844	0.49759	0.19657	41.545	-6.4468	13.271	-2.206216777378882	0.7737484728979697	0.19657	40.44202216924414	-11.488737881175858	13.271	-2.206216777378882	0.7737484728979697	0.39257	40.44202216924414	-11.488737881175858	13.271	-0.8691664349822592	0.34813718673180843	-0.3512124820029781	-0.6202151471590038	0.2525767877607081	0.7426561367948274	2.7157	23.215	0.0	0.0	0.0
2021-10-01T23:26:02.000000	-2.3201	0.50312	0.18498	39.974	-6.1689	13.167	-2.240970178514835	0.78361113022161	0.18498	38.916911119554726	-11.020437020494128	13.167	-2.240970178514835	0.78361113022161	0.38098	38.916911119554726	-11.020437020494128	13.167	-0.8691664349822592	0.34813718673180843	-0.3512124820029781	-0.6202151471590038	0.2525767877607081	0.7426561367948274	2.7157	23.215	0.0	0.0	0.0
2021-10-01T23:26:02.000000	-2.3558	0.50861	0.17305	38.315	-5.8826	13.053	-2.2757284808575546	0.7934340889536856	0.17305	37.30549242184401	-10.533016800695744	13.053	-2.2757284808575546	0.7934340889536856	0.36905	37.30549242184401	-10.533016800695744	13.053	-0.8691664349822592	0.34813718673180843	-0.3512124820029781	-0.6202151471590038	0.2525767877607081	0.7426561367948274	2.7157	23.215	0.0	0.0	0.0
2021-10-01T23:26:02.000000	-2.3913	0.51404	0.16073	36.546	-5.5847	12.927	-2.3102956420526026	0.8031729937645777	0.16073	35.586323947292776	-10.02060567073351	12.927	-2.3102956420526026	0.8031729937645777	0.35673	35.586323947292776	-10.02060567073351	12.927	-0.8691664349822592	0.34813718673180843	-0.3512124820029781	-0.6202151471590038	0.2525767877607081	0.7426561367948274	2.7157	23.215	0.0	0.0	0.0
2021-10-01T23:26:02.000000	-2.4266	0.51943	0.14797	34.637	-5.2708	12.786	-2.3446692114965932	0.8128476939500684	0.14797	33.73017088497187	-9.475160880459832	12.786	-2.3446692114965932	0.8128476939500684	0.34397	33.73017088497187	-9.475160880459832	12.786	-0.8691664349822592	0.34813718673180843	-0.3512124820029781	-0.6202151471590038	0.2525767877607081	0.7426561367948274	2.7157	23.215	0.0	0.0	0.0
2021-10-01T23:26:02.000000	-2.4618	0.52478	0.13467	32.544	-4.9346	12.629	-2.3789484356684394	0.8224704425270761	0.13467	31.694136724225906	-8.88503857425923	12.629	-2.3789484356684394	0.8224704425270761	0.33067	31.694136724225906	-8.88503857425923	12.629	-0.8691664349822592	0.34813718673180843	-0.3512124820029781	-0.6202151471590038	0.2525767877607081	0.7426561367948274	2.7157	23.215	0.0	0.0	0.0
2021-10-01T23:26:02.000000	-2.4967	0.53006	0.12071	30.209	-4.5673	12.457	-2.4129384975153934	0.8319869595180908	0.12071	29.421736772774842	-8.234398312174882	12.457	-2.4129384975153934	0.8319869595180908	0.31671	29.421736772774842	-8.234398312174882	12.457	-0.8691664349822592	0.34813718673180843	-0.3512124820029781	-0.6202151471590038	0.2525767877607081	0.7426561367948274	2.7157	23.215	0.0	0.0	0.0
2021-10-01T23:26:02.000000	-2.5313	0.53528	0.10592	27.539	-4.1552	12.268	-2.4466381717357617	0.8414071695710036	0.10592	26.822350468548443	-7.4982480208618885	12.268	-2.4466381717357617	0.8414071695710036	0.30192	26.822350468548443	-7.4982480208618885	12.268	-0.8691664349822592	0.34813718673180843	-0.3512124820029781	-0.6202151471590038	0.2525767877607081	0.7426561367948274	2.7157	23.215	0.0	0.0	0.0
2021-10-01T23:26:02.000000	-2.5653	0.54042	0.089969	24.39	-3.6763	12.063	-2.4797521694961944	0.8506744643392775	0.089969	23.755758545635647	-6.6371091305973655	12.063	-2.4797521694961944	0.8506744643392775	0.28596900000000003	23.755758545635647	-6.6371091305973655	12.063	-0.8691664349822592	0.34813718673180843	-0.3512124820029781	-0.6202151471590038	0.2525767877607081	0.7426561367948274	2.7157	23.215	0.0	0.0	0.0
2021-10-01T23:26:02.000000	-2.5876	0.54378	0.078435	21.907	-3.3017	11.921	-2.501472432925085	0.8567415688034854	0.078435	21.33736827563007	-5.961089410513443	11.921	-2.501472432925085	0.8567415688034854	0.274435	21.33736827563007	-5.961089410513443	11.921	-0.8691664349822592	0.34813718673180843	-0.3512124820029781	-0.6202151471590038	0.2525767877607081	0.7426561367948274	2.7157	23.215	0.0	0.0	0.0
2021-10-01T23:26:02.000000	-2.6093	0.54705	0.06586	18.979	-2.8616	11.774	-2.5226082451957303	0.862645833335163	0.06586	18.48535690054819	-5.16553732145605	11.774	-2.5226082451957303	0.862645833335163	0.26186	18.48535690054819	-5.16553732145605	11.774	-0.8691664349822592	0.34813718673180843	-0.3512124820029781	-0.6202151471590038	0.2525767877607081	0.7426561367948274	2.7157	23.215	0.0	0.0	0.0
2021-10-01T23:26:02.000000	-2.6233	0.54916	0.056667	16.682	-2.5168	11.676	-2.5362442135864147	0.8664553564087578	0.056667	16.247913682277023	-4.541883663555803	11.676	-2.5362442135864147	0.8664553564087578	0.25266700000000003	16.247913682277023	-4.541883663555803	11.676	-0.8691664349822592	0.34813718673180843	-0.3512124820029781	-0.6202151471590038	0.2525767877607081	0.7426561367948274	2.7157	23.215	0.0	0.0	0.0
2021-10-01T23:26:02.000000	-2.6367	0.55118	0.046555	14.002	-2.1141	11.58	-2.549295730818854	0.8701020395498226	0.046555	13.63745094656912	-3.8138372395686995	11.58	-2.549295730818854	0.8701020395498226	0.24255500000000002	13.63745094656912	-3.8138372395686995	11.58	-0.8691664349822592	0.34813718673180843	-0.3512124820029781	-0.6202151471590038	0.2525767877607081	0.7426561367948274	2.7157	23.215	0.0	0.0	0.0
2021-10-01T23:26:02.000000	-2.6489	0.55303	0.035144	10.79	-1.6306	11.489	-2.561177120433113	0.8734329674737182	0.035144	10.508897380720096	-2.9404136106157344	11.489	-2.561177120433113	0.8734329674737182	0.23114400000000002	10.508897380720096	-2.9404136106157344	11.489	-0.8691664349822592	0.34813718673180843	-0.3512124820029781	-0.6202151471590038	0.2525767877607081	0.7426561367948274	2.7157	23.215	0.0	0.0	0.0
2021-10-01T23:26:02.000000	-2.6592	0.55458	0.021863	6.8337	-1.0337	11.412	-2.571209585998801	0.8762333486394316	0.021863	6.6555471935154396	-1.8632452696542017	11.412	-2.571209585998801	0.8762333486394316	0.217863	6.6555471935154396	-1.8632452696542017	11.412	-0.8691664349822592	0.34813718673180843	-0.3512124820029781	-0.6202151471590038	0.2525767877607081	0.7426561367948274	2.7157	23.215	0.0	0.0	0.0
2021-10-01T23:26:02.000000	-2.6652	0.5555	0.0062441	1.9731	-0.29866	11.365	-2.5770516469778646	0.8778815972605156	0.0062441	1.9216374150817523	-0.5381738107321098	11.365	-2.5770516469778646	0.8778815972605156	0.2022441	1.9216374150817523	-0.5381738107321098	11.365	-0.8691664349822592	0.34813718673180843	-0.3512124820029781	-0.6202151471590038	0.2525767877607081	0.7426561367948274	2.7157	23.215	0.0	0.0	0.0
2021-10-01T23:26:02.000000	-2.6643	0.55535	-0.010454	-3.2975	0.49907	11.373	-2.5761768081930354	0.8776224503898836	-0.010454	-3.2115015105844864	0.8993526351846433	11.373	-2.5761768081930354	0.8776224503898836	0.18554600000000002	-3.2115015105844864	0.8993526351846433	11.373	-0.8691664349822592	0.34813718673180843	-0.3512124820029781	-0.6202151471590038	0.2525767877607081	0.7426561367948274	2.7157	23.215	0.0	0.0	0.0
2021-10-01T23:26:02.000000	-2.6568	0.55423	-0.025483	-7.932	1.1996	11.429	-2.5688705560641307	0.8755919135572021	-0.025483	-7.725243516336959	2.1624700629820937	11.429	-2.5688705560641307	0.8755919135572021	0.170517	-7.725243516336959	2.1624700629820937	11.429	-0.8691664349822592	0.34813718673180843	-0.3512124820029781	-0.6202151471590038	0.2525767877607081	0.7426561367948274	2.7157	23.215	0.0	0.0	0.0
2021-10-01T23:26:02.000000	-2.6459	0.55258	-0.038221	-11.675	1.7639	11.511	-2.55825486464189	0.8726187678110675	-0.038221	-11.370895447537983	3.1811483667317377	11.511	-2.55825486464189	0.8726187678110675	0.157779	-11.370895447537983	3.1811483667317377	11.511	-0.8691664349822592	0.34813718673180843	-0.3512124820029781	-0.6202151471590038	0.2525767877607081	0.7426561367948274	2.7157	23.215	0.0	0.0	0.0
2021-10-01T23:26:02.000000	-2.6198	0.54863	-0.059099	-17.303	2.61	11.701	-2.5328355278141665	0.8655004944783864	-0.059099	-16.85281450455183	4.710472616963976	11.701	-2.5328355278141665	0.8655004944783864	0.136901	-16.85281450455183	4.710472616963976	11.701	-0.8691664349822592	0.34813718673180843	-0.3512124820029781	-0.6202151471590038	0.2525767877607081	0.7426561367948274	2.7157	23.215	0.0	0.0	0.0
2021-10-01T23:26:02.000000	-2.5912	0.54432	-0.076473	-21.466	3.2353	11.897	-2.504979139874553	0.8577186083986663	-0.076473	-20.907827306862508	5.8411539439064954	11.897	-2.504979139874553	0.8577186083986663	0.11952700000000001	-20.907827306862508	5.8411539439064954	11.897	-0.8691664349822592	0.34813718673180843	-0.3512124820029781	-0.6202151471590038	0.2525767877607081	0.7426561367948274	2.7157	23.215	0.0	0.0	0.0
2021-10-01T23:26:02.000000	-2.5615	0.53984	-0.091859	-24.78	3.7352	12.087	-2.47605187079567	0.8496332201186954	-0.091859	-24.13560278642703	6.743352072657618	12.087	-2.47605187079567	0.8496332201186954	0.10414100000000001	-24.13560278642703	6.743352072657618	12.087	-0.8691664349822592	0.34813718673180843	-0.3512124820029781	-0.6202151471590038	0.2525767877607081	0.7426561367948274	2.7157	23.215	0.0	0.0	0.0
2021-10-01T23:26:02.000000	-2.5312	0.53527	-0.10596	-27.547	4.1565	12.268	-2.446540150558542	0.8413849919061942	-0.10596	-26.830130897641453	7.500518466441203	12.268	-2.446540150558542	0.8413849919061942	0.09004000000000001	-26.830130897641453	7.500518466441203	12.268	-0.8691664349822592	0.34813718673180843	-0.3512124820029781	-0.6202151471590038	0.2525767877607081	0.7426561367948274	2.7157	23.215	0.0	0.0	0.0
2021-10-01T23:26:02.000000	-2.5005	0.53063	-0.11916	-29.938	4.5251	12.437	-2.4166400215176096	0.8330182790907819	-0.11916	-29.157949588063218	8.159310622225625	12.437	-2.4166400215176096	0.8330182790907819	0.07684	-29.157949588063218	8.159310622225625	12.437	-0.8691664349822592	0.34813718673180843	-0.3512124820029781	-0.6202151471590038	0.2525767877607081	0.7426561367948274	2.7157	23.215	0.0	0.0	0.0
2021-10-01T23:26:02.000000	-2.4695	0.52594	-0.13167	-32.055	4.857	12.593	-2.3864482795484006	0.8245651839851588	-0.13167	-31.218329783475504	8.748106053893395	12.593	-2.3864482795484006	0.8245651839851588	0.06433	-31.218329783475504	8.748106053893395	12.593	-0.8691664349822592	0.34813718673180843	-0.3512124820029781	-0.6202151471590038	0.2525767877607081	0.7426561367948274	2.7157	23.215	0.0	0.0	0.0
2021-10-01T23:26:02.000000	-2.4383	0.52121	-0.14363	-33.968	5.1625	12.736	-2.356062945828135	0.8160478842541343	-0.14363	-33.079481958374025	9.285704260615208	12.736	-2.356062945828135	0.8160478842541343	0.05237	-33.079481958374025	9.285704260615208	12.736	-0.8691664349822592	0.34813718673180843	-0.3512124820029781	-0.6202151471590038	0.2525767877607081	0.7426561367948274	2.7157	23.215	0.0	0.0	0.0
2021-10-01T23:26:02.000000	-2.4069	0.51643	-0.15515	-35.722	5.4484	12.866	-2.325485245658505	0.8074564552498176	-0.15515	-34.78523382311867	9.784367860570281	12.866	-2.325485245658505	0.8074564552498176	0.04085	-34.78523382311867	9.784367860570281	12.866	-0.8691664349822592	0.34813718673180843	-0.3512124820029781	-0.6202151471590038	0.2525767877607081	0.7426561367948274	2.7157	23.215	0.0	0.0	0.0
2021-10-01T23:26:02.000000	-2.3754	0.51162	-0.16629	-37.353	5.7197	12.985	-2.294811974915039	0.7988229992849091	-0.16629	-36.3707014592718	10.25347026379478	12.985	-2.294811974915039	0.7988229992849091	0.029710000000000014	-36.3707014592718	10.25347026379478	12.985	-0.8691664349822592	0.34813718673180843	-0.3512124820029781	-0.6202151471590038	0.2525767877607081	0.7426561367948274	2.7157	23.215	0.0	0.0	0.0
2021-10-01T23:26:02.000000	-2.3438	0.50677	-0.1771	-38.883	5.98	13.093	-2.264044358899428	0.7901375917115177	-0.1771	-37.85727798358498	10.699280007251541	13.093	-2.264044358899428	0.7901375917115177	0.0189	-37.85727798358498	10.699280007251541	13.093	-0.8691664349822592	0.34813718673180843	-0.3512124820029781	-0.6202151471590038	0.2525767877607081	0.7426561367948274	2.7157	23.215	0.0	0.0	0.0
2021-10-01T23:26:02.000000	-2.3121	0.50188	-0.18762	-40.334	6.232	13.191	-2.2331823976116727	0.7814002325296431	-0.18762	-39.26646678996199	11.127172409593204	13.191	-2.2331823976116727	0.7814002325296431	0.008379999999999999	-39.26646678996199	11.127172409593204	13.191	-0.8691664349822592	0.34813718673180843	-0.3512124820029781	-0.6202151471590038	0.2525767877607081	0.7426561367948274	2.7157	23.215	0.0	0.0	0.0
2021-10-01T23:26:02.000000	-2.2803	0.49696	-0.19787	-41.719	6.478	13.283	-2.202224865750081	0.7726208463871769	-0.19787	-40.61088810127227	11.541023032034111	13.283	-2.202224865750081	0.7726208463871769	-0.0018699999999999828	-40.61088810127227	11.541023032034111	13.283	-0.8691664349822592	0.34813718673180843	-0.3512124820029781	-0.6202151471590038	0.2525767877607081	0.7426561367948274	2.7157	23.215	0.0	0.0	0.0
2021-10-01T23:26:02.000000	-2.2485	0.492	-0.20788	-43.052	6.7197	13.369	-2.1712722350952567	0.7638017616531456	-0.20788	-41.904228123275885	11.944234487084316	13.369	-2.1712722350952567	0.7638017616531456	-0.011880000000000002	-41.904228123275885	11.944234487084316	13.369	-0.8691664349822592	0.34813718673180843	-0.3512124820029781	-0.6202151471590038	0.2525767877607081	0.7426561367948274	2.7157	23.215	0.0	0.0	0.0
2021-10-01T23:26:02.000000	-2.2166	0.48701	-0.21768	-44.343	6.9586	13.451	-2.1402240338665957	0.7549406499585228	-0.21768	-43.15622770861023	12.339520773619329	13.451	-2.1402240338665957	0.7549406499585228	-0.021680000000000005	-43.15622770861023	12.339520773619329	13.451	-0.8691664349822592	0.34813718673180843	-0.3512124820029781	-0.6202151471590038	0.2525767877607081	0.7426561367948274	2.7157	23.215	0.0	0.0	0.0
2021-10-01T23:26:02.000000	-2.1846	0.48198	-0.22727	-45.599	7.1961	13.532	-2.10908148736579	0.7460275866554169	-0.22727	-44.37366256856227	12.729129053528187	13.532	-2.10908148736579	0.7460275866554169	-0.03126999999999999	-44.37366256856227	12.729129053528187	13.532	-0.8691664349822592	0.34813718673180843	-0.3512124820029781	-0.6202151471590038	0.2525767877607081	0.7426561367948274	2.7157	23.215	0.0	0.0	0.0
2021-10-01T23:26:02.000000	-2.1526	0.47691	-0.23667	-46.831	7.4334	13.613	-2.077943842071752	0.7370748247607464	-0.23667	-45.567302779609314	13.115598116418841	13.613	-2.077943842071752	0.7370748247607464	-0.040669999999999984	-45.567302779609314	13.115598116418841	13.613	-0.8691664349822592	0.34813718673180843	-0.3512124820029781	-0.6202151471590038	0.2525767877607081	0.7426561367948274	2.7157	23.215	0.0	0.0	0.0
2021-10-01T23:26:02.000000	-2.1205	0.47181	-0.2459	-48.044	7.6716	13.695	-2.0467106262038777	0.728080035905484	-0.2459	-46.74197588251083	13.500632324405235	13.695	-2.0467106262038777	0.728080035905484	-0.0499	-46.74197588251083	13.500632324405235	13.695	-0.8691664349822592	0.34813718673180843	-0.3512124820029781	-0.6202151471590038	0.2525767877607081	0.7426561367948274	2.7157	23.215	0.0	0.0	0.0
2021-10-01T23:26:02.000000	-2.0884	0.46667	-0.25496	-49.244	7.9118	13.78	-2.0154823115427702	0.7190455484586568	-0.25496	-47.90350188281545	13.886058569770494	13.78	-2.0154823115427702	0.7190455484586568	-0.05896000000000001	-47.90350188281545	13.886058569770494	13.78	-0.8691664349822592	0.34813718673180843	-0.3512124820029781	-0.6202151471590038	0.2525767877607081	0.7426561367948274	2.7157	23.215	0.0	0.0	0.0
2021-10-01T23:26:02.000000	-2.0563	0.46149	-0.26388	-50.438	8.155	13.87	-1.9842588980884301	0.7099713624202648	-0.26388	-49.0587055038778	14.273727028488015	13.87	-1.9842588980884301	0.7099713624202648	-0.06788	-49.0587055038778	14.273727028488015	13.87	-0.8691664349822592	0.34813718673180843	-0.3512124820029781	-0.6202151471590038	0.2525767877607081	0.7426561367948274	2.7157	23.215	0.0	0.0	0.0
2021-10-01T23:26:02.000000	-2.0241	0.45627	-0.27265	-51.63	8.4022	13.966	-1.9529411393619458	0.70084522477339	-0.27265	-50.2114340746852	14.665120286023644	13.966	-1.9529411393619458	0.70084522477339	-0.07665	-50.2114340746852	14.665120286023644	13.966	-0.8691664349822592	0.34813718673180843	-0.3512124820029781	-0.6202151471590038	0.2525767877607081	0.7426561367948274	2.7157	23.215	0.0	0.0	0.0
2021-10-01T23:26:02.000000	-1.9919	0.45101	-0.28129	-52.824	8.6542	14.068	-1.921628281842229	0.6916793885349504	-0.28129	-51.36555943025875	15.061522434885404	14.068	-1.921628281842229	0.6916793885349504	-0.08528999999999998	-51.36555943025875	15.061522434885404	14.068	-0.8691664349822592	0.34813718673180843	-0.3512124820029781	-0.6202151471590038	0.2525767877607081	0.7426561367948274	2.7157	23.215	0.0	0.0	0.0
2021-10-01T23:26:02.000000	-1.9597	0.44571	-0.28981	-54.026	8.9118	14.179	-1.890320325529279	0.682473853704946	-0.28981	-52.526938335197826	15.46446262791969	14.179	-1.890320325529279	0.682473853704946	-0.09381	-52.526938335197826	15.46446262791969	14.179	-0.8691664349822592	0.34813718673180843	-0.3512124820029781	-0.6202151471590038	0.2525767877607081	0.7426561367948274	2.7157	23.215	0.0	0.0	0.0
2021-10-01T23:26:02.000000	-1.9275	0.44038	-0.29822	-55.237	9.176	14.302	-1.8590160451214046	0.6732385449312681	-0.29822	-53.69644072412237	15.875055860084803	14.302	-1.8590160451214046	0.6732385449312681	-0.10221999999999998	-53.69644072412237	15.875055860084803	14.302	-0.8691664349822592	0.34813718673180843	-0.3512124820029781	-0.6202151471590038	0.2525767877607081	0.7426561367948274	2.7157	23.215	0.0	0.0	0.0
2021-10-01T23:26:02.000000	-1.8952	0.435	-0.30652	-56.461	9.4474	14.439	-1.8276186447430776	0.6639413599012159	-0.30652	-54.87796293808733	16.29438773093094	14.439	-1.8276186447430776	0.6639413599012159	-0.11052000000000001	-54.87796293808733	16.29438773093094	14.439	-0.8691664349822592	0.34813718673180843	-0.3512124820029781	-0.6202151471590038	0.2525767877607081	0.7426561367948274	2.7157	23.215	0.0	0.0	0.0
2021-10-01T23:26:02.000000	-1.8629	0.42957	-0.31473	-57.702	9.7271	14.595	-1.7962273708732095	0.654594551631708	-0.31473	-56.0753400530631	16.72404007240286	14.595	-1.7962273708732095	0.654594551631708	-0.11873	-56.0753400530631	16.72404007240286	14.595	-0.8691664349822592	0.34813718673180843	-0.3512124820029781	-0.6202151471590038	0.2525767877607081	0.7426561367948274	2.7157	23.215	0.0	0.0	0.0
2021-10-01T23:26:02.000000	-1.8414	0.42594	-0.32016	-58.54	9.9185	14.712	-1.7753341624212933	0.6483575058097841	-0.32016	-56.88357327196291	17.016678114815075	14.712	-1.7753341624212933	0.6483575058097841	-0.12415999999999999	-56.88357327196291	17.016678114815075	14.712	-0.8691664349822592	0.34813718673180843	-0.3512124820029781	-0.6202151471590038	0.2525767877607081	0.7426561367948274	2.7157	23.215	0.0	0.0	0.0
2021-10-01T23:26:02.000000	-1.827	0.4235	-0.32376	-59.104	10.049	14.798	-1.7613416430707918	0.6441714572881071	-0.32376	-57.42733322594746	17.215301785213967	14.798	-1.7613416430707918	0.6441714572881071	-0.12775999999999998	-57.42733322594746	17.215301785213967	14.798	-0.8691664349822592	0.34813718673180843	-0.3512124820029781	-0.6202151471590038	0.2525767877607081	0.7426561367948274	2.7157	23.215	0.0	0.0	0.0
2021-10-01T23:26:02.000000	-1.8174	0.42187	-0.32615	-59.483	10.136	14.858	-1.7520137052710212	0.6413774500576921	-0.32615	-57.7928172563045	17.34808515598744	14.858	-1.7520137052710212	0.6413774500576921	-0.13015	-57.7928172563045	17.34808515598744	14.858	-0.8691664349822592	0.34813718673180843	-0.3512124820029781	-0.6202151471590038	0.2525767877607081	0.7426561367948274	2.7157	23.215	0.0	0.0	1.0
2021-10-01T23:26:02.000000	-1.7811	0.41565	-0.3352	-60.942	10.479	15.118	-1.716749371078333	0.6307564739280503	-0.3352	-59.19879553559886	17.867272095492353	15.118	-1.716749371078333	0.6307564739280503	-0.1392	-59.19879553559886	17.867272095492353	15.118	-0.8691664349822592	0.34813718673180843	-0.3512124820029781	-0.6202151471590038	0.2525767877607081	0.7426561367948274	2.7157	23.215	0.0	0.0	0.0
2021-10-01T23:26:02.000000	-1.7448	0.40937	-0.34419	-62.444	10.838	15.437	-1.681492388695796	0.6200759499110616	-0.34419	-60.64548931811841	18.407607268898005	15.437	-1.681492388695796	0.6200759499110616	-0.14819	-60.64548931811841	18.407607268898005	15.437	-0.8691664349822592	0.34813718673180843	-0.3512124820029781	-0.6202151471590038	0.2525767877607081	0.7426561367948274	2.7157	23.215	0.0	0.0	0.0
2021-10-01T23:26:02.000000	-1.7084	0.40303	-0.35318	-63.999	11.216	15.831	-1.646143511644498	0.6093236249898075	-0.35318	-62.14245566124676	18.973293372263583	15.831	-1.646143511644498	0.6093236249898075	-0.15718	-62.14245566124676	18.973293372263583	15.831	-0.8691664349822592	0.34813718673180843	-0.3512124820029781	-0.6202151471590038	0.2525767877607081	0.7426561367948274	2.7157	23.215	0.0	0.0	0.0
2021-10-01T23:26:02.000000	-1.6721	0.39663	-0.36218	-65.625	11.618	16.318	-1.610901232882263	0.5985240051981245	-0.36218	-63.706946280342144	19.571498272579962	16.318	-1.610901232882263	0.5985240051981245	-0.16618	-63.706946280342144	19.571498272579962	16.318	-0.8691664349822592	0.34813718673180843	-0.3512124820029781	-0.6202151471590038	0.2525767877607081	0.7426561367948274	2.7157	23.215	0.0	0.0	0.0
2021-10-01T23:26:02.000000	-1.6358	0.39017	-0.37125	-67.343	12.05	16.919	-1.5756663059301788	0.5876648375190945	-0.37125	-65.35906775496096	20.210749892134686	16.919	-1.5756663059301788	0.5876648375190945	-0.17525000000000002	-65.35906775496096	20.210749892134686	16.919	-0.8691664349822592	0.34813718673180843	-0.3512124820029781	-0.6202151471590038	0.2525767877607081	0.7426561367948274	2.7157	23.215	0.0	0.0	0.0
2021-10-01T23:26:02.000000	-1.5995	0.38365	-0.38043	-69.184	12.518	17.652	-1.5404387307882457	0.5767461219527172	-0.38043	-67.1288513125508	20.900801454907125	17.652	-1.5404387307882457	0.5767461219527172	-0.18442999999999998	-67.1288513125508	20.900801454907125	17.652	-0.8691664349822592	0.34813718673180843	-0.3512124820029781	-0.6202151471590038	0.2525767877607081	0.7426561367948274	2.7157	23.215	0.0	0.0	0.0
2021-10-01T23:26:02.000000	-1.5633	0.37706	-0.38976	-71.183	13.033	18.534	-1.505318979237067	0.56577018686802	-0.38976	-69.04968538886978	21.656858629498963	18.534	-1.505318979237067	0.56577018686802	-0.19376	-69.04968538886978	21.656858629498963	18.534	-0.8691664349822592	0.34813718673180843	-0.3512124820029781	-0.6202151471590038	0.2525767877607081	0.7426561367948274	2.7157	23.215	0.0	0.0	0.0
2021-10-01T23:26:02.000000	-1.5272	0.3704	-0.39928	-73.387	13.604	19.578	-1.470307051276643	0.5547370322650027	-0.39928	-71.16711305748383	22.493612516963854	19.578	-1.470307051276643	0.5547370322650027	-0.20328000000000002	-71.16711305748383	22.493612516963854	19.578	-0.8691664349822592	0.34813718673180843	-0.3512124820029781	-0.6202151471590038	0.2525767877607081	0.7426561367948274	2.7157	23.215	0.0	0.0	0.0
2021-10-01T23:26:02.000000	-1.4911	0.36367	-0.40904	-75.848	14.245	20.791	-1.435303700428062	0.5436344051267472	-0.40904	-73.5310270650586	23.431329193146937	20.791	-1.435303700428062	0.5436344051267472	-0.21304	-73.5310270650586	23.431329193146937	20.791	-0.8691664349822592	0.34813718673180843	-0.3512124820029781	-0.6202151471590038	0.2525767877607081	0.7426561367948274	2.7157	23.215	0.0	0.0	0.0
2021-10-01T23:26:02.000000	-1.4551	0.35686	-0.41904	-78.63	14.972	22.165	-1.4004093984719272	0.5324646338222804	-0.41904	-76.20298467539071	24.493730025501797	22.165	-1.4004093984719272	0.5324646338222804	-0.22304000000000002	-76.20298467539071	24.493730025501797	22.165	-0.8691664349822592	0.34813718673180843	-0.3512124820029781	-0.6202151471590038	0.2525767877607081	0.7426561367948274	2.7157	23.215	0.0	0.0	0.0
2021-10-01T23:26:02.000000	-1.4192	0.34998	-0.4293	-81.797	15.801	23.687	-1.3656229201065468	0.5212376429994935	-0.4293	-79.24454315227685	25.704536381482008	23.687	-1.3656229201065468	0.5212376429994935	-0.2333	-79.24454315227685	25.704536381482008	23.687	-0.8691664349822592	0.34813718673180843	-0.3512124820029781	-0.6202151471590038	0.2525767877607081	0.7426561367948274	2.7157	23.215	0.0	0.0	0.0
2021-10-01T23:26:02.000000	-1.3834	0.34301	-0.4398	-85.42	16.75	25.325	-1.330946715935305	0.5099335833626042	-0.4398	-82.72396195269914	27.09031226930366	25.325	-1.330946715935305	0.5099335833626042	-0.24380000000000002	-82.72396195269914	27.09031226930366	25.325	-0.8691664349822592	0.34813718673180843	-0.3512124820029781	-0.6202151471590038	0.2525767877607081	0.7426561367948274	2.7157	23.215	0.0	0.0	0.0
2021-10-01T23:26:02.000000	-1.3476	0.33595	-0.4505	-89.571	17.838	27.039	-1.2962815394792897	0.4985402018946943	-0.4505	-86.71037046825965	28.678736692141136	27.039	-1.2962815394792897	0.4985402018946943	-0.2545	-86.71037046825965	28.678736692141136	27.039	-0.8691664349822592	0.34813718673180843	-0.3512124820029781	-0.6202151471590038	0.2525767877607081	0.7426561367948274	2.7157	23.215	0.0	0.0	0.0
2021-10-01T23:26:02.000000	-1.312	0.32878	-0.46133	-94.32	19.083	28.778	-1.261828334299708	0.4870621553338178	-0.46133	-91.27103569115141	30.49625112804135	28.778	-1.261828334299708	0.4870621553338178	-0.26533	-91.27103569115141	30.49625112804135	28.778	-0.8691664349822592	0.34813718673180843	-0.3512124820029781	-0.6202151471590038	0.2525767877607081	0.7426561367948274	2.7157	23.215	0.0	0.0	0.0
2021-10-01T23:26:02.000000	-1.2763	0.32152	-0.47222	-99.739	20.504	30.48	-1.227286910356441	0.4754825339250023	-0.47222	-96.47508701297649	32.5705345801787	30.48	-1.227286910356441	0.4754825339250023	-0.27621999999999997	-96.47508701297649	32.5705345801787	30.48	-0.8691664349822592	0.34813718673180843	-0.3512124820029781	-0.6202151471590038	0.2525767877607081	0.7426561367948274	2.7157	23.215	0.0	0.0	0.0
2021-10-01T23:26:02.000000	-1.2407	0.31413	-0.48307	-105.9	22.123	32.081	-1.1928606618140796	0.46378614511051974	-0.48307	-102.39128623482938	34.93224344609493	32.081	-1.1928606618140796	0.46378614511051974	-0.28707	-102.39128623482938	34.93224344609493	32.081	-0.8691664349822592	0.34813718673180843	-0.3512124820029781	-0.6202151471590038	0.2525767877607081	0.7426561367948274	2.7157	23.215	0.0	0.0	0.0
2021-10-01T23:26:02.000000	-1.2051	0.30662	-0.49377	-112.87	23.96	33.508	-1.1584491168920201	0.45197066052134294	-0.49377	-109.08367789419736	37.60943654290762	33.508	-1.1584491168920201	0.45197066052134294	-0.29777	-109.08367789419736	37.60943654290762	33.508	-0.8691664349822592	0.34813718673180843	-0.3512124820029781	-0.6202151471590038	0.2525767877607081	0.7426561367948274	2.7157	23.215	0.0	0.0	0.0
2021-10-01T23:26:02.000000	-1.1694	0.29899	-0.50421	-120.73	26.037	34.686	-1.1239530291113504	0.44002382714055366	-0.50421	-116.62995597527708	40.63387303968119	34.686	-1.1239530291113504	0.44002382714055366	-0.30821000000000004	-116.62995597527708	40.63387303968119	34.686	-0.8691664349822592	0.34813718673180843	-0.3512124820029781	-0.6202151471590038	0.2525767877607081	0.7426561367948274	2.7157	23.215	0.0	0.0	0.0
2021-10-01T23:26:02.000000	-1.1336	0.29121	-0.51427	-129.57	28.38	35.534	-1.0893760743771461	0.42791587102447837	-0.51427	-125.11625652469041	44.04238473615912	35.534	-1.0893760743771461	0.42791587102447837	-0.31827	-125.11625652469041	44.04238473615912	35.534	-0.8691664349822592	0.34813718673180843	-0.3512124820029781	-0.6202151471590038	0.2525767877607081	0.7426561367948274	2.7157	23.215	0.0	0.0	0.0
2021-10-01T23:26:02.000000	-1.0977	0.28329	-0.52382	-139.49	31.018	35.964	-1.054717027387716	0.4156567168210082	-0.52382	-134.63827264644294	47.87600612814411	35.964	-1.054717027387716	0.4156567168210082	-0.32781999999999994	-134.63827264644294	47.87600612814411	35.964	-0.8691664349822592	0.34813718673180843	-0.3512124820029781	-0.6202151471590038	0.2525767877607081	0.7426561367948274	2.7157	23.215	0.0	0.0	0.0
2021-10-01T23:26:02.000000	-1.0617	0.27522	-0.53276	-150.6	33.984	35.877	-1.0199771134447513	0.4032364398822521	-0.53276	-145.30113197175467	52.180966872287144	35.877	-1.0199771134447513	0.4032364398822521	-0.33676	-145.30113197175467	52.180966872287144	35.877	-0.8691664349822592	0.34813718673180843	-0.3512124820029781	-0.6202151471590038	0.2525767877607081	0.7426561367948274	2.7157	23.215	0.0	0.0	0.0
2021-10-01T23:26:02.000000	-1.0255	0.26701	-0.54097	-163.02	37.315	35.163	-0.9850558607676484	0.39065271183918276	-0.54097	-157.21939665906012	57.008691786087496	35.163	-0.9850558607676484	0.39065271183918276	-0.34496999999999994	-157.21939665906012	57.008691786087496	35.163	-0.8691664349822592	0.34813718673180843	-0.3512124820029781	-0.6202151471590038	0.2525767877607081	0.7426561367948274	2.7157	23.215	0.0	0.0	0.0
2021-10-01T23:26:02.000000	-0.98925	0.25864	-0.54835	-176.93	41.057	33.694	-0.9501045896781585	0.3779040629213954	-0.54835	-170.56607398261815	62.426889680297485	33.694	-0.9501045896781585	0.3779040629213954	-0.35235	-170.56607398261815	62.426889680297485	33.694	-0.8691664349822592	0.34813718673180843	-0.3512124820029781	-0.6202151471590038	0.2525767877607081	0.7426561367948274	2.7157	23.215	0.0	0.0	0.0
2021-10-01T23:26:02.000000	-0.95281	0.25013	-0.55479	-192.49	45.264	31.319	-0.9149819045024219	0.36499318820098675	-0.55479	-185.49334167955192	68.5087584805987	31.319	-0.9149819045024219	0.36499318820098675	-0.35879	-185.49334167955192	68.5087584805987	31.319	-0.8691664349822592	0.34813718673180843	-0.3512124820029781	-0.6202151471590038	0.2525767877607081	0.7426561367948274	2.7157	23.215	0.0	0.0	0.0
2021-10-01T23:26:02.000000	-0.91624	0.24148	-0.5602	-209.95	49.997	27.858	-0.8797473531277854	0.3519274394881078	-0.5602	-202.24184160682094	75.34547108142297	27.858	-0.8797473531277854	0.3519274394881078	-0.3642	-202.24184160682094	75.34547108142297	27.858	-0.8691664349822592	0.34813718673180843	-0.3512124820029781	-0.6202151471590038	0.2525767877607081	0.7426561367948274	2.7157	23.215	0.0	0.0	0.0
2021-10-01T23:26:02.000000	-0.87956	0.23269	-0.56449	-229.55	55.333	23.092	-0.8444207848500314	0.33870926738614215	-0.56449	-221.0403304907866	83.04285451213627	23.092	-0.8444207848500314	0.33870926738614215	-0.36849000000000004	-221.0403304907866	83.04285451213627	23.092	-0.8691664349822592	0.34813718673180843	-0.3512124820029781	-0.6202151471590038	0.2525767877607081	0.7426561367948274	2.7157	23.215	0.0	0.0	0.0
2021-10-01T23:26:02.000000	-0.84278	0.22377	-0.56756	-251.63	61.362	16.754	-0.809010899015359	0.32534982184467287	-0.56756	-242.21521864452276	91.73189086128129	16.754	-0.809010899015359	0.32534982184467287	-0.37155999999999995	-242.21521864452276	91.73189086128129	16.754	-0.8691664349822592	0.34813718673180843	-0.3512124820029781	-0.6202151471590038	0.2525767877607081	0.7426561367948274	2.7157	23.215	0.0	0.0	0.0
2021-10-01T23:26:02.000000	-0.80595	0.21474	-0.56936	-276.57	68.193	8.514	-0.7735648682598412	0.31187507866794145	-0.56936	-266.1302868994536	101.56732025516128	8.514	-0.7735648682598412	0.31187507866794145	-0.37335999999999997	-266.1302868994536	101.56732025516128	8.514	-0.8691664349822592	0.34813718673180843	-0.3512124820029781	-0.6202151471590038	0.2525767877607081	0.7426561367948274	2.7157	23.215	0.0	0.0	0.0
2021-10-01T23:26:02.000000	-0.7691	0.2056	-0.56981	-304.83	75.957	-2.0377	-0.7381124665271508	0.2982887137610233	-0.56981	-293.2260176064108	112.73551945897472	-2.0377	-0.7381124665271508	0.2982887137610233	-0.37381000000000003	-293.2260176064108	112.73551945897472	-2.0377	-0.8691664349822592	0.34813718673180843	-0.3512124820029781	-0.6202151471590038	0.2525767877607081	0.7426561367948274	2.7157	23.215	0.0	0.0	0.0
