# Supplementary material for: Direct evidence of substorm-related impulsive injections of electrons at Mercury
Source: Nat Commun. 2023 Jul 18;14:4019. doi: 10.1038/s41467-023-39565-4 (PMC10354196; doi:10.1038/s41467-023-39565-4)
Supplement: Supplementary file 3 — SourceDatafile [file 41467_2023_39565_MOESM3_ESM.zip › SourceDataFile/FieldLinetracing/Final_KT17tracing_002288.txt]

2021-10-01T23:53:08.000000	2.0051	-2.594	-1.0342	-166.41	-459.51	910.24	1.6721478898022148	-2.820138905201302	-1.0342	-221.45990359826132	-435.6572497942032	910.24	1.6721478898022148	-2.820138905201302	-0.8382000000000001	-221.45990359826132	-435.6572497942032	910.24	-0.9739337641609551	0.1202423201342662	0.19234034281970572	-0.9739337641609551	0.1202423201342662	0.19234034281970572	1.7986e-52	12.0	0.0	0.0	1.0
2021-10-01T23:53:08.000000	1.7986e-52	1.7986e-52	1.7986e-52	1.7986e-52	1.7986e-52	1.7986e-52	2.0054299320002306e-52	1.5646644074169863e-52	1.7986e-52	2.0054299320002306e-52	1.5646644074169863e-52	1.7986e-52	2.0054299320002306e-52	1.5646644074169863e-52	0.196	2.0054299320002306e-52	1.5646644074169863e-52	1.7986e-52	-0.9739337641609551	0.1202423201342662	0.19234034281970572	-0.9739337641609551	0.1202423201342662	0.19234034281970572	1.7986e-52	12.0	0.0	0.0	1.7986e-52
