# Supplementary material for: Direct evidence of substorm-related impulsive injections of electrons at Mercury
Source: Nat Commun. 2023 Jul 18;14:4019. doi: 10.1038/s41467-023-39565-4 (PMC10354196; doi:10.1038/s41467-023-39565-4)
Supplement: Supplementary file 3 — SourceDatafile [file 41467_2023_39565_MOESM3_ESM.zip › SourceDataFile/FieldLinetracing/Final_KT17tracing_001030.txt]

2021-10-01T23:32:10.000000	-0.58214	-0.21897	0.56846	469.44	168.62	-107.84	-0.604583883483357	-0.1459903021853937	0.56846	486.56370773135916	109.8288501201415	-107.84	-0.604583883483357	-0.1459903021853937	0.7644599999999999	486.56370773135916	109.8288501201415	-107.84	-0.9030061495295616	-0.2096519016678837	-0.375001298716198	-0.63596372725805	-0.15324324496507155	0.7563508745844244	2.8045	1.049	0.0	0.0	0.0
2021-10-01T23:32:10.000000	-0.61723	-0.23152	0.57572	420.25	149.65	-77.513	-0.6409472265567667	-0.15414615165221793	0.57572	435.4199674452263	97.02905209264932	-77.513	-0.6409472265567667	-0.15414615165221793	0.77172	435.4199674452263	97.02905209264932	-77.513	-0.9030061495295616	-0.2096519016678837	-0.375001298716198	-0.63596372725805	-0.15324324496507155	0.7563508745844244	2.8045	1.049	0.0	0.0	0.0
2021-10-01T23:32:10.000000	-0.6526	-0.24405	0.58147	377.78	133.29	-53.185	-0.6775860091677461	-0.16224784337588866	0.58147	391.2653942835363	85.99618442785024	-53.185	-0.6775860091677461	-0.16224784337588866	0.7774700000000001	391.2653942835363	85.99618442785024	-53.185	-0.9030061495295616	-0.2096519016678837	-0.375001298716198	-0.63596372725805	-0.15324324496507155	0.7563508745844244	2.8045	1.049	0.0	0.0	0.0
2021-10-01T23:32:10.000000	-0.6882	-0.25655	0.58573	340.89	119.1	-33.654	-0.7144493827751474	-0.17029157921697385	0.58573	352.91466511225383	76.43324701140008	-33.654	-0.7144493827751474	-0.17029157921697385	0.78173	352.91466511225383	76.43324701140008	-33.654	-0.9030061495295616	-0.2096519016678837	-0.375001298716198	-0.63596372725805	-0.15324324496507155	0.7563508745844244	2.8045	1.049	0.0	0.0	0.0
2021-10-01T23:32:10.000000	-0.72396	-0.26898	0.58853	308.67	106.73	-17.991	-0.7514629736369648	-0.17824623769575154	0.58853	319.4217514140671	68.10437962106349	-17.991	-0.7514629736369648	-0.17824623769575154	0.78453	319.4217514140671	68.10437962106349	-17.991	-0.9030061495295616	-0.2096519016678837	-0.375001298716198	-0.63596372725805	-0.15324324496507155	0.7563508745844244	2.8045	1.049	0.0	0.0	0.0
2021-10-01T23:32:10.000000	-0.75984	-0.28132	0.58992	280.41	95.906	-5.4655	-0.7885846325582498	-0.18609687072320674	0.58992	290.04842992234586	60.8246433247415	-5.4655	-0.7885846325582498	-0.18609687072320674	0.78592	290.04842992234586	60.8246433247415	-5.4655	-0.9030061495295616	-0.2096519016678837	-0.375001298716198	-0.63596372725805	-0.15324324496507155	0.7563508745844244	2.8045	1.049	0.0	0.0	0.0
2021-10-01T23:32:10.000000	-0.79579	-0.29355	0.58995	255.5	86.39	4.4954	-0.8257622856961633	-0.19382975551201603	0.58995	264.16013493546245	54.43257490582522	4.4954	-0.8257622856961633	-0.19382975551201603	0.7859499999999999	264.16013493546245	54.43257490582522	4.4954	-0.9030061495295616	-0.2096519016678837	-0.375001298716198	-0.63596372725805	-0.15324324496507155	0.7563508745844244	2.8045	1.049	0.0	0.0	0.0
2021-10-01T23:32:10.000000	-0.83176	-0.30564	0.58868	233.46	77.996	12.349	-0.8629426339061735	-0.20142124462696515	0.58868	241.257692743172	48.802390394746205	12.349	-0.8629426339061735	-0.20142124462696515	0.78468	241.257692743172	48.802390394746205	12.349	-0.9030061495295616	-0.2096519016678837	-0.375001298716198	-0.63596372725805	-0.15324324496507155	0.7563508745844244	2.8045	1.049	0.0	0.0	0.0
2021-10-01T23:32:10.000000	-0.86771	-0.31757	0.58617	213.9	70.568	18.461	-0.9000835279933321	-0.2088563899790389	0.58617	220.93492737132578	43.82705205038313	18.461	-0.9000835279933321	-0.2088563899790389	0.78217	220.93492737132578	43.82705205038313	18.461	-0.9030061495295616	-0.2096519016678837	-0.375001298716198	-0.63596372725805	-0.15324324496507155	0.7563508745844244	2.8045	1.049	0.0	0.0	0.0
2021-10-01T23:32:10.000000	-0.90362	-0.32934	0.5825	196.48	63.978	23.129	-0.9371651186618568	-0.21613764217162104	0.5825	202.8387169299682	39.42118463725089	23.129	-0.9371651186618568	-0.21613764217162104	0.7785	202.8387169299682	39.42118463725089	23.129	-0.9030061495295616	-0.2096519016678837	-0.375001298716198	-0.63596372725805	-0.15324324496507155	0.7563508745844244	2.8045	1.049	0.0	0.0	0.0
2021-10-01T23:32:10.000000	-0.93946	-0.34094	0.57775	180.94	58.12	26.593	-0.9741564066663823	-0.2232587524618958	0.57775	186.69803237599504	35.51144473169032	26.593	-0.9741564066663823	-0.2232587524618958	0.7737499999999999	186.69803237599504	35.51144473169032	26.593	-0.9030061495295616	-0.2096519016678837	-0.375001298716198	-0.63596372725805	-0.15324324496507155	0.7563508745844244	2.8045	1.049	0.0	0.0	0.0
2021-10-01T23:32:10.000000	-0.97522	-0.35234	0.572	167.04	52.903	29.051	-1.0110437914539416	-0.23019117220788138	0.572	172.2635319146223	32.036925278495474	29.051	-1.0110437914539416	-0.23019117220788138	0.768	172.2635319146223	32.036925278495474	29.051	-0.9030061495295616	-0.2096519016678837	-0.375001298716198	-0.63596372725805	-0.15324324496507155	0.7563508745844244	2.8045	1.049	0.0	0.0	0.0
2021-10-01T23:32:10.000000	-1.0109	-0.36355	0.56536	154.61	48.252	30.67	-1.0478284983262267	-0.23694482605746903	0.56536	159.3573067690111	28.944021547243455	30.67	-1.0478284983262267	-0.23694482605746903	0.76136	159.3573067690111	28.944021547243455	30.67	-0.9030061495295616	-0.2096519016678837	-0.375001298716198	-0.63596372725805	-0.15324324496507155	0.7563508745844244	2.8045	1.049	0.0	0.0	0.0
2021-10-01T23:32:10.000000	-1.0464	-0.37457	0.55791	143.46	44.104	31.587	-1.0844112808043262	-0.24353196702757707	0.55791	147.78306922857038	26.19348898836448	31.587	-1.0844112808043262	-0.24353196702757707	0.7539100000000001	147.78306922857038	26.19348898836448	31.587	-0.9030061495295616	-0.2096519016678837	-0.375001298716198	-0.63596372725805	-0.15324324496507155	0.7563508745844244	2.8045	1.049	0.0	0.0	0.0
2021-10-01T23:32:10.000000	-1.0819	-0.38539	0.54975	133.49	40.403	31.921	-1.120969557248589	-0.24992061503986138	0.54975	137.43471112491414	23.742002590586164	31.921	-1.120969557248589	-0.24992061503986138	0.7457499999999999	137.43471112491414	23.742002590586164	31.921	-0.9030061495295616	-0.2096519016678837	-0.375001298716198	-0.63596372725805	-0.15324324496507155	0.7563508745844244	2.8045	1.049	0.0	0.0	0.0
2021-10-01T23:32:10.000000	-1.1173	-0.39602	0.541	124.55	37.105	31.776	-1.157405306481795	-0.2561329477591314	0.541	128.15797141223052	21.564273428564647	31.776	-1.157405306481795	-0.2561329477591314	0.7370000000000001	128.15797141223052	21.564273428564647	31.776	-0.9030061495295616	-0.2096519016678837	-0.375001298716198	-0.63596372725805	-0.15324324496507155	0.7563508745844244	2.8045	1.049	0.0	0.0	0.0
2021-10-01T23:32:10.000000	-1.1526	-0.40645	0.53175	116.57	34.167	31.242	-1.193717303202253	-0.26215904053749595	0.53175	119.87810875800642	19.626202628210628	31.242	-1.193717303202253	-0.26215904053749595	0.7277499999999999	119.87810875800642	19.626202628210628	31.242	-0.9030061495295616	-0.2096519016678837	-0.375001298716198	-0.63596372725805	-0.15324324496507155	0.7563508745844244	2.8045	1.049	0.0	0.0	0.0
2021-10-01T23:32:10.000000	-1.1879	-0.4167	0.52212	109.45	31.556	30.4	-1.230007244492258	-0.26800648965381924	0.52212	112.49183318774693	17.90729186840143	30.4	-1.230007244492258	-0.26800648965381924	0.7181200000000001	112.49183318774693	17.90729186840143	30.4	-0.9030061495295616	-0.2096519016678837	-0.375001298716198	-0.63596372725805	-0.15324324496507155	0.7563508745844244	2.8045	1.049	0.0	0.0	0.0
2021-10-01T23:32:10.000000	-1.2231	-0.42678	0.51221	103.11	29.239	29.325	-1.2661771091745901	-0.27369747277291057	0.51221	105.91570402273956	16.384592224630737	29.325	-1.2661771091745901	-0.27369747277291057	0.70821	105.91570402273956	16.384592224630737	29.325	-0.9030061495295616	-0.2096519016678837	-0.375001298716198	-0.63596372725805	-0.15324324496507155	0.7563508745844244	2.8045	1.049	0.0	0.0	0.0
2021-10-01T23:32:10.000000	-1.2584	-0.43669	0.50211	97.485	27.189	28.085	-1.302425390207073	-0.2792074838609335	0.50211	100.08190273712367	15.039271608589223	28.085	-1.302425390207073	-0.2792074838609335	0.69811	100.08190273712367	15.039271608589223	28.085	-0.9030061495295616	-0.2096519016678837	-0.375001298716198	-0.63596372725805	-0.15324324496507155	0.7563508745844244	2.8045	1.049	0.0	0.0	0.0
2021-10-01T23:32:10.000000	-1.2936	-0.44644	0.49193	92.509	25.379	26.744	-1.338554819933575	-0.2845709535996157	0.49193	94.9216183402495	13.85262046213672	26.744	-1.338554819933575	-0.2845709535996157	0.6879299999999999	94.9216183402495	13.85262046213672	26.744	-0.9030061495295616	-0.2096519016678837	-0.375001298716198	-0.63596372725805	-0.15324324496507155	0.7563508745844244	2.8045	1.049	0.0	0.0	0.0
2021-10-01T23:32:10.000000	-1.3289	-0.45605	0.48175	88.119	23.785	25.359	-1.3747663419153031	-0.28978322525090305	0.48175	90.36938482634221	12.808539030992886	25.359	-1.3747663419153031	-0.28978322525090305	0.6777500000000001	90.36938482634221	12.808539030992886	25.359	-0.9030061495295616	-0.2096519016678837	-0.375001298716198	-0.63596372725805	-0.15324324496507155	0.7563508745844244	2.8045	1.049	0.0	0.0	0.0
2021-10-01T23:32:10.000000	-1.3642	-0.46551	0.47162	84.252	22.382	23.982	-1.4109594843716542	-0.29484662718382265	0.47162	86.35961365945779	11.889935096088253	23.982	-1.4109594843716542	-0.29484662718382265	0.66762	86.35961365945779	11.889935096088253	23.982	-0.9030061495295616	-0.2096519016678837	-0.375001298716198	-0.63596372725805	-0.15324324496507155	0.7563508745844244	2.8045	1.049	0.0	0.0	0.0
2021-10-01T23:32:10.000000	-1.3997	-0.47485	0.46162	80.845	21.149	22.656	-1.4473364161655264	-0.2997664273082115	0.46162	82.82720642432892	11.083686297509825	22.656	-1.4473364161655264	-0.2997664273082115	0.65762	82.82720642432892	11.083686297509825	22.656	-0.9030061495295616	-0.2096519016678837	-0.375001298716198	-0.63596372725805	-0.15324324496507155	0.7563508745844244	2.8045	1.049	0.0	0.0	0.0
2021-10-01T23:32:10.000000	-1.4352	-0.48406	0.45176	77.839	20.062	21.415	-1.4836974190374055	-0.304557207010015	0.45176	79.71066697433722	10.373202760300527	21.415	-1.4836974190374055	-0.304557207010015	0.64776	79.71066697433722	10.373202760300527	21.415	-0.9030061495295616	-0.2096519016678837	-0.375001298716198	-0.63596372725805	-0.15324324496507155	0.7563508745844244	2.8045	1.049	0.0	0.0	0.0
2021-10-01T23:32:10.000000	-1.4707	-0.49316	0.44207	75.175	19.102	20.283	-1.5200449435906744	-0.3092388155850154	0.44207	76.94911181371022	9.746856933448875	20.283	-1.5200449435906744	-0.3092388155850154	0.63807	76.94911181371022	9.746856933448875	20.283	-0.9030061495295616	-0.2096519016678837	-0.375001298716198	-0.63596372725805	-0.15324324496507155	0.7563508745844244	2.8045	1.049	0.0	0.0	0.0
2021-10-01T23:32:10.000000	-1.5064	-0.50216	0.43255	72.797	18.248	19.276	-1.5565787080848488	-0.31379667164726754	0.43255	74.48438978070449	9.190668745857598	19.276	-1.5565787080848488	-0.31379667164726754	0.6285499999999999	74.48438978070449	9.190668745857598	19.276	-0.9030061495295616	-0.2096519016678837	-0.375001298716198	-0.63596372725805	-0.15324324496507155	0.7563508745844244	2.8045	1.049	0.0	0.0	0.0
2021-10-01T23:32:10.000000	-1.5421	-0.51105	0.42317	70.655	17.483	18.399	-1.593098994260413	-0.3182453565827166	0.42317	72.26479462298798	8.693892804570801	18.399	-1.593098994260413	-0.3182453565827166	0.61917	72.26479462298798	8.693892804570801	18.399	-0.9030061495295616	-0.2096519016678837	-0.375001298716198	-0.63596372725805	-0.15324324496507155	0.7563508745844244	2.8045	1.049	0.0	0.0	0.0
2021-10-01T23:32:10.000000	-1.5778	-0.51984	0.41393	68.703	16.792	17.649	-1.629607027419059	-0.32259479503925365	0.41393	70.24283500772349	8.247278525534105	17.649	-1.629607027419059	-0.32259479503925365	0.6099300000000001	70.24283500772349	8.247278525534105	17.649	-0.9030061495295616	-0.2096519016678837	-0.375001298716198	-0.63596372725805	-0.15324324496507155	0.7563508745844244	2.8045	1.049	0.0	0.0	0.0
2021-10-01T23:32:10.000000	-1.6136	-0.52854	0.40478	66.904	16.161	17.019	-1.6662032793413903	-0.326842658647852	0.40478	68.38007431534508	7.841465017959601	17.019	-1.6662032793413903	-0.326842658647852	0.60078	68.38007431534508	7.841465017959601	17.019	-0.9030061495295616	-0.2096519016678837	-0.375001298716198	-0.63596372725805	-0.15324324496507155	0.7563508745844244	2.8045	1.049	0.0	0.0	0.0
2021-10-01T23:32:10.000000	-1.6495	-0.53715	0.39569	65.224	15.58	16.496	-1.702887750027407	-0.33098894740851126	0.39569	66.6415434413309	7.470693659708305	16.496	-1.702887750027407	-0.33098894740851126	0.59169	66.6415434413309	7.470693659708305	16.496	-0.9030061495295616	-0.2096519016678837	-0.375001298716198	-0.63596372725805	-0.15324324496507155	0.7563508745844244	2.8045	1.049	0.0	0.0	0.0
2021-10-01T23:32:10.000000	-1.6853	-0.54567	0.38663	63.639	15.039	16.067	-1.739461946519286	-0.3350581673550681	0.38663	65.0021979290503	7.1279805269494165	16.067	-1.739461946519286	-0.3350581673550681	0.58263	65.0021979290503	7.1279805269494165	16.067	-0.9030061495295616	-0.2096519016678837	-0.375001298716198	-0.63596372725805	-0.15324324496507155	0.7563508745844244	2.8045	1.049	0.0	0.0	0.0
2021-10-01T23:32:10.000000	-1.7212	-0.55411	0.37756	62.128	14.532	15.716	-1.7761255870765418	-0.3390357371015773	0.37756	63.44046083691665	6.809943964501056	15.716	-1.7761255870765418	-0.3390357371015773	0.5735600000000001	63.44046083691665	6.809943964501056	15.716	-0.9030061495295616	-0.2096519016678837	-0.375001298716198	-0.63596372725805	-0.15324324496507155	0.7563508745844244	2.8045	1.049	0.0	0.0	0.0
2021-10-01T23:32:10.000000	-1.7571	-0.56247	0.36846	60.676	14.052	15.429	-1.8127794252202631	-0.34293390966495707	0.36846	61.940587481908935	6.511474671377126	15.429	-1.8127794252202631	-0.34293390966495707	0.56446	61.940587481908935	6.511474671377126	15.429	-0.9030061495295616	-0.2096519016678837	-0.375001298716198	-0.63596372725805	-0.15324324496507155	0.7563508745844244	2.8045	1.049	0.0	0.0	0.0
2021-10-01T23:32:10.000000	-1.793	-0.57074	0.35929	59.27	13.596	15.193	-1.8494222356487575	-0.3467427603973161	0.35929	60.48930823126105	6.231188145409649	15.193	-1.8494222356487575	-0.3467427603973161	0.5552900000000001	60.48930823126105	6.231188145409649	15.193	-0.9030061495295616	-0.2096519016678837	-0.375001298716198	-0.63596372725805	-0.15324324496507155	0.7563508745844244	2.8045	1.049	0.0	0.0	0.0
2021-10-01T23:32:10.000000	-1.8289	-0.57894	0.35004	57.903	13.16	14.998	-1.8860564689654098	-0.3504821385944369	0.35004	59.07918571077244	5.965972238626428	14.998	-1.8860564689654098	-0.3504821385944369	0.5460400000000001	59.07918571077244	5.965972238626428	14.998	-0.9030061495295616	-0.2096519016678837	-0.375001298716198	-0.63596372725805	-0.15324324496507155	0.7563508745844244	2.8045	1.049	0.0	0.0	0.0
2021-10-01T23:32:10.000000	-1.8648	-0.58706	0.34069	56.567	12.741	14.833	-1.9226808998685272	-0.3541421196084281	0.34069	57.70191261162261	5.713829798013561	14.833	-1.9226808998685272	-0.3541421196084281	0.53669	57.70191261162261	5.713829798013561	14.833	-0.9030061495295616	-0.2096519016678837	-0.375001298716198	-0.63596372725805	-0.15324324496507155	0.7563508745844244	2.8045	1.049	0.0	0.0	0.0
2021-10-01T23:32:10.000000	-1.9007	-0.59511	0.33122	55.257	12.338	14.692	-1.9592967536598018	-0.3577326280871811	0.33122	56.35240407969677	5.474381009627847	14.692	-1.9592967536598018	-0.3577326280871811	0.52722	56.35240407969677	5.474381009627847	14.692	-0.9030061495295616	-0.2096519016678837	-0.375001298716198	-0.63596372725805	-0.15324324496507155	0.7563508745844244	2.8045	1.049	0.0	0.0	0.0
2021-10-01T23:32:10.000000	-1.9366	-0.60308	0.32161	53.968	11.948	14.567	-1.995902805037542	-0.3612437393828045	0.32161	55.02533020054181	5.245261129947844	14.567	-1.995902805037542	-0.3612437393828045	0.51761	55.02533020054181	5.245261129947844	14.567	-0.9030061495295616	-0.2096519016678837	-0.375001298716198	-0.63596372725805	-0.15324324496507155	0.7563508745844244	2.8045	1.049	0.0	0.0	0.0
2021-10-01T23:32:10.000000	-1.9724	-0.61098	0.31186	52.696	11.571	14.456	-2.032401032824527	-0.3646976311601079	0.31186	53.716721115001214	5.026960279650278	14.456	-2.032401032824527	-0.3646976311601079	0.50786	53.716721115001214	5.026960279650278	14.456	-0.9030061495295616	-0.2096519016678837	-0.375001298716198	-0.63596372725805	-0.15324324496507155	0.7563508745844244	2.8045	1.049	0.0	0.0	0.0
2021-10-01T23:32:10.000000	-2.0082	-0.61881	0.30195	51.437	11.204	14.354	-2.06889068349967	-0.36808205040217307	0.30195	52.422239373411	4.816991185044525	14.354	-2.06889068349967	-0.36808205040217307	0.49795	52.422239373411	4.816991185044525	14.354	-0.9030061495295616	-0.2096519016678837	-0.375001298716198	-0.63596372725805	-0.15324324496507155	0.7563508745844244	2.8045	1.049	0.0	0.0	0.0
2021-10-01T23:32:10.000000	-2.044	-0.62657	0.29188	50.185	10.846	14.259	-2.10537175706297	-0.3713969971089998	0.29188	51.13580765686726	4.615096562356562	14.259	-2.10537175706297	-0.3713969971089998	0.48788	51.13580765686726	4.615096562356562	14.259	-0.9030061495295616	-0.2096519016678837	-0.375001298716198	-0.63596372725805	-0.15324324496507155	0.7563508745844244	2.8045	1.049	0.0	0.0	0.0
2021-10-01T23:32:10.000000	-2.0797	-0.63427	0.28163	48.936	10.495	14.168	-2.1417462323372067	-0.3746646489453978	0.28163	49.85321104587515	4.41978160268488	14.168	-2.1417462323372067	-0.3746646489453978	0.47763	49.85321104587515	4.41978160268488	14.168	-0.9030061495295616	-0.2096519016678837	-0.375001298716198	-0.63596372725805	-0.15324324496507155	0.7563508745844244	2.8045	1.049	0.0	0.0	0.0
2021-10-01T23:32:10.000000	-2.1154	-0.64189	0.27119	47.684	10.151	14.081	-2.1781109051979093	-0.3778529035986663	0.27119	48.56849475169996	4.231781487044577	14.081	-2.1781109051979093	-0.3778529035986663	0.46719	48.56849475169996	4.231781487044577	14.081	-0.9030061495295616	-0.2096519016678837	-0.375001298716198	-0.63596372725805	-0.15324324496507155	0.7563508745844244	2.8045	1.049	0.0	0.0	0.0
2021-10-01T23:32:10.000000	-2.1511	-0.64946	0.26055	46.423	9.8106	13.995	-2.2144694515501526	-0.38099153501247895	0.26055	47.27528738303177	4.048457016167742	13.995	-2.2144694515501526	-0.38099153501247895	0.45655	47.27528738303177	4.048457016167742	13.995	-0.9030061495295616	-0.2096519016678837	-0.375001298716198	-0.63596372725805	-0.15324324496507155	0.7563508745844244	2.8045	1.049	0.0	0.0	0.0
2021-10-01T23:32:10.000000	-2.1867	-0.65695	0.2497	45.146	9.4734	13.908	-2.25071894900995	-0.38406302226008027	0.2497	45.96659267427905	3.870268915323006	13.908	-2.25071894900995	-0.38406302226008027	0.4457	45.96659267427905	3.870268915323006	13.908	-0.9030061495295616	-0.2096519016678837	-0.375001298716198	-0.63596372725805	-0.15324324496507155	0.7563508745844244	2.8045	1.049	0.0	0.0	0.0
2021-10-01T23:32:10.000000	-2.2222	-0.66439	0.23863	43.845	9.1374	13.818	-2.2868630734823756	-0.38709713928514383	0.23863	44.63422584679051	3.6962124962855913	13.818	-2.2868630734823756	-0.38709713928514383	0.43463	44.63422584679051	3.6962124962855913	13.818	-0.9030061495295616	-0.2096519016678837	-0.375001298716198	-0.63596372725805	-0.15324324496507155	0.7563508745844244	2.8045	1.049	0.0	0.0	0.0
2021-10-01T23:32:10.000000	-2.2577	-0.67176	0.22731	42.513	8.8009	13.722	-2.3229986208429585	-0.39006178377496925	0.22731	43.27103134575471	3.5254582800982774	13.722	-2.3229986208429585	-0.39006178377496925	0.42331	43.27103134575471	3.5254582800982774	13.722	-0.9030061495295616	-0.2096519016678837	-0.375001298716198	-0.63596372725805	-0.15324324496507155	0.7563508745844244	2.8045	1.049	0.0	0.0	0.0
2021-10-01T23:32:10.000000	-2.2931	-0.67907	0.21574	41.139	8.4621	13.619	-2.359027569914479	-0.39297913339436563	0.21574	41.865871504186806	3.357567662001652	13.619	-2.359027569914479	-0.39297913339436563	0.41174	41.865871504186806	3.357567662001652	13.619	-0.9030061495295616	-0.2096519016678837	-0.375001298716198	-0.63596372725805	-0.15324324496507155	0.7563508745844244	2.8045	1.049	0.0	0.0	0.0
2021-10-01T23:32:10.000000	-2.3285	-0.68631	0.20388	39.712	8.1188	13.506	-2.395047941874157	-0.3958270104785238	0.20388	40.4075596430343	3.1917050513206666	13.506	-2.395047941874157	-0.3958270104785238	0.39988	40.4075596430343	3.1917050513206666	13.506	-0.9030061495295616	-0.2096519016678837	-0.375001298716198	-0.63596372725805	-0.15324324496507155	0.7563508745844244	2.8045	1.049	0.0	0.0	0.0
2021-10-01T23:32:10.000000	-2.3637	-0.6935	0.19172	38.22	7.7686	13.381	-2.430863694367552	-0.3986497703570626	0.19172	38.88389211242173	3.026958894591626	13.381	-2.430863694367552	-0.3986497703570626	0.38772	38.88389211242173	3.026958894591626	13.381	-0.9030061495295616	-0.2096519016678837	-0.375001298716198	-0.63596372725805	-0.15324324496507155	0.7563508745844244	2.8045	1.049	0.0	0.0	0.0
2021-10-01T23:32:10.000000	-2.3989	-0.70062	0.17923	36.645	7.4084	13.243	-2.4666708697491035	-0.4014030577003631	0.17923	37.276624702620495	2.8624580940135456	13.243	-2.4666708697491035	-0.4014030577003631	0.37523	37.276624702620495	2.8624580940135456	13.243	-0.9030061495295616	-0.2096519016678837	-0.375001298716198	-0.63596372725805	-0.15324324496507155	0.7563508745844244	2.8045	1.049	0.0	0.0	0.0
2021-10-01T23:32:10.000000	-2.4339	-0.70768	0.16635	34.966	7.0341	13.091	-2.5022722003626807	-0.4041213031901528	0.16635	35.56441327936546	2.6967066775038715	13.091	-2.5022722003626807	-0.4041213031901528	0.36235	35.56441327936546	2.6967066775038715	13.091	-0.9030061495295616	-0.2096519016678837	-0.375001298716198	-0.63596372725805	-0.15324324496507155	0.7563508745844244	2.8045	1.049	0.0	0.0	0.0
2021-10-01T23:32:10.000000	-2.4687	-0.71468	0.15304	33.154	6.6404	12.923	-2.5376676862082834	-0.4068045068264321	0.15304	33.717826953875516	2.527997956586569	12.923	-2.5376676862082834	-0.4068045068264321	0.34904	33.717826953875516	2.527997956586569	12.923	-0.9030061495295616	-0.2096519016678837	-0.375001298716198	-0.63596372725805	-0.15324324496507155	0.7563508745844244	2.8045	1.049	0.0	0.0	0.0
2021-10-01T23:32:10.000000	-2.5034	-0.72161	0.13921	31.168	6.2196	12.74	-2.5729553484631316	-0.40943049094439127	0.13921	31.695231187494098	2.353713689321907	12.74	-2.5729553484631316	-0.40943049094439127	0.33521	31.695231187494098	2.353713689321907	12.74	-0.9030061495295616	-0.2096519016678837	-0.375001298716198	-0.63596372725805	-0.15324324496507155	0.7563508745844244	2.8045	1.049	0.0	0.0	0.0
2021-10-01T23:32:10.000000	-2.5378	-0.72847	0.12474	28.952	5.7605	12.543	-2.607936694169401	-0.41202376157786685	0.12474	29.439675614135734	2.169599959545977	12.543	-2.607936694169401	-0.41202376157786685	0.32074	29.439675614135734	2.169599959545977	12.543	-0.9030061495295616	-0.2096519016678837	-0.375001298716198	-0.63596372725805	-0.15324324496507155	0.7563508745844244	2.8045	1.049	0.0	0.0	0.0
2021-10-01T23:32:10.000000	-2.5719	-0.73524	0.10943	26.417	5.2459	12.332	-2.6426092727237087	-0.41456446943107667	0.10943	26.860723348658922	1.969491557943182	12.332	-2.6426092727237087	-0.41456446943107667	0.30543	26.860723348658922	1.969491557943182	12.332	-0.9030061495295616	-0.2096519016678837	-0.375001298716198	-0.63596372725805	-0.15324324496507155	0.7563508745844244	2.8045	1.049	0.0	0.0	0.0
2021-10-01T23:32:10.000000	-2.6055	-0.7419	0.092988	23.428	4.648	12.111	-2.676772140564847	-0.4170572712420744	0.092988	23.82098530582939	1.742339536215661	12.111	-2.676772140564847	-0.4170572712420744	0.288988	23.82098530582939	1.742339536215661	12.111	-0.9030061495295616	-0.2096519016678837	-0.375001298716198	-0.63596372725805	-0.15324324496507155	0.7563508745844244	2.8045	1.049	0.0	0.0	0.0
2021-10-01T23:32:10.000000	-2.6274	-0.74626	0.081131	21.072	4.1808	11.96	-2.699041350984179	-0.4187010070175348	0.081131	21.425492167624046	1.5673410653334194	11.96	-2.699041350984179	-0.4187010070175348	0.277131	21.425492167624046	1.5673410653334194	11.96	-0.9030061495295616	-0.2096519016678837	-0.375001298716198	-0.63596372725805	-0.15324324496507155	0.7563508745844244	2.8045	1.049	0.0	0.0	0.0
2021-10-01T23:32:10.000000	-2.6488	-0.7505	0.068245	18.297	3.6325	11.807	-2.7207996253886497	-0.4202869121028922	0.068245	18.60421908605734	1.3631938409411264	11.807	-2.7207996253886497	-0.4202869121028922	0.264245	18.60421908605734	1.3631938409411264	11.807	-0.9030061495295616	-0.2096519016678837	-0.375001298716198	-0.63596372725805	-0.15324324496507155	0.7563508745844244	2.8045	1.049	0.0	0.0	0.0
2021-10-01T23:32:10.000000	-2.6625	-0.75323	0.058857	16.125	3.2036	11.707	-2.7347309003614417	-0.4213176776593857	0.058857	16.396032374529497	1.203661220352547	11.707	-2.7347309003614417	-0.4213176776593857	0.254857	16.396032374529497	1.203661220352547	11.707	-0.9030061495295616	-0.2096519016678837	-0.375001298716198	-0.63596372725805	-0.15324324496507155	0.7563508745844244	2.8045	1.049	0.0	0.0	0.0
2021-10-01T23:32:10.000000	-2.6756	-0.75584	0.048575	13.599	2.7044	11.609	-2.7480519928404608	-0.42230286554269447	0.048575	13.827899256760164	1.0177340049795347	11.609	-2.7480519928404608	-0.42230286554269447	0.24457500000000001	13.827899256760164	1.0177340049795347	11.609	-0.9030061495295616	-0.2096519016678837	-0.375001298716198	-0.63596372725805	-0.15324324496507155	0.7563508745844244	2.8045	1.049	0.0	0.0	0.0
2021-10-01T23:32:10.000000	-2.6877	-0.75824	0.037047	10.589	2.1082	11.517	-2.7603548891948333	-0.4232021659894711	0.037047	10.767527754646755	0.7948423069463482	11.517	-2.7603548891948333	-0.4232021659894711	0.233047	10.767527754646755	0.7948423069463482	11.517	-0.9030061495295616	-0.2096519016678837	-0.375001298716198	-0.63596372725805	-0.15324324496507155	0.7563508745844244	2.8045	1.049	0.0	0.0	0.0
2021-10-01T23:32:10.000000	-2.6979	-0.76026	0.023756	6.9152	1.3783	11.44	-2.770725540985591	-0.42395713713782907	0.023756	7.0319758418967595	0.5205935929113477	11.44	-2.770725540985591	-0.42395713713782907	0.219756	7.0319758418967595	0.5205935929113477	11.44	-0.9030061495295616	-0.2096519016678837	-0.375001298716198	-0.63596372725805	-0.15324324496507155	0.7563508745844244	2.8045	1.049	0.0	0.0	0.0
2021-10-01T23:32:10.000000	-2.7042	-0.76153	0.0082656	2.4345	0.4856	11.39	-2.7771336824718995	-0.42444562735415997	0.0082656	2.4756561792641048	0.18364120472119771	11.39	-2.7771336824718995	-0.42444562735415997	0.20426560000000002	2.4756561792641048	0.18364120472119771	11.39	-0.9030061495295616	-0.2096519016678837	-0.375001298716198	-0.63596372725805	-0.15324324496507155	0.7563508745844244	2.8045	1.049	0.0	0.0	0.0
2021-10-01T23:32:10.000000	-2.7042	-0.76152	-0.0084771	-2.4965	-0.49798	11.391	-2.777132457170208	-0.4244357027062687	-0.0084771	-2.538705919683934	-0.18833104832117098	11.391	-2.777132457170208	-0.4244357027062687	0.18752290000000002	-2.538705919683934	-0.18833104832117098	11.391	-0.9030061495295616	-0.2096519016678837	-0.375001298716198	-0.63596372725805	-0.15324324496507155	0.7563508745844244	2.8045	1.049	0.0	0.0	0.0
2021-10-01T23:32:10.000000	-2.6978	-0.76024	-0.02394	-6.9673	-1.3886	11.44	-2.7706238439032953	-0.42394954085896497	-0.02394	-7.084945318152416	-0.524432158424861	11.44	-2.7706238439032953	-0.42394954085896497	0.17206000000000002	-7.084945318152416	-0.524432158424861	11.44	-0.9030061495295616	-0.2096519016678837	-0.375001298716198	-0.63596372725805	-0.15324324496507155	0.7563508745844244	2.8045	1.049	0.0	0.0	0.0
2021-10-01T23:32:10.000000	-2.6876	-0.75821	-0.037204	-10.632	-2.1166	11.519	-2.7602519668108463	-0.42318464506271575	-0.037204	-10.811232993999987	-0.7979102139000971	11.519	-2.7602519668108463	-0.42318464506271575	0.158796	-10.811232993999987	-0.7979102139000971	11.519	-0.9030061495295616	-0.2096519016678837	-0.375001298716198	-0.63596372725805	-0.15324324496507155	0.7563508745844244	2.8045	1.049	0.0	0.0	0.0
2021-10-01T23:32:10.000000	-2.6624	-0.75319	-0.058981	-16.155	-3.2095	11.708	-2.734626752675762	-0.4212902320847393	-0.058981	-16.42652924620123	-1.2058408575328716	11.708	-2.734626752675762	-0.4212902320847393	0.137019	-16.42652924620123	-1.2058408575328716	11.708	-0.9030061495295616	-0.2096519016678837	-0.375001298716198	-0.63596372725805	-0.15324324496507155	0.7563508745844244	2.8045	1.049	0.0	0.0	0.0
2021-10-01T23:32:10.000000	-2.6344	-0.74765	-0.077076	-20.223	-4.0131	11.91	-2.7061589214431723	-0.4192228218901323	-0.077076	-20.5623412522905	-1.504932833834172	11.91	-2.7061589214431723	-0.4192228218901323	0.118924	-20.5623412522905	-1.504932833834172	11.91	-0.9030061495295616	-0.2096519016678837	-0.375001298716198	-0.63596372725805	-0.15324324496507155	0.7563508745844244	2.8045	1.049	0.0	0.0	0.0
2021-10-01T23:32:10.000000	-2.6053	-0.74187	-0.093086	-23.447	-4.6517	12.112	-2.676569971701948	-0.4170520033322374	-0.093086	-23.840295498448615	-1.7436835827209332	12.112	-2.676569971701948	-0.4170520033322374	0.102914	-23.840295498448615	-1.7436835827209332	12.112	-0.9030061495295616	-0.2096519016678837	-0.375001298716198	-0.63596372725805	-0.15324324496507155	0.7563508745844244	2.8045	1.049	0.0	0.0	0.0
2021-10-01T23:32:10.000000	-2.5755	-0.73595	-0.10776	-26.127	-5.1874	12.309	-2.6462691423846554	-0.41482801082229376	-0.10776	-26.565740544917368	-1.9469661168426695	12.309	-2.6462691423846554	-0.41482801082229376	0.08824000000000001	-26.565740544917368	-1.9469661168426695	12.309	-0.9030061495295616	-0.2096519016678837	-0.375001298716198	-0.63596372725805	-0.15324324496507155	0.7563508745844244	2.8045	1.049	0.0	0.0	0.0
2021-10-01T23:32:10.000000	-2.5452	-0.72994	-0.1215	-28.433	-5.6545	12.498	-2.6154610529575764	-0.41257596156592075	-0.1215	-28.911598190649862	-2.1279918497051233	12.498	-2.6154610529575764	-0.41257596156592075	0.07450000000000001	-28.911598190649862	-2.1279918497051233	12.498	-0.9030061495295616	-0.2096519016678837	-0.375001298716198	-0.63596372725805	-0.15324324496507155	0.7563508745844244	2.8045	1.049	0.0	0.0	0.0
2021-10-01T23:32:10.000000	-2.5147	-0.72387	-0.13454	-30.471	-6.0741	12.677	-2.5844471187625233	-0.4102888704560371	-0.13454	-30.985655089862423	-2.294713590425353	12.677	-2.5844471187625233	-0.4102888704560371	0.061460000000000015	-30.985655089862423	-2.294713590425353	12.677	-0.9030061495295616	-0.2096519016678837	-0.375001298716198	-0.63596372725805	-0.15324324496507155	0.7563508745844244	2.8045	1.049	0.0	0.0	0.0
2021-10-01T23:32:10.000000	-2.484	-0.71773	-0.14704	-32.307	-6.4597	12.844	-2.5532261144978037	-0.40795681284475155	-0.14704	-32.85506807592083	-2.4524426224904152	12.844	-2.5532261144978037	-0.40795681284475155	0.048960000000000004	-32.85506807592083	-2.4524426224904152	12.844	-0.9030061495295616	-0.2096519016678837	-0.375001298716198	-0.63596372725805	-0.15324324496507155	0.7563508745844244	2.8045	1.049	0.0	0.0	0.0
2021-10-01T23:32:10.000000	-2.4531	-0.71154	-0.15909	-33.988	-6.8204	13.0	-2.5218004907668012	-0.40559963802784665	-0.15909	-34.567598018453225	-2.604451457529712	13.0	-2.5218004907668012	-0.40559963802784665	0.03691	-34.567598018453225	-2.604451457529712	13.0	-0.9030061495295616	-0.2096519016678837	-0.375001298716198	-0.63596372725805	-0.15324324496507155	0.7563508745844244	2.8045	1.049	0.0	0.0	0.0
2021-10-01T23:32:10.000000	-2.422	-0.70529	-0.17076	-35.548	-7.1628	13.144	-2.490169022267824	-0.40320742135743115	-0.17076	-36.15779741940623	-2.7531243373992194	13.144	-2.490169022267824	-0.40320742135743115	0.025240000000000012	-36.15779741940623	-2.7531243373992194	13.144	-0.9030061495295616	-0.2096519016678837	-0.375001298716198	-0.63596372725805	-0.15324324496507155	0.7563508745844244	2.8045	1.049	0.0	0.0	0.0
2021-10-01T23:32:10.000000	-2.3909	-0.699	-0.18211	-37.012	-7.4915	13.276	-2.458532652562079	-0.40077550609545093	-0.18211	-37.65104153728606	-2.899963345899323	13.276	-2.458532652562079	-0.40077550609545093	0.013890000000000013	-37.65104153728606	-2.899963345899323	13.276	-0.9030061495295616	-0.2096519016678837	-0.375001298716198	-0.63596372725805	-0.15324324496507155	0.7563508745844244	2.8045	1.049	0.0	0.0	0.0
2021-10-01T23:32:10.000000	-2.3596	-0.69266	-0.19316	-38.398	-7.8099	13.396	-2.4266916633900517	-0.39831847362785133	-0.19316	-39.06561134087206	-3.0461373202677384	13.396	-2.4266916633900517	-0.39831847362785133	0.002840000000000009	-39.06561134087206	-3.0461373202677384	13.396	-0.9030061495295616	-0.2096519016678837	-0.375001298716198	-0.63596372725805	-0.15324324496507155	0.7563508745844244	2.8045	1.049	0.0	0.0	0.0
2021-10-01T23:32:10.000000	-2.3283	-0.68627	-0.20395	-39.72	-8.1207	13.507	-2.394844547709566	-0.3958118179207956	-0.20395	-40.41573216866869	-3.1926104930665318	13.507	-2.394844547709566	-0.3958118179207956	-0.007949999999999985	-40.41573216866869	-3.1926104930665318	13.507	-0.9030061495295616	-0.2096519016678837	-0.375001298716198	-0.63596372725805	-0.15324324496507155	0.7563508745844244	2.8045	1.049	0.0	0.0	0.0
2021-10-01T23:32:10.000000	-2.2969	-0.67983	-0.2145	-40.991	-8.4261	13.607	-2.362892059041708	-0.3932677919912024	-0.2145	-41.71457562930669	-3.339973394632394	13.607	-2.362892059041708	-0.3932677919912024	-0.01849999999999999	-41.71457562930669	-3.339973394632394	13.607	-0.9030061495295616	-0.2096519016678837	-0.375001298716198	-0.63596372725805	-0.15324324496507155	0.7563508745844244	2.8045	1.049	0.0	0.0	0.0
2021-10-01T23:32:10.000000	-2.2654	-0.67335	-0.22483	-42.219	-8.7278	13.7	-2.3308354226881716	-0.3906963204869625	-0.22483	-42.97028974238662	-3.4889329737533634	13.7	-2.3308354226881716	-0.3906963204869625	-0.028829999999999995	-42.97028974238662	-3.4889329737533634	13.7	-0.9030061495295616	-0.2096519016678837	-0.375001298716198	-0.63596372725805	-0.15324324496507155	0.7563508745844244	2.8045	1.049	0.0	0.0	0.0
2021-10-01T23:32:10.000000	-2.2339	-0.66681	-0.23495	-43.413	-9.0273	13.787	-2.2987714345244843	-0.3880653010953756	-0.23495	-44.1919904862643	-3.6398751560904765	13.787	-2.2987714345244843	-0.3880653010953756	-0.038949999999999985	-44.1919904862643	-3.6398751560904765	13.787	-0.9030061495295616	-0.2096519016678837	-0.375001298716198	-0.63596372725805	-0.15324324496507155	0.7563508745844244	2.8045	1.049	0.0	0.0	0.0
2021-10-01T23:32:10.000000	-2.2023	-0.66022	-0.24487	-44.579	-9.3259	13.869	-2.266602073373426	-0.38539691148125105	-0.24487	-45.38579193889442	-3.793354964854492	13.869	-2.266602073373426	-0.38539691148125105	-0.04887	-45.38579193889442	-3.793354964854492	13.869	-0.9030061495295616	-0.2096519016678837	-0.375001298716198	-0.63596372725805	-0.15324324496507155	0.7563508745844244	2.8045	1.049	0.0	0.0	0.0
2021-10-01T23:32:10.000000	-2.1707	-0.65359	-0.25462	-45.723	-9.6249	13.947	-2.2344278110156	-0.3826888232755617	-0.25462	-46.55780817823159	-3.9499274232561703	13.947	-2.2344278110156	-0.3826888232755617	-0.058620000000000005	-46.55780817823159	-3.9499274232561703	13.947	-0.9030061495295616	-0.2096519016678837	-0.375001298716198	-0.63596372725805	-0.15324324496507155	0.7563508745844244	2.8045	1.049	0.0	0.0	0.0
2021-10-01T23:32:10.000000	-2.139	-0.6469	-0.26418	-46.852	-9.9254	14.024	-2.2021469503687108	-0.37993344019944353	-0.26418	-47.71512124098576	-4.109826531379264	14.024	-2.2021469503687108	-0.37993344019944353	-0.06818000000000002	-47.71512124098576	-4.109826531379264	14.024	-0.9030061495295616	-0.2096519016678837	-0.375001298716198	-0.63596372725805	-0.15324324496507155	0.7563508745844244	2.8045	1.049	0.0	0.0	0.0
2021-10-01T23:32:10.000000	-2.1073	-0.64016	-0.27359	-47.97	-10.229	14.101	-2.1698599632133635	-0.3771284338838694	-0.27359	-48.861897034584096	-4.2741501122096315	14.101	-2.1698599632133635	-0.3771284338838694	-0.07758999999999999	-48.861897034584096	-4.2741501122096315	14.101	-0.9030061495295616	-0.2096519016678837	-0.375001298716198	-0.63596372725805	-0.15324324496507155	0.7563508745844244	2.8045	1.049	0.0	0.0	0.0
2021-10-01T23:32:10.000000	-2.0756	-0.63337	-0.28284	-49.082	-10.536	14.179	-2.137566849549557	-0.3742738043288394	-0.28284	-50.003134642022935	-4.442583254338096	14.179	-2.137566849549557	-0.3742738043288394	-0.08683999999999997	-50.003134642022935	-4.442583254338096	14.179	-0.9030061495295616	-0.2096519016678837	-0.375001298716198	-0.63596372725805	-0.15324324496507155	0.7563508745844244	2.8045	1.049	0.0	0.0	0.0
2021-10-01T23:32:10.000000	-2.0438	-0.62653	-0.29194	-50.192	-10.848	14.259	-2.105168362898379	-0.3713818045512716	-0.29194	-51.142999970729456	-4.616223780750521	14.259	-2.105168362898379	-0.3713818045512716	-0.09593999999999997	-51.142999970729456	-4.616223780750521	14.259	-0.9030061495295616	-0.2096519016678837	-0.375001298716198	-0.63596372725805	-0.15324324496507155	0.7563508745844244	2.8045	1.049	0.0	0.0	0.0
2021-10-01T23:32:10.000000	-2.012	-0.61963	-0.3009	-51.304	-11.165	14.343	-2.0727625244370502	-0.3684302568863568	-0.3009	-52.28546287986013	-4.7945815707701716	14.343	-2.0727625244370502	-0.3684302568863568	-0.1049	-52.28546287986013	-4.7945815707701716	14.343	-0.9030061495295616	-0.2096519016678837	-0.375001298716198	-0.63596372725805	-0.15324324496507155	0.7563508745844244	2.8045	1.049	0.0	0.0	0.0
2021-10-01T23:32:10.000000	-1.9802	-0.61268	-0.30973	-52.422	-11.49	14.433	-2.040350559467262	-0.36542908598198603	-0.30973	-53.434860819078956	-4.980143898087677	14.433	-2.040350559467262	-0.36542908598198603	-0.11373	-53.434860819078956	-4.980143898087677	14.433	-0.9030061495295616	-0.2096519016678837	-0.375001298716198	-0.63596372725805	-0.15324324496507155	0.7563508745844244	2.8045	1.049	0.0	0.0	0.0
2021-10-01T23:32:10.000000	-1.9483	-0.60568	-0.31843	-53.55	-11.823	14.53	-2.0078332215101033	-0.36239054485507766	-0.31843	-54.59516364754244	-5.172420642026307	14.53	-2.0078332215101033	-0.36239054485507766	-0.12242999999999998	-54.59516364754244	-5.172420642026307	14.53	-0.9030061495295616	-0.2096519016678837	-0.375001298716198	-0.63596372725805	-0.15324324496507155	0.7563508745844244	2.8045	1.049	0.0	0.0	0.0
2021-10-01T23:32:10.000000	-1.9165	-0.59861	-0.32702	-54.689	-12.165	14.635	-1.9754065529200135	-0.35927027817601265	-0.32702	-55.76748636020888	-5.372281737205992	14.635	-1.9754065529200135	-0.35927027817601265	-0.13101999999999997	-55.76748636020888	-5.372281737205992	14.635	-0.9030061495295616	-0.2096519016678837	-0.375001298716198	-0.63596372725805	-0.15324324496507155	0.7563508745844244	2.8045	1.049	0.0	0.0	0.0
2021-10-01T23:32:10.000000	-1.8846	-0.5915	-0.3355	-55.844	-12.518	14.753	-1.9428757366442446	-0.3561225659223012	-0.3355	-56.957036341362205	-5.581099462359066	14.753	-1.9428757366442446	-0.3561225659223012	-0.1395	-56.957036341362205	-5.581099462359066	14.753	-0.9030061495295616	-0.2096519016678837	-0.375001298716198	-0.63596372725805	-0.15324324496507155	0.7563508745844244	2.8045	1.049	0.0	0.0	0.0
2021-10-01T23:32:10.000000	-1.8527	-0.58432	-0.34387	-57.017	-12.881	14.886	-1.910336343256633	-0.35290538113335135	-0.34387	-58.1656759904115	-5.797636292358037	14.886	-1.910336343256633	-0.35290538113335135	-0.14787	-58.1656759904115	-5.797636292358037	14.886	-0.9030061495295616	-0.2096519016678837	-0.375001298716198	-0.63596372725805	-0.15324324496507155	0.7563508745844244	2.8045	1.049	0.0	0.0	0.0
2021-10-01T23:32:10.000000	-1.8208	-0.57708	-0.35216	-58.212	-13.257	15.04	-1.8777895980588701	-0.34962864845705455	-0.35216	-59.39774275702077	-6.024379500893535	15.04	-1.8777895980588701	-0.34962864845705455	-0.15615999999999997	-59.39774275702077	-6.024379500893535	15.04	-0.9030061495295616	-0.2096519016678837	-0.375001298716198	-0.63596372725805	-0.15324324496507155	0.7563508745844244	2.8045	1.049	0.0	0.0	0.0
2021-10-01T23:32:10.000000	-1.7889	-0.56978	-0.36036	-59.432	-13.648	15.219	-1.8452355010509565	-0.3462923678934105	-0.36036	-60.65645909589575	-6.262946427036251	15.219	-1.8452355010509565	-0.3462923678934105	-0.16436	-60.65645909589575	-6.262946427036251	15.219	-0.9030061495295616	-0.2096519016678837	-0.375001298716198	-0.63596372725805	-0.15324324496507155	0.7563508745844244	2.8045	1.049	0.0	0.0	0.0
2021-10-01T23:32:10.000000	-1.7569	-0.56242	-0.36851	-60.684	-14.055	15.43	-1.81257480575398	-0.3429087924593377	-0.36851	-61.948894790729426	-6.513471824391023	15.43	-1.81257480575398	-0.3429087924593377	-0.17251	-61.948894790729426	-6.513471824391023	15.43	-0.9030061495295616	-0.2096519016678837	-0.375001298716198	-0.63596372725805	-0.15324324496507155	0.7563508745844244	2.8045	1.049	0.0	0.0	0.0
2021-10-01T23:32:10.000000	-1.725	-0.555	-0.3766	-61.972	-14.48	15.683	-1.7800060051257647	-0.3394534161209995	-0.3766	-63.27926476101667	-6.77745050185936	15.683	-1.7800060051257647	-0.3394534161209995	-0.18059999999999998	-63.27926476101667	-6.77745050185936	15.683	-0.9030061495295616	-0.2096519016678837	-0.375001298716198	-0.63596372725805	-0.15324324496507155	0.7563508745844244	2.8045	1.049	0.0	0.0	0.0
2021-10-01T23:32:10.000000	-1.6931	-0.54751	-0.38466	-63.306	-14.926	15.984	-1.7474286273857063	-0.335928567247423	-0.38466	-64.65786124515618	-7.05663455211679	15.984	-1.7474286273857063	-0.335928567247423	-0.18866	-64.65786124515618	-7.05663455211679	15.984	-0.9030061495295616	-0.2096519016678837	-0.375001298716198	-0.63596372725805	-0.15324324496507155	0.7563508745844244	2.8045	1.049	0.0	0.0	0.0
2021-10-01T23:32:10.000000	-1.6612	-0.53995	-0.39272	-64.695	-15.399	16.346	-1.7148426725338053	-0.3323342458386081	-0.39272	-66.09435160726515	-7.355875992375386	16.346	-1.7148426725338053	-0.3323342458386081	-0.19672	-66.09435160726515	-7.355875992375386	16.346	-0.9030061495295616	-0.2096519016678837	-0.375001298716198	-0.63596372725805	-0.15324324496507155	0.7563508745844244	2.8045	1.049	0.0	0.0	0.0
2021-10-01T23:32:10.000000	-1.6294	-0.53233	-0.40078	-66.153	-15.901	16.777	-1.682348612350665	-0.3286681235255279	-0.40078	-67.60287541472961	-7.675444329844826	16.777	-1.682348612350665	-0.3286681235255279	-0.20478000000000002	-67.60287541472961	-7.675444329844826	16.777	-0.9030061495295616	-0.2096519016678837	-0.375001298716198	-0.63596372725805	-0.15324324496507155	0.7563508745844244	2.8045	1.049	0.0	0.0	0.0
2021-10-01T23:32:10.000000	-1.5975	-0.52464	-0.40889	-67.697	-16.438	17.289	-1.6497467285767702	-0.32494478169412766	-0.40889	-69.20103974997963	-8.019211340383722	17.289	-1.6497467285767702	-0.32494478169412766	-0.21288999999999997	-69.20103974997963	-8.019211340383722	17.289	-0.9030061495295616	-0.2096519016678837	-0.375001298716198	-0.63596372725805	-0.15324324496507155	0.7563508745844244	2.8045	1.049	0.0	0.0	0.0
2021-10-01T23:32:10.000000	-1.5657	-0.51687	-0.41705	-69.346	-17.019	17.889	-1.6172342888682527	-0.3211297896626797	-0.41705	-70.90880421553113	-8.393781133879672	17.889	-1.6172342888682527	-0.3211297896626797	-0.22104999999999997	-70.90880421553113	-8.393781133879672	17.889	-0.9030061495295616	-0.2096519016678837	-0.375001298716198	-0.63596372725805	-0.15324324496507155	0.7563508745844244	2.8045	1.049	0.0	0.0	0.0
2021-10-01T23:32:10.000000	-1.5339	-0.50903	-0.4253	-71.125	-17.65	18.587	-1.5847132720478925	-0.31724532509599346	-0.4253	-72.75171561212716	-8.802045244837826	18.587	-1.5847132720478925	-0.31724532509599346	-0.2293	-72.75171561212716	-8.802045244837826	18.587	-0.9030061495295616	-0.2096519016678837	-0.375001298716198	-0.63596372725805	-0.15324324496507155	0.7563508745844244	2.8045	1.049	0.0	0.0	0.0
2021-10-01T23:32:10.000000	-1.5022	-0.50111	-0.43365	-73.062	-18.343	19.387	-1.5522816992929092	-0.31326921032925953	-0.43365	-74.75903331589325	-9.252482405990499	19.387	-1.5522816992929092	-0.31326921032925953	-0.23764999999999997	-74.75903331589325	-9.252482405990499	19.387	-0.9030061495295616	-0.2096519016678837	-0.375001298716198	-0.63596372725805	-0.15324324496507155	0.7563508745844244	2.8045	1.049	0.0	0.0	0.0
2021-10-01T23:32:10.000000	-1.4705	-0.49311	-0.44213	-75.189	-19.107	20.289	-1.5198403241243914	-0.30921369837939594	-0.44213	-76.9636189716038	-9.750103835025913	20.289	-1.5198403241243914	-0.30921369837939594	-0.24613000000000002	-76.9636189716038	-9.750103835025913	20.289	-0.9030061495295616	-0.2096519016678837	-0.375001298716198	-0.63596372725805	-0.15324324496507155	0.7563508745844244	2.8045	1.049	0.0	0.0	0.0
2021-10-01T23:32:10.000000	-1.4389	-0.48503	-0.45073	-77.543	-19.955	21.29	-1.4874883930212512	-0.30506653622948476	-0.45073	-79.4037866686556	-10.303277957942859	21.29	-1.4874883930212512	-0.30506653622948476	-0.25473	-79.4037866686556	-10.303277957942859	21.29	-0.9030061495295616	-0.2096519016678837	-0.375001298716198	-0.63596372725805	-0.15324324496507155	0.7563508745844244	2.8045	1.049	0.0	0.0	0.0
2021-10-01T23:32:10.000000	-1.4073	-0.47685	-0.45947	-80.162	-20.902	22.379	-1.4551242089011924	-0.3008201276006617	-0.45947	-82.11908802157288	-10.922235600149184	22.379	-1.4551242089011924	-0.3008201276006617	-0.26347	-82.11908802157288	-10.922235600149184	22.379	-0.9030061495295616	-0.2096519016678837	-0.375001298716198	-0.63596372725805	-0.15324324496507155	0.7563508745844244	2.8045	1.049	0.0	0.0	0.0
2021-10-01T23:32:10.000000	-1.3758	-0.46858	-0.46833	-83.088	-21.961	23.54	-1.422848243544819	-0.2964721441238998	-0.46833	-85.15279944369797	-11.61473253679776	23.54	-1.422848243544819	-0.2964721441238998	-0.27233	-85.15279944369797	-11.61473253679776	23.54	-0.9030061495295616	-0.2096519016678837	-0.375001298716198	-0.63596372725805	-0.15324324496507155	0.7563508745844244	2.8045	1.049	0.0	0.0	0.0
2021-10-01T23:32:10.000000	-1.3444	-0.46022	-0.47729	-86.361	-23.147	24.751	-1.3906604969521315	-0.2920225857991988	-0.47729	-88.54645747913341	-12.390754532958068	24.751	-1.3906604969521315	-0.2920225857991988	-0.28129	-88.54645747913341	-12.390754532958068	24.751	-0.9030061495295616	-0.2096519016678837	-0.375001298716198	-0.63596372725805	-0.15324324496507155	0.7563508745844244	2.8045	1.049	0.0	0.0	0.0
2021-10-01T23:32:10.000000	-1.313	-0.45174	-0.48633	-90.027	-24.477	25.985	-1.3584580467391418	-0.28745393169980366	-0.48633	-92.34779852105467	-13.26153710226273	25.985	-1.3584580467391418	-0.28745393169980366	-0.29033	-92.34779852105467	-13.26153710226273	25.985	-0.9030061495295616	-0.2096519016678837	-0.375001298716198	-0.63596372725805	-0.15324324496507155	0.7563508745844244	2.8045	1.049	0.0	0.0	0.0
2021-10-01T23:32:10.000000	-1.2817	-0.44315	-0.49539	-94.127	-25.967	27.206	-1.326341364686454	-0.28276385345668725	-0.49539	-96.5994741085226	-14.237935944401157	27.206	-1.326341364686454	-0.28276385345668725	-0.29939	-96.5994741085226	-14.237935944401157	27.206	-0.9030061495295616	-0.2096519016678837	-0.375001298716198	-0.63596372725805	-0.15324324496507155	0.7563508745844244	2.8045	1.049	0.0	0.0	0.0
2021-10-01T23:32:10.000000	-1.2503	-0.43445	-0.50442	-98.707	-27.634	28.378	-1.294111957836244	-0.27797685710368614	-0.50442	-101.34922063471272	-15.331186573005976	28.378	-1.294111957836244	-0.27797685710368614	-0.30841999999999997	-101.34922063471272	-15.331186573005976	28.378	-0.9030061495295616	-0.2096519016678837	-0.375001298716198	-0.63596372725805	-0.15324324496507155	0.7563508745844244	2.8045	1.049	0.0	0.0	0.0
2021-10-01T23:32:10.000000	-1.219	-0.42561	-0.51338	-103.81	-29.495	29.46	-1.2619646432412606	-0.27303866266329	-0.51338	-106.64179709843326	-16.552892092217345	29.46	-1.2619646432412606	-0.27303866266329	-0.31737999999999994	-106.64179709843326	-16.552892092217345	29.46	-0.9030061495295616	-0.2096519016678837	-0.375001298716198	-0.63596372725805	-0.15324324496507155	0.7563508745844244	2.8045	1.049	0.0	0.0	0.0
2021-10-01T23:32:10.000000	-1.1877	-0.41665	-0.52218	-109.48	-31.569	30.405	-1.229802625025975	-0.2679813724481998	-0.52218	-112.52320002361986	-17.916518005584493	30.405	-1.229802625025975	-0.2679813724481998	-0.32617999999999997	-112.52320002361986	-17.916518005584493	30.405	-0.9030061495295616	-0.2096519016678837	-0.375001298716198	-0.63596372725805	-0.15324324496507155	0.7563508745844244	2.8045	1.049	0.0	0.0	0.0
2021-10-01T23:32:10.000000	-1.1563	-0.40754	-0.53076	-115.78	-33.877	31.166	-1.1975229808064005	-0.26278746553166	-0.53076	-119.05852782553987	-19.435186673020418	31.166	-1.1975229808064005	-0.26278746553166	-0.33476	-119.05852782553987	-19.435186673020418	31.166	-0.9030061495295616	-0.2096519016678837	-0.375001298716198	-0.63596372725805	-0.15324324496507155	0.7563508745844244	2.8045	1.049	0.0	0.0	0.0
2021-10-01T23:32:10.000000	-1.1249	-0.39829	-0.53904	-122.75	-36.439	31.69	-1.1652261823631402	-0.25745461354464355	-0.53904	-126.28992969914162	-21.12384618354018	31.69	-1.1652261823631402	-0.25745461354464355	-0.34303999999999996	-126.28992969914162	-21.12384618354018	31.69	-0.9030061495295616	-0.2096519016678837	-0.375001298716198	-0.63596372725805	-0.15324324496507155	0.7563508745844244	2.8045	1.049	0.0	0.0	0.0
2021-10-01T23:32:10.000000	-1.0935	-0.38889	-0.54695	-130.45	-39.28	31.922	-1.1329110043945025	-0.2519728918392594	-0.54695	-134.28001678600182	-22.999956346720808	31.922	-1.1329110043945025	-0.2519728918392594	-0.35095000000000004	-134.28001678600182	-22.999956346720808	31.922	-0.9030061495295616	-0.2096519016678837	-0.375001298716198	-0.63596372725805	-0.15324324496507155	0.7563508745844244	2.8045	1.049	0.0	0.0	0.0
2021-10-01T23:32:10.000000	-1.0725	-0.38254	-0.55198	-136.02	-41.343	31.883	-1.1112911772487046	-0.2482438739811889	-0.55198	-140.06082540041558	-24.364918164325896	31.883	-1.1112911772487046	-0.2482438739811889	-0.35598	-140.06082540041558	-24.364918164325896	31.883	-0.9030061495295616	-0.2096519016678837	-0.375001298716198	-0.63596372725805	-0.15324324496507155	0.7563508745844244	2.8045	1.049	0.0	0.0	0.0
2021-10-01T23:32:10.000000	-1.0585	-0.37827	-0.55521	-139.95	-42.798	31.76	-1.0968734663786357	-0.24572147170020753	-0.55521	-144.13949341781196	-25.327410867606204	31.76	-1.0968734663786357	-0.24572147170020753	-0.35921	-144.13949341781196	-25.327410867606204	31.76	-0.9030061495295616	-0.2096519016678837	-0.375001298716198	-0.63596372725805	-0.15324324496507155	0.7563508745844244	2.8045	1.049	0.0	0.0	0.0
2021-10-01T23:32:10.000000	-1.0492	-0.37541	-0.55731	-142.66	-43.805	31.632	-1.0872931075559713	-0.2440225529767257	-0.55731	-146.95246087668997	-25.99476615176403	31.632	-1.0872931075559713	-0.2440225529767257	-0.36130999999999996	-146.95246087668997	-25.99476615176403	31.632	-0.9030061495295616	-0.2096519016678837	-0.375001298716198	-0.63596372725805	-0.15324324496507155	0.7563508745844244	2.8045	1.049	0.0	0.0	1.0
2021-10-01T23:32:10.000000	-1.0136	-0.36441	-0.56482	-153.71	-47.917	30.763	-1.050613529202344	-0.23746751431931828	-0.56482	-158.42304085212828	-28.721822995152984	30.763	-1.050613529202344	-0.23746751431931828	-0.36882	-158.42304085212828	-28.721822995152984	30.763	-0.9030061495295616	-0.2096519016678837	-0.375001298716198	-0.63596372725805	-0.15324324496507155	0.7563508745844244	2.8045	1.049	0.0	0.0	0.0
2021-10-01T23:32:10.000000	-0.97796	-0.35321	-0.57153	-166.04	-52.527	29.203	-1.0138697462233153	-0.2307188839108545	-0.57153	-171.22499578189112	-31.78628868696939	29.203	-1.0138697462233153	-0.2307188839108545	-0.37553	-171.22499578189112	-31.78628868696939	29.203	-0.9030061495295616	-0.2096519016678837	-0.375001298716198	-0.63596372725805	-0.15324324496507155	0.7563508745844244	2.8045	1.049	0.0	0.0	0.0
2021-10-01T23:32:10.000000	-0.94221	-0.34182	-0.57734	-179.82	-57.698	26.814	-0.9769935113853387	-0.22379516351106826	-0.57734	-185.53476408078728	-35.22985838016669	26.814	-0.9769935113853387	-0.22379516351106826	-0.38133999999999996	-185.53476408078728	-35.22985838016669	26.814	-0.9030061495295616	-0.2096519016678837	-0.375001298716198	-0.63596372725805	-0.15324324496507155	0.7563508745844244	2.8045	1.049	0.0	0.0	0.0
2021-10-01T23:32:10.000000	-0.90637	-0.33024	-0.58217	-195.23	-63.504	23.434	-0.9400046739841971	-0.2166939025165758	-0.58217	-201.5400566433775	-39.1039190386868	23.434	-0.9400046739841971	-0.2166939025165758	-0.38616999999999996	-201.5400566433775	-39.1039190386868	23.434	-0.9030061495295616	-0.2096519016678837	-0.375001298716198	-0.63596372725805	-0.15324324496507155	0.7563508745844244	2.8045	1.049	0.0	0.0	0.0
2021-10-01T23:32:10.000000	-0.87047	-0.31848	-0.58593	-212.49	-70.034	18.867	-0.9029342332652553	-0.2094213496701931	-0.58593	-219.4701209083252	-43.469843391541154	18.867	-0.9029342332652553	-0.2094213496701931	-0.38992999999999994	-219.4701209083252	-43.469843391541154	18.867	-0.9030061495295616	-0.2096519016678837	-0.375001298716198	-0.63596372725805	-0.15324324496507155	0.7563508745844244	2.8045	1.049	0.0	0.0	0.0
2021-10-01T23:32:10.000000	-0.83451	-0.30656	-0.58853	-231.88	-77.393	12.875	-0.8657846398318974	-0.20199735426770232	-0.58853	-239.61571268434764	-48.397531794216064	12.875	-0.8657846398318974	-0.20199735426770232	-0.39253	-239.61571268434764	-48.397531794216064	12.875	-0.9030061495295616	-0.2096519016678837	-0.375001298716198	-0.63596372725805	-0.15324324496507155	0.7563508745844244	2.8045	1.049	0.0	0.0	0.0
2021-10-01T23:32:10.000000	-0.79855	-0.29448	-0.5899	-253.71	-85.708	5.1672	-0.8286154415714702	-0.19441456449895264	-0.5899	-262.3000573875578	-53.97504292248301	5.1672	-0.8286154415714702	-0.19441456449895264	-0.3939	-262.3000573875578	-53.97504292248301	5.1672	-0.9030061495295616	-0.2096519016678837	-0.375001298716198	-0.63596372725805	-0.15324324496507155	0.7563508745844244	2.8045	1.049	0.0	0.0	0.0
2021-10-01T23:32:10.000000	-0.7626	-0.28227	-0.58997	-278.38	-95.132	-4.6172	-0.7914402390369405	-0.18670152900592568	-0.58997	-287.93888804948796	-60.30521182140419	-4.6172	-0.7914402390369405	-0.18670152900592568	-0.39397	-287.93888804948796	-60.30521182140419	-4.6172	-0.9030061495295616	-0.2096519016678837	-0.375001298716198	-0.63596372725805	-0.15324324496507155	0.7563508745844244	2.8045	1.049	0.0	0.0	0.0
2021-10-01T23:32:10.000000	-0.72671	-0.26993	-0.58869	-306.37	-105.85	-16.927	-0.754308655467764	-0.1788521212801623	-0.58869	-317.0312558502139	-67.51282999575889	-16.927	-0.754308655467764	-0.1788521212801623	-0.39269000000000004	-317.0312558502139	-67.51282999575889	-16.927	-0.9030061495295616	-0.2096519016678837	-0.375001298716198	-0.63596372725805	-0.15324324496507155	0.7563508745844244	2.8045	1.049	0.0	0.0	0.0
