# Supplementary material for: Direct evidence of substorm-related impulsive injections of electrons at Mercury
Source: Nat Commun. 2023 Jul 18;14:4019. doi: 10.1038/s41467-023-39565-4 (PMC10354196; doi:10.1038/s41467-023-39565-4)
Supplement: Supplementary file 3 — SourceDatafile [file 41467_2023_39565_MOESM3_ESM.zip › SourceDataFile/FieldLinetracing/Final_KT17tracing_001756.txt]

2021-10-01T23:44:16.000000	0.71612	-1.7425	-0.87263	-30.333	-27.976	99.949	0.49721506498308526	-1.8171161997940213	-0.87263	-33.53233846138199	-24.04848731856792	99.949	0.49721506498308526	-1.8171161997940213	-0.6766300000000001	-33.53233846138199	-24.04848731856792	99.949	-0.9739337641609551	0.1202423201342662	0.19234034281970572	-0.9739337641609551	0.1202423201342662	0.19234034281970572	3.2751e+77	3.0	0.0	0.0	1.0
2021-10-01T23:44:16.000000	1.3908e-308	1.3908e-308	1.3908e-308	1.3908e-308	1.3908e-308	1.3908e-308	1.550734988005071e-308	1.2099050694070635e-308	1.3908e-308	1.550734988005071e-308	1.2099050694070635e-308	1.3908e-308	1.550734988005071e-308	1.2099050694070635e-308	0.196	1.550734988005071e-308	1.2099050694070635e-308	1.3908e-308	-0.9739337641609551	0.1202423201342662	0.19234034281970572	-0.9739337641609551	0.1202423201342662	0.19234034281970572	3.2751e+77	3.0	0.0	0.0	1.3908e-308
