# Supplementary material for: Direct evidence of substorm-related impulsive injections of electrons at Mercury
Source: Nat Commun. 2023 Jul 18;14:4019. doi: 10.1038/s41467-023-39565-4 (PMC10354196; doi:10.1038/s41467-023-39565-4)
Supplement: Supplementary file 3 — SourceDatafile [file 41467_2023_39565_MOESM3_ESM.zip › SourceDataFile/FieldLinetracing/Final_KT17tracing_000448.txt]

2021-10-01T23:22:28.000000	-0.56409	0.28644	0.57505	430.31	-207.61	-99.635	-0.5247419212332463	0.3533996573292644	0.57505	401.6290349816233	-258.77157196981665	-99.635	-0.5247419212332463	0.3533996573292644	0.77105	401.6290349816233	-258.77157196981665	-99.635	-0.772841748736039	0.5080126388530575	-0.38031406781260974	-0.5390885710619292	0.3629104408760034	0.7600523169187712	2.6876	22.609	0.0	0.0	0.0
2021-10-01T23:22:28.000000	-0.59773	0.3026	0.58204	386.21	-184.59	-71.166	-0.556148349205205	0.3735598032127189	0.58204	360.68198227607644	-230.5214520633601	-71.166	-0.556148349205205	0.3735598032127189	0.7780400000000001	360.68198227607644	-230.5214520633601	-71.166	-0.772841748736039	0.5080126388530575	-0.38031406781260974	-0.5390885710619292	0.3629104408760034	0.7600523169187712	2.6876	22.609	0.0	0.0	0.0
2021-10-01T23:22:28.000000	-0.63166	0.31873	0.58751	348.05	-164.69	-48.268	-0.5878462678710836	0.3937257089015628	0.58751	325.2478762900445	-206.0956515038974	-48.268	-0.5878462678710836	0.3937257089015628	0.7835099999999999	325.2478762900445	-206.0956515038974	-48.268	-0.772841748736039	0.5080126388530575	-0.38031406781260974	-0.5390885710619292	0.3629104408760034	0.7600523169187712	2.6876	22.609	0.0	0.0	0.0
2021-10-01T23:22:28.000000	-0.66582	0.33481	0.59149	314.82	-147.4	-29.84	-0.6197785799469185	0.4138701732898627	0.59149	294.38681797280054	-184.86425777810376	-29.84	-0.6197785799469185	0.4138701732898627	0.78749	294.38681797280054	-184.86425777810376	-29.84	-0.772841748736039	0.5080126388530575	-0.38031406781260974	-0.5390885710619292	0.3629104408760034	0.7600523169187712	2.6876	22.609	0.0	0.0	0.0
2021-10-01T23:22:28.000000	-0.70017	0.3508	0.59402	285.75	-132.31	-15.026	-0.6519104880479125	0.43394859657928664	0.59402	267.38484680608826	-166.32601209217003	-15.026	-0.6519104880479125	0.43394859657928664	0.79002	267.38484680608826	-166.32601209217003	-15.026	-0.772841748736039	0.5080126388530575	-0.38031406781260974	-0.5390885710619292	0.3629104408760034	0.7600523169187712	2.6876	22.609	0.0	0.0	0.0
2021-10-01T23:22:28.000000	-0.73464	0.36667	0.59513	260.19	-119.07	-3.1539	-0.6841761955439025	0.45392262771431824	0.59513	243.6397462361945	-150.05390715993616	-3.1539	-0.6841761955439025	0.45392262771431824	0.7911300000000001	243.6397462361945	-150.05390715993616	-3.1539	-0.772841748736039	0.5080126388530575	-0.38031406781260974	-0.5390885710619292	0.3629104408760034	0.7600523169187712	2.6876	22.609	0.0	0.0	0.0
2021-10-01T23:22:28.000000	-0.7692	0.38239	0.59487	237.61	-107.41	6.308	-0.7165496043962906	0.4737588168462085	0.59487	222.65859307056564	-135.7150364986734	6.308	-0.7165496043962906	0.4737588168462085	0.79087	222.65859307056564	-135.7150364986734	6.308	-0.772841748736039	0.5080126388530575	-0.38031406781260974	-0.5390885710619292	0.3629104408760034	0.7600523169187712	2.6876	22.609	0.0	0.0	0.0
2021-10-01T23:22:28.000000	-0.8038	0.39793	0.59331	217.6	-97.106	13.784	-0.7489847672706963	0.49342126352282467	0.59331	204.06192350355997	-123.03685062625436	13.784	-0.7489847672706963	0.49342126352282467	0.78931	204.06192350355997	-123.03685062625436	13.784	-0.772841748736039	0.5080126388530575	-0.38031406781260974	-0.5390885710619292	0.3629104408760034	0.7600523169187712	2.6876	22.609	0.0	0.0	0.0
2021-10-01T23:22:28.000000	-0.83842	0.41328	0.59051	199.8	-87.977	19.614	-0.7814630601730291	0.512897592492892	0.59051	187.51462817171688	-111.79560255494295	19.614	-0.7814630601730291	0.512897592492892	0.78651	187.51462817171688	-111.79560255494295	19.614	-0.772841748736039	0.5080126388530575	-0.38031406781260974	-0.5390885710619292	0.3629104408760034	0.7600523169187712	2.6876	22.609	0.0	0.0	0.0
2021-10-01T23:22:28.000000	-0.87301	0.42841	0.58654	183.93	-79.866	24.075	-0.8139385357689083	0.5321519033042778	0.58654	172.75805417064475	-101.80116686547638	24.075	-0.8139385357689083	0.5321519033042778	0.78254	172.75805417064475	-101.80116686547638	24.075	-0.772841748736039	0.5080126388530575	-0.38031406781260974	-0.5390885710619292	0.3629104408760034	0.7600523169187712	2.6876	22.609	0.0	0.0	0.0
2021-10-01T23:22:28.000000	-0.90757	0.4433	0.58149	169.73	-72.645	27.392	-0.8464136446617179	0.5511643466611997	0.58149	159.54984451682822	-92.89465022086006	27.392	-0.8464136446617179	0.5511643466611997	0.77749	159.54984451682822	-92.89465022086006	27.392	-0.772841748736039	0.5080126388530575	-0.38031406781260974	-0.5390885710619292	0.3629104408760034	0.7600523169187712	2.6876	22.609	0.0	0.0	0.0
2021-10-01T23:22:28.000000	-0.94207	0.45796	0.57543	157.02	-66.206	29.752	-0.8788573876060922	0.5699411713064733	0.57543	147.72458880649762	-84.94681099341635	29.752	-0.8788573876060922	0.5699411713064733	0.7714300000000001	147.72458880649762	-84.94681099341635	29.752	-0.772841748736039	0.5080126388530575	-0.38031406781260974	-0.5390885710619292	0.3629104408760034	0.7600523169187712	2.6876	22.609	0.0	0.0	0.0
2021-10-01T23:22:28.000000	-0.9765	0.47237	0.56846	145.61	-60.458	31.31	-0.9112622905575241	0.5884613026426245	0.56846	137.10486897511598	-77.8440541551908	31.31	-0.9112622905575241	0.5884613026426245	0.7644599999999999	137.10486897511598	-77.8440541551908	31.31	-0.772841748736039	0.5080126388530575	-0.38031406781260974	-0.5390885710619292	0.3629104408760034	0.7600523169187712	2.6876	22.609	0.0	0.0	0.0
2021-10-01T23:22:28.000000	-1.0109	0.48652	0.56067	135.38	-55.323	32.197	-0.9436692774092695	0.6067197172285295	0.56067	127.58114660118538	-71.49426383233023	32.197	-0.9436692774092695	0.6067197172285295	0.75667	127.58114660118538	-71.49426383233023	32.197	-0.772841748736039	0.5080126388530575	-0.38031406781260974	-0.5390885710619292	0.3629104408760034	0.7600523169187712	2.6876	22.609	0.0	0.0	0.0
2021-10-01T23:22:28.000000	-1.0451	0.50042	0.55216	126.19	-50.737	32.523	-0.9759084038454872	0.6247055095833183	0.55216	119.02231854505686	-65.81676805464555	32.523	-0.9759084038454872	0.6247055095833183	0.7481599999999999	119.02231854505686	-65.81676805464555	32.523	-0.772841748736039	0.5080126388530575	-0.38031406781260974	-0.5390885710619292	0.3629104408760034	0.7600523169187712	2.6876	22.609	0.0	0.0	0.0
2021-10-01T23:22:28.000000	-1.0794	0.51407	0.54304	117.96	-46.643	32.387	-1.008277409302912	0.6424554387577457	0.54304	111.35597184324438	-60.745193915622366	32.387	-1.008277409302912	0.6424554387577457	0.7390399999999999	111.35597184324438	-60.745193915622366	32.387	-0.772841748736039	0.5080126388530575	-0.38031406781260974	-0.5390885710619292	0.3629104408760034	0.7600523169187712	2.6876	22.609	0.0	0.0	0.0
2021-10-01T23:22:28.000000	-1.1136	0.52748	0.53341	110.58	-42.993	31.875	-1.040576575522029	0.6599549233658663	0.53341	104.47881681706562	-56.21842478677293	31.875	-1.040576575522029	0.6599549233658663	0.7294100000000001	104.47881681706562	-56.21842478677293	31.875	-0.772841748736039	0.5080126388530575	-0.38031406781260974	-0.5390885710619292	0.3629104408760034	0.7600523169187712	2.6876	22.609	0.0	0.0	0.0
2021-10-01T23:22:28.000000	-1.1477	0.54065	0.52337	103.98	-39.744	31.064	-1.072805902502838	0.6772039634076803	0.52337	98.32664972855714	-52.18520757032236	31.064	-1.072805902502838	0.6772039634076803	0.7193700000000001	98.32664972855714	-52.18520757032236	31.064	-0.772841748736039	0.5080126388530575	-0.38031406781260974	-0.5390885710619292	0.3629104408760034	0.7600523169187712	2.6876	22.609	0.0	0.0	0.0
2021-10-01T23:22:28.000000	-1.1819	0.5536	0.51303	98.1	-36.857	30.024	-1.105161432599779	0.6942469142128066	0.51303	92.84470136696996	-48.599484329344115	30.024	-1.105161432599779	0.6942469142128066	0.70903	92.84470136696996	-48.599484329344115	30.024	-0.772841748736039	0.5080126388530575	-0.38031406781260974	-0.5390885710619292	0.3629104408760034	0.7600523169187712	2.6876	22.609	0.0	0.0	0.0
2021-10-01T23:22:28.000000	-1.2161	0.56633	0.50249	92.87	-34.299	28.822	-1.13754391933394	0.7110715227643267	0.50249	87.9675426926488	-45.41992661395447	28.822	-1.13754391933394	0.7110715227643267	0.69849	87.9675426926488	-45.41992661395447	28.822	-0.772841748736039	0.5080126388530575	-0.38031406781260974	-0.5390885710619292	0.3629104408760034	0.7600523169187712	2.6876	22.609	0.0	0.0	0.0
2021-10-01T23:22:28.000000	-1.2503	0.57886	0.49184	88.232	-32.038	27.517	-1.1699509121019376	0.7276976383580231	0.49184	83.6415317132386	-42.60766880108907	27.517	-1.1699509121019376	0.7276976383580231	0.68784	83.6415317132386	-42.60766880108907	27.517	-0.772841748736039	0.5080126388530575	-0.38031406781260974	-0.5390885710619292	0.3629104408760034	0.7600523169187712	2.6876	22.609	0.0	0.0	0.0
2021-10-01T23:22:28.000000	-1.2846	0.5912	0.48116	84.131	-30.044	26.167	-1.2024804320809916	0.7441474386587051	0.48116	79.81575877041334	-40.12619778776932	26.167	-1.2024804320809916	0.7441474386587051	0.67716	79.81575877041334	-40.12619778776932	26.167	-0.772841748736039	0.5080126388530575	-0.38031406781260974	-0.5390885710619292	0.3629104408760034	0.7600523169187712	2.6876	22.609	0.0	0.0	0.0
2021-10-01T23:22:28.000000	-1.3189	0.60337	0.47051	80.51	-28.287	24.819	-1.2350307821888067	0.7604285199452371	0.47051	76.43732927626876	-37.938755410678255	24.819	-1.2350307821888067	0.7604285199452371	0.6665099999999999	76.43732927626876	-37.938755410678255	24.819	-0.772841748736039	0.5080126388530575	-0.38031406781260974	-0.5390885710619292	0.3629104408760034	0.7600523169187712	2.6876	22.609	0.0	0.0	0.0
2021-10-01T23:22:28.000000	-1.3534	0.61538	0.45996	77.314	-26.741	23.517	-1.2677992300815146	0.7765753128993468	0.45996	73.454843451802	-36.012798425993765	23.517	-1.2677992300815146	0.7765753128993468	0.65596	73.454843451802	-36.012798425993765	23.517	-0.772841748736039	0.5080126388530575	-0.38031406781260974	-0.5390885710619292	0.3629104408760034	0.7600523169187712	2.6876	22.609	0.0	0.0	0.0
2021-10-01T23:22:28.000000	-1.3879	0.62723	0.44954	74.489	-25.378	22.296	-1.3005872828012919	0.7925633114871972	0.44954	70.81813904313786	-34.31392119048466	22.296	-1.3005872828012919	0.7925633114871972	0.64554	70.81813904313786	-34.31392119048466	22.296	-0.772841748736039	0.5080126388530575	-0.38031406781260974	-0.5390885710619292	0.3629104408760034	0.7600523169187712	2.6876	22.609	0.0	0.0	0.0
2021-10-01T23:22:28.000000	-1.4225	0.63894	0.43927	71.98	-24.172	21.18	-1.3334917362236665	0.8084246180214893	0.43927	68.47581627127353	-32.80958046032884	21.18	-1.3334917362236665	0.8084246180214893	0.63527	68.47581627127353	-32.80958046032884	21.18	-0.772841748736039	0.5080126388530575	-0.38031406781260974	-0.5390885710619292	0.3629104408760034	0.7600523169187712	2.6876	22.609	0.0	0.0	0.0
2021-10-01T23:22:28.000000	-1.4573	0.65052	0.42914	69.736	-23.1	20.185	-1.3666106115258587	0.8241814101670327	0.42914	66.38007762585515	-31.470700506748262	20.185	-1.3666106115258587	0.8241814101670327	0.62514	66.38007762585515	-31.470700506748262	20.185	-0.772841748736039	0.5080126388530575	-0.38031406781260974	-0.5390885710619292	0.3629104408760034	0.7600523169187712	2.6876	22.609	0.0	0.0	0.0
2021-10-01T23:22:28.000000	-1.492	0.66197	0.41914	67.71	-22.14	19.317	-1.3996461692711326	0.8397969288730722	0.41914	64.48697292551616	-30.26968818643074	19.317	-1.3996461692711326	0.8397969288730722	0.61514	64.48697292551616	-30.26968818643074	19.317	-0.772841748736039	0.5080126388530575	-0.38031406781260974	-0.5390885710619292	0.3629104408760034	0.7600523169187712	2.6876	22.609	0.0	0.0	0.0
2021-10-01T23:22:28.000000	-1.5269	0.6733	0.40925	65.859	-21.271	18.576	-1.4328949235945319	0.8553178578382543	0.40925	62.756399317877325	-29.180432941529943	18.576	-1.4328949235945319	0.8553178578382543	0.6052500000000001	62.756399317877325	-29.180432941529943	18.576	-0.772841748736039	0.5080126388530575	-0.38031406781260974	-0.5390885710619292	0.3629104408760034	0.7600523169187712	2.6876	22.609	0.0	0.0	0.0
2021-10-01T23:22:28.000000	-1.5618	0.68451	0.39944	64.148	-20.478	17.954	-1.4661583815382335	0.8707196910287418	0.39944	61.15545848785721	-28.183759244287707	17.954	-1.4661583815382335	0.8707196910287418	0.59544	61.15545848785721	-28.183759244287707	17.954	-0.772841748736039	0.5080126388530575	-0.38031406781260974	-0.5390885710619292	0.3629104408760034	0.7600523169187712	2.6876	22.609	0.0	0.0	0.0
2021-10-01T23:22:28.000000	-1.5968	0.69562	0.38968	62.546	-19.746	17.44	-1.499533338977765	0.8860345307572359	0.38968	59.65522197953089	-27.260981687622586	17.44	-1.499533338977765	0.8860345307572359	0.58568	59.65522197953089	-27.260981687622586	17.44	-0.772841748736039	0.5080126388530575	-0.38031406781260974	-0.5390885710619292	0.3629104408760034	0.7600523169187712	2.6876	22.609	0.0	0.0	0.0
2021-10-01T23:22:28.000000	-1.6318	0.70661	0.37992	61.027	-19.065	17.019	-1.5329230000375982	0.9012302747110357	0.37992	58.2311110100731	-26.398989839244663	17.019	-1.5329230000375982	0.9012302747110357	0.57592	58.2311110100731	-26.398989839244663	17.019	-0.772841748736039	0.5080126388530575	-0.38031406781260974	-0.5390885710619292	0.3629104408760034	0.7600523169187712	2.6876	22.609	0.0	0.0	0.0
2021-10-01T23:22:28.000000	-1.6668	0.7175	0.37013	59.572	-18.424	16.679	-1.56632491411435	0.9163267721859238	0.37013	56.865616580351606	-25.584538513259158	16.679	-1.56632491411435	0.9163267721859238	0.56613	56.865616580351606	-25.584538513259158	16.679	-0.772841748736039	0.5080126388530575	-0.38031406781260974	-0.5390885710619292	0.3629104408760034	0.7600523169187712	2.6876	22.609	0.0	0.0	0.0
2021-10-01T23:22:28.000000	-1.7019	0.72829	0.36029	58.166	-17.817	16.403	-1.599838327686932	0.9313362761988182	0.36029	55.5445868995447	-24.809834968393627	16.403	-1.599838327686932	0.9313362761988182	0.55629	55.5445868995447	-24.809834968393627	16.403	-0.772841748736039	0.5080126388530575	-0.38031406781260974	-0.5390885710619292	0.3629104408760034	0.7600523169187712	2.6876	22.609	0.0	0.0	0.0
2021-10-01T23:22:28.000000	-1.7369	0.73897	0.35035	56.798	-17.238	16.18	-1.6332659730992118	0.9462243560679913	0.35035	54.2578400359872	-24.067576584052347	16.18	-1.6332659730992118	0.9462243560679913	0.54635	54.2578400359872	-24.067576584052347	16.18	-0.772841748736039	0.5080126388530575	-0.38031406781260974	-0.5390885710619292	0.3629104408760034	0.7600523169187712	2.6876	22.609	0.0	0.0	0.0
2021-10-01T23:22:28.000000	-1.772	0.74956	0.34031	55.457	-16.682	15.998	-1.6668038927056301	0.9610353671230618	0.34031	52.99507152784469	-23.351453204428722	15.998	-1.6668038927056301	0.9610353671230618	0.5363100000000001	52.99507152784469	-23.351453204428722	15.998	-0.772841748736039	0.5080126388530575	-0.38031406781260974	-0.5390885710619292	0.3629104408760034	0.7600523169187712	2.6876	22.609	0.0	0.0	0.0
2021-10-01T23:22:28.000000	-1.807	0.76006	0.33013	54.138	-16.147	15.847	-1.700253593548363	0.9757448033301935	0.33013	51.75156411150997	-22.6588672490986	15.847	-1.700253593548363	0.9757448033301935	0.52613	51.75156411150997	-22.6588672490986	15.847	-0.772841748736039	0.5080126388530575	-0.38031406781260974	-0.5390885710619292	0.3629104408760034	0.7600523169187712	2.6876	22.609	0.0	0.0	0.0
2021-10-01T23:22:28.000000	-1.8421	0.77046	0.31979	52.833	-15.629	15.719	-1.733814793886926	0.9903672460753318	0.31979	50.5198681893468	-21.98486861755205	15.719	-1.733814793886926	0.9903672460753318	0.51579	50.5198681893468	-21.98486861755205	15.719	-0.772841748736039	0.5080126388530575	-0.38031406781260974	-0.5390885710619292	0.3629104408760034	0.7600523169187712	2.6876	22.609	0.0	0.0	0.0
2021-10-01T23:22:28.000000	-1.8771	0.78077	0.30929	51.539	-15.126	15.608	-1.7672877754618033	1.004888113972531	0.30929	49.2972514273262	-21.327104789703284	15.608	-1.7672877754618033	1.004888113972531	0.50529	49.2972514273262	-21.327104789703284	15.608	-0.772841748736039	0.5080126388530575	-0.38031406781260974	-0.5390885710619292	0.3629104408760034	0.7600523169187712	2.6876	22.609	0.0	0.0	0.0
2021-10-01T23:22:28.000000	-1.912	0.791	0.2986	50.251	-14.636	15.51	-1.8006713129713035	1.0193173316696824	0.2986	48.07899656184093	-20.682978185128153	15.51	-1.8006713129713035	1.0193173316696824	0.4946	48.07899656184093	-20.682978185128153	15.51	-0.772841748736039	0.5080126388530575	-0.38031406781260974	-0.5390885710619292	0.3629104408760034	0.7600523169187712	2.6876	22.609	0.0	0.0	0.0
2021-10-01T23:22:28.000000	-1.947	0.80113	0.28771	48.961	-14.156	15.421	-1.8341663499766339	1.0336595559048405	0.28771	46.857531465085614	-20.048531168105846	15.421	-1.8341663499766339	1.0336595559048405	0.48371000000000003	46.857531465085614	-20.048531168105846	15.421	-0.772841748736039	0.5080126388530575	-0.38031406781260974	-0.5390885710619292	0.3629104408760034	0.7600523169187712	2.6876	22.609	0.0	0.0	0.0
2021-10-01T23:22:28.000000	-1.9819	0.81119	0.2766	47.666	-13.685	15.339	-1.8675707176148952	1.0479200545878418	0.2766	45.630001272862046	-19.42240368333969	15.339	-1.8675707176148952	1.0479200545878418	0.4726	45.630001272862046	-19.42240368333969	15.339	-0.772841748736039	0.5080126388530575	-0.38031406781260974	-0.5390885710619292	0.3629104408760034	0.7600523169187712	2.6876	22.609	0.0	0.0	0.0
2021-10-01T23:22:28.000000	-2.0167	0.82115	0.26526	46.357	-13.219	15.261	-1.9008880917911632	1.062069053775013	0.26526	44.38796392274492	-18.799523100150573	15.261	-1.9008880917911632	1.062069053775013	0.46126	44.38796392274492	-18.799523100150573	15.261	-0.772841748736039	0.5080126388530575	-0.38031406781260974	-0.5390885710619292	0.3629104408760034	0.7600523169187712	2.6876	22.609	0.0	0.0	0.0
2021-10-01T23:22:28.000000	-2.0515	0.83104	0.25367	45.027	-12.757	15.187	-1.934214043079273	1.076148580426946	0.25367	43.12459469137957	-18.178039242565102	15.187	-1.934214043079273	1.076148580426946	0.44967	43.12459469137957	-18.178039242565102	15.187	-0.772841748736039	0.5080126388530575	-0.38031406781260974	-0.5390885710619292	0.3629104408760034	0.7600523169187712	2.6876	22.609	0.0	0.0	0.0
2021-10-01T23:22:28.000000	-2.0862	0.84084	0.24182	43.666	-12.295	15.113	-1.9674517756036982	1.09012653223094	0.24182	41.83045905155154	-17.55275694973497	15.113	-1.9674517756036982	1.09012653223094	0.43782	41.83045905155154	-17.55275694973497	15.113	-0.772841748736039	0.5080126388530575	-0.38031406781260974	-0.5390885710619292	0.3629104408760034	0.7600523169187712	2.6876	22.609	0.0	0.0	0.0
2021-10-01T23:22:28.000000	-2.1208	0.85057	0.22966	42.263	-11.831	15.039	-2.000598838761054	1.1040227584827775	0.22966	40.4948849509189	-16.920343460220934	15.039	-2.000598838761054	1.1040227584827775	0.42566000000000004	40.4948849509189	-16.920343460220934	15.039	-0.772841748736039	0.5080126388530575	-0.38031406781260974	-0.5390885710619292	0.3629104408760034	0.7600523169187712	2.6876	22.609	0.0	0.0	0.0
2021-10-01T23:22:28.000000	-2.1554	0.86021	0.21719	40.805	-11.36	14.961	-2.033756929633637	1.1178296629035942	0.21719	39.10558299806902	-16.274243557878037	14.961	-2.033756929633637	1.1178296629035942	0.41319	39.10558299806902	-16.274243557878037	14.961	-0.772841748736039	0.5080126388530575	-0.38031406781260974	-0.5390885710619292	0.3629104408760034	0.7600523169187712	2.6876	22.609	0.0	0.0	0.0
2021-10-01T23:22:28.000000	-2.1898	0.86977	0.20436	39.276	-10.878	14.877	-2.06672632996193	1.131532664107445	0.20436	37.64716387705274	-15.608526900842875	14.877	-2.06672632996193	1.131532664107445	0.40036000000000005	37.64716387705274	-15.608526900842875	14.877	-0.772841748736039	0.5080126388530575	-0.38031406781260974	-0.5390885710619292	0.3629104408760034	0.7600523169187712	2.6876	22.609	0.0	0.0	0.0
2021-10-01T23:22:28.000000	-2.2241	0.87925	0.19113	37.659	-10.381	14.786	-2.0996062862248457	1.1451440151112482	0.19113	36.10324580713175	-14.917140617082877	14.786	-2.0996062862248457	1.1451440151112482	0.38713	36.10324580713175	-14.917140617082877	14.786	-0.772841748736039	0.5080126388530575	-0.38031406781260974	-0.5390885710619292	0.3629104408760034	0.7600523169187712	2.6876	22.609	0.0	0.0	0.0
2021-10-01T23:22:28.000000	-2.2582	0.88864	0.17746	35.926	-9.8614	14.685	-2.1322987772451647	1.158641538250194	0.17746	34.44697100349654	-14.189111129463633	14.685	-2.1322987772451647	1.158641538250194	0.37346	34.44697100349654	-14.189111129463633	14.685	-0.772841748736039	0.5080126388530575	-0.38031406781260974	-0.5390885710619292	0.3629104408760034	0.7600523169187712	2.6876	22.609	0.0	0.0	0.0
2021-10-01T23:22:28.000000	-2.2922	0.89795	0.16326	34.048	-9.3113	14.571	-2.164901824200106	1.1720474111890922	0.16326	32.65052597559921	-13.413044591244812	14.571	-2.164901824200106	1.1720474111890922	0.35926	32.65052597559921	-13.413044591244812	14.571	-0.772841748736039	0.5080126388530575	-0.38031406781260974	-0.5390885710619292	0.3629104408760034	0.7600523169187712	2.6876	22.609	0.0	0.0	0.0
2021-10-01T23:22:28.000000	-2.3259	0.90715	0.14844	31.979	-8.7188	14.443	-2.1972206100369216	1.1853073539504326	0.14844	30.669715452153564	-12.571494283653509	14.443	-2.1972206100369216	1.1853073539504326	0.34443999999999997	30.669715452153564	-12.571494283653509	14.443	-0.772841748736039	0.5080126388530575	-0.38031406781260974	-0.5390885710619292	0.3629104408760034	0.7600523169187712	2.6876	22.609	0.0	0.0	0.0
2021-10-01T23:22:28.000000	-2.3593	0.91625	0.13287	29.657	-8.0671	14.3	-2.2292539094539205	1.1984312911821065	0.13287	28.445065123076535	-11.640189927743219	14.3	-2.2292539094539205	1.1984312911821065	0.32887	28.445065123076535	-11.640189927743219	14.3	-0.772841748736039	0.5080126388530575	-0.38031406781260974	-0.5390885710619292	0.3629104408760034	0.7600523169187712	2.6876	22.609	0.0	0.0	0.0
2021-10-01T23:22:28.000000	-2.3923	0.92522	0.11632	26.989	-7.3307	14.142	-2.2609061518772657	1.211377195923522	0.11632	25.88740028229425	-10.58242836565745	14.142	-2.2609061518772657	1.211377195923522	0.31232000000000004	25.88740028229425	-10.58242836565745	14.142	-0.772841748736039	0.5080126388530575	-0.38031406781260974	-0.5390885710619292	0.3629104408760034	0.7600523169187712	2.6876	22.609	0.0	0.0	0.0
2021-10-01T23:22:28.000000	-2.4246	0.93399	0.098455	23.826	-6.4687	13.968	-2.2918881749820637	1.2240388365886858	0.098455	22.853855160147614	-9.339360792313059	13.968	-2.2918881749820637	1.2240388365886858	0.294455	22.853855160147614	-9.339360792313059	13.968	-0.772841748736039	0.5080126388530575	-0.38031406781260974	-0.5390885710619292	0.3629104408760034	0.7600523169187712	2.6876	22.609	0.0	0.0	0.0
2021-10-01T23:22:28.000000	-2.4456	0.9397	0.085527	21.325	-5.7915	13.846	-2.3120302882875214	1.232278944087385	0.085527	20.45467815313252	-8.36081568399658	13.846	-2.3120302882875214	1.232278944087385	0.281527	20.45467815313252	-8.36081568399658	13.846	-0.772841748736039	0.5080126388530575	-0.38031406781260974	-0.5390885710619292	0.3629104408760034	0.7600523169187712	2.6876	22.609	0.0	0.0	0.0
2021-10-01T23:22:28.000000	-2.4659	0.94521	0.071449	18.376	-4.9947	13.72	-2.331502182274432	1.2402347875098325	0.071449	17.62553152882655	-7.20867827110777	13.72	-2.331502182274432	1.2402347875098325	0.267449	17.62553152882655	-7.20867827110777	13.72	-0.772841748736039	0.5080126388530575	-0.38031406781260974	-0.5390885710619292	0.3629104408760034	0.7600523169187712	2.6876	22.609	0.0	0.0	0.0
2021-10-01T23:22:28.000000	-2.4789	0.94872	0.06119	16.071	-4.3716	13.636	-2.3439741436391426	1.245311231119011	0.06119	15.414248738325918	-6.307841421042374	13.636	-2.3439741436391426	1.245311231119011	0.25719000000000003	15.414248738325918	-6.307841421042374	13.636	-0.772841748736039	0.5080126388530575	-0.38031406781260974	-0.5390885710619292	0.3629104408760034	0.7600523169187712	2.6876	22.609	0.0	0.0	0.0
2021-10-01T23:22:28.000000	-2.491	0.95203	0.049979	13.4	-3.6488	13.554	-2.3555773927274832	1.2500789046181016	0.049979	12.851940092875395	-5.263209789581067	13.554	-2.3555773927274832	1.2500789046181016	0.245979	12.851940092875395	-5.263209789581067	13.554	-0.772841748736039	0.5080126388530575	-0.38031406781260974	-0.5390885710619292	0.3629104408760034	0.7600523169187712	2.6876	22.609	0.0	0.0	0.0
2021-10-01T23:22:28.000000	-2.502	0.95501	0.037494	10.25	-2.794	13.478	-2.366129365503623	1.254384281550682	0.037494	9.83041479576918	-4.028880854917702	13.478	-2.366129365503623	1.254384281550682	0.233494	9.83041479576918	-4.028880854917702	13.478	-0.772841748736039	0.5080126388530575	-0.38031406781260974	-0.5390885710619292	0.3629104408760034	0.7600523169187712	2.6876	22.609	0.0	0.0	0.0
2021-10-01T23:22:28.000000	-2.5108	0.95742	0.023345	6.4866	-1.77	13.415	-2.3745677579401367	1.2578543871812637	0.023345	6.220843701643329	-2.5514668721589424	13.415	-2.3745677579401367	1.2578543871812637	0.219345	6.220843701643329	-2.5514668721589424	13.415	-0.772841748736039	0.5080126388530575	-0.38031406781260974	-0.5390885710619292	0.3629104408760034	0.7600523169187712	2.6876	22.609	0.0	0.0	0.0
2021-10-01T23:22:28.000000	-2.5159	0.95881	0.0073918	2.0739	-0.56626	13.378	-2.379459011429477	1.2598588171009693	0.0073918	1.9888887925516678	-0.8161084293538263	13.378	-2.379459011429477	1.2598588171009693	0.2033918	1.9888887925516678	-0.8161084293538263	13.378	-0.772841748736039	0.5080126388530575	-0.38031406781260974	-0.5390885710619292	0.3629104408760034	0.7600523169187712	2.6876	22.609	0.0	0.0	0.0
2021-10-01T23:22:28.000000	-2.5155	0.95872	-0.0093881	-2.6322	0.71867	13.381	-2.3790730532290563	1.2597204832022755	-0.0093881	-2.5243070612314464	1.035778581317966	13.381	-2.3790730532290563	1.2597204832022755	0.1866119	-2.5243070612314464	1.035778581317966	13.381	-0.772841748736039	0.5080126388530575	-0.38031406781260974	-0.5390885710619292	0.3629104408760034	0.7600523169187712	2.6876	22.609	0.0	0.0	0.0
2021-10-01T23:22:28.000000	-2.5099	0.95717	-0.025145	-6.975	1.903	13.422	-2.3737051721722255	1.2574959938317198	-0.025145	-6.6892669921475525	2.743308423740435	13.422	-2.3737051721722255	1.2574959938317198	0.170855	-6.6892669921475525	2.743308423740435	13.422	-0.772841748736039	0.5080126388530575	-0.38031406781260974	-0.5390885710619292	0.3629104408760034	0.7600523169187712	2.6876	22.609	0.0	0.0	0.0
2021-10-01T23:22:28.000000	-2.5007	0.95468	-0.039075	-10.659	2.905	13.487	-2.3648795962335996	1.2538974789503357	-0.039075	-10.222732045739408	4.1891592857054984	13.487	-2.3648795962335996	1.2538974789503357	0.156925	-10.222732045739408	4.1891592857054984	13.487	-0.772841748736039	0.5080126388530575	-0.38031406781260974	-0.5390885710619292	0.3629104408760034	0.7600523169187712	2.6876	22.609	0.0	0.0	0.0
2021-10-01T23:22:28.000000	-2.4773	0.94831	-0.062468	-16.365	4.4512	13.646	-2.342436437345918	1.2447082722847804	-0.062468	-15.696279984859842	6.42286548799586	13.646	-2.342436437345918	1.2447082722847804	0.133532	-15.696279984859842	6.42286548799586	13.646	-0.772841748736039	0.5080126388530575	-0.38031406781260974	-0.5390885710619292	0.3629104408760034	0.7600523169187712	2.6876	22.609	0.0	0.0	0.0
2021-10-01T23:22:28.000000	-2.4509	0.94111	-0.082086	-20.627	5.6027	13.814	-2.317117584131302	1.2343277293367092	-0.082086	-19.78507142626943	8.087912273721622	13.814	-2.317117584131302	1.2343277293367092	0.113914	-19.78507142626943	8.087912273721622	13.814	-0.772841748736039	0.5080126388530575	-0.38031406781260974	-0.5390885710619292	0.3629104408760034	0.7600523169187712	2.6876	22.609	0.0	0.0	0.0
2021-10-01T23:22:28.000000	-2.4229	0.93353	-0.099451	-24.011	6.5189	13.978	-2.290257348718386	1.223374001498081	-0.099451	-23.03131013164158	9.41185060602557	13.978	-2.290257348718386	1.223374001498081	0.09654900000000001	-23.03131013164158	9.41185060602557	13.978	-0.772841748736039	0.5080126388530575	-0.38031406781260974	-0.5390885710619292	0.3629104408760034	0.7600523169187712	2.6876	22.609	0.0	0.0	0.0
2021-10-01T23:22:28.000000	-2.3942	0.92573	-0.11533	-26.822	7.2849	14.132	-2.2627293445903076	1.212116160287419	-0.11533	-25.727270544260016	10.516510940062345	14.132	-2.2627293445903076	1.212116160287419	0.08067	-25.727270544260016	10.516510940062345	14.132	-0.772841748736039	0.5080126388530575	-0.38031406781260974	-0.5390885710619292	0.3629104408760034	0.7600523169187712	2.6876	22.609	0.0	0.0	0.0
2021-10-01T23:22:28.000000	-2.3649	0.91778	-0.13015	-29.234	7.9496	14.275	-2.234624241114135	1.20063593125688	-0.13015	-28.039649812158338	11.4717450534576	14.275	-2.234624241114135	1.20063593125688	0.06585000000000002	-28.039649812158338	11.4717450534576	14.275	-0.772841748736039	0.5080126388530575	-0.38031406781260974	-0.5390885710619292	0.3629104408760034	0.7600523169187712	2.6876	22.609	0.0	0.0	0.0
2021-10-01T23:22:28.000000	-2.3353	0.90971	-0.14417	-31.358	8.5432	14.405	-2.206236101821529	1.1889998474008916	-0.14417	-30.074911115819397	12.32112623162197	14.405	-2.206236101821529	1.1889998474008916	0.051830000000000015	-30.074911115819397	12.32112623162197	14.405	-0.772841748736039	0.5080126388530575	-0.38031406781260974	-0.5390885710619292	0.3629104408760034	0.7600523169187712	2.6876	22.609	0.0	0.0	0.0
2021-10-01T23:22:28.000000	-2.3054	0.90156	-0.15755	-33.265	9.0854	14.523	-2.1775600255057217	1.1772476073110192	-0.15755	-31.901105610937705	13.092905672913046	14.523	-2.1775600255057217	1.1772476073110192	0.03845000000000001	-31.901105610937705	13.092905672913046	14.523	-0.772841748736039	0.5080126388530575	-0.38031406781260974	-0.5390885710619292	0.3629104408760034	0.7600523169187712	2.6876	22.609	0.0	0.0	0.0
2021-10-01T23:22:28.000000	-2.2753	0.89333	-0.1704	-35.004	9.5896	14.629	-2.148695258645626	1.1653914640041805	-0.1704	-33.56522216791304	13.80638638379496	14.629	-2.148695258645626	1.1653914640041805	0.02560000000000001	-33.56522216791304	13.80638638379496	14.629	-0.772841748736039	0.5080126388530575	-0.38031406781260974	-0.5390885710619292	0.3629104408760034	0.7600523169187712	2.6876	22.609	0.0	0.0	0.0
2021-10-01T23:22:28.000000	-2.2552	0.8878	-0.17871	-36.089	9.9095	14.694	-2.1294243082199222	1.1574402773197872	-0.17871	-34.60284906298518	14.25682110339698	14.694	-2.1294243082199222	1.1574402773197872	0.01729	-34.60284906298518	14.25682110339698	14.694	-0.772841748736039	0.5080126388530575	-0.38031406781260974	-0.5390885710619292	0.3629104408760034	0.7600523169187712	2.6876	22.609	0.0	0.0	0.0
2021-10-01T23:22:28.000000	-2.2417	0.88409	-0.18416	-36.783	10.117	14.735	-2.1164806204944884	1.1521040756681937	-0.18416	-35.26619461652808	14.547793484551725	14.735	-2.1164806204944884	1.1521040756681937	0.011840000000000017	-35.26619461652808	14.547793484551725	14.735	-0.772841748736039	0.5080126388530575	-0.38031406781260974	-0.5390885710619292	0.3629104408760034	0.7600523169187712	2.6876	22.609	0.0	0.0	0.0
2021-10-01T23:22:28.000000	-2.2327	0.88162	-0.18774	-37.235	10.253	14.762	-2.1078510869103027	1.1485499161164285	-0.18774	-35.69812459820084	14.738152332342331	14.762	-2.1078510869103027	1.1485499161164285	0.008260000000000017	-35.69812459820084	14.738152332342331	14.762	-0.772841748736039	0.5080126388530575	-0.38031406781260974	-0.5390885710619292	0.3629104408760034	0.7600523169187712	2.6876	22.609	0.0	0.0	1.0
2021-10-01T23:22:28.000000	-2.1984	0.87216	-0.20108	-38.879	10.755	14.855	-2.074968680044003	1.1349584144084077	-0.20108	-37.268226566582115	15.437809254615848	14.855	-2.074968680044003	1.1349584144084077	-0.005080000000000001	-37.268226566582115	15.437809254615848	14.855	-0.772841748736039	0.5080126388530575	-0.38031406781260974	-0.5390885710619292	0.3629104408760034	0.7600523169187712	2.6876	22.609	0.0	0.0	0.37511
2021-10-01T23:22:28.000000	-2.164	0.86262	-0.214	-40.428	11.24	14.94	-2.0419968291123265	1.1212752625003395	-0.214	-38.74612739287323	16.108953909402015	14.94	-2.0419968291123265	1.1212752625003395	-0.017999999999999988	-38.74612739287323	16.108953909402015	14.94	-0.772841748736039	0.5080126388530575	-0.38031406781260974	-0.5390885710619292	0.3629104408760034	0.7600523169187712	2.6876	22.609	0.0	0.0	0.0
2021-10-01T23:22:28.000000	-2.1295	0.853	-0.22656	-41.902	11.713	15.019	-2.008935534115272	1.1075004603922232	-0.22656	-40.15106372201065	16.75899922403007	15.019	-2.008935534115272	1.1075004603922232	-0.030560000000000004	-40.15106372201065	16.75899922403007	15.019	-0.772841748736039	0.5080126388530575	-0.38031406781260974	-0.5390885710619292	0.3629104408760034	0.7600523169187712	2.6876	22.609	0.0	0.0	0.0
2021-10-01T23:22:28.000000	-2.0949	0.84329	-0.23879	-43.318	12.179	15.095	-1.9757860203545325	1.093624083436168	-0.23879	-41.49929480456346	17.394990535321714	15.095	-1.9757860203545325	1.093624083436168	-0.042789999999999995	-41.49929480456346	17.394990535321714	15.095	-0.772841748736039	0.5080126388530575	-0.38031406781260974	-0.5390885710619292	0.3629104408760034	0.7600523169187712	2.6876	22.609	0.0	0.0	0.0
2021-10-01T23:22:28.000000	-2.0602	0.83351	-0.25072	-44.688	12.641	15.168	-1.9425458372267237	1.0796659809279563	-0.25072	-42.80236262749356	18.021375599674485	15.168	-1.9425458372267237	1.0796659809279563	-0.05471999999999999	-42.80236262749356	18.021375599674485	15.168	-0.772841748736039	0.5080126388530575	-0.38031406781260974	-0.5390885710619292	0.3629104408760034	0.7600523169187712	2.6876	22.609	0.0	0.0	0.0
2021-10-01T23:22:28.000000	-2.0254	0.82365	-0.26238	-46.025	13.103	15.243	-1.909216210033538	1.065616228219697	-0.26238	-44.07267911238274	18.64371716844424	15.243	-1.909216210033538	1.065616228219697	-0.06638	-44.07267911238274	18.64371716844424	15.243	-0.772841748736039	0.5080126388530575	-0.38031406781260974	-0.5390885710619292	0.3629104408760034	0.7600523169187712	2.6876	22.609	0.0	0.0	0.0
2021-10-01T23:22:28.000000	-1.9906	0.8137	-0.27378	-47.339	13.568	15.319	-1.8758976105555782	1.0514771536804168	-0.27378	-45.319801316614644	19.26621793769015	15.319	-1.8758976105555782	1.0514771536804168	-0.07778000000000002	-45.319801316614644	19.26621793769015	15.319	-0.772841748736039	0.5080126388530575	-0.38031406781260974	-0.5390885710619292	0.3629104408760034	0.7600523169187712	2.6876	22.609	0.0	0.0	0.0
2021-10-01T23:22:28.000000	-1.9557	0.80367	-0.28494	-48.637	14.037	15.4	-1.8424895670122416	1.0372464289410892	-0.28494	-46.550553963543926	19.890728083385614	15.4	-1.8424895670122416	1.0372464289410892	-0.08894000000000002	-46.550553963543926	19.890728083385614	15.4	-0.772841748736039	0.5080126388530575	-0.38031406781260974	-0.5390885710619292	0.3629104408760034	0.7600523169187712	2.6876	22.609	0.0	0.0	0.0
2021-10-01T23:22:28.000000	-1.9208	0.79355	-0.29588	-49.927	14.515	15.487	-1.8090925511841314	1.0229263823707406	-0.29588	-47.77226412063761	20.523190170829686	15.487	-1.8090925511841314	1.0229263823707406	-0.09987999999999997	-47.77226412063761	20.523190170829686	15.487	-0.772841748736039	0.5080126388530575	-0.38031406781260974	-0.5390885710619292	0.3629104408760034	0.7600523169187712	2.6876	22.609	0.0	0.0	0.0
2021-10-01T23:22:28.000000	-1.8858	0.78335	-0.30662	-51.215	15.002	15.582	-1.7756060912906437	1.0085146856003444	-0.30662	-48.99088657663042	21.164339381037458	15.582	-1.7756060912906437	1.0085146856003444	-0.11062	-48.99088657663042	21.164339381037458	15.582	-0.772841748736039	0.5080126388530575	-0.38031406781260974	-0.5390885710619292	0.3629104408760034	0.7600523169187712	2.6876	22.609	0.0	0.0	0.0
2021-10-01T23:22:28.000000	-1.8509	0.77306	-0.31717	-52.508	15.501	15.69	-1.7422299055912944	0.9940259200158459	-0.31717	-50.21300099453863	21.81801081956057	15.69	-1.7422299055912944	0.9940259200158459	-0.12117	-50.21300099453863	21.81801081956057	15.69	-0.772841748736039	0.5080126388530575	-0.38031406781260974	-0.5390885710619292	0.3629104408760034	0.7600523169187712	2.6876	22.609	0.0	0.0	0.0
2021-10-01T23:22:28.000000	-1.8158	0.76268	-0.32755	-53.809	16.015	15.813	-1.7086662546493478	0.9794233265664902	-0.32755	-51.441217178222054	22.487549471273915	15.813	-1.7086662546493478	0.9794233265664902	-0.13155	-51.441217178222054	22.487549471273915	15.813	-0.772841748736039	0.5080126388530575	-0.38031406781260974	-0.5390885710619292	0.3629104408760034	0.7600523169187712	2.6876	22.609	0.0	0.0	0.0
2021-10-01T23:22:28.000000	-1.7808	0.75221	-0.33776	-55.124	16.546	15.957	-1.6752128779015396	0.9647436643030319	-0.33776	-52.681244856077036	23.175675446770832	15.957	-1.6752128779015396	0.9647436643030319	-0.14176	-52.681244856077036	23.175675446770832	15.957	-0.772841748736039	0.5080126388530575	-0.38031406781260974	-0.5390885710619292	0.3629104408760034	0.7600523169187712	2.6876	22.609	0.0	0.0	0.0
2021-10-01T23:22:28.000000	-1.7458	0.74164	-0.34784	-56.459	17.096	16.131	-1.6417717541706496	0.9499647555606618	-0.34784	-53.938793756499926	23.88510885664465	16.131	-1.6417717541706496	0.9499647555606618	-0.15183999999999997	-53.938793756499926	23.88510885664465	16.131	-0.772841748736039	0.5080126388530575	-0.38031406781260974	-0.5390885710619292	0.3629104408760034	0.7600523169187712	2.6876	22.609	0.0	0.0	0.0
2021-10-01T23:22:28.000000	-1.7107	0.73098	-0.3578	-57.82	17.669	16.343	-1.608242411676074	0.9350842719703528	-0.3578	-55.21932854754869	24.62055474106694	16.343	-1.608242411676074	0.9350842719703528	-0.1618	-55.21932854754869	24.62055474106694	16.343	-0.772841748736039	0.5080126388530575	-0.38031406781260974	-0.5390885710619292	0.3629104408760034	0.7600523169187712	2.6876	22.609	0.0	0.0	0.0
2021-10-01T23:22:28.000000	-1.6756	0.72022	-0.36767	-59.215	18.269	16.604	-1.5747253221984168	0.920104541901132	-0.36767	-56.53029882685957	25.386963200547633	16.604	-1.5747253221984168	0.920104541901132	-0.17167	-56.53029882685957	25.386963200547633	16.604	-0.772841748736039	0.5080126388530575	-0.38031406781260974	-0.5390885710619292	0.3629104408760034	0.7600523169187712	2.6876	22.609	0.0	0.0	0.0
2021-10-01T23:22:28.000000	-1.6406	0.70935	-0.37746	-60.656	18.9	16.927	-1.5413209575182814	0.9050278937220264	-0.37746	-57.88312405122523	26.189774456273398	16.927	-1.5413209575182814	0.9050278937220264	-0.18146	-57.88312405122523	26.189774456273398	16.927	-0.772841748736039	0.5080126388530575	-0.38031406781260974	-0.5390885710619292	0.3629104408760034	0.7600523169187712	2.6876	22.609	0.0	0.0	0.0
2021-10-01T23:22:28.000000	-1.6056	0.69839	-0.38723	-62.157	19.571	17.326	-1.5079276205533725	0.8898619237119002	-0.38723	-59.29059595617071	27.039636113714856	17.326	-1.5079276205533725	0.8898619237119002	-0.19123	-59.29059595617071	27.039636113714856	17.326	-0.772841748736039	0.5080126388530575	-0.38031406781260974	-0.5390885710619292	0.3629104408760034	0.7600523169187712	2.6876	22.609	0.0	0.0	0.0
2021-10-01T23:22:28.000000	-1.5706	0.68731	-0.39699	-63.737	20.289	17.815	-1.4745489872087656	0.8745768579270796	-0.39699	-60.770713661504985	27.9458234996103	17.815	-1.4745489872087656	0.8745768579270796	-0.20099	-60.770713661504985	27.9458234996103	17.815	-0.772841748736039	0.5080126388530575	-0.38031406781260974	-0.5390885710619292	0.3629104408760034	0.7600523169187712	2.6876	22.609	0.0	0.0	0.0
2021-10-01T23:22:28.000000	-1.5357	0.67613	-0.40678	-65.418	21.066	18.409	-1.441281853359989	0.8592047986802656	-0.40678	-62.343841030558465	28.922941855151166	18.409	-1.441281853359989	0.8592047986802656	-0.21077999999999997	-62.343841030558465	28.922941855151166	18.409	-0.772841748736039	0.5080126388530575	-0.38031406781260974	-0.5390885710619292	0.3629104408760034	0.7600523169187712	2.6876	22.609	0.0	0.0	0.0
2021-10-01T23:22:28.000000	-1.5008	0.66483	-0.41665	-67.23	21.914	19.119	-1.4080294231315136	0.8437136436587573	-0.41665	-64.0382816449745	29.986576662882356	19.119	-1.4080294231315136	0.8437136436587573	-0.22065	-64.0382816449745	29.986576662882356	19.119	-0.772841748736039	0.5080126388530575	-0.38031406781260974	-0.5390885710619292	0.3629104408760034	0.7600523169187712	2.6876	22.609	0.0	0.0	0.0
2021-10-01T23:22:28.000000	-1.466	0.65341	-0.42661	-69.208	22.849	19.955	-1.3748909430022525	0.828115645879473	-0.42661	-65.88681128966535	31.156895915351154	19.955	-1.3748909430022525	0.828115645879473	-0.23060999999999998	-65.88681128966535	31.156895915351154	19.955	-0.772841748736039	0.5080126388530575	-0.38031406781260974	-0.5390885710619292	0.3629104408760034	0.7600523169187712	2.6876	22.609	0.0	0.0	0.0
2021-10-01T23:22:28.000000	-1.4313	0.64186	-0.43671	-71.393	23.891	20.918	-1.341867638273897	0.8124008806945214	-0.43671	-67.9276704176012	32.45877264527641	20.918	-1.341867638273897	0.8124008806945214	-0.24070999999999998	-67.9276704176012	32.45877264527641	20.918	-0.772841748736039	0.5080126388530575	-0.38031406781260974	-0.5390885710619292	0.3629104408760034	0.7600523169187712	2.6876	22.609	0.0	0.0	0.0
2021-10-01T23:22:28.000000	-1.3966	0.63019	-0.44695	-73.831	25.061	22.005	-1.3088590371658433	0.7965670197348758	-0.44695	-70.20393927552871	33.91868500101201	22.005	-1.3088590371658433	0.7965670197348758	-0.25095	-70.20393927552871	33.91868500101201	22.005	-0.772841748736039	0.5080126388530575	-0.38031406781260974	-0.5390885710619292	0.3629104408760034	0.7600523169187712	2.6876	22.609	0.0	0.0	0.0
2021-10-01T23:22:28.000000	-1.362	0.61837	-0.45733	-76.572	26.382	23.202	-1.2759680620620786	0.7805965420737806	-0.45733	-72.76242290901257	35.5655861811668	23.202	-1.2759680620620786	0.7805965420737806	-0.26133	-72.76242290901257	35.5655861811668	23.202	-0.772841748736039	0.5080126388530575	-0.38031406781260974	-0.5390885710619292	0.3629104408760034	0.7600523169187712	2.6876	22.609	0.0	0.0	0.0
2021-10-01T23:22:28.000000	-1.3276	0.6064	-0.46785	-79.669	27.88	24.486	-1.243293959441515	0.764501700728154	-0.46785	-75.65253616747732	37.431774369224534	24.486	-1.243293959441515	0.764501700728154	-0.27185	-75.65253616747732	37.431774369224534	24.486	-0.772841748736039	0.5080126388530575	-0.38031406781260974	-0.5390885710619292	0.3629104408760034	0.7600523169187712	2.6876	22.609	0.0	0.0	0.0
2021-10-01T23:22:28.000000	-1.2932	0.59428	-0.47848	-83.178	29.581	25.826	-1.2106382363463288	0.7482579896641598	-0.47848	-78.92667129471486	39.54991533917652	25.826	-1.2106382363463288	0.7482579896641598	-0.28248	-78.92667129471486	39.54991533917652	25.826	-0.772841748736039	0.5080126388530575	-0.38031406781260974	-0.5390885710619292	0.3629104408760034	0.7600523169187712	2.6876	22.609	0.0	0.0	0.0
2021-10-01T23:22:28.000000	-1.2589	0.58198	-0.48915	-87.154	31.513	27.18	-1.1781038151605077	0.7318478879550424	-0.48915	-82.63598300938963	41.95453726442312	27.18	-1.1781038151605077	0.7318478879550424	-0.29314999999999997	-82.63598300938963	41.95453726442312	27.18	-0.772841748736039	0.5080126388530575	-0.38031406781260974	-0.5390885710619292	0.3629104408760034	0.7600523169187712	2.6876	22.609	0.0	0.0	0.0
2021-10-01T23:22:28.000000	-1.2247	0.56949	-0.49982	-91.651	33.704	28.502	-1.1456919211857428	0.7152614709529107	-0.49982	-86.83063356537687	44.680045788195486	28.502	-1.1456919211857428	0.7152614709529107	-0.30382	-86.83063356537687	44.680045788195486	28.502	-0.772841748736039	0.5080126388530575	-0.38031406781260974	-0.5390885710619292	0.3629104408760034	0.7600523169187712	2.6876	22.609	0.0	0.0	0.0
2021-10-01T23:22:28.000000	-1.1905	0.55681	-0.5104	-96.727	36.185	29.735	-1.1133033079431225	0.6984864856408466	-0.5104	-91.56438748520084	47.764314068768904	29.735	-1.1133033079431225	0.6984864856408466	-0.31439999999999996	-91.56438748520084	47.764314068768904	29.735	-0.772841748736039	0.5080126388530575	-0.38031406781260974	-0.5390885710619292	0.3629104408760034	0.7600523169187712	2.6876	22.609	0.0	0.0	0.0
2021-10-01T23:22:28.000000	-1.1563	0.54392	-0.5208	-102.44	38.986	30.821	-1.080940426036031	0.6815030827230674	-0.5208	-96.89113182155492	51.24422279962948	30.821	-1.080940426036031	0.6815030827230674	-0.32480000000000003	-96.89113182155492	51.24422279962948	30.821	-0.772841748736039	0.5080126388530575	-0.38031406781260974	-0.5390885710619292	0.3629104408760034	0.7600523169187712	2.6876	22.609	0.0	0.0	0.0
2021-10-01T23:22:28.000000	-1.1222	0.53081	-0.53093	-108.85	42.141	31.696	-1.0487037472450709	0.6643135905686005	-0.53093	-102.86624843603401	55.16086759375822	31.696	-1.0487037472450709	0.6643135905686005	-0.33493	-102.86624843603401	55.16086759375822	31.696	-0.772841748736039	0.5080126388530575	-0.38031406781260974	-0.5390885710619292	0.3629104408760034	0.7600523169187712	2.6876	22.609	0.0	0.0	0.0
2021-10-01T23:22:28.000000	-1.088	0.51746	-0.54067	-116.03	45.687	32.291	-1.016397229215803	0.6468736538478269	-0.54067	-109.55765364198405	59.55991435070283	32.291	-1.016397229215803	0.6468736538478269	-0.34467	-109.55765364198405	59.55991435070283	32.291	-0.772841748736039	0.5080126388530575	-0.38031406781260974	-0.5390885710619292	0.3629104408760034	0.7600523169187712	2.6876	22.609	0.0	0.0	0.0
2021-10-01T23:22:28.000000	-1.0538	0.50387	-0.54993	-124.04	49.665	32.529	-0.984120118427139	0.6291955255776649	-0.54993	-117.01987158981564	64.48940593696811	32.529	-0.984120118427139	0.6291955255776649	-0.35393	-117.01987158981564	64.48940593696811	32.529	-0.772841748736039	0.5080126388530575	-0.38031406781260974	-0.5390885710619292	0.3629104408760034	0.7600523169187712	2.6876	22.609	0.0	0.0	0.0
2021-10-01T23:22:28.000000	-1.0195	0.49003	-0.5586	-132.98	54.122	32.327	-0.9517743937018587	0.611257028093305	-0.5586	-125.34638984048902	70.0082412145609	32.327	-0.9517743937018587	0.611257028093305	-0.3626	-125.34638984048902	70.0082412145609	32.327	-0.772841748736039	0.5080126388530575	-0.38031406781260974	-0.5390885710619292	0.3629104408760034	0.7600523169187712	2.6876	22.609	0.0	0.0	0.0
2021-10-01T23:22:28.000000	-0.98513	0.47594	-0.56657	-142.94	59.113	31.591	-0.9193898289836355	0.5930618372998225	-0.56657	-134.6197910657199	76.18203346210912	31.591	-0.9193898289836355	0.5930618372998225	-0.37057	-134.6197910657199	76.18203346210912	31.591	-0.772841748736039	0.5080126388530575	-0.38031406781260974	-0.5390885710619292	0.3629104408760034	0.7600523169187712	2.6876	22.609	0.0	0.0	0.0
2021-10-01T23:22:28.000000	-0.95072	0.4616	-0.57376	-154.04	64.701	30.214	-0.8869961982161435	0.5746136291022933	-0.57376	-144.951451639544	83.08801158162913	30.214	-0.8869961982161435	0.5746136291022933	-0.37776000000000004	-144.951451639544	83.08801158162913	30.214	-0.772841748736039	0.5080126388530575	-0.38031406781260974	-0.5390885710619292	0.3629104408760034	0.7600523169187712	2.6876	22.609	0.0	0.0	0.0
2021-10-01T23:22:28.000000	-0.91624	0.44701	-0.58006	-166.41	70.958	28.069	-0.8545637274557087	0.5559087275956416	-0.58006	-156.46156981236552	90.81356195993122	28.069	-0.8545637274557087	0.5559087275956416	-0.38406	-156.46156981236552	90.81356195993122	28.069	-0.772841748736039	0.5080126388530575	-0.38031406781260974	-0.5390885710619292	0.3629104408760034	0.7600523169187712	2.6876	22.609	0.0	0.0	0.0
2021-10-01T23:22:28.000000	-0.8817	0.43217	-0.58537	-180.21	77.974	25.008	-0.8221023413502223	0.5369483580815593	-0.58537	-169.29791223521707	99.46761125510523	25.008	-0.8221023413502223	0.5369483580815593	-0.38936999999999994	-169.29791223521707	99.46761125510523	25.008	-0.772841748736039	0.5080126388530575	-0.38031406781260974	-0.5390885710619292	0.3629104408760034	0.7600523169187712	2.6876	22.609	0.0	0.0	0.0
2021-10-01T23:22:28.000000	-0.84711	0.4171	-0.58962	-195.65	85.849	20.853	-0.789619513944192	0.5177535951575207	-0.58962	-183.65664349689527	109.17513728159136	20.853	-0.789619513944192	0.5177535951575207	-0.39362	-183.65664349689527	109.17513728159136	20.853	-0.772841748736039	0.5080126388530575	-0.38031406781260974	-0.5390885710619292	0.3629104408760034	0.7600523169187712	2.6876	22.609	0.0	0.0	0.0
2021-10-01T23:22:28.000000	-0.8125	0.40181	-0.59272	-212.94	94.709	15.391	-0.7571437938795996	0.49833803937649224	-0.59272	-199.730742401798	120.08692193834685	15.391	-0.7571437938795996	0.49833803937649224	-0.39672	-199.730742401798	120.08692193834685	15.391	-0.772841748736039	0.5080126388530575	-0.38031406781260974	-0.5390885710619292	0.3629104408760034	0.7600523169187712	2.6876	22.609	0.0	0.0	0.0
2021-10-01T23:22:28.000000	-0.77789	0.38631	-0.5946	-232.36	104.7	8.3578	-0.7246938051505354	0.47871406598974897	-0.5946	-217.78020968617784	132.3821735319541	8.3578	-0.7246938051505354	0.47871406598974897	-0.3986	-217.78020968617784	132.3821735319541	8.3578	-0.772841748736039	0.5080126388530575	-0.38031406781260974	-0.5390885710619292	0.3629104408760034	0.7600523169187712	2.6876	22.609	0.0	0.0	0.0
2021-10-01T23:22:28.000000	-0.74331	0.37064	-0.59519	-254.25	116.0	-0.569	-0.6922944204939059	0.4589250494939311	-0.59519	-238.1206730082206	146.27921105239827	-0.569	-0.6922944204939059	0.4589250494939311	-0.39919	-238.1206730082206	146.27921105239827	-0.569	-0.772841748736039	0.5080126388530575	-0.38031406781260974	-0.5390885710619292	0.3629104408760034	0.7600523169187712	2.6876	22.609	0.0	0.0	0.0
2021-10-01T23:22:28.000000	-0.70881	0.3548	-0.59443	-279.02	128.82	-11.791	-0.6599952631491668	0.4389771163974975	-0.59443	-261.1331890657674	162.03768193954818	-11.791	-0.6599952631491668	0.4389771163974975	-0.39843	-261.1331890657674	162.03768193954818	-11.791	-0.772841748736039	0.5080126388530575	-0.38031406781260974	-0.5390885710619292	0.3629104408760034	0.7600523169187712	2.6876	22.609	0.0	0.0	0.0
