# Supplementary material for: Direct evidence of substorm-related impulsive injections of electrons at Mercury
Source: Nat Commun. 2023 Jul 18;14:4019. doi: 10.1038/s41467-023-39565-4 (PMC10354196; doi:10.1038/s41467-023-39565-4)
Supplement: Supplementary file 3 — SourceDatafile [file 41467_2023_39565_MOESM3_ESM.zip › SourceDataFile/FieldLinetracing/Final_KT17tracing_001024.txt]

2021-10-01T23:32:04.000000	-0.5882	-0.21104	0.568	468.78	160.61	-104.7	-0.6096265558637981	-0.13737752358243782	0.568	484.92721431538916	101.96007707096241	-104.7	-0.6096265558637981	-0.13737752358243782	0.764	484.92721431538916	101.96007707096241	-104.7	-0.9066514506190853	-0.1963372572688765	-0.37340973273127664	-0.6392624230304356	-0.14378678345026555	0.7554263136840569	2.8131	1.0039	0.0	0.0	0.0
2021-10-01T23:32:04.000000	-0.6235	-0.22308	0.57508	419.7	142.56	-74.896	-0.64613582615664	-0.1450014846712832	0.57508	434.00537291170724	90.05986833084921	-74.896	-0.64613582615664	-0.1450014846712832	0.77108	434.00537291170724	90.05986833084921	-74.896	-0.9066514506190853	-0.1963372572688765	-0.37340973273127664	-0.6392624230304356	-0.14378678345026555	0.7554263136840569	2.8131	1.0039	0.0	0.0	0.0
2021-10-01T23:32:04.000000	-0.65908	-0.23511	0.58065	377.3	126.99	-50.993	-0.6829217612887429	-0.15258121266486638	0.58065	390.01707111890977	79.802470737611	-50.993	-0.6829217612887429	-0.15258121266486638	0.7766500000000001	390.01707111890977	79.802470737611	-50.993	-0.9066514506190853	-0.1963372572688765	-0.37340973273127664	-0.6392624230304356	-0.14378678345026555	0.7554263136840569	2.8131	1.0039	0.0	0.0	0.0
2021-10-01T23:32:04.000000	-0.69487	-0.2471	0.58474	340.47	113.48	-31.814	-0.7199112128197935	-0.16009551073135642	0.58474	351.80921035001853	70.90705756761054	-31.814	-0.7199112128197935	-0.16009551073135642	0.78074	351.80921035001853	70.90705756761054	-31.814	-0.9066514506190853	-0.1963372572688765	-0.37340973273127664	-0.6392624230304356	-0.14378678345026555	0.7554263136840569	2.8131	1.0039	0.0	0.0	0.0
2021-10-01T23:32:04.000000	-0.73082	-0.25902	0.58737	308.29	101.7	-16.444	-0.7570508816052604	-0.16752073143553897	0.58737	318.42828804321414	63.15884319608656	-16.444	-0.7570508816052604	-0.16752073143553897	0.7833699999999999	318.42828804321414	63.15884319608656	-16.444	-0.9066514506190853	-0.1963372572688765	-0.37340973273127664	-0.6392624230304356	-0.14378678345026555	0.7554263136840569	2.8131	1.0039	0.0	0.0	0.0
2021-10-01T23:32:04.000000	-0.76687	-0.27085	0.5886	280.06	91.388	-4.1667	-0.7942787691544126	-0.1748443772917827	0.5886	289.1474759417879	56.38357296671779	-4.1667	-0.7942787691544126	-0.1748443772917827	0.7846	289.1474759417879	56.38357296671779	-4.1667	-0.9066514506190853	-0.1963372572688765	-0.37340973273127664	-0.6392624230304356	-0.14378678345026555	0.7554263136840569	2.8131	1.0039	0.0	0.0	0.0
2021-10-01T23:32:04.000000	-0.80299	-0.28257	0.58847	255.17	82.321	5.5828	-0.8315626509201931	-0.18205027490938056	0.58847	263.3340462966497	50.4346706347321	5.5828	-0.8315626509201931	-0.18205027490938056	0.78447	263.3340462966497	50.4346706347321	5.5828	-0.9066514506190853	-0.1963372572688765	-0.37340973273127664	-0.6392624230304356	-0.14378678345026555	0.7554263136840569	2.8131	1.0039	0.0	0.0	0.0
2021-10-01T23:32:04.000000	-0.83911	-0.29416	0.58704	233.15	74.321	13.255	-0.8688306037639798	-0.18912715210439296	0.58704	240.4997302867996	45.19306664718214	13.255	-0.8688306037639798	-0.18912715210439296	0.78304	240.4997302867996	45.19306664718214	13.255	-0.9066514506190853	-0.1963372572688765	-0.37340973273127664	-0.6392624230304356	-0.14378678345026555	0.7554263136840569	2.8131	1.0039	0.0	0.0	0.0
2021-10-01T23:32:04.000000	-0.87522	-0.30559	0.58438	213.6	67.243	19.21	-0.9060690271328062	-0.1960464602348383	0.58438	220.22977512205847	40.56386567731873	19.21	-0.9060690271328062	-0.1960464602348383	0.7803800000000001	220.22977512205847	40.56386567731873	19.21	-0.9066514506190853	-0.1963372572688765	-0.37340973273127664	-0.6392624230304356	-0.14378678345026555	0.7554263136840569	2.8131	1.0039	0.0	0.0	0.0
2021-10-01T23:32:04.000000	-0.91127	-0.31687	0.58057	196.19	60.962	23.74	-0.9432295230889082	-0.20282425045706673	0.58057	202.18135115086943	36.463444582332286	23.74	-0.9432295230889082	-0.20282425045706673	0.77657	202.18135115086943	36.463444582332286	23.74	-0.9066514506190853	-0.1963372572688765	-0.37340973273127664	-0.6392624230304356	-0.14378678345026555	0.7554263136840569	2.8131	1.0039	0.0	0.0	0.0
2021-10-01T23:32:04.000000	-0.94725	-0.32797	0.57569	180.66	55.379	27.083	-0.9802984910793189	-0.20943197412909664	0.57569	186.08428704131265	32.825407192087496	27.083	-0.9802984910793189	-0.20943197412909664	0.77169	186.08428704131265	32.825407192087496	27.083	-0.9066514506190853	-0.1963372572688765	-0.37340973273127664	-0.6392624230304356	-0.14378678345026555	0.7554263136840569	2.8131	1.0039	0.0	0.0	0.0
2021-10-01T23:32:04.000000	-0.98314	-0.3389	0.56983	166.77	50.407	29.435	-1.0172573071099478	-0.21588200650220285	0.56983	171.68973111928082	29.59281631053486	29.435	-1.0172573071099478	-0.21588200650220285	0.76583	171.68973111928082	29.59281631053486	29.435	-0.9066514506190853	-0.1963372572688765	-0.37340973273127664	-0.6392624230304356	-0.14378678345026555	0.7554263136840569	2.8131	1.0039	0.0	0.0	0.0
2021-10-01T23:32:04.000000	-1.0189	-0.34964	0.56308	154.35	45.975	30.959	-1.0540638219858467	-0.22215939948737026	0.56308	158.82026472861173	26.716037066407985	30.959	-1.0540638219858467	-0.22215939948737026	0.75908	158.82026472861173	26.716037066407985	30.959	-0.9066514506190853	-0.1963372572688765	-0.37340973273127664	-0.6392624230304356	-0.14378678345026555	0.7554263136840569	2.8131	1.0039	0.0	0.0	0.0
2021-10-01T23:32:04.000000	-1.0546	-0.36019	0.55553	143.22	42.023	31.793	-1.090787508242254	-0.22825557597275606	0.55553	147.2898923971132	24.157577002812598	31.793	-1.090787508242254	-0.22825557597275606	0.75153	147.2898923971132	24.157577002812598	31.793	-0.9066514506190853	-0.1963372572688765	-0.37340973273127664	-0.6392624230304356	-0.14378678345026555	0.7554263136840569	2.8131	1.0039	0.0	0.0	0.0
2021-10-01T23:32:04.000000	-1.0902	-0.37055	0.54729	133.25	38.498	32.053	-1.1273886672876048	-0.23417543716512754	0.54729	136.96309960323305	21.880764407919134	32.053	-1.1273886672876048	-0.23417543716512754	0.74329	136.96309960323305	21.880764407919134	32.053	-0.9066514506190853	-0.1963372572688765	-0.37340973273127664	-0.6392624230304356	-0.14378678345026555	0.7554263136840569	2.8131	1.0039	0.0	0.0	0.0
2021-10-01T23:32:04.000000	-1.1257	-0.38072	0.53847	124.34	35.357	31.842	-1.1638672991218988	-0.23991898306448484	0.53847	127.73537107078465	19.855176312713763	31.842	-1.1638672991218988	-0.23991898306448484	0.73447	127.73537107078465	19.855176312713763	31.842	-0.9066514506190853	-0.1963372572688765	-0.37340973273127664	-0.6392624230304356	-0.14378678345026555	0.7554263136840569	2.8131	1.0039	0.0	0.0	0.0
2021-10-01T23:32:04.000000	-1.1611	-0.39072	0.52916	116.37	32.561	31.249	-1.20022585434852	-0.24550606296661018	0.52916	119.48283234847565	18.056810210722745	31.249	-1.20022585434852	-0.24550606296661018	0.72516	119.48283234847565	18.056810210722745	31.249	-0.9066514506190853	-0.1963372572688765	-0.37340973273127664	-0.6392624230304356	-0.14378678345026555	0.7554263136840569	2.8131	1.0039	0.0	0.0	0.0
2021-10-01T23:32:04.000000	-1.1965	-0.40054	0.51949	109.27	30.076	30.358	-1.2365623541446884	-0.2509144992066942	0.51949	112.13184487531552	16.460499410958835	30.358	-1.2365623541446884	-0.2509144992066942	0.71549	112.13184487531552	16.460499410958835	30.358	-0.9066514506190853	-0.1963372572688765	-0.37340973273127664	-0.6392624230304356	-0.14378678345026555	0.7554263136840569	2.8131	1.0039	0.0	0.0	0.0
2021-10-01T23:32:04.000000	-1.2319	-0.41019	0.50955	102.95	27.874	29.24	-1.2728780238120958	-0.2561542164326281	0.50955	105.5896559755465	15.049482614553126	29.24	-1.2728780238120958	-0.2561542164326281	0.7055499999999999	105.5896559755465	15.049482614553126	29.24	-0.9066514506190853	-0.1963372572688765	-0.37340973273127664	-0.6392624230304356	-0.14378678345026555	0.7554263136840569	2.8131	1.0039	0.0	0.0	0.0
2021-10-01T23:32:04.000000	-1.2672	-0.41968	0.49944	97.355	25.926	27.966	-1.309074842173522	-0.26124739230922117	0.49944	99.79812671086077	13.801717501926225	27.966	-1.309074842173522	-0.26124739230922117	0.6954400000000001	99.79812671086077	13.801717501926225	27.966	-0.9066514506190853	-0.1963372572688765	-0.37340973273127664	-0.6392624230304356	-0.14378678345026555	0.7554263136840569	2.8131	1.0039	0.0	0.0	0.0
2021-10-01T23:32:04.000000	-1.3026	-0.42902	0.48927	92.406	24.207	26.598	-1.3453525274884828	-0.26617944545052835	0.48927	94.67578910868842	12.702072336715585	26.598	-1.3453525274884828	-0.26617944545052835	0.68527	94.67578910868842	12.702072336715585	26.598	-0.9066514506190853	-0.1963372572688765	-0.37340973273127664	-0.6392624230304356	-0.14378678345026555	0.7554263136840569	2.8131	1.0039	0.0	0.0	0.0
2021-10-01T23:32:04.000000	-1.338	-0.43822	0.4791	88.042	22.694	25.193	-1.3816130585797581	-0.27097255352135885	0.4791	90.159284623002	11.735194769091608	25.193	-1.3816130585797581	-0.27097255352135885	0.6751	90.159284623002	11.735194769091608	25.193	-0.9066514506190853	-0.1963372572688765	-0.37340973273127664	-0.6392624230304356	-0.14378678345026555	0.7554263136840569	2.8131	1.0039	0.0	0.0	0.0
2021-10-01T23:32:04.000000	-1.3734	-0.44729	0.46901	84.199	21.363	23.803	-1.4178576607490396	-0.27563664116960396	0.46901	86.18215478323755	10.88510757494313	23.803	-1.4178576607490396	-0.27563664116960396	0.66501	86.18215478323755	10.88510757494313	23.803	-0.9066514506190853	-0.1963372572688765	-0.37340973273127664	-0.6392624230304356	-0.14378678345026555	0.7554263136840569	2.8131	1.0039	0.0	0.0	0.0
2021-10-01T23:32:04.000000	-1.409	-0.45623	0.45905	80.817	20.194	22.47	-1.4542848269541513	-0.2801472023614272	0.45905	82.6824010986643	10.139313268638727	22.47	-1.4542848269541513	-0.2801472023614272	0.65505	82.6824010986643	10.139313268638727	22.47	-0.9066514506190853	-0.1963372572688765	-0.37340973273127664	-0.6392624230304356	-0.14378678345026555	0.7554263136840569	2.8131	1.0039	0.0	0.0	0.0
2021-10-01T23:32:04.000000	-1.4446	-0.46506	0.44924	77.833	19.163	21.228	-1.4906985148406526	-0.28454859242644726	0.44924	79.59455756350744	9.481712095898056	21.228	-1.4906985148406526	-0.28454859242644726	0.64524	79.59455756350744	9.481712095898056	21.228	-0.9066514506190853	-0.1963372572688765	-0.37340973273127664	-0.6392624230304356	-0.14378678345026555	0.7554263136840569	2.8131	1.0039	0.0	0.0	0.0
2021-10-01T23:32:04.000000	-1.4802	-0.47378	0.43961	75.187	18.253	20.099	-1.5270987244085439	-0.28884081136466444	0.43961	76.85699327754371	8.902783965457044	20.099	-1.5270987244085439	-0.28884081136466444	0.63561	76.85699327754371	8.902783965457044	20.099	-0.9066514506190853	-0.1963372572688765	-0.37340973273127664	-0.6392624230304356	-0.14378678345026555	0.7554263136840569	2.8131	1.0039	0.0	0.0	0.0
2021-10-01T23:32:04.000000	-1.516	-0.4824	0.43014	72.825	17.442	19.098	-1.5636851739173407	-0.2930092777901332	0.43014	74.41341947843873	8.387311281090943	19.098	-1.5636851739173407	-0.2930092777901332	0.62614	74.41341947843873	8.387311281090943	19.098	-0.9066514506190853	-0.1963372572688765	-0.37340973273127664	-0.6392624230304356	-0.14378678345026555	0.7554263136840569	2.8131	1.0039	0.0	0.0	0.0
2021-10-01T23:32:04.000000	-1.5518	-0.49092	0.42083	70.694	16.716	18.229	-1.6002593704092196	-0.29707849773669015	0.42083	72.20952011000064	7.927893634718762	18.229	-1.6002593704092196	-0.29707849773669015	0.61683	72.20952011000064	7.927893634718762	18.229	-0.9066514506190853	-0.1963372572688765	-0.37340973273127664	-0.6392624230304356	-0.14378678345026555	0.7554263136840569	2.8131	1.0039	0.0	0.0	0.0
2021-10-01T23:32:04.000000	-1.5877	-0.49935	0.41165	68.752	16.059	17.488	-1.6369217856647833	-0.3010461428353082	0.41165	70.20165116837951	7.513797856820274	17.488	-1.6369217856647833	-0.3010461428353082	0.60765	70.20165116837951	7.513797856820274	17.488	-0.9066514506190853	-0.1963372572688765	-0.37340973273127664	-0.6392624230304356	-0.14378678345026555	0.7554263136840569	2.8131	1.0039	0.0	0.0	0.0
2021-10-01T23:32:04.000000	-1.6236	-0.50769	0.40257	66.958	15.459	16.866	-1.673573173205121	-0.30492446610290547	0.40257	68.34765123519136	7.138138106862529	16.866	-1.673573173205121	-0.30492446610290547	0.59857	68.34765123519136	7.138138106862529	16.866	-0.9066514506190853	-0.1963372572688765	-0.37340973273127664	-0.6392624230304356	-0.14378678345026555	0.7554263136840569	2.8131	1.0039	0.0	0.0	0.0
2021-10-01T23:32:04.000000	-1.6595	-0.51594	0.39354	65.282	14.905	16.351	-1.710213533030232	-0.30871346753948214	0.39354	66.61639853490159	6.793673177240706	16.351	-1.710213533030232	-0.30871346753948214	0.58954	66.61639853490159	6.793673177240706	16.351	-0.9066514506190853	-0.1963372572688765	-0.37340973273127664	-0.6392624230304356	-0.14378678345026555	0.7554263136840569	2.8131	1.0039	0.0	0.0	0.0
2021-10-01T23:32:04.000000	-1.6955	-0.52411	0.38454	63.699	14.39	15.928	-1.7469433369207206	-0.312410818776011	0.38454	64.98222373659796	6.476519068660535	15.928	-1.7469433369207206	-0.312410818776011	0.5805400000000001	64.98222373659796	6.476519068660535	15.928	-0.9066514506190853	-0.1963372572688765	-0.37340973273127664	-0.6392624230304356	-0.14378678345026555	0.7554263136840569	2.8131	1.0039	0.0	0.0	0.0
2021-10-01T23:32:04.000000	-1.7315	-0.5322	0.37553	62.189	13.905	15.583	-1.7836633383976743	-0.31602877282941055	0.37553	63.42417477297546	6.180194201403598	15.583	-1.7836633383976743	-0.31602877282941055	0.57153	63.42417477297546	6.180194201403598	15.583	-0.9066514506190853	-0.1963372572688765	-0.37340973273127664	-0.6392624230304356	-0.14378678345026555	0.7554263136840569	2.8131	1.0039	0.0	0.0	0.0
2021-10-01T23:32:04.000000	-1.7675	-0.54021	0.36649	60.736	13.447	15.301	-1.8203735374610936	-0.31956732969968044	0.36649	61.926004616900634	5.9036816638094605	15.301	-1.8203735374610936	-0.31956732969968044	0.5624899999999999	61.926004616900634	5.9036816638094605	15.301	-0.9066514506190853	-0.1963372572688765	-0.37340973273127664	-0.6392624230304356	-0.14378678345026555	0.7554263136840569	2.8131	1.0039	0.0	0.0	0.0
2021-10-01T23:32:04.000000	-1.8035	-0.54814	0.35739	59.329	13.011	15.069	-1.857073934110978	-0.3230264893868209	0.35739	60.47618350484729	5.643366963793537	15.069	-1.857073934110978	-0.3230264893868209	0.55339	60.47618350484729	5.643366963793537	15.069	-0.9066514506190853	-0.1963372572688765	-0.37340973273127664	-0.6392624230304356	-0.14378678345026555	0.7554263136840569	2.8131	1.0039	0.0	0.0	0.0
2021-10-01T23:32:04.000000	-1.8395	-0.556	0.3482	57.961	12.594	14.875	-1.89376575364902	-0.32641617653872324	0.3482	59.06739659278403	5.397130418172748	14.875	-1.89376575364902	-0.32641617653872324	0.5442	59.06739659278403	5.397130418172748	14.875	-0.9066514506190853	-0.1963372572688765	-0.37340973273127664	-0.6392624230304356	-0.14378678345026555	0.7554263136840569	2.8131	1.0039	0.0	0.0	0.0
2021-10-01T23:32:04.000000	-1.8754	-0.56378	0.33891	56.624	12.194	14.712	-1.9303485242946155	-0.329738719524414	0.33891	57.69145910205955	5.163967338722319	14.712	-1.9303485242946155	-0.329738719524414	0.53491	57.69145910205955	5.163967338722319	14.712	-0.9066514506190853	-0.1963372572688765	-0.37340973273127664	-0.6392624230304356	-0.14378678345026555	0.7554263136840569	2.8131	1.0039	0.0	0.0	0.0
2021-10-01T23:32:04.000000	-1.9114	-0.57149	0.3295	55.312	11.808	14.571	-1.9670219643072797	-0.33297953695794846	0.3295	56.34204865343157	4.941635512089984	14.571	-1.9670219643072797	-0.33297953695794846	0.5255000000000001	56.34204865343157	4.941635512089984	14.571	-0.9066514506190853	-0.1963372572688765	-0.37340973273127664	-0.6392624230304356	-0.14378678345026555	0.7554263136840569	2.8131	1.0039	0.0	0.0	0.0
2021-10-01T23:32:04.000000	-1.9474	-0.57914	0.31996	54.022	11.435	14.446	-2.0036880525097933	-0.3361608065041358	0.31996	55.01606532236359	4.729510063994178	14.446	-2.0036880525097933	-0.3361608065041358	0.51596	55.01606532236359	4.729510063994178	14.446	-0.9066514506190853	-0.1963372572688765	-0.37340973273127664	-0.6392624230304356	-0.14378678345026555	0.7554263136840569	2.8131	1.0039	0.0	0.0	0.0
2021-10-01T23:32:04.000000	-1.9833	-0.58671	0.31028	52.75	11.074	14.334	-2.0402450918198607	-0.33927493188411184	0.31028	53.709416719529926	4.527088650322508	14.334	-2.0402450918198607	-0.33927493188411184	0.5062800000000001	53.709416719529926	4.527088650322508	14.334	-0.9066514506190853	-0.1963372572688765	-0.37340973273127664	-0.6392624230304356	-0.14378678345026555	0.7554263136840569	2.8131	1.0039	0.0	0.0	0.0
2021-10-01T23:32:04.000000	-2.0192	-0.59421	0.30044	51.49	10.723	14.232	-2.0767935540180846	-0.34231958472884955	0.30044	52.415902995857515	4.333121522511834	14.232	-2.0767935540180846	-0.34231958472884955	0.49644	52.415902995857515	4.333121522511834	14.232	-0.9066514506190853	-0.1963372572688765	-0.37340973273127664	-0.6392624230304356	-0.14378678345026555	0.7554263136840569	2.8131	1.0039	0.0	0.0	0.0
2021-10-01T23:32:04.000000	-2.055	-0.60165	0.29044	50.238	10.38	14.136	-2.1132354179272466	-0.3453169427031585	0.29044	51.1313092318515	4.146113871660649	14.136	-2.1132354179272466	-0.3453169427031585	0.48644	51.1313092318515	4.146113871660649	14.136	-0.9066514506190853	-0.1963372572688765	-0.37340973273127664	-0.6392624230304356	-0.14378678345026555	0.7554263136840569	2.8131	1.0039	0.0	0.0	0.0
2021-10-01T23:32:04.000000	-2.0909	-0.60903	0.28027	48.989	10.045	14.045	-2.1497691765051687	-0.348242499773202	0.28027	49.85067310356631	3.966678348614865	14.045	-2.1497691765051687	-0.348242499773202	0.47627	49.85067310356631	3.966678348614865	14.045	-0.9066514506190853	-0.1963372572688765	-0.37340973273127664	-0.6392624230304356	-0.14378678345026555	0.7554263136840569	2.8131	1.0039	0.0	0.0	0.0
2021-10-01T23:32:04.000000	-2.1267	-0.61634	0.2699	47.737	9.7151	13.956	-2.1861951114923364	-0.3511108373249255	0.2699	48.56768448477659	3.792671986501132	13.956	-2.1861951114923364	-0.3511108373249255	0.4659	48.56768448477659	3.792671986501132	13.956	-0.9066514506190853	-0.1963372572688765	-0.37340973273127664	-0.6392624230304356	-0.14378678345026555	0.7554263136840569	2.8131	1.0039	0.0	0.0	0.0
2021-10-01T23:32:04.000000	-2.1624	-0.62359	0.25935	46.476	9.3897	13.869	-2.222514448190441	-0.3539318800062201	0.25935	47.276315068646134	3.6242344874610755	13.869	-2.222514448190441	-0.3539318800062201	0.45535000000000003	47.276315068646134	3.6242344874610755	13.869	-0.9066514506190853	-0.1963372572688765	-0.37340973273127664	-0.6392624230304356	-0.14378678345026555	0.7554263136840569	2.8131	1.0039	0.0	0.0	0.0
2021-10-01T23:32:04.000000	-2.1981	-0.63077	0.24858	45.2	9.0671	13.78	-2.2588252077767037	-0.3566834501522765	0.24858	45.97040176515261	3.460413842368288	13.78	-2.2588252077767037	-0.3566834501522765	0.44458	45.97040176515261	3.460413842368288	13.78	-0.9066514506190853	-0.1963372572688765	-0.37340973273127664	-0.6392624230304356	-0.14378678345026555	0.7554263136840569	2.8131	1.0039	0.0	0.0	0.0
2021-10-01T23:32:04.000000	-2.2337	-0.6379	0.23759	43.901	8.7456	13.689	-2.2950305943755946	-0.35939765007579516	0.23759	44.64179655469545	3.3005031024347273	13.689	-2.2950305943755946	-0.35939765007579516	0.43359000000000003	44.64179655469545	3.3005031024347273	13.689	-0.9066514506190853	-0.1963372572688765	-0.37340973273127664	-0.6392624230304356	-0.14378678345026555	0.7554263136840569	2.8131	1.0039	0.0	0.0	0.0
2021-10-01T23:32:04.000000	-2.2693	-0.64496	0.22637	42.57	8.4239	13.591	-2.331227403862643	-0.3620423774640754	0.22637	43.28140796495266	3.144314834957185	13.591	-2.331227403862643	-0.3620423774640754	0.42237	43.28140796495266	3.144314834957185	13.591	-0.9066514506190853	-0.1963372572688765	-0.37340973273127664	-0.6392624230304356	-0.14378678345026555	0.7554263136840569	2.8131	1.0039	0.0	0.0	0.0
2021-10-01T23:32:04.000000	-2.3048	-0.65196	0.21489	41.199	8.1	13.486	-2.367317615060629	-0.3646398099819268	0.21489	41.88105121727293	2.990844351710879	13.486	-2.367317615060629	-0.3646398099819268	0.41089	41.88105121727293	2.990844351710879	13.486	-0.9066514506190853	-0.1963372572688765	-0.37340973273127664	-0.6392624230304356	-0.14378678345026555	0.7554263136840569	2.8131	1.0039	0.0	0.0	0.0
2021-10-01T23:32:04.000000	-2.3403	-0.65891	0.20314	39.777	7.772	13.37	-2.4034016997501553	-0.3671876192603225	0.20314	40.429576391654514	2.8395538014574955	13.37	-2.4034016997501553	-0.3671876192603225	0.39914	40.429576391654514	2.8395538014574955	13.37	-0.9066514506190853	-0.1963372572688765	-0.37340973273127664	-0.6392624230304356	-0.14378678345026555	0.7554263136840569	2.8131	1.0039	0.0	0.0	0.0
2021-10-01T23:32:04.000000	-2.3756	-0.66579	0.19109	38.29	7.4377	13.243	-2.439278714370015	-0.36969046203731615	0.19109	38.912819414677536	2.6899751840295263	13.243	-2.439278714370015	-0.36969046203731615	0.38709000000000005	38.912819414677536	2.6899751840295263	13.243	-0.9066514506190853	-0.1963372572688765	-0.37340973273127664	-0.6392624230304356	-0.14378678345026555	0.7554263136840569	2.8131	1.0039	0.0	0.0	0.0
2021-10-01T23:32:04.000000	-2.4108	-0.67262	0.17872	36.723	7.0943	13.102	-2.4750503560025043	-0.37215593459177226	0.17872	37.31555023003151	2.5411675505551763	13.102	-2.4750503560025043	-0.37215593459177226	0.37472	37.31555023003151	2.5411675505551763	13.102	-0.9066514506190853	-0.1963372572688765	-0.37340973273127664	-0.6392624230304356	-0.14378678345026555	0.7554263136840569	2.8131	1.0039	0.0	0.0	0.0
2021-10-01T23:32:04.000000	-2.446	-0.67939	0.16597	35.054	6.7379	12.947	-2.5108146458248424	-0.3745618592588813	0.16597	35.61545674469603	2.3919559520789004	12.947	-2.5108146458248424	-0.3745618592588813	0.36197	35.61545674469603	2.3919559520789004	12.947	-0.9066514506190853	-0.1963372572688765	-0.37340973273127664	-0.6392624230304356	-0.14378678345026555	0.7554263136840569	2.8131	1.0039	0.0	0.0	0.0
2021-10-01T23:32:04.000000	-2.4809	-0.68609	0.1528	33.255	6.3637	12.777	-2.5462726190986023	-0.37693507044150665	0.1528	33.784161799763694	2.2410074023500375	12.777	-2.5462726190986023	-0.37693507044150665	0.3488	33.784161799763694	2.2410074023500375	12.777	-0.9066514506190853	-0.1963372572688765	-0.37340973273127664	-0.6392624230304356	-0.14378678345026555	0.7554263136840569	2.8131	1.0039	0.0	0.0	0.0
2021-10-01T23:32:04.000000	-2.5157	-0.69274	0.13913	31.288	5.9644	12.591	-2.581625219384991	-0.37927091140159447	0.13913	31.783057263012953	2.085733054836958	12.591	-2.581625219384991	-0.37927091140159447	0.33513000000000004	31.783057263012953	2.085733054836958	12.591	-0.9066514506190853	-0.1963372572688765	-0.37340973273127664	-0.6392624230304356	-0.14378678345026555	0.7554263136840569	2.8131	1.0039	0.0	0.0	0.0
2021-10-01T23:32:04.000000	-2.5503	-0.69932	0.12484	29.096	5.5298	12.392	-2.6167707496017134	-0.38156178586028033	0.12484	29.5543228337384	1.9229939883340514	12.392	-2.6167707496017134	-0.38156178586028033	0.32084	29.5543228337384	1.9229939883340514	12.392	-0.9066514506190853	-0.1963372572688765	-0.37340973273127664	-0.6392624230304356	-0.14378678345026555	0.7554263136840569	2.8131	1.0039	0.0	0.0	0.0
2021-10-01T23:32:04.000000	-2.5845	-0.70581	0.10974	26.597	5.0441	12.179	-2.6515082661875615	-0.38381235055561863	0.10974	27.014640422559236	1.7471567330462126	12.179	-2.6515082661875615	-0.38381235055561863	0.30574	27.014640422559236	1.7471567330462126	12.179	-0.9066514506190853	-0.1963372572688765	-0.37340973273127664	-0.6392624230304356	-0.14378678345026555	0.7554263136840569	2.8131	1.0039	0.0	0.0	0.0
2021-10-01T23:32:04.000000	-2.6182	-0.71221	0.093554	23.657	4.482	11.956	-2.6857385226636246	-0.38603485850452746	0.093554	24.027919734453246	1.5495309724791944	11.956	-2.6857385226636246	-0.38603485850452746	0.289554	24.027919734453246	1.5495309724791944	11.956	-0.9066514506190853	-0.1963372572688765	-0.37340973273127664	-0.6392624230304356	-0.14378678345026555	0.7554263136840569	2.8131	1.0039	0.0	0.0	0.0
2021-10-01T23:32:04.000000	-2.6403	-0.71639	0.081905	21.348	4.0443	11.803	-2.708184170610327	-0.3874754445841099	0.081905	21.68268708132736	1.3980512949243717	11.803	-2.708184170610327	-0.3874754445841099	0.277905	21.68268708132736	1.3980512949243717	11.803	-0.9066514506190853	-0.1963372572688765	-0.37340973273127664	-0.6392624230304356	-0.14378678345026555	0.7554263136840569	2.8131	1.0039	0.0	0.0	0.0
2021-10-01T23:32:04.000000	-2.6619	-0.72048	0.069277	18.637	3.5326	11.649	-2.730122558447244	-0.38888797391726304	0.069277	18.92941635045631	1.2223863509861381	11.649	-2.730122558447244	-0.38888797391726304	0.265277	18.92941635045631	1.2223863509861381	11.649	-0.9066514506190853	-0.1963372572688765	-0.37340973273127664	-0.6392624230304356	-0.14378678345026555	0.7554263136840569	2.8131	1.0039	0.0	0.0	0.0
2021-10-01T23:32:04.000000	-2.6758	-0.72311	0.060103	16.522	3.1339	11.547	-2.744240073360942	-0.3897949869610082	0.060103	16.78150054301754	1.0858419473855374	11.547	-2.744240073360942	-0.3897949869610082	0.256103	16.78150054301754	1.0858419473855374	11.547	-0.9066514506190853	-0.1963372572688765	-0.37340973273127664	-0.6392624230304356	-0.14378678345026555	0.7554263136840569	2.8131	1.0039	0.0	0.0	0.0
2021-10-01T23:32:04.000000	-2.6891	-0.72564	0.050086	14.071	2.6714	11.448	-2.7577498563842497	-0.39067627162735097	0.050086	14.292299141641092	0.9271484270844892	11.448	-2.7577498563842497	-0.39067627162735097	0.246086	14.292299141641092	0.9271484270844892	11.448	-0.9066514506190853	-0.1963372572688765	-0.37340973273127664	-0.6392624230304356	-0.14378678345026555	0.7554263136840569	2.8131	1.0039	0.0	0.0	0.0
2021-10-01T23:32:04.000000	-2.7015	-0.728	0.038895	11.16	2.121	11.354	-2.7703455909685903	-0.39149911443180796	0.038895	11.335793535398977	0.7375811296438648	11.354	-2.7703455909685903	-0.39149911443180796	0.23489500000000002	11.335793535398977	0.7375811296438648	11.354	-0.9066514506190853	-0.1963372572688765	-0.37340973273127664	-0.6392624230304356	-0.14378678345026555	0.7554263136840569	2.8131	1.0039	0.0	0.0	0.0
2021-10-01T23:32:04.000000	-2.7122	-0.73003	0.026029	7.6115	1.4483	11.272	-2.7812137004556	-0.3922027451434659	0.026029	7.731606186402775	0.5047483713478793	11.272	-2.7812137004556	-0.3922027451434659	0.222029	7.731606186402775	0.5047483713478793	11.272	-0.9066514506190853	-0.1963372572688765	-0.37340973273127664	-0.6392624230304356	-0.14378678345026555	0.7554263136840569	2.8131	1.0039	0.0	0.0	0.0
2021-10-01T23:32:04.000000	-2.7195	-0.73142	0.010956	3.2469	0.61835	11.216	-2.7886290103513285	-0.3926878009653085	0.010956	3.298200453902983	0.2158473960328311	11.216	-2.7886290103513285	-0.3926878009653085	0.206956	3.298200453902983	0.2158473960328311	11.216	-0.9066514506190853	-0.1963372572688765	-0.37340973273127664	-0.6392624230304356	-0.14378678345026555	0.7554263136840569	2.8131	1.0039	0.0	0.0	0.0
2021-10-01T23:32:04.000000	-2.7207	-0.73164	-0.0057422	-1.7054	-0.32483	11.207	-2.789846924735491	-0.3927591070158957	-0.0057422	-1.732350926218308	-0.11341938692556153	11.207	-2.789846924735491	-0.3927591070158957	0.1902578	-1.732350926218308	-0.11341938692556153	11.207	-0.9066514506190853	-0.1963372572688765	-0.37340973273127664	-0.6392624230304356	-0.14378678345026555	0.7554263136840569	2.8131	1.0039	0.0	0.0	0.0
2021-10-01T23:32:04.000000	-2.715	-0.73057	-0.021505	-6.3207	-1.2031	11.251	-2.78405876815649	-0.3923955916558791	-0.021505	-6.4204882391250155	-0.4195579474367681	11.251	-2.78405876815649	-0.3923955916558791	0.174495	-6.4204882391250155	-0.4195579474367681	11.251	-0.9066514506190853	-0.1963372572688765	-0.37340973273127664	-0.6392624230304356	-0.14378678345026555	0.7554263136840569	2.8131	1.0039	0.0	0.0	0.0
2021-10-01T23:32:04.000000	-2.7051	-0.72869	-0.035027	-10.114	-1.923	11.327	-2.7740030100261532	-0.39174280652724275	-0.035027	-10.273414392482852	-0.6692396583632758	11.327	-2.7740030100261532	-0.39174280652724275	0.160973	-10.273414392482852	-0.6692396583632758	11.327	-0.9066514506190853	-0.1963372572688765	-0.37340973273127664	-0.6392624230304356	-0.14378678345026555	0.7554263136840569	2.8131	1.0039	0.0	0.0	0.0
2021-10-01T23:32:04.000000	-2.6932	-0.72641	-0.046686	-13.205	-2.5079	11.417	-2.761913310249907	-0.39093809582132416	-0.046686	-13.412790951603101	-0.8709915605756415	11.417	-2.761913310249907	-0.39093809582132416	0.149314	-13.412790951603101	-0.8709915605756415	11.417	-0.9066514506190853	-0.1963372572688765	-0.37340973273127664	-0.6392624230304356	-0.14378678345026555	0.7554263136840569	2.8131	1.0039	0.0	0.0	0.0
2021-10-01T23:32:04.000000	-2.6801	-0.72393	-0.057032	-15.787	-2.9952	11.515	-2.748608146692881	-0.39008192836060074	-0.057032	-16.035043988549802	-1.0382467554839236	11.515	-2.748608146692881	-0.39008192836060074	0.138968	-16.035043988549802	-1.0382467554839236	11.515	-0.9066514506190853	-0.1963372572688765	-0.37340973273127664	-0.6392624230304356	-0.14378678345026555	0.7554263136840569	2.8131	1.0039	0.0	0.0	0.0
2021-10-01T23:32:04.000000	-2.6521	-0.71863	-0.075172	-19.93	-3.7766	11.719	-2.7201697227008945	-0.3882527097153821	-0.075172	-20.24257068406711	-1.3061162507781066	11.719	-2.7201697227008945	-0.3882527097153821	0.120828	-20.24257068406711	-1.3061162507781066	11.719	-0.9066514506190853	-0.1963372572688765	-0.37340973273127664	-0.6392624230304356	-0.14378678345026555	0.7554263136840569	2.8131	1.0039	0.0	0.0	0.0
2021-10-01T23:32:04.000000	-2.6229	-0.7131	-0.091159	-23.196	-4.3945	11.924	-2.6905121590230543	-0.3863422603716852	-0.091159	-23.559672076866132	-1.5191767114244485	11.924	-2.6905121590230543	-0.3863422603716852	0.104841	-23.559672076866132	-1.5191767114244485	11.924	-0.9066514506190853	-0.1963372572688765	-0.37340973273127664	-0.6392624230304356	-0.14378678345026555	0.7554263136840569	2.8131	1.0039	0.0	0.0	0.0
2021-10-01T23:32:04.000000	-2.5931	-0.70744	-0.10578	-25.904	-4.911	12.124	-2.660243187549749	-0.38437630870691236	-0.10578	-26.310553558181894	-1.6999730768579981	12.124	-2.660243187549749	-0.38437630870691236	0.09022000000000001	-26.310553558181894	-1.6999730768579981	12.124	-0.9066514506190853	-0.1963372572688765	-0.37340973273127664	-0.6392624230304356	-0.14378678345026555	0.7554263136840569	2.8131	1.0039	0.0	0.0	0.0
2021-10-01T23:32:04.000000	-2.5627	-0.70169	-0.11946	-28.23	-5.3604	12.316	-2.6293677094877457	-0.3823945533126285	-0.11946	-28.674091715702232	-1.8609815795694056	12.316	-2.6293677094877457	-0.3823945533126285	0.07654000000000001	-28.674091715702232	-1.8609815795694056	12.316	-0.9066514506190853	-0.1963372572688765	-0.37340973273127664	-0.6392624230304356	-0.14378678345026555	0.7554263136840569	2.8131	1.0039	0.0	0.0	0.0
2021-10-01T23:32:04.000000	-2.5321	-0.69587	-0.13244	-30.281	-5.7635	12.498	-2.5982851613560762	-0.38036783141694264	-0.13244	-30.75902890938182	-2.009734759069807	12.498	-2.5982851613560762	-0.38036783141694264	0.06356	-30.75902890938182	-2.009734759069807	12.498	-0.9066514506190853	-0.1963372572688765	-0.37340973273127664	-0.6392624230304356	-0.14378678345026555	0.7554263136840569	2.8131	1.0039	0.0	0.0	0.0
2021-10-01T23:32:04.000000	-2.5013	-0.68999	-0.14487	-32.127	-6.1336	12.67	-2.5669967684564323	-0.37830606766774616	-0.14487	-32.636467325709084	-2.1508552852117075	12.67	-2.5669967684564323	-0.37830606766774616	0.05113000000000001	-32.636467325709084	-2.1508552852117075	12.67	-0.9066514506190853	-0.1963372572688765	-0.37340973273127664	-0.6392624230304356	-0.14378678345026555	0.7554263136840569	2.8131	1.0039	0.0	0.0	0.0
2021-10-01T23:32:04.000000	-2.4703	-0.68406	-0.15685	-33.817	-6.4795	12.83	-2.535503756090505	-0.3762191867129303	-0.15685	-34.35611600483964	-2.287072869849407	12.83	-2.535503756090505	-0.3762191867129303	0.03915000000000002	-34.35611600483964	-2.287072869849407	12.83	-0.9066514506190853	-0.1963372572688765	-0.37340973273127664	-0.6392624230304356	-0.14378678345026555	0.7554263136840569	2.8131	1.0039	0.0	0.0	0.0
2021-10-01T23:32:04.000000	-2.4392	-0.67809	-0.16846	-35.384	-6.8077	12.978	-2.5039065960388993	-0.374104860183468	-0.16846	-35.95152273091409	-2.420795038529154	12.978	-2.5039065960388993	-0.374104860183468	0.02754000000000001	-35.95152273091409	-2.420795038529154	12.978	-0.9066514506190853	-0.1963372572688765	-0.37340973273127664	-0.6392624230304356	-0.14378678345026555	0.7554263136840569	2.8131	1.0039	0.0	0.0	0.0
2021-10-01T23:32:04.000000	-2.408	-0.67207	-0.17974	-36.854	-7.1226	13.114	-2.472204062999922	-0.37195316343146806	-0.17974	-37.449030721193914	-2.5532028519243264	13.114	-2.472204062999922	-0.37195316343146806	0.016259999999999997	-37.449030721193914	-2.5532028519243264	13.114	-0.9066514506190853	-0.1963372572688765	-0.37340973273127664	-0.6392624230304356	-0.14378678345026555	0.7554263136840569	2.8131	1.0039	0.0	0.0	0.0
2021-10-01T23:32:04.000000	-2.3766	-0.666	-0.19073	-38.245	-7.4277	13.239	-2.440296910494662	-0.3697763494738487	-0.19073	-38.866933197475376	-2.6855643937515525	13.239	-2.440296910494662	-0.3697763494738487	0.005269999999999997	-38.866933197475376	-2.6855643937515525	13.239	-0.9066514506190853	-0.1963372572688765	-0.37340973273127664	-0.6392624230304356	-0.14378678345026555	0.7554263136840569	2.8131	1.0039	0.0	0.0	0.0
2021-10-01T23:32:04.000000	-2.3452	-0.65988	-0.20146	-39.571	-7.7254	13.353	-2.4083836314809433	-0.36754991227677325	-0.20146	-40.219418739212195	-2.818546157136163	13.353	-2.4083836314809433	-0.36754991227677325	-0.005459999999999993	-40.219418739212195	-2.818546157136163	13.353	-0.9066514506190853	-0.1963372572688765	-0.37340973273127664	-0.6392624230304356	-0.14378678345026555	0.7554263136840569	2.8131	1.0039	0.0	0.0	0.0
2021-10-01T23:32:04.000000	-2.3138	-0.65372	-0.21196	-40.846	-8.0178	13.458	-2.376465451260457	-0.36528377648813304	-0.21196	-41.520639166807285	-2.9525168957667534	13.458	-2.376465451260457	-0.36528377648813304	-0.015960000000000002	-41.520639166807285	-2.9525168957667534	13.458	-0.9066514506190853	-0.1963372572688765	-0.37340973273127664	-0.6392624230304356	-0.14378678345026555	0.7554263136840569	2.8131	1.0039	0.0	0.0	0.0
2021-10-01T23:32:04.000000	-2.2822	-0.64751	-0.22223	-42.077	-8.3066	13.554	-2.3443426515736876	-0.3629925234938737	-0.22223	-42.77775003507212	-3.0883060886005467	13.554	-2.3443426515736876	-0.3629925234938737	-0.026230000000000003	-42.77775003507212	-3.0883060886005467	13.554	-0.9066514506190853	-0.1963372572688765	-0.37340973273127664	-0.6392624230304356	-0.14378678345026555	0.7554263136840569	2.8131	1.0039	0.0	0.0	0.0
2021-10-01T23:32:04.000000	-2.2506	-0.64125	-0.2323	-43.274	-8.5932	13.643	-2.3122137253784594	-0.3606516472601582	-0.2323	-44.000847534134714	-3.226077884650482	13.643	-2.3122137253784594	-0.3606516472601582	-0.0363	-44.000847534134714	-3.226077884650482	13.643	-0.9066514506190853	-0.1963372572688765	-0.37340973273127664	-0.6392624230304356	-0.14378678345026555	0.7554263136840569	2.8131	1.0039	0.0	0.0	0.0
2021-10-01T23:32:04.000000	-2.219	-0.63495	-0.24218	-44.443	-8.8789	13.727	-2.2800798979764636	-0.35827107243487794	-0.24218	-45.19604574194972	-3.3663873071273223	13.727	-2.2800798979764636	-0.35827107243487794	-0.04618	-45.19604574194972	-3.3663873071273223	13.727	-0.9066514506190853	-0.1963372572688765	-0.37340973273127664	-0.6392624230304356	-0.14378678345026555	0.7554263136840569	2.8131	1.0039	0.0	0.0	0.0
2021-10-01T23:32:04.000000	-2.1873	-0.6286	-0.25187	-45.59	-9.1648	13.808	-2.2478406975870975	-0.35585312738706004	-0.25187	-46.36943423043797	-3.5095908862839984	13.808	-2.2478406975870975	-0.35585312738706004	-0.055869999999999975	-46.36943423043797	-3.5095908862839984	13.808	-0.9066514506190853	-0.1963372572688765	-0.37340973273127664	-0.6392624230304356	-0.14378678345026555	0.7554263136840569	2.8131	1.0039	0.0	0.0	0.0
2021-10-01T23:32:04.000000	-2.1555	-0.6222	-0.2614	-46.72	-9.4521	13.886	-2.21549612421036	-0.3533978121167044	-0.2614	-47.526122359748044	-3.6562669290215464	13.886	-2.21549612421036	-0.3533978121167044	-0.06540000000000001	-47.526122359748044	-3.6562669290215464	13.886	-0.9066514506190853	-0.1963372572688765	-0.37340973273127664	-0.6392624230304356	-0.14378678345026555	0.7554263136840569	2.8131	1.0039	0.0	0.0	0.0
2021-10-01T23:32:04.000000	-2.1237	-0.61575	-0.27075	-47.839	-9.7418	13.964	-2.183145424325163	-0.35089287360689303	-0.27075	-48.67218744878386	-3.8066727191139824	13.964	-2.183145424325163	-0.35089287360689303	-0.07474999999999998	-48.67218744878386	-3.8066727191139824	13.964	-0.9066514506190853	-0.1963372572688765	-0.37340973273127664	-0.6392624230304356	-0.14378678345026555	0.7554263136840569	2.8131	1.0039	0.0	0.0	0.0
2021-10-01T23:32:04.000000	-2.0919	-0.60925	-0.27996	-48.952	-10.035	14.042	-2.1507885979315073	-0.3483383118576256	-0.27996	-49.8127266046771	-3.961287316983431	14.042	-2.1507885979315073	-0.3483383118576256	-0.08395999999999998	-49.8127266046771	-3.961287316983431	14.042	-0.9066514506190853	-0.1963372572688765	-0.37340973273127664	-0.6392624230304356	-0.14378678345026555	0.7554263136840569	2.8131	1.0039	0.0	0.0	0.0
2021-10-01T23:32:04.000000	-2.0601	-0.6027	-0.28902	-50.062	-10.333	14.123	-2.1184256450293923	-0.34573412686890226	-0.28902	-50.95087651101507	-4.121033336348196	14.123	-2.1184256450293923	-0.34573412686890226	-0.09301999999999999	-50.95087651101507	-4.121033336348196	14.123	-0.9066514506190853	-0.1963372572688765	-0.37340973273127664	-0.6392624230304356	-0.14378678345026555	0.7554263136840569	2.8131	1.0039	0.0	0.0	0.0
2021-10-01T23:32:04.000000	-2.0282	-0.5961	-0.29794	-51.174	-10.636	14.207	-2.0859573191399066	-0.3430925716576413	-0.29794	-52.09162399777718	-4.285496619320187	14.207	-2.0859573191399066	-0.3430925716576413	-0.10193999999999998	-52.09162399777718	-4.285496619320187	14.207	-0.9066514506190853	-0.1963372572688765	-0.37340973273127664	-0.6392624230304356	-0.14378678345026555	0.7554263136840569	2.8131	1.0039	0.0	0.0	0.0
2021-10-01T23:32:04.000000	-1.9963	-0.58944	-0.30673	-52.291	-10.946	14.296	-2.0534816414402695	-0.3403914685590331	-0.30673	-53.23819151966916	-4.456294504970097	14.296	-2.0534816414402695	-0.3403914685590331	-0.11073	-53.23819151966916	-4.456294504970097	14.296	-0.9066514506190853	-0.1963372572688765	-0.37340973273127664	-0.6392624230304356	-0.14378678345026555	0.7554263136840569	2.8131	1.0039	0.0	0.0	0.0
2021-10-01T23:32:04.000000	-1.9644	-0.58274	-0.31539	-53.417	-11.263	14.392	-2.0210010625338657	-0.3376506668688603	-0.31539	-54.39454893584748	-4.632936872621194	14.392	-2.0210010625338657	-0.3376506668688603	-0.11939	-54.39454893584748	-4.632936872621194	14.392	-0.9066514506190853	-0.1963372572688765	-0.37340973273127664	-0.6392624230304356	-0.14378678345026555	0.7554263136840569	2.8131	1.0039	0.0	0.0	0.0
2021-10-01T23:32:04.000000	-1.9325	-0.57598	-0.32394	-54.555	-11.589	14.496	-1.9885131318173106	-0.3348503172913403	-0.32394	-55.56391870101787	-4.817041061344167	14.496	-1.9885131318173106	-0.3348503172913403	-0.12794	-55.56391870101787	-4.817041061344167	14.496	-0.9066514506190853	-0.1963372572688765	-0.37340973273127664	-0.6392624230304356	-0.14378678345026555	0.7554263136840569	2.8131	1.0039	0.0	0.0	0.0
2021-10-01T23:32:04.000000	-1.9005	-0.56916	-0.33237	-55.708	-11.924	14.612	-1.9559186028116928	-0.3320026728433914	-0.33237	-56.74927820954769	-5.00823948063147	14.612	-1.9559186028116928	-0.3320026728433914	-0.13637	-56.74927820954769	-5.00823948063147	14.612	-0.9066514506190853	-0.1963372572688765	-0.37340973273127664	-0.6392624230304356	-0.14378678345026555	0.7554263136840569	2.8131	1.0039	0.0	0.0	0.0
2021-10-01T23:32:04.000000	-1.8685	-0.56229	-0.34071	-56.879	-12.27	14.741	-1.9233179472976156	-0.32910540515598663	-0.34071	-57.95384991614264	-5.208149469553793	14.741	-1.9233179472976156	-0.32910540515598663	-0.14471	-57.95384991614264	-5.208149469553793	14.741	-0.9066514506190853	-0.1963372572688765	-0.37340973273127664	-0.6392624230304356	-0.14378678345026555	0.7554263136840569	2.8131	1.0039	0.0	0.0	0.0
2021-10-01T23:32:04.000000	-1.8365	-0.55536	-0.34895	-58.071	-12.628	14.89	-1.8907099399733878	-0.3261485895812347	-0.34895	-59.180733745339275	-5.417395902392705	14.89	-1.8907099399733878	-0.3261485895812347	-0.15294999999999997	-59.180733745339275	-5.417395902392705	14.89	-0.9066514506190853	-0.1963372572688765	-0.37340973273127664	-0.6392624230304356	-0.14378678345026555	0.7554263136840569	2.8131	1.0039	0.0	0.0	0.0
2021-10-01T23:32:04.000000	-1.8045	-0.54838	-0.35712	-59.288	-12.999	15.062	-1.8580958061407005	-0.32314215076702685	-0.35712	-60.43402208646324	-5.636481123260597	15.062	-1.8580958061407005	-0.32314215076702685	-0.16111999999999999	-60.43402208646324	-5.636481123260597	15.062	-0.9066514506190853	-0.1963372572688765	-0.37340973273127664	-0.6392624230304356	-0.14378678345026555	0.7554263136840569	2.8131	1.0039	0.0	0.0	0.0
2021-10-01T23:32:04.000000	-1.7725	-0.54133	-0.36522	-60.535	-13.385	15.265	-1.8254730951961706	-0.32006623941758083	-0.36522	-61.7189223237985	-5.866777410889791	15.265	-1.8254730951961706	-0.32006623941758083	-0.16921999999999998	-61.7189223237985	-5.866777410889791	15.265	-0.9066514506190853	-0.1963372572688765	-0.37340973273127664	-0.6392624230304356	-0.14378678345026555	0.7554263136840569	2.8131	1.0039	0.0	0.0	0.0
2021-10-01T23:32:04.000000	-1.7405	-0.53423	-0.37326	-61.818	-13.788	15.506	-1.7928442577431816	-0.31694070482867875	-0.37326	-63.04163430641813	-6.109534513843433	15.506	-1.7928442577431816	-0.31694070482867875	-0.17725999999999997	-63.04163430641813	-6.109534513843433	15.506	-0.9066514506190853	-0.1963372572688765	-0.37340973273127664	-0.6392624230304356	-0.14378678345026555	0.7554263136840569	2.8131	1.0039	0.0	0.0	0.0
2021-10-01T23:32:04.000000	-1.7086	-0.52706	-0.38127	-63.143	-14.21	15.795	-1.7603060896572618	-0.3137334446876202	-0.38127	-64.40835788339521	-6.366002180684661	15.795	-1.7603060896572618	-0.3137334446876202	-0.18527	-64.40835788339521	-6.366002180684661	15.795	-0.9066514506190853	-0.1963372572688765	-0.37340973273127664	-0.6392624230304356	-0.14378678345026555	0.7554263136840569	2.8131	1.0039	0.0	0.0	0.0
2021-10-01T23:32:04.000000	-1.6766	-0.51983	-0.38927	-64.521	-14.657	16.14	-1.727661323282279	-0.3104788896761327	-0.38927	-65.83074534842513	-6.640787368287182	16.14	-1.727661323282279	-0.3104788896761327	-0.19327	-65.83074534842513	-6.640787368287182	16.14	-0.9066514506190853	-0.1963372572688765	-0.37340973273127664	-0.6392624230304356	-0.14378678345026555	0.7554263136840569	2.8131	1.0039	0.0	0.0	0.0
2021-10-01T23:32:04.000000	-1.6446	-0.51253	-0.39728	-65.965	-15.13	16.552	-1.6950079797954536	-0.307154862129407	-0.39728	-67.32182127393563	-6.93328964924074	16.552	-1.6950079797954536	-0.307154862129407	-0.20128000000000001	-67.32182127393563	-6.93328964924074	16.552	-0.9066514506190853	-0.1963372572688765	-0.37340973273127664	-0.6392624230304356	-0.14378678345026555	0.7554263136840569	2.8131	1.0039	0.0	0.0	0.0
2021-10-01T23:32:04.000000	-1.6127	-0.50517	-0.40532	-67.489	-15.636	17.043	-1.662446530977389	-0.30375903367841584	-0.40532	-68.89633787815862	-7.248740854700609	17.043	-1.662446530977389	-0.30375903367841584	-0.20932	-68.89633787815862	-7.248740854700609	17.043	-0.9066514506190853	-0.1963372572688765	-0.37340973273127664	-0.6392624230304356	-0.14378678345026555	0.7554263136840569	2.8131	1.0039	0.0	0.0	0.0
2021-10-01T23:32:04.000000	-1.5808	-0.49774	-0.41341	-69.113	-16.181	17.621	-1.6298765050474817	-0.3002937326921865	-0.41341	-70.57487963789158	-7.590645170017854	17.621	-1.6298765050474817	-0.3002937326921865	-0.21741	-70.57487963789158	-7.590645170017854	17.621	-0.9066514506190853	-0.1963372572688765	-0.37340973273127664	-0.6392624230304356	-0.14378678345026555	0.7554263136840569	2.8131	1.0039	0.0	0.0	0.0
2021-10-01T23:32:04.000000	-1.5489	-0.49024	-0.42159	-70.86	-16.772	18.294	-1.5972979020057314	-0.29675895917071876	-0.42159	-72.38113095446852	-7.963131654825107	18.294	-1.5972979020057314	-0.29675895917071876	-0.22559	-72.38113095446852	-7.963131654825107	18.294	-0.9066514506190853	-0.1963372572688765	-0.37340973273127664	-0.6392624230304356	-0.14378678345026555	0.7554263136840569	2.8131	1.0039	0.0	0.0	0.0
2021-10-01T23:32:04.000000	-1.5171	-0.48266	-0.42986	-72.758	-17.42	19.07	-1.5648087430293585	-0.29313253544920326	-0.42986	-74.34422867384576	-8.373686577065563	19.07	-1.5648087430293585	-0.29313253544920326	-0.23386	-74.34422867384576	-8.373686577065563	19.07	-0.9066514506190853	-0.1963372572688765	-0.37340973273127664	-0.6392624230304356	-0.14378678345026555	0.7554263136840569	2.8131	1.0039	0.0	0.0	0.0
2021-10-01T23:32:04.000000	-1.4853	-0.475	-0.43826	-74.838	-18.133	19.95	-1.5323097816394513	-0.28942671454455837	-0.43826	-76.49591944583943	-8.826451219807506	19.95	-1.5323097816394513	-0.28942671454455837	-0.24225999999999998	-76.49591944583943	-8.826451219807506	19.95	-0.9066514506190853	-0.1963372572688765	-0.37340973273127664	-0.6392624230304356	-0.14378678345026555	0.7554263136840569	2.8131	1.0039	0.0	0.0	0.0
2021-10-01T23:32:04.000000	-1.4535	-0.46727	-0.4468	-77.136	-18.923	20.932	-1.499802243137701	-0.2856514211046752	-0.4468	-78.87340236488802	-9.328924074429796	20.932	-1.499802243137701	-0.2856514211046752	-0.25079999999999997	-78.87340236488802	-9.328924074429796	20.932	-0.9066514506190853	-0.1963372572688765	-0.37340973273127664	-0.6392624230304356	-0.14378678345026555	0.7554263136840569	2.8131	1.0039	0.0	0.0	0.0
2021-10-01T23:32:04.000000	-1.4219	-0.45945	-0.45547	-79.69	-19.805	22.007	-1.4674821698785478	-0.28176229979993483	-0.45547	-81.51622904551573	-9.891335966340277	22.007	-1.4674821698785478	-0.28176229979993483	-0.25947	-81.51622904551573	-9.891335966340277	22.007	-0.9066514506190853	-0.1963372572688765	-0.37340973273127664	-0.6392624230304356	-0.14378678345026555	0.7554263136840569	2.8131	1.0039	0.0	0.0	0.0
2021-10-01T23:32:04.000000	-1.3903	-0.45154	-0.46427	-82.542	-20.79	23.162	-1.4351510689041687	-0.2777838566641737	-0.46427	-84.46743084072656	-10.519457741113586	23.162	-1.4351510689041687	-0.2777838566641737	-0.26827	-84.46743084072656	-10.519457741113586	23.162	-0.9066514506190853	-0.1963372572688765	-0.37340973273127664	-0.6392624230304356	-0.14378678345026555	0.7554263136840569	2.8131	1.0039	0.0	0.0	0.0
2021-10-01T23:32:04.000000	-1.3587	-0.44354	-0.47318	-85.733	-21.894	24.375	-1.4028089402145627	-0.27371609169739197	-0.47318	-87.7696592895813	-11.224145098439134	24.375	-1.4028089402145627	-0.27371609169739197	-0.27718	-87.7696592895813	-11.224145098439134	24.375	-0.9066514506190853	-0.1963372572688765	-0.37340973273127664	-0.6392624230304356	-0.14378678345026555	0.7554263136840569	2.8131	1.0039	0.0	0.0	0.0
2021-10-01T23:32:04.000000	-1.3272	-0.43544	-0.48218	-89.308	-23.133	25.62	-1.3705538049869506	-0.2695368272347801	-0.48218	-91.46953579029719	-12.015763617329617	25.62	-1.3705538049869506	-0.2695368272347801	-0.28618	-91.46953579029719	-12.015763617329617	25.62	-0.9066514506190853	-0.1963372572688765	-0.37340973273127664	-0.6392624230304356	-0.14378678345026555	0.7554263136840569	2.8131	1.0039	0.0	0.0	0.0
2021-10-01T23:32:04.000000	-1.2958	-0.42723	-0.49123	-93.311	-24.521	26.866	-1.3383844379196403	-0.2652361386284471	-0.49123	-95.612444215964	-12.902816477388658	26.866	-1.3383844379196403	-0.2652361386284471	-0.29523	-95.612444215964	-12.902816477388658	26.866	-0.9066514506190853	-0.1963372572688765	-0.37340973273127664	-0.6392624230304356	-0.14378678345026555	0.7554263136840569	2.8131	1.0039	0.0	0.0	0.0
2021-10-01T23:32:04.000000	-1.2643	-0.41891	-0.50027	-97.786	-26.075	28.074	-1.3061023460548076	-0.26083853191222917	-0.50027	-100.24413603017905	-13.896784252587237	28.074	-1.3061023460548076	-0.26083853191222917	-0.30427	-100.24413603017905	-13.896784252587237	28.074	-0.9066514506190853	-0.1963372572688765	-0.37340973273127664	-0.6392624230304356	-0.14378678345026555	0.7554263136840569	2.8131	1.0039	0.0	0.0	0.0
2021-10-01T23:32:04.000000	-1.2329	-0.41047	-0.50925	-102.78	-27.812	29.204	-1.2739047970485855	-0.2563095764043988	-0.50925	-105.41334009090703	-15.008779926388803	29.204	-1.2739047970485855	-0.2563095764043988	-0.31325	-105.41334009090703	-15.008779926388803	29.204	-0.9066514506190853	-0.1963372572688765	-0.37340973273127664	-0.6392624230304356	-0.14378678345026555	0.7554263136840569	2.8131	1.0039	0.0	0.0	0.0
2021-10-01T23:32:04.000000	-1.2015	-0.4019	-0.5181	-108.33	-29.75	30.212	-1.2416913191203693	-0.25165160047398294	-0.5181	-111.1589831383906	-16.25213424873773	30.212	-1.2416913191203693	-0.25165160047398294	-0.3221	-111.1589831383906	-16.25213424873773	30.212	-0.9066514506190853	-0.1963372572688765	-0.37340973273127664	-0.6392624230304356	-0.14378678345026555	0.7554263136840569	2.8131	1.0039	0.0	0.0	0.0
2021-10-01T23:32:04.000000	-1.17	-0.39321	-0.52676	-114.5	-31.906	31.05	-1.2093638910929394	-0.2468867817857912	-0.52676	-117.54666593200943	-17.635877190221358	31.05	-1.2093638910929394	-0.2468867817857912	-0.33076	-117.54666593200943	-17.635877190221358	31.05	-0.9066514506190853	-0.1963372572688765	-0.37340973273127664	-0.6392624230304356	-0.14378678345026555	0.7554263136840569	2.8131	1.0039	0.0	0.0	0.0
2021-10-01T23:32:04.000000	-1.1386	-0.38437	-0.53514	-121.34	-34.303	31.666	-1.177117330019044	-0.2419608403623134	-0.53514	-124.62882990511068	-19.17670893253028	31.666	-1.177117330019044	-0.2419608403623134	-0.33913999999999994	-124.62882990511068	-19.17670893253028	31.666	-0.9066514506190853	-0.1963372572688765	-0.37340973273127664	-0.6392624230304356	-0.14378678345026555	0.7554263136840569	2.8131	1.0039	0.0	0.0	0.0
2021-10-01T23:32:04.000000	-1.107	-0.3754	-0.54317	-128.9	-36.963	32.006	-1.144656347065331	-0.23693038455008672	-0.54317	-132.4577939608723	-20.890337192565994	32.006	-1.144656347065331	-0.23693038455008672	-0.34717000000000003	-132.4577939608723	-20.890337192565994	32.006	-0.9066514506190853	-0.1963372572688765	-0.37340973273127664	-0.6392624230304356	-0.14378678345026555	0.7554263136840569	2.8131	1.0039	0.0	0.0	0.0
2021-10-01T23:32:04.000000	-1.086	-0.36933	-0.5483	-134.38	-38.894	32.048	-1.1230708283669042	-0.23347925683296936	-0.5483	-138.13310676193328	-22.135321373233868	32.048	-1.1230708283669042	-0.23347925683296936	-0.3523	-138.13310676193328	-22.135321373233868	32.048	-0.9066514506190853	-0.1963372572688765	-0.37340973273127664	-0.6392624230304356	-0.14378678345026555	0.7554263136840569	2.8131	1.0039	0.0	0.0	0.0
2021-10-01T23:32:04.000000	-1.0719	-0.36525	-0.5516	-138.23	-40.257	31.984	-1.1085771517500682	-0.23115767587883881	-0.5516	-142.1211048206354	-23.016309729449862	31.984	-1.1085771517500682	-0.23115767587883881	-0.35559999999999997	-142.1211048206354	-23.016309729449862	31.984	-0.9066514506190853	-0.1963372572688765	-0.37340973273127664	-0.6392624230304356	-0.14378678345026555	0.7554263136840569	2.8131	1.0039	0.0	0.0	0.0
2021-10-01T23:32:04.000000	-1.0626	-0.36251	-0.55375	-140.9	-41.2	31.897	-1.0990114965477058	-0.22957785293005117	-0.55375	-144.88653175712096	-23.62504847387141	31.897	-1.0990114965477058	-0.22957785293005117	-0.35774999999999996	-144.88653175712096	-23.62504847387141	31.897	-0.9066514506190853	-0.1963372572688765	-0.37340973273127664	-0.6392624230304356	-0.14378678345026555	0.7554263136840569	2.8131	1.0039	0.0	0.0	1.0
2021-10-01T23:32:04.000000	-1.0269	-0.35201	-0.56146	-151.76	-45.053	31.201	-1.0622939367997577	-0.22353129968412128	-0.56146	-156.13680810880845	-26.11833766902333	31.201	-1.0622939367997577	-0.22353129968412128	-0.36545999999999995	-156.13680810880845	-26.11833766902333	31.201	-0.9066514506190853	-0.1963372572688765	-0.37340973273127664	-0.6392624230304356	-0.14378678345026555	0.7554263136840569	2.8131	1.0039	0.0	0.0	0.37511
2021-10-01T23:32:04.000000	-0.99113	-0.34131	-0.5684	-163.88	-49.373	29.842	-1.0254823984827346	-0.21729483059221047	-0.5684	-168.69481168379355	-28.92071990752368	29.842	-1.0254823984827346	-0.21729483059221047	-0.3724	-168.69481168379355	-28.92071990752368	29.842	-0.9066514506190853	-0.1963372572688765	-0.37340973273127664	-0.6392624230304356	-0.14378678345026555	0.7554263136840569	2.8131	1.0039	0.0	0.0	0.0
2021-10-01T23:32:04.000000	-0.95527	-0.33043	-0.57447	-177.43	-54.219	27.688	-0.9885594829042383	-0.21089074555348475	-0.57447	-182.7364907762081	-32.069920483169426	27.688	-0.9885594829042383	-0.21089074555348475	-0.37847000000000003	-182.7364907762081	-32.069920483169426	27.688	-0.9066514506190853	-0.1963372572688765	-0.37340973273127664	-0.6392624230304356	-0.14378678345026555	0.7554263136840569	2.8131	1.0039	0.0	0.0	0.0
2021-10-01T23:32:04.000000	-0.91931	-0.31936	-0.57957	-192.57	-59.659	24.582	-0.9515140401146855	-0.2043103452217447	-0.57957	-198.42897180381556	-35.61382217455143	24.582	-0.9515140401146855	-0.2043103452217447	-0.38357	-198.42897180381556	-35.61382217455143	24.582	-0.9066514506190853	-0.1963372572688765	-0.37340973273127664	-0.6392624230304356	-0.14378678345026555	0.7554263136840569	2.8131	1.0039	0.0	0.0	0.0
2021-10-01T23:32:04.000000	-0.88327	-0.30812	-0.58363	-209.54	-65.776	20.335	-0.9143683700132421	-0.19757102828938922	-0.58363	-216.02061632004646	-39.60539231856272	20.335	-0.9143683700132421	-0.19757102828938922	-0.38763	-216.02061632004646	-39.60539231856272	20.335	-0.9066514506190853	-0.1963372572688765	-0.37340973273127664	-0.6392624230304356	-0.14378678345026555	0.7554263136840569	2.8131	1.0039	0.0	0.0	0.0
2021-10-01T23:32:04.000000	-0.84718	-0.29672	-0.58655	-228.58	-72.666	14.721	-0.8771534718452736	-0.19067904349923376	-0.58655	-235.76137877053085	-44.11050029435491	14.721	-0.8771534718452736	-0.19067904349923376	-0.39055	-235.76137877053085	-44.11050029435491	14.721	-0.9066514506190853	-0.1963372572688765	-0.37340973273127664	-0.6392624230304356	-0.14378678345026555	0.7554263136840569	2.8131	1.0039	0.0	0.0	0.0
2021-10-01T23:32:04.000000	-0.81105	-0.28517	-0.58826	-250.02	-80.449	7.4611	-0.8398804955603631	-0.1836430901974779	-0.58826	-257.9934761559797	-49.20780692079199	7.4611	-0.8398804955603631	-0.1836430901974779	-0.39226	-257.9934761559797	-49.20780692079199	7.4611	-0.9066514506190853	-0.1963372572688765	-0.37340973273127664	-0.6392624230304356	-0.14378678345026555	0.7554263136840569	2.8131	1.0039	0.0	0.0	0.0
2021-10-01T23:32:04.000000	-0.77493	-0.27348	-0.58868	-274.23	-89.263	-1.7893	-0.802600289699658	-0.1764669665235536	-0.58868	-283.101029611714	-54.9889361761748	-1.7893	-0.802600289699658	-0.1764669665235536	-0.39268	-283.101029611714	-54.9889361761748	-1.7893	-0.9066514506190853	-0.1963372572688765	-0.37340973273127664	-0.6392624230304356	-0.14378678345026555	0.7554263136840569	2.8131	1.0039	0.0	0.0	0.0
2021-10-01T23:32:04.000000	-0.73886	-0.26167	-0.58777	-301.67	-99.281	-13.458	-0.7653550034581069	-0.169165620566476	-0.58777	-311.56177065999697	-61.569220591196895	-13.458	-0.7653550034581069	-0.169165620566476	-0.39177	-311.56177065999697	-61.569220591196895	-13.458	-0.9066514506190853	-0.1963372572688765	-0.37340973273127664	-0.6392624230304356	-0.14378678345026555	0.7554263136840569	2.8131	1.0039	0.0	0.0	0.0
