# Supplementary material for: Direct evidence of substorm-related impulsive injections of electrons at Mercury
Source: Nat Commun. 2023 Jul 18;14:4019. doi: 10.1038/s41467-023-39565-4 (PMC10354196; doi:10.1038/s41467-023-39565-4)
Supplement: Supplementary file 3 — SourceDatafile [file 41467_2023_39565_MOESM3_ESM.zip › SourceDataFile/FieldLinetracing/Final_KT17tracing_000312.txt]

2021-10-01T23:20:12.000000	-0.48462	0.32033	0.5931	441.17	-276.81	-163.99	-0.4417181970084013	0.3772968164875595	0.5931	403.92811488402253	-328.7808130141415	-163.99	-0.4417181970084013	0.3772968164875595	0.7890999999999999	403.92811488402253	-328.7808130141415	-163.99	-0.6972398389893474	0.5762567836027692	-0.42636220080806914	-0.471255517875399	0.4016822243316454	0.7852194772978898	2.8224	22.333	0.0	0.0	0.0
2021-10-01T23:20:12.000000	-0.51553	0.33963	0.60378	395.85	-245.87	-126.46	-0.4700304513748334	0.400238794446978	0.60378	362.74069407567646	-292.5208851714635	-126.46	-0.4700304513748334	0.400238794446978	0.7997799999999999	362.74069407567646	-292.5208851714635	-126.46	-0.6972398389893474	0.5762567836027692	-0.42636220080806914	-0.471255517875399	0.4016822243316454	0.7852194772978898	2.8224	22.333	0.0	0.0	0.0
2021-10-01T23:20:12.000000	-0.54686	0.35898	0.61299	356.83	-219.26	-96.056	-0.4987534144442362	0.4232818583169092	0.61299	327.2752458062169	-261.33026993151844	-96.056	-0.4987534144442362	0.4232818583169092	0.8089900000000001	327.2752458062169	-261.33026993151844	-96.056	-0.6972398389893474	0.5762567836027692	-0.42636220080806914	-0.471255517875399	0.4016822243316454	0.7852194772978898	2.8224	22.333	0.0	0.0	0.0
2021-10-01T23:20:12.000000	-0.57858	0.37836	0.62075	323.02	-196.24	-71.335	-0.5278597628763197	0.446402482896495	0.62075	296.54065578069986	-234.3409854659497	-71.335	-0.5278597628763197	0.446402482896495	0.8167500000000001	296.54065578069986	-234.3409854659497	-71.335	-0.6972398389893474	0.5762567836027692	-0.42636220080806914	-0.471255517875399	0.4016822243316454	0.7852194772978898	2.8224	22.333	0.0	0.0	0.0
2021-10-01T23:20:12.000000	-0.61062	0.39771	0.62708	293.56	-176.2	-51.194	-0.5572873759459966	0.4695325431865457	0.62708	269.75814768368474	-210.84225230789804	-51.194	-0.5572873759459966	0.4695325431865457	0.82308	269.75814768368474	-210.84225230789804	-51.194	-0.6972398389893474	0.5762567836027692	-0.42636220080806914	-0.471255517875399	0.4016822243316454	0.7852194772978898	2.8224	22.333	0.0	0.0	0.0
2021-10-01T23:20:12.000000	-0.64296	0.417	0.63199	267.75	-158.69	-34.768	-0.58702008026256	0.49263981464000395	0.63199	246.2881347389205	-190.3016901838324	-34.768	-0.58702008026256	0.49263981464000395	0.82799	246.2881347389205	-190.3016901838324	-34.768	-0.6972398389893474	0.5762567836027692	-0.42636220080806914	-0.471255517875399	0.4016822243316454	0.7852194772978898	2.8224	22.333	0.0	0.0	0.0
2021-10-01T23:20:12.000000	-0.67553	0.43618	0.63552	245.03	-143.31	-21.376	-0.6169945297992309	0.5156660969055712	0.63552	225.6238487321739	-172.25369628336313	-21.376	-0.6169945297992309	0.5156660969055712	0.83152	225.6238487321739	-172.25369628336313	-21.376	-0.6972398389893474	0.5762567836027692	-0.42636220080806914	-0.471255517875399	0.4016822243316454	0.7852194772978898	2.8224	22.333	0.0	0.0	0.0
2021-10-01T23:20:12.000000	-0.70831	0.45521	0.63771	224.94	-129.75	-10.478	-0.6471957764669939	0.538569240788299	0.63771	207.34674021289695	-156.3342426440395	-10.478	-0.6471957764669939	0.538569240788299	0.83371	207.34674021289695	-156.3342426440395	-10.478	-0.6972398389893474	0.5762567836027692	-0.42636220080806914	-0.471255517875399	0.4016822243316454	0.7852194772978898	2.8224	22.333	0.0	0.0	0.0
2021-10-01T23:20:12.000000	-0.74124	0.47408	0.6386	207.11	-117.75	-1.642	-0.6775654976801939	0.5613319698301452	0.6386	191.1214550531032	-142.23995225809327	-1.642	-0.6775654976801939	0.5613319698301452	0.8346	191.1214550531032	-142.23995225809327	-1.642	-0.6972398389893474	0.5762567836027692	-0.42636220080806914	-0.471255517875399	0.4016822243316454	0.7852194772978898	2.8224	22.333	0.0	0.0	0.0
2021-10-01T23:20:12.000000	-0.77431	0.49274	0.63825	191.21	-107.1	5.4808	-0.7080998952993989	0.583903435489962	0.63825	176.6462112079119	-129.72197256397922	5.4808	-0.7080998952993989	0.583903435489962	0.8342499999999999	176.6462112079119	-129.72197256397922	5.4808	-0.6972398389893474	0.5762567836027692	-0.42636220080806914	-0.471255517875399	0.4016822243316454	0.7852194772978898	2.8224	22.333	0.0	0.0	0.0
2021-10-01T23:20:12.000000	-0.80747	0.51117	0.63672	177.0	-97.614	11.173	-0.7387517966885365	0.606257661963508	0.63672	163.70560773940247	-118.5662978703176	11.173	-0.7387517966885365	0.606257661963508	0.8327199999999999	163.70560773940247	-118.5662978703176	11.173	-0.6972398389893474	0.5762567836027692	-0.42636220080806914	-0.471255517875399	0.4016822243316454	0.7852194772978898	2.8224	22.333	0.0	0.0	0.0
2021-10-01T23:20:12.000000	-0.84069	0.52934	0.63409	164.27	-89.154	15.667	-0.7694951038090087	0.6283611994020343	0.63409	152.1081362052073	-108.61023670068168	15.667	-0.7694951038090087	0.6283611994020343	0.83009	152.1081362052073	-108.61023670068168	15.667	-0.6972398389893474	0.5762567836027692	-0.42636220080806914	-0.471255517875399	0.4016822243316454	0.7852194772978898	2.8224	22.333	0.0	0.0	0.0
2021-10-01T23:20:12.000000	-0.87397	0.54726	0.63041	152.83	-81.59	19.154	-0.8003285913591236	0.6502239724534317	0.63041	141.68115721738752	-99.70148790034136	19.154	-0.8003285913591236	0.6502239724534317	0.8264100000000001	141.68115721738752	-99.70148790034136	19.154	-0.6972398389893474	0.5762567836027692	-0.42636220080806914	-0.471255517875399	0.4016822243316454	0.7852194772978898	2.8224	22.333	0.0	0.0	0.0
2021-10-01T23:20:12.000000	-0.90727	0.56489	0.62577	142.53	-74.818	21.792	-0.8312174619540837	0.6718013813193684	0.62577	132.28854419517035	-91.71845560585098	21.792	-0.8312174619540837	0.6718013813193684	0.8217700000000001	132.28854419517035	-91.71845560585098	21.792	-0.6972398389893474	0.5762567836027692	-0.42636220080806914	-0.471255517875399	0.4016822243316454	0.7852194772978898	2.8224	22.333	0.0	0.0	0.0
2021-10-01T23:20:12.000000	-0.9406	0.58223	0.62025	133.25	-68.747	23.716	-0.8621716402417803	0.6930946513015362	0.62025	123.82235160925715	-84.55612190109885	23.716	-0.8621716402417803	0.6930946513015362	0.8162499999999999	123.82235160925715	-84.55612190109885	23.716	-0.6972398389893474	0.5762567836027692	-0.42636220080806914	-0.471255517875399	0.4016822243316454	0.7852194772978898	2.8224	22.333	0.0	0.0	0.0
2021-10-01T23:20:12.000000	-0.97393	0.59928	0.61393	124.88	-63.301	25.039	-0.8931613522785399	0.7141001064948597	0.61393	116.1827206257028	-78.12558114350183	25.039	-0.8931613522785399	0.7141001064948597	0.80993	116.1827206257028	-78.12558114350183	25.039	-0.6972398389893474	0.5762567836027692	-0.42636220080806914	-0.471255517875399	0.4016822243316454	0.7852194772978898	2.8224	22.333	0.0	0.0	0.0
2021-10-01T23:20:12.000000	-1.0073	0.61603	0.60691	117.33	-58.415	25.859	-0.924227521957619	0.7348127234582147	0.60691	109.28829387448344	-72.35129540654086	25.859	-0.924227521957619	0.7348127234582147	0.80291	109.28829387448344	-72.35129540654086	25.859	-0.6972398389893474	0.5762567836027692	-0.42636220080806914	-0.471255517875399	0.4016822243316454	0.7852194772978898	2.8224	22.333	0.0	0.0	0.0
2021-10-01T23:20:12.000000	-1.0406	0.63248	0.59926	110.53	-54.032	26.261	-0.9552609781522143	0.7552190238729917	0.59926	103.07658304000422	-67.16811708539338	26.261	-0.9552609781522143	0.7552190238729917	0.7952600000000001	103.07658304000422	-67.16811708539338	26.261	-0.6972398389893474	0.5762567836027692	-0.42636220080806914	-0.471255517875399	0.4016822243316454	0.7852194772978898	2.8224	22.333	0.0	0.0	0.0
2021-10-01T23:20:12.000000	-1.074	0.64864	0.59108	104.39	-50.102	26.319	-0.9864292145747848	0.7753497625158423	0.59108	97.46439279970355	-62.515395225377034	26.319	-0.9864292145747848	0.7753497625158423	0.78708	97.46439279970355	-62.515395225377034	26.319	-0.6972398389893474	0.5762567836027692	-0.42636220080806914	-0.471255517875399	0.4016822243316454	0.7852194772978898	2.8224	22.333	0.0	0.0	0.0
2021-10-01T23:20:12.000000	-1.1074	0.66452	0.58246	98.864	-46.582	26.1	-1.017631759444726	0.7952026110177399	0.58246	92.41133857055685	-58.34481745277735	26.1	-1.017631759444726	0.7952026110177399	0.7784599999999999	92.41133857055685	-58.34481745277735	26.1	-0.6972398389893474	0.5762567836027692	-0.42636220080806914	-0.471255517875399	0.4016822243316454	0.7852194772978898	2.8224	22.333	0.0	0.0	0.0
2021-10-01T23:20:12.000000	-1.1408	0.68013	0.57347	93.896	-43.433	25.665	-1.0488673874603467	0.8147874940265754	0.57347	87.86662100097158	-54.61081595134446	25.665	-1.0488673874603467	0.8147874940265754	0.7694700000000001	87.86662100097158	-54.61081595134446	25.665	-0.6972398389893474	0.5762567836027692	-0.42636220080806914	-0.471255517875399	0.4016822243316454	0.7852194772978898	2.8224	22.333	0.0	0.0	0.0
2021-10-01T23:20:12.000000	-1.1743	0.69547	0.5642	89.436	-40.619	25.067	-1.0802353451005584	0.8341166645592671	0.5642	83.78502793758241	-51.27153548021099	25.067	-1.0802353451005584	0.8341166645592671	0.7602	83.78502793758241	-51.27153548021099	25.067	-0.6972398389893474	0.5762567836027692	-0.42636220080806914	-0.471255517875399	0.4016822243316454	0.7852194772978898	2.8224	22.333	0.0	0.0	0.0
2021-10-01T23:20:12.000000	-1.2078	0.71056	0.55472	85.438	-38.108	24.356	-1.1116339352830658	0.8531977188946792	0.55472	80.12482696550371	-48.289580778342746	24.356	-1.1116339352830658	0.8531977188946792	0.75072	80.12482696550371	-48.289580778342746	24.356	-0.6972398389893474	0.5762567836027692	-0.42636220080806914	-0.471255517875399	0.4016822243316454	0.7852194772978898	2.8224	22.333	0.0	0.0	0.0
2021-10-01T23:20:12.000000	-1.2414	0.72541	0.54509	81.858	-35.868	23.575	-1.143161179185089	0.8720528346976213	0.54509	76.84627059942811	-45.62780164504391	23.575	-1.143161179185089	0.8720528346976213	0.74109	76.84627059942811	-45.62780164504391	23.575	-0.6972398389893474	0.5762567836027692	-0.42636220080806914	-0.471255517875399	0.4016822243316454	0.7852194772978898	2.8224	22.333	0.0	0.0	0.0
2021-10-01T23:20:12.000000	-1.2751	0.74003	0.53537	78.652	-33.872	22.763	-1.1748158515049358	0.890691936615984	0.53537	73.9089987032023	-43.25401020356425	22.763	-1.1748158515049358	0.890691936615984	0.7313700000000001	73.9089987032023	-43.25401020356425	22.763	-0.6972398389893474	0.5762567836027692	-0.42636220080806914	-0.471255517875399	0.4016822243316454	0.7852194772978898	2.8224	22.333	0.0	0.0	0.0
2021-10-01T23:20:12.000000	-1.3088	0.75444	0.52559	75.781	-32.093	21.953	-1.2064962551603111	0.9091226209286322	0.52559	71.27761346461861	-41.136631227999445	21.953	-1.2064962551603111	0.9091226209286322	0.72159	71.27761346461861	-41.136631227999445	21.953	-0.6972398389893474	0.5762567836027692	-0.42636220080806914	-0.471255517875399	0.4016822243316454	0.7852194772978898	2.8224	22.333	0.0	0.0	0.0
2021-10-01T23:20:12.000000	-1.3426	0.76865	0.5158	73.204	-30.503	21.171	-1.2383004113284346	0.9273670653003747	0.5158	68.91485467206027	-39.24285196731769	21.171	-1.2383004113284346	0.9273670653003747	0.7118	68.91485467206027	-39.24285196731769	21.171	-0.6972398389893474	0.5762567836027692	-0.42636220080806914	-0.471255517875399	0.4016822243316454	0.7852194772978898	2.8224	22.333	0.0	0.0	0.0
2021-10-01T23:20:12.000000	-1.3765	0.78267	0.50601	70.883	-29.08	20.438	-1.2702270947076149	0.945435194379103	0.50601	66.78570432726283	-37.54618204972945	20.438	-1.2702270947076149	0.945435194379103	0.70201	66.78570432726283	-37.54618204972945	20.438	-0.6972398389893474	0.5762567836027692	-0.42636220080806914	-0.471255517875399	0.4016822243316454	0.7852194772978898	2.8224	22.333	0.0	0.0	0.0
2021-10-01T23:20:12.000000	-1.4105	0.7965	0.49623	68.781	-27.801	19.768	-1.3022763052978514	0.9633270081648169	0.49623	64.85625942692006	-36.019261168825246	19.768	-1.3022763052978514	0.9633270081648169	0.69223	64.85625942692006	-36.019261168825246	19.768	-0.6972398389893474	0.5762567836027692	-0.42636220080806914	-0.471255517875399	0.4016822243316454	0.7852194772978898	2.8224	22.333	0.0	0.0	0.0
2021-10-01T23:20:12.000000	-1.4446	0.81017	0.48646	66.865	-26.645	19.169	-1.3344443671940691	0.9810722806011902	0.48646	63.09634176654388	-34.637204068450565	19.169	-1.3344443671940691	0.9810722806011902	0.6824600000000001	63.09634176654388	-34.637204068450565	19.169	-0.6972398389893474	0.5762567836027692	-0.42636220080806914	-0.471255517875399	0.4016822243316454	0.7852194772978898	2.8224	22.333	0.0	0.0	0.0
2021-10-01T23:20:12.000000	-1.4787	0.82367	0.47669	65.104	-25.593	18.644	-1.3666332592190475	0.9986488340234134	0.47669	61.47751301088611	-33.377355482367506	18.644	-1.3666332592190475	0.9986488340234134	0.67269	61.47751301088611	-33.377355482367506	18.644	-0.6972398389893474	0.5762567836027692	-0.42636220080806914	-0.471255517875399	0.4016822243316454	0.7852194772978898	2.8224	22.333	0.0	0.0	0.0
2021-10-01T23:20:12.000000	-1.5128	0.83701	0.4669	63.471	-24.631	18.193	-1.3988417560710953	1.0160665930793775	0.4669	59.974692033009084	-32.22251258896046	18.193	-1.3988417560710953	1.0160665930793775	0.6629	59.974692033009084	-32.22251258896046	18.193	-0.6972398389893474	0.5762567836027692	-0.42636220080806914	-0.471255517875399	0.4016822243316454	0.7852194772978898	2.8224	22.333	0.0	0.0	0.0
2021-10-01T23:20:12.000000	-1.5471	0.85021	0.45707	61.943	-23.743	17.812	-1.4312659001046526	1.0333699130987015	0.45707	58.56701262547	-31.153977757712354	17.812	-1.4312659001046526	1.0333699130987015	0.65307	58.56701262547	-31.153977757712354	17.812	-0.6972398389893474	0.5762567836027692	-0.42636220080806914	-0.471255517875399	0.4016822243316454	0.7852194772978898	2.8224	22.333	0.0	0.0	0.0
2021-10-01T23:20:12.000000	-1.5813	0.86326	0.4472	60.501	-22.918	17.493	-1.4636091771846753	1.0505121103827397	0.4472	57.23696578913662	-30.158505802728413	17.493	-1.4636091771846753	1.0505121103827397	0.6432	57.23696578913662	-30.158505802728413	17.493	-0.6972398389893474	0.5762567836027692	-0.42636220080806914	-0.471255517875399	0.4016822243316454	0.7852194772978898	2.8224	22.333	0.0	0.0	0.0
2021-10-01T23:20:12.000000	-1.6156	0.87618	0.43725	59.127	-22.145	17.23	-1.4960676296656035	1.0675375402611105	0.43725	55.96803498966581	-29.222974068283044	17.23	-1.4960676296656035	1.0675375402611105	0.6332500000000001	55.96803498966581	-29.222974068283044	17.23	-0.6972398389893474	0.5762567836027692	-0.42636220080806914	-0.471255517875399	0.4016822243316454	0.7852194772978898	2.8224	22.333	0.0	0.0	0.0
2021-10-01T23:20:12.000000	-1.6499	0.88896	0.4272	57.809	-21.418	17.013	-1.5285432363702172	1.0844240250690047	0.4272	54.74904583060324	-28.339957403611344	17.013	-1.5285432363702172	1.0844240250690047	0.6232	54.74904583060324	-28.339957403611344	17.013	-0.6972398389893474	0.5762567836027692	-0.42636220080806914	-0.471255517875399	0.4016822243316454	0.7852194772978898	2.8224	22.333	0.0	0.0	0.0
2021-10-01T23:20:12.000000	-1.6842	0.90161	0.41704	56.537	-20.729	16.836	-1.5610347719968247	1.1011814894543137	0.41704	53.57105390541119	-27.500290788708547	16.836	-1.5610347719968247	1.1011814894543137	0.61304	53.57105390541119	-27.500290788708547	16.836	-0.6972398389893474	0.5762567836027692	-0.42636220080806914	-0.471255517875399	0.4016822243316454	0.7852194772978898	2.8224	22.333	0.0	0.0	0.0
2021-10-01T23:20:12.000000	-1.7186	0.91414	0.40675	55.3	-20.073	16.691	-1.593640257722646	1.1178321110818465	0.40675	52.42375475225526	-26.697664067768045	16.691	-1.593640257722646	1.1178321110818465	0.60275	52.42375475225526	-26.697664067768045	16.691	-0.6972398389893474	0.5762567836027692	-0.42636220080806914	-0.471255517875399	0.4016822243316454	0.7852194772978898	2.8224	22.333	0.0	0.0	0.0
2021-10-01T23:20:12.000000	-1.7529	0.92654	0.39631	54.093	-19.445	16.57	-1.626162425891549	1.134341459269876	0.39631	51.302798698035794	-25.92650226599834	16.57	-1.626162425891549	1.134341459269876	0.59231	51.302798698035794	-25.92650226599834	16.57	-0.6972398389893474	0.5762567836027692	-0.42636220080806914	-0.471255517875399	0.4016822243316454	0.7852194772978898	2.8224	22.333	0.0	0.0	0.0
2021-10-01T23:20:12.000000	-1.7872	0.93882	0.38571	52.909	-18.842	16.469	-1.6586992976807542	1.150731711683211	0.38571	50.20160607973648	-25.18297027784779	16.469	-1.6586992976807542	1.150731711683211	0.58171	50.20160607973648	-25.18297027784779	16.469	-0.6972398389893474	0.5762567836027692	-0.42636220080806914	-0.471255517875399	0.4016822243316454	0.7852194772978898	2.8224	22.333	0.0	0.0	0.0
2021-10-01T23:20:12.000000	-1.8216	0.95099	0.37494	51.744	-18.261	16.382	-1.6913488942674813	1.1670250459866611	0.37494	49.116574628708406	-24.46360058827232	16.382	-1.6913488942674813	1.1670250459866611	0.57094	49.116574628708406	-24.46360058827232	16.382	-0.6972398389893474	0.5762567836027692	-0.42636220080806914	-0.471255517875399	0.4016822243316454	0.7852194772978898	2.8224	22.333	0.0	0.0	0.0
2021-10-01T23:20:12.000000	-1.8559	0.96304	0.36398	50.594	-17.699	16.305	-1.7239139479955983	1.183187031498499	0.36398	48.04410207630264	-23.76492568222784	16.305	-1.7239139479955983	1.183187031498499	0.55998	48.04410207630264	-23.76492568222784	16.305	-0.6972398389893474	0.5762567836027692	-0.42636220080806914	-0.471255517875399	0.4016822243316454	0.7852194772978898	2.8224	22.333	0.0	0.0	0.0
2021-10-01T23:20:12.000000	-1.8901	0.97498	0.35283	49.453	-17.153	16.236	-1.7563932335634134	1.1992275928666152	0.35283	46.97860122429202	-23.083232984331897	16.236	-1.7563932335634134	1.1992275928666152	0.5488299999999999	46.97860122429202	-23.083232984331897	16.236	-0.6972398389893474	0.5762567836027692	-0.42636220080806914	-0.471255517875399	0.4016822243316454	0.7852194772978898	2.8224	22.333	0.0	0.0	0.0
2021-10-01T23:20:12.000000	-1.9244	0.9868	0.34148	48.319	-16.622	16.172	-1.7889864692304425	1.2151613114769557	0.34148	45.9182096732675	-22.417284969457015	16.172	-1.7889864692304425	1.2151613114769557	0.53748	45.9182096732675	-22.417284969457015	16.172	-0.6972398389893474	0.5762567836027692	-0.42636220080806914	-0.471255517875399	0.4016822243316454	0.7852194772978898	2.8224	22.333	0.0	0.0	0.0
2021-10-01T23:20:12.000000	-1.9586	0.99853	0.32992	47.186	-16.103	16.11	-1.8214914861337859	1.2309934552393573	0.32992	44.85734022500189	-21.763369062220733	16.11	-1.8214914861337859	1.2309934552393573	0.5259199999999999	44.85734022500189	-21.763369062220733	16.11	-0.6972398389893474	0.5762567836027692	-0.42636220080806914	-0.471255517875399	0.4016822243316454	0.7852194772978898	2.8224	22.333	0.0	0.0	0.0
2021-10-01T23:20:12.000000	-1.9928	1.0101	0.31813	46.049	-15.594	16.05	-1.8540161078641986	1.2466668046354998	0.31813	43.791275615888	-21.118887682198903	16.05	-1.8540161078641986	1.2466668046354998	0.51413	43.791275615888	-21.118887682198903	16.05	-0.6972398389893474	0.5762567836027692	-0.42636220080806914	-0.471255517875399	0.4016822243316454	0.7852194772978898	2.8224	22.333	0.0	0.0	0.0
2021-10-01T23:20:12.000000	-2.0269	1.0217	0.30611	44.904	-15.093	15.988	-1.8864378072106238	1.262357674958398	0.30611	42.7162910471077	-20.481365779136567	15.988	-1.8864378072106238	1.262357674958398	0.5021100000000001	42.7162910471077	-20.481365779136567	15.988	-0.6972398389893474	0.5762567836027692	-0.42636220080806914	-0.471255517875399	0.4016822243316454	0.7852194772978898	2.8224	22.333	0.0	0.0	0.0
2021-10-01T23:20:12.000000	-2.061	1.0331	0.29384	43.745	-14.597	15.924	-1.918884012590886	1.277850052323472	0.29384	41.62679932043382	-19.847090777651268	15.924	-1.918884012590886	1.277850052323472	0.48984	41.62679932043382	-19.847090777651268	15.924	-0.6972398389893474	0.5762567836027692	-0.42636220080806914	-0.471255517875399	0.4016822243316454	0.7852194772978898	2.8224	22.333	0.0	0.0	0.0
2021-10-01T23:20:12.000000	-2.095	1.0444	0.28132	42.566	-14.105	15.855	-1.9512432245091544	1.293230930192716	0.28132	40.51696817730085	-19.214335031938795	15.855	-1.9512432245091544	1.293230930192716	0.47732	40.51696817730085	-19.214335031938795	15.855	-0.6972398389893474	0.5762567836027692	-0.42636220080806914	-0.471255517875399	0.4016822243316454	0.7852194772978898	2.8224	22.333	0.0	0.0	0.0
2021-10-01T23:20:12.000000	-2.1289	1.0556	0.26852	41.359	-13.613	15.78	-1.983515442965429	1.3085003085661302	0.26852	39.37934802007255	-18.57814844148921	15.78	-1.983515442965429	1.3085003085661302	0.46452	39.37934802007255	-18.57814844148921	15.78	-0.6972398389893474	0.5762567836027692	-0.42636220080806914	-0.471255517875399	0.4016822243316454	0.7852194772978898	2.8224	22.333	0.0	0.0	0.0
2021-10-01T23:20:12.000000	-2.1628	1.0667	0.25544	40.116	-13.12	15.698	-2.0157999144386216	1.323670440460632	0.25544	38.20612166060517	-17.936558300159934	15.698	-2.0157999144386216	1.323670440460632	0.45144	38.20612166060517	-17.936558300159934	15.698	-0.6972398389893474	0.5762567836027692	-0.42636220080806914	-0.471255517875399	0.4016822243316454	0.7852194772978898	2.8224	22.333	0.0	0.0	0.0
2021-10-01T23:20:12.000000	-2.1966	1.0777	0.24204	38.828	-12.621	15.606	-2.047997392449821	1.3387290728593044	0.24204	36.98896956664255	-17.28349951248274	15.606	-2.047997392449821	1.3387290728593044	0.43804	36.98896956664255	-17.28349951248274	15.606	-0.6972398389893474	0.5762567836027692	-0.42636220080806914	-0.471255517875399	0.4016822243316454	0.7852194772978898	2.8224	22.333	0.0	0.0	0.0
2021-10-01T23:20:12.000000	-2.2302	1.0886	0.22832	37.483	-12.115	15.503	-2.080008630520115	1.353663952745228	0.22832	35.71610469088444	-16.616509251638313	15.503	-2.080008630520115	1.353663952745228	0.42432000000000003	35.71610469088444	-16.616509251638313	15.503	-0.6972398389893474	0.5762567836027692	-0.42636220080806914	-0.471255517875399	0.4016822243316454	0.7852194772978898	2.8224	22.333	0.0	0.0	0.0
2021-10-01T23:20:12.000000	-2.2638	1.0994	0.21422	36.066	-11.595	15.387	-2.112032121607327	1.3684995861522395	0.21422	34.37349777267838	-15.926802311565085	15.387	-2.112032121607327	1.3684995861522395	0.41022000000000003	34.37349777267838	-15.926802311565085	15.387	-0.6972398389893474	0.5762567836027692	-0.42636220080806914	-0.471255517875399	0.4016822243316454	0.7852194772978898	2.8224	22.333	0.0	0.0	0.0
2021-10-01T23:20:12.000000	-2.2972	1.1102	0.19973	34.561	-11.058	15.259	-2.1438571197367158	1.3833107135254152	0.19973	32.94563696590596	-15.209440815188785	15.259	-2.1438571197367158	1.3833107135254152	0.39573	32.94563696590596	-15.209440815188785	15.259	-0.6972398389893474	0.5762567836027692	-0.42636220080806914	-0.471255517875399	0.4016822243316454	0.7852194772978898	2.8224	22.333	0.0	0.0	0.0
2021-10-01T23:20:12.000000	-2.3305	1.1208	0.18477	32.942	-10.495	15.116	-2.1756073774210285	1.3979110949238485	0.18477	31.40782095757278	-14.452306795008598	15.116	-2.1756073774210285	1.3979110949238485	0.38077	31.40782095757278	-14.452306795008598	15.116	-0.6972398389893474	0.5762567836027692	-0.42636220080806914	-0.471255517875399	0.4016822243316454	0.7852194772978898	2.8224	22.333	0.0	0.0	0.0
2021-10-01T23:20:12.000000	-2.3635	1.1313	0.16928	31.177	-9.898	14.959	-2.207072148685525	1.412375470792615	0.16928	29.729271115780502	-13.643539567297736	14.959	-2.207072148685525	1.412375470792615	0.36528000000000005	29.729271115780502	-13.643539567297736	14.959	-0.6972398389893474	0.5762567836027692	-0.42636220080806914	-0.471255517875399	0.4016822243316454	0.7852194772978898	2.8224	22.333	0.0	0.0	0.0
2021-10-01T23:20:12.000000	-2.3963	1.1417	0.15314	29.221	-9.2517	14.787	-2.238350680009115	1.4267160941486337	0.15314	27.86720123660728	-12.762440563169479	14.787	-2.238350680009115	1.4267160941486337	0.34914	27.86720123660728	-12.762440563169479	14.787	-0.6972398389893474	0.5762567836027692	-0.42636220080806914	-0.471255517875399	0.4016822243316454	0.7852194772978898	2.8224	22.333	0.0	0.0	0.0
2021-10-01T23:20:12.000000	-2.4287	1.1519	0.13622	27.01	-8.5361	14.603	-2.269256731450894	1.4408092124791554	0.13622	25.76054417693317	-11.78131855601377	14.603	-2.269256731450894	1.4408092124791554	0.33222	25.76054417693317	-11.78131855601377	14.603	-0.6972398389893474	0.5762567836027692	-0.42636220080806914	-0.471255517875399	0.4016822243316454	0.7852194772978898	2.8224	22.333	0.0	0.0	0.0
2021-10-01T23:20:12.000000	-2.4606	1.162	0.11825	24.446	-7.72	14.408	-2.2996788035150324	1.4547418192461739	0.11825	23.31586132870306	-10.657200687830231	14.408	-2.2996788035150324	1.4547418192461739	0.31425000000000003	23.31586132870306	-10.657200687830231	14.408	-0.6972398389893474	0.5762567836027692	-0.42636220080806914	-0.471255517875399	0.4016822243316454	0.7852194772978898	2.8224	22.333	0.0	0.0	0.0
2021-10-01T23:20:12.000000	-2.4917	1.1718	0.098841	21.374	-6.7528	14.205	-2.329343662798631	1.468278662441111	0.098841	20.3855206761642	-9.320876064066177	14.205	-2.329343662798631	1.468278662441111	0.294841	20.3855206761642	-9.320876064066177	14.205	-0.6972398389893474	0.5762567836027692	-0.42636220080806914	-0.471255517875399	0.4016822243316454	0.7852194772978898	2.8224	22.333	0.0	0.0	0.0
2021-10-01T23:20:12.000000	-2.5117	1.1782	0.084775	18.919	-5.9835	14.067	-2.3484087654982337	1.4770810404751193	0.084775	18.043282078030273	-8.256561336454276	14.067	-2.3484087654982337	1.4770810404751193	0.280775	18.043282078030273	-8.256561336454276	14.067	-0.6972398389893474	0.5762567836027692	-0.42636220080806914	-0.471255517875399	0.4016822243316454	0.7852194772978898	2.8224	22.333	0.0	0.0	0.0
2021-10-01T23:20:12.000000	-2.5309	1.1842	0.069418	16.0	-5.0682	13.931	-2.3667289084342147	1.4853884084581346	0.069418	15.25842922244598	-6.990492751130393	13.931	-2.3667289084342147	1.4853884084581346	0.265418	15.25842922244598	-6.990492751130393	13.931	-0.6972398389893474	0.5762567836027692	-0.42636220080806914	-0.471255517875399	0.4016822243316454	0.7852194772978898	2.8224	22.333	0.0	0.0	0.0
2021-10-01T23:20:12.000000	-2.5429	1.188	0.058197	13.703	-4.3465	13.844	-2.3781728712607433	1.490630136686975	0.058197	13.06716762493969	-5.992779114211367	13.844	-2.3781728712607433	1.490630136686975	0.254197	13.06716762493969	-5.992779114211367	13.844	-0.6972398389893474	0.5762567836027692	-0.42636220080806914	-0.471255517875399	0.4016822243316454	0.7852194772978898	2.8224	22.333	0.0	0.0	0.0
2021-10-01T23:20:12.000000	-2.5539	1.1915	0.045914	11.035	-3.5051	13.763	-2.388661128348909	1.495451595309897	0.045914	10.522368451921569	-4.83080874926815	13.763	-2.388661128348909	1.495451595309897	0.24191400000000002	10.522368451921569	-4.83080874926815	13.763	-0.6972398389893474	0.5762567836027692	-0.42636220080806914	-0.471255517875399	0.4016822243316454	0.7852194772978898	2.8224	22.333	0.0	0.0	0.0
2021-10-01T23:20:12.000000	-2.5634	1.1945	0.032263	7.8962	-2.5118	13.692	-2.397721953337988	1.499593026284486	0.032263	7.528929188885255	-3.460395779206711	13.692	-2.397721953337988	1.499593026284486	0.228263	7.528929188885255	-3.460395779206711	13.692	-0.6972398389893474	0.5762567836027692	-0.42636220080806914	-0.471255517875399	0.4016822243316454	0.7852194772978898	2.8224	22.333	0.0	0.0	0.0
2021-10-01T23:20:12.000000	-2.5683	1.1961	0.022268	5.5034	-1.7521	13.655	-2.402388982533976	1.5017813677760703	0.022268	5.247245611010344	-2.4132300900934984	13.655	-2.402388982533976	1.5017813677760703	0.21826800000000002	5.247245611010344	-2.4132300900934984	13.655	-0.6972398389893474	0.5762567836027692	-0.42636220080806914	-0.471255517875399	0.4016822243316454	0.7852194772978898	2.8224	22.333	0.0	0.0	0.0
2021-10-01T23:20:12.000000	-2.5715	1.1971	0.011577	2.8802	-0.9175	13.63	-2.4054423396899733	1.5031659291065727	0.011577	2.74607565539429	-1.2634978372956625	13.63	-2.4054423396899733	1.5031659291065727	0.207577	2.74607565539429	-1.2634978372956625	13.63	-0.6972398389893474	0.5762567836027692	-0.42636220080806914	-0.471255517875399	0.4016822243316454	0.7852194772978898	2.8224	22.333	0.0	0.0	0.0
2021-10-01T23:20:12.000000	-2.5728	1.1975	0.0004212	0.10505	-0.033472	13.621	-2.4066835318481545	1.5037222042421574	0.0004212	0.10015709627402655	-0.04609157569399614	13.621	-2.4066835318481545	1.5037222042421574	0.19642120000000002	0.10015709627402655	-0.04609157569399614	13.621	-0.6972398389893474	0.5762567836027692	-0.42636220080806914	-0.471255517875399	0.4016822243316454	0.7852194772978898	2.8224	22.333	0.0	0.0	0.0
2021-10-01T23:20:12.000000	-2.5686	1.1962	-0.021491	-5.3147	1.6921	13.653	-2.4026744689537938	1.5019173733057367	-0.021491	-5.067319315454625	2.3305607598216507	13.653	-2.4026744689537938	1.5019173733057367	0.174509	-5.067319315454625	2.3305607598216507	13.653	-0.6972398389893474	0.5762567836027692	-0.42636220080806914	-0.471255517875399	0.4016822243316454	0.7852194772978898	2.8224	22.333	0.0	0.0	0.0
2021-10-01T23:20:12.000000	-2.5578	1.1928	-0.040861	-9.8927	3.1442	13.734	-2.392372451806534	1.497219667195563	-0.040861	-9.432897061369417	4.332661994618112	13.734	-2.392372451806534	1.497219667195563	0.155139	-9.432897061369417	4.332661994618112	13.734	-0.6972398389893474	0.5762567836027692	-0.42636220080806914	-0.471255517875399	0.4016822243316454	0.7852194772978898	2.8224	22.333	0.0	0.0	0.0
2021-10-01T23:20:12.000000	-2.5435	1.1882	-0.057611	-13.58	4.3076	13.84	-2.378743844100378	1.4909021477463078	-0.057611	-12.949860879459308	5.93910102310521	13.84	-2.378743844100378	1.4909021477463078	0.138389	-12.949860879459308	5.93910102310521	13.84	-0.6972398389893474	0.5762567836027692	-0.42636220080806914	-0.471255517875399	0.4016822243316454	0.7852194772978898	2.8224	22.333	0.0	0.0	0.0
2021-10-01T23:20:12.000000	-2.5274	1.1831	-0.072441	-16.595	5.2549	13.957	-2.3633900648584008	1.4838678415979654	-0.072441	-15.82606938938514	7.248691377922404	13.957	-2.3633900648584008	1.4838678415979654	0.123559	-15.82606938938514	7.248691377922404	13.957	-0.6972398389893474	0.5762567836027692	-0.42636220080806914	-0.471255517875399	0.4016822243316454	0.7852194772978898	2.8224	22.333	0.0	0.0	0.0
2021-10-01T23:20:12.000000	-2.5102	1.1777	-0.085911	-19.125	6.0479	14.078	-2.3469813333991474	1.4764010128267866	-0.085911	-18.239838881693338	8.345717283725103	14.078	-2.3469813333991474	1.4764010128267866	0.110089	-18.239838881693338	8.345717283725103	14.078	-0.6972398389893474	0.5762567836027692	-0.42636220080806914	-0.471255517875399	0.4016822243316454	0.7852194772978898	2.8224	22.333	0.0	0.0	0.0
2021-10-01T23:20:12.000000	-2.4984	1.1739	-0.094324	-20.607	6.5124	14.159	-2.335735863530442	1.4711837906317826	-0.094324	-19.65375643558175	8.98830688899911	14.159	-2.335735863530442	1.4711837906317826	0.101676	-19.65375643558175	8.98830688899911	14.159	-0.6972398389893474	0.5762567836027692	-0.42636220080806914	-0.471255517875399	0.4016822243316454	0.7852194772978898	2.8224	22.333	0.0	0.0	0.0
2021-10-01T23:20:12.000000	-2.4903	1.1714	-0.099727	-21.521	6.7991	14.214	-2.3280032241615376	1.4677101342886083	-0.099727	-20.52573985333148	9.38483911867219	14.214	-2.3280032241615376	1.4677101342886083	0.09627300000000001	-20.52573985333148	9.38483911867219	14.214	-0.6972398389893474	0.5762567836027692	-0.42636220080806914	-0.471255517875399	0.4016822243316454	0.7852194772978898	2.8224	22.333	0.0	0.0	1.0
2021-10-01T23:20:12.000000	-2.4592	1.1616	-0.11906	-24.567	7.7583	14.417	-2.298338364877939	1.454173291093671	-0.11906	-23.431256662706716	10.710038239724552	14.417	-2.298338364877939	1.454173291093671	0.07694000000000001	-23.431256662706716	10.710038239724552	14.417	-0.6972398389893474	0.5762567836027692	-0.42636220080806914	-0.471255517875399	0.4016822243316454	0.7852194772978898	2.8224	22.333	0.0	0.0	0.0
2021-10-01T23:20:12.000000	-2.4273	1.1515	-0.13697	-27.114	8.5692	14.612	-2.2679162928138012	1.4402406843266524	-0.13697	-25.85970476640156	11.826912278128574	14.612	-2.2679162928138012	1.4402406843266524	0.05903	-25.85970476640156	11.826912278128574	14.612	-0.6972398389893474	0.5762567836027692	-0.42636220080806914	-0.471255517875399	0.4016822243316454	0.7852194772978898	2.8224	22.333	0.0	0.0	0.0
2021-10-01T23:20:12.000000	-2.3948	1.1412	-0.15386	-29.312	9.2812	14.795	-2.2369232479100285	1.4260360665003007	-0.15386	-27.953900892426184	12.802868519844083	14.795	-2.2369232479100285	1.4260360665003007	0.04214000000000001	-27.953900892426184	12.802868519844083	14.795	-0.6972398389893474	0.5762567836027692	-0.42636220080806914	-0.471255517875399	0.4016822243316454	0.7852194772978898	2.8224	22.333	0.0	0.0	0.0
2021-10-01T23:20:12.000000	-2.3621	1.1308	-0.16997	-31.258	9.925	14.966	-2.2057439630653497	1.4117076961612005	-0.16997	-29.806352449131175	13.680261060307721	14.966	-2.2057439630653497	1.4117076961612005	0.026029999999999998	-29.806352449131175	13.680261060307721	14.966	-0.6972398389893474	0.5762567836027692	-0.42636220080806914	-0.471255517875399	0.4016822243316454	0.7852194772978898	2.8224	22.333	0.0	0.0	0.0
2021-10-01T23:20:12.000000	-2.329	1.1203	-0.18543	-33.015	10.521	15.122	-2.174179945321942	1.3972310672755155	-0.18543	-31.477085102779697	14.487055581876001	15.122	-2.174179945321942	1.3972310672755155	0.010569999999999996	-31.477085102779697	14.487055581876001	15.122	-0.6972398389893474	0.5762567836027692	-0.42636220080806914	-0.471255517875399	0.4016822243316454	0.7852194772978898	2.8224	22.333	0.0	0.0	0.0
2021-10-01T23:20:12.000000	-2.2958	1.1097	-0.20037	-34.629	11.082	15.265	-2.1425289341165406	1.3826429388940003	-0.20037	-33.01018384750564	15.241592021632039	15.265	-2.1425289341165406	1.3826429388940003	-0.004369999999999985	-33.01018384750564	15.241592021632039	15.265	-0.6972398389893474	0.5762567836027692	-0.42636220080806914	-0.471255517875399	0.4016822243316454	0.7852194772978898	2.8224	22.333	0.0	0.0	0.0
2021-10-01T23:20:12.000000	-2.2623	1.099	-0.21485	-36.13	11.618	15.393	-2.1105924364913227	1.3679188049828186	-0.21485	-34.43419732529076	15.957470932542492	15.393	-2.1105924364913227	1.3679188049828186	-0.018850000000000006	-34.43419732529076	15.957470932542492	15.393	-0.6972398389893474	0.5762567836027692	-0.42636220080806914	-0.471255517875399	0.4016822243316454	0.7852194772978898	2.8224	22.333	0.0	0.0	0.0
2021-10-01T23:20:12.000000	-2.2288	1.0882	-0.22892	-37.543	12.137	15.507	-2.0786681918830223	1.3530954245927251	-0.22892	-35.77295691450954	16.64569528714987	15.507	-2.0786681918830223	1.3530954245927251	-0.032920000000000005	-35.77295691450954	16.64569528714987	15.507	-0.6972398389893474	0.5762567836027692	-0.42636220080806914	-0.471255517875399	0.4016822243316454	0.7852194772978898	2.8224	22.333	0.0	0.0	0.0
2021-10-01T23:20:12.000000	-2.1951	1.0772	-0.24264	-38.885	12.643	15.61	-2.0465699603507344	1.3380490452109712	-0.24264	-37.04284439590029	17.312317957486748	15.61	-2.0465699603507344	1.3380490452109712	-0.04663999999999999	-37.04284439590029	17.312317957486748	15.61	-0.6972398389893474	0.5762567836027692	-0.42636220080806914	-0.471255517875399	0.4016822243316454	0.7852194772978898	2.8224	22.333	0.0	0.0	0.0
2021-10-01T23:20:12.000000	-2.1613	1.0662	-0.25602	-40.171	13.141	15.701	-2.0143724823395357	1.3229904128122993	-0.25602	-38.25813409045386	17.96413922003646	15.701	-2.0143724823395357	1.3229904128122993	-0.06002000000000002	-38.25813409045386	17.96413922003646	15.701	-0.6972398389893474	0.5762567836027692	-0.42636220080806914	-0.471255517875399	0.4016822243316454	0.7852194772978898	2.8224	22.333	0.0	0.0	0.0
2021-10-01T23:20:12.000000	-2.1274	1.0551	-0.26909	-41.412	13.635	15.784	-1.9820880108663426	1.307820280917797	-0.26909	-39.429252990173815	18.60647676581649	15.784	-1.9820880108663426	1.307820280917797	-0.07308999999999999	-39.429252990173815	18.60647676581649	15.784	-0.6972398389893474	0.5762567836027692	-0.42636220080806914	-0.471255517875399	0.4016822243316454	0.7852194772978898	2.8224	22.333	0.0	0.0	0.0
2021-10-01T23:20:12.000000	-2.0935	1.0439	-0.28187	-42.618	14.126	15.858	-1.9498157924100676	1.292550902544383	-0.28187	-40.56600321278218	19.24154836130777	15.858	-1.9498157924100676	1.292550902544383	-0.08587	-40.56600321278218	19.24154836130777	15.858	-0.6972398389893474	0.5762567836027692	-0.42636220080806914	-0.471255517875399	0.4016822243316454	0.7852194772978898	2.8224	22.333	0.0	0.0	0.0
2021-10-01T23:20:12.000000	-2.0595	1.0326	-0.29438	-43.796	14.619	15.926	-1.9174565804917993	1.2771700246751392	-0.29438	-41.67471936095686	19.875174041640182	15.926	-1.9174565804917993	1.2771700246751392	-0.09837999999999997	-41.67471936095686	19.875174041640182	15.926	-0.6972398389893474	0.5762567836027692	-0.42636220080806914	-0.471255517875399	0.4016822243316454	0.7852194772978898	2.8224	22.333	0.0	0.0	0.0
2021-10-01T23:20:12.000000	-2.0254	1.0212	-0.30664	-44.955	15.115	15.991	-1.8850103751115375	1.261677647310065	-0.30664	-42.76421108763073	20.509449043125482	15.991	-1.8850103751115375	1.261677647310065	-0.11064000000000002	-42.76421108763073	20.509449043125482	15.991	-0.6972398389893474	0.5762567836027692	-0.42636220080806914	-0.471255517875399	0.4016822243316454	0.7852194772978898	2.8224	22.333	0.0	0.0	0.0
2021-10-01T23:20:12.000000	-1.9913	1.0096	-0.31865	-46.099	15.616	16.052	-1.8525886757651122	1.2459867769871669	-0.31865	-43.83820319162191	21.146848416018635	16.052	-1.8525886757651122	1.2459867769871669	-0.12264999999999998	-43.83820319162191	21.146848416018635	16.052	-0.6972398389893474	0.5762567836027692	-0.42636220080806914	-0.471255517875399	0.4016822243316454	0.7852194772978898	2.8224	22.333	0.0	0.0	0.0
2021-10-01T23:20:12.000000	-1.9571	0.99802	-0.33043	-47.235	16.125	16.113	-1.8200652793363912	1.230303502943133	-0.33043	-44.90327533594669	21.791207265871282	16.113	-1.8200652793363912	1.230303502943133	-0.13443	-44.90327533594669	21.791207265871282	16.113	-0.6972398389893474	0.5762567836027692	-0.42636220080806914	-0.471255517875399	0.4016822243316454	0.7852194772978898	2.8224	22.333	0.0	0.0	0.0
2021-10-01T23:20:12.000000	-1.9229	0.98629	-0.34198	-48.368	16.645	16.175	-1.7875602624330478	1.2144713591807317	-0.34198	-45.96402225404311	22.44611563789668	16.175	-1.7875602624330478	1.2144713591807317	-0.14598	-45.96402225404311	22.44611563789668	16.175	-0.6972398389893474	0.5762567836027692	-0.42636220080806914	-0.471255517875399	0.4016822243316454	0.7852194772978898	2.8224	22.333	0.0	0.0	0.0
2021-10-01T23:20:12.000000	-1.8886	0.97446	-0.35332	-49.503	17.177	16.239	-1.7549682520677106	1.1985277159224998	-0.35332	-47.025283739687566	23.113178647729868	16.239	-1.7549682520677106	1.1985277159224998	-0.15732000000000002	-47.025283739687566	23.113178647729868	16.239	-0.6972398389893474	0.5762567836027692	-0.42636220080806914	-0.471255517875399	0.4016822243316454	0.7852194772978898	2.8224	22.333	0.0	0.0	0.0
2021-10-01T23:20:12.000000	-1.8544	0.96251	-0.36446	-50.644	17.723	16.308	-1.7224901918015871	1.1824772299064923	-0.36446	-48.09078459169818	23.794871345625808	16.308	-1.7224901918015871	1.1824772299064923	-0.16846	-48.09078459169818	23.794871345625808	16.308	-0.6972398389893474	0.5762567836027692	-0.42636220080806914	-0.471255517875399	0.4016822243316454	0.7852194772978898	2.8224	22.333	0.0	0.0	0.0
2021-10-01T23:20:12.000000	-1.8201	0.95046	-0.37541	-51.795	18.286	16.385	-1.6899251380734701	1.1663152443946545	-0.37541	-49.16412707872389	24.494661246628596	16.385	-1.6899251380734701	1.1663152443946545	-0.17941000000000001	-49.16412707872389	24.494661246628596	16.385	-0.6972398389893474	0.5762567836027692	-0.42636220080806914	-0.471255517875399	0.4016822243316454	0.7852194772978898	2.8224	22.333	0.0	0.0	0.0
2021-10-01T23:20:12.000000	-1.7857	0.93829	-0.38618	-52.96	18.868	16.473	-1.6572755414867433	1.1500219100912044	-0.38618	-50.24903599958278	25.21502340099318	16.473	-1.6572755414867433	1.1500219100912044	-0.19018000000000002	-50.24903599958278	25.21502340099318	16.473	-0.6972398389893474	0.5762567836027692	-0.42636220080806914	-0.471255517875399	0.4016822243316454	0.7852194772978898	2.8224	22.333	0.0	0.0	0.0
2021-10-01T23:20:12.000000	-1.7514	0.926	-0.39677	-54.145	19.472	16.575	-1.62473989499923	1.133621733029978	-0.39677	-51.35109855250203	25.95967038410203	16.575	-1.62473989499923	1.133621733029978	-0.20077	-51.35109855250203	25.95967038410203	16.575	-0.6972398389893474	0.5762567836027692	-0.42636220080806914	-0.471255517875399	0.4016822243316454	0.7852194772978898	2.8224	22.333	0.0	0.0	0.0
2021-10-01T23:20:12.000000	-1.7171	0.91359	-0.4072	-55.353	20.101	16.696	-1.5922189521320187	1.1171024601940578	-0.4072	-52.47292454134144	26.731947180830034	16.696	-1.5922189521320187	1.1171024601940578	-0.2112	-52.47292454134144	26.731947180830034	16.696	-0.6972398389893474	0.5762567836027692	-0.42636220080806914	-0.471255517875399	0.4016822243316454	0.7852194772978898	2.8224	22.333	0.0	0.0	0.0
2021-10-01T23:20:12.000000	-1.6827	0.90106	-0.41749	-56.591	20.758	16.843	-1.5596134664061974	1.1004518385665247	-0.41749	-53.6210936291173	27.535688896728836	16.843	-1.5596134664061974	1.1004518385665247	-0.22149000000000002	-53.6210936291173	27.535688896728836	16.843	-0.6972398389893474	0.5762567836027692	-0.42636220080806914	-0.471255517875399	0.4016822243316454	0.7852194772978898	2.8224	22.333	0.0	0.0	0.0
2021-10-01T23:20:12.000000	-1.6484	0.88841	-0.42764	-57.866	21.449	17.022	-1.52712193077959	1.083694374181216	-0.42764	-54.80181788833834	28.37770803171742	17.022	-1.52712193077959	1.083694374181216	-0.23164	-54.80181788833834	28.37770803171742	17.022	-0.6972398389893474	0.5762567836027692	-0.42636220080806914	-0.471255517875399	0.4016822243316454	0.7852194772978898	2.8224	22.333	0.0	0.0	0.0
2021-10-01T23:20:12.000000	-1.6141	0.87562	-0.43768	-59.186	22.178	17.24	-1.494647549376668	1.0667979647254304	-0.43768	-56.022546916640785	29.262954686305722	17.24	-1.494647549376668	1.0667979647254304	-0.24168	-56.022546916640785	29.262954686305722	17.24	-0.6972398389893474	0.5762567836027692	-0.42636220080806914	-0.471255517875399	0.4016822243316454	0.7852194772978898	2.8224	22.333	0.0	0.0	0.0
2021-10-01T23:20:12.000000	-1.5798	0.8627	-0.44763	-60.562	22.952	17.506	-1.4621890968957396	1.0497725348470597	-0.44763	-57.29334011552064	30.199723945878578	17.506	-1.4621890968957396	1.0497725348470597	-0.25162999999999996	-57.29334011552064	30.199723945878578	17.506	-0.6972398389893474	0.5762567836027692	-0.42636220080806914	-0.471255517875399	0.4016822243316454	0.7852194772978898	2.8224	22.333	0.0	0.0	0.0
2021-10-01T23:20:12.000000	-1.5456	0.84964	-0.4575	-62.008	23.78	17.827	-1.4298470451174088	1.0326204129151302	-0.4575	-58.62698922050296	31.19866341590661	17.827	-1.4298470451174088	1.0326204129151302	-0.2615	-58.62698922050296	31.19866341590661	17.827	-0.6972398389893474	0.5762567836027692	-0.42636220080806914	-0.471255517875399	0.4016822243316454	0.7852194772978898	2.8224	22.333	0.0	0.0	0.0
2021-10-01T23:20:12.000000	-1.5113	0.83643	-0.46732	-63.54	24.671	18.212	-1.3974241263855436	1.0153071682479151	-0.46732	-60.038270896690975	32.270665762198796	18.212	-1.3974241263855436	1.0153071682479151	-0.27132	-60.038270896690975	32.270665762198796	18.212	-0.6972398389893474	0.5762567836027692	-0.42636220080806914	-0.471255517875399	0.4016822243316454	0.7852194772978898	2.8224	22.333	0.0	0.0	0.0
2021-10-01T23:20:12.000000	-1.4772	0.82308	-0.47711	-65.178	25.637	18.666	-1.3652168548351877	0.9978794845440597	-0.47711	-61.54556407783686	33.43009116560822	18.666	-1.3652168548351877	0.9978794845440597	-0.28110999999999997	-61.54556407783686	33.43009116560822	18.666	-0.6972398389893474	0.5762567836027692	-0.42636220080806914	-0.471255517875399	0.4016822243316454	0.7852194772978898	2.8224	22.333	0.0	0.0	0.0
2021-10-01T23:20:12.000000	-1.4431	0.80957	-0.48689	-66.945	26.693	19.193	-1.3330291881119007	0.9802930064739453	-0.48689	-63.169857501552606	34.694644791862856	19.193	-1.3330291881119007	0.9802930064739453	-0.29089	-63.169857501552606	34.694644791862856	19.193	-0.6972398389893474	0.5762567836027692	-0.42636220080806914	-0.471255517875399	0.4016822243316454	0.7852194772978898	2.8224	22.333	0.0	0.0	0.0
2021-10-01T23:20:12.000000	-1.409	0.7959	-0.49666	-68.869	27.854	19.795	-1.300861126215683	0.9625477340375722	-0.49666	-64.93710222939582	36.08264445753659	19.795	-1.300861126215683	0.9625477340375722	-0.30066	-64.93710222939582	36.08264445753659	19.795	-0.6972398389893474	0.5762567836027692	-0.42636220080806914	-0.471255517875399	0.4016822243316454	0.7852194772978898	2.8224	22.333	0.0	0.0	0.0
2021-10-01T23:20:12.000000	-1.375	0.78206	-0.50644	-70.979	29.139	20.469	-1.2688131409271382	0.9446459956039669	-0.50644	-66.87375166703644	37.61650036852896	20.469	-1.2688131409271382	0.9446459956039669	-0.31044	-66.87375166703644	37.61650036852896	20.469	-0.6972398389893474	0.5762567836027692	-0.42636220080806914	-0.471255517875399	0.4016822243316454	0.7852194772978898	2.8224	22.333	0.0	0.0	0.0
2021-10-01T23:20:12.000000	-1.3411	0.76803	-0.51623	-73.311	30.569	21.204	-1.23688768284965	0.9265679418773474	-0.51623	-69.01296141332993	39.321465371502036	21.204	-1.23688768284965	0.9265679418773474	-0.32022999999999996	-69.01296141332993	39.321465371502036	21.204	-0.6972398389893474	0.5762567836027692	-0.42636220080806914	-0.471255517875399	0.4016822243316454	0.7852194772978898	2.8224	22.333	0.0	0.0	0.0
2021-10-01T23:20:12.000000	-1.3073	0.75382	-0.52602	-75.9	32.166	21.988	-1.2050835266815263	0.9083234975056049	-0.52602	-71.3867720721734	41.223662247737806	21.988	-1.2050835266815263	0.9083234975056049	-0.33002000000000004	-71.3867720721734	41.223662247737806	21.988	-0.6972398389893474	0.5762567836027692	-0.42636220080806914	-0.471255517875399	0.4016822243316454	0.7852194772978898	2.8224	22.333	0.0	0.0	0.0
2021-10-01T23:20:12.000000	-1.2736	0.7394	-0.53579	-78.785	33.955	22.799	-1.1734043483278431	0.8898828885450657	-0.53579	-74.03082651611291	43.352681293562355	22.799	-1.1734043483278431	0.8898828885450657	-0.33979	-74.03082651611291	43.352681293562355	22.799	-0.6972398389893474	0.5762567836027692	-0.42636220080806914	-0.471255517875399	0.4016822243316454	0.7852194772978898	2.8224	22.333	0.0	0.0	0.0
2021-10-01T23:20:12.000000	-1.2399	0.72477	-0.54551	-82.006	35.961	23.61	-1.141750901309688	0.8712338619788116	-0.54551	-76.98176008248367	45.73823533547095	23.61	-1.141750901309688	0.8712338619788116	-0.34951000000000004	-76.98176008248367	45.73823533547095	23.61	-0.6972398389893474	0.5762567836027692	-0.42636220080806914	-0.471255517875399	0.4016822243316454	0.7852194772978898	2.8224	22.333	0.0	0.0	0.0
2021-10-01T23:20:12.000000	-1.2063	0.70991	-0.55514	-85.604	38.211	24.388	-1.1102248827093566	0.8523688215279785	-0.55514	-80.27695551307158	48.41214465970625	24.388	-1.1102248827093566	0.8523688215279785	-0.35913999999999996	-80.27695551307158	48.41214465970625	24.388	-0.6972398389893474	0.5762567836027692	-0.42636220080806914	-0.471255517875399	0.4016822243316454	0.7852194772978898	2.8224	22.333	0.0	0.0	0.0
2021-10-01T23:20:12.000000	-1.1728	0.69481	-0.56461	-89.621	40.735	25.096	-1.0788275178285414	0.8332778425446753	-0.56461	-83.95442042394416	51.4093294770475	25.096	-1.0788275178285414	0.8332778425446753	-0.36860999999999994	-83.95442042394416	51.4093294770475	25.096	-0.6972398389893474	0.5762567836027692	-0.42636220080806914	-0.471255517875399	0.4016822243316454	0.7852194772978898	2.8224	22.333	0.0	0.0	0.0
2021-10-01T23:20:12.000000	-1.1393	0.67945	-0.57387	-94.102	43.563	25.687	-1.047462010791713	0.813928822716201	-0.57387	-88.05513982553629	54.765077588781466	25.687	-1.047462010791713	0.813928822716201	-0.37787	-88.05513982553629	54.765077588781466	25.687	-0.6972398389893474	0.5762567836027692	-0.42636220080806914	-0.471255517875399	0.4016822243316454	0.7852194772978898	2.8224	22.333	0.0	0.0	0.0
2021-10-01T23:20:12.000000	-1.1059	0.66384	-0.58284	-99.093	46.728	26.115	-1.0162263827760925	0.7943439397073655	-0.58284	-92.62072360256435	58.51777672073145	26.115	-1.0162263827760925	0.7943439397073655	-0.38684	-92.62072360256435	58.51777672073145	26.115	-0.6972398389893474	0.5762567836027692	-0.42636220080806914	-0.471255517875399	0.4016822243316454	0.7852194772978898	2.8224	22.333	0.0	0.0	0.0
2021-10-01T23:20:12.000000	-1.0725	0.64794	-0.59145	-104.64	50.265	26.322	-0.9850262885095348	0.7744712419096855	-0.59145	-97.69253657940644	62.707799528298985	26.322	-0.9850262885095348	0.7744712419096855	-0.39545	-97.69253657940644	62.707799528298985	26.322	-0.6972398389893474	0.5762567836027692	-0.42636220080806914	-0.471255517875399	0.4016822243316454	0.7852194772978898	2.8224	22.333	0.0	0.0	0.0
2021-10-01T23:20:12.000000	-1.0392	0.63177	-0.59961	-110.81	54.213	26.251	-0.9539585238675681	0.754342831635862	-0.59961	-103.33229522033538	67.38206165959494	26.251	-0.9539585238675681	0.754342831635862	-0.40360999999999997	-103.33229522033538	67.38206165959494	26.251	-0.6972398389893474	0.5762567836027692	-0.42636220080806914	-0.471255517875399	0.4016822243316454	0.7852194772978898	2.8224	22.333	0.0	0.0	0.0
2021-10-01T23:20:12.000000	-1.0058	0.6153	-0.60723	-117.65	58.617	25.833	-0.9228282717974443	0.7339044289083845	-0.60723	-109.58113151282653	72.5909829480812	25.833	-0.9228282717974443	0.7339044289083845	-0.41123000000000004	-109.58113151282653	72.5909829480812	25.833	-0.6972398389893474	0.5762567836027692	-0.42636220080806914	-0.471255517875399	0.4016822243316454	0.7852194772978898	2.8224	22.333	0.0	0.0	0.0
2021-10-01T23:20:12.000000	-0.97247	0.59854	-0.61422	-125.23	63.527	24.993	-0.8918030260116218	0.7131867885039054	-0.61422	-116.50239148365907	78.3927637450565	24.993	-0.8918030260116218	0.7131867885039054	-0.41822	-116.50239148365907	78.3927637450565	24.993	-0.6972398389893474	0.5762567836027692	-0.42636220080806914	-0.471255517875399	0.4016822243316454	0.7852194772978898	2.8224	22.333	0.0	0.0	0.0
2021-10-01T23:20:12.000000	-0.93914	0.58148	-0.62051	-133.64	68.998	23.646	-0.860814539276554	0.6921714086626909	-0.62051	-124.17865780454858	84.85301732914876	23.646	-0.860814539276554	0.6921714086626909	-0.42451	-124.17865780454858	84.85301732914876	23.646	-0.6972398389893474	0.5762567836027692	-0.42636220080806914	-0.471255517875399	0.4016822243316454	0.7852194772978898	2.8224	22.333	0.0	0.0	0.0
2021-10-01T23:20:12.000000	-0.90582	0.56412	-0.62599	-142.96	75.098	21.693	-0.8298727362401322	0.6708595146864325	-0.62599	-132.68099560712022	92.04903371955264	21.693	-0.8298727362401322	0.6708595146864325	-0.42999000000000004	-132.68099560712022	92.04903371955264	21.693	-0.6972398389893474	0.5762567836027692	-0.42636220080806914	-0.471255517875399	0.4016822243316454	0.7852194772978898	2.8224	22.333	0.0	0.0	0.0
2021-10-01T23:20:12.000000	-0.87252	0.54648	-0.63059	-153.3	81.903	19.02	-0.798985090946864	0.6492721811726044	-0.63059	-142.10926372531912	100.06971855885125	19.02	-0.798985090946864	0.6492721811726044	-0.43459	-142.10926372531912	100.06971855885125	19.02	-0.6972398389893474	0.5762567836027692	-0.42636220080806914	-0.471255517875399	0.4016822243316454	0.7852194772978898	2.8224	22.333	0.0	0.0	0.0
2021-10-01T23:20:12.000000	-0.83924	0.52856	-0.63422	-164.8	89.504	15.493	-0.768151603396749	0.6274094081212072	-0.63422	-152.59125698422628	109.02254036653989	15.493	-0.768151603396749	0.6274094081212072	-0.43822	-152.59125698422628	109.02254036653989	15.493	-0.6972398389893474	0.5762567836027692	-0.42636220080806914	-0.471255517875399	0.4016822243316454	0.7852194772978898	2.8224	22.333	0.0	0.0	0.0
2021-10-01T23:20:12.000000	-0.80602	0.51037	-0.63682	-177.59	98.006	10.951	-0.7374107468796606	0.6052860213868986	-0.63682	-164.2431301386629	119.02763686746974	10.951	-0.7374107468796606	0.6052860213868986	-0.44082000000000005	-164.2431301386629	119.02763686746974	10.951	-0.6972398389893474	0.5762567836027692	-0.42636220080806914	-0.471255517875399	0.4016822243316454	0.7852194772978898	2.8224	22.333	0.0	0.0	0.0
2021-10-01T23:20:12.000000	-0.77286	0.49193	-0.63829	-191.87	107.54	5.2014	-0.7067600707922148	0.5829218702654614	-0.63829	-177.24732469428983	130.23952698285186	5.2014	-0.7067600707922148	0.5829218702654614	-0.44229	-177.24732469428983	130.23952698285186	5.2014	-0.6972398389893474	0.5762567836027692	-0.42636220080806914	-0.471255517875399	0.4016822243316454	0.7852194772978898	2.8224	22.333	0.0	0.0	0.0
2021-10-01T23:20:12.000000	-0.7398	0.47326	-0.63859	-207.84	118.24	-1.9898	-0.6762368231225929	0.5603417052594453	-0.63859	-191.78591456626032	142.81570702826454	-1.9898	-0.6762368231225929	0.5603417052594453	-0.44259	-191.78591456626032	142.81570702826454	-1.9898	-0.6972398389893474	0.5762567836027692	-0.42636220080806914	-0.471255517875399	0.4016822243316454	0.7852194772978898	2.8224	22.333	0.0	0.0	0.0
2021-10-01T23:20:12.000000	-0.70687	0.45439	-0.63764	-225.77	130.3	-10.908	-0.6458671019093928	0.5375789762175991	-0.63764	-208.10309439481495	156.9817983184762	-10.908	-0.6458671019093928	0.5375789762175991	-0.44164	-208.10309439481495	156.9817983184762	-10.908	-0.6972398389893474	0.5762567836027692	-0.42636220080806914	-0.471255517875399	0.4016822243316454	0.7852194772978898	2.8224	22.333	0.0	0.0	0.0
2021-10-01T23:20:12.000000	-0.6741	0.43534	-0.6354	-245.97	143.94	-21.905	-0.6156782304929047	0.5146572083407807	-0.6354	-226.47957162736037	172.9941274595393	-21.905	-0.6156782304929047	0.5146572083407807	-0.43939999999999996	-226.47957162736037	172.9941274595393	-21.905	-0.6972398389893474	0.5762567836027692	-0.42636220080806914	-0.471255517875399	0.4016822243316454	0.7852194772978898	2.8224	22.333	0.0	0.0	0.0
2021-10-01T23:20:12.000000	-0.64154	0.41616	-0.63181	-268.81	159.41	-35.417	-0.5857137056041251	0.49163215137690525	-0.63181	-247.25192569357478	191.14614681133116	-35.417	-0.5857137056041251	0.49163215137690525	-0.43581	-247.25192569357478	191.14614681133116	-35.417	-0.6972398389893474	0.5762567836027692	-0.42636220080806914	-0.471255517875399	0.4016822243316454	0.7852194772978898	2.8224	22.333	0.0	0.0	0.0
