# Supplementary material for: Direct evidence of substorm-related impulsive injections of electrons at Mercury
Source: Nat Commun. 2023 Jul 18;14:4019. doi: 10.1038/s41467-023-39565-4 (PMC10354196; doi:10.1038/s41467-023-39565-4)
Supplement: Supplementary file 3 — SourceDatafile [file 41467_2023_39565_MOESM3_ESM.zip › SourceDataFile/FieldLinetracing/Final_KT17tracing_000474.txt]

2021-10-01T23:22:54.000000	-0.55998	0.26907	0.5684	453.78	-207.83	-107.7	-0.5227912399886689	0.3356569449469353	0.5684	424.8952269450153	-261.86569729413566	-107.7	-0.5227912399886689	0.3356569449469353	0.7644	424.8952269450153	-261.86569729413566	-107.7	-0.7858386778987644	0.4924426218446453	-0.37410939109984076	-0.5506050970411684	0.3531179083315277	0.7564005353831078	2.6713	22.67	0.0	0.0	0.0
2021-10-01T23:22:54.000000	-0.59389	0.28453	0.57564	406.4	-184.47	-77.193	-0.5545514045721174	0.35515544862368614	0.57564	380.73454998868175	-232.87624040446028	-77.193	-0.5545514045721174	0.35515544862368614	0.7716400000000001	380.73454998868175	-232.87624040446028	-77.193	-0.7858386778987644	0.4924426218446453	-0.37410939109984076	-0.5506050970411684	0.3531179083315277	0.7564005353831078	2.6713	22.67	0.0	0.0	0.0
2021-10-01T23:22:54.000000	-0.6281	0.29999	0.58135	365.49	-164.31	-52.703	-0.5866093085923014	0.3746907113511917	0.58135	342.6030236765612	-207.85544103457494	-52.703	-0.5866093085923014	0.3746907113511917	0.77735	342.6030236765612	-207.85544103457494	-52.703	-0.7858386778987644	0.4924426218446453	-0.37410939109984076	-0.5506050970411684	0.3531179083315277	0.7564005353831078	2.6713	22.67	0.0	0.0	0.0
2021-10-01T23:22:54.000000	-0.66254	0.31539	0.58555	329.95	-146.84	-33.031	-0.6189028313241337	0.3941946081302621	0.58555	309.4714271269063	-186.1623589559284	-33.031	-0.6189028313241337	0.3941946081302621	0.78155	309.4714271269063	-186.1623589559284	-33.031	-0.7858386778987644	0.4924426218446453	-0.37410939109984076	-0.5506050970411684	0.3531179083315277	0.7564005353831078	2.6713	22.67	0.0	0.0	0.0
2021-10-01T23:22:54.000000	-0.69717	0.33072	0.58827	298.92	-131.6	-17.24	-0.6513934994777412	0.4136523131062389	0.58827	280.54260449889904	-167.23508442002924	-17.24	-0.6513934994777412	0.4136523131062389	0.78427	280.54260449889904	-167.23508442002924	-17.24	-0.7858386778987644	0.4924426218446453	-0.37410939109984076	-0.5506050970411684	0.3531179083315277	0.7564005353831078	2.6713	22.67	0.0	0.0	0.0
2021-10-01T23:22:54.000000	-0.73193	0.34594	0.58957	271.68	-118.26	-4.601	-0.6840266663725442	0.4330167758774064	0.58957	255.14241610020437	-150.65788232465695	-4.601	-0.6840266663725442	0.4330167758774064	0.7855700000000001	255.14241610020437	-150.65788232465695	-4.601	-0.7858386778987644	0.4924426218446453	-0.37410939109984076	-0.5506050970411684	0.3531179083315277	0.7564005353831078	2.6713	22.67	0.0	0.0	0.0
2021-10-01T23:22:54.000000	-0.76677	0.36102	0.58947	247.67	-106.54	5.4631	-0.7167563846741623	0.4522520959916318	0.58947	232.7493900962869	-136.08424563411612	5.4631	-0.7167563846741623	0.4522520959916318	0.7854700000000001	232.7493900962869	-136.08424563411612	5.4631	-0.7858386778987644	0.4924426218446453	-0.37410939109984076	-0.5506050970411684	0.3531179083315277	0.7564005353831078	2.6713	22.67	0.0	0.0	0.0
2021-10-01T23:22:54.000000	-0.80166	0.37593	0.58805	226.41	-96.194	13.41	-0.7495565563439974	0.47132482360016625	0.58805	212.91728580998875	-123.21121352907599	13.41	-0.7495565563439974	0.47132482360016625	0.7840499999999999	212.91728580998875	-123.21121352907599	13.41	-0.7858386778987644	0.4924426218446453	-0.37410939109984076	-0.5506050970411684	0.3531179083315277	0.7564005353831078	2.6713	22.67	0.0	0.0	0.0
2021-10-01T23:22:54.000000	-0.83655	0.39066	0.58536	207.54	-87.037	19.608	-0.7823787834442852	0.4902189075466594	0.58536	195.3114839985259	-111.81106916264396	19.608	-0.7823787834442852	0.4902189075466594	0.78136	195.3114839985259	-111.81106916264396	19.608	-0.7858386778987644	0.4924426218446453	-0.37410939109984076	-0.5506050970411684	0.3531179083315277	0.7564005353831078	2.6713	22.67	0.0	0.0	0.0
2021-10-01T23:22:54.000000	-0.87141	0.40519	0.58148	190.72	-78.911	24.353	-0.815195742634736	0.5089108226302533	0.58148	179.61390640032891	-101.68534284061725	24.353	-0.815195742634736	0.5089108226302533	0.77748	179.61390640032891	-101.68534284061725	24.353	-0.7858386778987644	0.4924426218446453	-0.37410939109984076	-0.5506050970411684	0.3531179083315277	0.7564005353831078	2.6713	22.67	0.0	0.0	0.0
2021-10-01T23:22:54.000000	-0.90622	0.41949	0.57649	175.7	-71.684	27.887	-0.8479912605246429	0.5273683443038908	0.57649	165.59261080045027	-92.67239666853658	27.887	-0.8479912605246429	0.5273683443038908	0.7724899999999999	165.59261080045027	-92.67239666853658	27.887	-0.7858386778987644	0.4924426218446453	-0.37410939109984076	-0.5506050970411684	0.3531179083315277	0.7564005353831078	2.6713	22.67	0.0	0.0	0.0
2021-10-01T23:22:54.000000	-0.94097	0.43356	0.57047	162.26	-65.244	30.407	-0.8807554124661146	0.5455902472658801	0.57047	153.0429783242323	-84.63411795280055	30.407	-0.8807554124661146	0.5455902472658801	0.76647	153.0429783242323	-84.63411795280055	30.407	-0.7858386778987644	0.4924426218446453	-0.37410939109984076	-0.5506050970411684	0.3531179083315277	0.7564005353831078	2.6713	22.67	0.0	0.0	0.0
2021-10-01T23:22:54.000000	-0.97564	0.4474	0.56351	150.22	-59.5	32.079	-0.9134683491633687	0.5635740809128376	0.56351	141.79751555502926	-77.4581369671465	32.079	-0.9134683491633687	0.5635740809128376	0.7595099999999999	141.79751555502926	-77.4581369671465	32.079	-0.7858386778987644	0.4924426218446453	-0.37410939109984076	-0.5506050970411684	0.3531179083315277	0.7564005353831078	2.6713	22.67	0.0	0.0	0.0
2021-10-01T23:22:54.000000	-1.0102	0.46099	0.55571	139.42	-54.373	33.042	-0.9461027472761154	0.5812963200439053	0.55571	131.70710800994766	-71.04644416616486	33.042	-0.9461027472761154	0.5812963200439053	0.7517100000000001	131.70710800994766	-71.04644416616486	33.042	-0.7858386778987644	0.4924426218446453	-0.37410939109984076	-0.5506050970411684	0.3531179083315277	0.7564005353831078	2.6713	22.67	0.0	0.0	0.0
2021-10-01T23:22:54.000000	-1.0447	0.47434	0.54717	129.74	-49.796	33.412	-0.978707004742119	0.5987730158154336	0.54717	122.66086943562841	-65.31784078868283	33.412	-0.978707004742119	0.5987730158154336	0.7431700000000001	122.66086943562841	-65.31784078868283	33.412	-0.7858386778987644	0.4924426218446453	-0.37410939109984076	-0.5506050970411684	0.3531179083315277	0.7564005353831078	2.6713	22.67	0.0	0.0	0.0
2021-10-01T23:22:54.000000	-1.0792	0.48745	0.538	121.06	-45.712	33.293	-1.0113406694487264	0.6160115200375735	0.538	114.54668827702075	-60.20105272141871	33.293	-1.0113406694487264	0.6160115200375735	0.734	114.54668827702075	-60.20105272141871	33.293	-0.7858386778987644	0.4924426218446453	-0.37410939109984076	-0.5506050970411684	0.3531179083315277	0.7564005353831078	2.6713	22.67	0.0	0.0	0.0
2021-10-01T23:22:54.000000	-1.1135	0.50032	0.52829	113.28	-42.073	32.773	-1.0438052484381137	0.6329873266764885	0.52829	107.27119950333358	-55.63618863757659	32.773	-1.0438052484381137	0.6329873266764885	0.7242900000000001	107.27119950333358	-55.63618863757659	32.773	-0.7858386778987644	0.4924426218446453	-0.37410939109984076	-0.5506050970411684	0.3531179083315277	0.7564005353831078	2.6713	22.67	0.0	0.0	0.0
2021-10-01T23:22:54.000000	-1.1479	0.51297	0.51816	106.34	-38.834	31.934	-1.0763960305436329	0.6497570440787157	0.51816	100.78036908483297	-51.57123581149517	31.934	-1.0763960305436329	0.6497570440787157	0.7141599999999999	100.78036908483297	-51.57123581149517	31.934	-0.7858386778987644	0.4924426218446453	-0.37410939109984076	-0.5506050970411684	0.3531179083315277	0.7564005353831078	2.6713	22.67	0.0	0.0	0.0
2021-10-01T23:22:54.000000	-1.1822	0.5254	0.50771	100.15	-35.958	30.849	-1.1089145228074606	0.6662961662104184	0.50771	94.98940880675805	-47.95844533075064	30.849	-1.1089145228074606	0.6662961662104184	0.7037100000000001	94.98940880675805	-47.95844533075064	30.849	-0.7858386778987644	0.4924426218446453	-0.37410939109984076	-0.5506050970411684	0.3531179083315277	0.7564005353831078	2.6713	22.67	0.0	0.0	0.0
2021-10-01T23:22:54.000000	-1.2165	0.53762	0.49705	94.65	-33.411	29.587	-1.1414587464068167	0.6826268707364064	0.49705	89.84293680751385	-44.75672158236204	29.587	-1.1414587464068167	0.6826268707364064	0.6930499999999999	89.84293680751385	-44.75672158236204	29.587	-0.7858386778987644	0.4924426218446453	-0.37410939109984076	-0.5506050970411684	0.3531179083315277	0.7564005353831078	2.6713	22.67	0.0	0.0	0.0
2021-10-01T23:22:54.000000	-1.2509	0.54965	0.48627	89.777	-31.162	28.212	-1.174125497217229	0.6987812599693799	0.48627	85.28222624063062	-41.927578757208174	28.212	-1.174125497217229	0.6987812599693799	0.6822699999999999	85.28222624063062	-41.927578757208174	28.212	-0.7858386778987644	0.4924426218446453	-0.37410939109984076	-0.5506050970411684	0.3531179083315277	0.7564005353831078	2.6713	22.67	0.0	0.0	0.0
2021-10-01T23:22:54.000000	-1.2853	0.56149	0.47546	85.474	-29.18	26.781	-1.2068155287597866	0.7147470808924211	0.47546	81.25450504837323	-39.43326622718298	26.781	-1.2068155287597866	0.7147470808924211	0.67146	81.25450504837323	-39.43326622718298	26.781	-0.7858386778987644	0.4924426218446453	-0.37410939109984076	-0.5506050970411684	0.3531179083315277	0.7564005353831078	2.6713	22.67	0.0	0.0	0.0
2021-10-01T23:22:54.000000	-1.3198	0.57317	0.4647	81.681	-27.437	25.348	-1.2396244116083246	0.7305663604661214	0.4647	77.70365618813167	-37.238643168040184	25.348	-1.2396244116083246	0.7305663604661214	0.6607000000000001	77.70365618813167	-37.238643168040184	25.348	-0.7858386778987644	0.4924426218446453	-0.37410939109984076	-0.5506050970411684	0.3531179083315277	0.7564005353831078	2.6713	22.67	0.0	0.0	0.0
2021-10-01T23:22:54.000000	-1.3544	0.58469	0.45405	78.341	-25.906	23.959	-1.272552145762844	0.7462390986904812	0.45405	74.57641748149412	-35.309928810830186	23.959	-1.272552145762844	0.7462390986904812	0.65005	74.57641748149412	-35.309928810830186	23.959	-0.7858386778987644	0.4924426218446453	-0.37410939109984076	-0.5506050970411684	0.3531179083315277	0.7564005353831078	2.6713	22.67	0.0	0.0	0.0
2021-10-01T23:22:54.000000	-1.389	0.59607	0.44354	75.397	-24.559	22.652	-1.3054970341410488	0.7617728918443643	0.44354	71.81964928021796	-33.61234992181428	22.652	-1.3054970341410488	0.7617728918443643	0.63954	71.81964928021796	-33.61234992181428	22.652	-0.7858386778987644	0.4924426218446453	-0.37410939109984076	-0.5506050970411684	0.3531179083315277	0.7564005353831078	2.6713	22.67	0.0	0.0	0.0
2021-10-01T23:22:54.000000	-1.4238	0.60731	0.43319	72.791	-23.371	21.454	-1.3386575697007626	0.7771922459616072	0.43319	69.37885188076383	-32.11398813145188	21.454	-1.3386575697007626	0.7771922459616072	0.62919	69.37885188076383	-32.11398813145188	21.454	-0.7858386778987644	0.4924426218446453	-0.37410939109984076	-0.5506050970411684	0.3531179083315277	0.7564005353831078	2.6713	22.67	0.0	0.0	0.0
2021-10-01T23:22:54.000000	-1.4586	0.61842	0.42302	70.469	-22.318	20.384	-1.3718340341824704	0.7924825796562647	0.42302	67.20337290857972	-30.784407655668325	20.384	-1.3718340341824704	0.7924825796562647	0.61902	67.20337290857972	-30.784407655668325	20.384	-0.7858386778987644	0.4924426218446453	-0.37410939109984076	-0.5506050970411684	0.3531179083315277	0.7564005353831078	2.6713	22.67	0.0	0.0	0.0
2021-10-01T23:22:54.000000	-1.4936	0.62942	0.413	68.38	-21.377	19.45	-1.4052224699406122	0.8076882482579557	0.413	65.24541485331183	-29.594532765685557	19.45	-1.4052224699406122	0.8076882482579557	0.609	65.24541485331183	-29.594532765685557	19.45	-0.7858386778987644	0.4924426218446453	-0.37410939109984076	-0.5506050970411684	0.3531179083315277	0.7564005353831078	2.6713	22.67	0.0	0.0	0.0
2021-10-01T23:22:54.000000	-1.5286	0.64029	0.40311	66.48	-20.529	18.651	-1.4386268346207474	0.8227648964370614	0.40311	63.463637337453356	-28.520115303066312	18.651	-1.4386268346207474	0.8227648964370614	0.59911	63.463637337453356	-28.520115303066312	18.651	-0.7858386778987644	0.4924426218446453	-0.37410939109984076	-0.5506050970411684	0.3531179083315277	0.7564005353831078	2.6713	22.67	0.0	0.0	0.0
2021-10-01T23:22:54.000000	-1.5636	0.65106	0.39333	64.728	-19.756	17.98	-1.472043452317801	0.8377422981372552	0.39333	61.81955484769572	-27.53826716466996	17.98	-1.472043452317801	0.8377422981372552	0.58933	61.81955484769572	-27.53826716466996	17.98	-0.7858386778987644	0.4924426218446453	-0.37410939109984076	-0.5506050970411684	0.3531179083315277	0.7564005353831078	2.6713	22.67	0.0	0.0	0.0
2021-10-01T23:22:54.000000	-1.5988	0.66172	0.3836	63.091	-19.045	17.425	-1.5056720412912883	0.8526350347444823	0.3836	60.28200893819742	-26.632042812654944	17.425	-1.5056720412912883	0.8526350347444823	0.5796	60.28200893819742	-26.632042812654944	17.425	-0.7858386778987644	0.4924426218446453	-0.37410939109984076	-0.5506050970411684	0.3531179083315277	0.7564005353831078	2.6713	22.67	0.0	0.0	0.0
2021-10-01T23:22:54.000000	-1.6339	0.67228	0.3739	61.543	-18.384	16.972	-1.5392136368027818	0.8674162718558794	0.3739	58.82666588647154	-25.7863468851531	16.972	-1.5392136368027818	0.8674162718558794	0.5699000000000001	58.82666588647154	-25.7863468851531	16.972	-0.7858386778987644	0.4924426218446453	-0.37410939109984076	-0.5506050970411684	0.3531179083315277	0.7564005353831078	2.6713	22.67	0.0	0.0	0.0
2021-10-01T23:22:54.000000	-1.6691	0.68273	0.36419	60.062	-17.762	16.605	-1.5728679571117976	0.8821005908573918	0.36419	57.43303929901848	-24.9875666057621	16.605	-1.5728679571117976	0.8821005908573918	0.56019	57.43303929901848	-24.9875666057621	16.605	-0.7858386778987644	0.4924426218446453	-0.37410939109984076	-0.5506050970411684	0.3531179083315277	0.7564005353831078	2.6713	22.67	0.0	0.0	0.0
2021-10-01T23:22:54.000000	-1.7043	0.69309	0.35443	58.632	-17.174	16.309	-1.6065333051360398	0.8966955880278834	0.35443	56.085862390058274	-24.22877916782944	16.309	-1.6065333051360398	0.8966955880278834	0.55043	56.085862390058274	-24.22877916782944	16.309	-0.7858386778987644	0.4924426218446453	-0.37410939109984076	-0.5506050970411684	0.3531179083315277	0.7564005353831078	2.6713	22.67	0.0	0.0	0.0
2021-10-01T23:22:54.000000	-1.7395	0.70336	0.3446	57.241	-16.613	16.07	-1.6402096808755084	0.9112012633673544	0.3446	54.774083293305765	-23.5015669558011	16.07	-1.6402096808755084	0.9112012633673544	0.5406	54.774083293305765	-23.5015669558011	16.07	-0.7858386778987644	0.4924426218446453	-0.37410939109984076	-0.5506050970411684	0.3531179083315277	0.7564005353831078	2.6713	22.67	0.0	0.0	0.0
2021-10-01T23:22:54.000000	-1.7747	0.71353	0.33465	55.878	-16.076	15.875	-1.6738983096318951	0.9256076922279135	0.33465	53.48715248658819	-22.801604743448713	15.875	-1.6738983096318951	0.9256076922279135	0.5306500000000001	53.48715248658819	-22.801604743448713	15.875	-0.7858386778987644	0.4924426218446453	-0.37410939109984076	-0.5506050970411684	0.3531179083315277	0.7564005353831078	2.6713	22.67	0.0	0.0	0.0
2021-10-01T23:22:54.000000	-1.8099	0.72361	0.32459	54.537	-15.557	15.713	-1.7075979661035083	0.939924799257452	0.32459	52.21985036218594	-22.122202561022473	15.713	-1.7075979661035083	0.939924799257452	0.52059	52.21985036218594	-22.122202561022473	15.713	-0.7858386778987644	0.4924426218446453	-0.37410939109984076	-0.5506050970411684	0.3531179083315277	0.7564005353831078	2.6713	22.67	0.0	0.0	0.0
2021-10-01T23:22:54.000000	-1.8451	0.73361	0.31437	53.212	-15.056	15.577	-1.741307424988656	0.954162509103861	0.31437	50.96622213136429	-21.46262522750729	15.577	-1.741307424988656	0.954162509103861	0.51037	50.96622213136429	-21.46262522750729	15.577	-0.7858386778987644	0.4924426218446453	-0.37410939109984076	-0.5506050970411684	0.3531179083315277	0.7564005353831078	2.6713	22.67	0.0	0.0	0.0
2021-10-01T23:22:54.000000	-1.8802	0.74351	0.30399	51.897	-14.569	15.459	-1.7749298904118103	0.9682887194544398	0.30399	49.72080312606528	-20.818167702731586	15.459	-1.7749298904118103	0.9682887194544398	0.49999	49.72080312606528	-20.818167702731586	15.459	-0.7858386778987644	0.4924426218446453	-0.37410939109984076	-0.5506050970411684	0.3531179083315277	0.7564005353831078	2.6713	22.67	0.0	0.0	0.0
2021-10-01T23:22:54.000000	-1.9154	0.75333	0.29343	50.588	-14.094	15.355	-1.8086614047274108	0.9823477856388075	0.29343	48.479868547470794	-20.186354936440402	15.355	-1.8086614047274108	0.9823477856388075	0.48943000000000003	48.479868547470794	-20.186354936440402	15.355	-0.7858386778987644	0.4924426218446453	-0.37410939109984076	-0.5506050970411684	0.3531179083315277	0.7564005353831078	2.6713	22.67	0.0	0.0	0.0
2021-10-01T23:22:54.000000	-1.9505	0.76307	0.28268	49.278	-13.63	15.261	-1.8423034749776341	0.9963152016231275	0.28268	47.23659367222618	-19.565336752660343	15.261	-1.8423034749776341	0.9963152016231275	0.47868	47.23659367222618	-19.565336752660343	15.261	-0.7858386778987644	0.4924426218446453	-0.37410939109984076	-0.5506050970411684	0.3531179083315277	0.7564005353831078	2.6713	22.67	0.0	0.0	0.0
2021-10-01T23:22:54.000000	-1.9855	0.77273	0.27171	47.963	-13.174	15.175	-1.8758561011624804	1.0101909674073997	0.27171	45.98737623168251	-18.951645636347315	15.175	-1.8758561011624804	1.0101909674073997	0.46771	45.98737623168251	-18.951645636347315	15.175	-0.7858386778987644	0.4924426218446453	-0.37410939109984076	-0.5506050970411684	0.3531179083315277	0.7564005353831078	2.6713	22.67	0.0	0.0	0.0
2021-10-01T23:22:54.000000	-2.0205	0.78231	0.26051	46.634	-12.723	15.094	-1.9094185297608615	1.0239873360085423	0.26051	44.72365163324527	-18.34120142161133	15.094	-1.9094185297608615	1.0239873360085423	0.45651	44.72365163324527	-18.34120142161133	15.094	-0.7858386778987644	0.4924426218446453	-0.37410939109984076	-0.5506050970411684	0.3531179083315277	0.7564005353831078	2.6713	22.67	0.0	0.0	0.0
2021-10-01T23:22:54.000000	-2.0554	0.79181	0.24907	45.283	-12.275	15.016	-1.9428915142938645	1.0376920544096373	0.24907	43.43772521893988	-17.73103893752068	15.016	-1.9428915142938645	1.0376920544096373	0.44507	43.43772521893988	-17.73103893752068	15.016	-0.7858386778987644	0.4924426218446453	-0.37410939109984076	-0.5506050970411684	0.3531179083315277	0.7564005353831078	2.6713	22.67	0.0	0.0	0.0
2021-10-01T23:22:54.000000	-2.0903	0.80123	0.23736	43.9	-11.828	14.94	-1.9763743012404027	1.0513173756276029	0.23736	42.119917401213506	-17.11794795280531	14.94	-1.9763743012404027	1.0513173756276029	0.43335999999999997	42.119917401213506	-17.11794795280531	14.94	-0.7858386778987644	0.4924426218446453	-0.37410939109984076	-0.5506050970411684	0.3531179083315277	0.7564005353831078	2.6713	22.67	0.0	0.0	0.0
2021-10-01T23:22:54.000000	-2.1251	0.81058	0.22535	42.475	-11.378	14.864	-2.009766418819872	1.0648609712934116	0.22535	40.7607936528517	-16.496733306616925	14.864	-2.009766418819872	1.0648609712934116	0.42135	40.7607936528517	-16.496733306616925	14.864	-0.7858386778987644	0.4924426218446453	-0.37410939109984076	-0.5506050970411684	0.3531179083315277	0.7564005353831078	2.6713	22.67	0.0	0.0	0.0
2021-10-01T23:22:54.000000	-2.1598	0.81985	0.21303	40.994	-10.921	14.785	-2.0430690923339636	1.078312916759173	0.21303	39.346949587483536	-15.861709717430486	14.785	-2.0430690923339636	1.078312916759173	0.40903	39.346949587483536	-15.861709717430486	14.785	-0.7858386778987644	0.4924426218446453	-0.37410939109984076	-0.5506050970411684	0.3531179083315277	0.7564005353831078	2.6713	22.67	0.0	0.0	0.0
2021-10-01T23:22:54.000000	-2.1944	0.82904	0.20035	39.441	-10.454	14.701	-2.076282321782678	1.0916732120248862	0.20035	37.86287335899067	-15.207939308171726	14.701	-2.076282321782678	1.0916732120248862	0.39635	37.86287335899067	-15.207939308171726	14.701	-0.7858386778987644	0.4924426218446453	-0.37410939109984076	-0.5506050970411684	0.3531179083315277	0.7564005353831078	2.6713	22.67	0.0	0.0	0.0
2021-10-01T23:22:54.000000	-2.2288	0.83815	0.18727	37.795	-9.9705	14.611	-2.1093068606871035	1.1049296040736338	0.18727	36.288519652901286	-14.526397924158534	14.611	-2.1093068606871035	1.1049296040736338	0.38327	36.288519652901286	-14.526397924158534	14.611	-0.7858386778987644	0.4924426218446453	-0.37410939109984076	-0.5506050970411684	0.3531179083315277	0.7564005353831078	2.6713	22.67	0.0	0.0	0.0
2021-10-01T23:22:54.000000	-2.2631	0.84718	0.17374	36.031	-9.4653	14.51	-2.1422419555261514	1.1180943459223336	0.17374	34.599714006367165	-13.80886149425794	14.51	-2.1422419555261514	1.1180943459223336	0.36974	34.599714006367165	-13.80886149425794	14.51	-0.7858386778987644	0.4924426218446453	-0.37410939109984076	-0.5506050970411684	0.3531179083315277	0.7564005353831078	2.6713	22.67	0.0	0.0	0.0
2021-10-01T23:22:54.000000	-2.2973	0.85613	0.15968	34.115	-8.9294	14.397	-2.175087606299822	1.1311674375709855	0.15968	32.763815388080936	-13.042231809615668	14.397	-2.175087606299822	1.1311674375709855	0.35568	32.763815388080936	-13.042231809615668	14.397	-0.7858386778987644	0.4924426218446453	-0.37410939109984076	-0.5506050970411684	0.3531179083315277	0.7564005353831078	2.6713	22.67	0.0	0.0	0.0
2021-10-01T23:22:54.000000	-2.3311	0.86498	0.145	32.002	-8.3511	14.27	-2.2075485241747637	1.1440922706730527	0.145	30.73759648551169	-12.20938317458582	14.27	-2.2075485241747637	1.1440922706730527	0.34099999999999997	30.73759648551169	-12.20938317458582	14.27	-0.7858386778987644	0.4924426218446453	-0.37410939109984076	-0.5506050970411684	0.3531179083315277	0.7564005353831078	2.6713	22.67	0.0	0.0	0.0
2021-10-01T23:22:54.000000	-2.3647	0.87373	0.12954	29.626	-7.7134	14.128	-2.2398232021088003	1.1568933512623716	0.12954	28.45763763545371	-11.285356696587334	14.128	-2.2398232021088003	1.1568933512623716	0.32554	28.45763763545371	-11.285356696587334	14.128	-0.7858386778987644	0.4924426218446453	-0.37410939109984076	-0.5506050970411684	0.3531179083315277	0.7564005353831078	2.6713	22.67	0.0	0.0	0.0
2021-10-01T23:22:54.000000	-2.3978	0.88234	0.11309	26.888	-6.9906	13.971	-2.2716188018719627	1.1694942216966226	0.11309	25.828833849132245	-10.232515543790802	13.971	-2.2716188018719627	1.1694942216966226	0.30909	25.828833849132245	-10.232515543790802	13.971	-0.7858386778987644	0.4924426218446453	-0.37410939109984076	-0.5506050970411684	0.3531179083315277	0.7564005353831078	2.6713	22.67	0.0	0.0	0.0
2021-10-01T23:22:54.000000	-2.4302	0.89078	0.095268	23.629	-6.1408	13.798	-2.3027405064115034	1.1818406019982957	0.095268	22.698517239166197	-8.989793144632138	13.798	-2.3027405064115034	1.1818406019982957	0.291268	22.698517239166197	-8.989793144632138	13.798	-0.7858386778987644	0.4924426218446453	-0.37410939109984076	-0.5506050970411684	0.3531179083315277	0.7564005353831078	2.6713	22.67	0.0	0.0	0.0
2021-10-01T23:22:54.000000	-2.4513	0.89625	0.082329	21.041	-5.4699	13.676	-2.323011273436476	1.1898547709645244	0.082329	20.212223855431944	-8.006840439768231	13.676	-2.323011273436476	1.1898547709645244	0.278329	20.212223855431944	-8.006840439768231	13.676	-0.7858386778987644	0.4924426218446453	-0.37410939109984076	-0.5506050970411684	0.3531179083315277	0.7564005353831078	2.6713	22.67	0.0	0.0	0.0
2021-10-01T23:22:54.000000	-2.4716	0.90153	0.068175	17.973	-4.6761	13.55	-2.3425113493622987	1.197582347485475	0.068175	17.264606330713313	-6.843099331114061	13.55	-2.3425113493622987	1.197582347485475	0.264175	17.264606330713313	-6.843099331114061	13.55	-0.7858386778987644	0.4924426218446453	-0.37410939109984076	-0.5506050970411684	0.3531179083315277	0.7564005353831078	2.6713	22.67	0.0	0.0	0.0
2021-10-01T23:22:54.000000	-2.4845	0.90488	0.057805	15.561	-4.0519	13.466	-2.354903669075167	1.202487743711476	0.057805	14.947264590963101	-5.928060041678107	13.466	-2.354903669075167	1.202487743711476	0.253805	14.947264590963101	-5.928060041678107	13.466	-0.7858386778987644	0.4924426218446453	-0.37410939109984076	-0.5506050970411684	0.3531179083315277	0.7564005353831078	2.6713	22.67	0.0	0.0	0.0
2021-10-01T23:22:54.000000	-2.4965	0.90801	0.046404	12.75	-3.3232	13.386	-2.3664297271150483	1.207064520531607	0.046404	12.24673380303416	-4.860418644275454	13.386	-2.3664297271150483	1.207064520531607	0.242404	12.24673380303416	-4.860418644275454	13.386	-0.7858386778987644	0.4924426218446453	-0.37410939109984076	-0.5506050970411684	0.3531179083315277	0.7564005353831078	2.6713	22.67	0.0	0.0	0.0
2021-10-01T23:22:54.000000	-2.5071	0.91079	0.033615	9.4122	-2.4557	13.312	-2.376609220009377	1.211122392438691	0.033615	9.040379751680101	-3.5904742410178123	13.312	-2.376609220009377	1.211122392438691	0.229615	9.040379751680101	-3.5904742410178123	13.312	-0.7858386778987644	0.4924426218446453	-0.37410939109984076	-0.5506050970411684	0.3531179083315277	0.7564005353831078	2.6713	22.67	0.0	0.0	0.0
2021-10-01T23:22:54.000000	-2.5153	0.91291	0.019037	5.411	-1.4131	13.254	-2.384487667321482	1.2142311651789186	0.019037	5.197079591848654	-2.065462738949851	13.254	-2.384487667321482	1.2142311651789186	0.215037	5.197079591848654	-2.065462738949851	13.254	-0.7858386778987644	0.4924426218446453	-0.37410939109984076	-0.5506050970411684	0.3531179083315277	0.7564005353831078	2.6713	22.67	0.0	0.0	0.0
2021-10-01T23:22:54.000000	-2.5191	0.91391	0.0027148	0.77722	-0.20307	13.226	-2.38813650335095	1.2156892446109306	0.0027148	0.746481281942825	-0.2967727228183152	13.226	-2.38813650335095	1.2156892446109306	0.1987148	0.746481281942825	-0.2967727228183152	13.226	-0.7858386778987644	0.4924426218446453	-0.37410939109984076	-0.5506050970411684	0.3531179083315277	0.7564005353831078	2.6713	22.67	0.0	0.0	0.0
2021-10-01T23:22:54.000000	-2.5171	0.91339	-0.013938	-3.9751	1.0383	13.241	-2.3862152894606883	1.214928102582224	-0.013938	-3.817923708562937	1.517545866059088	13.241	-2.3862152894606883	1.214928102582224	0.182062	-3.817923708562937	1.517545866059088	13.241	-0.7858386778987644	0.4924426218446453	-0.37410939109984076	-0.5506050970411684	0.3531179083315277	0.7564005353831078	2.6713	22.67	0.0	0.0	0.0
2021-10-01T23:22:54.000000	-2.5101	0.91156	-0.029133	-8.2014	2.1405	13.291	-2.3794922661464626	1.2122541808338596	-0.029133	-7.87732489434169	3.1292898106414913	13.291	-2.3794922661464626	1.2122541808338596	0.16686700000000002	-7.87732489434169	3.1292898106414913	13.291	-0.7858386778987644	0.4924426218446453	-0.37410939109984076	-0.5506050970411684	0.3531179083315277	0.7564005353831078	2.6713	22.67	0.0	0.0	0.0
2021-10-01T23:22:54.000000	-2.5001	0.90896	-0.042459	-11.74	3.0609	13.361	-2.3698861966951514	1.2084484706903265	-0.042459	-11.276484029401	4.476339659215348	13.361	-2.3698861966951514	1.2084484706903265	0.153541	-11.276484029401	4.476339659215348	13.361	-0.7858386778987644	0.4924426218446453	-0.37410939109984076	-0.5506050970411684	0.3531179083315277	0.7564005353831078	2.6713	22.67	0.0	0.0	0.0
2021-10-01T23:22:54.000000	-2.4885	0.90592	-0.054262	-14.705	3.8301	13.44	-2.3587460968556915	1.2040100277688892	-0.054262	-14.124891923002306	5.603045526631405	13.44	-2.3587460968556915	1.2040100277688892	0.141738	-14.124891923002306	5.603045526631405	13.44	-0.7858386778987644	0.4924426218446453	-0.37410939109984076	-0.5506050970411684	0.3531179083315277	0.7564005353831078	2.6713	22.67	0.0	0.0	0.0
2021-10-01T23:22:54.000000	-2.4625	0.89917	-0.074752	-19.43	5.0531	13.607	-2.333769090980591	1.1941251060435945	-0.074752	-18.664433654677232	7.395785013110634	13.607	-2.333769090980591	1.1941251060435945	0.12124800000000001	-18.664433654677232	7.395785013110634	13.607	-0.7858386778987644	0.4924426218446453	-0.37410939109984076	-0.5506050970411684	0.3531179083315277	0.7564005353831078	2.6713	22.67	0.0	0.0	0.0
2021-10-01T23:22:54.000000	-2.4348	0.89196	-0.092575	-23.106	6.0051	13.772	-2.307161258841813	1.183575349227695	-0.092575	-22.196085498415265	8.79103239426631	13.772	-2.307161258841813	1.183575349227695	0.103425	-22.196085498415265	8.79103239426631	13.772	-0.7858386778987644	0.4924426218446453	-0.37410939109984076	-0.5506050970411684	0.3531179083315277	0.7564005353831078	2.6713	22.67	0.0	0.0	0.0
2021-10-01T23:22:54.000000	-2.4061	0.88451	-0.10871	-26.117	6.7888	13.928	-2.27959036915452	1.1726648706932243	-0.10871	-25.088370084862877	9.937765388906982	13.928	-2.27959036915452	1.1726648706932243	0.08729	-25.088370084862877	9.937765388906982	13.928	-0.7858386778987644	0.4924426218446453	-0.37410939109984076	-0.5506050970411684	0.3531179083315277	0.7564005353831078	2.6713	22.67	0.0	0.0	0.0
2021-10-01T23:22:54.000000	-2.3768	0.87689	-0.12366	-28.674	7.461	14.073	-2.2514448307225177	1.1615121550430942	-0.12366	-27.543737770914515	10.918209862752086	14.073	-2.2514448307225177	1.1615121550430942	0.07234	-27.543737770914515	10.918209862752086	14.073	-0.7858386778987644	0.4924426218446453	-0.37410939109984076	-0.5506050970411684	0.3531179083315277	0.7564005353831078	2.6713	22.67	0.0	0.0	0.0
2021-10-01T23:22:54.000000	-2.3472	0.86916	-0.13774	-30.908	8.056	14.205	-2.2230150311723893	1.1502135092154062	-0.13774	-29.68799865914176	11.782458810231294	14.205	-2.2230150311723893	1.1502135092154062	0.058260000000000006	-29.68799865914176	11.782458810231294	14.205	-0.7858386778987644	0.4924426218446453	-0.37410939109984076	-0.5506050970411684	0.3531179083315277	0.7564005353831078	2.6713	22.67	0.0	0.0	0.0
2021-10-01T23:22:54.000000	-2.3172	0.86134	-0.15114	-32.901	8.5957	14.324	-2.1941992734218405	1.1387765294890246	-0.15114	-31.59985145154723	12.562294684099271	14.324	-2.1941992734218405	1.1387765294890246	0.04486000000000001	-31.59985145154723	12.562294684099271	14.324	-0.7858386778987644	0.4924426218446453	-0.37410939109984076	-0.5506050970411684	0.3531179083315277	0.7564005353831078	2.6713	22.67	0.0	0.0	0.0
2021-10-01T23:22:54.000000	-2.287	0.85344	-0.16398	-34.711	9.0947	14.432	-2.165194825127002	1.127235646545677	-0.16398	-33.33507016542972	13.279314220089725	14.432	-2.165194825127002	1.127235646545677	0.03202000000000002	-33.33507016542972	13.279314220089725	14.432	-0.7858386778987644	0.4924426218446453	-0.37410939109984076	-0.5506050970411684	0.3531179083315277	0.7564005353831078	2.6713	22.67	0.0	0.0	0.0
2021-10-01T23:22:54.000000	-2.2566	0.84547	-0.17635	-36.377	9.5635	14.53	-2.1360004609861827	1.1156007850332548	-0.17635	-34.931074360788465	13.948716975086521	14.53	-2.1360004609861827	1.1156007850332548	0.01965	-34.931074360788465	13.948716975086521	14.53	-0.7858386778987644	0.4924426218446453	-0.37410939109984076	-0.5506050970411684	0.3531179083315277	0.7564005353831078	2.6713	22.67	0.0	0.0	0.0
2021-10-01T23:22:54.000000	-2.2261	0.83743	-0.18832	-37.929	10.009	14.618	-2.106715427478295	1.1038841979686758	-0.18832	-36.41679252312964	14.581026861210052	14.618	-2.106715427478295	1.1038841979686758	0.00768000000000002	-36.41679252312964	14.581026861210052	14.618	-0.7858386778987644	0.4924426218446453	-0.37410939109984076	-0.5506050970411684	0.3531179083315277	0.7564005353831078	2.6713	22.67	0.0	0.0	0.0
2021-10-01T23:22:54.000000	-2.2057	0.83204	-0.1961	-38.912	10.297	14.673	-2.0871295833921697	1.0960351973040041	-0.1961	-37.35709672210861	14.987303876782576	14.673	-2.0871295833921697	1.0960351973040041	-9.999999999998899e-05	-37.35709672210861	14.987303876782576	14.673	-0.7858386778987644	0.4924426218446453	-0.37410939109984076	-0.5506050970411684	0.3531179083315277	0.7564005353831078	2.6713	22.67	0.0	0.0	0.0
2021-10-01T23:22:54.000000	-2.1921	0.82843	-0.20121	-39.547	10.485	14.707	-2.0740743961709063	1.0907859891144043	-0.20121	-37.96427619139257	15.251693914567742	14.707	-2.0740743961709063	1.0907859891144043	-0.005209999999999992	-37.96427619139257	15.251693914567742	14.707	-0.7858386778987644	0.4924426218446453	-0.37410939109984076	-0.5506050970411684	0.3531179083315277	0.7564005353831078	2.6713	22.67	0.0	0.0	0.0
2021-10-01T23:22:54.000000	-2.183	0.82601	-0.20458	-39.963	10.609	14.73	-2.0653394895993493	1.0872691997851769	-0.20458	-38.36194780268726	15.425732098798356	14.73	-2.0653394895993493	1.0872691997851769	-0.008580000000000004	-38.36194780268726	15.425732098798356	14.73	-0.7858386778987644	0.4924426218446453	-0.37410939109984076	-0.5506050970411684	0.3531179083315277	0.7564005353831078	2.6713	22.67	0.0	0.0	1.0
2021-10-01T23:22:54.000000	-2.1483	0.8168	-0.21714	-41.49	11.073	14.811	-2.0320294642751064	1.0738768022067626	-0.21714	-39.8205875371706	16.07333932929102	14.811	-2.0320294642751064	1.0738768022067626	-0.021139999999999992	-39.8205875371706	16.07333932929102	14.811	-0.7858386778987644	0.4924426218446453	-0.37410939109984076	-0.5506050970411684	0.3531179083315277	0.7564005353831078	2.6713	22.67	0.0	0.0	490.47
2021-10-01T23:22:54.000000	-2.1136	0.8075	-0.22935	-42.951	11.527	14.889	-1.9987304666660906	1.0603950827973279	-0.22935	-41.214949897263935	16.70293492072645	14.889	-1.9987304666660906	1.0603950827973279	-0.03334999999999999	-41.214949897263935	16.70293492072645	14.889	-0.7858386778987644	0.4924426218446453	-0.37410939109984076	-0.5506050970411684	0.3531179083315277	0.7564005353831078	2.6713	22.67	0.0	0.0	0.0
2021-10-01T23:22:54.000000	-2.0788	0.79813	-0.24125	-44.361	11.976	14.965	-1.9653407996900054	1.0468316378357367	-0.24125	-42.559309203958136	17.321319149587985	14.965	-1.9653407996900054	1.0468316378357367	-0.045249999999999985	-42.559309203958136	17.321319149587985	14.965	-0.7858386778987644	0.4924426218446453	-0.37410939109984076	-0.5506050970411684	0.3531179083315277	0.7564005353831078	2.6713	22.67	0.0	0.0	0.0
2021-10-01T23:22:54.000000	-2.0439	0.78868	-0.25287	-45.732	12.423	15.041	-1.9318616886485422	1.0331765426740975	-0.25287	-43.86520744421509	17.932939772273162	15.041	-1.9318616886485422	1.0331765426740975	-0.056869999999999976	-43.86520744421509	17.932939772273162	15.041	-0.7858386778987644	0.4924426218446453	-0.37410939109984076	-0.5506050970411684	0.3531179083315277	0.7564005353831078	2.6713	22.67	0.0	0.0	0.0
2021-10-01T23:22:54.000000	-2.0089	0.77916	-0.26423	-47.074	12.871	15.12	-1.898291908240011	1.019439721960302	-0.26423	-45.14220167541842	18.541999484841167	15.12	-1.898291908240011	1.019439721960302	-0.06823000000000001	-45.14220167541842	18.541999484841167	15.12	-0.7858386778987644	0.4924426218446453	-0.37410939109984076	-0.5506050970411684	0.3531179083315277	0.7564005353831078	2.6713	22.67	0.0	0.0	0.0
2021-10-01T23:22:54.000000	-1.9739	0.76955	-0.27535	-48.398	13.324	15.203	-1.8647331555467055	1.0056135794154857	-0.27535	-46.400718889571706	19.15381597830948	15.203	-1.8647331555467055	1.0056135794154857	-0.07934999999999998	-46.400718889571706	19.15381597830948	15.203	-0.7858386778987644	0.4924426218446453	-0.37410939109984076	-0.5506050970411684	0.3531179083315277	0.7564005353831078	2.6713	22.67	0.0	0.0	0.0
2021-10-01T23:22:54.000000	-1.9389	0.75987	-0.28625	-49.711	13.782	15.291	-1.831182979965243	0.9917179643354312	-0.28625	-47.647706340198766	19.769246963862376	15.291	-1.831182979965243	0.9917179643354312	-0.09025	-47.647706340198766	19.769246963862376	15.291	-0.7858386778987644	0.4924426218446453	-0.37410939109984076	-0.5506050970411684	0.3531179083315277	0.7564005353831078	2.6713	22.67	0.0	0.0	0.0
2021-10-01T23:22:54.000000	-1.9038	0.7501	-0.29694	-51.02	14.25	15.388	-1.7975445856200953	0.9777207744074378	-0.29694	-48.88949862997754	20.394112476629733	15.388	-1.7975445856200953	0.9777207744074378	-0.10093999999999997	-48.88949862997754	20.394112476629733	15.388	-0.7858386778987644	0.4924426218446453	-0.37410939109984076	-0.5506050970411684	0.3531179083315277	0.7564005353831078	2.6713	22.67	0.0	0.0	0.0
2021-10-01T23:22:54.000000	-1.8686	0.74025	-0.30744	-52.331	14.728	15.496	-1.76381674720957	0.9636319342793964	-0.30744	-50.13205054764271	21.029147697626634	15.496	-1.76381674720957	0.9636319342793964	-0.11143999999999998	-50.13205054764271	21.029147697626634	15.496	-0.7858386778987644	0.4924426218446453	-0.37410939109984076	-0.5506050970411684	0.3531179083315277	0.7564005353831078	2.6713	22.67	0.0	0.0	0.0
2021-10-01T23:22:54.000000	-1.8335	0.73032	-0.31776	-53.648	15.22	15.62	-1.7301979576914914	0.9494759499851442	-0.31776	-51.37884183167405	21.678812606686297	15.62	-1.7301979576914914	0.9494759499851442	-0.12175999999999998	-51.37884183167405	21.678812606686297	15.62	-0.7858386778987644	0.4924426218446453	-0.37410939109984076	-0.5506050970411684	0.3531179083315277	0.7564005353831078	2.6713	22.67	0.0	0.0	0.0
2021-10-01T23:22:54.000000	-1.7983	0.72029	-0.32793	-54.978	15.727	15.764	-1.696492174711419	0.9352084661950616	-0.32793	-52.63669720542619	22.3449573797821	15.764	-1.696492174711419	0.9352084661950616	-0.13193	-52.63669720542619	22.3449573797821	15.764	-0.7858386778987644	0.4924426218446453	-0.37410939109984076	-0.5506050970411684	0.3531179083315277	0.7564005353831078	2.6713	22.67	0.0	0.0	0.0
2021-10-01T23:22:54.000000	-1.7631	0.71018	-0.33795	-56.325	16.251	15.935	-1.6627961941448812	0.9208615852218496	-0.33795	-53.90934146771724	23.030057067169032	15.935	-1.6627961941448812	0.9208615852218496	-0.14194999999999997	-53.90934146771724	23.030057067169032	15.935	-0.7858386778987644	0.4924426218446453	-0.37410939109984076	-0.5506050970411684	0.3531179083315277	0.7564005353831078	2.6713	22.67	0.0	0.0	0.0
2021-10-01T23:22:54.000000	-1.7279	0.69998	-0.34785	-57.696	16.796	16.144	-1.62911124129357	0.9064253824176169	-0.34785	-55.2032317513943	23.738939239187825	16.144	-1.62911124129357	0.9064253824176169	-0.15184999999999998	-55.2032317513943	23.738939239187825	16.144	-0.7858386778987644	0.4924426218446453	-0.37410939109984076	-0.5506050970411684	0.3531179083315277	0.7564005353831078	2.6713	22.67	0.0	0.0	0.0
2021-10-01T23:22:54.000000	-1.6927	0.68968	-0.35766	-59.099	17.365	16.4	-1.5954385414591772	0.8918899331344723	-0.35766	-56.52594018426278	24.4755615315593	16.4	-1.5954385414591772	0.8918899331344723	-0.16165999999999997	-56.52594018426278	24.4755615315593	16.4	-0.7858386778987644	0.4924426218446453	-0.37410939109984076	-0.5506050970411684	0.3531179083315277	0.7564005353831078	2.6713	22.67	0.0	0.0	0.0
2021-10-01T23:22:54.000000	-1.6575	0.67929	-0.3674	-60.544	17.963	16.718	-1.5617768693400105	0.8772651620203071	-0.3674	-57.88677876336794	25.24611156992089	16.718	-1.5617768693400105	0.8772651620203071	-0.1714	-57.88677876336794	25.24611156992089	16.718	-0.7858386778987644	0.4924426218446453	-0.37410939109984076	-0.5506050970411684	0.3531179083315277	0.7564005353831078	2.6713	22.67	0.0	0.0	0.0
2021-10-01T23:22:54.000000	-1.6223	0.6688	-0.3771	-62.045	18.597	17.111	-1.5281274502377622	0.8625411444272301	-0.3771	-59.29878428457319	26.059252030164956	17.111	-1.5281274502377622	0.8625411444272301	-0.18109999999999998	-59.29878428457319	26.059252030164956	17.111	-0.7858386778987644	0.4924426218446453	-0.37410939109984076	-0.5506050970411684	0.3531179083315277	0.7564005353831078	2.6713	22.67	0.0	0.0	0.0
2021-10-01T23:22:54.000000	-1.5872	0.65821	-0.38681	-63.62	19.274	17.596	-1.4945895306313437	0.8477301333721594	-0.38681	-60.778963402898334	26.92413570886063	17.596	-1.4945895306313437	0.8477301333721594	-0.19080999999999998	-60.778963402898334	26.92413570886063	17.596	-0.7858386778987644	0.4924426218446453	-0.37410939109984076	-0.5506050970411684	0.3531179083315277	0.7564005353831078	2.6713	22.67	0.0	0.0	0.0
2021-10-01T23:22:54.000000	-1.5521	0.64752	-0.39655	-65.292	20.004	18.188	-1.4610638640418439	0.8328198758381768	-0.39655	-62.34891750680133	27.853505447790283	18.188	-1.4610638640418439	0.8328198758381768	-0.20055	-62.34891750680133	27.853505447790283	18.188	-0.7858386778987644	0.4924426218446453	-0.37410939109984076	-0.5506050970411684	0.3531179083315277	0.7564005353831078	2.6713	22.67	0.0	0.0	0.0
2021-10-01T23:22:54.000000	-1.517	0.63671	-0.40636	-67.089	20.8	18.9	-1.4275529010726455	0.8177905225295001	-0.40636	-64.03484271817808	28.86369413394957	18.9	-1.4275529010726455	0.8177905225295001	-0.21036	-64.03484271817808	28.86369413394957	18.9	-0.7858386778987644	0.4924426218446453	-0.37410939109984076	-0.5506050970411684	0.3531179083315277	0.7564005353831078	2.6713	22.67	0.0	0.0	0.0
2021-10-01T23:22:54.000000	-1.482	0.6258	-0.41629	-69.047	21.676	19.743	-1.3941534375992777	0.8026741757588298	-0.41629	-65.87075234706833	29.97300736047672	19.743	-1.3941534375992777	0.8026741757588298	-0.22028999999999999	-65.87075234706833	29.97300736047672	19.743	-0.7858386778987644	0.4924426218446453	-0.37410939109984076	-0.5506050970411684	0.3531179083315277	0.7564005353831078	2.6713	22.67	0.0	0.0	0.0
2021-10-01T23:22:54.000000	-1.4471	0.61477	-0.42636	-71.207	22.652	20.723	-1.3608679242251234	0.7874509862303835	-0.42636	-67.89488684644226	31.206318160090593	20.723	-1.3608679242251234	0.7874509862303835	-0.23036	-67.89488684644226	31.206318160090593	20.723	-0.7858386778987644	0.4924426218446453	-0.37410939109984076	-0.5506050970411684	0.3531179083315277	0.7564005353831078	2.6713	22.67	0.0	0.0	0.0
2021-10-01T23:22:54.000000	-1.4123	0.60361	-0.43659	-73.617	23.747	21.836	-1.327697586251875	0.7721110292962701	-0.43659	-70.15255645296313	32.588364811905194	21.836	-1.327697586251875	0.7721110292962701	-0.24058999999999997	-70.15255645296313	32.588364811905194	21.836	-0.7858386778987644	0.4924426218446453	-0.37410939109984076	-0.5506050970411684	0.3531179083315277	0.7564005353831078	2.6713	22.67	0.0	0.0	0.0
2021-10-01T23:22:54.000000	-1.3776	0.59233	-0.44699	-76.329	24.985	23.073	-1.2946411983778399	0.7566642296043806	-0.44699	-72.6924286116047	34.149338039656854	23.073	-1.2946411983778399	0.7566642296043806	-0.25099	-72.6924286116047	34.149338039656854	23.073	-0.7858386778987644	0.4924426218446453	-0.37410939109984076	-0.5506050970411684	0.3531179083315277	0.7564005353831078	2.6713	22.67	0.0	0.0	0.0
2021-10-01T23:22:54.000000	-1.3429	0.58091	-0.45755	-79.398	26.389	24.41	-1.2616019647274905	0.7410784848420144	-0.45755	-75.56627069187728	35.91880369280034	24.41	-1.2616019647274905	0.7410784848420144	-0.26155	-75.56627069187728	35.91880369280034	24.41	-0.7858386778987644	0.4924426218446453	-0.37410939109984076	-0.5506050970411684	0.3531179083315277	0.7564005353831078	2.6713	22.67	0.0	0.0	0.0
2021-10-01T23:22:54.000000	-1.3084	0.56933	-0.46825	-82.88	27.988	25.818	-1.2287808288620339	0.725358451747226	-0.46825	-78.82610734706525	37.93240493969431	25.818	-1.2287808288620339	0.725358451747226	-0.27225	-78.82610734706525	37.93240493969431	25.818	-0.7858386778987644	0.4924426218446453	-0.37410939109984076	-0.5506050970411684	0.3531179083315277	0.7564005353831078	2.6713	22.67	0.0	0.0	0.0
2021-10-01T23:22:54.000000	-1.2739	0.5576	-0.47903	-86.835	29.806	27.256	-1.1959780725219549	0.7094895489340696	-0.47903	-82.5285457404553	40.221312745428556	27.256	-1.1959780725219549	0.7094895489340696	-0.28303	-82.5285457404553	40.221312745428556	27.256	-0.7858386778987644	0.4924426218446453	-0.37410939109984076	-0.5506050970411684	0.3531179083315277	0.7564005353831078	2.6713	22.67	0.0	0.0	0.0
2021-10-01T23:22:54.000000	-1.2395	0.5457	-0.48983	-91.32	31.873	28.675	-1.1632953927895486	0.6934641801236814	-0.48983	-86.72648045995177	42.822285273320034	28.675	-1.1632953927895486	0.6934641801236814	-0.29383	-86.72648045995177	42.822285273320034	28.675	-0.7858386778987644	0.4924426218446453	-0.37410939109984076	-0.5506050970411684	0.3531179083315277	0.7564005353831078	2.6713	22.67	0.0	0.0	0.0
2021-10-01T23:22:54.000000	-1.2052	0.53361	-0.50058	-96.393	34.218	30.02	-1.130735240268199	0.6772624960202789	-0.50058	-91.47392108841721	45.77121075206578	30.02	-1.130735240268199	0.6772624960202789	-0.30458	-91.47392108841721	45.77121075206578	30.02	-0.7858386778987644	0.4924426218446453	-0.37410939109984076	-0.5506050970411684	0.3531179083315277	0.7564005353831078	2.6713	22.67	0.0	0.0	0.0
2021-10-01T23:22:54.000000	-1.1709	0.52132	-0.51119	-102.11	36.869	31.23	-1.0981995937806859	0.6608623189590528	-0.51119	-96.82301480930512	49.10273988523531	31.23	-1.0981995937806859	0.6608623189590528	-0.31519	-96.82301480930512	49.10273988523531	31.23	-0.7858386778987644	0.4924426218446453	-0.37410939109984076	-0.5506050970411684	0.3531179083315277	0.7564005353831078	2.6713	22.67	0.0	0.0	0.0
2021-10-01T23:22:54.000000	-1.1365	0.50882	-0.52154	-108.55	39.861	32.242	-1.0655904321497889	0.6442414712751934	-0.52154	-102.84787778503453	52.8612888238132	32.242	-1.0655904321497889	0.6442414712751934	-0.32554	-102.84787778503453	52.8612888238132	32.242	-0.7858386778987644	0.4924426218446453	-0.37410939109984076	-0.5506050970411684	0.3531179083315277	0.7564005353831078	2.6713	22.67	0.0	0.0	0.0
2021-10-01T23:22:54.000000	-1.1022	0.4961	-0.53155	-115.76	43.228	32.984	-1.0331074736350243	0.6274145343546462	-0.53155	-109.59098983494178	57.086360288581076	32.984	-1.0331074736350243	0.6274145343546462	-0.33554999999999996	-109.59098983494178	57.086360288581076	32.984	-0.7858386778987644	0.4924426218446453	-0.37410939109984076	-0.5506050970411684	0.3531179083315277	0.7564005353831078	2.6713	22.67	0.0	0.0	0.0
2021-10-01T23:22:54.000000	-1.0678	0.48315	-0.54109	-123.82	47.009	33.38	-1.0005534505802598	0.6103470775156835	-0.54109	-117.12696946555823	61.82646281984913	33.38	-1.0005534505802598	0.6103470775156835	-0.34508999999999995	-117.12696946555823	61.82646281984913	33.38	-0.7858386778987644	0.4924426218446453	-0.37410939109984076	-0.5506050970411684	0.3531179083315277	0.7564005353831078	2.6713	22.67	0.0	0.0	0.0
2021-10-01T23:22:54.000000	-1.0333	0.46996	-0.55007	-132.82	51.25	33.349	-0.9679295882871871	0.5930291761104141	-0.55007	-125.5395021201222	67.13827751314325	33.349	-0.9679295882871871	0.5930291761104141	-0.35406999999999994	-125.5395021201222	67.13827751314325	33.349	-0.7858386778987644	0.4924426218446453	-0.37410939109984076	-0.5506050970411684	0.3531179083315277	0.7564005353831078	2.6713	22.67	0.0	0.0	0.0
2021-10-01T23:22:54.000000	-0.99881	0.45653	-0.55838	-142.86	56.002	32.795	-0.9353450578826094	0.5754743084574482	-0.55838	-134.92158523891717	73.08467308962673	32.795	-0.9353450578826094	0.5754743084574482	-0.36238	-134.92158523891717	73.08467308962673	32.795	-0.7858386778987644	0.4924426218446453	-0.37410939109984076	-0.5506050970411684	0.3531179083315277	0.7564005353831078	2.6713	22.67	0.0	0.0	0.0
2021-10-01T23:22:54.000000	-0.9642	0.44286	-0.56591	-154.05	61.325	31.612	-0.9026708389439411	0.5576665456347918	-0.56591	-145.37503813859527	79.73867575525676	31.612	-0.9026708389439411	0.5576665456347918	-0.36991	-145.37503813859527	79.73867575525676	31.612	-0.7858386778987644	0.4924426218446453	-0.37410939109984076	-0.5506050970411684	0.3531179083315277	0.7564005353831078	2.6713	22.67	0.0	0.0	0.0
2021-10-01T23:22:54.000000	-0.92951	0.42894	-0.57257	-166.54	67.289	29.676	-0.8699478553644392	0.5396008642013211	-0.57257	-157.0401534256815	87.18813757064902	29.676	-0.8699478553644392	0.5396008642013211	-0.37657	-157.0401534256815	87.18813757064902	29.676	-0.7858386778987644	0.4924426218446453	-0.37410939109984076	-0.5506050970411684	0.3531179083315277	0.7564005353831078	2.6713	22.67	0.0	0.0	0.0
2021-10-01T23:22:54.000000	-0.89474	0.41479	-0.57826	-180.48	73.978	26.841	-0.8371736565407196	0.5212971134528187	-0.57826	-170.0555082843323	95.5348051034668	26.841	-0.8371736565407196	0.5212971134528187	-0.38226	-170.0555082843323	95.5348051034668	26.841	-0.7858386778987644	0.4924426218446453	-0.37410939109984076	-0.5506050970411684	0.3531179083315277	0.7564005353831078	2.6713	22.67	0.0	0.0	0.0
2021-10-01T23:22:54.000000	-0.8599	0.40041	-0.58289	-196.06	81.488	22.931	-0.8043581671206739	0.5027565186909763	-0.58289	-184.59790812823869	104.89723570561021	22.931	-0.8043581671206739	0.5027565186909763	-0.38689	-184.59790812823869	104.89723570561021	22.931	-0.7858386778987644	0.4924426218446453	-0.37410939109984076	-0.5506050970411684	0.3531179083315277	0.7564005353831078	2.6713	22.67	0.0	0.0	0.0
2021-10-01T23:22:54.000000	-0.82503	0.38582	-0.58638	-213.53	89.939	17.736	-0.7715386350924829	0.4840038304183434	-0.58638	-200.9007655343784	115.42515769406907	17.736	-0.7715386350924829	0.4840038304183434	-0.39038	-200.9007655343784	115.42515769406907	17.736	-0.7858386778987644	0.4924426218446453	-0.37410939109984076	-0.5506050970411684	0.3531179083315277	0.7564005353831078	2.6713	22.67	0.0	0.0	0.0
2021-10-01T23:22:54.000000	-0.79014	0.37103	-0.58866	-233.15	99.469	10.996	-0.738723759802346	0.4650501985845032	-0.58866	-219.2052121845751	127.28738905372916	10.996	-0.738723759802346	0.4650501985845032	-0.39265999999999995	-219.2052121845751	127.28738905372916	10.996	-0.7858386778987644	0.4924426218446453	-0.37410939109984076	-0.5506050970411684	0.3531179083315277	0.7564005353831078	2.6713	22.67	0.0	0.0	0.0
2021-10-01T23:22:54.000000	-0.75526	0.35606	-0.58965	-255.27	110.25	2.3949	-0.705940864590553	0.44591914839031344	-0.58965	-239.8375355659208	140.6975192875328	2.3949	-0.705940864590553	0.44591914839031344	-0.39365	-239.8375355659208	140.6975192875328	2.3949	-0.7858386778987644	0.4924426218446453	-0.37410939109984076	-0.5506050970411684	0.3531179083315277	0.7564005353831078	2.6713	22.67	0.0	0.0	0.0
2021-10-01T23:22:54.000000	-0.72044	0.34093	-0.58929	-280.29	122.48	-8.4635	-0.6732371220931764	0.4266366556400157	-0.58929	-263.1704606205649	155.9010684913984	-8.4635	-0.6732371220931764	0.4266366556400157	-0.39329	-263.1704606205649	155.9010684913984	-8.4635	-0.7858386778987644	0.4924426218446453	-0.37410939109984076	-0.5506050970411684	0.3531179083315277	0.7564005353831078	2.6713	22.67	0.0	0.0	0.0
