# Supplementary material for: Direct evidence of substorm-related impulsive injections of electrons at Mercury
Source: Nat Commun. 2023 Jul 18;14:4019. doi: 10.1038/s41467-023-39565-4 (PMC10354196; doi:10.1038/s41467-023-39565-4)
Supplement: Supplementary file 3 — SourceDatafile [file 41467_2023_39565_MOESM3_ESM.zip › SourceDataFile/FieldLinetracing/Final_KT17tracing_002263.txt]

2021-10-01T23:52:43.000000	1.9452	-2.5549	-1.027	-142.93	-376.75	761.2	1.6174901785490494	-2.7739939748127362	-1.027	-188.01623354821533	-356.39787221915753	761.2	1.6174901785490494	-2.7739939748127362	-0.831	-188.01623354821533	-356.39787221915753	761.2	-0.9739337641609551	0.1202423201342662	0.19234034281970572	-0.9739337641609551	0.1202423201342662	0.19234034281970572	2.3158e+77	0.0	0.0	0.0	1.0
2021-10-01T23:52:43.000000	1.7986e-52	1.7986e-52	1.7986e-52	1.7986e-52	1.7986e-52	1.7986e-52	2.0054299320002306e-52	1.5646644074169863e-52	1.7986e-52	2.0054299320002306e-52	1.5646644074169863e-52	1.7986e-52	2.0054299320002306e-52	1.5646644074169863e-52	0.196	2.0054299320002306e-52	1.5646644074169863e-52	1.7986e-52	-0.9739337641609551	0.1202423201342662	0.19234034281970572	-0.9739337641609551	0.1202423201342662	0.19234034281970572	2.3158e+77	0.0	0.0	0.0	1.7986e-52
