# Supplementary material for: Direct evidence of substorm-related impulsive injections of electrons at Mercury
Source: Nat Commun. 2023 Jul 18;14:4019. doi: 10.1038/s41467-023-39565-4 (PMC10354196; doi:10.1038/s41467-023-39565-4)
Supplement: Supplementary file 3 — SourceDatafile [file 41467_2023_39565_MOESM3_ESM.zip › SourceDataFile/FieldLinetracing/Final_KT17tracing_000460.txt]

2021-10-01T23:22:40.000000	-0.56696	0.28065	0.573	434.19	-204.34	-98.709	-0.5282997448575831	0.3480049477858218	0.573	405.88047201663	-256.00162916582707	-98.709	-0.5282997448575831	0.3480049477858218	0.7689999999999999	405.88047201663	-256.00162916582707	-98.709	-0.7788738946979805	0.5009529406201326	-0.37736137513269846	-0.5444401983287727	0.35848995739364503	0.7583335815402278	2.6833	22.637	0.0	0.0	0.0
2021-10-01T23:22:40.000000	-0.60077	0.29649	0.57988	389.54	-181.63	-70.21	-0.5599141014978304	0.36786833506551936	0.57988	364.3495793246214	-227.9917817509469	-70.21	-0.5599141014978304	0.36786833506551936	0.7758799999999999	364.3495793246214	-227.9917817509469	-70.21	-0.7788738946979805	0.5009529406201326	-0.37736137513269846	-0.5444401983287727	0.35848995739364503	0.7583335815402278	2.6833	22.637	0.0	0.0	0.0
2021-10-01T23:22:40.000000	-0.63487	0.31231	0.58525	350.91	-162.01	-47.306	-0.5918187235303057	0.38774740679849756	0.58525	328.41470644033257	-203.78628215292161	-47.306	-0.5918187235303057	0.38774740679849756	0.78125	328.41470644033257	-203.78628215292161	-47.306	-0.7788738946979805	0.5009529406201326	-0.37736137513269846	-0.5444401983287727	0.35848995739364503	0.7583335815402278	2.6833	22.637	0.0	0.0	0.0
2021-10-01T23:22:40.000000	-0.66919	0.32807	0.58912	317.28	-144.96	-28.89	-0.623949039626538	0.4075938872813487	0.58912	297.1272549668374	-182.74406790884342	-28.89	-0.623949039626538	0.4075938872813487	0.78512	297.1272549668374	-182.74406790884342	-28.89	-0.7788738946979805	0.5009529406201326	-0.37736137513269846	-0.5444401983287727	0.35848995739364503	0.7583335815402278	2.6833	22.637	0.0	0.0	0.0
2021-10-01T23:22:40.000000	-0.70369	0.34374	0.59153	287.86	-130.07	-14.1	-0.6562690271000382	0.4273731013636321	0.59153	269.75341509009723	-164.36142962151953	-14.1	-0.6562690271000382	0.4273731013636321	0.7875300000000001	269.75341509009723	-164.36142962151953	-14.1	-0.7788738946979805	0.5009529406201326	-0.37736137513269846	-0.5444401983287727	0.35848995739364503	0.7583335815402278	2.6833	22.637	0.0	0.0	0.0
2021-10-01T23:22:40.000000	-0.73831	0.3593	0.59252	261.99	-117.02	-2.2621	-0.6887215886668425	0.44705784793941433	0.59252	245.677369703432	-148.23990864677162	-2.2621	-0.6887215886668425	0.44705784793941433	0.7885200000000001	245.677369703432	-148.23990864677162	-2.2621	-0.7788738946979805	0.5009529406201326	-0.37736137513269846	-0.5444401983287727	0.35848995739364503	0.7583335815402278	2.6833	22.637	0.0	0.0	0.0
2021-10-01T23:22:40.000000	-0.773	0.3747	0.59215	239.16	-105.53	7.1591	-0.7212632275959544	0.46659237726078034	0.59215	224.42727021176245	-134.0391244573634	7.1591	-0.7212632275959544	0.46659237726078034	0.7881499999999999	224.42727021176245	-134.0391244573634	7.1591	-0.7788738946979805	0.5009529406201326	-0.37736137513269846	-0.5444401983287727	0.35848995739364503	0.7583335815402278	2.6833	22.637	0.0	0.0	0.0
2021-10-01T23:22:40.000000	-0.80774	0.38993	0.59046	218.92	-95.375	14.589	-0.7538753198932833	0.48596431407645535	0.59046	205.58407674805133	-121.48063389961106	14.589	-0.7538753198932833	0.48596431407645535	0.7864599999999999	205.58407674805133	-121.48063389961106	14.589	-0.7788738946979805	0.5009529406201326	-0.37736137513269846	-0.5444401983287727	0.35848995739364503	0.7583335815402278	2.6833	22.637	0.0	0.0	0.0
2021-10-01T23:22:40.000000	-0.84248	0.40497	0.58754	200.93	-86.381	20.371	-0.7865106929227568	0.5051476825821979	0.58754	188.83167153343607	-110.35008784268595	20.371	-0.7865106929227568	0.5051476825821979	0.7835399999999999	188.83167153343607	-110.35008784268595	20.371	-0.7788738946979805	0.5009529406201326	-0.37736137513269846	-0.5444401983287727	0.35848995739364503	0.7583335815402278	2.6833	22.637	0.0	0.0	0.0
2021-10-01T23:22:40.000000	-0.8772	0.41979	0.58345	184.88	-78.392	24.78	-0.8191531732936681	0.5241102582309506	0.58345	173.88150518968234	-100.45467742703899	24.78	-0.8191531732936681	0.5241102582309506	0.77945	173.88150518968234	-100.45467742703899	24.78	-0.7788738946979805	0.5009529406201326	-0.37736137513269846	-0.5444401983287727	0.35848995739364503	0.7583335815402278	2.6833	22.637	0.0	0.0	0.0
2021-10-01T23:22:40.000000	-0.91186	0.43439	0.57827	170.53	-71.28	28.045	-0.8517630624144524	0.5428471398159463	0.57827	160.51107002905718	-91.63795991905923	28.045	-0.8517630624144524	0.5428471398159463	0.77427	160.51107002905718	-91.63795991905923	28.045	-0.7788738946979805	0.5009529406201326	-0.37736137513269846	-0.5444401983287727	0.35848995739364503	0.7583335815402278	2.6833	22.637	0.0	0.0	0.0
2021-10-01T23:22:40.000000	-0.94646	0.44874	0.57208	157.69	-64.94	30.351	-0.8843440361901852	0.5613285533935115	0.57208	148.54466340939206	-83.77244578374453	30.351	-0.8843440361901852	0.5613285533935115	0.7680800000000001	148.54466340939206	-83.77244578374453	30.351	-0.7788738946979805	0.5009529406201326	-0.37736137513269846	-0.5444401983287727	0.35848995739364503	0.7583335815402278	2.6833	22.637	0.0	0.0	0.0
2021-10-01T23:22:40.000000	-0.98099	0.46285	0.56499	146.17	-59.281	31.854	-0.9168849446712836	0.5795631983098454	0.56499	137.80486726615013	-76.74453999314046	31.854	-0.9168849446712836	0.5795631983098454	0.76099	137.80486726615013	-76.74453999314046	31.854	-0.7788738946979805	0.5009529406201326	-0.37736137513269846	-0.5444401983287727	0.35848995739364503	0.7583335815402278	2.6833	22.637	0.0	0.0	0.0
2021-10-01T23:22:40.000000	-1.0154	0.47672	0.55709	135.83	-54.228	32.686	-0.9493361646182915	0.597544948056489	0.55709	128.16192629154355	-70.46265346437755	32.686	-0.9493361646182915	0.597544948056489	0.75309	128.16192629154355	-70.46265346437755	32.686	-0.7788738946979805	0.5009529406201326	-0.37736137513269846	-0.5444401983287727	0.35848995739364503	0.7583335815402278	2.6833	22.637	0.0	0.0	0.0
2021-10-01T23:22:40.000000	-1.0498	0.49033	0.54846	126.56	-49.716	32.957	-0.9818093177613958	0.6152674316562698	0.54846	119.51463381976606	-64.84879766755303	32.957	-0.9818093177613958	0.6152674316562698	0.7444599999999999	119.51463381976606	-64.84879766755303	32.957	-0.7788738946979805	0.5009529406201326	-0.37736137513269846	-0.5444401983287727	0.35848995739364503	0.7583335815402278	2.6833	22.637	0.0	0.0	0.0
2021-10-01T23:22:40.000000	-1.0841	0.5037	0.53923	118.25	-45.69	32.767	-1.014212631666192	0.6327394706897441	0.53923	111.76055788331968	-59.83490872065531	32.767	-1.014212631666192	0.6327394706897441	0.73523	111.76055788331968	-59.83490872065531	32.767	-0.7788738946979805	0.5009529406201326	-0.37736137513269846	-0.5444401983287727	0.35848995739364503	0.7583335815402278	2.6833	22.637	0.0	0.0	0.0
2021-10-01T23:22:40.000000	-1.1184	0.51683	0.5295	110.81	-42.101	32.201	-1.0466453528115918	0.6499733181738299	0.5295	104.81638062947367	-55.36132813379116	32.201	-1.0466453528115918	0.6499733181738299	0.7255	104.81638062947367	-55.36132813379116	32.201	-0.7788738946979805	0.5009529406201326	-0.37736137513269846	-0.5444401983287727	0.35848995739364503	0.7583335815402278	2.6833	22.637	0.0	0.0	0.0
2021-10-01T23:22:40.000000	-1.1526	0.52973	0.51936	104.16	-38.908	31.338	-1.0790070094169917	0.6669666457395002	0.51936	98.60772861203505	-51.377562437072115	31.338	-1.0790070094169917	0.6669666457395002	0.71536	98.60772861203505	-51.377562437072115	31.338	-0.7788738946979805	0.5009529406201326	-0.37736137513269846	-0.5444401983287727	0.35848995739364503	0.7583335815402278	2.6833	22.637	0.0	0.0	0.0
2021-10-01T23:22:40.000000	-1.1869	0.54241	0.50893	98.237	-36.074	30.248	-1.1114948691385238	0.6837538840684825	0.50893	93.0766101655491	-47.83917103264229	30.248	-1.1114948691385238	0.6837538840684825	0.7049300000000001	93.0766101655491	-47.83917103264229	30.248	-0.7788738946979805	0.5009529406201326	-0.37736137513269846	-0.5444401983287727	0.35848995739364503	0.7583335815402278	2.6833	22.637	0.0	0.0	0.0
2021-10-01T23:22:40.000000	-1.2211	0.55488	0.49831	92.972	-33.563	28.998	-1.1439092137166722	0.7003204517748319	0.49831	88.15895630565718	-44.70197060641985	28.998	-1.1439092137166722	0.7003204517748319	0.69431	88.15895630565718	-44.70197060641985	28.998	-0.7788738946979805	0.5009529406201326	-0.37736137513269846	-0.5444401983287727	0.35848995739364503	0.7583335815402278	2.6833	22.637	0.0	0.0	0.0
2021-10-01T23:22:40.000000	-1.2554	0.56716	0.48758	88.308	-31.346	27.648	-1.1764460855058774	0.7167107041881668	0.48758	83.8017499142859	-41.93019545987691	27.648	-1.1764460855058774	0.7167107041881668	0.6835800000000001	83.8017499142859	-41.93019545987691	27.648	-0.7788738946979805	0.5009529406201326	-0.37736137513269846	-0.5444401983287727	0.35848995739364503	0.7583335815402278	2.6833	22.637	0.0	0.0	0.0
2021-10-01T23:22:40.000000	-1.2898	0.57925	0.47684	84.188	-29.392	26.257	-1.2091054845061389	0.7329246413084877	0.47684	79.95221893370008	-39.48609496490744	26.257	-1.2091054845061389	0.7329246413084877	0.67284	79.95221893370008	-39.48609496490744	26.257	-0.7788738946979805	0.5009529406201326	-0.37736137513269846	-0.5444401983287727	0.35848995739364503	0.7583335815402278	2.6833	22.637	0.0	0.0	0.0
2021-10-01T23:22:40.000000	-1.3242	0.59117	0.46616	80.554	-27.673	24.872	-1.2417857136351613	0.7489698594146581	0.46616	76.55623125086801	-37.334773357603495	24.872	-1.2417857136351613	0.7489698594146581	0.6621600000000001	76.55623125086801	-37.334773357603495	24.872	-0.7788738946979805	0.5009529406201326	-0.37736137513269846	-0.5444401983287727	0.35848995739364503	0.7583335815402278	2.6833	22.637	0.0	0.0	0.0
2021-10-01T23:22:40.000000	-1.3587	0.60294	0.45557	77.35	-26.16	23.539	-1.2745835687684732	0.7648784608193793	0.45557	73.5617622125053	-35.440587469606456	23.539	-1.2745835687684732	0.7648784608193793	0.65157	73.5617622125053	-35.440587469606456	23.539	-0.7788738946979805	0.5009529406201326	-0.37736137513269846	-0.5444401983287727	0.35848995739364503	0.7583335815402278	2.6833	22.637	0.0	0.0	0.0
2021-10-01T23:22:40.000000	-1.3933	0.61455	0.44513	74.52	-24.828	22.291	-1.307500275207766	0.7806405208747595	0.44513	70.9162970446509	-33.77186399171411	22.291	-1.307500275207766	0.7806405208747595	0.64113	70.9162970446509	-33.77186399171411	22.291	-0.7788738946979805	0.5009529406201326	-0.37736137513269846	-0.5444401983287727	0.35848995739364503	0.7583335815402278	2.6833	22.637	0.0	0.0	0.0
2021-10-01T23:22:40.000000	-1.428	0.62603	0.43484	72.009	-23.651	21.154	-1.3405321570479645	0.7962858135244727	0.43484	68.56843596830204	-32.29605968010437	21.154	-1.3405321570479645	0.7962858135244727	0.6308400000000001	68.56843596830204	-32.29605968010437	21.154	-0.7788738946979805	0.5009529406201326	-0.37736137513269846	-0.5444401983287727	0.35848995739364503	0.7583335815402278	2.6833	22.637	0.0	0.0	0.0
2021-10-01T23:22:40.000000	-1.4628	0.63738	0.42471	69.764	-22.604	20.142	-1.3736792142890686	0.8118143387685187	0.42471	66.46864160386497	-30.981868816082574	20.142	-1.3736792142890686	0.8118143387685187	0.62071	66.46864160386497	-30.981868816082574	20.142	-0.7788738946979805	0.5009529406201326	-0.37736137513269846	-0.5444401983287727	0.35848995739364503	0.7583335815402278	2.6833	22.637	0.0	0.0	0.0
2021-10-01T23:22:40.000000	-1.4977	0.6486	0.41472	67.738	-21.667	19.262	-1.4069414469310781	0.8272260966068976	0.41472	64.5727187096348	-29.80368318591478	19.262	-1.4069414469310781	0.8272260966068976	0.6107199999999999	64.5727187096348	-29.80368318591478	19.262	-0.7788738946979805	0.5009529406201326	-0.37736137513269846	-0.5444401983287727	0.35848995739364503	0.7583335815402278	2.6833	22.637	0.0	0.0	0.0
2021-10-01T23:22:40.000000	-1.5326	0.65971	0.40485	65.887	-20.819	18.512	-1.4402171578916976	0.8425286833184734	0.40485	62.83957196844313	-28.735269701585473	18.512	-1.4402171578916976	0.8425286833184734	0.60085	62.83957196844313	-28.735269701585473	18.512	-0.7788738946979805	0.5009529406201326	-0.37736137513269846	-0.5444401983287727	0.35848995739364503	0.7583335815402278	2.6833	22.637	0.0	0.0	0.0
2021-10-01T23:22:40.000000	-1.5676	0.67071	0.39506	64.174	-20.045	17.884	-1.4736055936498393	0.8577343519201645	0.39506	61.23431813563032	-27.757207774998122	17.884	-1.4736055936498393	0.8577343519201645	0.59106	61.23431813563032	-27.757207774998122	17.884	-0.7788738946979805	0.5009529406201326	-0.37736137513269846	-0.5444401983287727	0.35848995739364503	0.7583335815402278	2.6833	22.637	0.0	0.0	0.0
2021-10-01T23:22:40.000000	-1.6027	0.68159	0.38532	62.57	-19.33	17.366	-1.5071079795071947	0.8728331777640795	0.38532	59.73001368484965	-26.85105705940965	17.366	-1.5071079795071947	0.8728331777640795	0.5813200000000001	59.73001368484965	-26.85105705940965	17.366	-0.7788738946979805	0.5009529406201326	-0.37736137513269846	-0.5444401983287727	0.35848995739364503	0.7583335815402278	2.6833	22.637	0.0	0.0	0.0
2021-10-01T23:22:40.000000	-1.6377	0.69237	0.37558	61.048	-18.664	16.943	-1.5405233719025562	0.8878205041121645	0.37558	58.30108736848677	-26.00358459236096	16.943	-1.5405233719025562	0.8878205041121645	0.57158	58.30108736848677	-26.00358459236096	16.943	-0.7788738946979805	0.5009529406201326	-0.37736137513269846	-0.5444401983287727	0.35848995739364503	0.7583335815402278	2.6833	22.637	0.0	0.0	0.0
2021-10-01T23:22:40.000000	-1.6729	0.70305	0.36583	59.589	-18.037	16.601	-1.57414951027266	0.902733090015174	0.36583	56.929907657240236	-25.20253765274638	16.601	-1.57414951027266	0.902733090015174	0.56183	56.929907657240236	-25.20253765274638	16.601	-0.7788738946979805	0.5009529406201326	-0.37736137513269846	-0.5444401983287727	0.35848995739364503	0.7583335815402278	2.6833	22.637	0.0	0.0	0.0
2021-10-01T23:22:40.000000	-1.708	0.71363	0.35601	58.178	-17.442	16.325	-1.60768865518077	0.9175341764223535	0.35601	55.60244529045755	-24.439131034504364	16.325	-1.60768865518077	0.9175341764223535	0.55201	55.60244529045755	-24.439131034504364	16.325	-0.7788738946979805	0.5009529406201326	-0.37736137513269846	-0.5444401983287727	0.35848995739364503	0.7583335815402278	2.6833	22.637	0.0	0.0	0.0
2021-10-01T23:22:40.000000	-1.7431	0.72411	0.34611	56.803	-16.875	16.101	-1.6412400531057985	0.9322360163506211	0.34611	54.307280811346025	-23.70792451644823	16.101	-1.6412400531057985	0.9322360163506211	0.54211	54.307280811346025	-23.70792451644823	16.101	-0.7788738946979805	0.5009529406201326	-0.37736137513269846	-0.5444401983287727	0.35848995739364503	0.7583335815402278	2.6833	22.637	0.0	0.0	0.0
2021-10-01T23:22:40.000000	-1.7782	0.7345	0.33609	55.456	-16.331	15.918	-1.6748024787460531	0.9468485344478681	0.33609	53.03708715243863	-23.00297553327893	15.918	-1.6748024787460531	0.9468485344478681	0.53209	53.03708715243863	-23.00297553327893	15.918	-0.7788738946979805	0.5009529406201326	-0.37736137513269846	-0.5444401983287727	0.35848995739364503	0.7583335815402278	2.6833	22.637	0.0	0.0	0.0
2021-10-01T23:22:40.000000	-1.8133	0.74479	0.32594	54.129	-15.806	15.766	-1.708377157403226	0.9613618060662031	0.32594	51.78441471609913	-22.319333984486533	15.766	-1.708377157403226	0.9613618060662031	0.5219400000000001	51.78441471609913	-22.319333984486533	15.766	-0.7788738946979805	0.5009529406201326	-0.37736137513269846	-0.5444401983287727	0.35848995739364503	0.7583335815402278	2.6833	22.637	0.0	0.0	0.0
2021-10-01T23:22:40.000000	-1.8484	0.755	0.31564	52.816	-15.297	15.637	-1.7419616384739338	0.9757956805014089	0.31564	50.54367630410037	-21.653287294688592	15.637	-1.7419616384739338	0.9757956805014089	0.51164	50.54367630410037	-21.653287294688592	15.637	-0.7788738946979805	0.5009529406201326	-0.37736137513269846	-0.5444401983287727	0.35848995739364503	0.7583335815402278	2.6833	22.637	0.0	0.0	0.0
2021-10-01T23:22:40.000000	-1.8835	0.76511	0.30516	51.513	-14.803	15.525	-1.7755583725615598	0.9901303084577026	0.30516	49.31102458745506	-21.00335287841925	15.525	-1.7755583725615598	0.9901303084577026	0.50116	49.31102458745506	-21.00335287841925	15.525	-0.7788738946979805	0.5009529406201326	-0.37736137513269846	-0.5444401983287727	0.35848995739364503	0.7583335815402278	2.6833	22.637	0.0	0.0	0.0
2021-10-01T23:22:40.000000	-1.9185	0.77514	0.29451	50.215	-14.322	15.425	-1.8090656625838082	1.0043732862139487	0.29451	48.08174230255597	-20.36693315525436	15.425	-1.8090656625838082	1.0043732862139487	0.49051	48.08174230255597	-20.36693315525436	15.425	-0.7788738946979805	0.5009529406201326	-0.37736137513269846	-0.5444401983287727	0.35848995739364503	0.7583335815402278	2.6833	22.637	0.0	0.0	0.0
2021-10-01T23:22:40.000000	-1.9535	0.78509	0.28365	48.915	-13.85	15.335	-1.8425827550195915	1.0185368667870651	0.28365	46.849372316556	-19.739200554853177	15.335	-1.8425827550195915	1.0185368667870651	0.47965	46.849372316556	-19.739200554853177	15.335	-0.7788738946979805	0.5009529406201326	-0.37736137513269846	-0.5444401983287727	0.35848995739364503	0.7583335815402278	2.6833	22.637	0.0	0.0	0.0
2021-10-01T23:22:40.000000	-1.9885	0.79495	0.27257	47.608	-13.386	15.252	-1.876110875170601	1.032611125529161	0.27257	45.60907483567874	-19.118549961580662	15.252	-1.876110875170601	1.032611125529161	0.46857	45.60907483567874	-19.118549961580662	15.252	-0.7788738946979805	0.5009529406201326	-0.37736137513269846	-0.5444401983287727	0.35848995739364503	0.7583335815402278	2.6833	22.637	0.0	0.0	0.0
2021-10-01T23:22:40.000000	-2.0234	0.80473	0.26126	46.287	-12.928	15.174	-1.9095495512562337	1.0465937340712093	0.26126	44.354147666738726	-18.502138734674308	15.174	-1.9095495512562337	1.0465937340712093	0.45726	44.354147666738726	-18.502138734674308	15.174	-0.7788738946979805	0.5009529406201326	-0.37736137513269846	-0.5444401983287727	0.35848995739364503	0.7583335815402278	2.6833	22.637	0.0	0.0	0.0
2021-10-01T23:22:40.000000	-2.0582	0.81443	0.2497	44.943	-12.472	15.098	-1.9428987832764884	1.0604846924132096	0.2497	43.07614874731062	-17.884894243454987	15.098	-1.9428987832764884	1.0604846924132096	0.4457	43.07614874731062	-17.884894243454987	15.098	-0.7788738946979805	0.5009529406201326	-0.37736137513269846	-0.5444401983287727	0.35848995739364503	0.7583335815402278	2.6833	22.637	0.0	0.0	0.0
2021-10-01T23:22:40.000000	-2.093	0.82405	0.23787	43.565	-12.017	15.023	-1.9762578177102783	1.0742962535720806	0.23787	41.7642834948833	-17.264476191272582	15.023	-1.9762578177102783	1.0742962535720806	0.43387	41.7642834948833	-17.264476191272582	15.023	-0.7788738946979805	0.5009529406201326	-0.37736137513269846	-0.5444401983287727	0.35848995739364503	0.7583335815402278	2.6833	22.637	0.0	0.0	0.0
2021-10-01T23:22:40.000000	-2.1277	0.83359	0.22574	42.144	-11.558	14.948	-2.0095274080786907	1.0880161645309039	0.22574	40.410232377200614	-16.634819482658855	14.948	-2.0095274080786907	1.0880161645309039	0.42174	40.410232377200614	-16.634819482658855	14.948	-0.7788738946979805	0.5009529406201326	-0.37736137513269846	-0.5444401983287727	0.35848995739364503	0.7583335815402278	2.6833	22.637	0.0	0.0	0.0
2021-10-01T23:22:40.000000	-2.1623	0.84305	0.21328	40.665	-11.091	14.869	-2.0427075543817264	1.101644425289679	0.21328	38.999598543102515	-15.9901163059196	14.869	-2.0427075543817264	1.101644425289679	0.40928	38.999598543102515	-15.9901163059196	14.869	-0.7788738946979805	0.5009529406201326	-0.37736137513269846	-0.5444401983287727	0.35848995739364503	0.7583335815402278	2.6833	22.637	0.0	0.0	0.0
2021-10-01T23:22:40.000000	-2.1968	0.85244	0.20046	39.112	-10.614	14.784	-2.075797031317692	1.1151909604962982	0.20046	37.51674761630147	-15.326421248769654	14.784	-2.075797031317692	1.1151909604962982	0.39646000000000003	37.51674761630147	-15.326421248769654	14.784	-0.7788738946979805	0.5009529406201326	-0.37736137513269846	-0.5444401983287727	0.35848995739364503	0.7583335815402278	2.6833	22.637	0.0	0.0	0.0
2021-10-01T23:22:40.000000	-2.2311	0.86174	0.18724	37.464	-10.12	14.692	-2.108699043011061	1.12862366783806	0.18724	35.941695547410255	-14.634213924132354	14.692	-2.108699043011061	1.12862366783806	0.38324	35.941695547410255	-14.634213924132354	14.692	-0.7788738946979805	0.5009529406201326	-0.37736137513269846	-0.5444401983287727	0.35848995739364503	0.7583335815402278	2.6833	22.637	0.0	0.0	0.0
2021-10-01T23:22:40.000000	-2.2653	0.87095	0.17355	35.696	-9.6023	14.589	-2.1415128359407443	1.1419548003318827	0.17355	34.25045166883445	-13.903781563691046	14.589	-2.1415128359407443	1.1419548003318827	0.36955000000000005	34.25045166883445	-13.903781563691046	14.589	-0.7788738946979805	0.5009529406201326	-0.37736137513269846	-0.5444401983287727	0.35848995739364503	0.7583335815402278	2.6833	22.637	0.0	0.0	0.0
2021-10-01T23:22:40.000000	-2.2993	0.88008	0.15933	33.773	-9.0525	14.474	-2.1741379383261386	1.1551820296087396	0.15933	32.40930896637603	-13.12249890729575	14.474	-2.1741379383261386	1.1551820296087396	0.35533000000000003	32.40930896637603	-13.12249890729575	14.474	-0.7788738946979805	0.5009529406201326	-0.37736137513269846	-0.5444401983287727	0.35848995739364503	0.7583335815402278	2.6833	22.637	0.0	0.0	0.0
2021-10-01T23:22:40.000000	-2.3331	0.88912	0.14447	31.648	-8.4581	14.345	-2.2065755754689356	1.1682954310207392	0.14447	30.3731532220612	-12.272201227130902	14.345	-2.2065755754689356	1.1682954310207392	0.34047	30.3731532220612	-12.272201227130902	14.345	-0.7788738946979805	0.5009529406201326	-0.37736137513269846	-0.5444401983287727	0.35848995739364503	0.7583335815402278	2.6833	22.637	0.0	0.0	0.0
2021-10-01T23:22:40.000000	-2.3665	0.89804	0.12881	29.253	-7.801	14.2	-2.238630930316387	1.1812407245903718	0.12881	28.076714626292105	-11.32659285900905	14.2	-2.238630930316387	1.1812407245903718	0.32481000000000004	28.076714626292105	-11.32659285900905	14.2	-0.7788738946979805	0.5009529406201326	-0.37736137513269846	-0.5444401983287727	0.35848995739364503	0.7583335815402278	2.6833	22.637	0.0	0.0	0.0
2021-10-01T23:22:40.000000	-2.3994	0.90682	0.11212	26.484	-7.0536	14.04	-2.2702072069929646	1.1939858080049364	0.11212	25.420158673669857	-10.245538637155544	14.04	-2.2702072069929646	1.1939858080049364	0.30812	25.420158673669857	-10.245538637155544	14.04	-0.7788738946979805	0.5009529406201326	-0.37736137513269846	-0.5444401983287727	0.35848995739364503	0.7583335815402278	2.6833	22.637	0.0	0.0	0.0
2021-10-01T23:22:40.000000	-2.4317	0.91541	0.094023	23.177	-6.1713	13.865	-2.301211285528216	1.206468805008059	0.094023	22.246185984324548	-8.964679684229768	13.865	-2.301211285528216	1.206468805008059	0.29002300000000003	22.246185984324548	-8.964679684229768	13.865	-0.7788738946979805	0.5009529406201326	-0.37736137513269846	-0.5444401983287727	0.35848995739364503	0.7583335815402278	2.6833	22.637	0.0	0.0	0.0
2021-10-01T23:22:40.000000	-2.4526	0.92097	0.080846	20.54	-5.4716	13.741	-2.3212725318801386	1.214547789771472	0.080846	19.71479069479594	-7.947140015149305	13.741	-2.3212725318801386	1.214547789771472	0.27684600000000004	19.71479069479594	-7.947140015149305	13.741	-0.7788738946979805	0.5009529406201326	-0.37736137513269846	-0.5444401983287727	0.35848995739364503	0.7583335815402278	2.6833	22.637	0.0	0.0	0.0
2021-10-01T23:22:40.000000	-2.4726	0.92632	0.066391	17.402	-4.6399	13.615	-2.3404662912573833	1.2223080797769061	0.066391	16.702344528251032	-6.7372073791447695	13.615	-2.3404662912573833	1.2223080797769061	0.26239100000000004	16.702344528251032	-6.7372073791447695	13.615	-0.7788738946979805	0.5009529406201326	-0.37736137513269846	-0.5444401983287727	0.35848995739364503	0.7583335815402278	2.6833	22.637	0.0	0.0	0.0
2021-10-01T23:22:40.000000	-2.4853	0.92969	0.055765	14.926	-3.983	13.532	-2.3526576674090443	1.2272088192648531	0.055765	14.3254917785295	-5.78187256027696	13.532	-2.3526576674090443	1.2272088192648531	0.251765	14.3254917785295	-5.78187256027696	13.532	-0.7788738946979805	0.5009529406201326	-0.37736137513269846	-0.5444401983287727	0.35848995739364503	0.7583335815402278	2.6833	22.637	0.0	0.0	0.0
2021-10-01T23:22:40.000000	-2.497	0.93282	0.044045	12.03	-3.2135	13.452	-2.36388598601219	1.231748837034229	0.044045	11.545600714428128	-4.663323535097758	13.452	-2.36388598601219	1.231748837034229	0.240045	11.545600714428128	-4.663323535097758	13.452	-0.7788738946979805	0.5009529406201326	-0.37736137513269846	-0.5444401983287727	0.35848995739364503	0.7583335815402278	2.6833	22.637	0.0	0.0	0.0
2021-10-01T23:22:40.000000	-2.5072	0.93553	0.030859	8.5835	-2.2953	13.381	-2.3736770701027146	1.2356882243384018	0.030859	8.237578020074437	-3.3297421376416705	13.381	-2.3736770701027146	1.2356882243384018	0.226859	8.237578020074437	-3.3297421376416705	13.381	-0.7788738946979805	0.5009529406201326	-0.37736137513269846	-0.5444401983287727	0.35848995739364503	0.7583335815402278	2.6833	22.637	0.0	0.0	0.0
2021-10-01T23:22:40.000000	-2.5145	0.9375	0.015847	4.4688	-1.1961	13.328	-2.3806806786299903	1.2385378502079976	0.015847	4.288568314253765	-1.7346499543073879	13.328	-2.3806806786299903	1.2385378502079976	0.211847	4.288568314253765	-1.7346499543073879	13.328	-0.7788738946979805	0.5009529406201326	-0.37736137513269846	-0.5444401983287727	0.35848995739364503	0.7583335815402278	2.6833	22.637	0.0	0.0	0.0
2021-10-01T23:22:40.000000	-2.5172	0.93821	-0.00071457	-0.20253	0.054224	13.309	-2.3832733371404906	1.2395733316650643	-0.00071457	-0.19435981784642697	0.078631445889693	13.309	-2.3832733371404906	1.2395733316650643	0.19528543	-0.19435981784642697	0.078631445889693	13.309	-0.7788738946979805	0.5009529406201326	-0.37736137513269846	-0.5444401983287727	0.35848995739364503	0.7583335815402278	2.6833	22.637	0.0	0.0	0.0
2021-10-01T23:22:40.000000	-2.514	0.93737	-0.017191	-4.8434	1.2962	13.332	-2.3802003751574246	1.2383475647008209	-0.017191	-4.648080354322403	1.879895481073914	13.332	-2.3802003751574246	1.2383475647008209	0.178809	-4.648080354322403	1.879895481073914	13.332	-0.7788738946979805	0.5009529406201326	-0.37736137513269846	-0.5444401983287727	0.35848995739364503	0.7583335815402278	2.6833	22.637	0.0	0.0	0.0
2021-10-01T23:22:40.000000	-2.5064	0.93533	-0.032042	-8.9001	2.3798	13.387	-2.372907604305256	1.2353917072452323	-0.032042	-8.541438573013446	3.4523984638853626	13.387	-2.372907604305256	1.2353917072452323	0.163958	-8.541438573013446	3.4523984638853626	13.387	-0.7788738946979805	0.5009529406201326	-0.37736137513269846	-0.5444401983287727	0.35848995739364503	0.7583335815402278	2.6833	22.637	0.0	0.0	0.0
2021-10-01T23:22:40.000000	-2.4961	0.93257	-0.045088	-12.294	3.2838	13.459	-2.3630234002442787	1.2313904436846854	-0.045088	-11.798997547861896	4.765441774436969	13.459	-2.3630234002442787	1.2313904436846854	0.150912	-11.798997547861896	4.765441774436969	13.459	-0.7788738946979805	0.5009529406201326	-0.37736137513269846	-0.5444401983287727	0.35848995739364503	0.7583335815402278	2.6833	22.637	0.0	0.0	0.0
2021-10-01T23:22:40.000000	-2.4842	0.92942	-0.056703	-15.15	4.0426	13.539	-2.3515990392866932	1.2268060705856905	-0.056703	-14.540501093208778	5.868470219605302	13.539	-2.3515990392866932	1.2268060705856905	0.139297	-14.540501093208778	5.868470219605302	13.539	-0.7788738946979805	0.5009529406201326	-0.37736137513269846	-0.5444401983287727	0.35848995739364503	0.7583335815402278	2.6833	22.637	0.0	0.0	0.0
2021-10-01T23:22:40.000000	-2.4582	0.92247	-0.076991	-19.729	5.2566	13.707	-2.3266465394454294	1.216722655902572	-0.076991	-18.936245737195037	7.634388118281821	13.707	-2.3266465394454294	1.216722655902572	0.119009	-18.936245737195037	7.634388118281821	13.707	-0.7788738946979805	0.5009529406201326	-0.37736137513269846	-0.5444401983287727	0.35848995739364503	0.7583335815402278	2.6833	22.637	0.0	0.0	0.0
2021-10-01T23:22:40.000000	-2.4305	0.91509	-0.094736	-23.314	6.2077	13.871	-2.3000595374354122	1.206004180072522	-0.094736	-22.377693562275546	9.017592035731685	13.871	-2.3000595374354122	1.206004180072522	0.101264	-22.377693562275546	9.017592035731685	13.871	-0.7788738946979805	0.5009529406201326	-0.37736137513269846	-0.5444401983287727	0.35848995739364503	0.7583335815402278	2.6833	22.637	0.0	0.0	0.0
2021-10-01T23:22:40.000000	-2.4018	0.90746	-0.11085	-26.262	6.9941	14.027	-2.2725107031785727	1.1949150578760104	-0.11085	-25.207122035551897	10.15928528464448	14.027	-2.2725107031785727	1.1949150578760104	0.08515	-25.207122035551897	10.15928528464448	14.027	-0.7788738946979805	0.5009529406201326	-0.37736137513269846	-0.5444401983287727	0.35848995739364503	0.7583335815402278	2.6833	22.637	0.0	0.0	0.0
2021-10-01T23:22:40.000000	-2.3726	0.89967	-0.12582	-28.774	7.6709	14.172	-2.2444852413542424	1.183605876228648	-0.12582	-27.61726516731497	11.138781238906317	14.172	-2.2444852413542424	1.183605876228648	0.07018000000000002	-27.61726516731497	11.138781238906317	14.172	-0.7788738946979805	0.5009529406201326	-0.37736137513269846	-0.5444401983287727	0.35848995739364503	0.7583335815402278	2.6833	22.637	0.0	0.0	0.0
2021-10-01T23:22:40.000000	-2.343	0.89177	-0.13993	-30.972	8.2713	14.304	-2.2160762719328755	1.1721385113868101	-0.13993	-29.725135660220356	12.003978410156197	14.304	-2.2160762719328755	1.1721385113868101	0.05607000000000001	-29.725135660220356	12.003978410156197	14.304	-0.7788738946979805	0.5009529406201326	-0.37736137513269846	-0.5444401983287727	0.35848995739364503	0.7583335815402278	2.6833	22.637	0.0	0.0	0.0
2021-10-01T23:22:40.000000	-2.3131	0.88377	-0.15337	-32.937	8.8169	14.423	-2.1873818160916914	1.1605351410153053	-0.15337	-31.608476510532324	12.78623898154286	14.423	-2.1873818160916914	1.1605351410153053	0.04263	-31.608476510532324	12.78623898154286	14.423	-0.7788738946979805	0.5009529406201326	-0.37736137513269846	-0.5444401983287727	0.35848995739364503	0.7583335815402278	2.6833	22.637	0.0	0.0	0.0
2021-10-01T23:22:40.000000	-2.2829	0.87569	-0.16626	-34.722	9.3223	14.531	-2.158399423227306	1.1488156144099164	-0.16626	-33.318099411604095	13.506547037954112	14.531	-2.158399423227306	1.1488156144099164	0.029740000000000016	-33.318099411604095	13.506547037954112	14.531	-0.7788738946979805	0.5009529406201326	-0.37736137513269846	-0.5444401983287727	0.35848995739364503	0.7583335815402278	2.6833	22.637	0.0	0.0	0.0
2021-10-01T23:22:40.000000	-2.2526	0.86755	-0.17869	-36.368	9.7975	14.629	-2.1293251356941596	1.137024286900262	-0.17869	-34.89347011809769	14.179850964217616	14.629	-2.1293251356941596	1.137024286900262	0.01731000000000002	-34.89347011809769	14.179850964217616	14.629	-0.7788738946979805	0.5009529406201326	-0.37736137513269846	-0.5444401983287727	0.35848995739364503	0.7583335815402278	2.6833	22.637	0.0	0.0	0.0
2021-10-01T23:22:40.000000	-2.2324	0.86207	-0.18675	-37.402	10.101	14.688	-2.109948812281085	1.1291104704384063	-0.18675	-35.88249080369938	14.607760222649787	14.688	-2.109948812281085	1.1291104704384063	0.009250000000000008	-35.88249080369938	14.607760222649787	14.688	-0.7788738946979805	0.5009529406201326	-0.37736137513269846	-0.5444401983287727	0.35848995739364503	0.7583335815402278	2.6833	22.637	0.0	0.0	0.0
2021-10-01T23:22:40.000000	-2.2188	0.85841	-0.19203	-38.068	10.299	14.726	-2.09689975156828	1.1238116390093507	-0.19203	-36.51921137975419	14.885873343570793	14.726	-2.09689975156828	1.1238116390093507	0.003970000000000001	-36.51921137975419	14.885873343570793	14.726	-0.7788738946979805	0.5009529406201326	-0.37736137513269846	-0.5444401983287727	0.35848995739364503	0.7583335815402278	2.6833	22.637	0.0	0.0	0.0
2021-10-01T23:22:40.000000	-2.2098	0.85596	-0.19551	-38.502	10.429	14.751	-2.0882677673807106	1.1202773287533678	-0.19551	-36.93401217623792	15.068071859581405	14.751	-2.0882677673807106	1.1202773287533678	0.0004900000000000182	-36.93401217623792	15.068071859581405	14.751	-0.7788738946979805	0.5009529406201326	-0.37736137513269846	-0.5444401983287727	0.35848995739364503	0.7583335815402278	2.6833	22.637	0.0	0.0	1.0
2021-10-01T23:22:40.000000	-2.1753	0.84661	-0.20848	-40.088	10.913	14.838	-2.0551733892379778	1.1067704921383137	-0.20848	-38.4487567298956	15.742757665838205	14.838	-2.0551733892379778	1.1067704921383137	-0.012479999999999991	-38.4487567298956	15.742757665838205	14.838	-0.7788738946979805	0.5009529406201326	-0.37736137513269846	-0.5444401983287727	0.35848995739364503	0.7583335815402278	2.6833	22.637	0.0	0.0	0.0
2021-10-01T23:22:40.000000	-2.1408	0.83718	-0.22107	-41.593	11.382	14.918	-2.0220888135087787	1.0931842583401299	-0.22107	-39.88494958817242	16.392631556554445	14.918	-2.0220888135087787	1.0931842583401299	-0.02506999999999998	-39.88494958817242	16.392631556554445	14.918	-0.7788738946979805	0.5009529406201326	-0.37736137513269846	-0.5444401983287727	0.35848995739364503	0.7583335815402278	2.6833	22.637	0.0	0.0	0.0
2021-10-01T23:22:40.000000	-2.1061	0.82767	-0.23332	-43.034	11.844	14.995	-1.9888155472352909	1.0794941213249802	-0.23332	-41.258482411129926	17.027716262919174	14.995	-1.9888155472352909	1.0794941213249802	-0.03731999999999999	-41.258482411129926	17.027716262919174	14.995	-0.7788738946979805	0.5009529406201326	-0.37736137513269846	-0.5444401983287727	0.35848995739364503	0.7583335815402278	2.6833	22.637	0.0	0.0	0.0
2021-10-01T23:22:40.000000	-2.0714	0.81808	-0.24526	-44.426	12.3	15.07	-1.9555520833753373	1.0657245871267012	-0.24526	-42.58411964043572	17.650842202259252	15.07	-1.9555520833753373	1.0657245871267012	-0.04926	-42.58411964043572	17.650842202259252	15.07	-0.7788738946979805	0.5009529406201326	-0.37736137513269846	-0.5444401983287727	0.35848995739364503	0.7583335815402278	2.6833	22.637	0.0	0.0	0.0
2021-10-01T23:22:40.000000	-2.0365	0.80841	-0.25692	-45.782	12.756	15.145	-1.922099928971095	1.051851149711456	-0.25692	-43.87402813733325	18.26955705550876	15.145	-1.922099928971095	1.051851149711456	-0.060919999999999974	-43.87402813733325	18.26955705550876	15.145	-0.7788738946979805	0.5009529406201326	-0.37736137513269846	-0.5444401983287727	0.35848995739364503	0.7583335815402278	2.6833	22.637	0.0	0.0	0.0
2021-10-01T23:22:40.000000	-2.0017	0.79866	-0.26832	-47.111	13.213	15.222	-1.8887568234592989	1.0379105681299996	-0.26832	-45.137017554755396	18.88595605897946	15.222	-1.8887568234592989	1.0379105681299996	-0.07232	-45.137017554755396	18.88595605897946	15.222	-0.7788738946979805	0.5009529406201326	-0.37736137513269846	-0.5444401983287727	0.35848995739364503	0.7583335815402278	2.6833	22.637	0.0	0.0	0.0
2021-10-01T23:22:40.000000	-1.9667	0.78883	-0.27949	-48.422	13.674	15.303	-1.8552250274032136	1.0238660833315774	-0.27949	-46.38165248529668	19.50411937856135	15.303	-1.8552250274032136	1.0238660833315774	-0.08349000000000001	-46.38165248529668	19.50411937856135	15.303	-0.7788738946979805	0.5009529406201326	-0.37736137513269846	-0.5444401983287727	0.35848995739364503	0.7583335815402278	2.6833	22.637	0.0	0.0	0.0
2021-10-01T23:22:40.000000	-1.9318	0.77891	-0.29042	-49.724	14.142	15.391	-1.8218035055412667	1.0097445297190526	-0.29042	-47.61649752155161	20.128127180144425	15.391	-1.8218035055412667	1.0097445297190526	-0.09442	-47.61649752155161	20.128127180144425	15.391	-0.7788738946979805	0.5009529406201326	-0.37736137513269846	-0.5444401983287727	0.35848995739364503	0.7583335815402278	2.6833	22.637	0.0	0.0	0.0
2021-10-01T23:22:40.000000	-1.8967	0.76892	-0.30116	-51.022	14.62	15.486	-1.7881920678333394	0.995528997537453	-0.30116	-48.84614739695825	20.761569508941957	15.486	-1.7881920678333394	0.995528997537453	-0.10515999999999998	-48.84614739695825	20.761569508941957	15.486	-0.7788738946979805	0.5009529406201326	-0.37736137513269846	-0.5444401983287727	0.35848995739364503	0.7583335815402278	2.6833	22.637	0.0	0.0	0.0
2021-10-01T23:22:40.000000	-1.8617	0.75883	-0.3117	-52.323	15.109	15.593	-1.7546921296212414	0.9812264718938598	-0.3117	-50.07742683487124	21.40629654092734	15.593	-1.7546921296212414	0.9812264718938598	-0.11569999999999997	-50.07742683487124	21.40629654092734	15.593	-0.7788738946979805	0.5009529406201326	-0.37736137513269846	-0.5444401983287727	0.35848995739364503	0.7583335815402278	2.6833	22.637	0.0	0.0	0.0
2021-10-01T23:22:40.000000	-1.8266	0.74866	-0.32206	-53.631	15.612	15.715	-1.7211027473437666	0.9668322960502189	-0.32206	-51.3139381039395	22.06577579114466	15.715	-1.7211027473437666	0.9668322960502189	-0.12606	-51.3139381039395	22.06577579114466	15.715	-0.7788738946979805	0.5009529406201326	-0.37736137513269846	-0.5444401983287727	0.35848995739364503	0.7583335815402278	2.6833	22.637	0.0	0.0	0.0
2021-10-01T23:22:40.000000	-1.7915	0.7384	-0.33227	-54.952	16.13	15.857	-1.6875243927815182	0.9523487983755574	-0.33227	-52.56151346272856	22.74173490539813	15.857	-1.6875243927815182	0.9523487983755574	-0.13627	-52.56151346272856	22.74173490539813	15.857	-0.7788738946979805	0.5009529406201326	-0.37736137513269846	-0.5444401983287727	0.35848995739364503	0.7583335815402278	2.6833	22.637	0.0	0.0	0.0
2021-10-01T23:22:40.000000	-1.7564	0.72805	-0.34233	-56.291	16.667	16.027	-1.653957065934496	0.9377759788698752	-0.34233	-53.82462511450729	23.438756393690138	16.027	-1.653957065934496	0.9377759788698752	-0.14633000000000002	-53.82462511450729	23.438756393690138	16.027	-0.7788738946979805	0.5009529406201326	-0.37736137513269846	-0.5444401983287727	0.35848995739364503	0.7583335815402278	2.6833	22.637	0.0	0.0	0.0
2021-10-01T23:22:40.000000	-1.7213	0.7176	-0.35228	-57.655	17.225	16.234	-1.6204019921043922	0.9231039128852812	-0.35228	-55.109975252461155	24.1596828967832	16.234	-1.6204019921043922	0.9231039128852812	-0.15627999999999997	-55.109975252461155	24.1596828967832	16.234	-0.7788738946979805	0.5009529406201326	-0.37736137513269846	-0.5444401983287727	0.35848995739364503	0.7583335815402278	2.6833	22.637	0.0	0.0	0.0
2021-10-01T23:22:40.000000	-1.6861	0.70706	-0.36212	-59.051	17.809	16.489	-1.5867586995106029	0.9083302720527482	-0.36212	-56.42389847926807	24.910334449807177	16.489	-1.5867586995106029	0.9083302720527482	-0.16612	-56.42389847926807	24.910334449807177	16.489	-0.7788738946979805	0.5009529406201326	-0.37736137513269846	-0.5444401983287727	0.35848995739364503	0.7583335815402278	2.6833	22.637	0.0	0.0	0.0
2021-10-01T23:22:40.000000	-1.651	0.69642	-0.3719	-60.49	18.422	16.805	-1.5532269064126438	0.8934696377582216	-0.3719	-57.776944317100785	25.695036278990447	16.805	-1.5532269064126438	0.8934696377582216	-0.1759	-57.776944317100785	25.695036278990447	16.805	-0.7788738946979805	0.5009529406201326	-0.37736137513269846	-0.5444401983287727	0.35848995739364503	0.7583335815402278	2.6833	22.637	0.0	0.0	0.0
2021-10-01T23:22:40.000000	-1.6159	0.68568	-0.38164	-61.986	19.073	17.196	-1.5197073663316027	0.8785097569847832	-0.38164	-59.18190450148432	26.524435989803617	17.196	-1.5197073663316027	0.8785097569847832	-0.18563999999999997	-59.18190450148432	26.524435989803617	17.196	-0.7788738946979805	0.5009529406201326	-0.37736137513269846	-0.5444401983287727	0.35848995739364503	0.7583335815402278	2.6833	22.637	0.0	0.0	0.0
2021-10-01T23:22:40.000000	-1.5809	0.67483	-0.39137	-63.557	19.768	17.676	-1.486300551048084	0.8634529581014599	-0.39137	-60.655908217607724	27.40669391402669	17.676	-1.486300551048084	0.8634529581014599	-0.19537	-60.655908217607724	27.40669391402669	17.676	-0.7788738946979805	0.5009529406201326	-0.37736137513269846	-0.5444401983287727	0.35848995739364503	0.7583335815402278	2.6833	22.637	0.0	0.0	0.0
2021-10-01T23:22:40.000000	-1.5458	0.66388	-0.40114	-65.225	20.518	18.261	-1.4528067423025715	0.8482846597223066	-0.40114	-62.21944185897057	28.355422828061982	18.261	-1.4528067423025715	0.8482846597223066	-0.20514	-62.21944185897057	28.355422828061982	18.261	-0.7788738946979805	0.5009529406201326	-0.37736137513269846	-0.5444401983287727	0.35848995739364503	0.7583335815402278	2.6833	22.637	0.0	0.0	0.0
2021-10-01T23:22:40.000000	-1.5109	0.65282	-0.41098	-67.019	21.337	18.964	-1.4195249048334926	0.8330316962501867	-0.41098	-63.8995714820888	29.388070613863455	18.964	-1.4195249048334926	0.8330316962501867	-0.21498	-63.8995714820888	29.388070613863455	18.964	-0.7788738946979805	0.5009529406201326	-0.37736137513269846	-0.5444401983287727	0.35848995739364503	0.7583335815402278	2.6833	22.637	0.0	0.0	0.0
2021-10-01T23:22:40.000000	-1.476	0.64164	-0.42092	-68.975	22.238	19.794	-1.3862577709847157	0.8176596370033726	-0.42092	-65.73043292717124	30.521950399780202	19.794	-1.3862577709847157	0.8176596370033726	-0.22492	-65.73043292717124	30.521950399780202	19.794	-0.7788738946979805	0.5009529406201326	-0.37736137513269846	-0.5444401983287727	0.35848995739364503	0.7583335815402278	2.6833	22.637	0.0	0.0	0.0
2021-10-01T23:22:40.000000	-1.4412	0.63034	-0.431	-71.131	23.241	20.756	-1.3531045872351528	0.8021807349987825	-0.431	-67.74728925282078	31.781567628023545	20.756	-1.3531045872351528	0.8021807349987825	-0.235	-67.74728925282078	31.781567628023545	20.756	-0.7788738946979805	0.5009529406201326	-0.37736137513269846	-0.5444401983287727	0.35848995739364503	0.7583335815402278	2.6833	22.637	0.0	0.0	0.0
2021-10-01T23:22:40.000000	-1.4064	0.61891	-0.44122	-73.536	24.366	21.847	-1.3199673324075833	0.7865728125716069	-0.44122	-69.99632063032058	33.19277557266579	21.847	-1.3199673324075833	0.7865728125716069	-0.24522	-69.99632063032058	33.19277557266579	21.847	-0.7788738946979805	0.5009529406201326	-0.37736137513269846	-0.5444401983287727	0.35848995739364503	0.7583335815402278	2.6833	22.637	0.0	0.0	0.0
2021-10-01T23:22:40.000000	-1.3718	0.60734	-0.45161	-76.239	25.637	23.056	-1.287045724761523	0.7708504511077914	-0.45161	-72.52321711027705	34.78539736693571	23.056	-1.287045724761523	0.7708504511077914	-0.25561	-72.52321711027705	34.78539736693571	23.056	-0.7788738946979805	0.5009529406201326	-0.37736137513269846	-0.5444401983287727	0.35848995739364503	0.7583335815402278	2.6833	22.637	0.0	0.0	0.0
2021-10-01T23:22:40.000000	-1.3372	0.59564	-0.46214	-79.295	27.078	24.36	-1.2541400460374568	0.7549990692213904	-0.46214	-75.37962353203135	36.589991325077214	24.36	-1.2541400460374568	0.7549990692213904	-0.26614	-75.37962353203135	36.589991325077214	24.36	-0.7788738946979805	0.5009529406201326	-0.37736137513269846	-0.5444401983287727	0.35848995739364503	0.7583335815402278	2.6833	22.637	0.0	0.0	0.0
2021-10-01T23:22:40.000000	-1.3028	0.58378	-0.47279	-82.76	28.716	25.73	-1.221452465098283	0.7390133990025669	-0.47279	-78.61780960920618	38.64021568587071	25.73	-1.221452465098283	0.7390133990025669	-0.27679	-78.61780960920618	38.64021568587071	25.73	-0.7788738946979805	0.5009529406201326	-0.37736137513269846	-0.5444401983287727	0.35848995739364503	0.7583335815402278	2.6833	22.637	0.0	0.0	0.0
2021-10-01T23:22:40.000000	-1.2684	0.57175	-0.48352	-86.69	30.578	27.124	-1.1887857142878706	0.7228590097695933	-0.48352	-82.29004505542426	40.96972868809661	27.124	-1.1887857142878706	0.7228590097695933	-0.28752	-82.29004505542426	40.96972868809661	27.124	-0.7788738946979805	0.5009529406201326	-0.37736137513269846	-0.5444401983287727	0.35848995739364503	0.7583335815402278	2.6833	22.637	0.0	0.0	0.0
2021-10-01T23:22:40.000000	-1.2341	0.55955	-0.49426	-91.142	32.692	28.496	-1.156239040085131	0.7065481545393878	-0.49426	-86.44946951892821	43.61330356549364	28.496	-1.156239040085131	0.7065481545393878	-0.29825999999999997	-86.44946951892821	43.61330356549364	28.496	-0.7788738946979805	0.5009529406201326	-0.37736137513269846	-0.5444401983287727	0.35848995739364503	0.7583335815402278	2.6833	22.637	0.0	0.0	0.0
2021-10-01T23:22:40.000000	-1.1998	0.54715	-0.50493	-96.172	35.088	29.791	-1.123716871916228	0.6900388063513585	-0.50493	-91.14798512283325	46.607575951209576	29.791	-1.123716871916228	0.6900388063513585	-0.30893	-91.14798512283325	46.607575951209576	29.791	-0.7788738946979805	0.5009529406201326	-0.37736137513269846	-0.5444401983287727	0.35848995739364503	0.7583335815402278	2.6833	22.637	0.0	0.0	0.0
2021-10-01T23:22:40.000000	-1.1656	0.53455	-0.51545	-101.84	37.797	30.949	-1.0913184562600733	0.6733432182224237	-0.51545	-96.44134131924179	49.99066406385805	30.949	-1.0913184562600733	0.6733432182224237	-0.31944999999999996	-96.44134131924179	49.99066406385805	30.949	-0.7788738946979805	0.5009529406201326	-0.37736137513269846	-0.5444401983287727	0.35848995739364503	0.7583335815402278	2.6833	22.637	0.0	0.0	0.0
2021-10-01T23:22:40.000000	-1.1314	0.52173	-0.52571	-108.21	40.85	31.906	-1.0589469972411385	0.6564292878398831	-0.52571	-102.38925741941274	53.8011762427294	31.906	-1.0589469972411385	0.6564292878398831	-0.32971	-102.38925741941274	53.8011762427294	31.906	-0.7788738946979805	0.5009529406201326	-0.37736137513269846	-0.5444401983287727	0.35848995739364503	0.7583335815402278	2.6833	22.637	0.0	0.0	0.0
2021-10-01T23:22:40.000000	-1.0971	0.50869	-0.53561	-115.34	44.284	32.593	-1.026503248380512	0.639284762186818	-0.53561	-109.04476276485529	58.0829404348336	32.593	-1.026503248380512	0.639284762186818	-0.33961	-109.04476276485529	58.0829404348336	32.593	-0.7788738946979805	0.5009529406201326	-0.37736137513269846	-0.5444401983287727	0.35848995739364503	0.7583335815402278	2.6833	22.637	0.0	0.0	0.0
2021-10-01T23:22:40.000000	-1.0628	0.49541	-0.54504	-123.31	48.14	32.935	-0.9940889067604896	0.6219020449843644	-0.54504	-116.48223080176238	62.88645011005913	32.935	-0.9940889067604896	0.6219020449843644	-0.34903999999999996	-116.48223080176238	62.88645011005913	32.935	-0.7788738946979805	0.5009529406201326	-0.37736137513269846	-0.5444401983287727	0.35848995739364503	0.7583335815402278	2.6833	22.637	0.0	0.0	0.0
2021-10-01T23:22:40.000000	-1.0284	0.48189	-0.55391	-132.21	52.462	32.849	-0.9616047259021591	0.6042688832156041	-0.55391	-124.7855920337107	68.26640143435361	32.849	-0.9616047259021591	0.6042688832156041	-0.35791	-124.7855920337107	68.26640143435361	32.849	-0.7788738946979805	0.5009529406201326	-0.37736137513269846	-0.5444401983287727	0.35848995739364503	0.7583335815402278	2.6833	22.637	0.0	0.0	0.0
2021-10-01T23:22:40.000000	-0.99402	0.46812	-0.56209	-142.13	57.304	32.241	-0.9291710268819064	0.5863900558529479	-0.56209	-134.037551662585	74.28741522155586	32.241	-0.9291710268819064	0.5863900558529479	-0.36608999999999997	-134.037551662585	74.28741522155586	32.241	-0.7788738946979805	0.5009529406201326	-0.37736137513269846	-0.5444401983287727	0.35848995739364503	0.7583335815402278	2.6833	22.637	0.0	0.0	0.0
2021-10-01T23:22:40.000000	-0.95952	0.45411	-0.56951	-153.19	62.725	31.006	-0.8966476393275635	0.5682583333206014	-0.56951	-144.34997618309782	81.02275051452578	31.006	-0.8966476393275635	0.5682583333206014	-0.37350999999999995	-144.34997618309782	81.02275051452578	31.006	-0.7788738946979805	0.5009529406201326	-0.37736137513269846	-0.5444401983287727	0.35848995739364503	0.7583335815402278	2.6833	22.637	0.0	0.0	0.0
2021-10-01T23:22:40.000000	-0.92495	0.43984	-0.57604	-165.51	68.798	29.02	-0.8640866370819695	0.5498599928312411	-0.57604	-155.833016667593	88.55956086317093	29.02	-0.8640866370819695	0.5498599928312411	-0.38004	-155.833016667593	88.55956086317093	29.02	-0.7788738946979805	0.5009529406201326	-0.37736137513269846	-0.5444401983287727	0.35848995739364503	0.7583335815402278	2.6833	22.637	0.0	0.0	0.0
2021-10-01T23:22:40.000000	-0.89031	0.42534	-0.58161	-179.27	75.606	26.138	-0.8314843442400495	0.5312248083285409	-0.58161	-168.65514677406978	97.00227627544098	26.138	-0.8314843442400495	0.5312248083285409	-0.38560999999999995	-168.65514677406978	97.00227627544098	26.138	-0.7788738946979805	0.5009529406201326	-0.37736137513269846	-0.5444401983287727	0.35848995739364503	0.7583335815402278	2.6833	22.637	0.0	0.0	0.0
2021-10-01T23:22:40.000000	-0.85561	0.4106	-0.58613	-194.65	83.25	22.186	-0.7988519107513858	0.5123440804663013	-0.58613	-182.982634617482	106.47319112548978	22.186	-0.7988519107513858	0.5123440804663013	-0.39013000000000003	-182.982634617482	106.47319112548978	22.186	-0.7788738946979805	0.5009529406201326	-0.37736137513269846	-0.5444401983287727	0.35848995739364503	0.7583335815402278	2.6833	22.637	0.0	0.0	0.0
2021-10-01T23:22:40.000000	-0.82088	0.39564	-0.5895	-211.87	91.848	16.952	-0.766216659956269	0.4932413344453801	-0.5895	-199.01936389147224	117.11637289565343	16.952	-0.766216659956269	0.4932413344453801	-0.3935	-199.01936389147224	117.11637289565343	16.952	-0.7788738946979805	0.5009529406201326	-0.37736137513269846	-0.5444401983287727	0.35848995739364503	0.7583335815402278	2.6833	22.637	0.0	0.0	0.0
2021-10-01T23:22:40.000000	-0.78613	0.38048	-0.59166	-231.23	101.54	10.182	-0.733586065899206	0.4739376448632516	-0.59166	-217.04591980909055	129.1075257071633	10.182	-0.733586065899206	0.4739376448632516	-0.39565999999999996	-217.04591980909055	129.1075257071633	10.182	-0.7788738946979805	0.5009529406201326	-0.37736137513269846	-0.5444401983287727	0.35848995739364503	0.7583335815402278	2.6833	22.637	0.0	0.0	0.0
2021-10-01T23:22:40.000000	-0.75142	0.36514	-0.59254	-253.03	112.5	1.5584	-0.7010172258641609	0.45446021282584903	-0.59254	-237.3387215576347	142.65609748408076	1.5584	-0.7010172258641609	0.45446021282584903	-0.39653999999999995	-237.3387215576347	142.65609748408076	1.5584	-0.7788738946979805	0.5009529406201326	-0.37736137513269846	-0.5444401983287727	0.35848995739364503	0.7583335815402278	2.6833	22.637	0.0	0.0	0.0
2021-10-01T23:22:40.000000	-0.71676	0.34964	-0.59207	-277.69	124.94	-9.3098	-0.6685176138956407	0.43483011293064666	-0.59207	-260.2886279526678	158.02395343275555	-9.3098	-0.6685176138956407	0.43483011293064666	-0.39607	-260.2886279526678	158.02395343275555	-9.3098	-0.7788738946979805	0.5009529406201326	-0.37736137513269846	-0.5444401983287727	0.35848995739364503	0.7583335815402278	2.6833	22.637	0.0	0.0	0.0
