# Supplementary material for: Direct evidence of substorm-related impulsive injections of electrons at Mercury
Source: Nat Commun. 2023 Jul 18;14:4019. doi: 10.1038/s41467-023-39565-4 (PMC10354196; doi:10.1038/s41467-023-39565-4)
Supplement: Supplementary file 3 — SourceDatafile [file 41467_2023_39565_MOESM3_ESM.zip › SourceDataFile/FieldLinetracing/Final_KT17tracing_000306.txt]

2021-10-01T23:20:06.000000	-0.47421	0.31713	0.59148	452.27	-287.49	-176.98	-0.43177873509506126	0.3728453901011905	0.59148	413.63585183636934	-340.7404218398531	-176.98	-0.43177873509506126	0.3728453901011905	0.78748	413.63585183636934	-340.7404218398531	-176.98	-0.6933876537436187	0.5789020207366126	-0.4290524583579334	-0.46787487030185754	0.40283596178360054	0.786648773998855	2.8456	22.325	0.0	0.0	0.0
2021-10-01T23:20:06.000000	-0.50488	0.33653	0.60266	405.38	-255.12	-137.16	-0.4598405448951866	0.39585720729891705	0.60266	371.0654794510381	-302.8688969831191	-137.16	-0.4598405448951866	0.39585720729891705	0.7986599999999999	371.0654794510381	-302.8688969831191	-137.16	-0.6933876537436187	0.5789020207366126	-0.4290524583579334	-0.46787487030185754	0.40283596178360054	0.786648773998855	2.8456	22.325	0.0	0.0	0.0
2021-10-01T23:20:06.000000	-0.53598	0.356	0.61239	365.07	-227.31	-104.91	-0.48832053744279025	0.41899118500463045	0.61239	334.46678780663467	-270.3292600779864	-104.91	-0.48832053744279025	0.41899118500463045	0.8083899999999999	334.46678780663467	-270.3292600779864	-104.91	-0.6933876537436187	0.5789020207366126	-0.4290524583579334	-0.46787487030185754	0.40283596178360054	0.786648773998855	2.8456	22.325	0.0	0.0	0.0
2021-10-01T23:20:06.000000	-0.56749	0.37551	0.62066	330.2	-203.29	-78.704	-0.5172025393471653	0.4422150986712734	0.62066	302.80271527383445	-242.21762884396568	-78.704	-0.5172025393471653	0.4422150986712734	0.8166599999999999	302.80271527383445	-242.21762884396568	-78.704	-0.6933876537436187	0.5789020207366126	-0.4290524583579334	-0.46787487030185754	0.40283596178360054	0.786648773998855	2.8456	22.325	0.0	0.0	0.0
2021-10-01T23:20:06.000000	-0.59934	0.395	0.6275	299.86	-182.41	-57.348	-0.546424429883224	0.465460823299656	0.6275	275.2497635045083	-217.77739871417384	-57.348	-0.546424429883224	0.465460823299656	0.8234999999999999	275.2497635045083	-217.77739871417384	-57.348	-0.6933876537436187	0.5789020207366126	-0.4290524583579334	-0.46787487030185754	0.40283596178360054	0.786648773998855	2.8456	22.325	0.0	0.0	0.0
2021-10-01T23:20:06.000000	-0.6315	0.41444	0.63292	273.32	-164.18	-39.922	-0.5759601110123688	0.48869490904102914	0.63292	251.14347298549893	-196.43281491843965	-39.922	-0.5759601110123688	0.48869490904102914	0.8289200000000001	251.14347298549893	-196.43281491843965	-39.922	-0.6933876537436187	0.5789020207366126	-0.4290524583579334	-0.46787487030185754	0.40283596178360054	0.786648773998855	2.8456	22.325	0.0	0.0	0.0
2021-10-01T23:20:06.000000	-0.66392	0.43379	0.63695	249.97	-148.19	-25.7	-0.6057648607019106	0.5118715307953692	0.63695	229.92867756480896	-177.70222349002307	-25.7	-0.6057648607019106	0.5118715307953692	0.8329500000000001	229.92867756480896	-177.70222349002307	-25.7	-0.6933876537436187	0.5789020207366126	-0.4290524583579334	-0.46787487030185754	0.40283596178360054	0.786648773998855	2.8456	22.325	0.0	0.0	0.0
2021-10-01T23:20:06.000000	-0.69655	0.453	0.63962	229.36	-134.1	-14.109	-0.6357951822208531	0.534934938814761	0.63962	211.2004283448571	-161.19304782449177	-14.109	-0.6357951822208531	0.534934938814761	0.83562	211.2004283448571	-161.19304782449177	-14.109	-0.6933876537436187	0.5789020207366126	-0.4290524583579334	-0.46787487030185754	0.40283596178360054	0.786648773998855	2.8456	22.325	0.0	0.0	0.0
2021-10-01T23:20:06.000000	-0.72937	0.47205	0.64099	211.07	-121.65	-4.6895	-0.6660336768767973	0.5578628332000385	0.64099	194.57374795820093	-146.59578440561822	-4.6895	-0.6660336768767973	0.5578628332000385	0.8369899999999999	194.57374795820093	-146.59578440561822	-4.6895	-0.6933876537436187	0.5789020207366126	-0.4290524583579334	-0.46787487030185754	0.40283596178360054	0.786648773998855	2.8456	22.325	0.0	0.0	0.0
2021-10-01T23:20:06.000000	-0.76232	0.4909	0.6411	194.79	-110.61	2.9278	-0.6964256979891634	0.5806081635494859	0.6411	179.76915425912574	-133.6441819794586	2.9278	-0.6964256979891634	0.5806081635494859	0.8371	179.76915425912574	-133.6441819794586	2.9278	-0.6933876537436187	0.5789020207366126	-0.4290524583579334	-0.46787487030185754	0.40283596178360054	0.786648773998855	2.8456	22.325	0.0	0.0	0.0
2021-10-01T23:20:06.000000	-0.79539	0.50954	0.64002	180.24	-100.78	9.0419	-0.7269625462117519	0.6031597799135204	0.64002	166.5332631405148	-122.10543914081816	9.0419	-0.7269625462117519	0.6031597799135204	0.83602	166.5332631405148	-122.10543914081816	9.0419	-0.6933876537436187	0.5789020207366126	-0.4290524583579334	-0.46787487030185754	0.40283596178360054	0.786648773998855	2.8456	22.325	0.0	0.0	0.0
2021-10-01T23:20:06.000000	-0.82853	0.52792	0.6378	167.22	-92.014	13.897	-0.7576007248135663	0.6254619325442268	0.6378	154.68547104924508	-111.81014999664903	13.897	-0.7576007248135663	0.6254619325442268	0.8338000000000001	154.68547104924508	-111.81014999664903	13.897	-0.6933876537436187	0.5789020207366126	-0.4290524583579334	-0.46787487030185754	0.40283596178360054	0.786648773998855	2.8456	22.325	0.0	0.0	0.0
2021-10-01T23:20:06.000000	-0.86173	0.54604	0.63453	155.51	-84.182	17.695	-0.7883303091467152	0.6475133961399133	0.63453	144.0233646537042	-102.6023374871457	17.695	-0.7883303091467152	0.6475133961399133	0.83053	144.0233646537042	-102.6023374871457	17.695	-0.6933876537436187	0.5789020207366126	-0.4290524583579334	-0.46787487030185754	0.40283596178360054	0.786648773998855	2.8456	22.325	0.0	0.0	0.0
2021-10-01T23:20:06.000000	-0.89497	0.56389	0.63027	144.99	-77.17	20.603	-0.8191326752171081	0.6693017954493052	0.63027	134.44181661848475	-94.3541570060467	20.603	-0.8191326752171081	0.6693017954493052	0.8262700000000001	134.44181661848475	-94.3541570060467	20.603	-0.6933876537436187	0.5789020207366126	-0.4290524583579334	-0.46787487030185754	0.40283596178360054	0.786648773998855	2.8456	22.325	0.0	0.0	0.0
2021-10-01T23:20:06.000000	-0.92824	0.58144	0.6251	135.5	-70.884	22.76	-0.8500015742819292	0.6907961312270369	0.6251	125.7935504132309	-86.95271203610577	22.76	-0.8500015742819292	0.6907961312270369	0.8210999999999999	125.7935504132309	-86.95271203610577	22.76	-0.6933876537436187	0.5789020207366126	-0.4290524583579334	-0.46787487030185754	0.40283596178360054	0.786648773998855	2.8456	22.325	0.0	0.0	0.0
2021-10-01T23:20:06.000000	-0.96153	0.5987	0.61912	126.94	-65.246	24.286	-0.8809258563915958	0.7120051028193081	0.61912	117.98887691222707	-80.30833730685333	24.286	-0.8809258563915958	0.7120051028193081	0.8151200000000001	117.98887691222707	-80.30833730685333	24.286	-0.6933876537436187	0.5789020207366126	-0.4290524583579334	-0.46787487030185754	0.40283596178360054	0.786648773998855	2.8456	22.325	0.0	0.0	0.0
2021-10-01T23:20:06.000000	-0.99482	0.61566	0.61239	119.22	-60.186	25.282	-0.911886897552017	0.7329163349748435	0.61239	110.94705139629531	-74.34053256782471	25.282	-0.911886897552017	0.7329163349748435	0.8083899999999999	110.94705139629531	-74.34053256782471	25.282	-0.6933876537436187	0.5789020207366126	-0.4290524583579334	-0.46787487030185754	0.40283596178360054	0.786648773998855	2.8456	22.325	0.0	0.0	0.0
2021-10-01T23:20:06.000000	-1.0281	0.63233	0.60502	112.26	-55.646	25.836	-0.9428735478136101	0.7535385270398427	0.60502	104.59578343211876	-68.98193244771642	25.836	-0.9428735478136101	0.7535385270398427	0.8010200000000001	104.59578343211876	-68.98193244771642	25.836	-0.6933876537436187	0.5789020207366126	-0.4290524583579334	-0.46787487030185754	0.40283596178360054	0.786648773998855	2.8456	22.325	0.0	0.0	0.0
2021-10-01T23:20:06.000000	-1.0615	0.6487	0.59709	105.97	-51.573	26.025	-0.9740160529006521	0.7738776832884084	0.59709	98.8522452876434	-64.16890859747875	26.025	-0.9740160529006521	0.7738776832884084	0.7930900000000001	98.8522452876434	-64.16890859747875	26.025	-0.6933876537436187	0.5789020207366126	-0.4290524583579334	-0.46787487030185754	0.40283596178360054	0.786648773998855	2.8456	22.325	0.0	0.0	0.0
2021-10-01T23:20:06.000000	-1.0948	0.66478	0.58868	100.31	-47.922	25.918	-1.0050948452578452	0.7939167717312114	0.58868	93.68225222891772	-59.851898894834065	25.918	-1.0050948452578452	0.7939167717312114	0.78468	93.68225222891772	-59.851898894834065	25.918	-0.6933876537436187	0.5789020207366126	-0.4290524583579334	-0.46787487030185754	0.40283596178360054	0.786648773998855	2.8456	22.325	0.0	0.0	0.0
2021-10-01T23:20:06.000000	-1.1282	0.68058	0.57987	95.22	-44.653	25.576	-1.0363071925413212	0.8136902230499794	0.57987	89.03115757536189	-55.9838529380667	25.576	-1.0363071925413212	0.8136902230499794	0.7758700000000001	89.03115757536189	-55.9838529380667	25.576	-0.6933876537436187	0.5789020207366126	-0.4290524583579334	-0.46787487030185754	0.40283596178360054	0.786648773998855	2.8456	22.325	0.0	0.0	0.0
2021-10-01T23:20:06.000000	-1.1616	0.69611	0.57076	90.642	-41.73	25.055	-1.0675526229704762	0.8331957088756854	0.57076	84.84580945529763	-52.52193524495577	25.055	-1.0675526229704762	0.8331957088756854	0.7667600000000001	84.84580945529763	-52.52193524495577	25.055	-0.6933876537436187	0.5789020207366126	-0.4290524583579334	-0.46787487030185754	0.40283596178360054	0.786648773998855	2.8456	22.325	0.0	0.0	0.0
2021-10-01T23:20:06.000000	-1.1951	0.71138	0.5614	86.533	-39.119	24.405	-1.0989291577225309	0.8524554068731389	0.5614	81.08769790854501	-49.42713321539642	24.405	-1.0989291577225309	0.8524554068731389	0.7574000000000001	81.08769790854501	-49.42713321539642	24.405	-0.6933876537436187	0.5789020207366126	-0.4290524583579334	-0.46787487030185754	0.40283596178360054	0.786648773998855	2.8456	22.325	0.0	0.0	0.0
2021-10-01T23:20:06.000000	-1.2286	0.72641	0.55188	82.851	-36.788	23.671	-1.130335099715189	0.8714769133212039	0.55188	77.71906037937491	-46.662541709031174	23.671	-1.130335099715189	0.8714769133212039	0.7478800000000001	77.71906037937491	-46.662541709031174	23.671	-0.6933876537436187	0.5789020207366126	-0.4290524583579334	-0.46787487030185754	0.40283596178360054	0.786648773998855	2.8456	22.325	0.0	0.0	0.0
2021-10-01T23:20:06.000000	-1.2623	0.7412	0.54223	79.552	-34.71	22.893	-1.161968941906275	0.8902847342537169	0.54223	74.69953673163408	-44.19597284910983	22.893	-1.161968941906275	0.8902847342537169	0.7382299999999999	74.69953673163408	-44.19597284910983	22.893	-0.6933876537436187	0.5789020207366126	-0.4290524583579334	-0.46787487030185754	0.40283596178360054	0.786648773998855	2.8456	22.325	0.0	0.0	0.0
2021-10-01T23:20:06.000000	-1.2959	0.75578	0.53252	76.596	-32.856	22.104	-1.1935292689539774	0.9088718845635969	0.53252	71.992981748664	-41.99374394998061	22.104	-1.1935292689539774	0.9088718845635969	0.7285200000000001	71.992981748664	-41.99374394998061	22.104	-0.6933876537436187	0.5789020207366126	-0.4290524583579334	-0.46787487030185754	0.40283596178360054	0.786648773998855	2.8456	22.325	0.0	0.0	0.0
2021-10-01T23:20:06.000000	-1.3297	0.77014	0.52278	73.943	-31.2	21.334	-1.2253150455967237	0.9272651986537073	0.52278	69.56288262329869	-40.02514972035917	21.334	-1.2253150455967237	0.9272651986537073	0.71878	69.56288262329869	-40.02514972035917	21.334	-0.6933876537436187	0.5789020207366126	-0.4290524583579334	-0.46787487030185754	0.40283596178360054	0.786648773998855	2.8456	22.325	0.0	0.0	0.0
2021-10-01T23:20:06.000000	-1.3636	0.78431	0.51302	71.554	-29.718	20.604	-1.257223349450526	0.9454821974508032	0.51302	67.37347395282295	-38.26159232870853	20.604	-1.257223349450526	0.9454821974508032	0.70902	67.37347395282295	-38.26159232870853	20.604	-0.6933876537436187	0.5789020207366126	-0.4290524583579334	-0.46787487030185754	0.40283596178360054	0.786648773998855	2.8456	22.325	0.0	0.0	0.0
2021-10-01T23:20:06.000000	-1.3975	0.79829	0.50326	69.394	-28.387	19.93	-1.2891549340364736	0.9635106279379668	0.50326	65.3928376635088	-36.67595652895758	19.93	-1.2891549340364736	0.9635106279379668	0.69926	65.3928376635088	-36.67595652895758	19.93	-0.6933876537436187	0.5789020207366126	-0.4290524583579334	-0.46787487030185754	0.40283596178360054	0.786648773998855	2.8456	22.325	0.0	0.0	0.0
2021-10-01T23:20:06.000000	-1.4315	0.8121	0.49351	67.428	-27.186	19.323	-1.3212065952300938	0.9813825924278985	0.49351	63.588810621289895	-35.24311200461344	19.323	-1.3212065952300938	0.9813825924278985	0.6895100000000001	63.588810621289895	-35.24311200461344	19.323	-0.6933876537436187	0.5789020207366126	-0.4290524583579334	-0.46787487030185754	0.40283596178360054	0.786648773998855	2.8456	22.325	0.0	0.0	0.0
2021-10-01T23:20:06.000000	-1.4655	0.82574	0.48376	65.625	-26.095	18.787	-1.353279086552475	0.99908583790368	0.48376	61.93307702108727	-33.93941102464909	18.787	-1.353279086552475	0.99908583790368	0.67976	61.93307702108727	-33.93941102464909	18.787	-0.6933876537436187	0.5789020207366126	-0.4290524583579334	-0.46787487030185754	0.40283596178360054	0.786648773998855	2.8456	22.325	0.0	0.0	0.0
2021-10-01T23:20:06.000000	-1.4997	0.83922	0.47398	63.958	-25.099	18.323	-1.3855696756597493	1.0166547950470388	0.47398	60.40067826613242	-32.74665830265981	18.323	-1.3855696756597493	1.0166547950470388	0.66998	60.40067826613242	-32.74665830265981	18.323	-0.6933876537436187	0.5789020207366126	-0.4290524583579334	-0.46787487030185754	0.40283596178360054	0.786648773998855	2.8456	22.325	0.0	0.0	0.0
2021-10-01T23:20:06.000000	-1.5338	0.85255	0.46418	62.403	-24.182	17.928	-1.4177793978134892	1.0340626294551118	0.46418	58.96975568419342	-31.646033677959338	17.928	-1.4177793978134892	1.0340626294551118	0.66018	58.96975568419342	-31.646033677959338	17.928	-0.6933876537436187	0.5789020207366126	-0.4290524583579334	-0.46787487030185754	0.40283596178360054	0.786648773998855	2.8456	22.325	0.0	0.0	0.0
2021-10-01T23:20:06.000000	-1.5681	0.86573	0.45433	60.939	-23.331	17.596	-1.4502059924504298	1.0513461001786537	0.45433	57.621060406898174	-30.622061974736297	17.596	-1.4502059924504298	1.0513461001786537	0.6503300000000001	57.621060406898174	-30.622061974736297	17.596	-0.6933876537436187	0.5789020207366126	-0.4290524583579334	-0.46787487030185754	0.40283596178360054	0.786648773998855	2.8456	22.325	0.0	0.0	0.0
2021-10-01T23:20:06.000000	-1.6023	0.87876	0.4444	59.549	-22.537	17.321	-1.4825517201338363	1.0684684481669093	0.4444	56.3388233043543	-29.663727997012522	17.321	-1.4825517201338363	1.0684684481669093	0.6404000000000001	56.3388233043543	-29.663727997012522	17.321	-0.6933876537436187	0.5789020207366126	-0.4290524583579334	-0.46787487030185754	0.40283596178360054	0.786648773998855	2.8456	22.325	0.0	0.0	0.0
2021-10-01T23:20:06.000000	-1.6366	0.89166	0.43439	58.218	-21.791	17.094	-1.515012623218148	1.0854740287494977	0.43439	55.10926017624766	-28.760261609148195	17.094	-1.515012623218148	1.0854740287494977	0.63039	55.10926017624766	-28.760261609148195	17.094	-0.6933876537436187	0.5789020207366126	-0.4290524583579334	-0.46787487030185754	0.40283596178360054	0.786648773998855	2.8456	22.325	0.0	0.0	0.0
2021-10-01T23:20:06.000000	-1.6709	0.90443	0.42426	56.937	-21.086	16.909	-1.5474894552244536	1.1023505889095009	0.42426	53.92429655066046	-27.903612786096858	16.909	-1.5474894552244536	1.1023505889095009	0.62026	53.92429655066046	-27.903612786096858	16.909	-0.6933876537436187	0.5789020207366126	-0.4290524583579334	-0.46787487030185754	0.40283596178360054	0.786648773998855	2.8456	22.325	0.0	0.0	0.0
2021-10-01T23:20:06.000000	-1.7052	0.91707	0.41401	55.694	-20.416	16.756	-1.5799822161527528	1.1190981286469186	0.41401	52.77275803113838	-27.086356377093605	16.756	-1.5799822161527528	1.1190981286469186	0.6100099999999999	52.77275803113838	-27.086356377093605	16.756	-0.6933876537436187	0.5789020207366126	-0.4290524583579334	-0.46787487030185754	0.40283596178360054	0.786648773998855	2.8456	22.325	0.0	0.0	0.0
2021-10-01T23:20:06.000000	-1.7395	0.92958	0.40361	54.483	-19.775	16.63	-1.6124909060030461	1.1357166479617509	0.40361	51.6494250099618	-26.301802412388625	16.63	-1.6124909060030461	1.1357166479617509	0.59961	51.6494250099618	-26.301802412388625	16.63	-0.6933876537436187	0.5789020207366126	-0.4290524583579334	-0.46787487030185754	0.40283596178360054	0.786648773998855	2.8456	22.325	0.0	0.0	0.0
2021-10-01T23:20:06.000000	-1.7738	0.94198	0.39306	53.298	-19.161	16.525	-1.645013074171949	1.1522259961497803	0.39306	50.54858775873438	-25.547230781388595	16.525	-1.645013074171949	1.1522259961497803	0.58906	50.54858775873438	-25.547230781388595	16.525	-0.6933876537436187	0.5789020207366126	-0.4290524583579334	-0.46787487030185754	0.40283596178360054	0.786648773998855	2.8456	22.325	0.0	0.0	0.0
2021-10-01T23:20:06.000000	-1.8081	0.95425	0.38234	52.134	-18.57	16.435	-1.677551171262846	1.168606323915224	0.38234	49.465774074187244	-24.818058974091123	16.435	-1.677551171262846	1.168606323915224	0.5783400000000001	49.465774074187244	-24.818058974091123	16.435	-0.6933876537436187	0.5789020207366126	-0.4290524583579334	-0.46787487030185754	0.40283596178360054	0.786648773998855	2.8456	22.325	0.0	0.0	0.0
2021-10-01T23:20:06.000000	-1.8424	0.9664	0.37144	50.985	-18.0	16.357	-1.7101039719740447	1.1848675559059736	0.37144	48.395274227924055	-24.111566879902874	16.357	-1.7101039719740447	1.1848675559059736	0.5674399999999999	48.395274227924055	-24.111566879902874	16.357	-0.6933876537436187	0.5789020207366126	-0.4290524583579334	-0.46787487030185754	0.40283596178360054	0.786648773998855	2.8456	22.325	0.0	0.0	0.0
2021-10-01T23:20:06.000000	-1.8766	0.97845	0.36035	49.849	-17.447	16.287	-1.7425697792232497	1.2010172884008932	0.36035	47.335593411043305	-23.423539579329013	16.287	-1.7425697792232497	1.2010172884008932	0.55635	47.335593411043305	-23.423539579329013	16.287	-0.6933876537436187	0.5789020207366126	-0.4290524583579334	-0.46787487030185754	0.40283596178360054	0.786648773998855	2.8456	22.325	0.0	0.0	0.0
2021-10-01T23:20:06.000000	-1.9109	0.99038	0.34906	48.721	-16.909	16.222	-1.7751495365716687	1.2170601781380366	0.34906	46.28201435993777	-22.751379491945393	16.222	-1.7751495365716687	1.2170601781380366	0.54506	46.28201435993777	-22.751379491945393	16.222	-0.6933876537436187	0.5789020207366126	-0.4290524583579334	-0.46787487030185754	0.40283596178360054	0.786648773998855	2.8456	22.325	0.0	0.0	0.0
2021-10-01T23:20:06.000000	-1.9451	1.0022	0.33756	47.595	-16.385	16.161	-1.8076435257597858	1.2329816437314587	0.33756	45.22870481604192	-22.093358971947797	16.161	-1.8076435257597858	1.2329816437314587	0.53356	45.22870481604192	-22.093358971947797	16.161	-0.6933876537436187	0.5789020207366126	-0.4290524583579334	-0.46787487030185754	0.40283596178360054	0.786648773998855	2.8456	22.325	0.0	0.0	0.0
2021-10-01T23:20:06.000000	-1.9792	1.0139	0.32584	46.469	-15.871	16.1	-1.840052972089293	1.2487717605332684	0.32584	44.174169970454244	-21.445263099841387	16.1	-1.840052972089293	1.2487717605332684	0.5218400000000001	44.174169970454244	-21.445263099841387	16.1	-0.6933876537436187	0.5789020207366126	-0.4290524583579334	-0.46787487030185754	0.40283596178360054	0.786648773998855	2.8456	22.325	0.0	0.0	0.0
2021-10-01T23:20:06.000000	-2.0133	1.0255	0.3139	45.338	-15.367	16.04	-1.8724746714357186	1.2644626308561666	0.3139	43.113447499229146	-20.806479224780247	16.04	-1.8724746714357186	1.2644626308561666	0.5099	43.113447499229146	-20.806479224780247	16.04	-0.6933876537436187	0.5789020207366126	-0.4290524583579334	-0.46787487030185754	0.40283596178360054	0.786648773998855	2.8456	22.325	0.0	0.0	0.0
2021-10-01T23:20:06.000000	-2.0474	1.037	0.30172	44.195	-14.869	15.977	-1.9049086237990622	1.2800542547001525	0.30172	42.04008026951953	-20.17217977642363	15.977	-1.9049086237990622	1.2800542547001525	0.49772	42.04008026951953	-20.17217977642363	15.977	-0.6933876537436187	0.5789020207366126	-0.4290524583579334	-0.46787487030185754	0.40283596178360054	0.786648773998855	2.8456	22.325	0.0	0.0	0.0
2021-10-01T23:20:06.000000	-2.0814	1.0484	0.28928	43.035	-14.375	15.911	-1.937255582700412	1.2955343790483085	0.28928	40.94935101771817	-19.539767174347386	15.911	-1.937255582700412	1.2955343790483085	0.48528	40.94935101771817	-19.539767174347386	15.911	-0.6933876537436187	0.5789020207366126	-0.4290524583579334	-0.46787487030185754	0.40283596178360054	0.786648773998855	2.8456	22.325	0.0	0.0	0.0
2021-10-01T23:20:06.000000	-2.1154	1.0597	0.27658	41.851	-13.884	15.838	-1.9696147946186804	1.3109152569175526	0.27658	39.83443502047042	-18.907391242578115	15.838	-1.9696147946186804	1.3109152569175526	0.47258	39.83443502047042	-18.907391242578115	15.838	-0.6933876537436187	0.5789020207366126	-0.4290524583579334	-0.46787487030185754	0.40283596178360054	0.786648773998855	2.8456	22.325	0.0	0.0	0.0
2021-10-01T23:20:06.000000	-2.1493	1.0709	0.2636	40.636	-13.392	15.759	-2.0018870130749553	1.3261846352909665	0.2636	38.68887514492918	-18.27022441077507	15.759	-2.0018870130749553	1.3261846352909665	0.4596	38.68887514492918	-18.27022441077507	15.759	-0.6933876537436187	0.5789020207366126	-0.4290524583579334	-0.46787487030185754	0.40283596178360054	0.786648773998855	2.8456	22.325	0.0	0.0	0.0
2021-10-01T23:20:06.000000	-2.1831	1.082	0.25033	39.382	-12.897	15.671	-2.0340722380692364	1.3413425141685507	0.25033	37.504976733119854	-17.625301508006554	15.671	-2.0340722380692364	1.3413425141685507	0.44633	37.504976733119854	-17.625301508006554	15.671	-0.6933876537436187	0.5789020207366126	-0.4290524583579334	-0.46787487030185754	0.40283596178360054	0.786648773998855	2.8456	22.325	0.0	0.0	0.0
2021-10-01T23:20:06.000000	-2.2168	1.093	0.23674	38.078	-12.396	15.572	-2.0661704696015235	1.3563888935503043	0.23674	36.27219026286971	-16.968297308044203	15.572	-2.0661704696015235	1.3563888935503043	0.43274	36.27219026286971	-16.968297308044203	15.572	-0.6933876537436187	0.5789020207366126	-0.4290524583579334	-0.46787487030185754	0.40283596178360054	0.786648773998855	2.8456	22.325	0.0	0.0	0.0
2021-10-01T23:20:06.000000	-2.2503	1.1039	0.2228	36.711	-11.885	15.461	-2.098082461192906	1.3713115204193098	0.2228	34.97810381259691	-16.293649059532164	15.461	-2.098082461192906	1.3713115204193098	0.4188	34.97810381259691	-16.293649059532164	15.461	-0.6933876537436187	0.5789020207366126	-0.4290524583579334	-0.46787487030185754	0.40283596178360054	0.786648773998855	2.8456	22.325	0.0	0.0	0.0
2021-10-01T23:20:06.000000	-2.2838	1.1147	0.20848	35.267	-11.359	15.338	-2.1300067058012058	1.3861349008094033	0.20848	33.60943552609973	-15.594679016156302	15.338	-2.1300067058012058	1.3861349008094033	0.40448	33.60943552609973	-15.594679016156302	15.338	-0.6933876537436187	0.5789020207366126	-0.4290524583579334	-0.46787487030185754	0.40283596178360054	0.786648773998855	2.8456	22.325	0.0	0.0	0.0
2021-10-01T23:20:06.000000	-2.3171	1.1255	0.19374	33.723	-10.812	15.2	-2.1617324574516825	1.4009337751656603	0.19374	32.14409389424352	-14.862614195290698	15.2	-2.1617324574516825	1.4009337751656603	0.38974	32.14409389424352	-14.862614195290698	15.2	-0.6933876537436187	0.5789020207366126	-0.4290524583579334	-0.46787487030185754	0.40283596178360054	0.786648773998855	2.8456	22.325	0.0	0.0	0.0
2021-10-01T23:20:06.000000	-2.3502	1.136	0.1785	32.054	-10.236	15.048	-2.1932964751950905	1.415410404051345	0.1785	30.558247538653784	-14.086451624392847	15.048	-2.1932964751950905	1.415410404051345	0.3745	30.558247538653784	-14.086451624392847	15.048	-0.6933876537436187	0.5789020207366126	-0.4290524583579334	-0.46787487030185754	0.40283596178360054	0.786648773998855	2.8456	22.325	0.0	0.0	0.0
2021-10-01T23:20:06.000000	-2.3831	1.1465	0.1627	30.222	-9.6204	14.883	-2.224661999980674	1.429862526903194	0.1627	28.815481617137355	-13.251015030269155	14.883	-2.224661999980674	1.429862526903194	0.3587	28.815481617137355	-13.251015030269155	14.883	-0.6933876537436187	0.5789020207366126	-0.4290524583579334	-0.46787487030185754	0.40283596178360054	0.786648773998855	2.8456	22.325	0.0	0.0	0.0
2021-10-01T23:20:06.000000	-2.4157	1.1569	0.1462	28.175	-8.9477	14.703	-2.255742038346441	1.4441786442253757	0.1462	26.86633223862076	-12.33256471031256	14.703	-2.255742038346441	1.4441786442253757	0.3422	26.86633223862076	-12.33256471031256	14.703	-0.6933876537436187	0.5789020207366126	-0.4290524583579334	-0.46787487030185754	0.40283596178360054	0.786648773998855	2.8456	22.325	0.0	0.0	0.0
2021-10-01T23:20:06.000000	-2.4479	1.1671	0.1288	25.836	-8.1938	14.512	-2.2864495968303964	1.458247256522061	0.1288	24.637332591419167	-11.297747440078254	14.512	-2.2864495968303964	1.458247256522061	0.3248	24.637332591419167	-11.297747440078254	14.512	-0.6933876537436187	0.5789020207366126	-0.4290524583579334	-0.46787487030185754	0.40283596178360054	0.786648773998855	2.8456	22.325	0.0	0.0	0.0
2021-10-01T23:20:06.000000	-2.4795	1.1771	0.11023	23.087	-7.3204	14.312	-2.316586182474717	1.472043857759413	0.11023	22.016064735896283	-10.094093258179461	14.312	-2.316586182474717	1.472043857759413	0.30623	22.016064735896283	-10.094093258179461	14.312	-0.6933876537436187	0.5789020207366126	-0.4290524583579334	-0.46787487030185754	0.40283596178360054	0.786648773998855	2.8456	22.325	0.0	0.0	0.0
2021-10-01T23:20:06.000000	-2.5	1.1836	0.096945	20.936	-6.642	14.174	-2.3361352645519613	1.4810067473569244	0.096945	19.9643974412757	-9.157242751329912	14.174	-2.3361352645519613	1.4810067473569244	0.292945	19.9643974412757	-9.157242751329912	14.174	-0.6933876537436187	0.5789020207366126	-0.4290524583579334	-0.46787487030185754	0.40283596178360054	0.786648773998855	2.8456	22.325	0.0	0.0	0.0
2021-10-01T23:20:06.000000	-2.5199	1.1899	0.082679	18.431	-5.854	14.036	-2.35511337378957	1.489697625895103	0.082679	17.574826917849553	-8.06824242370237	14.036	-2.35511337378957	1.489697625895103	0.278679	17.574826917849553	-8.06824242370237	14.036	-0.6933876537436187	0.5789020207366126	-0.4290524583579334	-0.46787487030185754	0.40283596178360054	0.786648773998855	2.8456	22.325	0.0	0.0	0.0
2021-10-01T23:20:06.000000	-2.5389	1.196	0.067052	15.439	-4.912	13.901	-2.3732227707508096	1.4980797343231933	0.067052	14.720795688176782	-6.766730326158701	13.901	-2.3732227707508096	1.4980797343231933	0.263052	14.720795688176782	-6.766730326158701	13.901	-0.6933876537436187	0.5789020207366126	-0.4290524583579334	-0.46787487030185754	0.40283596178360054	0.786648773998855	2.8456	22.325	0.0	0.0	0.0
2021-10-01T23:20:06.000000	-2.5507	1.1997	0.055594	13.076	-4.1659	13.815	-2.3844804936364334	1.503197710039285	0.055594	12.467021150716723	-5.736713557219138	13.815	-2.3844804936364334	1.503197710039285	0.251594	12.467021150716723	-5.736713557219138	13.815	-0.6933876537436187	0.5789020207366126	-0.4290524583579334	-0.46787487030185754	0.40283596178360054	0.786648773998855	2.8456	22.325	0.0	0.0	0.0
2021-10-01T23:20:06.000000	-2.5614	1.2031	0.04301	10.322	-3.2933	13.735	-2.3946832643047813	1.507883163132541	0.04301	9.840692947112897	-4.533240696305729	13.735	-2.3946832643047813	1.507883163132541	0.23901	9.840692947112897	-4.533240696305729	13.735	-0.6933876537436187	0.5789020207366126	-0.4290524583579334	-0.46787487030185754	0.40283596178360054	0.786648773998855	2.8456	22.325	0.0	0.0	0.0
2021-10-01T23:20:06.000000	-2.5703	1.206	0.028993	7.0798	-2.2622	13.668	-2.4031608634373067	1.5118518295267087	0.028993	6.749264465276826	-3.11264293772214	13.668	-2.4031608634373067	1.5118518295267087	0.224993	6.749264465276826	-3.11264293772214	13.668	-0.6933876537436187	0.5789020207366126	-0.4290524583579334	-0.46787487030185754	0.40283596178360054	0.786648773998855	2.8456	22.325	0.0	0.0	0.0
2021-10-01T23:20:06.000000	-2.5747	1.2074	0.018745	4.6179	-1.4767	13.635	-2.407356166272573	1.5137804129758778	0.018745	4.402162848838732	-2.031404822359159	13.635	-2.407356166272573	1.5137804129758778	0.21474500000000002	4.402162848838732	-2.031404822359159	13.635	-0.6933876537436187	0.5789020207366126	-0.4290524583579334	-0.46787487030185754	0.40283596178360054	0.786648773998855	2.8456	22.325	0.0	0.0	0.0
2021-10-01T23:20:06.000000	-2.5773	1.2082	0.0078558	1.9457	-0.62247	13.615	-2.4098385505889355	1.514892963247047	0.0078558	1.8547673857769231	-0.8561865074609846	13.615	-2.4098385505889355	1.514892963247047	0.2038558	1.8547673857769231	-0.8561865074609846	13.615	-0.6933876537436187	0.5789020207366126	-0.4290524583579334	-0.46787487030185754	0.40283596178360054	0.786648773998855	2.8456	22.325	0.0	0.0	0.0
2021-10-01T23:20:06.000000	-2.5778	1.2084	-0.0033626	-0.83361	0.26672	13.611	-2.410310276949658	1.515152721289462	-0.0033626	-0.7946473261327541	0.3668525828859108	13.611	-2.410310276949658	1.515152721289462	0.19263740000000001	-0.7946473261327541	0.3668525828859108	13.611	-0.6933876537436187	0.5789020207366126	-0.4290524583579334	-0.46787487030185754	0.40283596178360054	0.786648773998855	2.8456	22.325	0.0	0.0	0.0
2021-10-01T23:20:06.000000	-2.576	1.2078	-0.014435	-3.5654	1.1404	13.625	-2.4085973584307543	1.5143366881114622	-0.014435	-3.398800554187539	1.568675910714026	13.625	-2.4085973584307543	1.5143366881114622	0.181565	-3.398800554187539	1.568675910714026	13.625	-0.6933876537436187	0.5789020207366126	-0.4290524583579334	-0.46787487030185754	0.40283596178360054	0.786648773998855	2.8456	22.325	0.0	0.0	0.0
2021-10-01T23:20:06.000000	-2.567	1.2049	-0.034773	-8.4365	2.6942	13.693	-2.400020512819317	1.5103557687003761	-0.034773	-8.042808411587117	3.707624407151231	13.693	-2.400020512819317	1.5103557687003761	0.161227	-8.042808411587117	3.707624407151231	13.693	-0.6933876537436187	0.5789020207366126	-0.4290524583579334	-0.46787487030185754	0.40283596178360054	0.786648773998855	2.8456	22.325	0.0	0.0	0.0
2021-10-01T23:20:06.000000	-2.5537	1.2007	-0.052345	-12.38	3.9458	13.793	-2.3873353578346066	1.5045577653359512	-0.052345	-11.803234547727284	5.432991059383137	13.793	-2.3873353578346066	1.5045577653359512	0.143655	-11.803234547727284	5.432991059383137	13.793	-0.6933876537436187	0.5789020207366126	-0.4290524583579334	-0.46787487030185754	0.40283596178360054	0.786648773998855	2.8456	22.325	0.0	0.0	0.0
2021-10-01T23:20:06.000000	-2.5381	1.1957	-0.067769	-15.582	4.9571	13.907	-2.3724655579702696	1.4976839707511118	-0.067769	-14.857192042390604	6.829012302341043	13.907	-2.3724655579702696	1.4976839707511118	0.128231	-14.857192042390604	6.829012302341043	13.907	-0.6933876537436187	0.5789020207366126	-0.4290524583579334	-0.46787487030185754	0.40283596178360054	0.786648773998855	2.8456	22.325	0.0	0.0	0.0
2021-10-01T23:20:06.000000	-2.5212	1.1904	-0.081672	-18.246	5.7959	14.027	-2.3563423129308334	1.4903531475095992	-0.081672	-17.398339934692125	7.9879121381558225	14.027	-2.3563423129308334	1.4903531475095992	0.11432800000000001	-17.398339934692125	7.9879121381558225	14.027	-0.6933876537436187	0.5789020207366126	-0.4290524583579334	-0.46787487030185754	0.40283596178360054	0.786648773998855	2.8456	22.325	0.0	0.0	0.0
2021-10-01T23:20:06.000000	-2.5095	1.1867	-0.090311	-19.798	6.2837	14.109	-2.3451838365241215	1.4852474248104257	-0.090311	-18.878875070876884	8.662203284859068	14.109	-2.3451838365241215	1.4852474248104257	0.105689	-18.878875070876884	8.662203284859068	14.109	-0.6933876537436187	0.5789020207366126	-0.4290524583579334	-0.46787487030185754	0.40283596178360054	0.786648773998855	2.8456	22.325	0.0	0.0	0.0
2021-10-01T23:20:06.000000	-2.5016	1.1841	-0.095846	-20.751	6.5836	14.163	-2.3376619431299597	1.4816990280221758	-0.095846	-19.78794721716903	9.07661472634663	14.163	-2.3376619431299597	1.4816990280221758	0.100154	-19.78794721716903	9.07661472634663	14.163	-0.6933876537436187	0.5789020207366126	-0.4290524583579334	-0.46787487030185754	0.40283596178360054	0.786648773998855	2.8456	22.325	0.0	0.0	1.0
2021-10-01T23:20:06.000000	-2.4707	1.1743	-0.11557	-23.908	7.5801	14.369	-2.308195576804185	1.4681866908610752	-0.11557	-22.799057242825914	10.452433632812369	14.369	-2.308195576804185	1.4681866908610752	0.08043	-22.799057242825914	10.452433632812369	14.369	-0.6933876537436187	0.5789020207366126	-0.4290524583579334	-0.46787487030185754	0.40283596178360054	0.786648773998855	2.8456	22.325	0.0	0.0	nan
2021-10-01T23:20:06.000000	-2.4389	1.1643	-0.13378	-26.527	8.415	14.567	-2.27786049820204	1.4543655835898865	-0.13378	-25.296022087276913	11.601948998336372	14.567	-2.27786049820204	1.4543655835898865	0.06222	-25.296022087276913	11.601948998336372	14.567	-0.6933876537436187	0.5789020207366126	-0.4290524583579334	-0.46787487030185754	0.40283596178360054	0.786648773998855	2.8456	22.325	0.0	0.0	0.0
2021-10-01T23:20:06.000000	-2.4066	1.154	-0.1509	-28.774	9.1431	14.755	-2.2470659462560914	1.4401854717973712	-0.1509	-27.43687625224451	12.599887901446634	14.755	-2.2470659462560914	1.4401854717973712	0.0451	-27.43687625224451	12.599887901446634	14.755	-0.6933876537436187	0.5789020207366126	-0.4290524583579334	-0.46787487030185754	0.40283596178360054	0.786648773998855	2.8456	22.325	0.0	0.0	0.0
2021-10-01T23:20:06.000000	-2.374	1.1436	-0.16719	-30.754	9.7979	14.93	-2.2159859078903246	1.4258693544751893	-0.16719	-29.32172377991853	13.492363580342781	14.93	-2.2159859078903246	1.4258693544751893	0.028810000000000002	-29.32172377991853	13.492363580342781	14.93	-0.6933876537436187	0.5789020207366126	-0.4290524583579334	-0.46787487030185754	0.40283596178360054	0.786648773998855	2.8456	22.325	0.0	0.0	0.0
2021-10-01T23:20:06.000000	-2.341	1.1331	-0.18282	-32.536	10.401	15.092	-2.184521136625829	1.4114049786064227	-0.18282	-31.01639808909381	14.309267856143364	15.092	-2.184521136625829	1.4114049786064227	0.013179999999999997	-31.01639808909381	14.309267856143364	15.092	-0.6933876537436187	0.5789020207366126	-0.4290524583579334	-0.46787487030185754	0.40283596178360054	0.786648773998855	2.8456	22.325	0.0	0.0	0.0
2021-10-01T23:20:06.000000	-2.3078	1.1225	-0.19791	-34.167	10.968	15.24	-2.1528701254204274	1.3968168502249076	-0.19791	-32.56563355421968	15.071842097510215	15.24	-2.1528701254204274	1.3968168502249076	-0.001909999999999995	-32.56563355421968	15.071842097510215	15.24	-0.6933876537436187	0.5789020207366126	-0.4290524583579334	-0.46787487030185754	0.40283596178360054	0.786648773998855	2.8456	22.325	0.0	0.0	0.0
2021-10-01T23:20:06.000000	-2.2745	1.1117	-0.21253	-35.68	11.508	15.374	-2.121144373769951	1.3820179758686504	-0.21253	-34.00106648879749	15.79316122960733	15.374	-2.121144373769951	1.3820179758686504	-0.01652999999999999	-34.00106648879749	15.79316122960733	15.374	-0.6933876537436187	0.5789020207366126	-0.4290524583579334	-0.46787487030185754	0.40283596178360054	0.786648773998855	2.8456	22.325	0.0	0.0	0.0
2021-10-01T23:20:06.000000	-2.241	1.1009	-0.22674	-37.101	12.029	15.494	-2.0892201291616512	1.3671945954785567	-0.22674	-35.34752073599086	16.484350755146405	15.494	-2.0892201291616512	1.3671945954785567	-0.03073999999999999	-35.34752073599086	16.484350755146405	15.494	-0.6933876537436187	0.5789020207366126	-0.4290524583579334	-0.46787487030185754	0.40283596178360054	0.786648773998855	2.8456	22.325	0.0	0.0	0.0
2021-10-01T23:20:06.000000	-2.2073	1.09	-0.24058	-38.449	12.537	15.601	-2.057109644612445	1.3522474625757148	-0.24058	-36.62311794577795	17.15369353607662	15.601	-2.057109644612445	1.3522474625757148	-0.04457999999999998	-36.62311794577795	17.15369353607662	15.601	-0.6933876537436187	0.5789020207366126	-0.4290524583579334	-0.46787487030185754	0.40283596178360054	0.786648773998855	2.8456	22.325	0.0	0.0	0.0
2021-10-01T23:20:06.000000	-2.1736	1.0789	-0.25408	-39.738	13.036	15.696	-2.0250236660970757	1.3371018367150493	-0.25408	-37.841262504529695	17.806874853923	15.696	-2.0250236660970757	1.3371018367150493	-0.058079999999999965	-37.841262504529695	17.806874853923	15.696	-0.6933876537436187	0.5789020207366126	-0.4290524583579334	-0.46787487030185754	0.40283596178360054	0.786648773998855	2.8456	22.325	0.0	0.0	0.0
2021-10-01T23:20:06.000000	-2.1398	1.0678	-0.26727	-40.98	13.53	15.782	-1.9928384411027948	1.3219439578374657	-0.26727	-39.013373869038766	18.449334929872204	15.782	-1.9928384411027948	1.3219439578374657	-0.07127	-39.013373869038766	18.449334929872204	15.782	-0.6933876537436187	0.5789020207366126	-0.4290524583579334	-0.46787487030185754	0.40283596178360054	0.786648773998855	2.8456	22.325	0.0	0.0	0.0
2021-10-01T23:20:06.000000	-2.1059	1.0566	-0.28017	-42.185	14.021	15.859	-1.96056622264652	1.3066745794640515	-0.28017	-40.149131626858015	19.08428399519431	15.859	-1.96056622264652	1.3066745794640515	-0.08416999999999997	-40.149131626858015	19.08428399519431	15.859	-0.6933876537436187	0.5789020207366126	-0.4290524583579334	-0.46787487030185754	0.40283596178360054	0.786648773998855	2.8456	22.325	0.0	0.0	0.0
2021-10-01T23:20:06.000000	-2.0719	1.0452	-0.29279	-43.362	14.513	15.93	-1.92821926374517	1.2911944551158954	-0.29279	-41.25697784041275	19.71679468056842	15.93	-1.92821926374517	1.2911944551158954	-0.09678999999999999	-41.25697784041275	19.71679468056842	15.93	-0.6933876537436187	0.5789020207366126	-0.4290524583579334	-0.46787487030185754	0.40283596178360054	0.786648773998855	2.8456	22.325	0.0	0.0	0.0
2021-10-01T23:20:06.000000	-2.0379	1.0338	-0.30515	-44.516	15.008	15.995	-1.89587230484382	1.2757143307677397	-0.30515	-42.34162977331021	20.349464566418686	15.995	-1.89587230484382	1.2757143307677397	-0.10914999999999997	-42.34162977331021	20.349464566418686	15.995	-0.6933876537436187	0.5789020207366126	-0.4290524583579334	-0.46787487030185754	0.40283596178360054	0.786648773998855	2.8456	22.325	0.0	0.0	0.0
2021-10-01T23:20:06.000000	-2.0038	1.0223	-0.31727	-45.656	15.507	16.057	-1.8634383524804763	1.2601227069237535	-0.31727	-43.411897078483285	20.984388889056873	16.057	-1.8634383524804763	1.2601227069237535	-0.12126999999999999	-43.411897078483285	20.984388889056873	16.057	-0.6933876537436187	0.5789020207366126	-0.4290524583579334	-0.46787487030185754	0.40283596178360054	0.786648773998855	2.8456	22.325	0.0	0.0	0.0
2021-10-01T23:20:06.000000	-1.9697	1.0106	-0.32915	-46.785	16.014	16.117	-1.831028906150969	1.2443325901219435	-0.32915	-44.470267029622605	21.625905098147	16.117	-1.831028906150969	1.2443325901219435	-0.13315	-44.470267029622605	21.625905098147	16.117	-0.6933876537436187	0.5789020207366126	-0.4290524583579334	-0.46787487030185754	0.40283596178360054	0.786648773998855	2.8456	22.325	0.0	0.0	0.0
2021-10-01T23:20:06.000000	-1.9355	0.9989	-0.3408	-47.911	16.53	16.178	-1.79852021334255	1.2285302203032158	-0.3408	-45.524556814871914	22.275985899831653	16.178	-1.79852021334255	1.2285302203032158	-0.14479999999999998	-45.524556814871914	22.275985899831653	16.178	-0.6933876537436187	0.5789020207366126	-0.4290524583579334	-0.46787487030185754	0.40283596178360054	0.786648773998855	2.8456	22.325	0.0	0.0	0.0
2021-10-01T23:20:06.000000	-1.9013	0.98704	-0.35224	-49.036	17.058	16.24	-1.7660311253612002	1.2125690561182287	-0.35224	-46.57638377330193	22.93785374881654	16.24	-1.7660311253612002	1.2125690561182287	-0.15624	-46.57638377330193	22.93785374881654	16.24	-0.6933876537436187	0.5789020207366126	-0.4290524583579334	-0.46787487030185754	0.40283596178360054	0.786648773998855	2.8456	22.325	0.0	0.0	0.0
2021-10-01T23:20:06.000000	-1.867	0.97508	-0.36348	-50.166	17.6	16.306	-1.7334550439178569	1.1964963924374117	-0.36348	-47.63145763330896	23.614228755695	16.306	-1.7334550439178569	1.1964963924374117	-0.16748000000000002	-47.63145763330896	23.614228755695	16.306	-0.6933876537436187	0.5789020207366126	-0.4290524583579334	-0.46787487030185754	0.40283596178360054	0.786648773998855	2.8456	22.325	0.0	0.0	0.0
2021-10-01T23:20:06.000000	-1.8328	0.96301	-0.37451	-51.306	18.158	16.378	-1.7009916872720354	1.1803268106467097	-0.37451	-48.69449565850027	24.307708500891184	16.378	-1.7009916872720354	1.1803268106467097	-0.17851	-48.69449565850027	24.307708500891184	16.378	-0.6933876537436187	0.5789020207366126	-0.4290524583579334	-0.46787487030185754	0.40283596178360054	0.786648773998855	2.8456	22.325	0.0	0.0	0.0
2021-10-01T23:20:06.000000	-1.7985	0.95082	-0.38536	-52.458	18.734	16.459	-1.668443787767604	1.1640258800643954	-0.38536	-49.76723771811572	25.02052297432169	16.459	-1.668443787767604	1.1640258800643954	-0.18935999999999997	-49.76723771811572	25.02052297432169	16.459	-0.6933876537436187	0.5789020207366126	-0.4290524583579334	-0.46787487030185754	0.40283596178360054	0.786648773998855	2.8456	22.325	0.0	0.0	0.0
2021-10-01T23:20:06.000000	-1.7642	0.93852	-0.39603	-53.628	19.331	16.552	-1.6359093665817825	1.147615778355278	-0.39603	-50.855271010382474	25.75638475136897	16.552	-1.6359093665817825	1.147615778355278	-0.20002999999999999	-50.855271010382474	25.75638475136897	16.552	-0.6933876537436187	0.5789020207366126	-0.4290524583579334	-0.46787487030185754	0.40283596178360054	0.786648773998855	2.8456	22.325	0.0	0.0	0.0
2021-10-01T23:20:06.000000	-1.7299	0.92609	-0.40654	-54.819	19.952	16.663	-1.6033908743179548	1.1310766562235752	-0.40654	-51.96120533916033	26.518638816907927	16.663	-1.6033908743179548	1.1310766562235752	-0.21054	-51.96120533916033	26.518638816907927	16.663	-0.6933876537436187	0.5789020207366126	-0.4290524583579334	-0.46787487030185754	0.40283596178360054	0.786648773998855	2.8456	22.325	0.0	0.0	0.0
2021-10-01T23:20:06.000000	-1.6956	0.91354	-0.4169	-56.038	20.6	16.796	-1.570887085674429	1.1144184383171782	-0.4169	-53.09162036746558	27.311120276490193	16.796	-1.570887085674429	1.1144184383171782	-0.22089999999999999	-53.09162036746558	27.311120276490193	16.796	-0.6933876537436187	0.5789020207366126	-0.4290524583579334	-0.46787487030185754	0.40283596178360054	0.786648773998855	2.8456	22.325	0.0	0.0	0.0
2021-10-01T23:20:06.000000	-1.6613	0.90087	-0.42711	-57.291	21.28	16.957	-1.5383980006512052	1.097641124636087	-0.42711	-54.251858233187015	28.139526635076457	16.957	-1.5383980006512052	1.097641124636087	-0.23110999999999998	-54.251858233187015	28.139526635076457	16.957	-0.6933876537436187	0.5789020207366126	-0.4290524583579334	-0.46787487030185754	0.40283596178360054	0.786648773998855	2.8456	22.325	0.0	0.0	0.0
2021-10-01T23:20:06.000000	-1.627	0.88806	-0.4372	-58.586	21.996	17.154	-1.505926069851667	1.0807248658845192	-0.4372	-55.449368533960865	29.008807993176653	17.154	-1.505926069851667	1.0807248658845192	-0.24119999999999997	-55.449368533960865	29.008807993176653	17.154	-0.6933876537436187	0.5789020207366126	-0.4290524583579334	-0.46787487030185754	0.40283596178360054	0.786648773998855	2.8456	22.325	0.0	0.0	0.0
2021-10-01T23:20:06.000000	-1.5927	0.87513	-0.44719	-59.932	22.755	17.393	-1.4734688426724307	1.0636895113582572	-0.44719	-56.69222574170492	29.927014375837253	17.393	-1.4734688426724307	1.0636895113582572	-0.25118999999999997	-56.69222574170492	29.927014375837253	17.393	-0.6933876537436187	0.5789020207366126	-0.4290524583579334	-0.46787487030185754	0.40283596178360054	0.786648773998855	2.8456	22.325	0.0	0.0	0.0
2021-10-01T23:20:06.000000	-1.5585	0.86205	-0.45709	-61.341	23.563	17.683	-1.4411292414974834	1.0465175401305455	-0.45709	-57.99160425287349	30.901570933823162	17.683	-1.4411292414974834	1.0465175401305455	-0.26109	-57.99160425287349	30.901570933823162	17.683	-0.6933876537436187	0.5789020207366126	-0.4290524583579334	-0.46787487030185754	0.40283596178360054	0.786648773998855	2.8456	22.325	0.0	0.0	0.0
2021-10-01T23:20:06.000000	-1.5243	0.84883	-0.46693	-62.829	24.431	18.032	-1.408806794546222	1.0292066238323572	-0.46693	-59.362035672231485	31.9453552625216	18.032	-1.408806794546222	1.0292066238323572	-0.27093	-59.362035672231485	31.9453552625216	18.032	-0.6933876537436187	0.5789020207366126	-0.4290524583579334	-0.46787487030185754	0.40283596178360054	0.786648773998855	2.8456	22.325	0.0	0.0	0.0
2021-10-01T23:20:06.000000	-1.4901	0.83546	-0.47672	-64.413	25.369	18.446	-1.3765027271203376	1.0117468378158012	-0.47672	-60.819166599502076	33.07037502269985	18.446	-1.3765027271203376	1.0117468378158012	-0.28071999999999997	-60.819166599502076	33.07037502269985	18.446	-0.6933876537436187	0.5789020207366126	-0.4290524583579334	-0.46787487030185754	0.40283596178360054	0.786648773998855	2.8456	22.325	0.0	0.0	0.0
2021-10-01T23:20:06.000000	-1.456	0.82194	-0.48649	-66.115	26.391	18.93	-1.3443162856987425	0.9941504350977959	-0.48649	-62.38311583767733	34.29322038512759	18.93	-1.3443162856987425	0.9941504350977959	-0.29048999999999997	-62.38311583767733	34.29322038512759	18.93	-0.6933876537436187	0.5789020207366126	-0.4290524583579334	-0.46787487030185754	0.40283596178360054	0.786648773998855	2.8456	22.325	0.0	0.0	0.0
2021-10-01T23:20:06.000000	-1.422	0.80825	-0.49624	-67.961	27.511	19.486	-1.3122499208848202	0.9763975663825585	-0.49624	-64.07797204890576	35.63097164125123	19.486	-1.3122499208848202	0.9763975663825585	-0.30024	-64.07797204890576	35.63097164125123	19.486	-0.6933876537436187	0.5789020207366126	-0.4290524583579334	-0.46787487030185754	0.40283596178360054	0.786648773998855	2.8456	22.325	0.0	0.0	0.0
2021-10-01T23:20:06.000000	-1.388	0.7944	-0.506	-69.978	28.746	20.113	-1.2802031608979674	0.958485903301062	-0.506	-65.9284487696175	37.103809007053705	20.113	-1.2802031608979674	0.958485903301062	-0.31	-65.9284487696175	37.103809007053705	20.113	-0.6933876537436187	0.5789020207366126	-0.4290524583579334	-0.46787487030185754	0.40283596178360054	0.786648773998855	2.8456	22.325	0.0	0.0	0.0
2021-10-01T23:20:06.000000	-1.3541	0.78036	-0.51575	-72.199	30.117	20.803	-1.248278928122171	0.9403979249265515	-0.51575	-67.9647242043006	38.73661773868953	20.803	-1.248278928122171	0.9403979249265515	-0.31975000000000003	-67.9647242043006	38.73661773868953	20.803	-0.6933876537436187	0.5789020207366126	-0.4290524583579334	-0.46787487030185754	0.40283596178360054	0.786648773998855	2.8456	22.325	0.0	0.0	0.0
2021-10-01T23:20:06.000000	-1.3202	0.76614	-0.52551	-74.658	31.646	21.547	-1.2163767507768273	0.9221313028899994	-0.52551	-70.21784649206306	40.55539808727152	21.547	-1.2163767507768273	0.9221313028899994	-0.32951	-70.21784649206306	40.55539808727152	21.547	-0.6933876537436187	0.5789020207366126	-0.4290524583579334	-0.46787487030185754	0.40283596178360054	0.786648773998855	2.8456	22.325	0.0	0.0	0.0
2021-10-01T23:20:06.000000	-1.2865	0.75172	-0.53525	-77.392	33.354	22.325	-1.1846975724231439	0.9036906939294602	-0.53525	-72.72196369654945	42.58552542963091	22.325	-1.1846975724231439	0.9036906939294602	-0.33925	-72.72196369654945	42.58552542963091	22.325	-0.6933876537436187	0.5789020207366126	-0.4290524583579334	-0.46787487030185754	0.40283596178360054	0.786648773998855	2.8456	22.325	0.0	0.0	0.0
2021-10-01T23:20:06.000000	-1.2528	0.73708	-0.54494	-80.44	35.268	23.113	-1.1530453507066807	0.8850317427153149	-0.54494	-75.5124736299675	44.85857499167202	23.113	-1.1530453507066807	0.8850317427153149	-0.34894	-75.5124736299675	44.85857499167202	23.113	-0.6933876537436187	0.5789020207366126	-0.4290524583579334	-0.46787487030185754	0.40283596178360054	0.786648773998855	2.8456	22.325	0.0	0.0	0.0
2021-10-01T23:20:06.000000	-1.2192	0.72222	-0.55456	-83.842	37.414	23.883	-1.1215193321063495	0.8661667022644819	-0.55456	-78.62588909948316	47.40525206467923	23.883	-1.1215193321063495	0.8661667022644819	-0.35856000000000005	-78.62588909948316	47.40525206467923	23.883	-0.6933876537436187	0.5789020207366126	-0.4290524583579334	-0.46787487030185754	0.40283596178360054	0.786648773998855	2.8456	22.325	0.0	0.0	0.0
2021-10-01T23:20:06.000000	-1.1857	0.70713	-0.56404	-87.639	39.82	24.597	-1.0901207419238421	0.8470856479290698	-0.56404	-82.09947031671318	50.25836939968434	24.597	-1.0901207419238421	0.8470856479290698	-0.36804	-82.09947031671318	50.25836939968434	24.597	-0.6933876537436187	0.5789020207366126	-0.4290524583579334	-0.46787487030185754	0.40283596178360054	0.786648773998855	2.8456	22.325	0.0	0.0	0.0
2021-10-01T23:20:06.000000	-1.1523	0.69179	-0.57334	-91.875	42.516	25.216	-1.0588520307625424	0.8277687304132962	-0.57334	-85.97320982730335	53.453092267804955	25.216	-1.0588520307625424	0.8277687304132962	-0.37733999999999995	-85.97320982730335	53.453092267804955	25.216	-0.6933876537436187	0.5789020207366126	-0.4290524583579334	-0.46787487030185754	0.40283596178360054	0.786648773998855	2.8456	22.325	0.0	0.0	0.0
2021-10-01T23:20:06.000000	-1.1188	0.67618	-0.58237	-96.592	45.532	25.692	-1.0275171562680097	0.8081715943875425	-0.58237	-90.28511524732113	57.024340879820265	25.692	-1.0275171562680097	0.8081715943875425	-0.38637000000000005	-90.28511524732113	57.024340879820265	25.692	-0.6933876537436187	0.5789020207366126	-0.4290524583579334	-0.46787487030185754	0.40283596178360054	0.786648773998855	2.8456	22.325	0.0	0.0	0.0
2021-10-01T23:20:06.000000	-1.0855	0.6603	-0.59107	-101.84	48.904	25.974	-0.9964138578769801	0.7883309989025632	-0.59107	-95.08039873013189	61.01397047659769	25.974	-0.9964138578769801	0.7883309989025632	-0.39507	-95.08039873013189	61.01397047659769	25.974	-0.6933876537436187	0.5789020207366126	-0.4290524583579334	-0.46787487030185754	0.40283596178360054	0.786648773998855	2.8456	22.325	0.0	0.0	0.0
2021-10-01T23:20:06.000000	-1.0521	0.64414	-0.59936	-107.67	52.669	26.004	-0.96524562145441	0.7682002602597124	-0.59936	-100.40514236372091	65.4649512939629	26.004	-0.96524562145441	0.7682002602597124	-0.40336	-100.40514236372091	65.4649512939629	26.004	-0.6933876537436187	0.5789020207366126	-0.4290524583579334	-0.46787487030185754	0.40283596178360054	0.786648773998855	2.8456	22.325	0.0	0.0	0.0
2021-10-01T23:20:06.000000	-1.0188	0.62769	-0.60715	-114.14	56.868	25.72	-0.9342121652598144	0.7477939598449356	-0.60715	-106.31188536892061	70.42508113808235	25.72	-0.9342121652598144	0.7477939598449356	-0.41114999999999996	-106.31188536892061	70.42508113808235	25.72	-0.6933876537436187	0.5789020207366126	-0.4290524583579334	-0.46787487030185754	0.40283596178360054	0.786648773998855	2.8456	22.325	0.0	0.0	0.0
2021-10-01T23:20:06.000000	-0.9855	0.61094	-0.61435	-121.31	61.549	25.051	-0.9032154681159736	0.7270899199934232	-0.61435	-112.85429418495734	75.94935012898468	25.051	-0.9032154681159736	0.7270899199934232	-0.41834999999999994	-112.85429418495734	75.94935012898468	25.051	-0.6933876537436187	0.5789020207366126	-0.4290524583579334	-0.46787487030185754	0.40283596178360054	0.786648773998855	2.8456	22.325	0.0	0.0	0.0
2021-10-01T23:20:06.000000	-0.9522	0.5939	-0.62087	-129.25	66.764	23.916	-0.8722543047211958	0.7060980653530664	-0.62087	-120.09546977827189	82.0979435475468	23.916	-0.8722543047211958	0.7060980653530664	-0.42487	-120.09546977827189	82.0979435475468	23.916	-0.6933876537436187	0.5789020207366126	-0.4290524583579334	-0.46787487030185754	0.40283596178360054	0.786648773998855	2.8456	22.325	0.0	0.0	0.0
2021-10-01T23:20:06.000000	-0.91892	0.57655	-0.62664	-138.06	72.576	22.224	-0.8413509749746468	0.6848009972314665	-0.62664	-128.12693922711762	88.94563969240149	22.224	-0.8413509749746468	0.6848009972314665	-0.43063999999999997	-128.12693922711762	88.94563969240149	22.224	-0.6933876537436187	0.5789020207366126	-0.4290524583579334	-0.46787487030185754	0.40283596178360054	0.786648773998855	2.8456	22.325	0.0	0.0	0.0
2021-10-01T23:20:06.000000	-0.88566	0.55892	-0.63155	-147.83	79.057	19.869	-0.8105018029712514	0.6632284895722971	-0.63155	-137.02920219033405	96.57492374359167	19.869	-0.8105018029712514	0.6632284895722971	-0.43554999999999994	-137.02920219033405	96.57492374359167	19.869	-0.6933876537436187	0.5789020207366126	-0.4290524583579334	-0.46787487030185754	0.40283596178360054	0.786648773998855	2.8456	22.325	0.0	0.0	0.0
2021-10-01T23:20:06.000000	-0.85243	0.541	-0.63555	-158.67	86.288	16.728	-0.7797179386605926	0.6413718430293589	-0.63555	-146.90150485102046	105.079663667646	16.728	-0.7797179386605926	0.6413718430293589	-0.43954999999999994	-146.90150485102046	105.079663667646	16.728	-0.6933876537436187	0.5789020207366126	-0.4290524583579334	-0.46787487030185754	0.40283596178360054	0.786648773998855	2.8456	22.325	0.0	0.0	0.0
2021-10-01T23:20:06.000000	-0.81924	0.5228	-0.63853	-170.72	94.37	12.652	-0.7490080813888693	0.6192422075522346	-0.63853	-157.87041673256604	114.57725263195104	12.652	-0.7490080813888693	0.6192422075522346	-0.44253000000000003	-157.87041673256604	114.57725263195104	12.652	-0.6933876537436187	0.5789020207366126	-0.4290524583579334	-0.46787487030185754	0.40283596178360054	0.786648773998855	2.8456	22.325	0.0	0.0	0.0
2021-10-01T23:20:06.000000	-0.78612	0.50434	-0.64044	-184.16	103.42	7.4659	-0.718399554496372	0.5968631083417824	-0.64044	-170.10024546721772	125.20586444728647	7.4659	-0.718399554496372	0.5968631083417824	-0.44444	-170.10024546721772	125.20586444728647	7.4659	-0.6933876537436187	0.5789020207366126	-0.4290524583579334	-0.46787487030185754	0.40283596178360054	0.786648773998855	2.8456	22.325	0.0	0.0	0.0
2021-10-01T23:20:06.000000	-0.75308	0.48565	-0.64119	-199.16	113.57	0.95754	-0.6878986067259161	0.5742655446433674	-0.64119	-183.7435360867936	137.11733459457696	0.95754	-0.6878986067259161	0.5742655446433674	-0.44519000000000003	-183.7435360867936	137.11733459457696	0.95754	-0.6933876537436187	0.5789020207366126	-0.4290524583579334	-0.46787487030185754	0.40283596178360054	0.786648773998855	2.8456	22.325	0.0	0.0	0.0
2021-10-01T23:20:06.000000	-0.72016	0.46673	-0.64073	-215.98	124.99	-7.1317	-0.6575449366690663	0.551454417663757	-0.64073	-199.03749930770346	150.51223993196015	-7.1317	-0.6575449366690663	0.551454417663757	-0.44473	-199.03749930770346	150.51223993196015	-7.1317	-0.6933876537436187	0.5789020207366126	-0.4290524583579334	-0.46787487030185754	0.40283596178360054	0.786648773998855	2.8456	22.325	0.0	0.0	0.0
2021-10-01T23:20:06.000000	-0.68739	0.44764	-0.63901	-234.88	137.87	-17.119	-0.6273609664593454	0.528492951195374	-0.63901	-216.21689524297346	165.61100661335598	-17.119	-0.6273609664593454	0.528492951195374	-0.44300999999999996	-216.21689524297346	165.61100661335598	-17.119	-0.6933876537436187	0.5789020207366126	-0.4290524583579334	-0.46787487030185754	0.40283596178360054	0.786648773998855	2.8456	22.325	0.0	0.0	0.0
2021-10-01T23:20:06.000000	-0.65481	0.42838	-0.63595	-256.22	152.46	-29.396	-0.597386394688318	0.5053860464449855	-0.63595	-235.60837867439065	182.7058616969498	-29.396	-0.597386394688318	0.5053860464449855	-0.43995	-235.60837867439065	182.7058616969498	-29.396	-0.6933876537436187	0.5789020207366126	-0.4290524583579334	-0.46787487030185754	0.40283596178360054	0.786648773998855	2.8456	22.325	0.0	0.0	0.0
2021-10-01T23:20:06.000000	-0.62246	0.409	-0.63154	-280.4	169.04	-44.452	-0.5676547934390899	0.48218822785881466	-0.63154	-257.57462707023126	202.12370739136776	-44.452	-0.5676547934390899	0.48218822785881466	-0.43554	-257.57462707023126	202.12370739136776	-44.452	-0.6933876537436187	0.5789020207366126	-0.4290524583579334	-0.46787487030185754	0.40283596178360054	0.786648773998855	2.8456	22.325	0.0	0.0	0.0
