# Supplementary material for: Direct evidence of substorm-related impulsive injections of electrons at Mercury
Source: Nat Commun. 2023 Jul 18;14:4019. doi: 10.1038/s41467-023-39565-4 (PMC10354196; doi:10.1038/s41467-023-39565-4)
Supplement: Supplementary file 3 — SourceDatafile [file 41467_2023_39565_MOESM3_ESM.zip › SourceDataFile/FieldLinetracing/Final_KT17tracing_001018.txt]

2021-10-01T23:31:58.000000	-0.57377	-0.19645	0.56288	499.71	163.91	-121.75	-0.5935175737884453	-0.12466557265050157	0.56288	516.0284998011279	101.44535274223927	-121.75	-0.5935175737884453	-0.12466557265050157	0.75888	516.0284998011279	101.44535274223927	-121.75	-0.9100130571246993	-0.1831660829374809	-0.3719226020610991	-0.6422228297173255	-0.13436448278447277	0.7546496026341845	2.821	0.95952	0.0	0.0	0.0
2021-10-01T23:31:58.000000	-0.60909	-0.20799	0.57068	446.31	145.19	-88.443	-0.6299854282924781	-0.13179085074140406	0.57068	460.7371152951016	89.409522924285	-88.443	-0.6299854282924781	-0.13179085074140406	0.76668	460.7371152951016	89.409522924285	-88.443	-0.9100130571246993	-0.1831660829374809	-0.3719226020610991	-0.6422228297173255	-0.13436448278447277	0.7546496026341845	2.821	0.95952	0.0	0.0	0.0
2021-10-01T23:31:58.000000	-0.64471	-0.21953	0.57695	400.33	129.09	-61.767	-0.6667510222332463	-0.13887936978155183	0.57695	413.13084856759303	79.06477699848726	-61.767	-0.6667510222332463	-0.13887936978155183	0.77295	413.13084856759303	79.06477699848726	-61.767	-0.9100130571246993	-0.1831660829374809	-0.3719226020610991	-0.6422228297173255	-0.13436448278447277	0.7546496026341845	2.821	0.95952	0.0	0.0	0.0
2021-10-01T23:31:58.000000	-0.68057	-0.23104	0.58172	360.5	115.15	-40.375	-0.7037511318183276	-0.14590870763742222	0.58172	371.8929054585976	70.11019447671327	-40.375	-0.7037511318183276	-0.14590870763742222	0.77772	371.8929054585976	70.11019447671327	-40.375	-0.9100130571246993	-0.1831660829374809	-0.3719226020610991	-0.6422228297173255	-0.13436448278447277	0.7546496026341845	2.821	0.95952	0.0	0.0	0.0
2021-10-01T23:31:58.000000	-0.71662	-0.2425	0.58502	325.81	103.04	-23.227	-0.7409336832048824	-0.15286514152169206	0.58502	335.9804615752755	62.34201744942823	-23.227	-0.7409336832048824	-0.15286514152169206	0.78102	335.9804615752755	62.34201744942823	-23.227	-0.9100130571246993	-0.1831660829374809	-0.3719226020610991	-0.6422228297173255	-0.13436448278447277	0.7546496026341845	2.821	0.95952	0.0	0.0	0.0
2021-10-01T23:31:58.000000	-0.75279	-0.25388	0.58688	295.43	92.456	-9.5121	-0.7782255279525967	-0.15972747460253045	0.58688	304.5325219712268	55.56023666116156	-9.5121	-0.7782255279525967	-0.15972747460253045	0.78288	304.5325219712268	55.56023666116156	-9.5121	-0.9100130571246993	-0.1831660829374809	-0.3719226020610991	-0.6422228297173255	-0.13436448278447277	0.7546496026341845	2.821	0.95952	0.0	0.0	0.0
2021-10-01T23:31:58.000000	-0.78904	-0.26516	0.58737	268.71	83.17	1.4064	-0.8155845168665222	-0.16648075879092245	0.58737	276.8760476549507	49.61821474996286	1.4064	-0.8155845168665222	-0.16648075879092245	0.7833699999999999	276.8760476549507	49.61821474996286	1.4064	-0.9100130571246993	-0.1831660829374809	-0.3719226020610991	-0.6422228297173255	-0.13436448278447277	0.7546496026341845	2.821	0.95952	0.0	0.0	0.0
2021-10-01T23:31:58.000000	-0.82532	-0.27632	0.58652	245.12	74.993	10.033	-0.8529585761038196	-0.17311127129954473	0.58652	252.46187408623916	44.39331686035542	10.033	-0.8529585761038196	-0.17311127129954473	0.7825200000000001	252.46187408623916	44.39331686035542	10.033	-0.9100130571246993	-0.1831660829374809	-0.3719226020610991	-0.6422228297173255	-0.13436448278447277	0.7546496026341845	2.821	0.95952	0.0	0.0	0.0
2021-10-01T23:31:58.000000	-0.86159	-0.28735	0.58442	224.21	67.767	16.772	-0.8903067817712319	-0.17961398868727338	0.58442	230.8240323432578	39.78387213179066	16.772	-0.8903067817712319	-0.17961398868727338	0.7804200000000001	230.8240323432578	39.78387213179066	16.772	-0.9100130571246993	-0.1831660829374809	-0.3719226020610991	-0.6422228297173255	-0.13436448278447277	0.7546496026341845	2.821	0.95952	0.0	0.0	0.0
2021-10-01T23:31:58.000000	-0.89781	-0.29823	0.58113	205.63	61.365	21.947	-0.9275869846738108	-0.18597396286509343	0.58113	211.59959841832904	35.70672309526438	21.947	-0.9275869846738108	-0.18597396286509343	0.7771300000000001	211.59959841832904	35.70672309526438	21.947	-0.9100130571246993	-0.1831660829374809	-0.3719226020610991	-0.6422228297173255	-0.13436448278447277	0.7546496026341845	2.821	0.95952	0.0	0.0	0.0
2021-10-01T23:31:58.000000	-0.93397	-0.30895	0.57672	189.06	55.68	25.821	-0.9647880348619736	-0.19218249448680544	0.57672	194.45787285083233	32.094885672479286	25.821	-0.9647880348619736	-0.19218249448680544	0.7727200000000001	194.45787285083233	32.094885672479286	25.821	-0.9100130571246993	-0.1831660829374809	-0.3719226020610991	-0.6422228297173255	-0.13436448278447277	0.7546496026341845	2.821	0.95952	0.0	0.0	0.0
2021-10-01T23:31:58.000000	-0.97004	-0.3195	0.57129	174.27	50.622	28.612	-1.0018789330903546	-0.1982333348095937	0.57129	179.1595610240441	28.88721997132669	28.612	-1.0018789330903546	-0.1982333348095937	0.76729	179.1595610240441	28.88721997132669	28.612	-0.9100130571246993	-0.1831660829374809	-0.3719226020610991	-0.6422228297173255	-0.13436448278447277	0.7546496026341845	2.821	0.95952	0.0	0.0	0.0
2021-10-01T23:31:58.000000	-1.006	-0.32988	0.56492	161.04	46.116	30.497	-1.0388398300631716	-0.20412893443684194	0.56492	165.4771309216695	26.03624776984286	30.497	-1.0388398300631716	-0.20412893443684194	0.76092	165.4771309216695	26.03624776984286	30.497	-0.9100130571246993	-0.1831660829374809	-0.3719226020610991	-0.6422228297173255	-0.13436448278447277	0.7546496026341845	2.821	0.95952	0.0	0.0	0.0
2021-10-01T23:31:58.000000	-1.0419	-0.34007	0.55772	149.19	42.099	31.626	-1.0757178984164968	-0.20984331756430857	0.55772	153.22421948100873	23.50149921676615	31.626	-1.0757178984164968	-0.20984331756430857	0.75372	153.22421948100873	23.50149921676615	31.626	-0.9100130571246993	-0.1831660829374809	-0.3719226020610991	-0.6422228297173255	-0.13436448278447277	0.7546496026341845	2.821	0.95952	0.0	0.0	0.0
2021-10-01T23:31:58.000000	-1.0776	-0.35008	0.54978	138.59	38.517	32.126	-1.1123754183815453	-0.21540356306357036	0.54978	142.26518965034052	21.245310135477908	32.126	-1.1123754183815453	-0.21540356306357036	0.7457800000000001	142.26518965034052	21.245310135477908	32.126	-0.9100130571246993	-0.1831660829374809	-0.3719226020610991	-0.6422228297173255	-0.13436448278447277	0.7546496026341845	2.821	0.95952	0.0	0.0	0.0
2021-10-01T23:31:58.000000	-1.1133	-0.35991	0.5412	129.1	35.325	32.107	-1.1490108829161412	-0.22078516490079086	0.5412	132.45558250157507	19.24017383415333	32.107	-1.1490108829161412	-0.22078516490079086	0.7372000000000001	132.45558250157507	19.24017383415333	32.107	-0.9100130571246993	-0.1831660829374809	-0.3719226020610991	-0.6422228297173255	-0.13436448278447277	0.7546496026341845	2.821	0.95952	0.0	0.0	0.0
2021-10-01T23:31:58.000000	-1.1488	-0.36957	0.5321	120.62	32.482	31.664	-1.1854270243641523	-0.22602255375769761	0.5321	123.69112781886403	17.457652273356807	31.664	-1.1854270243641523	-0.22602255375769761	0.7281	123.69112781886403	17.457652273356807	31.664	-0.9100130571246993	-0.1831660829374809	-0.3719226020610991	-0.6422228297173255	-0.13436448278447277	0.7546496026341845	2.821	0.95952	0.0	0.0	0.0
2021-10-01T23:31:58.000000	-1.1844	-0.37906	0.52258	113.05	29.954	30.883	-1.221921582162314	-0.23107897058353605	0.52258	115.86841309754334	15.876254667176571	30.883	-1.221921582162314	-0.23107897058353605	0.71858	115.86841309754334	15.876254667176571	30.883	-0.9100130571246993	-0.1831660829374809	-0.3719226020610991	-0.6422228297173255	-0.13436448278447277	0.7546496026341845	2.821	0.95952	0.0	0.0	0.0
2021-10-01T23:31:58.000000	-1.2198	-0.38838	0.51275	106.32	27.711	29.842	-1.2581968168738915	-0.23599117442906078	0.51275	108.91428989729923	14.474784183781821	29.842	-1.2581968168738915	-0.23599117442906078	0.70875	108.91428989729923	14.474784183781821	29.842	-0.9100130571246993	-0.1831660829374809	-0.3719226020610991	-0.6422228297173255	-0.13436448278447277	0.7546496026341845	2.821	0.95952	0.0	0.0	0.0
2021-10-01T23:31:58.000000	-1.2553	-0.39754	0.50271	100.34	25.726	28.614	-1.2945516932373111	-0.2407323308914083	0.50271	102.73612807254312	13.237471989092793	28.614	-1.2945516932373111	-0.2407323308914083	0.6987099999999999	102.73612807254312	13.237471989092793	28.614	-0.9100130571246993	-0.1831660829374809	-0.3719226020610991	-0.6422228297173255	-0.13436448278447277	0.7546496026341845	2.821	0.95952	0.0	0.0	0.0
2021-10-01T23:31:58.000000	-1.2907	-0.40656	0.49256	95.051	23.973	27.263	-1.3307901688981336	-0.24534679530019743	0.49256	97.27218641631826	12.145743278574164	27.263	-1.3307901688981336	-0.24534679530019743	0.6885600000000001	97.27218641631826	12.145743278574164	27.263	-0.9100130571246993	-0.1831660829374809	-0.3719226020610991	-0.6422228297173255	-0.13436448278447277	0.7546496026341845	2.821	0.95952	0.0	0.0	0.0
2021-10-01T23:31:58.000000	-1.3262	-0.41544	0.48239	90.385	22.429	25.85	-1.3671107368141824	-0.2498100616215918	0.48239	92.45215912907338	11.185103413580622	25.85	-1.3671107368141824	-0.2498100616215918	0.67839	92.45215912907338	11.185103413580622	25.85	-0.9100130571246993	-0.1831660829374809	-0.3719226020610991	-0.6422228297173255	-0.13436448278447277	0.7546496026341845	2.821	0.95952	0.0	0.0	0.0
2021-10-01T23:31:58.000000	-1.3618	-0.42419	0.47227	86.276	21.071	24.431	-1.403514622287149	-0.25413205450348253	0.47227	88.20772534083547	10.340812695128491	24.431	-1.403514622287149	-0.25413205450348253	0.66827	88.20772534083547	10.340812695128491	24.431	-0.9100130571246993	-0.1831660829374809	-0.3719226020610991	-0.6422228297173255	-0.13436448278447277	0.7546496026341845	2.821	0.95952	0.0	0.0	0.0
2021-10-01T23:31:58.000000	-1.3973	-0.43281	0.46227	82.662	19.878	23.051	-1.4398033323592103	-0.25833727997970596	0.46227	84.47477910112637	9.599626233135577	23.051	-1.4398033323592103	-0.25833727997970596	0.65827	84.47477910112637	9.599626233135577	23.051	-0.9100130571246993	-0.1831660829374809	-0.3719226020610991	-0.6422228297173255	-0.13436448278447277	0.7546496026341845	2.821	0.95952	0.0	0.0	0.0
2021-10-01T23:31:58.000000	-1.433	-0.44132	0.45241	79.479	18.828	21.75	-1.4762770570704853	-0.26240882829529	0.45241	81.18710699972043	8.947551733068966	21.75	-1.4762770570704853	-0.26240882829529	0.6484099999999999	81.18710699972043	8.947551733068966	21.75	-0.9100130571246993	-0.1831660829374809	-0.3719226020610991	-0.6422228297173255	-0.13436448278447277	0.7546496026341845	2.821	0.95952	0.0	0.0	0.0
2021-10-01T23:31:58.000000	-1.4688	-0.44973	0.44273	76.666	17.903	20.555	-1.5128377752437538	-0.26636887711504387	0.44273	78.28196314143617	8.374199169044655	20.555	-1.5128377752437538	-0.26636887711504387	0.63873	78.28196314143617	8.374199169044655	20.555	-0.9100130571246993	-0.1831660829374809	-0.3719226020610991	-0.6422228297173255	-0.13436448278447277	0.7546496026341845	2.821	0.95952	0.0	0.0	0.0
2021-10-01T23:31:58.000000	-1.5046	-0.45803	0.43323	74.164	17.082	19.484	-1.549385015098412	-0.2702197548079947	0.43323	75.69821897016276	7.865956060472914	19.484	-1.549385015098412	-0.2702197548079947	0.62923	75.69821897016276	7.865956060472914	19.484	-0.9100130571246993	-0.1831660829374809	-0.3719226020610991	-0.6422228297173255	-0.13436448278447277	0.7546496026341845	2.821	0.95952	0.0	0.0	0.0
2021-10-01T23:31:58.000000	-1.5404	-0.46624	0.42389	71.92	16.35	18.546	-1.5859212272378442	-0.2739813106699249	0.42389	73.38143589953917	7.414429534483647	18.546	-1.5859212272378442	-0.2739813106699249	0.61989	73.38143589953917	7.414429534483647	18.546	-0.9100130571246993	-0.1831660829374809	-0.3719226020610991	-0.6422228297173255	-0.13436448278447277	0.7546496026341845	2.821	0.95952	0.0	0.0	0.0
2021-10-01T23:31:58.000000	-1.5764	-0.47436	0.4147	69.884	15.69	17.74	-1.6226449046198734	-0.27762903866699784	0.4147	71.27990767723338	7.008874198120951	17.74	-1.6226449046198734	-0.27762903866699784	0.6107	71.27990767723338	7.008874198120951	17.74	-0.9100130571246993	-0.1831660829374809	-0.3719226020610991	-0.6422228297173255	-0.13436448278447277	0.7546496026341845	2.821	0.95952	0.0	0.0	0.0
2021-10-01T23:31:58.000000	-1.6124	-0.48239	0.40562	68.017	15.09	17.06	-1.6593575542866763	-0.28118744483305025	0.40562	69.35345781443957	6.642159150513534	17.06	-1.6593575542866763	-0.28118744483305025	0.60162	69.35345781443957	6.642159150513534	17.06	-0.9100130571246993	-0.1831660829374809	-0.3719226020610991	-0.6422228297173255	-0.13436448278447277	0.7546496026341845	2.821	0.95952	0.0	0.0	0.0
2021-10-01T23:31:58.000000	-1.6484	-0.49034	0.39663	66.282	14.539	16.494	-1.6960604015399448	-0.28466645381597305	0.39663	67.56401728209934	6.307900895240833	16.494	-1.6960604015399448	-0.28466645381597305	0.59263	67.56401728209934	6.307900895240833	16.494	-0.9100130571246993	-0.1831660829374809	-0.3719226020610991	-0.6422228297173255	-0.13436448278447277	0.7546496026341845	2.821	0.95952	0.0	0.0	0.0
2021-10-01T23:31:58.000000	-1.6844	-0.4982	0.38768	64.651	14.029	16.027	-1.7327522210779864	-0.28805614096787524	0.38768	65.88281682476394	6.001590558727013	16.027	-1.7327522210779864	-0.28805614096787524	0.58368	65.88281682476394	6.001590558727013	16.027	-0.9100130571246993	-0.1831660829374809	-0.3719226020610991	-0.6422228297173255	-0.13436448278447277	0.7546496026341845	2.821	0.95952	0.0	0.0	0.0
2021-10-01T23:31:58.000000	-1.7205	-0.50599	0.37874	63.102	13.551	15.645	-1.7695347099830974	-0.291364102567621	0.37874	64.28691944555008	5.716991621592025	15.645	-1.7695347099830974	-0.291364102567621	0.57474	64.28691944555008	5.716991621592025	15.645	-0.9100130571246993	-0.1831660829374809	-0.3719226020610991	-0.6422228297173255	-0.13436448278447277	0.7546496026341845	2.821	0.95952	0.0	0.0	0.0
2021-10-01T23:31:58.000000	-1.7566	-0.5137	0.36978	61.618	13.1	15.333	-1.8063073964746736	-0.29459266698423714	0.36978	62.758840592196876	5.4512247727663725	15.333	-1.8063073964746736	-0.29459266698423714	0.56578	62.758840592196876	5.4512247727663725	15.333	-0.9100130571246993	-0.1831660829374809	-0.3719226020610991	-0.6422228297173255	-0.13436448278447277	0.7546496026341845	2.821	0.95952	0.0	0.0	0.0
2021-10-01T23:31:58.000000	-1.7927	-0.52133	0.36077	60.185	12.672	15.077	-1.8430702805527155	-0.2977418342177237	0.36077	61.284195636979895	5.2020355754621415	15.077	-1.8430702805527155	-0.2977418342177237	0.55677	61.284195636979895	5.2020355754621415	15.077	-0.9100130571246993	-0.1831660829374809	-0.3719226020610991	-0.6422228297173255	-0.13436448278447277	0.7546496026341845	2.821	0.95952	0.0	0.0	0.0
2021-10-01T23:31:58.000000	-1.8288	-0.52889	0.35169	58.795	12.264	14.866	-1.8798245875189143	-0.300821528915972	0.35169	59.85467727107867	4.967426876665434	14.866	-1.8798245875189143	-0.300821528915972	0.54769	59.85467727107867	4.967426876665434	14.866	-0.9100130571246993	-0.1831660829374809	-0.3719226020610991	-0.6422228297173255	-0.13436448278447277	0.7546496026341845	2.821	0.95952	0.0	0.0	0.0
2021-10-01T23:31:58.000000	-1.8648	-0.53638	0.34252	57.439	11.873	14.688	-1.9164710708943586	-0.3038440040959004	0.34252	58.46098572088357	4.745524053531538	14.688	-1.9164710708943586	-0.3038440040959004	0.53852	58.46098572088357	4.745524053531538	14.688	-0.9100130571246993	-0.1831660829374809	-0.3719226020610991	-0.6422228297173255	-0.13436448278447277	0.7546496026341845	2.821	0.95952	0.0	0.0	0.0
2021-10-01T23:31:58.000000	-1.9009	-0.5438	0.33324	56.112	11.496	14.535	-1.953208223636872	-0.3067847537236721	0.33324	57.09779107194147	4.533962362539009	14.535	-1.953208223636872	-0.3067847537236721	0.5292399999999999	57.09779107194147	4.533962362539009	14.535	-0.9100130571246993	-0.1831660829374809	-0.3719226020610991	-0.6422228297173255	-0.13436448278447277	0.7546496026341845	2.821	0.95952	0.0	0.0	0.0
2021-10-01T23:31:58.000000	-1.9369	-0.55116	0.32384	54.809	11.133	14.402	-1.9898387780903228	-0.30967820848101507	0.32384	55.76013100030677	4.333354454533759	14.402	-1.9898387780903228	-0.30967820848101507	0.5198400000000001	55.76013100030677	4.333354454533759	14.402	-0.9100130571246993	-0.1831660829374809	-0.3719226020610991	-0.6422228297173255	-0.13436448278447277	0.7546496026341845	2.821	0.95952	0.0	0.0	0.0
2021-10-01T23:31:58.000000	-1.973	-0.55844	0.3143	53.527	10.782	14.283	-2.026558776609151	-0.3124800130383103	0.3143	54.44478305127375	4.142082990445101	14.283	-2.026558776609151	-0.3124800130383103	0.5103	54.44478305127375	4.142082990445101	14.283	-0.9100130571246993	-0.1831660829374809	-0.3719226020610991	-0.6422228297173255	-0.13436448278447277	0.7546496026341845	2.821	0.95952	0.0	0.0	0.0
2021-10-01T23:31:58.000000	-2.0089	-0.56566	0.30461	52.259	10.441	14.175	-2.063072930360004	-0.3152467757420949	0.30461	53.144554910980204	3.9590207518790725	14.175	-2.063072930360004	-0.3152467757420949	0.50061	53.144554910980204	3.9590207518790725	14.175	-0.9100130571246993	-0.1831660829374809	-0.3719226020610991	-0.6422228297173255	-0.13436448278447277	0.7546496026341845	2.821	0.95952	0.0	0.0	0.0
2021-10-01T23:31:58.000000	-2.0449	-0.57282	0.29477	51.003	10.109	14.075	-2.0996789787796177	-0.31794173754161403	0.29477	51.857339119678734	3.783420334384921	14.075	-2.0996789787796177	-0.31794173754161403	0.49077	51.857339119678734	3.783420334384921	14.075	-0.9100130571246993	-0.1831660829374809	-0.3719226020610991	-0.6422228297173255	-0.13436448278447277	0.7546496026341845	2.821	0.95952	0.0	0.0	0.0
2021-10-01T23:31:58.000000	-2.0808	-0.57992	0.28477	49.753	9.7845	13.981	-2.1361784289101693	-0.32058940447070444	0.28477	50.57699709338084	3.614528221794064	13.981	-2.1361784289101693	-0.32058940447070444	0.48077000000000003	50.57699709338084	3.614528221794064	13.981	-0.9100130571246993	-0.1831660829374809	-0.3719226020610991	-0.6422228297173255	-0.13436448278447277	0.7546496026341845	2.821	0.95952	0.0	0.0	0.0
2021-10-01T23:31:58.000000	-2.1167	-0.58695	0.27459	48.503	9.4664	13.89	-2.1726693019288774	-0.3231675988645564	0.27459	49.29743926016571	3.4519878838535663	13.89	-2.1726693019288774	-0.3231675988645564	0.47059	49.29743926016571	3.4519878838535663	13.89	-0.9100130571246993	-0.1831660829374809	-0.3719226020610991	-0.6422228297173255	-0.13436448278447277	0.7546496026341845	2.821	0.95952	0.0	0.0	0.0
2021-10-01T23:31:58.000000	-2.1526	-0.59392	0.26422	47.249	9.1531	13.801	-2.2091528231374356	-0.3256862453710614	0.26422	48.01449971260619	3.2947014975775657	13.801	-2.2091528231374356	-0.3256862453710614	0.46022	48.01449971260619	3.2947014975775657	13.801	-0.9100130571246993	-0.1831660829374809	-0.3719226020610991	-0.6422228297173255	-0.13436448278447277	0.7546496026341845	2.821	0.95952	0.0	0.0	0.0
2021-10-01T23:31:58.000000	-2.1884	-0.60083	0.25365	45.983	8.8434	13.712	-2.24552974605693	-0.32815759700713737	0.25365	46.7200916961863	3.1424583465725844	13.712	-2.24552974605693	-0.32815759700713737	0.44965	46.7200916961863	3.1424583465725844	13.712	-0.9100130571246993	-0.1831660829374809	-0.3719226020610991	-0.6422228297173255	-0.13436448278447277	0.7546496026341845	2.821	0.95952	0.0	0.0	0.0
2021-10-01T23:31:58.000000	-2.2242	-0.60768	0.24287	44.698	8.5357	13.621	-2.2818993171662743	-0.3305694007558663	0.24287	45.40707190911152	2.994528198360304	13.621	-2.2818993171662743	-0.3305694007558663	0.43887	45.40707190911152	2.994528198360304	13.621	-0.9100130571246993	-0.1831660829374809	-0.3719226020610991	-0.6422228297173255	-0.13436448278447277	0.7546496026341845	2.821	0.95952	0.0	0.0	0.0
2021-10-01T23:31:58.000000	-2.2599	-0.61448	0.23187	43.388	8.2287	13.525	-2.318163515288247	-0.3329438342820577	0.23187	44.06932627342721	2.850356029729972	13.525	-2.318163515288247	-0.3329438342820577	0.42787	44.06932627342721	2.850356029729972	13.525	-0.9100130571246993	-0.1831660829374809	-0.3719226020610991	-0.6422228297173255	-0.13436448278447277	0.7546496026341845	2.821	0.95952	0.0	0.0	0.0
2021-10-01T23:31:58.000000	-2.2955	-0.62121	0.22063	42.044	7.9207	13.423	-2.354319889819465	-0.3352610482899289	0.22063	42.697714304743684	2.7093574220627232	13.423	-2.354319889819465	-0.3352610482899289	0.41663	42.697714304743684	2.7093574220627232	13.423	-0.9100130571246993	-0.1831660829374809	-0.3719226020610991	-0.6422228297173255	-0.13436448278447277	0.7546496026341845	2.821	0.95952	0.0	0.0	0.0
2021-10-01T23:31:58.000000	-2.3311	-0.62789	0.20913	40.655	7.6101	13.312	-2.390470137842224	-0.3375286390583441	0.20913	41.28112284210995	2.5712922635569795	13.312	-2.390470137842224	-0.3375286390583441	0.40513	41.28112284210995	2.5712922635569795	13.312	-0.9100130571246993	-0.1831660829374809	-0.3719226020610991	-0.6422228297173255	-0.13436448278447277	0.7546496026341845	2.821	0.95952	0.0	0.0	0.0
2021-10-01T23:31:58.000000	-2.3665	-0.63451	0.19736	39.212	7.295	13.189	-2.4264145410970084	-0.3397611879732489	0.19736	39.810386895102496	2.4353776426360563	13.189	-2.4264145410970084	-0.3397611879732489	0.39336000000000004	39.810386895102496	2.4353776426360563	13.189	-0.9100130571246993	-0.1831660829374809	-0.3719226020610991	-0.6422228297173255	-0.13436448278447277	0.7546496026341845	2.821	0.95952	0.0	0.0	0.0
2021-10-01T23:31:58.000000	-2.4019	-0.64108	0.18528	37.699	6.973	13.054	-2.4623528178433336	-0.34194411364869765	0.18528	38.26933295468938	2.3011921265129907	13.054	-2.4623528178433336	-0.34194411364869765	0.38128	38.26933295468938	2.3011921265129907	13.054	-0.9100130571246993	-0.1831660829374809	-0.3719226020610991	-0.6422228297173255	-0.13436448278447277	0.7546496026341845	2.821	0.95952	0.0	0.0	0.0
2021-10-01T23:31:58.000000	-2.4372	-0.64759	0.17287	36.099	6.6413	12.905	-2.498184496300596	-0.3440797444537176	0.17287	36.64074603498187	2.1680398266543506	12.905	-2.498184496300596	-0.3440797444537176	0.36887000000000003	36.64074603498187	2.1680398266543506	12.905	-0.9100130571246993	-0.1831660829374809	-0.3719226020610991	-0.6422228297173255	-0.13436448278447277	0.7546496026341845	2.821	0.95952	0.0	0.0	0.0
2021-10-01T23:31:58.000000	-2.4724	-0.65404	0.16008	34.389	6.2959	12.74	-2.5339095764687958	-0.34616808038830854	0.16008	34.90130932515354	2.0347690777948584	12.74	-2.5339095764687958	-0.34616808038830854	0.35608	34.90130932515354	2.0347690777948584	12.74	-0.9100130571246993	-0.1831660829374809	-0.3719226020610991	-0.6422228297173255	-0.13436448278447277	0.7546496026341845	2.821	0.95952	0.0	0.0	0.0
2021-10-01T23:31:58.000000	-2.5074	-0.66044	0.14684	32.538	5.9315	12.561	-2.569430037170713	-0.3482312991172802	0.14684	33.01960700684502	1.8999182517968474	12.561	-2.569430037170713	-0.3482312991172802	0.34284000000000003	33.01960700684502	1.8999182517968474	12.561	-0.9100130571246993	-0.1831660829374809	-0.3719226020610991	-0.6422228297173255	-0.13436448278447277	0.7546496026341845	2.821	0.95952	0.0	0.0	0.0
2021-10-01T23:31:58.000000	-2.5422	-0.66677	0.13308	30.503	5.5404	12.367	-2.6047434278029633	-0.3502495513448499	0.13308	30.952019611821523	1.7611141670589485	12.367	-2.6047434278029633	-0.3502495513448499	0.32908000000000004	30.952019611821523	1.7611141670589485	12.367	-0.9100130571246993	-0.1831660829374809	-0.3719226020610991	-0.6422228297173255	-0.13436448278447277	0.7546496026341845	2.821	0.95952	0.0	0.0	0.0
2021-10-01T23:31:58.000000	-2.5768	-0.67304	0.11865	28.218	5.1113	12.159	-2.639850973667239	-0.3522327617189091	0.11865	28.631659873089447	1.6152289626301664	12.159	-2.639850973667239	-0.3522327617189091	0.31465	28.631659873089447	1.6152289626301664	12.159	-0.9100130571246993	-0.1831660829374809	-0.3719226020610991	-0.6422228297173255	-0.13436448278447277	0.7546496026341845	2.821	0.95952	0.0	0.0	0.0
2021-10-01T23:31:58.000000	-2.611	-0.67923	0.10335	25.588	4.6266	11.94	-2.674551731202333	-0.35418558697751173	0.10335	25.962087104704935	1.4564356242943517	11.94	-2.674551731202333	-0.35418558697751173	0.29935	25.962087104704935	1.4564356242943517	11.94	-0.9100130571246993	-0.1831660829374809	-0.3719226020610991	-0.6422228297173255	-0.13436448278447277	0.7546496026341845	2.821	0.95952	0.0	0.0	0.0
2021-10-01T23:31:58.000000	-2.6446	-0.6853	0.086809	22.454	4.0573	11.712	-2.7086423062436533	-0.3560928345629298	0.086809	22.781946030291834	1.2754349700670815	11.712	-2.7086423062436533	-0.3560928345629298	0.282809	22.781946030291834	1.2754349700670815	11.712	-0.9100130571246993	-0.1831660829374809	-0.3719226020610991	-0.6422228297173255	-0.13436448278447277	0.7546496026341845	2.821	0.95952	0.0	0.0	0.0
2021-10-01T23:31:58.000000	-2.6665	-0.68926	0.074792	19.956	3.6067	11.556	-2.730862504595312	-0.35733958442274266	0.074792	20.247556892840088	1.1343106987081213	11.556	-2.730862504595312	-0.35733958442274266	0.27079200000000003	20.247556892840088	1.1343106987081213	11.556	-0.9100130571246993	-0.1831660829374809	-0.3719226020610991	-0.6422228297173255	-0.13436448278447277	0.7546496026341845	2.821	0.95952	0.0	0.0	0.0
2021-10-01T23:31:58.000000	-2.6878	-0.69311	0.061595	16.973	3.0701	11.402	-2.75247374575489	-0.35855068125726214	0.061595	17.22128473811616	0.9672615875384722	11.402	-2.75247374575489	-0.35855068125726214	0.257595	17.22128473811616	0.9672615875384722	11.402	-0.9100130571246993	-0.1831660829374809	-0.3719226020610991	-0.6422228297173255	-0.13436448278447277	0.7546496026341845	2.821	0.95952	0.0	0.0	0.0
2021-10-01T23:31:58.000000	-2.7013	-0.69556	0.051856	14.604	2.6439	11.301	-2.766172219322487	-0.359328062706639	0.051856	14.817913294588758	0.8345470652094633	11.301	-2.766172219322487	-0.359328062706639	0.24785600000000002	14.817913294588758	0.8345470652094633	11.301	-0.9100130571246993	-0.1831660829374809	-0.3719226020610991	-0.6422228297173255	-0.13436448278447277	0.7546496026341845	2.821	0.95952	0.0	0.0	0.0
2021-10-01T23:31:58.000000	-2.714	-0.69786	0.041024	11.803	2.139	11.205	-2.779058341533412	-0.3600545985729941	0.041024	11.976153937847487	0.6766585970636587	11.205	-2.779058341533412	-0.3600545985729941	0.237024	11.976153937847487	0.6766585970636587	11.205	-0.9100130571246993	-0.1831660829374809	-0.3719226020610991	-0.6422228297173255	-0.13436448278447277	0.7546496026341845	2.821	0.95952	0.0	0.0	0.0
2021-10-01T23:31:58.000000	-2.7253	-0.6999	0.028626	8.3999	1.524	11.119	-2.790523155195584	-0.3606946358310338	0.028626	8.523340959950948	0.4832751705006797	11.119	-2.790523155195584	-0.3606946358310338	0.224626	8.523340959950948	0.4832751705006797	11.119	-0.9100130571246993	-0.1831660829374809	-0.3719226020610991	-0.6422228297173255	-0.13436448278447277	0.7546496026341845	2.821	0.95952	0.0	0.0	0.0
2021-10-01T23:31:58.000000	-2.7336	-0.70141	0.01407	4.1912	0.76119	11.055	-2.7989456335007334	-0.36117625725838814	0.01407	4.252887163633649	0.2419058277515006	11.055	-2.7989456335007334	-0.36117625725838814	0.21007	4.252887163633649	0.2419058277515006	11.055	-0.9100130571246993	-0.1831660829374809	-0.3719226020610991	-0.6422228297173255	-0.13436448278447277	0.7546496026341845	2.821	0.95952	0.0	0.0	0.0
2021-10-01T23:31:58.000000	-2.7362	-0.70188	-0.0024631	-0.73724	-0.13394	11.035	-2.8015836311319577	-0.3613241372693993	-0.0024631	-0.7480964319900558	-0.0425965919264403	11.035	-2.8015836311319577	-0.3613241372693993	0.1935369	-0.7480964319900558	-0.0425965919264403	11.035	-0.9100130571246993	-0.1831660829374809	-0.3719226020610991	-0.6422228297173255	-0.13436448278447277	0.7546496026341845	2.821	0.95952	0.0	0.0	0.0
2021-10-01T23:31:58.000000	-2.7316	-0.70105	-0.018569	-5.5113	-1.0007	11.071	-2.7969165930615905	-0.3610640302726703	-0.018569	-5.592387132569932	-0.3178589930554805	11.071	-2.7969165930615905	-0.3610640302726703	0.177431	-5.592387132569932	-0.3178589930554805	11.071	-0.9100130571246993	-0.1831660829374809	-0.3719226020610991	-0.6422228297173255	-0.13436448278447277	0.7546496026341845	2.821	0.95952	0.0	0.0	0.0
2021-10-01T23:31:58.000000	-2.7222	-0.69935	-0.032444	-9.4683	-1.7173	11.143	-2.787379122756266	-0.36052862372148425	-0.032444	-9.607375422348172	-0.5442073814827242	11.143	-2.787379122756266	-0.36052862372148425	0.163556	-9.607375422348172	-0.5442073814827242	11.143	-0.9100130571246993	-0.1831660829374809	-0.3719226020610991	-0.6422228297173255	-0.13436448278447277	0.7546496026341845	2.821	0.95952	0.0	0.0	0.0
2021-10-01T23:31:58.000000	-2.7104	-0.69721	-0.044324	-12.674	-2.2962	11.232	-2.775405823682617	-0.359850605069124	-0.044324	-12.859852511765222	-0.7259502845551473	11.232	-2.775405823682617	-0.359850605069124	0.151676	-12.859852511765222	-0.7259502845551473	11.232	-0.9100130571246993	-0.1831660829374809	-0.3719226020610991	-0.6422228297173255	-0.13436448278447277	0.7546496026341845	2.821	0.95952	0.0	0.0	0.0
2021-10-01T23:31:58.000000	-2.6974	-0.69486	-0.054797	-15.334	-2.7753	11.33	-2.7622158355264967	-0.35911120501406774	-0.054797	-15.558513054875872	-0.8755099149964236	11.33	-2.7622158355264967	-0.35911120501406774	0.14120300000000002	-15.558513054875872	-0.8755099149964236	11.33	-0.9100130571246993	-0.1831660829374809	-0.3719226020610991	-0.6422228297173255	-0.13436448278447277	0.7546496026341845	2.821	0.95952	0.0	0.0	0.0
2021-10-01T23:31:58.000000	-2.6695	-0.68981	-0.073043	-19.575	-3.5382	11.535	-2.7339072905557185	-0.3575178495492105	-0.073043	-19.861034491596925	-1.1130108551120288	11.535	-2.7339072905557185	-0.3575178495492105	0.12295700000000001	-19.861034491596925	-1.1130108551120288	11.535	-0.9100130571246993	-0.1831660829374809	-0.3719226020610991	-0.6422228297173255	-0.13436448278447277	0.7546496026341845	2.821	0.95952	0.0	0.0	0.0
2021-10-01T23:31:58.000000	-2.6403	-0.68452	-0.089044	-22.897	-4.1374	11.742	-2.7042791341184813	-0.35584559175490205	-0.089044	-23.231422598422867	-1.3006505347276356	11.742	-2.7042791341184813	-0.35584559175490205	0.10695600000000001	-23.231422598422867	-1.3006505347276356	11.742	-0.9100130571246993	-0.1831660829374809	-0.3719226020610991	-0.6422228297173255	-0.13436448278447277	0.7546496026341845	2.821	0.95952	0.0	0.0	0.0
2021-10-01T23:31:58.000000	-2.6103	-0.67911	-0.10364	-25.641	-4.6363	11.944	-2.6738423022296476	-0.35415226232124536	-0.10364	-26.015876281169287	-1.4595684337821302	11.944	-2.6738423022296476	-0.35415226232124536	0.09236000000000001	-26.015876281169287	-1.4595684337821302	11.944	-0.9100130571246993	-0.1831660829374809	-0.3719226020610991	-0.6422228297173255	-0.13436448278447277	0.7546496026341845	2.821	0.95952	0.0	0.0	0.0
2021-10-01T23:31:58.000000	-2.5799	-0.67361	-0.11728	-27.991	-5.0692	12.14	-2.6429974567099404	-0.352418623124241	-0.11728	-28.401211845836958	-1.601260543412701	12.14	-2.6429974567099404	-0.352418623124241	0.07872000000000001	-28.401211845836958	-1.601260543412701	12.14	-0.9100130571246993	-0.1831660829374809	-0.3719226020610991	-0.6422228297173255	-0.13436448278447277	0.7546496026341845	2.821	0.95952	0.0	0.0	0.0
2021-10-01T23:31:58.000000	-2.5493	-0.66805	-0.1302	-30.06	-5.4566	12.326	-2.6119467664222586	-0.35064994207372596	-0.1302	-30.502089682064515	-1.7322264826786569	12.326	-2.6119467664222586	-0.35064994207372596	0.0658	-30.502089682064515	-1.7322264826786569	12.326	-0.9100130571246993	-0.1831660829374809	-0.3719226020610991	-0.6422228297173255	-0.13436448278447277	0.7546496026341845	2.821	0.95952	0.0	0.0	0.0
2021-10-01T23:31:58.000000	-2.5184	-0.66244	-0.14257	-31.92	-5.8117	12.502	-2.580592210189382	-0.3488683968345098	-0.14257	-32.391584652901706	-1.856744614615223	12.502	-2.580592210189382	-0.3488683968345098	0.053430000000000005	-32.391584652901706	-1.856744614615223	12.502	-0.9100130571246993	-0.1831660829374809	-0.3719226020610991	-0.6422228297173255	-0.13436448278447277	0.7546496026341845	2.821	0.95952	0.0	0.0	0.0
2021-10-01T23:31:58.000000	-2.4873	-0.65677	-0.1545	-33.621	-6.1435	12.666	-2.5490318091885302	-0.34705180974178307	-0.1545	-34.1204227693271	-1.9776206138653443	12.666	-2.5490318091885302	-0.34705180974178307	0.04150000000000001	-34.1204227693271	-1.9776206138653443	12.666	-0.9100130571246993	-0.1831660829374809	-0.3719226020610991	-0.6422228297173255	-0.13436448278447277	0.7546496026341845	2.821	0.95952	0.0	0.0	0.0
2021-10-01T23:31:58.000000	-2.4561	-0.65106	-0.16605	-35.196	-6.4579	12.818	-2.517367260502	-0.34520777707440986	-0.16605	-35.72207829737977	-2.096666527101796	12.818	-2.517367260502	-0.34520777707440986	0.029950000000000004	-35.72207829737977	-2.096666527101796	12.818	-0.9100130571246993	-0.1831660829374809	-0.3719226020610991	-0.6422228297173255	-0.13436448278447277	0.7546496026341845	2.821	0.95952	0.0	0.0	0.0
2021-10-01T23:31:58.000000	-2.4248	-0.6453	-0.17728	-36.673	-6.7594	12.959	-2.4855973388280983	-0.34332637418449896	-0.17728	-37.22489163691638	-2.2149176011385023	12.959	-2.4855973388280983	-0.34332637418449896	0.018720000000000014	-37.22489163691638	-2.2149176011385023	12.959	-0.9100130571246993	-0.1831660829374809	-0.3719226020610991	-0.6422228297173255	-0.13436448278447277	0.7546496026341845	2.821	0.95952	0.0	0.0	0.0
2021-10-01T23:31:58.000000	-2.3934	-0.6395	-0.18822	-38.07	-7.0514	13.088	-2.453723269468518	-0.3414175257199414	-0.18822	-38.64714375671627	-2.3335426732131808	13.088	-2.453723269468518	-0.3414175257199414	0.007780000000000009	-38.64714375671627	-2.3335426732131808	13.088	-0.9100130571246993	-0.1831660829374809	-0.3719226020610991	-0.6422228297173255	-0.13436448278447277	0.7546496026341845	2.821	0.95952	0.0	0.0	0.0
2021-10-01T23:31:58.000000	-2.3619	-0.63366	-0.1989	-39.403	-7.3362	13.206	-2.4217450524232578	-0.3394812316807375	-0.1989	-40.004995912794456	-2.452863929633886	13.206	-2.4217450524232578	-0.3394812316807375	-0.002899999999999986	-40.004995912794456	-2.452863929633886	13.206	-0.9100130571246993	-0.1831660829374809	-0.3719226020610991	-0.6422228297173255	-0.13436448278447277	0.7546496026341845	2.821	0.95952	0.0	0.0	0.0
2021-10-01T23:31:58.000000	-2.3304	-0.62777	-0.20935	-40.682	-7.616	13.314	-2.3897607088695394	-0.33749531440207775	-0.20935	-41.30864231941433	-2.5738394912448515	13.314	-2.3897607088695394	-0.33749531440207775	-0.01335	-41.30864231941433	-2.5738394912448515	13.314	-0.9100130571246993	-0.1831660829374809	-0.3719226020610991	-0.6422228297173255	-0.13436448278447277	0.7546496026341845	2.821	0.95952	0.0	0.0	0.0
2021-10-01T23:31:58.000000	-2.2988	-0.62183	-0.21958	-41.917	-7.8921	13.413	-2.357670992328449	-0.3354720269008802	-0.21958	-42.568166913687016	-2.6965342605801084	13.413	-2.357670992328449	-0.3354720269008802	-0.02357999999999999	-42.568166913687016	-2.6965342605801084	13.413	-0.9100130571246993	-0.1831660829374809	-0.3719226020610991	-0.6422228297173255	-0.13436448278447277	0.7546496026341845	2.821	0.95952	0.0	0.0	0.0
2021-10-01T23:31:58.000000	-2.2671	-0.61585	-0.2296	-43.118	-8.1661	13.505	-2.32547712810168	-0.33342129382503616	-0.2296	-43.79369039177438	-2.8213108796104214	13.505	-2.32547712810168	-0.33342129382503616	-0.03359999999999999	-43.79369039177438	-2.8213108796104214	13.505	-0.9100130571246993	-0.1831660829374809	-0.3719226020610991	-0.6422228297173255	-0.13436448278447277	0.7546496026341845	2.821	0.95952	0.0	0.0	0.0
2021-10-01T23:31:58.000000	-2.2354	-0.60983	-0.23943	-44.289	-8.4391	13.592	-2.293278362668144	-0.33133086215762736	-0.23943	-44.98931739601902	-2.9487709389270904	13.592	-2.293278362668144	-0.33133086215762736	-0.043429999999999996	-44.98931739601902	-2.9487709389270904	13.592	-0.9100130571246993	-0.1831660829374809	-0.3719226020610991	-0.6422228297173255	-0.13436448278447277	0.7546496026341845	2.821	0.95952	0.0	0.0	0.0
2021-10-01T23:31:58.000000	-2.2036	-0.60376	-0.24909	-45.438	-8.7122	13.674	-2.2609742242472364	-0.32920306026768087	-0.24909	-46.16312242791995	-3.0790259084446845	13.674	-2.2609742242472364	-0.32920306026768087	-0.05309	-46.16312242791995	-3.0790259084446845	13.674	-0.9100130571246993	-0.1831660829374809	-0.3719226020610991	-0.6422228297173255	-0.13436448278447277	0.7546496026341845	2.821	0.95952	0.0	0.0	0.0
2021-10-01T23:31:58.000000	-2.1718	-0.59764	-0.25857	-46.571	-8.9865	13.754	-2.2286639593178705	-0.3270256351382784	-0.25857	-47.321195059398015	-3.212432318416143	13.754	-2.2286639593178705	-0.3270256351382784	-0.06257000000000001	-47.321195059398015	-3.212432318416143	13.754	-0.9100130571246993	-0.1831660829374809	-0.3719226020610991	-0.6422228297173255	-0.13436448278447277	0.7546496026341845	2.821	0.95952	0.0	0.0	0.0
2021-10-01T23:31:58.000000	-2.14	-0.59147	-0.26789	-47.691	-9.2629	13.832	-2.1963475678800446	-0.3247985867694203	-0.26789	-48.466622961972824	-3.3495157966441225	13.832	-2.1963475678800446	-0.3247985867694203	-0.07189000000000001	-48.466622961972824	-3.3495157966441225	13.832	-0.9100130571246993	-0.1831660829374809	-0.3719226020610991	-0.6422228297173255	-0.13436448278447277	0.7546496026341845	2.821	0.95952	0.0	0.0	0.0
2021-10-01T23:31:58.000000	-2.1081	-0.58526	-0.27706	-48.804	-9.5425	13.912	-2.16392702875654	-0.32254409282591556	-0.27706	-49.60549570756518	-3.490632873381557	13.912	-2.16392702875654	-0.32254409282591556	-0.08105999999999997	-49.60549570756518	-3.490632873381557	13.912	-0.9100130571246993	-0.1831660829374809	-0.3719226020610991	-0.6422228297173255	-0.13436448278447277	0.7546496026341845	2.821	0.95952	0.0	0.0	0.0
2021-10-01T23:31:58.000000	-2.0762	-0.579	-0.28608	-49.915	-9.8262	13.993	-2.131500363124576	-0.32023997564295476	-0.28608	-50.74288589727295	-3.6360641160927454	13.993	-2.131500363124576	-0.32023997564295476	-0.09008	-50.74288589727295	-3.6360641160927454	13.993	-0.9100130571246993	-0.1831660829374809	-0.3719226020610991	-0.6422228297173255	-0.13436448278447277	0.7546496026341845	2.821	0.95952	0.0	0.0	0.0
2021-10-01T23:31:58.000000	-2.0442	-0.57269	-0.29496	-51.026	-10.115	14.077	-2.0989683245052415	-0.31789848823745637	-0.29496	-51.88090099084356	-3.7865569292284365	14.077	-2.0989683245052415	-0.31789848823745637	-0.09895999999999999	-51.88090099084356	-3.7865569292284365	14.077	-0.9100130571246993	-0.1831660829374809	-0.3719226020610991	-0.6422228297173255	-0.13436448278447277	0.7546496026341845	2.821	0.95952	0.0	0.0	0.0
2021-10-01T23:31:58.000000	-2.0123	-0.56633	-0.30371	-52.143	-10.41	14.166	-2.0665294058563592	-0.3154951245755838	-0.30371	-53.025630560197804	-3.942467843041566	14.166	-2.0665294058563592	-0.3154951245755838	-0.10770999999999997	-53.025630560197804	-3.942467843041566	14.166	-0.9100130571246993	-0.1831660829374809	-0.3719226020610991	-0.6422228297173255	-0.13436448278447277	0.7546496026341845	2.821	0.95952	0.0	0.0	0.0
2021-10-01T23:31:58.000000	-1.9803	-0.55992	-0.31234	-53.267	-10.712	14.261	-2.033985114220106	-0.31305439069117347	-0.31234	-54.17816509426016	-4.1044682991942505	14.261	-2.033985114220106	-0.31305439069117347	-0.11634	-54.17816509426016	-4.1044682991942505	14.261	-0.9100130571246993	-0.1831660829374809	-0.3719226020610991	-0.6422228297173255	-0.13436448278447277	0.7546496026341845	2.821	0.95952	0.0	0.0	0.0
2021-10-01T23:31:58.000000	-1.9483	-0.55346	-0.32085	-54.404	-11.022	14.363	-2.0014346960753935	-0.3105640335673074	-0.32085	-55.34458191193451	-4.272815581460509	14.363	-2.0014346960753935	-0.3105640335673074	-0.12485000000000002	-55.34458191193451	-4.272815581460509	14.363	-0.9100130571246993	-0.1831660829374809	-0.3719226020610991	-0.6422228297173255	-0.13436448278447277	0.7546496026341845	2.821	0.95952	0.0	0.0	0.0
2021-10-01T23:31:58.000000	-1.9162	-0.54694	-0.32925	-55.555	-11.34	14.477	-1.9687776796416188	-0.3080263815730123	-0.32925	-56.52587347800998	-4.4473871596711625	14.477	-1.9687776796416188	-0.3080263815730123	-0.13324999999999998	-56.52587347800998	-4.4473871596711625	14.477	-0.9100130571246993	-0.1831660829374809	-0.3719226020610991	-0.6422228297173255	-0.13436448278447277	0.7546496026341845	2.821	0.95952	0.0	0.0	0.0
2021-10-01T23:31:58.000000	-1.8842	-0.54038	-0.33755	-56.723	-11.669	14.603	-1.9362150084799885	-0.3054367779702343	-0.33755	-57.72538477736147	-4.630792837686017	14.603	-1.9362150084799885	-0.3054367779702343	-0.14155	-57.72538477736147	-4.630792837686017	14.603	-0.9100130571246993	-0.1831660829374809	-0.3719226020610991	-0.6422228297173255	-0.13436448278447277	0.7546496026341845	2.821	0.95952	0.0	0.0	0.0
2021-10-01T23:31:58.000000	-1.8521	-0.53376	-0.34576	-57.913	-12.009	14.747	-1.9035457390292954	-0.30279987949702747	-0.34576	-58.94807813393458	-4.8224199646591615	14.747	-1.9035457390292954	-0.30279987949702747	-0.14976	-58.94807813393458	-4.8224199646591615	14.747	-0.9100130571246993	-0.1831660829374809	-0.3719226020610991	-0.6422228297173255	-0.13436448278447277	0.7546496026341845	2.821	0.95952	0.0	0.0	0.0
2021-10-01T23:31:58.000000	-1.8201	-0.52708	-0.35388	-59.126	-12.361	14.913	-1.8709683642473627	-0.30009118011955516	-0.35388	-60.19506854268761	-5.02313847521053	14.913	-1.8709683642473627	-0.30009118011955516	-0.15787999999999996	-60.19506854268761	-5.02313847521053	14.913	-0.9100130571246993	-0.1831660829374809	-0.3719226020610991	-0.6422228297173255	-0.13436448278447277	0.7546496026341845	2.821	0.95952	0.0	0.0	0.0
2021-10-01T23:31:58.000000	-1.788	-0.52035	-0.36194	-60.369	-12.726	15.108	-1.8382856164780597	-0.29734511051954526	-0.36194	-61.47342578731356	-5.233083122944968	15.108	-1.8382856164780597	-0.29734511051954526	-0.16593999999999998	-61.47342578731356	-5.233083122944968	15.108	-0.9100130571246993	-0.1831660829374809	-0.3719226020610991	-0.6422228297173255	-0.13436448278447277	0.7546496026341845	2.821	0.95952	0.0	0.0	0.0
2021-10-01T23:31:58.000000	-1.7559	-0.51355	-0.36994	-61.645	-13.108	15.338	-1.8055942915969134	-0.29452956838429695	-0.36994	-62.786617382856534	-5.455856176511395	15.338	-1.8055942915969134	-0.29452956838429695	-0.17393999999999998	-62.786617382856534	-5.455856176511395	15.338	-0.9100130571246993	-0.1831660829374809	-0.3719226020610991	-0.6422228297173255	-0.13436448278447277	0.7546496026341845	2.821	0.95952	0.0	0.0	0.0
2021-10-01T23:31:58.000000	-1.7238	-0.5067	-0.37791	-62.962	-13.508	15.614	-1.7728968402073082	-0.29166440300959284	-0.37791	-64.14270557779865	-5.691469859345473	15.614	-1.7728968402073082	-0.29166440300959284	-0.18191000000000002	-64.14270557779865	-5.691469859345473	15.614	-0.9100130571246993	-0.1831660829374809	-0.3719226020610991	-0.6422228297173255	-0.13436448278447277	0.7546496026341845	2.821	0.95952	0.0	0.0	0.0
2021-10-01T23:31:58.000000	-1.6918	-0.49979	-0.38586	-64.329	-13.929	15.943	-1.7402912834864637	-0.28872743673062334	-0.38586	-65.55099014574951	-5.9417987942919215	15.943	-1.7402912834864637	-0.28872743673062334	-0.18985999999999997	-65.55099014574951	-5.9417987942919215	15.943	-0.9100130571246993	-0.1831660829374809	-0.3719226020610991	-0.6422228297173255	-0.13436448278447277	0.7546496026341845	2.821	0.95952	0.0	0.0	0.0
2021-10-01T23:31:58.000000	-1.6597	-0.49282	-0.39381	-65.758	-14.375	16.337	-1.7075791284765567	-0.285743175581225	-0.39381	-67.0238707848553	-6.209342478477014	16.337	-1.7075791284765567	-0.285743175581225	-0.19780999999999999	-67.0238707848553	-6.209342478477014	16.337	-0.9100130571246993	-0.1831660829374809	-0.3719226020610991	-0.6422228297173255	-0.13436448278447277	0.7546496026341845	2.821	0.95952	0.0	0.0	0.0
2021-10-01T23:31:58.000000	-1.6277	-0.48578	-0.40179	-67.264	-14.85	16.806	-1.6749576428337185	-0.28267718887967	-0.40179	-68.5767245876295	-6.496232818519495	16.806	-1.6749576428337185	-0.28267718887967	-0.20578999999999997	-68.5767245876295	-6.496232818519495	16.806	-0.9100130571246993	-0.1831660829374809	-0.3719226020610991	-0.6422228297173255	-0.13436448278447277	0.7546496026341845	2.821	0.95952	0.0	0.0	0.0
2021-10-01T23:31:58.000000	-1.5957	-0.47868	-0.40982	-68.863	-15.361	17.36	-1.6423288053807297	-0.279551654290768	-0.40982	-70.22628870188231	-6.807456585236274	17.36	-1.6423288053807297	-0.279551654290768	-0.21382	-70.22628870188231	-6.807456585236274	17.36	-0.9100130571246993	-0.1831660829374809	-0.3719226020610991	-0.6422228297173255	-0.13436448278447277	0.7546496026341845	2.821	0.95952	0.0	0.0	0.0
2021-10-01T23:31:58.000000	-1.5637	-0.47151	-0.41792	-70.58	-15.915	18.009	-1.609691390815898	-0.27635664716662756	-0.41792	-71.99823245852595	-7.146897777921614	18.009	-1.609691390815898	-0.27635664716662756	-0.22192	-71.99823245852595	-7.146897777921614	18.009	-0.9100130571246993	-0.1831660829374809	-0.3719226020610991	-0.6422228297173255	-0.13436448278447277	0.7546496026341845	2.821	0.95952	0.0	0.0	0.0
2021-10-01T23:31:58.000000	-1.5318	-0.46427	-0.42613	-72.439	-16.519	18.76	-1.5771446456181353	-0.27307991449033076	-0.42613	-73.91723272368353	-7.5185629260389675	18.76	-1.5771446456181353	-0.27307991449033076	-0.23013	-73.91723272368353	-7.5185629260389675	18.76	-0.9100130571246993	-0.1831660829374809	-0.3719226020610991	-0.6422228297173255	-0.13436448278447277	0.7546496026341845	2.821	0.95952	0.0	0.0	0.0
2021-10-01T23:31:58.000000	-1.4999	-0.45696	-0.43445	-74.473	-17.183	19.616	-1.5445893233085297	-0.2697337092787956	-0.43445	-76.01726613708783	-7.9283331818965	19.616	-1.5445893233085297	-0.2697337092787956	-0.23845	-76.01726613708783	-7.9283331818965	19.616	-0.9100130571246993	-0.1831660829374809	-0.3719226020610991	-0.6422228297173255	-0.13436448278447277	0.7546496026341845	2.821	0.95952	0.0	0.0	0.0
2021-10-01T23:31:58.000000	-1.4681	-0.44957	-0.44291	-76.715	-17.919	20.576	-1.5121234450643015	-0.26629585386721266	-0.44291	-78.3325543988099	-8.38407462738061	20.576	-1.5121234450643015	-0.26629585386721266	-0.24691000000000002	-78.3325543988099	-8.38407462738061	20.576	-0.9100130571246993	-0.1831660829374809	-0.3719226020610991	-0.6422228297173255	-0.13436448278447277	0.7546496026341845	2.821	0.95952	0.0	0.0	0.0
2021-10-01T23:31:58.000000	-1.4363	-0.44211	-0.45151	-79.204	-18.738	21.635	-1.4796489897082303	-0.2627885259203915	-0.45151	-80.90315146748641	-8.891925698573482	21.635	-1.4796489897082303	-0.2627885259203915	-0.25551	-80.90315146748641	-8.891925698573482	21.635	-0.9100130571246993	-0.1831660829374809	-0.3719226020610991	-0.6422228297173255	-0.13436448278447277	0.7546496026341845	2.821	0.95952	0.0	0.0	0.0
2021-10-01T23:31:58.000000	-1.4046	-0.43455	-0.46025	-81.981	-19.653	22.779	-1.4472615278141534	-0.2591696984777401	-0.46025	-83.77134129167057	-9.45976470079718	22.779	-1.4472615278141534	-0.2591696984777401	-0.26425	-83.77134129167057	-9.45976470079718	22.779	-0.9100130571246993	-0.1831660829374809	-0.3719226020610991	-0.6422228297173255	-0.13436448278447277	0.7546496026341845	2.821	0.95952	0.0	0.0	0.0
2021-10-01T23:31:58.000000	-1.3729	-0.42691	-0.46911	-85.088	-20.679	23.99	-1.4148642635065414	-0.25547147385195934	-0.46911	-86.98064534504311	-10.097332338782815	23.99	-1.4148642635065414	-0.25547147385195934	-0.27311	-86.98064534504311	-10.097332338782815	23.99	-0.9100130571246993	-0.1831660829374809	-0.3719226020610991	-0.6422228297173255	-0.13436448278447277	0.7546496026341845	2.821	0.95952	0.0	0.0	0.0
2021-10-01T23:31:58.000000	-1.3413	-0.41918	-0.47807	-88.571	-21.829	25.244	-1.3825552179626146	-0.2516716743782396	-0.47807	-90.57830990010285	-10.811894267006533	25.244	-1.3825552179626146	-0.2516716743782396	-0.28207	-90.57830990010285	-10.811894267006533	25.244	-0.9100130571246993	-0.1831660829374809	-0.3719226020610991	-0.6422228297173255	-0.13436448278447277	0.7546496026341845	2.821	0.95952	0.0	0.0	0.0
2021-10-01T23:31:58.000000	-1.3098	-0.41134	-0.4871	-92.473	-23.119	26.508	-1.35033194057899	-0.24775045076079855	-0.4871	-94.60897142548882	-11.614061124819385	26.508	-1.35033194057899	-0.24775045076079855	-0.29109999999999997	-94.60897142548882	-11.614061124819385	26.508	-0.9100130571246993	-0.1831660829374809	-0.3719226020610991	-0.6422228297173255	-0.13436448278447277	0.7546496026341845	2.821	0.95952	0.0	0.0	0.0
2021-10-01T23:31:58.000000	-1.2782	-0.4034	-0.49614	-96.839	-24.565	27.748	-1.3179971636995351	-0.243742233681364	-0.49614	-99.11925131941824	-12.514198491234056	27.748	-1.3179971636995351	-0.243742233681364	-0.30014	-99.11925131941824	-12.514198491234056	27.748	-0.9100130571246993	-0.1831660829374809	-0.3719226020610991	-0.6422228297173255	-0.13436448278447277	0.7546496026341845	2.821	0.95952	0.0	0.0	0.0
2021-10-01T23:31:58.000000	-1.2467	-0.39535	-0.50514	-101.71	-26.182	28.923	-1.285748154980382	-0.2396125924582081	-0.50514	-104.15167859078272	-13.522169601150841	28.923	-1.285748154980382	-0.2396125924582081	-0.30914	-104.15167859078272	-13.522169601150841	28.923	-0.9100130571246993	-0.1831660829374809	-0.3719226020610991	-0.6422228297173255	-0.13436448278447277	0.7546496026341845	2.821	0.95952	0.0	0.0	0.0
2021-10-01T23:31:58.000000	-1.2152	-0.38718	-0.51404	-107.15	-27.987	29.99	-1.253484442640927	-0.235363855460358	-0.51404	-109.771853998962	-14.647004425157075	29.99	-1.253484442640927	-0.235363855460358	-0.31804000000000004	-109.771853998962	-14.647004425157075	29.99	-0.9100130571246993	-0.1831660829374809	-0.3719226020610991	-0.6422228297173255	-0.13436448278447277	0.7546496026341845	2.821	0.95952	0.0	0.0	0.0
2021-10-01T23:31:58.000000	-1.1837	-0.37888	-0.52276	-113.19	-29.998	30.9	-1.2212048013794785	-0.23098609803992243	-0.52276	-116.01274949546396	-15.90276889421224	30.9	-1.2212048013794785	-0.23098609803992243	-0.32676	-116.01274949546396	-15.90276889421224	30.9	-0.9100130571246993	-0.1831660829374809	-0.3719226020610991	-0.6422228297173255	-0.13436448278447277	0.7546496026341845	2.821	0.95952	0.0	0.0	0.0
2021-10-01T23:31:58.000000	-1.1521	-0.37046	-0.53124	-119.88	-32.235	31.604	-1.1888112100188157	-0.22650149786171092	-0.53124	-122.92643892312823	-17.30318579563957	31.604	-1.1888112100188157	-0.22650149786171092	-0.33524000000000004	-122.92643892312823	-17.30318579563957	31.604	-0.9100130571246993	-0.1831660829374809	-0.3719226020610991	-0.6422228297173255	-0.13436448278447277	0.7546496026341845	2.821	0.95952	0.0	0.0	0.0
2021-10-01T23:31:58.000000	-1.1205	-0.36189	-0.53939	-127.3	-34.719	32.048	-1.1563992391327762	-0.2218680279651316	-0.53939	-130.5948925986371	-18.859294476475974	32.048	-1.1563992391327762	-0.2218680279651316	-0.34339000000000003	-130.5948925986371	-18.859294476475974	32.048	-0.9100130571246993	-0.1831660829374809	-0.3719226020610991	-0.6422228297173255	-0.13436448278447277	0.7546496026341845	2.821	0.95952	0.0	0.0	0.0
2021-10-01T23:31:58.000000	-1.0994	-0.35611	-0.54461	-132.67	-36.523	32.17	-1.1347500077044999	-0.21871696805377694	-0.54461	-136.14547294140888	-19.991713947535864	32.17	-1.1347500077044999	-0.21871696805377694	-0.34861000000000003	-136.14547294140888	-19.991713947535864	32.17	-0.9100130571246993	-0.1831660829374809	-0.3719226020610991	-0.6422228297173255	-0.13436448278447277	0.7546496026341845	2.821	0.95952	0.0	0.0	0.0
2021-10-01T23:31:58.000000	-1.0853	-0.35222	-0.54798	-136.45	-37.797	32.162	-1.1202796118198088	-0.21658395540957887	-0.54798	-140.05309327981544	-20.792950049363082	32.162	-1.1202796118198088	-0.21658395540957887	-0.35198	-140.05309327981544	-20.792950049363082	32.162	-0.9100130571246993	-0.1831660829374809	-0.3719226020610991	-0.6422228297173255	-0.13436448278447277	0.7546496026341845	2.821	0.95952	0.0	0.0	0.0
2021-10-01T23:31:58.000000	-1.0759	-0.34961	-0.55017	-139.07	-38.678	32.115	-1.1106306390605283	-0.21514540590029485	-0.55017	-142.7613001063558	-21.346282485318397	32.115	-1.1106306390605283	-0.21514540590029485	-0.35417000000000004	-142.7613001063558	-21.346282485318397	32.115	-0.9100130571246993	-0.1831660829374809	-0.3719226020610991	-0.6422228297173255	-0.13436448278447277	0.7546496026341845	2.821	0.95952	0.0	0.0	1.0
2021-10-01T23:31:58.000000	-1.0402	-0.33959	-0.55808	-149.73	-42.28	31.587	-1.0739718937937879	-0.2095752357531419	-0.55808	-153.78232842775475	-23.614969052238067	31.587	-1.0739718937937879	-0.2095752357531419	-0.36208	-153.78232842775475	-23.614969052238067	31.587	-0.9100130571246993	-0.1831660829374809	-0.3719226020610991	-0.6422228297173255	-0.13436448278447277	0.7546496026341845	2.821	0.95952	0.0	0.0	0.37511
2021-10-01T23:31:58.000000	-1.0043	-0.32939	-0.56525	-161.63	-46.319	30.426	-1.0370926001387706	-0.2038509279777841	-0.56525	-166.08755877159348	-26.165425322216258	30.426	-1.0370926001387706	-0.2038509279777841	-0.36925	-166.08755877159348	-26.165425322216258	30.426	-0.9100130571246993	-0.1831660829374809	-0.3719226020610991	-0.6422228297173255	-0.13436448278447277	0.7546496026341845	2.821	0.95952	0.0	0.0	0.0
2021-10-01T23:31:58.000000	-0.96833	-0.31901	-0.57157	-174.93	-50.849	28.501	-1.0001217785180625	-0.1979565536522277	-0.57157	-179.84240213326677	-29.031639566796155	28.501	-1.0001217785180625	-0.1979565536522277	-0.37557	-179.84240213326677	-29.031639566796155	28.501	-0.9100130571246993	-0.1831660829374809	-0.3719226020610991	-0.6422228297173255	-0.13436448278447277	0.7546496026341845	2.821	0.95952	0.0	0.0	0.0
2021-10-01T23:31:58.000000	-0.93226	-0.30845	-0.57695	-189.81	-55.935	25.664	-0.9630296549879896	-0.19189578868154822	-0.57695	-195.2334666358128	-32.25606656681765	25.664	-0.9630296549879896	-0.19189578868154822	-0.38094999999999996	-195.2334666358128	-32.25606656681765	25.664	-0.9100130571246993	-0.1831660829374809	-0.3719226020610991	-0.6422228297173255	-0.13436448278447277	0.7546496026341845	2.821	0.95952	0.0	0.0	0.0
2021-10-01T23:31:58.000000	-0.8961	-0.29772	-0.58131	-206.46	-61.652	21.732	-0.9258273794981352	-0.185677332411945	-0.58131	-212.4585103518528	-35.88986044931993	21.732	-0.9258273794981352	-0.185677332411945	-0.38531	-212.4585103518528	-35.88986044931993	21.732	-0.9100130571246993	-0.1831660829374809	-0.3719226020610991	-0.6422228297173255	-0.13436448278447277	0.7546496026341845	2.821	0.95952	0.0	0.0	0.0
2021-10-01T23:31:58.000000	-0.85987	-0.28683	-0.58455	-225.15	-68.09	16.49	-0.8885360266459731	-0.17930865888792563	-0.58455	-231.7965264896752	-39.98925989964441	16.49	-0.8885360266459731	-0.17930865888792563	-0.38855	-231.7965264896752	-39.98925989964441	16.49	-0.9100130571246993	-0.1831660829374809	-0.3719226020610991	-0.6422228297173255	-0.13436448278447277	0.7546496026341845	2.821	0.95952	0.0	0.0	0.0
2021-10-01T23:31:58.000000	-0.8236	-0.2758	-0.58659	-246.18	-75.358	9.6695	-0.8511878209785607	-0.17280594150019693	-0.58659	-253.55861027445644	-44.62568452905025	9.6695	-0.8511878209785607	-0.17280594150019693	-0.39058999999999994	-253.55861027445644	-44.62568452905025	9.6695	-0.9100130571246993	-0.1831660829374809	-0.3719226020610991	-0.6422228297173255	-0.13436448278447277	0.7546496026341845	2.821	0.95952	0.0	0.0	0.0
2021-10-01T23:31:58.000000	-0.78732	-0.26463	-0.58737	-269.91	-83.585	0.94357	-0.8138125364395717	-0.1661655043436835	-0.58737	-278.1178554221038	-49.88305143442805	0.94357	-0.8138125364395717	-0.1661655043436835	-0.39136999999999994	-278.1178554221038	-49.88305143442805	0.94357	-0.9100130571246993	-0.1831660829374809	-0.3719226020610991	-0.6422228297173255	-0.13436448278447277	0.7546496026341845	2.821	0.95952	0.0	0.0	0.0
2021-10-01T23:31:58.000000	-0.75107	-0.25334	-0.58683	-296.78	-92.928	-10.095	-0.7764523222239543	-0.15940229550740037	-0.58683	-305.9301836763909	-55.863264313229145	-10.095	-0.7764523222239543	-0.15940229550740037	-0.39082999999999996	-305.9301836763909	-55.863264313229145	-10.095	-0.9100130571246993	-0.1831660829374809	-0.3719226020610991	-0.6422228297173255	-0.13436448278447277	0.7546496026341845	2.821	0.95952	0.0	0.0	0.0
