# Supplementary material for: Direct evidence of substorm-related impulsive injections of electrons at Mercury
Source: Nat Commun. 2023 Jul 18;14:4019. doi: 10.1038/s41467-023-39565-4 (PMC10354196; doi:10.1038/s41467-023-39565-4)
Supplement: Supplementary file 3 — SourceDatafile [file 41467_2023_39565_MOESM3_ESM.zip › SourceDataFile/FieldLinetracing/Final_KT17tracing_000461.txt]

2021-10-01T23:22:41.000000	-0.56853	0.28078	0.57313	432.62	-203.1	-97.388	-0.5298419856545055	0.3483263405740237	0.57313	404.4742397075002	-254.57860046170353	-97.388	-0.5298419856545055	0.3483263405740237	0.7691300000000001	404.4742397075002	-254.57860046170353	-97.388	-0.7793569617095835	0.5003987559619353	-0.37709920613355097	-0.5448370019922353	0.35813810987765204	0.7582148346698157	2.6826	22.639	0.0	0.0	0.0
2021-10-01T23:22:41.000000	-0.60237	0.2966	0.57995	388.19	-180.55	-69.132	-0.5614885668418099	0.36817355446301436	0.57995	363.1420844420284	-226.75450405030253	-69.132	-0.5614885668418099	0.36817355446301436	0.7759499999999999	363.1420844420284	-226.75450405030253	-69.132	-0.7793569617095835	0.5003987559619353	-0.37709920613355097	-0.5448370019922353	0.35813810987765204	0.7582148346698157	2.6826	22.639	0.0	0.0	0.0
2021-10-01T23:22:41.000000	-0.63648	0.31239	0.58525	349.72	-161.06	-46.424	-0.5934067894272519	0.38802407755401086	0.58525	327.35007700200487	-202.69762970193185	-46.424	-0.5934067894272519	0.38802407755401086	0.78125	327.35007700200487	-202.69762970193185	-46.424	-0.7793569617095835	0.5003987559619353	-0.37709920613355097	-0.5448370019922353	0.35813810987765204	0.7582148346698157	2.6826	22.639	0.0	0.0	0.0
2021-10-01T23:22:41.000000	-0.67083	0.32812	0.58905	316.24	-144.12	-28.167	-0.6255705553722334	0.40784445999826396	0.58905	296.19801692826746	-181.78296611003407	-28.167	-0.6255705553722334	0.40784445999826396	0.78505	296.19801692826746	-181.78296611003407	-28.167	-0.7793569617095835	0.5003987559619353	-0.37709920613355097	-0.5448370019922353	0.35813810987765204	0.7582148346698157	2.6826	22.639	0.0	0.0	0.0
2021-10-01T23:22:41.000000	-0.70534	0.34377	0.59139	286.95	-129.33	-13.507	-0.6579029180970082	0.4276050500864568	0.59139	268.9409444571943	-163.51550322361578	-13.507	-0.6579029180970082	0.4276050500864568	0.78739	268.9409444571943	-163.51550322361578	-13.507	-0.7793569617095835	0.5003987559619353	-0.37709920613355097	-0.5448370019922353	0.35813810987765204	0.7582148346698157	2.6826	22.639	0.0	0.0	0.0
2021-10-01T23:22:41.000000	-0.73998	0.35929	0.59232	261.19	-116.36	-1.7762	-0.6903802301663623	0.4472525486740579	0.59232	244.96426778379757	-147.4868577506074	-1.7762	-0.6903802301663623	0.4472525486740579	0.7883199999999999	244.96426778379757	-147.4868577506074	-1.7762	-0.7793569617095835	0.5003987559619353	-0.37709920613355097	-0.5448370019922353	0.35813810987765204	0.7582148346698157	2.6826	22.639	0.0	0.0	0.0
2021-10-01T23:22:41.000000	-0.77469	0.37466	0.59188	238.44	-104.94	7.5558	-0.7229453942963321	0.46675975465513403	0.59188	223.78498836341478	-133.36534850997208	7.5558	-0.7229453942963321	0.46675975465513403	0.7878799999999999	223.78498836341478	-133.36534850997208	7.5558	-0.7793569617095835	0.5003987559619353	-0.37709920613355097	-0.5448370019922353	0.35813810987765204	0.7582148346698157	2.6826	22.639	0.0	0.0	0.0
2021-10-01T23:22:41.000000	-0.80944	0.38986	0.59014	218.28	-94.853	14.911	-0.7555710871466276	0.4861031428288273	0.59014	205.01286003132873	-120.8841479714144	14.911	-0.7555710871466276	0.4861031428288273	0.7861400000000001	205.01286003132873	-120.8841479714144	14.911	-0.7793569617095835	0.5003987559619353	-0.37709920613355097	-0.5448370019922353	0.35813810987765204	0.7582148346698157	2.6826	22.639	0.0	0.0	0.0
2021-10-01T23:22:41.000000	-0.84419	0.40486	0.58716	200.35	-85.913	20.63	-0.7882212860307595	0.5052480380446969	0.58716	188.31338607492472	-109.81454682325263	20.63	-0.7882212860307595	0.5052480380446969	0.7831600000000001	188.31338607492472	-109.81454682325263	20.63	-0.7793569617095835	0.5003987559619353	-0.37709920613355097	-0.5448370019922353	0.35813810987765204	0.7582148346698157	2.6826	22.639	0.0	0.0	0.0
2021-10-01T23:22:41.000000	-0.87891	0.41965	0.58301	184.36	-77.971	24.986	-0.8208674423067464	0.524180839749776	0.58301	173.41700870056656	-99.9731340628452	24.986	-0.8208674423067464	0.524180839749776	0.77901	173.41700870056656	-99.9731340628452	24.986	-0.7793569617095835	0.5003987559619353	-0.37709920613355097	-0.5448370019922353	0.35813810987765204	0.7582148346698157	2.6826	22.639	0.0	0.0	0.0
2021-10-01T23:22:41.000000	-0.91358	0.43421	0.57778	170.07	-70.901	28.205	-0.8534921572821891	0.5428792480448988	0.57778	160.10097516018277	-91.20545188615937	28.205	-0.8534921572821891	0.5428792480448988	0.7737799999999999	160.10097516018277	-91.20545188615937	28.205	-0.7793569617095835	0.5003987559619353	-0.37709920613355097	-0.5448370019922353	0.35813810987765204	0.7582148346698157	2.6826	22.639	0.0	0.0	0.0
2021-10-01T23:22:41.000000	-0.94819	0.44853	0.57155	157.26	-64.598	30.473	-0.8860867316108886	0.5613321129804822	0.57155	148.15980886793147	-83.38033485311752	30.473	-0.8860867316108886	0.5613321129804822	0.76755	148.15980886793147	-83.38033485311752	30.473	-0.7793569617095835	0.5003987559619353	-0.37709920613355097	-0.5448370019922353	0.35813810987765204	0.7582148346698157	2.6826	22.639	0.0	0.0	0.0
2021-10-01T23:22:41.000000	-0.98272	0.4626	0.56442	145.79	-58.972	31.942	-0.9186325412987543	0.5795270593052515	0.56442	137.46559246856248	-76.39130690901348	31.942	-0.9186325412987543	0.5795270593052515	0.7604200000000001	137.46559246856248	-76.39130690901348	31.942	-0.7793569617095835	0.5003987559619353	-0.37709920613355097	-0.5448370019922353	0.35813810987765204	0.7582148346698157	2.6826	22.639	0.0	0.0	0.0
2021-10-01T23:22:41.000000	-1.0172	0.47643	0.55647	135.49	-53.949	32.745	-0.9511581349877678	0.597477687572173	0.55647	127.85867418044515	-70.14409553069143	32.745	-0.9511581349877678	0.597477687572173	0.75247	127.85867418044515	-70.14409553069143	32.745	-0.7793569617095835	0.5003987559619353	-0.37709920613355097	-0.5448370019922353	0.35813810987765204	0.7582148346698157	2.6826	22.639	0.0	0.0	0.0
2021-10-01T23:22:41.000000	-1.0516	0.49001	0.54781	126.25	-49.463	32.993	-0.9836349640359476	0.6151703972282805	0.54781	119.23796986794247	-64.55971972345947	32.993	-0.9836349640359476	0.6151703972282805	0.7438100000000001	119.23796986794247	-64.55971972345947	32.993	-0.7793569617095835	0.5003987559619353	-0.37709920613355097	-0.5448370019922353	0.35813810987765204	0.7582148346698157	2.6826	22.639	0.0	0.0	0.0
2021-10-01T23:22:41.000000	-1.0859	0.50335	0.53855	117.97	-45.461	32.782	-1.0160419538458192	0.632612662318081	0.53855	111.51072715110925	-59.573325836576075	32.782	-1.0160419538458192	0.632612662318081	0.73455	111.51072715110925	-59.573325836576075	32.782	-0.7793569617095835	0.5003987559619353	-0.37709920613355097	-0.5448370019922353	0.35813810987765204	0.7582148346698157	2.6826	22.639	0.0	0.0	0.0
2021-10-01T23:22:41.000000	-1.1202	0.51645	0.52879	110.55	-41.894	32.198	-1.0484783508962945	0.6498167358584932	0.52879	104.58370352932361	-55.12403007845617	32.198	-1.0484783508962945	0.6498167358584932	0.72479	104.58370352932361	-55.12403007845617	32.198	-0.7793569617095835	0.5003987559619353	-0.37709920613355097	-0.5448370019922353	0.35813810987765204	0.7582148346698157	2.6826	22.639	0.0	0.0	0.0
2021-10-01T23:22:41.000000	-1.1544	0.52932	0.51863	103.93	-38.72	31.32	-1.08084368340677	0.6667802894804901	0.51863	98.40249738234411	-51.16279711780586	31.32	-1.08084368340677	0.6667802894804901	0.7146300000000001	98.40249738234411	-51.16279711780586	31.32	-0.7793569617095835	0.5003987559619353	-0.37709920613355097	-0.5448370019922353	0.35813810987765204	0.7582148346698157	2.6826	22.639	0.0	0.0	0.0
2021-10-01T23:22:41.000000	-1.1886	0.54197	0.50819	98.029	-35.903	30.219	-1.1132359725544656	0.6835255008488805	0.50819	92.89113014834264	-47.64397327851306	30.219	-1.1132359725544656	0.6835255008488805	0.7041900000000001	92.89113014834264	-47.64397327851306	30.219	-0.7793569617095835	0.5003987559619353	-0.37709920613355097	-0.5448370019922353	0.35813810987765204	0.7582148346698157	2.6826	22.639	0.0	0.0	0.0
2021-10-01T23:22:41.000000	-1.2229	0.55441	0.49755	92.786	-33.409	28.959	-1.1457532395166015	0.7000745476284747	0.49755	87.99322750093526	-44.52634041742764	28.959	-1.1457532395166015	0.7000745476284747	0.69355	87.99322750093526	-44.52634041742764	28.959	-0.7793569617095835	0.5003987559619353	-0.37709920613355097	-0.5448370019922353	0.35813810987765204	0.7582148346698157	2.6826	22.639	0.0	0.0	0.0
2021-10-01T23:22:41.000000	-1.2572	0.56665	0.48682	88.143	-31.206	27.604	-1.1782950125125737	0.716425101450245	0.48682	83.6551474477669	-41.77103291148521	27.604	-1.1782950125125737	0.716425101450245	0.68282	83.6551474477669	-41.77103291148521	27.604	-0.7793569617095835	0.5003987559619353	-0.37709920613355097	-0.5448370019922353	0.35813810987765204	0.7582148346698157	2.6826	22.639	0.0	0.0	0.0
2021-10-01T23:22:41.000000	-1.2916	0.57872	0.47608	84.041	-29.266	26.208	-1.210956862116219	0.7326191892747833	0.47608	79.82176541101666	-39.34303246660867	26.208	-1.210956862116219	0.7326191892747833	0.67208	79.82176541101666	-39.34303246660867	26.208	-0.7793569617095835	0.5003987559619353	-0.37709920613355097	-0.5448370019922353	0.35813810987765204	0.7582148346698157	2.6826	22.639	0.0	0.0	0.0
2021-10-01T23:22:41.000000	-1.326	0.59061	0.46539	80.424	-27.558	24.822	-1.243640767150317	0.7486346334372802	0.46539	76.44130179773859	-37.20471098486115	24.822	-1.243640767150317	0.7486346334372802	0.66139	76.44130179773859	-37.20471098486115	24.822	-0.7793569617095835	0.5003987559619353	-0.37709920613355097	-0.5448370019922353	0.35813810987765204	0.7582148346698157	2.6826	22.639	0.0	0.0	0.0
2021-10-01T23:22:41.000000	-1.3605	0.60235	0.45481	77.235	-26.056	23.489	-1.2764422981887042	0.7645134608983278	0.45481	73.46037189935166	-35.32328016208214	23.489	-1.2764422981887042	0.7645134608983278	0.65081	73.46037189935166	-35.32328016208214	23.489	-0.7793569617095835	0.5003987559619353	-0.37709920613355097	-0.5448370019922353	0.35813810987765204	0.7582148346698157	2.6826	22.639	0.0	0.0	0.0
2021-10-01T23:22:41.000000	-1.3951	0.61394	0.44437	74.418	-24.733	22.243	-1.3093614552313808	0.7802556716579258	0.44437	70.82670600223315	-33.665081759491244	22.243	-1.3093614552313808	0.7802556716579258	0.64037	70.82670600223315	-33.665081759491244	22.243	-0.7793569617095835	0.5003987559619353	-0.37709920613355097	-0.5448370019922353	0.35813810987765204	0.7582148346698157	2.6826	22.639	0.0	0.0	0.0
2021-10-01T23:22:41.000000	-1.4299	0.62539	0.43409	71.918	-23.564	21.109	-1.3424962594555665	0.7958834433808836	0.43409	68.48878179721113	-32.19856499805545	21.109	-1.3424962594555665	0.7958834433808836	0.63009	68.48878179721113	-32.19856499805545	21.109	-0.7793569617095835	0.5003987559619353	-0.37709920613355097	-0.5448370019922353	0.35813810987765204	0.7582148346698157	2.6826	22.639	0.0	0.0	0.0
2021-10-01T23:22:41.000000	-1.4647	0.63672	0.42396	69.683	-22.524	20.101	-1.375645767300054	0.8113921193291472	0.42396	66.39805436948097	-30.892546689249308	20.101	-1.375645767300054	0.8113921193291472	0.6199600000000001	66.39805436948097	-30.892546689249308	20.101	-0.7793569617095835	0.5003987559619353	-0.37709920613355097	-0.5448370019922353	0.35813810987765204	0.7582148346698157	2.6826	22.639	0.0	0.0	0.0
2021-10-01T23:22:41.000000	-1.4995	0.64792	0.41398	67.664	-21.592	19.226	-1.4088112040665355	0.8267717748548256	0.41398	64.50846607792872	-29.720181094211384	19.226	-1.4088112040665355	0.8267717748548256	0.60998	64.50846607792872	-29.720181094211384	19.226	-0.7793569617095835	0.5003987559619353	-0.37709920613355097	-0.5448370019922353	0.35813810987765204	0.7582148346698157	2.6826	22.639	0.0	0.0	0.0
2021-10-01T23:22:41.000000	-1.5345	0.659	0.40411	65.82	-20.749	18.48	-1.4421898374111424	0.8420568406396459	0.40411	62.78165393941495	-28.657587645011944	18.48	-1.4421898374111424	0.8420568406396459	0.60011	62.78165393941495	-28.657587645011944	18.48	-0.7793569617095835	0.5003987559619353	-0.37709920613355097	-0.5448370019922353	0.35813810987765204	0.7582148346698157	2.6826	22.639	0.0	0.0	0.0
2021-10-01T23:22:41.000000	-1.5695	0.66997	0.39433	64.112	-19.979	17.856	-1.4755819490743596	0.8572327352976634	0.39433	61.180872309871	-27.68410822842698	17.856	-1.4755819490743596	0.8572327352976634	0.59033	61.180872309871	-27.68410822842698	17.856	-0.7793569617095835	0.5003987559619353	-0.37709920613355097	-0.5448370019922353	0.35813810987765204	0.7582148346698157	2.6826	22.639	0.0	0.0	0.0
2021-10-01T23:22:41.000000	-1.6045	0.68084	0.38459	62.511	-19.268	17.341	-1.5089863137544948	0.8723093834767691	0.38459	59.679055132780974	-26.78229496250254	17.341	-1.5089863137544948	0.8723093834767691	0.5805899999999999	59.679055132780974	-26.78229496250254	17.341	-0.7793569617095835	0.5003987559619353	-0.37709920613355097	-0.5448370019922353	0.35813810987765204	0.7582148346698157	2.6826	22.639	0.0	0.0	0.0
2021-10-01T23:22:41.000000	-1.6396	0.6916	0.37485	60.992	-18.605	16.922	-1.542503403232152	0.8872891135459899	0.37485	58.252738620277896	-25.938167480328744	16.922	-1.542503403232152	0.8872891135459899	0.5708500000000001	58.252738620277896	-25.938167480328744	16.922	-0.7793569617095835	0.5003987559619353	-0.37709920613355097	-0.5448370019922353	0.35813810987765204	0.7582148346698157	2.6826	22.639	0.0	0.0	0.0
2021-10-01T23:22:41.000000	-1.6747	0.70225	0.3651	59.534	-17.98	16.582	-1.5760339710284195	0.9021596724884077	0.3651	56.88230631348212	-25.13922800046159	16.582	-1.5760339710284195	0.9021596724884077	0.5610999999999999	56.88230631348212	-25.13922800046159	16.582	-0.7793569617095835	0.5003987559619353	-0.37709920613355097	-0.5448370019922353	0.35813810987765204	0.7582148346698157	2.6826	22.639	0.0	0.0	0.0
2021-10-01T23:22:41.000000	-1.7099	0.71281	0.35528	58.125	-17.388	16.308	-1.609674813018825	0.9169531626167231	0.35528	55.556461285770126	-24.37904383692529	16.308	-1.609674813018825	0.9169531626167231	0.55128	55.556461285770126	-24.37904383692529	16.308	-0.7793569617095835	0.5003987559619353	-0.37709920613355097	-0.5448370019922353	0.35813810987765204	0.7582148346698157	2.6826	22.639	0.0	0.0	0.0
2021-10-01T23:22:41.000000	-1.745	0.72327	0.34537	56.75	-16.823	16.086	-1.6432286615472371	0.9316351532492082	0.34537	54.26105174632024	-23.649822248447393	16.086	-1.6432286615472371	0.9316351532492082	0.54137	54.26105174632024	-23.649822248447393	16.086	-0.7793569617095835	0.5003987559619353	-0.37709920613355097	-0.5448370019922353	0.35813810987765204	0.7582148346698157	2.6826	22.639	0.0	0.0	0.0
2021-10-01T23:22:41.000000	-1.7801	0.73364	0.33536	55.403	-16.28	15.904	-1.6767935377908754	0.9462278220506728	0.33536	52.990735557243646	-22.945865730067215	15.904	-1.6767935377908754	0.9462278220506728	0.53136	52.990735557243646	-22.945865730067215	15.904	-0.7793569617095835	0.5003987559619353	-0.37709920613355097	-0.5448370019922353	0.35813810987765204	0.7582148346698157	2.6826	22.639	0.0	0.0	0.0
2021-10-01T23:22:41.000000	-1.8152	0.74391	0.3252	54.076	-15.757	15.753	-1.710370667051432	0.9607212443732255	0.3252	51.737818060565786	-22.264209110853056	15.753	-1.710370667051432	0.9607212443732255	0.5212	51.737818060565786	-22.264209110853056	15.753	-0.7793569617095835	0.5003987559619353	-0.37709920613355097	-0.5448370019922353	0.35813810987765204	0.7582148346698157	2.6826	22.639	0.0	0.0	0.0
2021-10-01T23:22:41.000000	-1.8503	0.7541	0.3149	52.764	-15.25	15.625	-1.7439575987255234	0.9751352695126488	0.3149	50.49782705301779	-21.600269880802532	15.625	-1.7439575987255234	0.9751352695126488	0.5109	50.49782705301779	-21.600269880802532	15.625	-0.7793569617095835	0.5003987559619353	-0.37709920613355097	-0.5448370019922353	0.35813810987765204	0.7582148346698157	2.6826	22.639	0.0	0.0	0.0
2021-10-01T23:22:41.000000	-1.8854	0.76419	0.30442	51.46	-14.757	15.514	-1.777556783416533	0.9894500481731603	0.30442	49.26406034141417	-20.951205399153125	15.514	-1.777556783416533	0.9894500481731603	0.5004200000000001	49.26406034141417	-20.951205399153125	15.514	-0.7793569617095835	0.5003987559619353	-0.37709920613355097	-0.5448370019922353	0.35813810987765204	0.7582148346698157	2.6826	22.639	0.0	0.0	0.0
2021-10-01T23:22:41.000000	-1.9204	0.7742	0.29376	50.161	-14.277	15.415	-1.811066524042165	1.0036731766336238	0.29376	48.03366306155678	-20.315655610608175	15.415	-1.811066524042165	1.0036731766336238	0.48976000000000003	48.03366306155678	-20.315655610608175	15.415	-0.7793569617095835	0.5003987559619353	-0.37709920613355097	-0.5448370019922353	0.35813810987765204	0.7582148346698157	2.6826	22.639	0.0	0.0	0.0
2021-10-01T23:22:41.000000	-1.9554	0.78413	0.28289	48.861	-13.806	15.325	-1.8445860670813319	1.017816907910958	0.28289	46.80117054538762	-19.688915474996108	15.325	-1.8445860670813319	1.017816907910958	0.47889	46.80117054538762	-19.688915474996108	15.325	-0.7793569617095835	0.5003987559619353	-0.37709920613355097	-0.5448370019922353	0.35813810987765204	0.7582148346698157	2.6826	22.639	0.0	0.0	0.0
2021-10-01T23:22:41.000000	-1.9904	0.79397	0.27181	47.552	-13.343	15.242	-1.8781166378357252	1.0318713173572716	0.27181	45.55876560476295	-19.06901228617435	15.242	-1.8781166378357252	1.0318713173572716	0.46781	45.55876560476295	-19.06901228617435	15.242	-0.7793569617095835	0.5003987559619353	-0.37709920613355097	-0.5448370019922353	0.35813810987765204	0.7582148346698157	2.6826	22.639	0.0	0.0	0.0
2021-10-01T23:22:41.000000	-2.0253	0.80373	0.26049	46.229	-12.886	15.163	-1.9115577645247415	1.0458340766035374	0.26049	44.30173097607551	-18.453348463718743	15.163	-1.9115577645247415	1.0458340766035374	0.45649	44.30173097607551	-18.453348463718743	15.163	-0.7793569617095835	0.5003987559619353	-0.37709920613355097	-0.5448370019922353	0.35813810987765204	0.7582148346698157	2.6826	22.639	0.0	0.0	0.0
2021-10-01T23:22:41.000000	-2.0601	0.81341	0.24892	44.883	-12.431	15.087	-1.9449094471483797	1.0597051856497552	0.24892	43.02162459689999	-17.83685137695018	15.087	-1.9449094471483797	1.0597051856497552	0.44492	43.02162459689999	-17.83685137695018	15.087	-0.7793569617095835	0.5003987559619353	-0.37709920613355097	-0.5448370019922353	0.35813810987765204	0.7582148346698157	2.6826	22.639	0.0	0.0	0.0
2021-10-01T23:22:41.000000	-2.0949	0.82302	0.23708	43.503	-11.975	15.013	-1.9782697068838615	1.0735068221607351	0.23708	41.70789694506362	-17.21519579964029	15.013	-1.9782697068838615	1.0735068221607351	0.43308	41.70789694506362	-17.21519579964029	15.013	-0.7793569617095835	0.5003987559619353	-0.37709920613355097	-0.5448370019922353	0.35813810987765204	0.7582148346698157	2.6826	22.639	0.0	0.0	0.0
2021-10-01T23:22:41.000000	-2.1296	0.83254	0.22494	42.078	-11.517	14.937	-2.011541747855657	1.0872068838237758	0.22494	40.349753438055274	-16.586041435138952	14.937	-2.011541747855657	1.0872068838237758	0.42094	40.349753438055274	-16.586041435138952	14.937	-0.7793569617095835	0.5003987559619353	-0.37709920613355097	-0.5448370019922353	0.35813810987765204	0.7582148346698157	2.6826	22.639	0.0	0.0	0.0
2021-10-01T23:22:41.000000	-2.1642	0.84198	0.21247	40.595	-11.051	14.858	-2.0447243447620767	1.1008152952867691	0.21247	38.93502721463152	-15.941840602512084	14.858	-2.0447243447620767	1.1008152952867691	0.40847	38.93502721463152	-15.941840602512084	14.858	-0.7793569617095835	0.5003987559619353	-0.37709920613355097	-0.5448370019922353	0.35813810987765204	0.7582148346698157	2.6826	22.639	0.0	0.0	0.0
2021-10-01T23:22:41.000000	-2.1987	0.85135	0.19964	39.036	-10.573	14.773	-2.077816272301426	1.1143419811976056	0.19964	37.44634402926494	-15.276417899557924	14.773	-2.077816272301426	1.1143419811976056	0.39564	37.44634402926494	-15.276417899557924	14.773	-0.7793569617095835	0.5003987559619353	-0.37709920613355097	-0.5448370019922353	0.35813810987765204	0.7582148346698157	2.6826	22.639	0.0	0.0	0.0
2021-10-01T23:22:41.000000	-2.233	0.86063	0.1864	37.382	-10.078	14.68	-2.110720734598179	1.127754839243585	0.1864	35.865459701808206	-14.58248292911641	14.68	-2.110720734598179	1.127754839243585	0.3824	35.865459701808206	-14.58248292911641	14.68	-0.7793569617095835	0.5003987559619353	-0.37709920613355097	-0.5448370019922353	0.35813810987765204	0.7582148346698157	2.6826	22.639	0.0	0.0	0.0
2021-10-01T23:22:41.000000	-2.2672	0.86983	0.1727	35.606	-9.5599	14.577	-2.1435357528295538	1.1410760470895167	0.1727	34.166325116987124	-13.850673341405997	14.577	-2.1435357528295538	1.1410760470895167	0.3687	34.166325116987124	-13.850673341405997	14.577	-0.7793569617095835	0.5003987559619353	-0.37709920613355097	-0.5448370019922353	0.35813810987765204	0.7582148346698157	2.6826	22.639	0.0	0.0	0.0
2021-10-01T23:22:41.000000	-2.3012	0.87894	0.15845	33.672	-9.0087	14.461	-2.176163305818332	1.1542834270705913	0.15845	32.31443684408525	-13.066653402444924	14.461	-2.176163305818332	1.1542834270705913	0.35445000000000004	32.31443684408525	-13.066653402444924	14.461	-0.7793569617095835	0.5003987559619353	-0.37709920613355097	-0.5448370019922353	0.35813810987765204	0.7582148346698157	2.6826	22.639	0.0	0.0	0.0
2021-10-01T23:22:41.000000	-2.335	0.88795	0.14355	31.533	-8.4121	14.331	-2.2086046188662043	1.1673670545389174	0.14355	30.264656159094965	-12.212456877375464	14.331	-2.2086046188662043	1.1673670545389174	0.33955	30.264656159094965	-12.212456877375464	14.331	-0.7793569617095835	0.5003987559619353	-0.37709920613355097	-0.5448370019922353	0.35813810987765204	0.7582148346698157	2.6826	22.639	0.0	0.0	0.0
2021-10-01T23:22:41.000000	-2.3684	0.89685	0.12785	29.119	-7.7517	14.186	-2.2406624243170397	1.1802924988127674	0.12785	27.949765081890916	-11.261245302235052	14.186	-2.2406624243170397	1.1802924988127674	0.32384999999999997	27.949765081890916	-11.261245302235052	14.186	-0.7793569617095835	0.5003987559619353	-0.37709920613355097	-0.5448370019922353	0.35813810987765204	0.7582148346698157	2.6826	22.639	0.0	0.0	0.0
2021-10-01T23:22:41.000000	-2.4013	0.90561	0.11111	26.325	-6.9992	14.024	-2.272241151597001	1.1930177329315497	0.11111	25.269022413403537	-10.17206625572748	14.024	-2.272241151597001	1.1930177329315497	0.30711	25.269022413403537	-10.17206625572748	14.024	-0.7793569617095835	0.5003987559619353	-0.37709920613355097	-0.5448370019922353	0.35813810987765204	0.7582148346698157	2.6826	22.639	0.0	0.0	0.0
2021-10-01T23:22:41.000000	-2.4335	0.91417	0.092923	22.98	-6.1087	13.849	-2.3031496595584158	1.2054587029740806	0.092923	22.05834080945902	-8.878412945102	13.849	-2.3031496595584158	1.2054587029740806	0.28892300000000004	22.05834080945902	-8.878412945102	13.849	-0.7793569617095835	0.5003987559619353	-0.37709920613355097	-0.5448370019922353	0.35813810987765204	0.7582148346698157	2.6826	22.639	0.0	0.0	0.0
2021-10-01T23:22:41.000000	-2.4543	0.91971	0.079662	20.307	-5.4006	13.725	-2.3231141100348105	1.2135055854247931	0.079662	19.492246040943275	-7.8481254857023695	13.725	-2.3231141100348105	1.2135055854247931	0.275662	19.492246040943275	-7.8481254857023695	13.725	-0.7793569617095835	0.5003987559619353	-0.37709920613355097	-0.5448370019922353	0.35813810987765204	0.7582148346698157	2.6826	22.639	0.0	0.0	0.0
2021-10-01T23:22:41.000000	-2.4743	0.92503	0.065084	17.117	-4.5567	13.599	-2.3423115453171306	1.2212361014865534	0.065084	16.42968657342823	-6.619713210473098	13.599	-2.3423115453171306	1.2212361014865534	0.261084	16.42968657342823	-6.619713210473098	13.599	-0.7793569617095835	0.5003987559619353	-0.37709920613355097	-0.5448370019922353	0.35813810987765204	0.7582148346698157	2.6826	22.639	0.0	0.0	0.0
2021-10-01T23:22:41.000000	-2.4869	0.92838	0.054343	14.593	-3.8883	13.516	-2.3544061255932625	1.2261047386617998	0.054343	14.006604610774609	-5.647083598409665	13.516	-2.3544061255932625	1.2261047386617998	0.250343	14.006604610774609	-5.647083598409665	13.516	-0.7793569617095835	0.5003987559619353	-0.37709920613355097	-0.5448370019922353	0.35813810987765204	0.7582148346698157	2.6826	22.639	0.0	0.0	0.0
2021-10-01T23:22:41.000000	-2.4985	0.93146	0.042465	11.635	-3.1032	13.437	-2.3655413242259558	1.2305828801748018	0.042465	11.167092200387133	-4.505455252030901	13.437	-2.3655413242259558	1.2305828801748018	0.238465	11.167092200387133	-4.505455252030901	13.437	-0.7793569617095835	0.5003987559619353	-0.37709920613355097	-0.5448370019922353	0.35813810987765204	0.7582148346698157	2.6826	22.639	0.0	0.0	0.0
2021-10-01T23:22:41.000000	-2.5084	0.9341	0.029068	8.1081	-2.1648	13.368	-2.375043245991588	1.2344160358929814	0.029068	7.7817504464057965	-3.1419746402323456	13.368	-2.375043245991588	1.2344160358929814	0.22506800000000002	7.7817504464057965	-3.1419746402323456	13.368	-0.7793569617095835	0.5003987559619353	-0.37709920613355097	-0.5448370019922353	0.35813810987765204	0.7582148346698157	2.6826	22.639	0.0	0.0	0.0
2021-10-01T23:22:41.000000	-2.5152	0.93594	0.013824	3.9058	-1.0437	13.318	-2.3815665510462978	1.2370753762554005	0.013824	3.748484235763437	-1.5144138351959817	13.318	-2.3815665510462978	1.2370753762554005	0.209824	3.748484235763437	-1.5144138351959817	13.318	-0.7793569617095835	0.5003987559619353	-0.37709920613355097	-0.5448370019922353	0.35813810987765204	0.7582148346698157	2.6826	22.639	0.0	0.0	0.0
2021-10-01T23:22:41.000000	-2.5172	0.93646	-0.0028403	-0.80549	0.21529	13.304	-2.38348776493656	1.237836518284107	-0.0028403	-0.7730409428637963	0.3123645704241327	13.304	-2.38348776493656	1.237836518284107	0.19315970000000002	-0.7730409428637963	0.3123645704241327	13.304	-0.7793569617095835	0.5003987559619353	-0.37709920613355097	-0.5448370019922353	0.35813810987765204	0.7582148346698157	2.6826	22.639	0.0	0.0	0.0
2021-10-01T23:22:41.000000	-2.5134	0.93544	-0.019167	-5.3963	1.4416	13.332	-2.3798413795104754	1.2363585895563127	-0.019167	-5.178998249626911	2.091946791952747	13.332	-2.3798413795104754	1.2363585895563127	0.17683300000000002	-5.178998249626911	2.091946791952747	13.332	-0.7793569617095835	0.5003987559619353	-0.37709920613355097	-0.5448370019922353	0.35813810987765204	0.7582148346698157	2.6826	22.639	0.0	0.0	0.0
2021-10-01T23:22:41.000000	-2.5053	0.93328	-0.033776	-9.3681	2.5004	13.39	-2.37206707988405	1.2332223712414385	-0.033776	-8.991134955917515	3.629433836630463	13.39	-2.37206707988405	1.2332223712414385	0.162224	-8.991134955917515	3.629433836630463	13.39	-0.7793569617095835	0.5003987559619353	-0.37709920613355097	-0.5448370019922353	0.35813810987765204	0.7582148346698157	2.6826	22.639	0.0	0.0	0.0
2021-10-01T23:22:41.000000	-2.4828	0.92728	-0.058069	-15.486	4.1247	13.544	-2.3504718031439777	1.2245106537001214	-0.058069	-14.863909535462726	5.9911217156372505	13.544	-2.3504718031439777	1.2245106537001214	0.137931	-14.863909535462726	5.9911217156372505	13.544	-0.7793569617095835	0.5003987559619353	-0.37709920613355097	-0.5448370019922353	0.35813810987765204	0.7582148346698157	2.6826	22.639	0.0	0.0	0.0
2021-10-01T23:22:41.000000	-2.4566	0.92031	-0.078147	-19.988	5.3162	13.712	-2.3253232609482737	1.2143828836873838	-0.078147	-19.185991319493468	7.7252743335315515	13.712	-2.3253232609482737	1.2143828836873838	0.11785300000000001	-19.185991319493468	7.7252743335315515	13.712	-0.7793569617095835	0.5003987559619353	-0.37709920613355097	-0.5448370019922353	0.35813810987765204	0.7582148346698157	2.6826	22.639	0.0	0.0	0.0
2021-10-01T23:22:41.000000	-2.4288	0.91291	-0.095759	-23.525	6.2533	13.876	-2.2986394630627283	1.2036323055446334	-0.095759	-22.581516257064838	9.088702295812995	13.876	-2.2986394630627283	1.2036323055446334	0.10024100000000001	-22.581516257064838	9.088702295812995	13.876	-0.7793569617095835	0.5003987559619353	-0.37709920613355097	-0.5448370019922353	0.35813810987765204	0.7582148346698157	2.6826	22.639	0.0	0.0	0.0
2021-10-01T23:22:41.000000	-2.4	0.90528	-0.11178	-26.441	7.0304	14.031	-2.2709913823269767	1.1925309303312033	-0.11178	-25.38032538766279	10.217244656773147	14.031	-2.2709913823269767	1.1925309303312033	0.08422	-25.38032538766279	10.217244656773147	14.031	-0.7793569617095835	0.5003987559619353	-0.37709920613355097	-0.5448370019922353	0.35813810987765204	0.7582148346698157	2.6826	22.639	0.0	0.0	0.0
2021-10-01T23:22:41.000000	-2.3708	0.89749	-0.12668	-28.931	7.7006	14.174	-2.2429659205026473	1.1812217486838414	-0.12668	-27.76944299318186	11.187494679704788	14.174	-2.2429659205026473	1.1812217486838414	0.06932000000000002	-27.76944299318186	11.187494679704788	14.174	-0.7793569617095835	0.5003987559619353	-0.37709920613355097	-0.5448370019922353	0.35813810987765204	0.7582148346698157	2.6826	22.639	0.0	0.0	0.0
2021-10-01T23:22:41.000000	-2.3411	0.8896	-0.14074	-31.113	8.2962	14.306	-2.2144564793006762	1.169752055472976	-0.14074	-29.862022194273425	12.04596753725998	14.306	-2.2144564793006762	1.169752055472976	0.055260000000000004	-29.862022194273425	12.04596753725998	14.306	-0.7793569617095835	0.5003987559619353	-0.37709920613355097	-0.5448370019922353	0.35813810987765204	0.7582148346698157	2.6826	22.639	0.0	0.0	0.0
2021-10-01T23:22:41.000000	-2.3112	0.88161	-0.15413	-33.066	8.8382	14.424	-2.1857607981578	1.1581586097493626	-0.15413	-31.733894575725035	12.823184873375627	14.424	-2.1857607981578	1.1581586097493626	0.04187000000000002	-31.733894575725035	12.823184873375627	14.424	-0.7793569617095835	0.5003987559619353	-0.37709920613355097	-0.5448370019922353	0.35813810987765204	0.7582148346698157	2.6826	22.639	0.0	0.0	0.0
2021-10-01T23:22:41.000000	-2.2811	0.87354	-0.16698	-34.842	9.3407	14.532	-2.1568764264706344	1.146461260808783	-0.16698	-33.434940631185356	13.539512010375791	14.532	-2.1568764264706344	1.146461260808783	0.029020000000000018	-33.434940631185356	13.539512010375791	14.532	-0.7793569617095835	0.5003987559619353	-0.37709920613355097	-0.5448370019922353	0.35813810987765204	0.7582148346698157	2.6826	22.639	0.0	0.0	0.0
2021-10-01T23:22:41.000000	-2.2507	0.8654	-0.17938	-36.481	9.8137	14.628	-2.1277028924585766	1.1346576802822104	-0.17938	-35.003633650527334	14.209774802918961	14.628	-2.1277028924585766	1.1346576802822104	0.016619999999999996	-35.003633650527334	14.209774802918961	14.628	-0.7793569617095835	0.5003987559619353	-0.37709920613355097	-0.5448370019922353	0.35813810987765204	0.7582148346698157	2.6826	22.639	0.0	0.0	0.0
2021-10-01T23:22:41.000000	-2.2305	0.85993	-0.18742	-37.511	10.116	14.688	-2.1083253437438105	1.1267537884682457	-0.18742	-35.98883151317556	14.636002982927458	14.688	-2.1083253437438105	1.1267537884682457	0.008580000000000004	-35.98883151317556	14.636002982927458	14.688	-0.7793569617095835	0.5003987559619353	-0.37709920613355097	-0.5448370019922353	0.35813810987765204	0.7582148346698157	2.6826	22.639	0.0	0.0	0.0
2021-10-01T23:22:41.000000	-2.2169	0.85627	-0.19269	-38.174	10.314	14.725	-2.0952762830310054	1.12145495703919	-0.19269	-36.622574694863026	14.913748513340916	14.725	-2.0952762830310054	1.12145495703919	0.0033100000000000074	-36.622574694863026	14.913748513340916	14.725	-0.7793569617095835	0.5003987559619353	-0.37709920613355097	-0.5448370019922353	0.35813810987765204	0.7582148346698157	2.6826	22.639	0.0	0.0	0.0
2021-10-01T23:22:41.000000	-2.2078	0.85382	-0.19616	-38.606	10.443	14.749	-2.0865450523645244	1.1179083937662893	-0.19616	-37.035513091937695	15.094709504224044	14.749	-2.0865450523645244	1.1179083937662893	-0.00015999999999999348	-37.035513091937695	15.094709504224044	14.749	-0.7793569617095835	0.5003987559619353	-0.37709920613355097	-0.5448370019922353	0.35813810987765204	0.7582148346698157	2.6826	22.639	0.0	0.0	1.0
2021-10-01T23:22:41.000000	-2.1734	0.84448	-0.2091	-40.188	10.925	14.836	-2.053548695399011	1.1044237348160444	-0.2091	-38.54653284677727	15.766920260225877	14.836	-2.053548695399011	1.1044237348160444	-0.0131	-38.54653284677727	15.766920260225877	14.836	-0.7793569617095835	0.5003987559619353	-0.37709920613355097	-0.5448370019922353	0.35813810987765204	0.7582148346698157	2.6826	22.639	0.0	0.0	0.0
2021-10-01T23:22:41.000000	-2.1388	0.83506	-0.22166	-41.69	11.393	14.916	-2.020363647889208	1.0908351726488337	-0.22166	-39.97987084085591	16.415434095645452	14.916	-2.020363647889208	1.0908351726488337	-0.02565999999999999	-39.97987084085591	16.415434095645452	14.916	-0.7793569617095835	0.5003987559619353	-0.37709920613355097	-0.5448370019922353	0.35813810987765204	0.7582148346698157	2.6826	22.639	0.0	0.0	0.0
2021-10-01T23:22:41.000000	-2.1042	0.82556	-0.23388	-43.129	11.854	14.993	-1.9871884027929405	1.0771672132984933	-0.23388	-41.35154126440436	17.049281276882695	14.993	-1.9871884027929405	1.0771672132984933	-0.03788	-41.35154126440436	17.049281276882695	14.993	-0.7793569617095835	0.5003987559619353	-0.37709920613355097	-0.5448370019922353	0.35813810987765204	0.7582148346698157	2.6826	22.639	0.0	0.0	0.0
2021-10-01T23:22:41.000000	-2.0694	0.81598	-0.2458	-44.519	12.31	15.068	-1.9538244671523832	1.0633953507311873	-0.2458	-42.675193564131916	17.672162155884408	15.068	-1.9538244671523832	1.0633953507311873	-0.04979999999999998	-42.675193564131916	17.672162155884408	15.068	-0.7793569617095835	0.5003987559619353	-0.37709920613355097	-0.5448370019922353	0.35813810987765204	0.7582148346698157	2.6826	22.639	0.0	0.0	0.0
2021-10-01T23:22:41.000000	-2.0346	0.80632	-0.25744	-45.874	12.764	15.143	-1.920470333925361	1.0495440909807516	-0.25744	-43.9643546565787	18.288769549386497	15.143	-1.920470333925361	1.0495440909807516	-0.061439999999999995	-43.9643546565787	18.288769549386497	15.143	-0.7793569617095835	0.5003987559619353	-0.37709920613355097	-0.5448370019922353	0.35813810987765204	0.7582148346698157	2.6826	22.639	0.0	0.0	0.0
2021-10-01T23:22:41.000000	-1.9997	0.79658	-0.26882	-47.202	13.221	15.22	-1.8870267566329613	1.035601181030268	-0.26882	-45.226351609211726	18.905046022688015	15.22	-1.8870267566329613	1.035601181030268	-0.07282	-45.226351609211726	18.905046022688015	15.22	-0.7793569617095835	0.5003987559619353	-0.37709920613355097	-0.5448370019922353	0.35813810987765204	0.7582148346698157	2.6826	22.639	0.0	0.0	0.0
2021-10-01T23:22:41.000000	-1.9647	0.78676	-0.27996	-48.514	13.682	15.302	-1.8534937352751844	1.021566620879737	-0.27996	-46.47197900454213	19.523331872439087	15.302	-1.8534937352751844	1.021566620879737	-0.08395999999999998	-46.47197900454213	19.523331872439087	15.302	-0.7793569617095835	0.5003987559619353	-0.37709920613355097	-0.5448370019922353	0.35813810987765204	0.7582148346698157	2.6826	22.639	0.0	0.0	0.0
2021-10-01T23:22:41.000000	-1.9298	0.77685	-0.29089	-49.816	14.151	15.39	-1.8200709881115456	1.0074549919151035	-0.29089	-47.70670151062788	20.14833213881128	15.39	-1.8200709881115456	1.0074549919151035	-0.09488999999999997	-47.70670151062788	20.14833213881128	15.39	-0.7793569617095835	0.5003987559619353	-0.37709920613355097	-0.5448370019922353	0.35813810987765204	0.7582148346698157	2.6826	22.639	0.0	0.0	0.0
2021-10-01T23:22:41.000000	-1.8947	0.76687	-0.3016	-51.115	14.628	15.486	-1.7864583251019261	0.9932493843813952	-0.3016	-48.93746638099282	20.780904532988878	15.486	-1.7864583251019261	0.9932493843813952	-0.10559999999999997	-48.93746638099282	20.780904532988878	15.486	-0.7793569617095835	0.5003987559619353	-0.37709920613355097	-0.5448370019922353	0.35813810987765204	0.7582148346698157	2.6826	22.639	0.0	0.0	0.0
2021-10-01T23:22:41.000000	-1.8597	0.75679	-0.31213	-52.416	15.117	15.594	-1.7529571615881367	0.978956783385693	-0.31213	-50.1687458189058	21.42563156497426	15.594	-1.7529571615881367	0.978956783385693	-0.11613000000000001	-50.1687458189058	21.42563156497426	15.594	-0.7793569617095835	0.5003987559619353	-0.37709920613355097	-0.5448370019922353	0.35813810987765204	0.7582148346698157	2.6826	22.639	0.0	0.0	0.0
2021-10-01T23:22:41.000000	-1.8246	0.74663	-0.32248	-53.726	15.62	15.717	-1.71936655400897	0.9645725321899434	-0.32248	-51.4072420175523	22.08535587552994	15.717	-1.71936655400897	0.9645725321899434	-0.12647999999999998	-51.4072420175523	22.08535587552994	15.717	-0.7793569617095835	0.5003987559619353	-0.37709920613355097	-0.5448370019922353	0.35813810987765204	0.7582148346698157	2.6826	22.639	0.0	0.0	0.0
2021-10-01T23:22:41.000000	-1.7895	0.73638	-0.33267	-55.049	16.139	15.862	-1.6857869741450298	0.9500989591631731	-0.33267	-52.65667977575042	22.762552514910897	15.862	-1.6857869741450298	0.9500989591631731	-0.13667	-52.65667977575042	22.762552514910897	15.862	-0.7793569617095835	0.5003987559619353	-0.37709920613355097	-0.5448370019922353	0.35813810987765204	0.7582148346698157	2.6826	22.639	0.0	0.0	0.0
2021-10-01T23:22:41.000000	-1.7543	0.72604	-0.34272	-56.39	16.676	16.034	-1.6521191755174038	0.9355238112884637	-0.34272	-53.92177635710739	23.459819063541268	16.034	-1.6521191755174038	0.9355238112884637	-0.14672000000000002	-53.92177635710739	23.459819063541268	16.034	-0.7793569617095835	0.5003987559619353	-0.37709920613355097	-0.5448370019922353	0.35813810987765204	0.7582148346698157	2.6826	22.639	0.0	0.0	0.0
2021-10-01T23:22:41.000000	-1.7192	0.7156	-0.35265	-57.756	17.235	16.245	-1.6185628763856084	0.9208616699517609	-0.35265	-55.2089888944703	24.181983091761815	16.245	-1.6185628763856084	0.9208616699517609	-0.15665	-55.2089888944703	24.181983091761815	16.245	-0.7793569617095835	0.5003987559619353	-0.37709920613355097	-0.5448370019922353	0.35813810987765204	0.7582148346698157	2.6826	22.639	0.0	0.0	0.0
2021-10-01T23:22:41.000000	-1.6841	0.70507	-0.36249	-59.155	17.82	16.504	-1.585017604969039	0.9061102067840373	-0.36249	-56.52576698547539	24.933994700082458	16.504	-1.585017604969039	0.9061102067840373	-0.16648999999999997	-56.52576698547539	24.933994700082458	16.504	-0.7793569617095835	0.5003987559619353	-0.37709920613355097	-0.5448370019922353	0.35813810987765204	0.7582148346698157	2.6826	22.639	0.0	0.0	0.0
2021-10-01T23:22:41.000000	-1.649	0.69444	-0.37226	-60.598	18.435	16.824	-1.551484586569388	0.8912594971374018	-0.37226	-57.882537622126215	25.721171579520693	16.824	-1.551484586569388	0.8912594971374018	-0.17625999999999997	-57.882537622126215	25.721171579520693	16.824	-0.7793569617095835	0.5003987559619353	-0.37709920613355097	-0.5448370019922353	0.35813810987765204	0.7582148346698157	2.6826	22.639	0.0	0.0	0.0
2021-10-01T23:22:41.000000	-1.6139	0.68371	-0.382	-62.1	19.087	17.221	-1.5179638211866553	0.8763095410118547	-0.382	-59.29333006507528	26.55229893613808	17.221	-1.5179638211866553	0.8763095410118547	-0.186	-59.29333006507528	26.55229893613808	17.221	-0.7793569617095835	0.5003987559619353	-0.37709920613355097	-0.5448370019922353	0.35813810987765204	0.7582148346698157	2.6826	22.639	0.0	0.0	0.0
2021-10-01T23:22:41.000000	-1.5788	0.67288	-0.39173	-63.677	19.785	17.709	-1.4844553088208408	0.8612603384073956	-0.39173	-60.77292097942585	27.4382694357436	17.709	-1.4844553088208408	0.8612603384073956	-0.19573000000000002	-60.77292097942585	27.4382694357436	17.709	-0.7793569617095835	0.5003987559619353	-0.37709920613355097	-0.5448370019922353	0.35813810987765204	0.7582148346698157	2.6826	22.639	0.0	0.0	0.0
2021-10-01T23:22:41.000000	-1.5438	0.66193	-0.4015	-65.353	20.538	18.302	-1.4510607465542404	0.8461042930451605	-0.4015	-62.3440267485941	28.390955985499716	18.302	-1.4510607465542404	0.8461042930451605	-0.20550000000000002	-62.3440267485941	28.390955985499716	18.302	-0.7793569617095835	0.5003987559619353	-0.37709920613355097	-0.5448370019922353	0.35813810987765204	0.7582148346698157	2.6826	22.639	0.0	0.0	0.0
2021-10-01T23:22:41.000000	-1.5088	0.65088	-0.41134	-67.158	21.36	19.015	-1.4176784373045577	0.8308490012040135	-0.41134	-64.03470589388508	29.427928997529545	19.015	-1.4176784373045577	0.8308490012040135	-0.21533999999999998	-64.03470589388508	29.427928997529545	19.015	-0.7793569617095835	0.5003987559619353	-0.37709920613355097	-0.5448370019922353	0.35813810987765204	0.7582148346698157	2.6826	22.639	0.0	0.0	0.0
2021-10-01T23:22:41.000000	-1.4739	0.63971	-0.42129	-69.127	22.266	19.855	-1.3844100781540891	0.8154868666050906	-0.42129	-65.87785673038015	30.568363999591256	19.855	-1.3844100781540891	0.8154868666050906	-0.22529	-65.87785673038015	30.568363999591256	19.855	-0.7793569617095835	0.5003987559619353	-0.37709920613355097	-0.5448370019922353	0.35813810987765204	0.7582148346698157	2.6826	22.639	0.0	0.0	0.0
2021-10-01T23:22:41.000000	-1.4391	0.62842	-0.43138	-71.3	23.275	20.828	-1.3512556691028341	0.8000178892483917	-0.43138	-67.91084977642961	31.836019029445417	20.828	-1.3512556691028341	0.8000178892483917	-0.23537999999999998	-67.91084977642961	31.836019029445417	20.828	-0.7793569617095835	0.5003987559619353	-0.37709920613355097	-0.5448370019922353	0.35813810987765204	0.7582148346698157	2.6826	22.639	0.0	0.0	0.0
2021-10-01T23:22:41.000000	-1.4044	0.617	-0.44162	-73.724	24.408	21.93	-1.3182164354524848	0.7844321444860256	-0.44162	-70.17775774356919	33.25749476561507	21.93	-1.3182164354524848	0.7844321444860256	-0.24562	-70.17775774356919	33.25749476561507	21.93	-0.7793569617095835	0.5003987559619353	-0.37709920613355097	-0.5448370019922353	0.35813810987765204	0.7582148346698157	2.6826	22.639	0.0	0.0	0.0
2021-10-01T23:22:41.000000	-1.3697	0.60545	-0.45201	-76.452	25.688	23.148	-1.2851931307241289	0.7687173793010742	-0.45201	-72.72836307173098	34.86211199721663	23.148	-1.2851931307241289	0.7687173793010742	-0.25601	-72.72836307173098	34.86211199721663	23.148	-0.7793569617095835	0.5003987559619353	-0.37709920613355097	-0.5448370019922353	0.35813810987765204	0.7582148346698157	2.6826	22.639	0.0	0.0	0.0
2021-10-01T23:22:41.000000	-1.3352	0.59375	-0.46256	-79.536	27.139	24.461	-1.2523866984789744	0.7528782504315914	-0.46256	-75.61133320588878	36.680061447986425	24.461	-1.2523866984789744	0.7528782504315914	-0.26656	-75.61133320588878	36.680061447986425	24.461	-0.7793569617095835	0.5003987559619353	-0.37709920613355097	-0.5448370019922353	0.35813810987765204	0.7582148346698157	2.6826	22.639	0.0	0.0	0.0
2021-10-01T23:22:41.000000	-1.3007	0.5819	-0.47322	-83.034	28.79	25.837	-1.2195986457591972	0.7368902518437408	-0.47322	-78.88067772890516	38.74723134662148	25.837	-1.2195986457591972	0.7368902518437408	-0.27721999999999997	-78.88067772890516	38.74723134662148	25.837	-0.7793569617095835	0.5003987559619353	-0.37709920613355097	-0.5448370019922353	0.35813810987765204	0.7582148346698157	2.6826	22.639	0.0	0.0	0.0
2021-10-01T23:22:41.000000	-1.2663	0.56988	-0.48396	-87.001	30.666	27.234	-1.1869306696470932	0.7207457872586585	-0.48396	-82.58791894995207	41.09517247215479	27.234	-1.1869306696470932	0.7207457872586585	-0.28796	-82.58791894995207	41.09517247215479	27.234	-0.7793569617095835	0.5003987559619353	-0.37709920613355097	-0.5448370019922353	0.35813810987765204	0.7582148346698157	2.6826	22.639	0.0	0.0	0.0
2021-10-01T23:22:41.000000	-1.232	0.55768	-0.4947	-91.495	32.796	28.606	-1.1543839954443533	0.7044349320284529	-0.4947	-86.78706645189209	43.75977305328338	28.606	-1.1543839954443533	0.7044349320284529	-0.29869999999999997	-86.78706645189209	43.75977305328338	28.606	-0.7793569617095835	0.5003987559619353	-0.37709920613355097	-0.5448370019922353	0.35813810987765204	0.7582148346698157	2.6826	22.639	0.0	0.0	0.0
2021-10-01T23:22:41.000000	-1.1978	0.5453	-0.50537	-96.572	35.21	29.896	-1.1219586231509784	0.6879576861531242	-0.50537	-91.5300223578404	46.77766872315504	29.896	-1.1219586231509784	0.6879576861531242	-0.30937	-91.5300223578404	46.77766872315504	29.896	-0.7793569617095835	0.5003987559619353	-0.37709920613355097	-0.5448370019922353	0.35813810987765204	0.7582148346698157	2.6826	22.639	0.0	0.0	0.0
2021-10-01T23:22:41.000000	-1.1635	0.5327	-0.51588	-102.29	37.937	31.046	-1.0894609610159118	0.6712498450072713	-0.51588	-96.87079625065958	50.18474771046676	31.046	-1.0894609610159118	0.6712498450072713	-0.31988	-96.87079625065958	50.18474771046676	31.046	-0.7793569617095835	0.5003987559619353	-0.37709920613355097	-0.5448370019922353	0.35813810987765204	0.7582148346698157	2.6826	22.639	0.0	0.0	0.0
2021-10-01T23:22:41.000000	-1.1293	0.51989	-0.52612	-108.72	41.013	31.99	-1.0570882766952854	0.6543458392726217	-0.52612	-102.87544204428646	54.025438389638786	31.99	-1.0570882766952854	0.6543458392726217	-0.33012	-102.87544204428646	54.025438389638786	31.99	-0.7793569617095835	0.5003987559619353	-0.37709920613355097	-0.5448370019922353	0.35813810987765204	0.7582148346698157	2.6826	22.639	0.0	0.0	0.0
2021-10-01T23:22:41.000000	-1.095	0.50686	-0.536	-115.91	44.471	32.659	-1.024643302532967	0.6372112382674477	-0.536	-109.58755455301572	58.338373546832784	32.659	-1.024643302532967	0.6372112382674477	-0.34	-109.58755455301572	58.338373546832784	32.659	-0.7793569617095835	0.5003987559619353	-0.37709920613355097	-0.5448370019922353	0.35813810987765204	0.7582148346698157	2.6826	22.639	0.0	0.0	0.0
2021-10-01T23:22:41.000000	-1.0607	0.49359	-0.5454	-123.96	48.353	32.978	-0.9922277356112529	0.6198384457128854	-0.5454	-117.10123398865356	63.177489720109996	32.978	-0.9922277356112529	0.6198384457128854	-0.3494	-117.10123398865356	63.177489720109996	32.978	-0.7793569617095835	0.5003987559619353	-0.37709920613355097	-0.5448370019922353	0.35813810987765204	0.7582148346698157	2.6826	22.639	0.0	0.0	0.0
2021-10-01T23:22:41.000000	-1.0263	0.48007	-0.55423	-132.93	52.705	32.861	-0.9597435547529222	0.6022052839441252	-0.55423	-125.4703918507647	68.5957920999208	32.861	-0.9597435547529222	0.6022052839441252	-0.35823	-125.4703918507647	68.5957920999208	32.861	-0.7793569617095835	0.5003987559619353	-0.37709920613355097	-0.5448370019922353	0.35813810987765204	0.7582148346698157	2.6826	22.639	0.0	0.0	0.0
2021-10-01T23:22:41.000000	-0.9919	0.46631	-0.56238	-142.94	57.58	32.216	-0.9272887811351954	0.5843339306259765	-0.56238	-134.80762981507667	74.6605849403904	32.216	-0.9272887811351954	0.5843339306259765	-0.36638	-134.80762981507667	74.6605849403904	32.216	-0.7793569617095835	0.5003987559619353	-0.37709920613355097	-0.5448370019922353	0.35813810987765204	0.7582148346698157	2.6826	22.639	0.0	0.0	0.0
2021-10-01T23:22:41.000000	-0.95739	0.4523	-0.56974	-154.09	63.038	30.936	-0.8947554689329612	0.566200982791938	-0.56974	-145.2048425503504	81.44366914578413	30.936	-0.8947554689329612	0.566200982791938	-0.37374	-145.2048425503504	81.44366914578413	30.936	-0.7793569617095835	0.5003987559619353	-0.37709920613355097	-0.5448370019922353	0.35813810987765204	0.7582148346698157	2.6826	22.639	0.0	0.0	0.0
2021-10-01T23:22:41.000000	-0.9228	0.43804	-0.57622	-166.52	69.153	28.894	-0.8621733920898931	0.5478101163470854	-0.57622	-156.79190789454296	89.03564133418234	28.894	-0.8621733920898931	0.5478101163470854	-0.38021999999999995	-156.79190789454296	89.03564133418234	28.894	-0.7793569617095835	0.5003987559619353	-0.37709920613355097	-0.5448370019922353	0.35813810987765204	0.7582148346698157	2.6826	22.639	0.0	0.0	0.0
2021-10-01T23:22:41.000000	-0.88814	0.42354	-0.58172	-180.4	76.01	25.945	-0.8295512499521905	0.5291724812410016	-0.58172	-169.727129797424	97.5416911414211	25.945	-0.8295512499521905	0.5291724812410016	-0.38572	-169.727129797424	97.5416911414211	25.945	-0.7793569617095835	0.5003987559619353	-0.37709920613355097	-0.5448370019922353	0.35813810987765204	0.7582148346698157	2.6826	22.639	0.0	0.0	0.0
2021-10-01T23:22:41.000000	-0.85343	0.40881	-0.58617	-195.92	83.708	21.912	-0.7969076665139441	0.5103004527249613	-0.58617	-184.18694608217695	107.08335331376783	21.912	-0.7969076665139441	0.5103004527249613	-0.39016999999999996	-184.18694608217695	107.08335331376783	21.912	-0.7793569617095835	0.5003987559619353	-0.37709920613355097	-0.5448370019922353	0.35813810987765204	0.7582148346698157	2.6826	22.639	0.0	0.0	0.0
2021-10-01T23:22:41.000000	-0.81869	0.39387	-0.58947	-213.31	92.369	16.58	-0.7642600404675524	0.49121633069813064	-0.58947	-200.38467496965887	117.80989049440697	16.58	-0.7642600404675524	0.49121633069813064	-0.39347000000000004	-200.38467496965887	117.80989049440697	16.58	-0.7793569617095835	0.5003987559619353	-0.37709920613355097	-0.5448370019922353	0.35813810987765204	0.7582148346698157	2.6826	22.639	0.0	0.0	0.0
2021-10-01T23:22:41.000000	-0.78393	0.37872	-0.59155	-232.84	102.14	9.6905	-0.7316182964609065	0.47192134046220147	-0.59155	-218.5702700180619	129.90027815301823	9.6905	-0.7316182964609065	0.47192134046220147	-0.39555	-218.5702700180619	129.90027815301823	9.6905	-0.7793569617095835	0.5003987559619353	-0.37709920613355097	-0.5448370019922353	0.35813810987765204	0.7582148346698157	2.6826	22.639	0.0	0.0	0.0
2021-10-01T23:22:41.000000	-0.74921	0.36339	-0.59234	-254.86	113.18	0.9218	-0.6990383064762783	0.45245260777099827	-0.59234	-239.07161160667752	143.5552037502853	0.9218	-0.6990383064762783	0.45245260777099827	-0.39633999999999997	-239.07161160667752	143.5552037502853	0.9218	-0.7793569617095835	0.5003987559619353	-0.37709920613355097	-0.5448370019922353	0.35813810987765204	0.7582148346698157	2.6826	22.639	0.0	0.0	0.0
2021-10-01T23:22:41.000000	-0.71455	0.34791	-0.59178	-279.77	125.72	-10.124	-0.6665362439043745	0.43284235717157826	-0.59178	-262.257381182072	159.05293872016756	-10.124	-0.6665362439043745	0.43284235717157826	-0.39577999999999997	-262.257381182072	159.05293872016756	-10.124	-0.7793569617095835	0.5003987559619353	-0.37709920613355097	-0.5448370019922353	0.35813810987765204	0.7582148346698157	2.6826	22.639	0.0	0.0	0.0
