# Supplementary material for: Direct evidence of substorm-related impulsive injections of electrons at Mercury
Source: Nat Commun. 2023 Jul 18;14:4019. doi: 10.1038/s41467-023-39565-4 (PMC10354196; doi:10.1038/s41467-023-39565-4)
Supplement: Supplementary file 3 — SourceDatafile [file 41467_2023_39565_MOESM3_ESM.zip › SourceDataFile/FieldLinetracing/Final_KT17tracing_001019.txt]

2021-10-01T23:31:59.000000	-0.57299	-0.19779	0.56298	499.6	165.2	-122.13	-0.5929076416796373	-0.12609104899988272	0.56298	516.0773925925703	102.73911063881224	-122.13	-0.5929076416796373	-0.12609104899988272	0.75898	516.0773925925703	102.73911063881224	-122.13	-0.9094681882093899	-0.1853615687199776	-0.3721675744564522	-0.6417296741550919	-0.13592808084329405	0.7547890977929257	2.8197	0.96686	0.0	0.0	0.0
2021-10-01T23:31:59.000000	-0.60828	-0.20941	0.57079	446.21	146.33	-88.763	-0.6293555246535312	-0.13329940017899022	0.57079	460.77755320905777	90.55318580079839	-88.763	-0.6293555246535312	-0.13329940017899022	0.7667900000000001	460.77755320905777	90.55318580079839	-88.763	-0.9094681882093899	-0.1853615687199776	-0.3721675744564522	-0.6417296741550919	-0.13592808084329405	0.7547890977929257	2.8197	0.96686	0.0	0.0	0.0
2021-10-01T23:31:59.000000	-0.64387	-0.22103	0.57709	400.24	130.1	-62.038	-0.6661011470641606	-0.14047099230734292	0.57709	413.1652822074467	80.07819415072342	-62.038	-0.6661011470641606	-0.14047099230734292	0.77309	413.1652822074467	80.07819415072342	-62.038	-0.9094681882093899	-0.1853615687199776	-0.3721675744564522	-0.6417296741550919	-0.13592808084329405	0.7547890977929257	2.8197	0.96686	0.0	0.0	0.0
2021-10-01T23:31:59.000000	-0.6797	-0.23262	0.58188	360.43	116.06	-40.606	-0.7030812851191028	-0.14758340325141828	0.58188	371.9349353773154	71.02191454665393	-40.606	-0.7030812851191028	-0.14758340325141828	0.7778799999999999	371.9349353773154	71.02191454665393	-40.606	-0.9094681882093899	-0.1853615687199776	-0.3721675744564522	-0.6417296741550919	-0.13592808084329405	0.7547890977929257	2.8197	0.96686	0.0	0.0	0.0
2021-10-01T23:31:59.000000	-0.71572	-0.24416	0.58519	325.74	103.85	-23.424	-0.7402438649755186	-0.15462291022389305	0.58519	336.010238477075	63.15449104045702	-23.424	-0.7402438649755186	-0.15462291022389305	0.78119	336.010238477075	63.15449104045702	-23.424	-0.9094681882093899	-0.1853615687199776	-0.3721675744564522	-0.6417296741550919	-0.13592808084329405	0.7547890977929257	2.8197	0.96686	0.0	0.0	0.0
2021-10-01T23:31:59.000000	-0.75187	-0.25563	0.58708	295.37	93.186	-9.6804	-0.7775268881426771	-0.16157701573913583	0.58708	304.5624211073829	56.29208776736905	-9.6804	-0.7775268881426771	-0.16157701573913583	0.78308	304.5624211073829	56.29208776736905	-9.6804	-0.9094681882093899	-0.1853615687199776	-0.3721675744564522	-0.6417296741550919	-0.13592808084329405	0.7547890977929257	2.8197	0.96686	0.0	0.0	0.0
2021-10-01T23:31:59.000000	-0.78809	-0.26699	0.58758	268.67	83.827	1.2631	-0.8148659055264635	-0.16841337301573275	0.58758	276.916851384539	50.27516532318102	1.2631	-0.8148659055264635	-0.16841337301573275	0.7835799999999999	276.916851384539	50.27516532318102	1.2631	-0.9094681882093899	-0.1853615687199776	-0.3721675744564522	-0.6417296741550919	-0.13592808084329405	0.7547890977929257	2.8197	0.96686	0.0	0.0	0.0
2021-10-01T23:31:59.000000	-0.82434	-0.27824	0.58676	245.08	75.586	9.9118	-0.8522212185353137	-0.17513688326045118	0.58676	252.49483588499965	44.98674968707001	9.9118	-0.8522212185353137	-0.17513688326045118	0.7827599999999999	252.49483588499965	44.98674968707001	9.9118	-0.9094681882093899	-0.1853615687199776	-0.3721675744564522	-0.6417296741550919	-0.13592808084329405	0.7547890977929257	2.8197	0.96686	0.0	0.0	0.0
2021-10-01T23:31:59.000000	-0.86059	-0.28935	0.58467	224.18	68.304	16.669	-0.8895593773204783	-0.18172144843469296	0.58467	230.86005710043526	40.32050162862279	16.669	-0.8895593773204783	-0.18172144843469296	0.78067	230.86005710043526	40.32050162862279	16.669	-0.9094681882093899	-0.1853615687199776	-0.3721675744564522	-0.6417296741550919	-0.13592808084329405	0.7547890977929257	2.8197	0.96686	0.0	0.0	0.0
2021-10-01T23:31:59.000000	-0.89679	-0.30031	0.5814	205.6	61.852	21.861	-0.9268295333408096	-0.1881632703990262	0.5814	211.62949666704733	36.193729352640574	21.861	-0.9268295333408096	-0.1881632703990262	0.7774000000000001	211.62949666704733	36.193729352640574	21.861	-0.9094681882093899	-0.1853615687199776	-0.3721675744564522	-0.6417296741550919	-0.13592808084329405	0.7547890977929257	2.8197	0.96686	0.0	0.0	0.0
2021-10-01T23:31:59.000000	-0.93292	-0.31111	0.57701	189.05	56.122	25.751	-0.9640106119988333	-0.19445487510894313	0.57701	194.50210653771984	32.5347804109615	25.751	-0.9640106119988333	-0.19445487510894313	0.77301	194.50210653771984	32.5347804109615	25.751	-0.9094681882093899	-0.1853615687199776	-0.3721675744564522	-0.6417296741550919	-0.13592808084329405	0.7547890977929257	2.8197	0.96686	0.0	0.0	0.0
2021-10-01T23:31:59.000000	-0.96897	-0.32174	0.5716	174.26	51.025	28.555	-1.0010914633449666	-0.20058756321824456	0.5716	179.19901603433345	29.28840858303329	28.555	-1.0010914633449666	-0.20058756321824456	0.7676000000000001	179.19901603433345	29.28840858303329	28.555	-0.9094681882093899	-0.1853615687199776	-0.3721675744564522	-0.6417296741550919	-0.13592808084329405	0.7547890977929257	2.8197	0.96686	0.0	0.0	0.0
2021-10-01T23:31:59.000000	-1.0049	-0.33219	0.56524	161.03	46.484	30.452	-1.0380311634859527	-0.2065563112858065	0.56524	165.51229737603748	26.402700113930308	30.452	-1.0380311634859527	-0.2065563112858065	0.7612399999999999	165.51229737603748	26.402700113930308	30.452	-0.9094681882093899	-0.1853615687199776	-0.3721675744564522	-0.6417296741550919	-0.13592808084329405	0.7547890977929257	2.8197	0.96686	0.0	0.0	0.0
2021-10-01T23:31:59.000000	-1.0408	-0.34246	0.55805	149.19	42.435	31.592	-1.0749190342528125	-0.21235009159640264	0.55805	153.26538961785405	23.834967385909984	31.592	-1.0749190342528125	-0.21235009159640264	0.7540500000000001	153.26538961785405	23.834967385909984	31.592	-0.9094681882093899	-0.1853615687199776	-0.3721675744564522	-0.6417296741550919	-0.13592808084329405	0.7547890977929257	2.8197	0.96686	0.0	0.0	0.0
2021-10-01T23:31:59.000000	-1.0765	-0.35255	0.55012	138.59	38.825	32.102	-1.111586356631396	-0.21798973427879384	0.55012	142.30292894244874	21.550989290526417	32.102	-1.111586356631396	-0.21798973427879384	0.7461200000000001	142.30292894244874	21.550989290526417	32.102	-0.9094681882093899	-0.1853615687199776	-0.3721675744564522	-0.6417296741550919	-0.13592808084329405	0.7547890977929257	2.8197	0.96686	0.0	0.0	0.0
2021-10-01T23:31:59.000000	-1.1121	-0.36245	0.54156	129.1	35.607	32.091	-1.1481311517989226	-0.2234530616681709	0.54156	132.49013600928453	19.520048904684757	32.091	-1.1481311517989226	-0.2234530616681709	0.73756	132.49013600928453	19.520048904684757	32.091	-0.9094681882093899	-0.1853615687199776	-0.3721675744564522	-0.6417296741550919	-0.13592808084329405	0.7547890977929257	2.8197	0.96686	0.0	0.0	0.0
2021-10-01T23:31:59.000000	-1.1477	-0.37218	0.53246	120.62	32.741	31.656	-1.1846551168376882	-0.22874767004339774	0.53246	123.72286313268229	17.71470065373851	31.656	-1.1846551168376882	-0.22874767004339774	0.7284600000000001	123.72286313268229	17.71470065373851	31.656	-0.9094681882093899	-0.1853615687199776	-0.3721675744564522	-0.6417296741550919	-0.13592808084329405	0.7547890977929257	2.8197	0.96686	0.0	0.0	0.0
2021-10-01T23:31:59.000000	-1.1832	-0.38174	0.52295	113.05	30.193	30.882	-1.221059005268781	-0.23388581242139272	0.52295	115.89769780797796	16.113453751775904	30.882	-1.221059005268781	-0.23388581242139272	0.71895	115.89769780797796	16.113453751775904	30.882	-0.9094681882093899	-0.1853615687199776	-0.3721675744564522	-0.6417296741550919	-0.13592808084329405	0.7547890977929257	2.8197	0.96686	0.0	0.0	0.0
2021-10-01T23:31:59.000000	-1.2186	-0.39113	0.51312	106.32	27.932	29.848	-1.2573428170922007	-0.23886748880215575	0.51312	108.94136906468856	14.69411890217702	29.848	-1.2573428170922007	-0.23886748880215575	0.70912	108.94136906468856	14.69411890217702	29.848	-0.9094681882093899	-0.1853615687199776	-0.3721675744564522	-0.6417296741550919	-0.13592808084329405	0.7547890977929257	2.8197	0.96686	0.0	0.0	0.0
2021-10-01T23:31:59.000000	-1.2541	-0.40036	0.50308	100.34	25.93	28.624	-1.2937062705674636	-0.24367811779974155	0.50308	102.76112422705636	13.439934806072973	28.624	-1.2937062705674636	-0.24367811779974155	0.6990799999999999	102.76112422705636	13.439934806072973	28.624	-0.9094681882093899	-0.1853615687199776	-0.3721675744564522	-0.6417296741550919	-0.13592808084329405	0.7547890977929257	2.8197	0.96686	0.0	0.0	0.0
2021-10-01T23:31:59.000000	-1.2895	-0.40945	0.49294	95.05	24.163	27.278	-1.3299533233401286	-0.24836205474376905	0.49294	97.29447468367381	12.33443411867587	27.278	-1.3299533233401286	-0.24836205474376905	0.68894	97.29447468367381	12.33443411867587	27.278	-0.9094681882093899	-0.1853615687199776	-0.3721675744564522	-0.6417296741550919	-0.13592808084329405	0.7547890977929257	2.8197	0.96686	0.0	0.0	0.0
2021-10-01T23:31:59.000000	-1.325	-0.41839	0.48276	90.382	22.605	25.869	-1.3662812430663283	-0.2528848689525105	0.48276	92.47074704448214	11.360144806973034	25.869	-1.3662812430663283	-0.2528848689525105	0.67876	92.47074704448214	11.360144806973034	25.869	-0.9094681882093899	-0.1853615687199776	-0.3721675744564522	-0.6417296741550919	-0.13592808084329405	0.7547890977929257	2.8197	0.96686	0.0	0.0	0.0
2021-10-01T23:31:59.000000	-1.3605	-0.4272	0.47264	86.271	21.236	24.452	-1.4025932338705345	-0.25727866273866656	0.47264	88.22298049480499	10.505182036178962	24.452	-1.4025932338705345	-0.25727866273866656	0.66864	88.22298049480499	10.505182036178962	24.452	-0.9094681882093899	-0.1853615687199776	-0.3721675744564522	-0.6417296741550919	-0.13592808084329405	0.7547890977929257	2.8197	0.96686	0.0	0.0	0.0
2021-10-01T23:31:59.000000	-1.3961	-0.43589	0.46263	82.655	20.033	23.074	-1.43898976753335	-0.26154110773321015	0.46263	84.4868240238258	9.75431598663323	23.074	-1.43898976753335	-0.26154110773321015	0.65863	84.4868240238258	9.75431598663323	23.074	-0.9094681882093899	-0.1853615687199776	-0.3721675744564522	-0.6417296741550919	-0.13592808084329405	0.7547890977929257	2.8197	0.96686	0.0	0.0	0.0
2021-10-01T23:31:59.000000	-1.4317	-0.44447	0.45277	79.47	18.974	21.774	-1.475372822877556	-0.2656943816009506	0.45277	81.196064221319	9.093554363802916	21.774	-1.475372822877556	-0.2656943816009506	0.6487700000000001	81.196064221319	9.093554363802916	21.774	-0.9094681882093899	-0.1853615687199776	-0.3721675744564522	-0.6417296741550919	-0.13592808084329405	0.7547890977929257	2.8197	0.96686	0.0	0.0	0.0
2021-10-01T23:31:59.000000	-1.4674	-0.45293	0.44308	76.655	18.041	20.579	-1.5118404210803718	-0.2697163066770787	0.44308	78.28795519210306	8.51250714180402	20.579	-1.5118404210803718	-0.2697163066770787	0.63908	78.28795519210306	8.51250714180402	20.579	-0.9094681882093899	-0.1853615687199776	-0.3721675744564522	-0.6417296741550919	-0.13592808084329405	0.7547890977929257	2.8197	0.96686	0.0	0.0	0.0
2021-10-01T23:31:59.000000	-1.5032	-0.4613	0.43357	74.151	17.213	19.508	-1.548396238046873	-0.27363665690526784	0.43357	75.70136838006712	7.997561840046819	19.508	-1.548396238046873	-0.27363665690526784	0.62957	75.70136838006712	7.997561840046819	19.508	-0.9094681882093899	-0.1853615687199776	-0.3721675744564522	-0.6417296741550919	-0.13592808084329405	0.7547890977929257	2.8197	0.96686	0.0	0.0	0.0
2021-10-01T23:31:59.000000	-1.5391	-0.46957	0.42422	71.906	16.475	18.569	-1.5850390484753678	-0.2774455076376269	0.42422	73.38285766363933	7.540203055492018	18.569	-1.5850390484753678	-0.2774455076376269	0.62022	73.38285766363933	7.540203055492018	18.569	-0.9094681882093899	-0.1853615687199776	-0.3721675744564522	-0.6417296741550919	-0.13592808084329405	0.7547890977929257	2.8197	0.96686	0.0	0.0	0.0
2021-10-01T23:31:59.000000	-1.575	-0.47775	0.41502	69.87	15.809	17.763	-1.621670831188636	-0.2811650365389653	0.41502	71.28059426031844	7.128692930394614	17.763	-1.621670831188636	-0.2811650365389653	0.61102	71.28059426031844	7.128692930394614	17.763	-0.9094681882093899	-0.1853615687199776	-0.3721675744564522	-0.6417296741550919	-0.13592808084329405	0.7547890977929257	2.8197	0.96686	0.0	0.0	0.0
2021-10-01T23:31:59.000000	-1.611	-0.48584	0.40594	68.002	15.205	17.081	-1.6583908326655898	-0.28478299059236467	0.40594	69.35266181205877	6.758130553799903	17.081	-1.6583908326655898	-0.28478299059236467	0.60194	69.35266181205877	6.758130553799903	17.081	-0.9094681882093899	-0.1853615687199776	-0.3721675744564522	-0.6417296741550919	-0.13592808084329405	0.7547890977929257	2.8197	0.96686	0.0	0.0	0.0
2021-10-01T23:31:59.000000	-1.647	-0.49384	0.39693	66.266	14.649	16.514	-1.6950998064273175	-0.28831162281474343	0.39693	67.56161616408353	6.41903250475079	16.514	-1.6950998064273175	-0.28831162281474343	0.59293	67.56161616408353	6.41903250475079	16.514	-0.9094681882093899	-0.1853615687199776	-0.3721675744564522	-0.6417296741550919	-0.13592808084329405	0.7547890977929257	2.8197	0.96686	0.0	0.0	0.0
2021-10-01T23:31:59.000000	-1.683	-0.50177	0.38797	64.635	14.134	16.047	-1.7318002030772022	-0.29177078250188393	0.38797	65.8798030559022	6.10775984429138	16.047	-1.7318002030772022	-0.29177078250188393	0.58397	65.8798030559022	6.10775984429138	16.047	-0.9094681882093899	-0.1853615687199776	-0.3721675744564522	-0.6417296741550919	-0.13592808084329405	0.7547890977929257	2.8197	0.96686	0.0	0.0	0.0
2021-10-01T23:31:59.000000	-1.7191	-0.50961	0.37902	63.087	13.653	15.664	-1.768588818490772	-0.2951283673410855	0.37902	64.28453055096993	5.820060982619852	15.664	-1.768588818490772	-0.2951283673410855	0.5750200000000001	64.28453055096993	5.820060982619852	15.664	-0.9094681882093899	-0.1853615687199776	-0.3721675744564522	-0.6417296741550919	-0.13592808084329405	0.7547890977929257	2.8197	0.96686	0.0	0.0	0.0
2021-10-01T23:31:59.000000	-1.7551	-0.51737	0.37005	61.603	13.198	15.352	-1.8052683850118956	-0.2984188080140758	0.37005	62.75596157693998	5.550324274637728	15.352	-1.8052683850118956	-0.2984188080140758	0.5660499999999999	62.75596157693998	5.550324274637728	15.352	-0.9094681882093899	-0.1853615687199776	-0.3721675744564522	-0.6417296741550919	-0.13592808084329405	0.7547890977929257	2.8197	0.96686	0.0	0.0	0.0
2021-10-01T23:31:59.000000	-1.7912	-0.52507	0.36103	60.171	12.767	15.096	-1.84203984620178	-0.3016374477828009	0.36103	61.28194149600458	5.298035152796957	15.096	-1.84203984620178	-0.3016374477828009	0.55703	61.28194149600458	5.298035152796957	15.096	-0.9094681882093899	-0.1853615687199776	-0.3721675744564522	-0.6417296741550919	-0.13592808084329405	0.7547890977929257	2.8197	0.96686	0.0	0.0	0.0
2021-10-01T23:31:59.000000	-1.8273	-0.53268	0.35194	58.781	12.356	14.884	-1.878800279676438	-0.3047667657205051	0.35194	59.852055539595796	5.060449059632895	14.884	-1.878800279676438	-0.3047667657205051	0.54794	59.852055539595796	5.060449059632895	14.884	-0.9094681882093899	-0.1853615687199776	-0.3721675744564522	-0.6417296741550919	-0.13592808084329405	0.7547890977929257	2.8197	0.96686	0.0	0.0	0.0
2021-10-01T23:31:59.000000	-1.8633	-0.54023	0.34276	57.425	11.962	14.706	-1.9154541148620334	-0.3078487887877805	0.34276	58.45799639889316	4.835568842131645	14.706	-1.9154541148620334	-0.3078487887877805	0.53876	58.45799639889316	4.835568842131645	14.706	-0.9094681882093899	-0.1853615687199776	-0.3721675744564522	-0.6417296741550919	-0.13592808084329405	0.7547890977929257	2.8197	0.96686	0.0	0.0	0.0
2021-10-01T23:31:59.000000	-1.8994	-0.5477	0.33347	56.099	11.583	14.553	-1.952197394113006	-0.31083916165500824	0.33347	57.0955491544018	4.621899691391696	14.553	-1.952197394113006	-0.31083916165500824	0.52947	57.0955491544018	4.621899691391696	14.553	-0.9094681882093899	-0.1853615687199776	-0.3721675744564522	-0.6417296741550919	-0.13592808084329405	0.7547890977929257	2.8197	0.96686	0.0	0.0	0.0
2021-10-01T23:31:59.000000	-1.9354	-0.55511	0.32406	54.796	11.217	14.42	-1.9888340750749158	-0.31378223965180707	0.32406	55.75752149225956	4.4183143890190895	14.42	-1.9888340750749158	-0.31378223965180707	0.52006	55.75752149225956	4.4183143890190895	14.42	-0.9094681882093899	-0.1853615687199776	-0.3721675744564522	-0.6417296741550919	-0.13592808084329405	0.7547890977929257	2.8197	0.96686	0.0	0.0	0.0
2021-10-01T23:31:59.000000	-1.9714	-0.56245	0.31451	53.513	10.863	14.301	-2.025462178924983	-0.31665584511336764	0.31451	54.440813487929866	4.224188060732257	14.301	-2.025462178924983	-0.31665584511336764	0.51051	54.440813487929866	4.224188060732257	14.301	-0.9094681882093899	-0.1853615687199776	-0.3721675744564522	-0.6417296741550919	-0.13592808084329405	0.7547890977929257	2.8197	0.96686	0.0	0.0	0.0
2021-10-01T23:31:59.000000	-2.0074	-0.56973	0.30482	52.246	10.519	14.193	-2.0620829309648987	-0.31946990268758096	0.30482	53.1412102219179	4.038025897629692	14.193	-2.0620829309648987	-0.31946990268758096	0.50082	53.1412102219179	4.038025897629692	14.193	-0.9094681882093899	-0.1853615687199776	-0.3721675744564522	-0.6417296741550919	-0.13592808084329405	0.7547890977929257	2.8197	0.96686	0.0	0.0	0.0
2021-10-01T23:31:59.000000	-2.0434	-0.57694	0.29497	50.99	10.185	14.093	-2.0986951058929724	-0.32221448772655614	0.29497	51.85374937027807	3.8604405505573034	14.093	-2.0986951058929724	-0.32221448772655614	0.49097	51.85374937027807	3.8604405505573034	14.093	-0.9094681882093899	-0.1853615687199776	-0.3721675744564522	-0.6417296741550919	-0.13592808084329405	0.7547890977929257	2.8197	0.96686	0.0	0.0	0.0
2021-10-01T23:31:59.000000	-2.0793	-0.58408	0.28495	49.74	9.858	13.999	-2.13519945723029	-0.3249018532472113	0.28495	50.57310101855722	3.68906727599365	13.999	-2.13519945723029	-0.3249018532472113	0.48095	50.57310101855722	3.68906727599365	13.999	-0.9094681882093899	-0.1853615687199776	-0.3721675744564522	-0.6417296741550919	-0.13592808084329405	0.7547890977929257	2.8197	0.96686	0.0	0.0	0.0
2021-10-01T23:31:59.000000	-2.1152	-0.59117	0.27475	48.49	9.5374	13.909	-2.17169768205915	-0.32753959552841033	0.27475	49.29323685991913	3.5240457760803547	13.909	-2.17169768205915	-0.32753959552841033	0.47075	49.29323685991913	3.5240457760803547	13.909	-0.9094681882093899	-0.1853615687199776	-0.3721675744564522	-0.6417296741550919	-0.13592808084329405	0.7547890977929257	2.8197	0.96686	0.0	0.0	0.0
2021-10-01T23:31:59.000000	-2.151	-0.59819	0.26437	47.236	9.2218	13.82	-2.2080880832972545	-0.33012011829128957	0.26437	48.01001549297048	3.3644767207893818	13.82	-2.2080880832972545	-0.33012011829128957	0.46037	48.01001549297048	3.3644767207893818	13.82	-0.9094681882093899	-0.1853615687199776	-0.3721675744564522	-0.6417296741550919	-0.13592808084329405	0.7547890977929257	2.8197	0.96686	0.0	0.0	0.0
2021-10-01T23:31:59.000000	-2.1868	-0.60515	0.25379	45.97	8.9097	13.731	-2.244471132725209	-0.3326410931668215	0.25379	46.71531340414455	3.2098516542905156	13.731	-2.244471132725209	-0.3326410931668215	0.44979	46.71531340414455	3.2098516542905156	13.731	-0.9094681882093899	-0.1853615687199776	-0.3721675744564522	-0.6417296741550919	-0.13592808084329405	0.7547890977929257	2.8197	0.96686	0.0	0.0	0.0
2021-10-01T23:31:59.000000	-2.2225	-0.61206	0.243	44.685	8.5997	13.64	-2.2807488091657917	-0.3351246978198158	0.243	45.402011797680665	3.059638837063263	13.64	-2.2807488091657917	-0.3351246978198158	0.439	45.402011797680665	3.059638837063263	13.64	-0.9094681882093899	-0.1853615687199776	-0.3721675744564522	-0.6417296741550919	-0.13592808084329405	0.7547890977929257	2.8197	0.96686	0.0	0.0	0.0
2021-10-01T23:31:59.000000	-2.2582	-0.6189	0.23198	43.374	8.2903	13.545	-2.317017908494532	-0.3375388299375719	0.23198	44.062979624801194	2.9132072831082283	13.545	-2.317017908494532	-0.3375388299375719	0.42798	44.062979624801194	2.9132072831082283	13.545	-0.9094681882093899	-0.1853615687199776	-0.3721675744564522	-0.6417296741550919	-0.13592808084329405	0.7547890977929257	2.8197	0.96686	0.0	0.0	0.0
2021-10-01T23:31:59.000000	-2.2938	-0.62569	0.22073	42.029	7.9799	13.443	-2.353181634835901	-0.3399155918327902	0.22073	42.690081118922514	2.769949290116277	13.443	-2.353181634835901	-0.3399155918327902	0.41673000000000004	42.690081118922514	2.769949290116277	13.443	-0.9094681882093899	-0.1853615687199776	-0.3721675744564522	-0.6417296741550919	-0.13592808084329405	0.7547890977929257	2.8197	0.96686	0.0	0.0	0.0
2021-10-01T23:31:59.000000	-2.3294	-0.63241	0.20921	40.64	7.6669	13.332	-2.389336784065428	-0.3422228811927702	0.20921	41.27319558388273	2.6295022161166504	13.332	-2.389336784065428	-0.3422228811927702	0.40521	41.27319558388273	2.6295022161166504	13.332	-0.9094681882093899	-0.1853615687199776	-0.3721675744564522	-0.6417296741550919	-0.13592808084329405	0.7547890977929257	2.8197	0.96686	0.0	0.0	0.0
2021-10-01T23:31:59.000000	-2.3649	-0.63908	0.19742	39.196	7.3492	13.209	-2.4253865603075826	-0.3444928003302125	0.19742	39.80114859364628	2.4911297169132016	13.209	-2.4253865603075826	-0.3444928003302125	0.39342	39.80114859364628	2.4911297169132016	13.209	-0.9094681882093899	-0.1853615687199776	-0.3721675744564522	-0.6417296741550919	-0.13592808084329405	0.7547890977929257	2.8197	0.96686	0.0	0.0	0.0
2021-10-01T23:31:59.000000	-2.4002	-0.6457	0.18532	37.682	7.0246	13.075	-2.461231717083455	-0.34673760226203554	0.18532	38.25878361000418	2.3544863225076096	13.075	-2.461231717083455	-0.34673760226203554	0.38132	38.25878361000418	2.3544863225076096	13.075	-0.9094681882093899	-0.1853615687199776	-0.3721675744564522	-0.6417296741550919	-0.13592808084329405	0.7547890977929257	2.8197	0.96686	0.0	0.0	0.0
2021-10-01T23:31:59.000000	-2.4355	-0.65226	0.17289	36.08	6.6901	12.926	-2.497069522049177	-0.3489228563065113	0.17289	36.62786867624473	2.2188001815778025	12.926	-2.497069522049177	-0.3489228563065113	0.36889	36.62786867624473	2.2188001815778025	12.926	-0.9094681882093899	-0.1853615687199776	-0.3721675744564522	-0.6417296741550919	-0.13592808084329405	0.7547890977929257	2.8197	0.96686	0.0	0.0	0.0
2021-10-01T23:31:59.000000	-2.4707	-0.65876	0.16008	34.368	6.3417	12.762	-2.5328007287258356	-0.35106081548055834	0.16008	34.88607944633062	2.082797098689321	12.762	-2.5328007287258356	-0.35106081548055834	0.35608	34.88607944633062	2.082797098689321	12.762	-0.9094681882093899	-0.1853615687199776	-0.3721675744564522	-0.6417296741550919	-0.13592808084329405	0.7547890977929257	2.8197	0.96686	0.0	0.0	0.0
2021-10-01T23:31:59.000000	-2.5057	-0.6652	0.14682	32.514	5.974	12.583	-2.5683260906345198	-0.3531637328010946	0.14682	33.000995384096434	1.9450387293947653	12.583	-2.5683260906345198	-0.3531637328010946	0.34282	33.000995384096434	1.9450387293947653	12.583	-0.9094681882093899	-0.1853615687199776	-0.3721675744564522	-0.6417296741550919	-0.13592808084329405	0.7547890977929257	2.8197	0.96686	0.0	0.0	0.0
2021-10-01T23:31:59.000000	-2.5404	-0.67158	0.13303	30.475	5.5792	12.389	-2.603546361296318	-0.35524386128503854	0.13303	30.928984768290487	1.8030526456138571	12.389	-2.603546361296318	-0.35524386128503854	0.32903000000000004	30.928984768290487	1.8030526456138571	12.389	-0.9094681882093899	-0.1853615687199776	-0.3721675744564522	-0.6417296741550919	-0.13592808084329405	0.7547890977929257	2.8197	0.96686	0.0	0.0	0.0
2021-10-01T23:31:59.000000	-2.575	-0.67789	0.11857	28.185	5.1458	12.182	-2.6386588083673606	-0.35726677025066245	0.11857	28.603135825885335	1.6535124934377787	12.182	-2.6386588083673606	-0.35726677025066245	0.31457	28.603135825885335	1.6535124934377787	12.182	-0.9094681882093899	-0.1853615687199776	-0.3721675744564522	-0.6417296741550919	-0.13592808084329405	0.7547890977929257	2.8197	0.96686	0.0	0.0	0.0
2021-10-01T23:31:59.000000	-2.6091	-0.68412	0.10323	25.547	4.656	11.963	-2.67326522063031	-0.3592715471177481	0.10323	25.92499843532504	1.4906378260309183	11.963	-2.67326522063031	-0.3592715471177481	0.29923	25.92499843532504	1.4906378260309183	11.963	-0.9094681882093899	-0.1853615687199776	-0.3721675744564522	-0.6417296741550919	-0.13592808084329405	0.7547890977929257	2.8197	0.96686	0.0	0.0	0.0
2021-10-01T23:31:59.000000	-2.6427	-0.69024	0.086639	22.402	4.0802	11.734	-2.7073619221800893	-0.36122841794262206	0.086639	22.733143802131952	1.3045339825353852	11.734	-2.7073619221800893	-0.36122841794262206	0.282639	22.733143802131952	1.3045339825353852	11.734	-0.9094681882093899	-0.1853615687199776	-0.3721675744564522	-0.6417296741550919	-0.13592808084329405	0.7547890977929257	2.8197	0.96686	0.0	0.0	0.0
2021-10-01T23:31:59.000000	-2.6646	-0.69423	0.074581	19.892	3.6241	11.579	-2.7295857964368238	-0.36250494174610864	0.074581	20.18617117128028	1.159421516866463	11.579	-2.7295857964368238	-0.36250494174610864	0.270581	20.18617117128028	1.159421516866463	11.579	-0.9094681882093899	-0.1853615687199776	-0.3721675744564522	-0.6417296741550919	-0.13592808084329405	0.7547890977929257	2.8197	0.96686	0.0	0.0	0.0
2021-10-01T23:31:59.000000	-2.6858	-0.6981	0.06133	16.894	3.0805	11.425	-2.751100241720873	-0.3637481408933287	0.06133	17.14415433353529	0.9872631047107214	11.425	-2.751100241720873	-0.3637481408933287	0.25733	17.14415433353529	0.9872631047107214	11.425	-0.9094681882093899	-0.1853615687199776	-0.3721675744564522	-0.6417296741550919	-0.13592808084329405	0.7547890977929257	2.8197	0.96686	0.0	0.0	0.0
2021-10-01T23:31:59.000000	-2.6994	-0.70057	0.051544	14.511	2.6482	11.325	-2.764900412370766	-0.3645331186215697	0.051544	14.726140948928217	0.8502099695366443	11.325	-2.764900412370766	-0.3645331186215697	0.24754400000000001	14.726140948928217	0.8502099695366443	11.325	-0.9094681882093899	-0.1853615687199776	-0.3721675744564522	-0.6417296741550919	-0.13592808084329405	0.7547890977929257	2.8197	0.96686	0.0	0.0	0.0
2021-10-01T23:31:59.000000	-2.712	-0.70288	0.040651	11.691	2.1358	11.229	-2.7776885134044713	-0.365281832152734	0.040651	11.864605784924825	0.6872060886869187	11.229	-2.7776885134044713	-0.365281832152734	0.236651	11.864605784924825	0.6872060886869187	11.229	-0.9094681882093899	-0.1853615687199776	-0.3721675744564522	-0.6417296741550919	-0.13592808084329405	0.7547890977929257	2.8197	0.96686	0.0	0.0	0.0
2021-10-01T23:31:59.000000	-2.7232	-0.70492	0.028173	8.2628	1.5112	11.144	-2.789054080587731	-0.3659341224276921	0.028173	8.38570565119726	0.4873705073948815	11.144	-2.789054080587731	-0.3659341224276921	0.224173	8.38570565119726	0.4873705073948815	11.144	-0.9094681882093899	-0.1853615687199776	-0.3721675744564522	-0.6417296741550919	-0.13592808084329405	0.7547890977929257	2.8197	0.96686	0.0	0.0	0.0
2021-10-01T23:31:59.000000	-2.7313	-0.7064	0.013524	4.0256	0.73697	11.081	-2.7972743900299815	-0.36641047594520937	0.013524	4.085567313858018	0.23815932657566952	11.081	-2.7972743900299815	-0.36641047594520937	0.20952400000000002	4.085567313858018	0.23815932657566952	11.081	-0.9094681882093899	-0.1853615687199776	-0.3721675744564522	-0.6417296741550919	-0.13592808084329405	0.7547890977929257	2.8197	0.96686	0.0	0.0	0.0
2021-10-01T23:31:59.000000	-2.7336	-0.70683	-0.0030469	-0.91086	-0.1668	11.063	-2.7996097470177026	-0.3665554164154106	-0.0030469	-0.9244345100361535	-0.05393529692341208	11.063	-2.7996097470177026	-0.3665554164154106	0.19295310000000002	-0.9244345100361535	-0.05393529692341208	11.063	-0.9094681882093899	-0.1853615687199776	-0.3721675744564522	-0.6417296741550919	-0.13592808084329405	0.7547890977929257	2.8197	0.96686	0.0	0.0	0.0
2021-10-01T23:31:59.000000	-2.7289	-0.70596	-0.019094	-5.6581	-1.0355	11.1	-2.794838561261656	-0.36626786384403526	-0.019094	-5.742345013500086	-0.3344093388808168	11.1	-2.794838561261656	-0.36626786384403526	0.176906	-5.742345013500086	-0.3344093388808168	11.1	-0.9094681882093899	-0.1853615687199776	-0.3721675744564522	-0.6417296741550919	-0.13592808084329405	0.7547890977929257	2.8197	0.96686	0.0	0.0	0.0
2021-10-01T23:31:59.000000	-2.7194	-0.70422	-0.032903	-9.5854	-1.7524	11.173	-2.7851969432706527	-0.3657050117182025	-0.032903	-9.727893858092258	-0.5646946127695156	11.173	-2.7851969432706527	-0.3657050117182025	0.163097	-9.727893858092258	-0.5646946127695156	11.173	-0.9094681882093899	-0.1853615687199776	-0.3721675744564522	-0.6417296741550919	-0.13592808084329405	0.7547890977929257	2.8197	0.96686	0.0	0.0	0.0
2021-10-01T23:31:59.000000	-2.7076	-0.70207	-0.044741	-12.77	-2.332	11.263	-2.773222418895312	-0.365017068417951	-0.044741	-12.959515711577334	-0.749717627764072	11.263	-2.773222418895312	-0.365017068417951	0.151259	-12.959515711577334	-0.749717627764072	11.263	-0.9094681882093899	-0.1853615687199776	-0.3721675744564522	-0.6417296741550919	-0.13592808084329405	0.7547890977929257	2.8197	0.96686	0.0	0.0	0.0
2021-10-01T23:31:59.000000	-2.6946	-0.69969	-0.055189	-15.416	-2.8123	11.361	-2.7600287548341162	-0.3642478944192213	-0.055189	-15.644428783843344	-0.9021836383208455	11.361	-2.7600287548341162	-0.3642478944192213	0.14081100000000002	-15.644428783843344	-0.9021836383208455	11.361	-0.9094681882093899	-0.1853615687199776	-0.3721675744564522	-0.6417296741550919	-0.13592808084329405	0.7547890977929257	2.8197	0.96686	0.0	0.0	0.0
2021-10-01T23:31:59.000000	-2.6666	-0.6946	-0.073413	-19.639	-3.578	11.565	-2.7316160621776584	-0.3626270933797175	-0.073413	-19.929428938833972	-1.1446690228912675	11.565	-2.7316160621776584	-0.3626270933797175	0.122587	-19.929428938833972	-1.1446690228912675	11.565	-0.9094681882093899	-0.1853615687199776	-0.3721675744564522	-0.6417296741550919	-0.13592808084329405	0.7547890977929257	2.8197	0.96686	0.0	0.0	0.0
2021-10-01T23:31:59.000000	-2.6374	-0.68927	-0.08941	-22.951	-4.1802	11.771	-2.7019830045336546	-0.36091513699384437	-0.08941	-23.29025998827628	-1.3365113985660546	11.771	-2.7019830045336546	-0.36091513699384437	0.10659	-23.29025998827628	-1.3365113985660546	11.771	-0.9094681882093899	-0.1853615687199776	-0.3721675744564522	-0.6417296741550919	-0.13592808084329405	0.7547890977929257	2.8197	0.96686	0.0	0.0	0.0
2021-10-01T23:31:59.000000	-2.6075	-0.68382	-0.10401	-25.688	-4.6819	11.974	-2.6716405179169653	-0.35916985595170464	-0.10401	-26.068109501972582	-1.4990659102143584	11.974	-2.6716405179169653	-0.35916985595170464	0.09199	-26.068109501972582	-1.4990659102143584	11.974	-0.9094681882093899	-0.1853615687199776	-0.3721675744564522	-0.6417296741550919	-0.13592808084329405	0.7547890977929257	2.8197	0.96686	0.0	0.0	0.0
2021-10-01T23:31:59.000000	-2.5771	-0.67828	-0.11765	-28.034	-5.1175	12.169	-2.6407907711904905	-0.35739651816313545	-0.11765	-28.44980603894057	-1.6439277954522789	12.169	-2.6407907711904905	-0.35739651816313545	0.07835	-28.44980603894057	-1.6439277954522789	12.169	-0.9094681882093899	-0.1853615687199776	-0.3721675744564522	-0.6417296741550919	-0.13592808084329405	0.7547890977929257	2.8197	0.96686	0.0	0.0	0.0
2021-10-01T23:31:59.000000	-2.5464	-0.67267	-0.13058	-30.099	-5.5075	12.354	-2.609634707915438	-0.35559046689008283	-0.13058	-30.547032594451526	-1.7779642638466733	12.354	-2.609634707915438	-0.35559046689008283	0.06542	-30.547032594451526	-1.7779642638466733	12.354	-0.9094681882093899	-0.1853615687199776	-0.3721675744564522	-0.6417296741550919	-0.13592808084329405	0.7547890977929257	2.8197	0.96686	0.0	0.0	0.0
2021-10-01T23:31:59.000000	-2.5155	-0.66702	-0.14296	-31.957	-5.8651	12.529	-2.578275250475794	-0.3537692230593019	-0.14296	-32.43484896113344	-1.9052086180944023	12.529	-2.578275250475794	-0.3537692230593019	0.053040000000000004	-32.43484896113344	-1.9052086180944023	12.529	-0.9094681882093899	-0.1853615687199776	-0.3721675744564522	-0.6417296741550919	-0.13592808084329405	0.7547890977929257	2.8197	0.96686	0.0	0.0	0.0
2021-10-01T23:31:59.000000	-2.4845	-0.66131	-0.1549	-33.655	-6.1991	12.693	-2.546809194747087	-0.3519006843580922	-0.1549	-34.160979249563674	-2.0286356303881297	12.693	-2.546809194747087	-0.3519006843580922	0.0411	-34.160979249563674	-2.0286356303881297	12.693	-0.9094681882093899	-0.1853615687199776	-0.3721675744564522	-0.6417296741550919	-0.13592808084329405	0.7547890977929257	2.8197	0.96686	0.0	0.0	0.0
2021-10-01T23:31:59.000000	-2.4533	-0.65555	-0.16646	-35.229	-6.5158	12.845	-2.515138519552097	-0.350007028451263	-0.16646	-35.76192413221635	-2.150086742808737	12.845	-2.515138519552097	-0.350007028451263	0.02954000000000001	-35.76192413221635	-2.150086742808737	12.845	-0.9094681882093899	-0.1853615687199776	-0.3721675744564522	-0.6417296741550919	-0.13592808084329405	0.7547890977929257	2.8197	0.96686	0.0	0.0	0.0
2021-10-01T23:31:59.000000	-2.422	-0.64975	-0.17769	-36.705	-6.8195	12.984	-2.4833636966714288	-0.34808592696978735	-0.17769	-37.264014573336034	-2.270643769550687	12.984	-2.4833636966714288	-0.34808592696978735	0.01831000000000002	-37.264014573336034	-2.270643769550687	12.984	-0.9094681882093899	-0.1853615687199776	-0.3721675744564522	-0.6417296741550919	-0.13592808084329405	0.7547890977929257	2.8197	0.96686	0.0	0.0	0.0
2021-10-01T23:31:59.000000	-2.3906	-0.64391	-0.18864	-38.101	-7.1137	13.113	-2.4514847261050807	-0.3461373799136651	-0.18864	-38.68554379471901	-2.3915747943306087	13.113	-2.4514847261050807	-0.3461373799136651	0.007360000000000005	-38.68554379471901	-2.3915747943306087	13.113	-0.9094681882093899	-0.1853615687199776	-0.3721675744564522	-0.6417296741550919	-0.13592808084329405	0.7547890977929257	2.8197	0.96686	0.0	0.0	0.0
2021-10-01T23:31:59.000000	-2.3592	-0.63802	-0.19933	-39.432	-7.4006	13.23	-2.4195996290302735	-0.34413920961808714	-0.19933	-40.04166833457425	-2.5132252871468275	13.23	-2.4195996290302735	-0.34413920961808714	-0.0033299999999999996	-40.04166833457425	-2.5132252871468275	13.23	-0.9094681882093899	-0.1853615687199776	-0.3721675744564522	-0.6417296741550919	-0.13592808084329405	0.7547890977929257	2.8197	0.96686	0.0	0.0	0.0
2021-10-01T23:31:59.000000	-2.3276	-0.63208	-0.20979	-40.71	-7.6825	13.337	-2.387509912489184	-0.34211592211688957	-0.20979	-41.34457958976028	-2.6364075549841255	13.337	-2.387509912489184	-0.34211592211688957	-0.013789999999999997	-41.34457958976028	-2.6364075549841255	13.337	-0.9094681882093899	-0.1853615687199776	-0.3721675744564522	-0.6417296741550919	-0.13592808084329405	0.7547890977929257	2.8197	0.96686	0.0	0.0	0.0
2021-10-01T23:31:59.000000	-2.296	-0.6261	-0.22002	-41.945	-7.9607	13.436	-2.3554152947413267	-0.34005293602412734	-0.22002	-42.60436149738825	-2.761186500376531	13.436	-2.3554152947413267	-0.34005293602412734	-0.024019999999999986	-42.60436149738825	-2.761186500376531	13.436	-0.9094681882093899	-0.1853615687199776	-0.3721675744564522	-0.6417296741550919	-0.13592808084329405	0.7547890977929257	2.8197	0.96686	0.0	0.0	0.0
2021-10-01T23:31:59.000000	-2.2644	-0.62008	-0.23006	-43.145	-8.2368	13.528	-2.323315775786702	-0.3379502513398002	-0.23006	-43.829149824041785	-2.8881698256331747	13.528	-2.323315775786702	-0.3379502513398002	-0.03405999999999998	-43.829149824041785	-2.8881698256331747	13.528	-0.9094681882093899	-0.1853615687199776	-0.3721675744564522	-0.6417296741550919	-0.13592808084329405	0.7547890977929257	2.8197	0.96686	0.0	0.0	0.0
2021-10-01T23:31:59.000000	-2.2327	-0.614	-0.2399	-44.316	-8.5119	13.614	-2.291109658543015	-0.3358002717850444	-0.2399	-45.0250341416417	-3.017714061006993	13.614	-2.291109658543015	-0.3358002717850444	-0.043899999999999995	-45.0250341416417	-3.017714061006993	13.614	-0.9094681882093899	-0.1853615687199776	-0.3721675744564522	-0.6417296741550919	-0.13592808084329405	0.7547890977929257	2.8197	0.96686	0.0	0.0	0.0
2021-10-01T23:31:59.000000	-2.2009	-0.60789	-0.24955	-45.465	-8.7871	13.696	-2.25880061891534	-0.33363277130353336	-0.24955	-46.19909648689793	-3.150053206581738	13.696	-2.25880061891534	-0.33363277130353336	-0.053549999999999986	-46.19909648689793	-3.150053206581738	13.696	-0.9094681882093899	-0.1853615687199776	-0.3721675744564522	-0.6417296741550919	-0.13592808084329405	0.7547890977929257	2.8197	0.96686	0.0	0.0	0.0
2021-10-01T23:31:59.000000	-2.1691	-0.60172	-0.25904	-46.597	-9.0635	13.775	-2.2264842274775143	-0.33140572293467496	-0.25904	-47.35643396694215	-3.285666322779525	13.775	-2.2264842274775143	-0.33140572293467496	-0.06303999999999998	-47.35643396694215	-3.285666322779525	13.775	-0.9094681882093899	-0.1853615687199776	-0.3721675744564522	-0.6417296741550919	-0.13592808084329405	0.7547890977929257	2.8197	0.96686	0.0	0.0	0.0
2021-10-01T23:31:59.000000	-2.1373	-0.59551	-0.26837	-47.717	-9.3422	13.854	-2.194162934832922	-0.3291389759742519	-0.26837	-48.502143688906074	-3.4250324700224777	13.854	-2.194162934832922	-0.3291389759742519	-0.07236999999999999	-48.502143688906074	-3.4250324700224777	13.854	-0.9094681882093899	-0.1853615687199776	-0.3721675744564522	-0.6417296741550919	-0.13592808084329405	0.7547890977929257	2.8197	0.96686	0.0	0.0	0.0
2021-10-01T23:31:59.000000	-2.1054	-0.58925	-0.27754	-48.83	-9.624	13.933	-2.161736269200958	-0.32683485879129126	-0.27754	-49.641286000870636	-3.568332969295975	13.933	-2.161736269200958	-0.32683485879129126	-0.08154	-49.641286000870636	-3.568332969295975	13.933	-0.9094681882093899	-0.1853615687199776	-0.3721675744564522	-0.6417296741550919	-0.13592808084329405	0.7547890977929257	2.8197	0.96686	0.0	0.0	0.0
2021-10-01T23:31:59.000000	-2.0735	-0.58294	-0.28657	-49.94	-9.91	14.014	-2.129303477060535	-0.3244811183688746	-0.28657	-50.777965545178404	-3.7161694111913173	14.014	-2.129303477060535	-0.3244811183688746	-0.09056999999999998	-50.777965545178404	-3.7161694111913173	14.014	-0.9094681882093899	-0.1853615687199776	-0.3721675744564522	-0.6417296741550919	-0.13592808084329405	0.7547890977929257	2.8197	0.96686	0.0	0.0	0.0
2021-10-01T23:31:59.000000	-2.0416	-0.57658	-0.29546	-51.052	-10.201	14.098	-2.096864558411653	-0.32207775470700195	-0.29546	-51.91724266991033	-3.868723116693886	14.098	-2.096864558411653	-0.32207775470700195	-0.09945999999999999	-51.91724266991033	-3.868723116693886	14.098	-0.9094681882093899	-0.1853615687199776	-0.3721675744564522	-0.6417296741550919	-0.13592808084329405	0.7547890977929257	2.8197	0.96686	0.0	0.0	0.0
2021-10-01T23:31:59.000000	-2.0096	-0.57017	-0.30421	-52.168	-10.498	14.187	-2.0643202667753995	-0.3196370208225917	-0.30421	-53.06122483481383	-4.026741490254435	14.187	-2.0643202667753995	-0.3196370208225917	-0.10820999999999997	-53.06122483481383	-4.026741490254435	14.187	-0.9094681882093899	-0.1853615687199776	-0.3721675744564522	-0.6417296741550919	-0.13592808084329405	0.7547890977929257	2.8197	0.96686	0.0	0.0	0.0
2021-10-01T23:31:59.000000	-1.9776	-0.56371	-0.31285	-53.293	-10.803	14.282	-2.0317698486306877	-0.3171466636987256	-0.31285	-54.21511942417284	-4.1915968106052945	14.282	-2.0317698486306877	-0.3171466636987256	-0.11685000000000001	-54.21511942417284	-4.1915968106052945	14.282	-0.9094681882093899	-0.1853615687199776	-0.3721675744564522	-0.6417296741550919	-0.13592808084329405	0.7547890977929257	2.8197	0.96686	0.0	0.0	0.0
2021-10-01T23:31:59.000000	-1.9456	-0.5572	-0.32136	-54.43	-11.115	14.385	-1.9992133039775162	-0.31460668333540354	-0.32136	-55.38178130218556	-4.36192902244979	14.385	-1.9992133039775162	-0.31460668333540354	-0.12535999999999997	-55.38178130218556	-4.36192902244979	14.385	-0.9094681882093899	-0.1853615687199776	-0.3721675744564522	-0.6417296741550919	-0.13592808084329405	0.7547890977929257	2.8197	0.96686	0.0	0.0	0.0
2021-10-01T23:31:59.000000	-1.9136	-0.55064	-0.32977	-55.581	-11.437	14.499	-1.9666506328158857	-0.3120170797326255	-0.32977	-56.56356298893776	-4.540470459816914	14.499	-1.9666506328158857	-0.3120170797326255	-0.13377	-56.56356298893776	-4.540470459816914	14.499	-0.9094681882093899	-0.1853615687199776	-0.3721675744564522	-0.6417296741550919	-0.13592808084329405	0.7547890977929257	2.8197	0.96686	0.0	0.0	0.0
2021-10-01T23:31:59.000000	-1.8816	-0.54402	-0.33808	-56.75	-11.768	14.626	-1.9340806098441043	-0.30936792824250026	-0.33808	-57.76431181341674	-4.725738537240825	14.626	-1.9340806098441043	-0.30936792824250026	-0.14207999999999998	-57.76431181341674	-4.725738537240825	14.626	-0.9094681882093899	-0.1853615687199776	-0.3721675744564522	-0.6417296741550919	-0.13592808084329405	0.7547890977929257	2.8197	0.96686	0.0	0.0	0.0
2021-10-01T23:31:59.000000	-1.8495	-0.53735	-0.34629	-57.94	-12.111	14.77	-1.901405213884952	-0.30668140652983744	-0.34629	-58.987372760497394	-4.920343058581326	14.77	-1.901405213884952	-0.30668140652983744	-0.15028999999999998	-58.987372760497394	-4.920343058581326	14.77	-0.9094681882093899	-0.1853615687199776	-0.3721675744564522	-0.6417296741550919	-0.13592808084329405	0.7547890977929257	2.8197	0.96686	0.0	0.0	0.0
2021-10-01T23:31:59.000000	-1.8175	-0.53062	-0.35442	-59.155	-12.466	14.937	-1.8688217125945605	-0.30392308391290923	-0.35442	-60.23671568933621	-5.123793903161684	14.937	-1.8688217125945605	-0.30392308391290923	-0.15842	-60.23671568933621	-5.123793903161684	14.937	-0.9094681882093899	-0.1853615687199776	-0.3721675744564522	-0.6417296741550919	-0.13592808084329405	0.7547890977929257	2.8197	0.96686	0.0	0.0	0.0
2021-10-01T23:31:59.000000	-1.7854	-0.52384	-0.36249	-60.398	-12.835	15.133	-1.836132838316798	-0.30112739107344344	-0.36249	-61.515563054638896	-5.337708410052595	15.133	-1.836132838316798	-0.30112739107344344	-0.16648999999999997	-61.515563054638896	-5.337708410052595	15.133	-0.9094681882093899	-0.1853615687199776	-0.3721675744564522	-0.6417296741550919	-0.13592808084329405	0.7547890977929257	2.8197	0.96686	0.0	0.0	0.0
2021-10-01T23:31:59.000000	-1.7534	-0.51699	-0.3705	-61.675	-13.22	15.366	-1.8035346334061049	-0.29824997268182096	-0.3705	-62.83011470547853	-5.563336327817198	15.366	-1.8035346334061049	-0.29824997268182096	-0.1745	-62.83011470547853	-5.563336327817198	15.366	-0.9094681882093899	-0.1853615687199776	-0.3721675744564522	-0.6417296741550919	-0.13592808084329405	0.7547890977929257	2.8197	0.96686	0.0	0.0	0.0
2021-10-01T23:31:59.000000	-1.7213	-0.51009	-0.37847	-62.993	-13.624	15.643	-1.7708310555080404	-0.295335184067661	-0.37847	-64.18768548588649	-5.802797339638569	15.643	-1.7708310555080404	-0.295335184067661	-0.18246999999999997	-64.18768548588649	-5.802797339638569	15.643	-0.9094681882093899	-0.1853615687199776	-0.3721675744564522	-0.6417296741550919	-0.13592808084329405	0.7547890977929257	2.8197	0.96686	0.0	0.0	0.0
2021-10-01T23:31:59.000000	-1.6892	-0.50313	-0.38642	-64.363	-14.049	15.975	-1.738120125799825	-0.29236084756615366	-0.38642	-65.59943756888146	-6.056728543233941	15.975	-1.738120125799825	-0.29236084756615366	-0.19041999999999998	-65.59943756888146	-6.056728543233941	15.975	-0.9094681882093899	-0.1853615687199776	-0.3721675744564522	-0.6417296741550919	-0.13592808084329405	0.7547890977929257	2.8197	0.96686	0.0	0.0	0.0
2021-10-01T23:31:59.000000	-1.6572	-0.4961	-0.39438	-65.794	-14.499	16.372	-1.7054998654586788	-0.28930478551248995	-0.39438	-67.0747932582422	-6.327997026237146	16.372	-1.7054998654586788	-0.28930478551248995	-0.19838	-67.0747932582422	-6.327997026237146	16.372	-0.9094681882093899	-0.1853615687199776	-0.3721675744564522	-0.6417296741550919	-0.13592808084329405	0.7547890977929257	2.8197	0.96686	0.0	0.0	0.0
2021-10-01T23:31:59.000000	-1.6252	-0.48901	-0.40237	-67.302	-14.98	16.845	-1.6728722533073817	-0.28618917557147916	-0.40237	-68.63036717160973	-6.620597094675972	16.845	-1.6728722533073817	-0.28618917557147916	-0.20637	-68.63036717160973	-6.620597094675972	16.845	-0.9094681882093899	-0.1853615687199776	-0.3721675744564522	-0.6417296741550919	-0.13592808084329405	0.7547890977929257	2.8197	0.96686	0.0	0.0	0.0
2021-10-01T23:31:59.000000	-1.5932	-0.48185	-0.41041	-68.906	-15.497	17.403	-1.640236064044242	-0.28300409309523	-0.41041	-70.28562879082324	-6.937162999281547	17.403	-1.640236064044242	-0.28300409309523	-0.21441	-70.28562879082324	-6.937162999281547	17.403	-0.9094681882093899	-0.1853615687199776	-0.3721675744564522	-0.6417296741550919	-0.13592808084329405	0.7547890977929257	2.8197	0.96686	0.0	0.0	0.0
2021-10-01T23:31:59.000000	-1.5613	-0.47463	-0.41853	-70.627	-16.056	18.056	-1.6076917694498627	-0.27974720971471545	-0.41853	-72.06215505746924	-7.281076395235752	18.056	-1.6076917694498627	-0.27974720971471545	-0.22253	-72.06215505746924	-7.281076395235752	18.056	-0.9094681882093899	-0.1853615687199776	-0.3721675744564522	-0.6417296741550919	-0.13592808084329405	0.7547890977929257	2.8197	0.96686	0.0	0.0	0.0
2021-10-01T23:31:59.000000	-1.5293	-0.46733	-0.42675	-72.493	-16.667	18.811	-1.5750384259630374	-0.2764231821679898	-0.42675	-73.98896028733493	-7.658831085692659	18.811	-1.5750384259630374	-0.2764231821679898	-0.23075	-73.98896028733493	-7.658831085692659	18.811	-0.9094681882093899	-0.1853615687199776	-0.3721675744564522	-0.6417296741550919	-0.13592808084329405	0.7547890977929257	2.8197	0.96686	0.0	0.0	0.0
2021-10-01T23:31:59.000000	-1.4975	-0.45996	-0.43508	-74.535	-17.34	19.671	-1.5425749983221928	-0.2730051760521891	-0.43508	-76.09803619057482	-8.076553283298797	19.671	-1.5425749983221928	-0.2730051760521891	-0.23908000000000001	-76.09803619057482	-8.076553283298797	19.671	-0.9094681882093899	-0.1853615687199776	-0.3721675744564522	-0.6417296741550919	-0.13592808084329405	0.7547890977929257	2.8197	0.96686	0.0	0.0	0.0
2021-10-01T23:31:59.000000	-1.4657	-0.45252	-0.44355	-76.786	-18.084	20.635	-1.5101029935695054	-0.2695176974011503	-0.44355	-78.42323687675243	-8.539131675573211	20.635	-1.5101029935695054	-0.2695176974011503	-0.24755	-78.42323687675243	-8.539131675573211	20.635	-0.9094681882093899	-0.1853615687199776	-0.3721675744564522	-0.6417296741550919	-0.13592808084329405	0.7547890977929257	2.8197	0.96686	0.0	0.0	0.0
2021-10-01T23:31:59.000000	-1.4339	-0.44499	-0.45217	-79.286	-18.913	21.697	-1.4776199611015914	-0.26594089691909084	-0.45217	-81.00597635980107	-9.055559562796265	21.697	-1.4776199611015914	-0.26594089691909084	-0.25617	-81.00597635980107	-9.055559562796265	21.697	-0.9094681882093899	-0.1853615687199776	-0.3721675744564522	-0.6417296741550919	-0.13592808084329405	0.7547890977929257	2.8197	0.96686	0.0	0.0	0.0
2021-10-01T23:31:59.000000	-1.4022	-0.43738	-0.46091	-82.075	-19.84	22.843	-1.445226372699055	-0.26227244623698354	-0.46091	-83.88754612348484	-9.633837780459192	22.843	-1.445226372699055	-0.26227244623698354	-0.26491	-83.88754612348484	-9.633837780459192	22.843	-0.9094681882093899	-0.1853615687199776	-0.3721675744564522	-0.6417296741550919	-0.13592808084329405	0.7547890977929257	2.8197	0.96686	0.0	0.0	0.0
2021-10-01T23:31:59.000000	-1.3706	-0.42968	-0.46979	-85.197	-20.879	24.055	-1.4129210030602042	-0.2585024207069374	-0.46979	-87.11333004089353	-10.282469508165631	24.055	-1.4129210030602042	-0.2585024207069374	-0.27379	-87.11333004089353	-10.282469508165631	24.055	-0.9094681882093899	-0.1853615687199776	-0.3721675744564522	-0.6417296741550919	-0.13592808084329405	0.7547890977929257	2.8197	0.96686	0.0	0.0	0.0
2021-10-01T23:31:59.000000	-1.339	-0.42189	-0.47876	-88.695	-22.043	25.307	-1.3806046057061268	-0.25464307334587055	-0.47876	-90.7275969901586	-11.009087990899275	25.307	-1.3806046057061268	-0.25464307334587055	-0.28276	-90.7275969901586	-11.009087990899275	25.307	-0.9094681882093899	-0.1853615687199776	-0.3721675744564522	-0.6417296741550919	-0.13592808084329405	0.7547890977929257	2.8197	0.96686	0.0	0.0	0.0
2021-10-01T23:31:59.000000	-1.3074	-0.41399	-0.48779	-92.614	-23.35	26.569	-1.348274730033439	-0.2506745548580008	-0.48779	-94.77721342983568	-11.82604373725104	26.569	-1.348274730033439	-0.2506745548580008	-0.29179	-94.77721342983568	-11.82604373725104	26.569	-0.9094681882093899	-0.1853615687199776	-0.3721675744564522	-0.6417296741550919	-0.13592808084329405	0.7547890977929257	2.8197	0.96686	0.0	0.0	0.0
2021-10-01T23:31:59.000000	-1.2759	-0.40599	-0.49683	-96.998	-24.813	27.804	-1.3160318478227453	-0.24659453687430072	-0.49683	-99.30744070284534	-12.740847462035436	27.804	-1.3160318478227453	-0.24659453687430072	-0.30083	-99.30744070284534	-12.740847462035436	27.804	-0.9094681882093899	-0.1853615687199776	-0.3721675744564522	-0.6417296741550919	-0.13592808084329405	0.7547890977929257	2.8197	0.96686	0.0	0.0	0.0
2021-10-01T23:31:59.000000	-1.2444	-0.39787	-0.50583	-101.89	-26.45	28.972	-1.2837742619917492	-0.2423954231159065	-0.50583	-104.36316033816497	-13.766094734181761	28.972	-1.2837742619917492	-0.2423954231159065	-0.30983	-104.36316033816497	-13.766094734181761	28.972	-0.9094681882093899	-0.1853615687199776	-0.3721675744564522	-0.6417296741550919	-0.13592808084329405	0.7547890977929257	2.8197	0.96686	0.0	0.0	0.0
2021-10-01T23:31:59.000000	-1.2129	-0.38963	-0.51472	-107.35	-28.277	30.029	-1.2515019725404515	-0.23807721358281805	-0.51472	-110.00588070584863	-14.910313180164957	30.029	-1.2515019725404515	-0.23807721358281805	-0.31871999999999995	-110.00588070584863	-14.910313180164957	30.029	-0.9094681882093899	-0.1853615687199776	-0.3721675744564522	-0.6417296741550919	-0.13592808084329405	0.7547890977929257	2.8197	0.96686	0.0	0.0	0.0
2021-10-01T23:31:59.000000	-1.1814	-0.38127	-0.52343	-113.41	-30.312	30.927	-1.2192149794688518	-0.23363990827503547	-0.52343	-116.26956622219333	-16.187446200775312	30.927	-1.2192149794688518	-0.23363990827503547	-0.32742999999999994	-116.26956622219333	-16.187446200775312	30.927	-0.9094681882093899	-0.1853615687199776	-0.3721675744564522	-0.6417296741550919	-0.13592808084329405	0.7547890977929257	2.8197	0.96686	0.0	0.0	0.0
2021-10-01T23:31:59.000000	-1.1499	-0.37278	-0.53189	-120.13	-32.575	31.617	-1.1869120574752585	-0.2290735825446674	-0.53189	-123.2162153779299	-17.609991281644263	31.617	-1.1869120574752585	-0.2290735825446674	-0.33588999999999997	-123.2162153779299	-17.609991281644263	31.617	-0.9094681882093899	-0.1853615687199776	-0.3721675744564522	-0.6417296741550919	-0.13592808084329405	0.7547890977929257	2.8197	0.96686	0.0	0.0	0.0
2021-10-01T23:31:59.000000	-1.1183	-0.36415	-0.54002	-127.57	-35.088	32.044	-1.1544927347790677	-0.22438056476074095	-0.54002	-130.90807172412744	-19.19243083798144	32.044	-1.1544927347790677	-0.22438056476074095	-0.34401999999999994	-130.90807172412744	-19.19243083798144	32.044	-0.9094681882093899	-0.1853615687199776	-0.3721675744564522	-0.6417296741550919	-0.13592808084329405	0.7547890977929257	2.8197	0.96686	0.0	0.0	0.0
2021-10-01T23:31:59.000000	-1.0972	-0.35831	-0.54522	-132.96	-36.913	32.152	-1.1328361515406409	-0.22116995696203923	-0.54522	-136.48107449623444	-20.343241466229163	32.152	-1.1328361515406409	-0.22116995696203923	-0.34922000000000003	-136.48107449623444	-20.343241466229163	32.152	-0.9094681882093899	-0.1853615687199776	-0.3721675744564522	-0.6417296741550919	-0.13592808084329405	0.7547890977929257	2.8197	0.96686	0.0	0.0	0.0
2021-10-01T23:31:59.000000	-1.0831	-0.35439	-0.54858	-136.75	-38.201	32.136	-1.118362079750874	-0.21900717037416761	-0.54858	-140.40033490490075	-21.157146773412222	32.136	-1.118362079750874	-0.21900717037416761	-0.35257999999999995	-140.40033490490075	-21.157146773412222	32.136	-0.9094681882093899	-0.1853615687199776	-0.3721675744564522	-0.6417296741550919	-0.13592808084329405	0.7547890977929257	2.8197	0.96686	0.0	0.0	0.0
2021-10-01T23:31:59.000000	-1.0737	-0.35176	-0.55077	-139.38	-39.093	32.082	-1.1087106563882099	-0.2175487715691012	-0.55077	-143.11981421119327	-21.720171020356027	32.082	-1.1087106563882099	-0.2175487715691012	-0.35477	-143.11981421119327	-21.720171020356027	32.082	-0.9094681882093899	-0.1853615687199776	-0.3721675744564522	-0.6417296741550919	-0.13592808084329405	0.7547890977929257	2.8197	0.96686	0.0	0.0	1.0
2021-10-01T23:31:59.000000	-1.038	-0.34166	-0.55864	-150.07	-42.736	31.527	-1.0720421087079348	-0.21189920423881878	-0.55864	-154.17564021320229	-24.02587273855407	31.527	-1.0720421087079348	-0.21189920423881878	-0.36264	-154.17564021320229	-24.02587273855407	31.527	-0.9094681882093899	-0.1853615687199776	-0.3721675744564522	-0.6417296741550919	-0.13592808084329405	0.7547890977929257	2.8197	0.96686	0.0	0.0	0.0
2021-10-01T23:31:59.000000	-1.0021	-0.33138	-0.56577	-162.01	-46.821	30.332	-1.035153012639383	-0.20609549928033147	-0.56577	-166.52620553638815	-26.617081182064414	30.332	-1.035153012639383	-0.20609549928033147	-0.36977	-166.52620553638815	-26.617081182064414	30.332	-0.9094681882093899	-0.1853615687199776	-0.3721675744564522	-0.6417296741550919	-0.13592808084329405	0.7547890977929257	2.8197	0.96686	0.0	0.0	0.0
2021-10-01T23:31:59.000000	-0.96615	-0.32091	-0.57205	-175.36	-51.403	28.37	-0.9981910125992308	-0.2001093525203707	-0.57205	-180.33704370631486	-29.52877708721936	28.37	-0.9981910125992308	-0.2001093525203707	-0.37604999999999994	-180.33704370631486	-29.52877708721936	28.37	-0.9094681882093899	-0.1853615687199776	-0.3721675744564522	-0.6417296741550919	-0.13592808084329405	0.7547890977929257	2.8197	0.96686	0.0	0.0	0.0
2021-10-01T23:31:59.000000	-0.9301	-0.31027	-0.57739	-190.27	-56.547	25.488	-0.9611089359514059	-0.19396673976317813	-0.57739	-195.764988902347	-32.80709113993424	25.488	-0.9611089359514059	-0.19396673976317813	-0.38138999999999995	-195.764988902347	-32.80709113993424	25.488	-0.9094681882093899	-0.1853615687199776	-0.3721675744564522	-0.6417296741550919	-0.13592808084329405	0.7547890977929257	2.8197	0.96686	0.0	0.0	0.0
2021-10-01T23:31:59.000000	-0.89396	-0.29946	-0.5817	-206.98	-62.33	21.505	-0.9239167073437989	-0.18766643570706185	-0.5817	-213.05766749690014	-36.49903588836741	21.505	-0.9239167073437989	-0.18766643570706185	-0.3857	-213.05766749690014	-36.49903588836741	21.505	-0.9094681882093899	-0.1853615687199776	-0.3721675744564522	-0.6417296741550919	-0.13592808084329405	0.7547890977929257	2.8197	0.96686	0.0	0.0	0.0
2021-10-01T23:31:59.000000	-0.85775	-0.28848	-0.58488	-225.73	-68.842	16.201	-0.886634176072193	-0.18120598974863816	-0.58488	-232.46429875458915	-40.66452592293571	16.201	-0.886634176072193	-0.18120598974863816	-0.38887999999999995	-232.46429875458915	-40.66452592293571	16.201	-0.9094681882093899	-0.1853615687199776	-0.3721675744564522	-0.6417296741550919	-0.13592808084329405	0.7547890977929257	2.8197	0.96686	0.0	0.0	0.0
2021-10-01T23:31:59.000000	-0.8215	-0.27736	-0.58687	-246.83	-76.194	9.3076	-0.8492947919853366	-0.17461149992650513	-0.58687	-254.30614760882005	-45.375740482784735	9.3076	-0.8492947919853366	-0.17461149992650513	-0.39087	-254.30614760882005	-45.375740482784735	9.3076	-0.9094681882093899	-0.1853615687199776	-0.3721675744564522	-0.6417296741550919	-0.13592808084329405	0.7547890977929257	2.8197	0.96686	0.0	0.0	0.0
2021-10-01T23:31:59.000000	-0.78525	-0.26611	-0.58759	-270.64	-84.518	0.49495	-0.8119394789764864	-0.1678879896817867	-0.58759	-278.9566753660075	-50.71957405917245	0.49495	-0.8119394789764864	-0.1678879896817867	-0.39158999999999994	-278.9566753660075	-50.71957405917245	0.49495	-0.9094681882093899	-0.1853615687199776	-0.3721675744564522	-0.6417296741550919	-0.13592808084329405	0.7547890977929257	2.8197	0.96686	0.0	0.0	0.0
2021-10-01T23:31:59.000000	-0.74903	-0.25473	-0.58698	-297.61	-93.971	-10.648	-0.7745980109893161	-0.16103178310940738	-0.58698	-306.88172841781665	-56.796705047858325	-10.648	-0.7745980109893161	-0.16103178310940738	-0.39097999999999994	-306.88172841781665	-56.796705047858325	-10.648	-0.9094681882093899	-0.1853615687199776	-0.3721675744564522	-0.6417296741550919	-0.13592808084329405	0.7547890977929257	2.8197	0.96686	0.0	0.0	0.0
