# Supplementary material for: Direct evidence of substorm-related impulsive injections of electrons at Mercury
Source: Nat Commun. 2023 Jul 18;14:4019. doi: 10.1038/s41467-023-39565-4 (PMC10354196; doi:10.1038/s41467-023-39565-4)
Supplement: Supplementary file 3 — SourceDatafile [file 41467_2023_39565_MOESM3_ESM.zip › SourceDataFile/FieldLinetracing/Final_KT17tracing_000307.txt]

2021-10-01T23:20:07.000000	-0.47404	0.31646	0.59102	453.57	-287.86	-177.53	-0.4316921112942633	0.37215960856372005	0.59102	414.88071989962594	-341.26692303176424	-177.53	-0.4316921112942633	0.37215960856372005	0.78702	414.88071989962594	-341.26692303176424	-177.53	-0.6940055420224874	0.5784934881492759	-0.4286042368093869	-0.4684073683874909	0.40265426821117456	0.7864248708755522	2.8438	22.327	0.0	0.0	0.0
2021-10-01T23:20:07.000000	-0.50471	0.33583	0.60221	406.49	-255.42	-137.57	-0.45975759699946417	0.39514165181777305	0.60221	372.13035631620494	-303.3026449076472	-137.57	-0.45975759699946417	0.39514165181777305	0.7982100000000001	372.13035631620494	-303.3026449076472	-137.57	-0.6940055420224874	0.5784934881492759	-0.4286042368093869	-0.4684073683874909	0.40265426821117456	0.7864248708755522	2.8438	22.327	0.0	0.0	0.0
2021-10-01T23:20:07.000000	-0.53583	0.35528	0.61194	366.02	-227.56	-105.21	-0.48825988944623394	0.4182582308310877	0.61194	335.37899681400165	-270.69377993598937	-105.21	-0.48825988944623394	0.4182582308310877	0.8079400000000001	335.37899681400165	-270.69377993598937	-105.21	-0.6940055420224874	0.5784934881492759	-0.4286042368093869	-0.4684073683874909	0.40265426821117456	0.7864248708755522	2.8438	22.327	0.0	0.0	0.0
2021-10-01T23:20:07.000000	-0.56735	0.37477	0.62022	331.02	-203.49	-78.921	-0.5171542666018837	0.4414635205036401	0.62022	303.59203036707515	-242.51659654051906	-78.921	-0.5171542666018837	0.4414635205036401	0.81622	303.59203036707515	-242.51659654051906	-78.921	-0.6940055420224874	0.5784934881492759	-0.4286042368093869	-0.4684073683874909	0.40265426821117456	0.7864248708755522	2.8438	22.327	0.0	0.0	0.0
2021-10-01T23:20:07.000000	-0.59921	0.39424	0.62706	300.57	-182.58	-57.501	-0.5463885323892173	0.46469062113793214	0.62706	275.93358337602143	-218.0331141484436	-57.501	-0.5463885323892173	0.46469062113793214	0.8230599999999999	275.93358337602143	-218.0331141484436	-57.501	-0.6940055420224874	0.5784934881492759	-0.4286042368093869	-0.4684073683874909	0.40265426821117456	0.7864248708755522	2.8438	22.327	0.0	0.0	0.0
2021-10-01T23:20:07.000000	-0.63138	0.41366	0.63248	273.94	-164.32	-40.024	-0.5759365887696369	0.48790608288521486	0.63248	251.74164693106687	-196.64772869380937	-40.024	-0.5759365887696369	0.48790608288521486	0.8284800000000001	251.74164693106687	-196.64772869380937	-40.024	-0.6940055420224874	0.5784934881492759	-0.4286042368093869	-0.4684073683874909	0.40265426821117456	0.7864248708755522	2.8438	22.327	0.0	0.0	0.0
2021-10-01T23:20:07.000000	-0.66381	0.43299	0.63651	250.52	-148.3	-25.763	-0.6057537137104536	0.5110640806454644	0.63651	230.46105488021408	-177.8787862098765	-25.763	-0.6057537137104536	0.5110640806454644	0.8325100000000001	230.46105488021408	-177.8787862098765	-25.763	-0.6940055420224874	0.5784934881492759	-0.4286042368093869	-0.4684073683874909	0.40265426821117456	0.7864248708755522	2.8438	22.327	0.0	0.0	0.0
2021-10-01T23:20:07.000000	-0.69646	0.45218	0.63919	229.83	-134.2	-14.141	-0.6358063351285621	0.5341100899724573	0.63919	211.65463377882455	-161.34988348291935	-14.141	-0.6358063351285621	0.5341100899724573	0.8351900000000001	211.65463377882455	-161.34988348291935	-14.141	-0.6940055420224874	0.5784934881492759	-0.4286042368093869	-0.4684073683874909	0.40265426821117456	0.7864248708755522	2.8438	22.327	0.0	0.0	0.0
2021-10-01T23:20:07.000000	-0.72929	0.47121	0.64056	211.48	-121.72	-4.6971	-0.6660572050357811	0.5570193603636443	0.64056	194.97208140989673	-146.71549431022132	-4.6971	-0.6660572050357811	0.5570193603636443	0.83656	194.97208140989673	-146.71549431022132	-4.6971	-0.6940055420224874	0.5784934881492759	-0.4286042368093869	-0.4684073683874909	0.40265426821117456	0.7864248708755522	2.8438	22.327	0.0	0.0	0.0
2021-10-01T23:20:07.000000	-0.76225	0.49005	0.64067	195.15	-110.66	2.9388	-0.6964603760977301	0.5797559913668924	0.64067	180.12031507474927	-133.73791607982025	2.9388	-0.6964603760977301	0.5797559913668924	0.83667	180.12031507474927	-133.73791607982025	2.9388	-0.6940055420224874	0.5784934881492759	-0.4286042368093869	-0.4684073683874909	0.40265426821117456	0.7864248708755522	2.8438	22.327	0.0	0.0	0.0
2021-10-01T23:20:07.000000	-0.79533	0.50866	0.63958	180.56	-100.82	9.067	-0.7270108248732854	0.6022790590889451	0.63958	166.84595066626542	-122.1843473865213	9.067	-0.7270108248732854	0.6022790590889451	0.83558	166.84595066626542	-122.1843473865213	9.067	-0.6940055420224874	0.5784934881492759	-0.4286042368093869	-0.4684073683874909	0.40265426821117456	0.7864248708755522	2.8438	22.327	0.0	0.0	0.0
2021-10-01T23:20:07.000000	-0.82848	0.52703	0.63736	167.49	-92.049	13.933	-0.7576601534246827	0.6245725123734522	0.63736	154.94914798638573	-111.87796940994747	13.933	-0.7576601534246827	0.6245725123734522	0.8333600000000001	154.94914798638573	-111.87796940994747	13.933	-0.6940055420224874	0.5784934881492759	-0.4286042368093869	-0.4684073683874909	0.40265426821117456	0.7864248708755522	2.8438	22.327	0.0	0.0	0.0
2021-10-01T23:20:07.000000	-0.86169	0.54513	0.63408	155.76	-84.207	17.738	-0.7884021130091065	0.6466053519750482	0.63408	144.2684175967543	-102.65778164916927	17.738	-0.7884021130091065	0.6466053519750482	0.8300799999999999	144.2684175967543	-102.65778164916927	17.738	-0.6940055420224874	0.5784934881492759	-0.4286042368093869	-0.4684073683874909	0.40265426821117456	0.7864248708755522	2.8438	22.327	0.0	0.0	0.0
2021-10-01T23:20:07.000000	-0.89494	0.56296	0.62982	145.2	-77.187	20.651	-0.8192168543307742	0.6683751272903495	0.62982	134.64815121132352	-94.39676024299004	20.651	-0.8192168543307742	0.6683751272903495	0.82582	134.64815121132352	-94.39676024299004	20.651	-0.6940055420224874	0.5784934881492759	-0.4286042368093869	-0.4684073683874909	0.40265426821117456	0.7864248708755522	2.8438	22.327	0.0	0.0	0.0
2021-10-01T23:20:07.000000	-0.92822	0.58049	0.62465	135.69	-70.896	22.812	-0.8500981286468703	0.6898508390739907	0.62465	125.98064836113323	-86.98790234571985	22.812	-0.8500981286468703	0.6898508390739907	0.8206500000000001	125.98064836113323	-86.98790234571985	22.812	-0.6940055420224874	0.5784934881492759	-0.4286042368093869	-0.4684073683874909	0.40265426821117456	0.7864248708755522	2.8438	22.327	0.0	0.0	0.0
2021-10-01T23:20:07.000000	-0.96151	0.59774	0.61866	127.11	-65.252	24.34	-0.8810236360582286	0.7110498860183706	0.61866	118.15686074536211	-80.33512222434906	24.34	-0.8810236360582286	0.7110498860183706	0.8146599999999999	118.15686074536211	-80.33512222434906	24.34	-0.6940055420224874	0.5784934881492759	-0.4286042368093869	-0.4684073683874909	0.40265426821117456	0.7864248708755522	2.8438	22.327	0.0	0.0	0.0
2021-10-01T23:20:07.000000	-0.99481	0.61468	0.61193	119.37	-60.187	25.336	-0.9119970524699247	0.7319424941798156	0.61193	111.0957985844939	-74.3599045579912	25.336	-0.9119970524699247	0.7319424941798156	0.80793	111.0957985844939	-74.3599045579912	25.336	-0.6940055420224874	0.5784934881492759	-0.4286042368093869	-0.4684073683874909	0.40265426821117456	0.7864248708755522	2.8438	22.327	0.0	0.0	0.0
2021-10-01T23:20:07.000000	-1.0281	0.63133	0.60454	112.38	-55.642	25.889	-0.9429960779827925	0.7525460622507242	0.60454	104.71536932748971	-68.99266620886183	25.889	-0.9429960779827925	0.7525460622507242	0.80054	104.71536932748971	-68.99266620886183	25.889	-0.6940055420224874	0.5784934881492759	-0.4286042368093869	-0.4684073683874909	0.40265426821117456	0.7864248708755522	2.8438	22.327	0.0	0.0	0.0
2021-10-01T23:20:07.000000	-1.0615	0.64768	0.5966	106.08	-51.565	26.076	-0.9741410336732181	0.7728653692035076	0.5966	98.96239665579989	-64.17444719777586	26.076	-0.9741410336732181	0.7728653692035076	0.7926	98.96239665579989	-64.17444719777586	26.076	-0.6940055420224874	0.5784934881492759	-0.4286042368093869	-0.4684073683874909	0.40265426821117456	0.7864248708755522	2.8438	22.327	0.0	0.0	0.0
2021-10-01T23:20:07.000000	-1.0948	0.66375	0.58818	100.41	-47.912	25.967	-1.0052210513321032	0.7928945329984192	0.58818	93.7827240095214	-59.854227263861134	25.967	-1.0052210513321032	0.7928945329984192	0.7841800000000001	93.7827240095214	-59.854227263861134	25.967	-0.6940055420224874	0.5784934881492759	-0.4286042368093869	-0.4684073683874909	0.40265426821117456	0.7864248708755522	2.8438	22.327	0.0	0.0	0.0
2021-10-01T23:20:07.000000	-1.1282	0.67953	0.57937	95.299	-44.64	25.622	-1.0364358492189627	0.812648135021405	0.57937	89.11115518590164	-55.980630779173566	25.622	-1.0364358492189627	0.812648135021405	0.7753700000000001	89.11115518590164	-55.980630779173566	25.622	-0.6940055420224874	0.5784934881492759	-0.4286042368093869	-0.4684073683874909	0.40265426821117456	0.7864248708755522	2.8438	22.327	0.0	0.0	0.0
2021-10-01T23:20:07.000000	-1.1616	0.69505	0.57024	90.71	-41.715	25.097	-1.0676825049498095	0.8321436961992197	0.57024	84.91513501349542	-52.51538032462341	25.097	-1.0676825049498095	0.8321436961992197	0.76624	84.91513501349542	-52.51538032462341	25.097	-0.6940055420224874	0.5784934881492759	-0.4286042368093869	-0.4684073683874909	0.40265426821117456	0.7864248708755522	2.8438	22.327	0.0	0.0	0.0
2021-10-01T23:20:07.000000	-1.1951	0.71031	0.56088	86.592	-39.102	24.443	-1.0990602650035561	0.851393469548782	0.56088	81.14833634397911	-49.417490593963166	24.443	-1.0990602650035561	0.851393469548782	0.75688	81.14833634397911	-49.417490593963166	24.443	-0.6940055420224874	0.5784934881492759	-0.4286042368093869	-0.4684073683874909	0.40265426821117456	0.7864248708755522	2.8438	22.327	0.0	0.0	0.0
2021-10-01T23:20:07.000000	-1.2287	0.72532	0.55134	82.902	-36.77	23.705	-1.1305679040785097	0.8704073797179829	0.55134	77.77188162666525	-46.650926381455356	23.705	-1.1305679040785097	0.8704073797179829	0.7473400000000001	77.77188162666525	-46.650926381455356	23.705	-0.6940055420224874	0.5784934881492759	-0.4286042368093869	-0.4684073683874909	0.40265426821117456	0.7864248708755522	2.8438	22.327	0.0	0.0	0.0
2021-10-01T23:20:07.000000	-1.2623	0.7401	0.54169	79.596	-34.691	22.922	-1.1621037250923758	0.8891930229856866	0.54169	74.74553325556974	-44.18250734556061	22.922	-1.1621037250923758	0.8891930229856866	0.73769	74.74553325556974	-44.18250734556061	22.922	-0.6940055420224874	0.5784934881492759	-0.4286042368093869	-0.4684073683874909	0.40265426821117456	0.7864248708755522	2.8438	22.327	0.0	0.0	0.0
2021-10-01T23:20:07.000000	-1.296	0.75466	0.53197	76.634	-32.836	22.129	-1.1937657492223737	0.9077725770167024	0.53197	72.03314601403414	-41.978550800627175	22.129	-1.1937657492223737	0.9077725770167024	0.72797	72.03314601403414	-41.978550800627175	22.129	-0.6940055420224874	0.5784934881492759	-0.4286042368093869	-0.4684073683874909	0.40265426821117456	0.7864248708755522	2.8438	22.327	0.0	0.0	0.0
2021-10-01T23:20:07.000000	-1.3297	0.76901	0.52222	73.976	-31.18	21.355	-1.2254535046878998	0.9261437134420032	0.52222	69.59808456472325	-40.00934392015982	21.355	-1.2254535046878998	0.9261437134420032	0.7182200000000001	69.59808456472325	-40.00934392015982	21.355	-0.6940055420224874	0.5784934881492759	-0.4286042368093869	-0.4684073683874909	0.40265426821117456	0.7864248708755522	2.8438	22.327	0.0	0.0	0.0
2021-10-01T23:20:07.000000	-1.3636	0.78316	0.51246	71.583	-29.698	20.621	-1.257364259145086	0.944340862943317	0.51246	67.40470603509102	-38.24529640783245	20.621	-1.257364259145086	0.944340862943317	0.7084600000000001	67.40470603509102	-38.24529640783245	20.621	-0.6940055420224874	0.5784934881492759	-0.4286042368093869	-0.4684073683874909	0.40265426821117456	0.7864248708755522	2.8438	22.327	0.0	0.0	0.0
2021-10-01T23:20:07.000000	-1.3975	0.79713	0.5027	69.419	-28.367	19.944	-1.2892970690327252	0.9623593687825893	0.5027	65.4200998866204	-36.65917048740477	19.944	-1.2892970690327252	0.9623593687825893	0.6987000000000001	65.4200998866204	-36.65917048740477	19.944	-0.6940055420224874	0.5784934881492759	-0.4286042368093869	-0.4684073683874909	0.40265426821117456	0.7864248708755522	2.8438	22.327	0.0	0.0	0.0
2021-10-01T23:20:07.000000	-1.4315	0.81093	0.49294	67.45	-27.166	19.333	-1.3213499555280372	0.9802214086246298	0.49294	63.613095450034166	-35.22595837255308	19.333	-1.3213499555280372	0.9802214086246298	0.68894	63.613095450034166	-35.22595837255308	19.333	-0.6940055420224874	0.5784934881492759	-0.4286042368093869	-0.4684073683874909	0.40265426821117456	0.7864248708755522	2.8438	22.327	0.0	0.0	0.0
2021-10-01T23:20:07.000000	-1.4656	0.82455	0.48318	65.646	-26.076	18.795	-1.3535241439327141	0.997917057821547	0.48318	61.95624685487323	-33.92312732720867	18.795	-1.3535241439327141	0.997917057821547	0.67918	61.95624685487323	-33.92312732720867	18.795	-0.6940055420224874	0.5784934881492759	-0.4286042368093869	-0.4684073683874909	0.40265426821117456	0.7864248708755522	2.8438	22.327	0.0	0.0	0.0
2021-10-01T23:20:07.000000	-1.4997	0.83802	0.47341	63.977	-25.08	18.328	-1.3857167118627685	1.0154638373000966	0.47341	60.42186317034013	-32.730129544881024	18.328	-1.3857167118627685	1.0154638373000966	0.6694100000000001	60.42186317034013	-32.730129544881024	18.328	-0.6940055420224874	0.5784934881492759	-0.4286042368093869	-0.4684073683874909	0.40265426821117456	0.7864248708755522	2.8438	22.327	0.0	0.0	0.0
2021-10-01T23:20:07.000000	-1.5339	0.85133	0.46361	62.42	-24.163	17.931	-1.4180281310988037	1.0328640754293057	0.46361	58.98895565882291	-31.62925985984219	17.931	-1.4180281310988037	1.0328640754293057	0.65961	58.98895565882291	-31.62925985984219	17.931	-0.6940055420224874	0.5784934881492759	-0.4286042368093869	-0.4684073683874909	0.40265426821117456	0.7864248708755522	2.8438	22.327	0.0	0.0	0.0
2021-10-01T23:20:07.000000	-1.5681	0.8645	0.45375	60.955	-23.313	17.598	-1.4503567045585244	1.0501253684880378	0.45375	57.63914538656935	-30.606158091239088	17.598	-1.4503567045585244	1.0501253684880378	0.64975	57.63914538656935	-30.606158091239088	17.598	-0.6940055420224874	0.5784934881492759	-0.4286042368093869	-0.4684073683874909	0.40265426821117456	0.7864248708755522	2.8438	22.327	0.0	0.0	0.0
2021-10-01T23:20:07.000000	-1.6024	0.87753	0.44383	59.563	-22.52	17.321	-1.4828016787208425	1.0672599694932117	0.44383	56.354800824278065	-29.64857151796606	17.321	-1.4828016787208425	1.0672599694932117	0.63983	56.354800824278065	-29.64857151796606	17.321	-0.6940055420224874	0.5784934881492759	-0.4286042368093869	-0.4684073683874909	0.40265426821117456	0.7864248708755522	2.8438	22.327	0.0	0.0	0.0
2021-10-01T23:20:07.000000	-1.6367	0.89042	0.43381	58.232	-21.774	17.094	-1.515263807106846	1.084255625427909	0.43381	55.125237696171425	-28.745105130101738	17.094	-1.515263807106846	1.084255625427909	0.62981	55.125237696171425	-28.745105130101738	17.094	-0.6940055420224874	0.5784934881492759	-0.4286042368093869	-0.4684073683874909	0.40265426821117456	0.7864248708755522	2.8438	22.327	0.0	0.0	0.0
2021-10-01T23:20:07.000000	-1.671	0.90317	0.42369	56.949	-21.069	16.907	-1.5477430897165354	1.1011123362921298	0.42369	53.93828914100598	-27.888211246712032	16.907	-1.5477430897165354	1.1011123362921298	0.6196900000000001	53.93828914100598	-27.888211246712032	16.907	-0.6940055420224874	0.5784934881492759	-0.4286042368093869	-0.4684073683874909	0.40265426821117456	0.7864248708755522	2.8438	22.327	0.0	0.0	0.0
2021-10-01T23:20:07.000000	-1.7053	0.9158	0.41344	55.705	-20.399	16.754	-1.5802370759465267	1.1178499513816562	0.41344	52.78575815669478	-27.070832307539597	16.754	-1.5802370759465267	1.1178499513816562	0.60944	52.78575815669478	-27.070832307539597	16.754	-0.6940055420224874	0.5784934881492759	-0.4286042368093869	-0.4684073683874909	0.40265426821117456	0.7864248708755522	2.8438	22.327	0.0	0.0	0.0
2021-10-01T23:20:07.000000	-1.7396	0.9283	0.40305	54.493	-19.759	16.627	-1.6127469910985115	1.1344585460485974	0.40305	51.661310140559905	-26.287148277454556	16.627	-1.6127469910985115	1.1344585460485974	0.5990500000000001	51.661310140559905	-26.287148277454556	16.627	-0.6940055420224874	0.5784934881492759	-0.4286042368093869	-0.4684073683874909	0.40265426821117456	0.7864248708755522	2.8438	22.327	0.0	0.0	0.0
2021-10-01T23:20:07.000000	-1.7739	0.94068	0.3925	53.307	-19.145	16.521	-1.6452716098707982	1.1509480449408442	0.3925	50.55948042454336	-25.53245411628534	16.521	-1.6452716098707982	1.1509480449408442	0.5885	50.55948042454336	-25.53245411628534	16.521	-0.6940055420224874	0.5784934881492759	-0.4286042368093869	-0.4684073683874909	0.40265426821117456	0.7864248708755522	2.8438	22.327	0.0	0.0	0.0
2021-10-01T23:20:07.000000	-1.8082	0.95295	0.38178	52.141	-18.555	16.431	-1.677809706961695	1.167328372706288	0.38178	49.474559280248805	-24.80402971343862	16.431	-1.677809706961695	1.167328372706288	0.57778	49.474559280248805	-24.80402971343862	16.431	-0.6940055420224874	0.5784934881492759	-0.4286042368093869	-0.4684073683874909	0.40265426821117456	0.7864248708755522	2.8438	22.327	0.0	0.0	0.0
2021-10-01T23:20:07.000000	-1.8425	0.96509	0.37088	50.992	-17.984	16.353	-1.7103637329745855	1.1835796800491465	0.37088	48.4041819641548	-24.096545154461257	16.353	-1.7103637329745855	1.1835796800491465	0.56688	48.4041819641548	-24.096545154461257	16.353	-0.6940055420224874	0.5784934881492759	-0.4286042368093869	-0.4684073683874909	0.40265426821117456	0.7864248708755522	2.8438	22.327	0.0	0.0	0.0
2021-10-01T23:20:07.000000	-1.8767	0.97712	0.35979	49.854	-17.432	16.283	-1.7428319908271743	1.1997095632482837	0.35979	47.34239368752664	-23.409265258338145	16.283	-1.7428319908271743	1.1997095632482837	0.55579	47.34239368752664	-23.409265258338145	16.283	-0.6940055420224874	0.5784934881492759	-0.4286042368093869	-0.4684073683874909	0.40265426821117456	0.7864248708755522	2.8438	22.327	0.0	0.0	0.0
2021-10-01T23:20:07.000000	-1.911	0.98904	0.34851	48.724	-16.894	16.218	-1.7754129734772852	1.215742528337536	0.34851	46.286829706842866	-22.736860110616163	16.218	-1.7754129734772852	1.215742528337536	0.54451	46.286829706842866	-22.736860110616163	16.218	-0.6940055420224874	0.5784934881492759	-0.4286042368093869	-0.4684073683874909	0.40265426821117456	0.7864248708755522	2.8438	22.327	0.0	0.0	0.0
2021-10-01T23:20:07.000000	-1.9452	1.0009	0.33701	47.598	-16.37	16.156	-1.807902061458635	1.2317036925225229	0.33701	45.233520162947016	-22.078839590618568	16.156	-1.807902061458635	1.2317036925225229	0.53301	45.233520162947016	-22.078839590618568	16.156	-0.6940055420224874	0.5784934881492759	-0.4286042368093869	-0.4684073683874909	0.40265426821117456	0.7864248708755522	2.8438	22.327	0.0	0.0	0.0
2021-10-01T23:20:07.000000	-1.9793	1.0126	0.32529	46.471	-15.857	16.096	-1.840311507788142	1.2474938093243328	0.32529	44.177870322401034	-21.43161365313209	16.096	-1.840311507788142	1.2474938093243328	0.52129	44.177870322401034	-21.43161365313209	16.096	-0.6940055420224874	0.5784934881492759	-0.4286042368093869	-0.4684073683874909	0.40265426821117456	0.7864248708755522	2.8438	22.327	0.0	0.0	0.0
2021-10-01T23:20:07.000000	-2.0135	1.0242	0.31335	45.337	-15.352	16.035	-1.8728324536134793	1.2631969326641488	0.31335	43.114292986977766	-20.791469722774288	16.035	-1.8728324536134793	1.2631969326641488	0.50935	43.114292986977766	-20.791469722774288	16.035	-0.6940055420224874	0.5784934881492759	-0.4286042368093869	-0.4684073683874909	0.40265426821117456	0.7864248708755522	2.8438	22.327	0.0	0.0	0.0
2021-10-01T23:20:07.000000	-2.0475	1.0357	0.30117	44.192	-14.854	15.972	-1.905167159497911	1.2787763034912167	0.30117	42.03894082768991	-20.156925214079305	15.972	-1.905167159497911	1.2787763034912167	0.49717	42.03894082768991	-20.156925214079305	15.972	-0.6940055420224874	0.5784934881492759	-0.4286042368093869	-0.4684073683874909	0.40265426821117456	0.7864248708755522	2.8438	22.327	0.0	0.0	0.0
2021-10-01T23:20:07.000000	-2.0816	1.047	0.28874	43.031	-14.361	15.906	-1.9376256178950912	1.2941694343773789	0.28874	40.94709658093025	-19.525382546622996	15.906	-1.9376256178950912	1.2941694343773789	0.48474	40.94709658093025	-19.525382546622996	15.906	-0.6940055420224874	0.5784934881492759	-0.4286042368093869	-0.4684073683874909	0.40265426821117456	0.7864248708755522	2.8438	22.327	0.0	0.0	0.0
2021-10-01T23:20:07.000000	-2.1155	1.0583	0.27604	41.845	-13.87	15.834	-1.969885583334448	1.309538059229705	0.27604	39.830195654104266	-18.89276155451536	15.834	-1.969885583334448	1.309538059229705	0.47204	39.830195654104266	-18.89276155451536	15.834	-0.6940055420224874	0.5784934881492759	-0.4286042368093869	-0.4684073683874909	0.40265426821117456	0.7864248708755522	2.8438	22.327	0.0	0.0	0.0
2021-10-01T23:20:07.000000	-2.1494	1.0695	0.26306	40.628	-13.378	15.754	-2.0021578017907222	1.3248074376031187	0.26306	38.682650848984785	-18.255349662373952	15.754	-2.0021578017907222	1.3248074376031187	0.45906	38.682650848984785	-18.255349662373952	15.754	-0.6940055420224874	0.5784934881492759	-0.4286042368093869	-0.4684073683874909	0.40265426821117456	0.7864248708755522	2.8438	22.327	0.0	0.0	0.0
2021-10-01T23:20:07.000000	-2.1832	1.0806	0.24979	39.371	-12.883	15.666	-2.0343430267850033	1.3399653164807028	0.24979	37.49577504280811	-17.610059169097887	15.666	-2.0343430267850033	1.3399653164807028	0.44579	37.49577504280811	-17.610059169097887	15.666	-0.6940055420224874	0.5784934881492759	-0.4286042368093869	-0.4684073683874909	0.40265426821117456	0.7864248708755522	2.8438	22.327	0.0	0.0	0.0
2021-10-01T23:20:07.000000	-2.2169	1.0916	0.23619	38.064	-12.381	15.567	-2.066441258317291	1.3550116958624565	0.23619	36.26013370835978	-16.95169491383887	15.567	-2.066441258317291	1.3550116958624565	0.43219	36.26013370835978	-16.95169491383887	15.567	-0.6940055420224874	0.5784934881492759	-0.4286042368093869	-0.4684073683874909	0.40265426821117456	0.7864248708755522	2.8438	22.327	0.0	0.0	0.0
2021-10-01T23:20:07.000000	-2.2505	1.1025	0.22225	36.694	-11.869	15.456	-2.0984524963875852	1.3699465757483802	0.22225	34.96319239388882	-16.275686610030167	15.456	-2.0984524963875852	1.3699465757483802	0.41825	34.96319239388882	-16.275686610030167	15.456	-0.6940055420224874	0.5784934881492759	-0.4286042368093869	-0.4684073683874909	0.40265426821117456	0.7864248708755522	2.8438	22.327	0.0	0.0	0.0
2021-10-01T23:20:07.000000	-2.284	1.1133	0.20793	35.245	-11.343	15.333	-2.130376740995885	1.3847699561384736	0.20793	33.58956178344604	-15.576103915808389	15.333	-2.130376740995885	1.3847699561384736	0.40393	33.58956178344604	-15.576103915808389	15.333	-0.6940055420224874	0.5784934881492759	-0.4286042368093869	-0.4684073683874909	0.40265426821117456	0.7864248708755522	2.8438	22.327	0.0	0.0	0.0
2021-10-01T23:20:07.000000	-2.3173	1.124	0.19318	33.697	-10.795	15.195	-2.16211474566328	1.3994695840158191	0.19318	32.12037282260254	-14.842556509476939	15.195	-2.16211474566328	1.3994695840158191	0.38917999999999997	32.12037282260254	-14.842556509476939	15.195	-0.6940055420224874	0.5784934881492759	-0.4286042368093869	-0.4684073683874909	0.40265426821117456	0.7864248708755522	2.8438	22.327	0.0	0.0	0.0
2021-10-01T23:20:07.000000	-2.3504	1.1346	0.17794	32.021	-10.218	15.044	-2.1936665103897695	1.414045459380416	0.17794	30.527701743658156	-14.064543762605691	15.044	-2.1936665103897695	1.414045459380416	0.37394	30.527701743658156	-14.064543762605691	15.044	-0.6940055420224874	0.5784934881492759	-0.4286042368093869	-0.4684073683874909	0.40265426821117456	0.7864248708755522	2.8438	22.327	0.0	0.0	0.0
2021-10-01T23:20:07.000000	-2.3833	1.1451	0.16212	30.182	-9.6006	14.878	-2.2250320351753534	1.4284975822322643	0.16212	28.778209122922426	-13.226463020677308	14.878	-2.2250320351753534	1.4284975822322643	0.35812	28.778209122922426	-13.226463020677308	14.878	-0.6940055420224874	0.5784934881492759	-0.4286042368093869	-0.4684073683874909	0.40265426821117456	0.7864248708755522	2.8438	22.327	0.0	0.0	0.0
2021-10-01T23:20:07.000000	-2.4159	1.1554	0.1456	28.125	-8.9256	14.699	-2.256124326558038	1.4427144530755345	0.1456	26.819416915903766	-12.304504730013917	14.699	-2.256124326558038	1.4427144530755345	0.3416	26.819416915903766	-12.304504730013917	14.699	-0.6940055420224874	0.5784934881492759	-0.4286042368093869	-0.4684073683874909	0.40265426821117456	0.7864248708755522	2.8438	22.327	0.0	0.0	0.0
2021-10-01T23:20:07.000000	-2.448	1.1656	0.12819	25.774	-8.1684	14.507	-2.286732638563082	1.4567708123553016	0.12819	24.578912040791057	-11.26494196394533	14.507	-2.286732638563082	1.4567708123553016	0.32419	24.578912040791057	-11.26494196394533	14.507	-0.6940055420224874	0.5784934881492759	-0.4286042368093869	-0.4684073683874909	0.40265426821117456	0.7864248708755522	2.8438	22.327	0.0	0.0	0.0
2021-10-01T23:20:07.000000	-2.4796	1.1756	0.10957	23.007	-7.2901	14.307	-2.316869224207403	1.4705674135926534	0.10957	21.94038021689303	-10.05421916153457	14.307	-2.316869224207403	1.4705674135926534	0.30557	21.94038021689303	-10.05421916153457	14.307	-0.6940055420224874	0.5784934881492759	-0.4286042368093869	-0.4684073683874909	0.40265426821117456	0.7864248708755522	2.8438	22.327	0.0	0.0	0.0
2021-10-01T23:20:07.000000	-2.5001	1.1821	0.096254	20.839	-6.6072	14.169	-2.336418306284647	1.479530303190165	0.096254	19.87239240661875	-9.110819550257885	14.169	-2.336418306284647	1.479530303190165	0.292254	19.87239240661875	-9.110819550257885	14.169	-0.6940055420224874	0.5784934881492759	-0.4286042368093869	-0.4684073683874909	0.40265426821117456	0.7864248708755522	2.8438	22.327	0.0	0.0	0.0
2021-10-01T23:20:07.000000	-2.52	1.1884	0.081937	18.313	-5.8128	14.032	-2.355396415522256	1.4882211817283433	0.081937	17.462764315703886	-8.012894314427152	14.032	-2.355396415522256	1.4882211817283433	0.277937	17.462764315703886	-8.012894314427152	14.032	-0.6940055420224874	0.5784934881492759	-0.4286042368093869	-0.4684073683874909	0.40265426821117456	0.7864248708755522	2.8438	22.327	0.0	0.0	0.0
2021-10-01T23:20:07.000000	-2.5389	1.1944	0.066237	15.29	-4.8618	13.896	-2.3734188190215013	1.4964917906606034	0.066237	14.57906944909108	-6.69865159853676	13.896	-2.3734188190215013	1.4964917906606034	0.262237	14.57906944909108	-6.69865159853676	13.896	-0.6940055420224874	0.5784934881492759	-0.4286042368093869	-0.4684073683874909	0.40265426821117456	0.7864248708755522	2.8438	22.327	0.0	0.0	0.0
2021-10-01T23:20:07.000000	-2.5506	1.1982	0.05471	12.9	-4.1075	13.811	-2.3845650424112956	1.501696759838689	0.05471	12.299503109712116	-5.657188303758499	13.811	-2.3845650424112956	1.501696759838689	0.25071	12.299503109712116	-5.657188303758499	13.811	-0.6940055420224874	0.5784934881492759	-0.4286042368093869	-0.4684073683874909	0.40265426821117456	0.7864248708755522	2.8438	22.327	0.0	0.0	0.0
2021-10-01T23:20:07.000000	-2.5612	1.2016	0.042036	10.112	-3.2245	13.732	-2.3946685666007315	1.5063699599150264	0.042036	9.64070541703776	-4.439227783286051	13.732	-2.3946685666007315	1.5063699599150264	0.238036	9.64070541703776	-4.439227783286051	13.732	-0.6940055420224874	0.5784934881492759	-0.4286042368093869	-0.4684073683874909	0.40265426821117456	0.7864248708755522	2.8438	22.327	0.0	0.0	0.0
2021-10-01T23:20:07.000000	-2.57	1.2044	0.027905	6.8285	-2.1806	13.666	-2.4030591722712633	1.5102271268133642	0.027905	6.509856525576627	-3.000865979414508	13.666	-2.4030591722712633	1.5102271268133642	0.22390500000000002	6.509856525576627	-3.000865979414508	13.666	-0.6940055420224874	0.5784934881492759	-0.4286042368093869	-0.4684073683874909	0.40265426821117456	0.7864248708755522	2.8438	22.327	0.0	0.0	0.0
2021-10-01T23:20:07.000000	-2.5742	1.2057	0.017581	4.3387	-1.3866	13.634	-2.4070682351656236	1.512031957749785	0.017581	4.136106647960179	-1.9077733216238286	13.634	-2.4070682351656236	1.512031957749785	0.21358100000000002	4.136106647960179	-1.9077733216238286	13.634	-0.6940055420224874	0.5784934881492759	-0.4286042368093869	-0.4684073683874909	0.40265426821117456	0.7864248708755522	2.8438	22.327	0.0	0.0	0.0
2021-10-01T23:20:07.000000	-2.5766	1.2065	0.0066367	1.6459	-0.52622	13.615	-2.4093521265241624	1.5131200019871176	0.0066367	1.5690199707829986	-0.7239272267874153	13.615	-2.4093521265241624	1.5131200019871176	0.2026367	1.5690199707829986	-0.7239272267874153	13.615	-0.6940055420224874	0.5784934881492759	-0.4286042368093869	-0.4684073683874909	0.40265426821117456	0.7864248708755522	2.8438	22.327	0.0	0.0	0.0
2021-10-01T23:20:07.000000	-2.5768	1.2065	-0.0045897	-1.1387	0.36408	13.614	-2.409550619481986	1.5131445080209542	-0.0045897	-1.0855088713733232	0.5008616840703772	13.614	-2.409550619481986	1.5131445080209542	0.1914103	-1.0855088713733232	0.5008616840703772	13.614	-0.6940055420224874	0.5784934881492759	-0.4286042368093869	-0.4684073683874909	0.40265426821117456	0.7864248708755522	2.8438	22.327	0.0	0.0	0.0
2021-10-01T23:20:07.000000	-2.5748	1.2059	-0.015618	-3.8588	1.2333	13.629	-2.407639208005259	1.512303968809118	-0.015618	-3.6786066705978655	1.6968262412612802	13.629	-2.407639208005259	1.512303968809118	0.18038200000000001	-3.6786066705978655	1.6968262412612802	13.629	-0.6940055420224874	0.5784934881492759	-0.4286042368093869	-0.4684073683874909	0.40265426821117456	0.7864248708755522	2.8438	22.327	0.0	0.0	0.0
2021-10-01T23:20:07.000000	-2.5655	1.2029	-0.035799	-8.6829	2.7708	13.7	-2.398776875974004	1.5081870438683653	-0.035799	-8.277965924666546	3.8138386436842757	13.7	-2.398776875974004	1.5081870438683653	0.160201	-8.277965924666546	3.8138386436842757	13.7	-0.6940055420224874	0.5784934881492759	-0.4286042368093869	-0.4684073683874909	0.40265426821117456	0.7864248708755522	2.8438	22.327	0.0	0.0	0.0
2021-10-01T23:20:07.000000	-2.552	1.1986	-0.05323	-12.583	4.0073	13.8	-2.385905481048388	1.5022652879911922	-0.05323	-11.997169294513624	5.518901268257972	13.8	-2.385905481048388	1.5022652879911922	0.14277	-11.997169294513624	5.518901268257972	13.8	-0.6940055420224874	0.5784934881492759	-0.4286042368093869	-0.4684073683874909	0.40265426821117456	0.7864248708755522	2.8438	22.327	0.0	0.0	0.0
2021-10-01T23:20:07.000000	-2.5363	1.1936	-0.068552	-15.753	5.0075	13.915	-2.3709364347051394	1.4953792403894344	-0.068552	-15.020728000803077	6.899985186642823	13.915	-2.3709364347051394	1.4953792403894344	0.127448	-15.020728000803077	6.899985186642823	13.915	-0.6940055420224874	0.5784934881492759	-0.4286042368093869	-0.4684073683874909	0.40265426821117456	0.7864248708755522	2.8438	22.327	0.0	0.0	0.0
2021-10-01T23:20:07.000000	-2.5194	1.1883	-0.08238	-18.394	5.8384	14.036	-2.3548131896657036	1.4880484171479218	-0.08238	-17.540017191291415	8.048226356732368	14.036	-2.3548131896657036	1.4880484171479218	0.11362000000000001	-17.540017191291415	8.048226356732368	14.036	-0.6940055420224874	0.5784934881492759	-0.4286042368093869	-0.4684073683874909	0.40265426821117456	0.7864248708755522	2.8438	22.327	0.0	0.0	0.0
2021-10-01T23:20:07.000000	-2.5077	1.1845	-0.090981	-19.933	6.3223	14.117	-2.3436669662759093	1.4828434479698365	-0.090981	-19.008128152877443	8.71705399855868	14.117	-2.3436669662759093	1.4828434479698365	0.105019	-19.008128152877443	8.71705399855868	14.117	-0.6940055420224874	0.5784934881492759	-0.4286042368093869	-0.4684073683874909	0.40265426821117456	0.7864248708755522	2.8438	22.327	0.0	0.0	0.0
2021-10-01T23:20:07.000000	-2.4997	1.182	-0.096493	-20.88	6.6199	14.172	-2.3360335733859174	1.4793820446435801	-0.096493	-19.911527329823993	9.128447590016172	14.172	-2.3360335733859174	1.4793820446435801	0.09950700000000001	-19.911527329823993	9.128447590016172	14.172	-0.6940055420224874	0.5784934881492759	-0.4286042368093869	-0.4684073683874909	0.40265426821117456	0.7864248708755522	2.8438	22.327	0.0	0.0	1.0
2021-10-01T23:20:07.000000	-2.4688	1.1722	-0.11615	-24.018	7.61	14.377	-2.3065672070601426	1.4658697074824794	-0.11615	-22.9045647175704	10.495586648617088	14.377	-2.3065672070601426	1.4658697074824794	0.07985	-22.9045647175704	10.495586648617088	14.377	-0.6940055420224874	0.5784934881492759	-0.4286042368093869	-0.4684073683874909	0.40265426821117456	0.7864248708755522	2.8438	22.327	0.0	0.0	0.0
2021-10-01T23:20:07.000000	-2.437	1.1621	-0.13431	-26.624	8.4409	14.575	-2.2762443814749167	1.451949353732379	-0.13431	-25.389117640439586	11.639539262785245	14.575	-2.2762443814749167	1.451949353732379	0.061689999999999995	-25.389117640439586	11.639539262785245	14.575	-0.6940055420224874	0.5784934881492759	-0.4286042368093869	-0.4684073683874909	0.40265426821117456	0.7864248708755522	2.8438	22.327	0.0	0.0	0.0
2021-10-01T23:20:07.000000	-2.4047	1.1519	-0.15139	-28.863	9.1662	14.762	-2.245437576512049	1.4378684884187758	-0.15139	-27.522375171567944	12.633719023132514	14.762	-2.245437576512049	1.4378684884187758	0.04461000000000001	-27.522375171567944	12.633719023132514	14.762	-0.6940055420224874	0.5784934881492759	-0.4286042368093869	-0.4684073683874909	0.40265426821117456	0.7864248708755522	2.8438	22.327	0.0	0.0	0.0
2021-10-01T23:20:07.000000	-2.372	1.1415	-0.16765	-30.838	9.8192	14.937	-2.2142582916673708	1.4235401180796754	-0.16765	-29.402480929600898	13.523795614562335	14.937	-2.2142582916673708	1.4235401180796754	0.028350000000000014	-29.402480929600898	13.523795614562335	14.937	-0.6940055420224874	0.5784934881492759	-0.4286042368093869	-0.4684073683874909	0.40265426821117456	0.7864248708755522	2.8438	22.327	0.0	0.0	0.0
2021-10-01T23:20:07.000000	-2.339	1.131	-0.18326	-32.616	10.421	15.098	-2.1827935204028748	1.4090757422109088	-0.18326	-31.09334466883965	14.338919565460333	15.098	-2.1827935204028748	1.4090757422109088	0.012740000000000001	-31.09334466883965	14.338919565460333	15.098	-0.6940055420224874	0.5784934881492759	-0.4286042368093869	-0.4684073683874909	0.40265426821117456	0.7864248708755522	2.8438	22.327	0.0	0.0	0.0
2021-10-01T23:20:07.000000	-2.3058	1.1203	-0.19832	-34.243	10.987	15.244	-2.151154762214392	1.3943883673504818	-0.19832	-32.638732804978225	15.100011221361337	15.244	-2.151154762214392	1.3943883673504818	-0.0023199999999999887	-32.638732804978225	15.100011221361337	15.244	-0.6940055420224874	0.5784934881492759	-0.4286042368093869	-0.4684073683874909	0.40265426821117456	0.7864248708755522	2.8438	22.327	0.0	0.0	0.0
2021-10-01T23:20:07.000000	-2.2724	1.1096	-0.21291	-35.755	11.527	15.377	-2.1193175110680857	1.3796764864562183	-0.21291	-34.073173274766916	15.82120782328927	15.377	-2.1193175110680857	1.3796764864562183	-0.01690999999999998	-34.073173274766916	15.82120782328927	15.377	-0.6940055420224874	0.5784934881492759	-0.4286042368093869	-0.4684073683874909	0.40265426821117456	0.7864248708755522	2.8438	22.327	0.0	0.0	0.0
2021-10-01T23:20:07.000000	-2.2389	1.0988	-0.2271	-37.175	12.047	15.496	-2.087393266459785	1.3648531060661249	-0.2271	-35.418757587340345	16.511282353870044	15.496	-2.087393266459785	1.3648531060661249	-0.03109999999999999	-35.418757587340345	16.511282353870044	15.496	-0.6940055420224874	0.5784934881492759	-0.4286042368093869	-0.4684073683874909	0.40265426821117456	0.7864248708755522	2.8438	22.327	0.0	0.0	0.0
2021-10-01T23:20:07.000000	-2.2053	1.0878	-0.24092	-38.521	12.555	15.602	-2.055394281406409	1.3498189797012894	-0.24092	-36.6923698675492	17.180380074461894	15.602	-2.055394281406409	1.3498189797012894	-0.04491999999999999	-36.6923698675492	17.180380074461894	15.602	-0.6940055420224874	0.5784934881492759	-0.4286042368093869	-0.4684073683874909	0.40265426821117456	0.7864248708755522	2.8438	22.327	0.0	0.0	0.0
2021-10-01T23:20:07.000000	-2.1715	1.0768	-0.2544	-39.81	13.054	15.697	-2.0231968033952104	1.3347603473026173	-0.2544	-37.91051442630094	17.83356139230827	15.697	-2.0231968033952104	1.3347603473026173	-0.05840000000000001	-37.91051442630094	17.83356139230827	15.697	-0.6940055420224874	0.5784934881492759	-0.4286042368093869	-0.4684073683874909	0.40265426821117456	0.7864248708755522	2.8438	22.327	0.0	0.0	0.0
2021-10-01T23:20:07.000000	-2.1377	1.0657	-0.26757	-41.052	13.548	15.782	-1.9910115784009292	1.3196024684250334	-0.26757	-39.08262579081001	18.47602146825748	15.782	-1.9910115784009292	1.3196024684250334	-0.07156999999999997	-39.08262579081001	18.47602146825748	15.782	-0.6940055420224874	0.5784934881492759	-0.4286042368093869	-0.4684073683874909	0.40265426821117456	0.7864248708755522	2.8438	22.327	0.0	0.0	0.0
2021-10-01T23:20:07.000000	-2.1038	1.0545	-0.28045	-42.257	14.039	15.859	-1.9587393599446543	1.3043330900516192	-0.28045	-40.21838354862926	19.11097053357958	15.859	-1.9587393599446543	1.3043330900516192	-0.08444999999999997	-40.21838354862926	19.11097053357958	15.859	-0.6940055420224874	0.5784934881492759	-0.4286042368093869	-0.4684073683874909	0.40265426821117456	0.7864248708755522	2.8438	22.327	0.0	0.0	0.0
2021-10-01T23:20:07.000000	-2.0698	1.0431	-0.29305	-43.434	14.531	15.929	-1.9263924010433038	1.2888529657034633	-0.29305	-41.326229762184	19.74348121895369	15.929	-1.9263924010433038	1.2888529657034633	-0.09704999999999997	-41.326229762184	19.74348121895369	15.929	-0.6940055420224874	0.5784934881492759	-0.4286042368093869	-0.4684073683874909	0.40265426821117456	0.7864248708755522	2.8438	22.327	0.0	0.0	0.0
2021-10-01T23:20:07.000000	-2.0358	1.0317	-0.3054	-44.589	15.026	15.994	-1.8940454421419544	1.2733728413553076	-0.3054	-42.41187415987058	20.376273634973142	15.994	-1.8940454421419544	1.2733728413553076	-0.1094	-42.41187415987058	20.376273634973142	15.994	-0.6940055420224874	0.5784934881492759	-0.4286042368093869	-0.4684073683874909	0.40265426821117456	0.7864248708755522	2.8438	22.327	0.0	0.0	0.0
2021-10-01T23:20:07.000000	-2.0017	1.0202	-0.3175	-45.729	15.525	16.056	-1.8616114897786107	1.2577812175113214	-0.3175	-43.482141465043654	21.01119795761133	16.056	-1.8616114897786107	1.2577812175113214	-0.1215	-43.482141465043654	21.01119795761133	16.056	-0.6940055420224874	0.5784934881492759	-0.4286042368093869	-0.4684073683874909	0.40265426821117456	0.7864248708755522	2.8438	22.327	0.0	0.0	0.0
2021-10-01T23:20:07.000000	-1.9676	1.0085	-0.32936	-46.86	16.033	16.117	-1.8292020434491034	1.2419911007095115	-0.32936	-44.54237381559203	21.653951691828944	16.117	-1.8292020434491034	1.2419911007095115	-0.13335999999999998	-44.54237381559203	21.653951691828944	16.117	-0.6940055420224874	0.5784934881492759	-0.4286042368093869	-0.4684073683874909	0.40265426821117456	0.7864248708755522	2.8438	22.327	0.0	0.0	0.0
2021-10-01T23:20:07.000000	-1.9334	0.99679	-0.341	-47.986	16.549	16.177	-1.7966945759423762	1.2261788062428924	-0.341	-45.59666360084134	22.30403249351359	16.177	-1.7966945759423762	1.2261788062428924	-0.14500000000000002	-45.59666360084134	22.30403249351359	16.177	-0.6940055420224874	0.5784934881492759	-0.4286042368093869	-0.4684073683874909	0.40265426821117456	0.7864248708755522	2.8438	22.327	0.0	0.0	0.0
2021-10-01T23:20:07.000000	-1.8992	0.98494	-0.35242	-49.113	17.078	16.24	-1.7642042626593346	1.2102275667057967	-0.35242	-46.6503529586804	22.96713786762596	16.24	-1.7642042626593346	1.2102275667057967	-0.15642	-46.6503529586804	22.96713786762596	16.24	-0.6940055420224874	0.5784934881492759	-0.4286042368093869	-0.4684073683874909	0.40265426821117456	0.7864248708755522	2.8438	22.327	0.0	0.0	0.0
2021-10-01T23:20:07.000000	-1.8649	0.97299	-0.36364	-50.245	17.62	16.306	-1.7316269559142994	1.1941648276728707	-0.36364	-47.70741174826568	23.64375793484279	16.306	-1.7316269559142994	1.1941648276728707	-0.16764	-47.70741174826568	23.64375793484279	16.306	-0.6940055420224874	0.5784934881492759	-0.4286042368093869	-0.4684073683874909	0.40265426821117456	0.7864248708755522	2.8438	22.327	0.0	0.0	0.0
2021-10-01T23:20:07.000000	-1.8307	0.96091	-0.37466	-51.387	18.179	16.379	-1.6991648245701696	1.1779853212342777	-0.37466	-48.772312172866044	24.338475205166453	16.379	-1.6991648245701696	1.1779853212342777	-0.17865999999999999	-48.772312172866044	24.338475205166453	16.379	-0.6940055420224874	0.5784934881492759	-0.4286042368093869	-0.4684073683874909	0.40265426821117456	0.7864248708755522	2.8438	22.327	0.0	0.0	0.0
2021-10-01T23:20:07.000000	-1.7964	0.94873	-0.3855	-52.541	18.756	16.461	-1.6666156997640462	1.1616943152998545	-0.3855	-49.846916631890544	25.052527203724445	16.461	-1.6666156997640462	1.1616943152998545	-0.1895	-49.846916631890544	25.052527203724445	16.461	-0.6940055420224874	0.5784934881492759	-0.4286042368093869	-0.4684073683874909	0.40265426821117456	0.7864248708755522	2.8438	22.327	0.0	0.0	0.0
2021-10-01T23:20:07.000000	-1.7621	0.93643	-0.39615	-53.713	19.354	16.556	-1.634081278578225	1.145284213590737	-0.39615	-50.93681232356636	25.789626505899204	16.556	-1.634081278578225	1.145284213590737	-0.20015	-50.93681232356636	25.789626505899204	16.556	-0.6940055420224874	0.5784934881492759	-0.4286042368093869	-0.4684073683874909	0.40265426821117456	0.7864248708755522	2.8438	22.327	0.0	0.0	0.0
2021-10-01T23:20:07.000000	-1.7278	0.92401	-0.40665	-54.908	19.977	16.668	-1.6015615610127054	1.1287550161069255	-0.40665	-52.04647145116232	26.55435562169313	16.668	-1.6015615610127054	1.1287550161069255	-0.21065	-52.04647145116232	26.55435562169313	16.668	-0.6940055420224874	0.5784934881492759	-0.4286042368093869	-0.4684073683874909	0.40265426821117456	0.7864248708755522	2.8438	22.327	0.0	0.0	0.0
2021-10-01T23:20:07.000000	-1.6934	0.91146	-0.41699	-56.13	20.626	16.803	-1.568958525890268	1.1120845451836103	-0.41699	-53.17974134366575	27.348197136572065	16.803	-1.568958525890268	1.1120845451836103	-0.22099000000000002	-53.17974134366575	27.348197136572065	16.803	-0.6940055420224874	0.5784934881492759	-0.4286042368093869	-0.4684073683874909	0.40265426821117456	0.7864248708755522	2.8438	22.327	0.0	0.0	0.0
2021-10-01T23:20:07.000000	-1.6591	0.89879	-0.4272	-57.386	21.308	16.967	-1.536469440867044	1.095307231502519	-0.4272	-54.34271154341617	28.17895601524411	16.967	-1.536469440867044	1.095307231502519	-0.23120000000000002	-54.34271154341617	28.17895601524411	16.967	-0.6940055420224874	0.5784934881492759	-0.4286042368093869	-0.4684073683874909	0.40265426821117456	0.7864248708755522	2.8438	22.327	0.0	0.0	0.0
2021-10-01T23:20:07.000000	-1.6248	0.88599	-0.43728	-58.685	22.026	17.167	-1.503996284765814	1.0784008973988424	-0.43728	-55.543946643008134	29.05071242359928	17.167	-1.503996284765814	1.0784008973988424	-0.24128	-55.543946643008134	29.05071242359928	17.167	-0.6940055420224874	0.5784934881492759	-0.4286042368093869	-0.4684073683874909	0.40265426821117456	0.7864248708755522	2.8438	22.327	0.0	0.0	0.0
2021-10-01T23:20:07.000000	-1.5906	0.87305	-0.44726	-60.036	22.787	17.411	-1.4716395293671811	1.0613678712416075	-0.44726	-56.791521114359405	29.971516386684023	17.411	-1.4716395293671811	1.0613678712416075	-0.25126	-56.791521114359405	29.971516386684023	17.411	-0.6940055420224874	0.5784934881492759	-0.4286042368093869	-0.4684073683874909	0.40265426821117456	0.7864248708755522	2.8438	22.327	0.0	0.0	0.0
2021-10-01T23:20:07.000000	-1.5563	0.85998	-0.45716	-61.451	23.599	17.706	-1.4391994564116304	1.0441935716448687	-0.45716	-58.096364293585964	30.9507779848415	17.706	-1.4391994564116304	1.0441935716448687	-0.26116	-58.096364293585964	30.9507779848415	17.706	-0.6940055420224874	0.5784934881492759	-0.4286042368093869	-0.4684073683874909	0.40265426821117456	0.7864248708755522	2.8438	22.327	0.0	0.0	0.0
2021-10-01T23:20:07.000000	-1.5221	0.84676	-0.46699	-62.946	24.471	18.061	-1.4068770094603686	1.0268826553466803	-0.46699	-59.47325284579105	31.99938988388069	18.061	-1.4068770094603686	1.0268826553466803	-0.27099	-59.47325284579105	31.99938988388069	18.061	-0.6940055420224874	0.5784934881492759	-0.4286042368093869	-0.4684073683874909	0.40265426821117456	0.7864248708755522	2.8438	22.327	0.0	0.0	0.0
2021-10-01T23:20:07.000000	-1.488	0.83339	-0.47678	-64.539	25.414	18.481	-1.3746721885133963	1.0094351223470428	-0.47678	-60.9387033053178	33.13047473952718	18.481	-1.3746721885133963	1.0094351223470428	-0.28078	-60.9387033053178	33.13047473952718	18.481	-0.6940055420224874	0.5784934881492759	-0.4286042368093869	-0.4684073683874909	0.40265426821117456	0.7864248708755522	2.8438	22.327	0.0	0.0	0.0
2021-10-01T23:20:07.000000	-1.4538	0.81987	-0.48655	-66.251	26.44	18.972	-1.3423865006128894	0.991826466612119	-0.48655	-62.512087070707516	34.35851526280322	18.972	-1.3423865006128894	0.991826466612119	-0.29055	-62.512087070707516	34.35851526280322	18.972	-0.6940055420224874	0.5784934881492759	-0.4286042368093869	-0.4684073683874909	0.40265426821117456	0.7864248708755522	2.8438	22.327	0.0	0.0	0.0
2021-10-01T23:20:07.000000	-1.4198	0.80619	-0.49631	-68.109	27.567	19.536	-1.3103189104972754	0.9740835225447727	-0.49631	-64.2179951482211	35.70468413448088	19.536	-1.3103189104972754	0.9740835225447727	-0.30030999999999997	-64.2179951482211	35.70468413448088	19.536	-0.6940055420224874	0.5784934881492759	-0.4286042368093869	-0.4684073683874909	0.40265426821117456	0.7864248708755522	2.8438	22.327	0.0	0.0	0.0
2021-10-01T23:20:07.000000	-1.3858	0.79234	-0.50606	-70.142	28.811	20.17	-1.2782721505104224	0.9561718594632764	-0.50606	-66.08324853403609	37.18841416609234	20.17	-1.2782721505104224	0.9561718594632764	-0.31005999999999995	-66.08324853403609	37.18841416609234	20.17	-0.6940055420224874	0.5784934881492759	-0.4286042368093869	-0.4684073683874909	0.40265426821117456	0.7864248708755522	2.8438	22.327	0.0	0.0	0.0
2021-10-01T23:20:07.000000	-1.3519	0.7783	-0.51583	-72.38	30.191	20.868	-1.2463479177346262	0.9380838810887657	-0.51583	-68.13529309861154	38.83223809370634	20.868	-1.2463479177346262	0.9380838810887657	-0.31983	-68.13529309861154	38.83223809370634	20.868	-0.6940055420224874	0.5784934881492759	-0.4286042368093869	-0.4684073683874909	0.40265426821117456	0.7864248708755522	2.8438	22.327	0.0	0.0	0.0
2021-10-01T23:20:07.000000	-1.3181	0.76408	-0.52559	-74.86	31.731	21.618	-1.2145449868681946	0.919829512069132	-0.52559	-70.4079093150845	40.66450868852146	21.618	-1.2145449868681946	0.919829512069132	-0.32959	-70.4079093150845	40.66450868852146	21.618	-0.6940055420224874	0.5784934881492759	-0.4286042368093869	-0.4684073683874909	0.40265426821117456	0.7864248708755522	2.8438	22.327	0.0	0.0	0.0
2021-10-01T23:20:07.000000	-1.2843	0.74966	-0.53533	-77.619	33.452	22.402	-1.182766562035599	0.9013766500916746	-0.53533	-72.93524524709949	42.71060132736895	22.402	-1.182766562035599	0.9013766500916746	-0.33932999999999996	-72.93524524709949	42.71060132736895	22.402	-0.6940055420224874	0.5784934881492759	-0.4286042368093869	-0.4684073683874909	0.40265426821117456	0.7864248708755522	2.8438	22.327	0.0	0.0	0.0
2021-10-01T23:20:07.000000	-1.2507	0.73503	-0.54503	-80.695	35.381	23.195	-1.1512123614963559	0.8827398765423387	-0.54503	-75.7517062420751	45.00196870598395	23.195	-1.1512123614963559	0.8827398765423387	-0.34903	-75.7517062420751	45.00196870598395	23.195	-0.6940055420224874	0.5784934881492759	-0.4286042368093869	-0.4684073683874909	0.40265426821117456	0.7864248708755522	2.8438	22.327	0.0	0.0	0.0
2021-10-01T23:20:07.000000	-1.2171	0.72017	-0.55465	-84.129	37.544	23.966	-1.1196863428960246	0.8638748360915056	-0.55465	-78.89479757196646	47.569438645820014	23.966	-1.1196863428960246	0.8638748360915056	-0.35864999999999997	-78.89479757196646	47.569438645820014	23.966	-0.6940055420224874	0.5784934881492759	-0.4286042368093869	-0.4684073683874909	0.40265426821117456	0.7864248708755522	2.8438	22.327	0.0	0.0	0.0
2021-10-01T23:20:07.000000	-1.1836	0.70507	-0.56413	-87.962	39.97	24.68	-1.088288978015209	0.8447838571082023	-0.56413	-82.40165691822111	50.44681636269807	24.68	-1.088288978015209	0.8447838571082023	-0.36813	-82.40165691822111	50.44681636269807	24.68	-0.6940055420224874	0.5784934881492759	-0.4286042368093869	-0.4684073683874909	0.40265426821117456	0.7864248708755522	2.8438	22.327	0.0	0.0	0.0
2021-10-01T23:20:07.000000	-1.1501	0.68973	-0.57342	-92.237	42.687	25.295	-1.0569210203749972	0.8254546865755106	-0.57342	-86.31152942203404	53.66715966798829	25.295	-1.0569210203749972	0.8254546865755106	-0.37742000000000003	-86.31152942203404	53.66715966798829	25.295	-0.6940055420224874	0.5784934881492759	-0.4286042368093869	-0.4684073683874909	0.40265426821117456	0.7864248708755522	2.8438	22.327	0.0	0.0	0.0
2021-10-01T23:20:07.000000	-1.1167	0.67412	-0.58245	-97.0	45.728	25.764	-1.0256853923593767	0.805869803566675	-0.58245	-90.66602496812172	57.268856287513955	25.764	-1.0256853923593767	0.805869803566675	-0.38645	-90.66602496812172	57.268856287513955	25.764	-0.6940055420224874	0.5784934881492759	-0.4286042368093869	-0.4684073683874909	0.40265426821117456	0.7864248708755522	2.8438	22.327	0.0	0.0	0.0
2021-10-01T23:20:07.000000	-1.0833	0.65824	-0.59113	-102.3	49.127	26.034	-0.9944828474894352	0.7860169550647775	-0.59113	-95.50960830539871	61.29165400239506	26.034	-0.9944828474894352	0.7860169550647775	-0.39513000000000004	-95.50960830539871	61.29165400239506	26.034	-0.6940055420224874	0.5784934881492759	-0.4286042368093869	-0.4684073683874909	0.40265426821117456	0.7864248708755522	2.8438	22.327	0.0	0.0	0.0
2021-10-01T23:20:07.000000	-1.05	0.64207	-0.5994	-108.18	52.922	26.048	-0.9634150828474687	0.7658885447909538	-0.5994	-100.88029927336821	65.77853527189295	26.048	-0.9634150828474687	0.7658885447909538	-0.40340000000000004	-100.88029927336821	65.77853527189295	26.048	-0.6940055420224874	0.5784934881492759	-0.4286042368093869	-0.4684073683874909	0.40265426821117456	0.7864248708755522	2.8438	22.327	0.0	0.0	0.0
2021-10-01T23:20:07.000000	-1.0166	0.62562	-0.60716	-114.71	57.154	25.743	-0.9322823801739613	0.7454699913592587	-0.60716	-106.84254667033198	70.77876826420427	25.743	-0.9322823801739613	0.7454699913592587	-0.41116	-106.84254667033198	70.77876826420427	25.743	-0.6940055420224874	0.5784934881492759	-0.4286042368093869	-0.4684073683874909	0.40265426821117456	0.7864248708755522	2.8438	22.327	0.0	0.0	0.0
2021-10-01T23:20:07.000000	-0.98332	0.60887	-0.61432	-121.95	61.872	25.046	-0.9013055323259029	0.72476840211113	-0.61432	-113.44989440534727	76.34833556414675	25.046	-0.9013055323259029	0.72476840211113	-0.41831999999999997	-113.44989440534727	76.34833556414675	25.046	-0.6940055420224874	0.5784934881492759	-0.4286042368093869	-0.4684073683874909	0.40265426821117456	0.7864248708755522	2.8438	22.327	0.0	0.0	0.0
2021-10-01T23:20:07.000000	-0.95003	0.59182	-0.62081	-129.97	67.13	23.878	-0.8703555188807081	0.7037678481245739	-0.62081	-120.76519838451645	82.54940738217559	23.878	-0.8703555188807081	0.7037678481245739	-0.42480999999999997	-120.76519838451645	82.54940738217559	23.878	-0.6940055420224874	0.5784934881492759	-0.4286042368093869	-0.4684073683874909	0.40265426821117456	0.7864248708755522	2.8438	22.327	0.0	0.0	0.0
2021-10-01T23:20:07.000000	-0.91674	0.57448	-0.62653	-138.86	72.989	22.144	-0.8394410391845762	0.6824794793491733	-0.62653	-128.87030609854008	89.45355178565345	22.144	-0.8394410391845762	0.6824794793491733	-0.43053	-128.87030609854008	89.45355178565345	22.144	-0.6940055420224874	0.5784934881492759	-0.4286042368093869	-0.4684073683874909	0.40265426821117456	0.7864248708755522	2.8438	22.327	0.0	0.0	0.0
2021-10-01T23:20:07.000000	-0.88347	0.55684	-0.6314	-148.72	79.522	19.738	-0.8085831678349814	0.6608958217404209	-0.6314	-137.8555193239797	97.14547172110422	19.738	-0.8085831678349814	0.6608958217404209	-0.43539999999999995	-137.8555193239797	97.14547172110422	19.738	-0.6940055420224874	0.5784934881492759	-0.4286042368093869	-0.4684073683874909	0.40265426821117456	0.7864248708755522	2.8438	22.327	0.0	0.0	0.0
2021-10-01T23:20:07.000000	-0.85023	0.53892	-0.63533	-159.67	86.814	16.535	-0.7777893788764313	0.6390379498957907	-0.63533	-147.82951877114903	105.72423031590483	16.535	-0.7777893788764313	0.6390379498957907	-0.43932999999999994	-147.82951877114903	105.72423031590483	16.535	-0.6940055420224874	0.5784934881492759	-0.4286042368093869	-0.4684073683874909	0.40265426821117456	0.7864248708755522	2.8438	22.327	0.0	0.0	0.0
2021-10-01T23:20:07.000000	-0.81704	0.52072	-0.63825	-171.84	94.964	12.384	-0.7470795216047081	0.6169083144186664	-0.63825	-158.9091943758844	115.30401050617184	12.384	-0.7470795216047081	0.6169083144186664	-0.44225	-158.9091943758844	115.30401050617184	12.384	-0.6940055420224874	0.5784934881492759	-0.4286042368093869	-0.4684073683874909	0.40265426821117456	0.7864248708755522	2.8438	22.327	0.0	0.0	0.0
2021-10-01T23:20:07.000000	-0.78391	0.50226	-0.64009	-185.41	104.09	7.1073	-0.7164610700643196	0.5945279899065224	-0.64009	-171.25873124026361	126.023978567474	7.1073	-0.7164610700643196	0.5945279899065224	-0.44409000000000004	-171.25873124026361	126.023978567474	7.1073	-0.6940055420224874	0.5784934881492759	-0.4286042368093869	-0.4684073683874909	0.40265426821117456	0.7864248708755522	2.8438	22.327	0.0	0.0	0.0
2021-10-01T23:20:07.000000	-0.75087	0.48357	-0.64077	-200.57	114.33	0.48928	-0.6859601222938637	0.5719304262081075	-0.64077	-185.04978851087205	138.04437537285438	0.48928	-0.6859601222938637	0.5719304262081075	-0.44476999999999994	-185.04978851087205	138.04437537285438	0.48928	-0.6940055420224874	0.5784934881492759	-0.4286042368093869	-0.4684073683874909	0.40265426821117456	0.7864248708755522	2.8438	22.327	0.0	0.0	0.0
2021-10-01T23:20:07.000000	-0.71795	0.46467	-0.64023	-217.57	125.86	-7.733	-0.6556040016336303	0.5491391485242796	-0.64023	-200.50891707521316	151.57050726749344	-7.733	-0.6556040016336303	0.5491391485242796	-0.44422999999999996	-200.50891707521316	151.57050726749344	-7.733	-0.6940055420224874	0.5784934881492759	-0.4286042368093869	-0.4684073683874909	0.40265426821117456	0.7864248708755522	2.8438	22.327	0.0	0.0	0.0
2021-10-01T23:20:07.000000	-0.68518	0.44558	-0.63841	-236.68	138.86	-17.882	-0.6254200314239093	0.5261776820558964	-0.63841	-217.88202699589618	166.81410105911183	-17.882	-0.6254200314239093	0.5261776820558964	-0.44241	-217.88202699589618	166.81410105911183	-17.882	-0.6940055420224874	0.5784934881492759	-0.4286042368093869	-0.4684073683874909	0.40265426821117456	0.7864248708755522	2.8438	22.327	0.0	0.0	0.0
2021-10-01T23:20:07.000000	-0.6526	0.42633	-0.63527	-258.26	153.59	-30.357	-0.5954442343511901	0.5030807019533992	-0.63527	-237.4945477530162	184.077308453786	-30.357	-0.5954442343511901	0.5030807019533992	-0.43927	-237.4945477530162	184.077308453786	-30.357	-0.6940055420224874	0.5784934881492759	-0.4286042368093869	-0.4684073683874909	0.40265426821117456	0.7864248708755522	2.8438	22.327	0.0	0.0	0.0
2021-10-01T23:20:07.000000	-0.62025	0.40697	-0.63077	-282.73	170.34	-45.655	-0.5657101824985783	0.4799027326630107	-0.63077	-259.72778080894034	203.69940691141707	-45.655	-0.5657101824985783	0.4799027326630107	-0.43477000000000005	-259.72778080894034	203.69940691141707	-45.655	-0.6940055420224874	0.5784934881492759	-0.4286042368093869	-0.4684073683874909	0.40265426821117456	0.7864248708755522	2.8438	22.327	0.0	0.0	0.0
