# Supplementary material for: Direct evidence of substorm-related impulsive injections of electrons at Mercury
Source: Nat Commun. 2023 Jul 18;14:4019. doi: 10.1038/s41467-023-39565-4 (PMC10354196; doi:10.1038/s41467-023-39565-4)
Supplement: Supplementary file 3 — SourceDatafile [file 41467_2023_39565_MOESM3_ESM.zip › SourceDataFile/FieldLinetracing/Final_KT17tracing_000313.txt]

2021-10-01T23:20:13.000000	-0.49934	0.32896	0.59799	419.54	-261.57	-145.29	-0.45526984334418136	0.3876654317080187	0.59799	384.3284612737296	-311.0053220685577	-145.29	-0.45526984334418136	0.3876654317080187	0.79399	384.3284612737296	-311.0053220685577	-145.29	-0.6978426690887958	0.5758331440807474	-0.4259481181753322	-0.47176058634634904	0.40147344244443056	0.7850229450034996	2.8326	22.337	0.0	0.0	0.0
2021-10-01T23:20:13.000000	-0.53047	0.34827	0.60797	377.26	-232.77	-111.29	-0.4837992146625277	0.4106442909525486	0.60797	345.89591886225327	-277.24176058890816	-111.29	-0.4837992146625277	0.4106442909525486	0.8039700000000001	345.89591886225327	-277.24176058890816	-111.29	-0.6978426690887958	0.5758331440807474	-0.4259481181753322	-0.47176058634634904	0.40147344244443056	0.7850229450034996	2.8326	22.337	0.0	0.0	0.0
2021-10-01T23:20:13.000000	-0.562	0.36762	0.61649	340.74	-207.93	-83.703	-0.5127206706897542	0.43371186085631624	0.61649	312.69475416613716	-248.11413344865915	-83.703	-0.5127206706897542	0.43371186085631624	0.8124899999999999	312.69475416613716	-248.11413344865915	-83.703	-0.6978426690887958	0.5758331440807474	-0.4259481181753322	-0.47176058634634904	0.40147344244443056	0.7850229450034996	2.8326	22.337	0.0	0.0	0.0
2021-10-01T23:20:13.000000	-0.5939	0.38697	0.62356	309.02	-186.38	-61.25	-0.5420093386889545	0.45682476692268137	0.62356	283.85429620117964	-222.83986027668607	-61.25	-0.5420093386889545	0.45682476692268137	0.8195600000000001	283.85429620117964	-222.83986027668607	-61.25	-0.6978426690887958	0.5758331440807474	-0.4259481181753322	-0.47176058634634904	0.40147344244443056	0.7850229450034996	2.8326	22.337	0.0	0.0	0.0
2021-10-01T23:20:13.000000	-0.6261	0.40627	0.6292	281.3	-167.58	-42.947	-0.5716018726333496	0.47992480880034527	0.6292	258.64673942744446	-200.78498595151893	-42.947	-0.5716018726333496	0.47992480880034527	0.8251999999999999	258.64673942744446	-200.78498595151893	-42.947	-0.6978426690887958	0.5758331440807474	-0.4259481181753322	-0.47176058634634904	0.40147344244443056	0.7850229450034996	2.8326	22.337	0.0	0.0	0.0
2021-10-01T23:20:13.000000	-0.65857	0.42549	0.63344	256.97	-151.12	-28.022	-0.6014721744843412	0.502978536640559	0.63344	236.5169176929341	-181.4678565064178	-28.022	-0.6014721744843412	0.502978536640559	0.82944	236.5169176929341	-181.4678565064178	-28.022	-0.6978426690887958	0.5758331440807474	-0.4259481181753322	-0.47176058634634904	0.40147344244443056	0.7850229450034996	2.8326	22.337	0.0	0.0	0.0
2021-10-01T23:20:13.000000	-0.69125	0.44459	0.63632	235.5	-136.63	-15.863	-0.6315655975613497	0.5259389000416068	0.63632	216.98416082201322	-164.45631897974212	-15.863	-0.6315655975613497	0.5259389000416068	0.83232	216.98416082201322	-164.45631897974212	-15.863	-0.6978426690887958	0.5758331440807474	-0.4259481181753322	-0.47176058634634904	0.40147344244443056	0.7850229450034996	2.8326	22.337	0.0	0.0	0.0
2021-10-01T23:20:13.000000	-0.72412	0.46352	0.63788	216.48	-123.84	-5.985	-0.6618684190770516	0.5487538251606492	0.63788	199.67464139682258	-149.4321705090651	-5.985	-0.6618684190770516	0.5487538251606492	0.83388	199.67464139682258	-149.4321705090651	-5.985	-0.6978426690887958	0.5758331440807474	-0.4259481181753322	-0.47176058634634904	0.40147344244443056	0.7850229450034996	2.8326	22.337	0.0	0.0	0.0
2021-10-01T23:20:13.000000	-0.75714	0.48227	0.63816	199.57	-112.5	2.0033	-0.6923421657415743	0.5714084861430275	0.63816	184.28155393135745	-136.10563463958496	2.0033	-0.6923421657415743	0.5714084861430275	0.83416	184.28155393135745	-136.10563463958496	2.0033	-0.6978426690887958	0.5758331440807474	-0.4259481181753322	-0.47176058634634904	0.40147344244443056	0.7850229450034996	2.8326	22.337	0.0	0.0	0.0
2021-10-01T23:20:13.000000	-0.79026	0.5008	0.63723	184.47	-102.42	8.4178	-0.7229421155222288	0.5938570578887182	0.63723	170.53043972102697	-124.25138401061449	8.4178	-0.7229421155222288	0.5938570578887182	0.8332299999999999	170.53043972102697	-124.25138401061449	8.4178	-0.6978426690887958	0.5758331440807474	-0.4259481181753322	-0.47176058634634904	0.40147344244443056	0.7850229450034996	2.8326	22.337	0.0	0.0	0.0
2021-10-01T23:20:13.000000	-0.82347	0.5191	0.63516	170.96	-93.439	13.516	-0.7536595690728161	0.6160883904481379	0.63516	158.22268386946337	-113.68267515388546	13.516	-0.7536595690728161	0.6160883904481379	0.8311599999999999	158.22268386946337	-113.68267515388546	13.516	-0.6978426690887958	0.5758331440807474	-0.4259481181753322	-0.47176058634634904	0.40147344244443056	0.7850229450034996	2.8326	22.337	0.0	0.0	0.0
2021-10-01T23:20:13.000000	-0.85673	0.53713	0.632	158.84	-85.418	17.51	-0.7844597290085384	0.6380578840229547	0.632	147.1768251123594	-104.2370494298739	17.51	-0.7844597290085384	0.6380578840229547	0.8280000000000001	147.1768251123594	-104.2370494298739	17.51	-0.6978426690887958	0.5758331440807474	-0.4259481181753322	-0.47176058634634904	0.40147344244443056	0.7850229450034996	2.8326	22.337	0.0	0.0	0.0
2021-10-01T23:20:13.000000	-0.89003	0.55489	0.62784	147.93	-78.241	20.574	-0.815332670681505	0.6597643133114768	0.62784	137.22843328729883	-95.7773254925892	20.574	-0.815332670681505	0.6597643133114768	0.8238399999999999	137.22843328729883	-95.7773254925892	20.574	-0.6978426690887958	0.5758331440807474	-0.4259481181753322	-0.47176058634634904	0.40147344244443056	0.7850229450034996	2.8326	22.337	0.0	0.0	0.0
2021-10-01T23:20:13.000000	-0.92335	0.57236	0.62276	138.12	-71.811	22.855	-0.8462609953993165	0.6811853784145382	0.62276	128.28022269388933	-88.19375593887676	22.855	-0.8462609953993165	0.6811853784145382	0.8187599999999999	128.28022269388933	-88.19375593887676	22.855	-0.6978426690887958	0.5758331440807474	-0.4259481181753322	-0.47176058634634904	0.40147344244443056	0.7850229450034996	2.8326	22.337	0.0	0.0	0.0
2021-10-01T23:20:13.000000	-0.95669	0.58955	0.61684	129.27	-66.045	24.478	-0.8772434778602819	0.7023310039800301	0.61684	120.20341826569646	-81.38681196755424	24.478	-0.8772434778602819	0.7023310039800301	0.81284	120.20341826569646	-81.38681196755424	24.478	-0.6978426690887958	0.5758331440807474	-0.4259481181753322	-0.47176058634634904	0.40147344244443056	0.7850229450034996	2.8326	22.337	0.0	0.0	0.0
2021-10-01T23:20:13.000000	-0.99003	0.60643	0.61017	121.28	-60.873	25.547	-0.9082639446736935	0.7231689654608953	0.61017	112.90735063565114	-75.27476802646507	25.547	-0.9082639446736935	0.7231689654608953	0.80617	112.90735063565114	-75.27476802646507	25.547	-0.6978426690887958	0.5758331440807474	-0.4259481181753322	-0.47176058634634904	0.40147344244443056	0.7850229450034996	2.8326	22.337	0.0	0.0	0.0
2021-10-01T23:20:13.000000	-1.0234	0.62302	0.60282	114.08	-56.232	26.154	-0.9393497191798419	0.7437227880579915	0.60282	106.33026666917355	-69.786521722052	26.154	-0.9393497191798419	0.7437227880579915	0.7988200000000001	106.33026666917355	-69.786521722052	26.154	-0.6978426690887958	0.5758331440807474	-0.4259481181753322	-0.47176058634634904	0.40147344244443056	0.7850229450034996	2.8326	22.337	0.0	0.0	0.0
2021-10-01T23:20:13.000000	-1.0568	0.63932	0.5949	107.59	-52.071	26.379	-0.9705008013787266	0.7639924717713188	0.5949	100.39901822176256	-64.8616549365354	26.379	-0.9705008013787266	0.7639924717713188	0.7908999999999999	100.39901822176256	-64.8616549365354	26.379	-0.6978426690887958	0.5758331440807474	-0.4259481181753322	-0.47176058634634904	0.40147344244443056	0.7850229450034996	2.8326	22.337	0.0	0.0	0.0
2021-10-01T23:20:13.000000	-1.0901	0.65533	0.58649	101.74	-48.341	26.293	-1.0015881708477625	0.7839620876788834	0.58649	95.05013673646977	-60.4429597834057	26.293	-1.0015881708477625	0.7839620876788834	0.7824899999999999	95.05013673646977	-60.4429597834057	26.293	-0.6978426690887958	0.5758331440807474	-0.4259481181753322	-0.47176058634634904	0.40147344244443056	0.7850229450034996	2.8326	22.337	0.0	0.0	0.0
2021-10-01T23:20:13.000000	-1.1235	0.67106	0.57767	96.477	-45.003	25.959	-1.032809095243081	0.8036660664624132	0.57767	90.23580025607004	-56.48523603692057	25.959	-1.032809095243081	0.8036660664624132	0.7736700000000001	90.23580025607004	-56.48523603692057	25.959	-0.6978426690887958	0.5758331440807474	-0.4259481181753322	-0.47176058634634904	0.40147344244443056	0.7850229450034996	2.8326	22.337	0.0	0.0	0.0
2021-10-01T23:20:13.000000	-1.157	0.68652	0.56852	91.75	-42.018	25.435	-1.064162349262991	0.8231143327697992	0.56852	85.9101717529164	-52.94352853167611	25.435	-1.064162349262991	0.8231143327697992	0.7645200000000001	85.9101717529164	-52.94352853167611	25.435	-0.6978426690887958	0.5758331440807474	-0.4259481181753322	-0.47176058634634904	0.40147344244443056	0.7850229450034996	2.8326	22.337	0.0	0.0	0.0
2021-10-01T23:20:13.000000	-1.1905	0.70172	0.55913	87.509	-39.352	24.773	-1.0955474611268883	0.8423045582320143	0.55913	82.0277940133052	-49.777966956383146	24.773	-1.0955474611268883	0.8423045582320143	0.7551300000000001	82.0277940133052	-49.777966956383146	24.773	-0.6978426690887958	0.5758331440807474	-0.4259481181753322	-0.47176058634634904	0.40147344244443056	0.7850229450034996	2.8326	22.337	0.0	0.0	0.0
2021-10-01T23:20:13.000000	-1.2241	0.71668	0.54956	83.71	-36.975	24.019	-1.1270612267103013	0.8612688451617593	0.54956	78.54867449159062	-46.953386039924105	24.019	-1.1270612267103013	0.8612688451617593	0.74556	78.54867449159062	-46.953386039924105	24.019	-0.6978426690887958	0.5758331440807474	-0.4259481181753322	-0.47176058634634904	0.40147344244443056	0.7850229450034996	2.8326	22.337	0.0	0.0	0.0
2021-10-01T23:20:13.000000	-1.2577	0.7314	0.53987	80.309	-34.855	23.214	-1.158604399534318	0.8799949405421159	0.53987	75.43306570246534	-44.43263558160316	23.214	-1.158604399534318	0.8799949405421159	0.73587	75.43306570246534	-44.43263558160316	23.214	-0.6978426690887958	0.5758331440807474	-0.4259481181753322	-0.47176058634634904	0.40147344244443056	0.7850229450034996	2.8326	22.337	0.0	0.0	0.0
2021-10-01T23:20:13.000000	-1.2914	0.74591	0.53011	77.264	-32.967	22.395	-1.1902725501727751	0.8985248713336756	0.53011	72.6423473790159	-42.18575769458667	22.395	-1.1902725501727751	0.8985248713336756	0.72611	72.6423473790159	-42.18575769458667	22.395	-0.6978426690887958	0.5758331440807474	-0.4259481181753322	-0.47176058634634904	0.40147344244443056	0.7850229450034996	2.8326	22.337	0.0	0.0	0.0
2021-10-01T23:20:13.000000	-1.3252	0.7602	0.52032	74.535	-31.282	21.591	-1.222066903927364	0.9168487128885476	0.52032	70.1403743045839	-40.17906969322293	21.591	-1.222066903927364	0.9168487128885476	0.7163200000000001	70.1403743045839	-40.17906969322293	21.591	-0.6978426690887958	0.5758331440807474	-0.4259481181753322	-0.47176058634634904	0.40147344244443056	0.7850229450034996	2.8326	22.337	0.0	0.0	0.0
2021-10-01T23:20:13.000000	-1.359	0.7743	0.51052	72.082	-29.775	20.827	-1.2538845384140977	0.9349839861334872	0.51052	67.89051114183412	-38.38285875101664	20.827	-1.2538845384140977	0.9349839861334872	0.70652	67.89051114183412	-38.38285875101664	20.827	-0.6978426690887958	0.5758331440807474	-0.4259481181753322	-0.47176058634634904	0.40147344244443056	0.7850229450034996	2.8326	22.337	0.0	0.0	0.0
2021-10-01T23:20:13.000000	-1.393	0.78822	0.50073	69.867	-28.425	20.119	-1.2859227212891078	0.952965121750222	0.50073	65.85761736233292	-36.771626960967396	20.119	-1.2859227212891078	0.952965121750222	0.6967300000000001	65.85761736233292	-36.771626960967396	20.119	-0.6978426690887958	0.5758331440807474	-0.4259481181753322	-0.47176058634634904	0.40147344244443056	0.7850229450034996	2.8326	22.337	0.0	0.0	0.0
2021-10-01T23:20:13.000000	-1.427	0.80196	0.49095	67.856	-27.207	19.48	-1.317982959594571	0.9707676137049153	0.49095	64.0110124174798	-35.31639667759504	19.48	-1.317982959594571	0.9707676137049153	0.68695	64.0110124174798	-35.31639667759504	19.48	-0.6978426690887958	0.5758331440807474	-0.4259481181753322	-0.47176058634634904	0.40147344244443056	0.7850229450034996	2.8326	22.337	0.0	0.0	0.0
2021-10-01T23:20:13.000000	-1.4611	0.81553	0.48118	66.016	-26.104	18.914	-1.350163274507707	0.9884136396623766	0.48118	62.32002798210998	-33.9962525039015	18.914	-1.350163274507707	0.9884136396623766	0.67718	62.32002798210998	-33.9962525039015	18.914	-0.6978426690887958	0.5758331440807474	-0.4259481181753322	-0.47176058634634904	0.40147344244443056	0.7850229450034996	2.8326	22.337	0.0	0.0	0.0
2021-10-01T23:20:13.000000	-1.4952	0.82894	0.4714	64.319	-25.098	18.423	-1.3823631942479118	1.005900871253579	0.4714	60.75908058517339	-32.78989922894557	18.423	-1.3823631942479118	1.005900871253579	0.6674	60.75908058517339	-32.78989922894557	18.423	-0.6978426690887958	0.5758331440807474	-0.4259481181753322	-0.47176058634634904	0.40147344244443056	0.7850229450034996	2.8326	22.337	0.0	0.0	0.0
2021-10-01T23:20:13.000000	-1.5294	0.8422	0.46159	62.738	-24.174	18.004	-1.4146807399924062	1.0232514861433322	0.46159	59.30321162990159	-31.679141566322524	18.004	-1.4146807399924062	1.0232514861433322	0.65759	59.30321162990159	-31.679141566322524	18.004	-0.6978426690887958	0.5758331440807474	-0.4259481181753322	-0.47176058634634904	0.40147344244443056	0.7850229450034996	2.8326	22.337	0.0	0.0	0.0
2021-10-01T23:20:13.000000	-1.5637	0.85532	0.45175	61.252	-23.318	17.652	-1.4471146864394981	1.0404754089795267	0.45175	57.93329477809166	-30.64751187543188	17.652	-1.4471146864394981	1.0404754089795267	0.64775	57.93329477809166	-30.64751187543188	17.652	-0.6978426690887958	0.5758331440807474	-0.4259481181753322	-0.47176058634634904	0.40147344244443056	0.7850229450034996	2.8326	22.337	0.0	0.0	0.0
2021-10-01T23:20:13.000000	-1.598	0.86829	0.44184	59.844	-22.52	17.36	-1.479567012411967	1.0575504620973535	0.44184	56.633683430020376	-29.68300249550634	17.36	-1.479567012411967	1.0575504620973535	0.63784	56.633683430020376	-29.68300249550634	17.36	-0.6978426690887958	0.5758331440807474	-0.4259481181753322	-0.47176058634634904	0.40147344244443056	0.7850229450034996	2.8326	22.337	0.0	0.0	0.0
2021-10-01T23:20:13.000000	-1.6323	0.88113	0.43184	58.497	-21.771	17.119	-1.51203526730643	1.0744964947925948	0.43184	55.38860845579538	-28.774598230567744	17.119	-1.51203526730643	1.0744964947925948	0.62784	55.38860845579538	-28.774598230567744	17.119	-0.6978426690887958	0.5758331440807474	-0.4259481181753322	-0.47176058634634904	0.40147344244443056	0.7850229450034996	2.8326	22.337	0.0	0.0	0.0
2021-10-01T23:20:13.000000	-1.6666	0.89383	0.42174	57.201	-21.063	16.922	-1.5445206764245782	1.0913035824173596	0.42174	54.189125448878954	-27.91313406061131	16.922	-1.5445206764245782	1.0913035824173596	0.61774	54.189125448878954	-27.91313406061131	16.922	-0.6978426690887958	0.5758331440807474	-0.4259481181753322	-0.47176058634634904	0.40147344244443056	0.7850229450034996	2.8326	22.337	0.0	0.0	0.0
2021-10-01T23:20:13.000000	-1.7009	0.90641	0.41152	55.946	-20.391	16.76	-1.5770207891630286	1.1079915742674302	0.41152	53.02592241222581	-27.092422359999624	16.76	-1.5770207891630286	1.1079915742674302	0.6075200000000001	53.02592241222581	-27.092422359999624	16.76	-0.6978426690887958	0.5758331440807474	-0.4259481181753322	-0.47176058634634904	0.40147344244443056	0.7850229450034996	2.8326	22.337	0.0	0.0	0.0
2021-10-01T23:20:13.000000	-1.7353	0.91887	0.40117	54.723	-19.749	16.627	-1.6096348520006927	1.124572723359725	0.40117	51.89080234374899	-26.305405568475344	16.627	-1.6096348520006927	1.124572723359725	0.59717	51.89080234374899	-26.305405568475344	16.627	-0.6978426690887958	0.5758331440807474	-0.4259481181753322	-0.47176058634634904	0.40147344244443056	0.7850229450034996	2.8326	22.337	0.0	0.0	0.0
2021-10-01T23:20:13.000000	-1.7696	0.9312	0.39065	53.527	-19.134	16.516	-1.6421655972814384	1.1410125990125157	0.39065	50.77917051001045	-25.548493640825182	16.516	-1.6421655972814384	1.1410125990125157	0.58665	50.77917051001045	-25.548493640825182	16.516	-0.6978426690887958	0.5758331440807474	-0.4259481181753322	-0.47176058634634904	0.40147344244443056	0.7850229450034996	2.8326	22.337	0.0	0.0	0.0
2021-10-01T23:20:13.000000	-1.8039	0.94341	0.37997	52.352	-18.542	16.421	-1.6747110461824863	1.1573333788906124	0.37997	49.685562242952194	-24.816981536877584	16.421	-1.6747110461824863	1.1573333788906124	0.57597	49.685562242952194	-24.816981536877584	16.421	-0.6978426690887958	0.5758331440807474	-0.4259481181753322	-0.47176058634634904	0.40147344244443056	0.7850229450034996	2.8326	22.337	0.0	0.0	0.0
2021-10-01T23:20:13.000000	-1.8382	0.95551	0.36912	51.193	-17.971	16.34	-1.7072699734021441	1.1735449876419062	0.36912	48.60526027896701	-24.108271676208396	16.34	-1.7072699734021441	1.1735449876419062	0.5651200000000001	48.60526027896701	-24.108271676208396	16.34	-0.6978426690887958	0.5758331440807474	-0.4259481181753322	-0.47176058634634904	0.40147344244443056	0.7850229450034996	2.8326	22.337	0.0	0.0	0.0
2021-10-01T23:20:13.000000	-1.8725	0.9675	0.35807	50.047	-17.418	16.267	-1.7398423789404123	1.1896474252663969	0.35807	47.53565481419507	-23.41901907394271	16.267	-1.7398423789404123	1.1896474252663969	0.5540700000000001	47.53565481419507	-23.41901907394271	16.267	-0.6978426690887958	0.5758331440807474	-0.4259481181753322	-0.47176058634634904	0.40147344244443056	0.7850229450034996	2.8326	22.337	0.0	0.0	0.0
2021-10-01T23:20:13.000000	-1.9068	0.97937	0.34683	48.909	-16.88	16.2	-1.772429488098982	1.2056307671161932	0.34683	46.47215111519836	-22.745633684867265	16.2	-1.772429488098982	1.2056307671161932	0.54283	46.47215111519836	-22.745633684867265	16.2	-0.6978426690887958	0.5758331440807474	-0.4259481181753322	-0.47176058634634904	0.40147344244443056	0.7850229450034996	2.8326	22.337	0.0	0.0	0.0
2021-10-01T23:20:13.000000	-1.941	0.99114	0.33538	47.774	-16.355	16.137	-1.8049296037955582	1.2215026094701595	0.33538	45.41003191836961	-22.085517928557906	16.137	-1.8049296037955582	1.2215026094701595	0.53138	45.41003191836961	-22.085517928557906	16.137	-0.6978426690887958	0.5758331440807474	-0.4259481181753322	-0.47176058634634904	0.40147344244443056	0.7850229450034996	2.8326	22.337	0.0	0.0	0.0
2021-10-01T23:20:13.000000	-1.9752	1.0028	0.32371	46.638	-15.841	16.076	-1.8374431978107446	1.2372652806973228	0.32371	44.34557242489075	-21.43619675475967	16.076	-1.8374431978107446	1.2372652806973228	0.51971	44.34557242489075	-21.43619675475967	16.076	-0.6978426690887958	0.5758331440807474	-0.4259481181753322	-0.47176058634634904	0.40147344244443056	0.7850229450034996	2.8326	22.337	0.0	0.0	0.0
2021-10-01T23:20:13.000000	-2.0094	1.0144	0.31181	45.497	-15.336	16.015	-1.8699641436360817	1.252968404037139	0.31181	43.275047835943646	-20.795195113217588	16.015	-1.8699641436360817	1.252968404037139	0.50781	43.275047835943646	-20.795195113217588	16.015	-0.6978426690887958	0.5758331440807474	-0.4259481181753322	-0.47176058634634904	0.40147344244443056	0.7850229450034996	2.8326	22.337	0.0	0.0	0.0
2021-10-01T23:20:13.000000	-2.0435	1.0258	0.29968	44.344	-14.838	15.952	-1.9024103490163435	1.268460781402213	0.29968	42.19175595834285	-20.159670363169145	15.952	-1.9024103490163435	1.268460781402213	0.49568	42.19175595834285	-20.159670363169145	15.952	-0.6978426690887958	0.5758331440807474	-0.4259481181753322	-0.47176058634634904	0.40147344244443056	0.7850229450034996	2.8326	22.337	0.0	0.0	0.0
2021-10-01T23:20:13.000000	-2.0775	1.0372	0.28729	43.174	-14.344	15.886	-1.934757307917694	1.283940905750369	0.28729	41.09110205865031	-19.526032459401076	15.886	-1.934757307917694	1.283940905750369	0.48329	41.09110205865031	-19.526032459401076	15.886	-0.6978426690887958	0.5758331440807474	-0.4259481181753322	-0.47176058634634904	0.40147344244443056	0.7850229450034996	2.8326	22.337	0.0	0.0	0.0
2021-10-01T23:20:13.000000	-2.1115	1.0484	0.27464	41.981	-13.853	15.815	-1.96712877285288	1.2992225371407014	0.27464	39.96725387830049	-18.892553756109166	15.815	-1.96712877285288	1.2992225371407014	0.47064	39.96725387830049	-18.892553756109166	15.815	-0.6978426690887958	0.5758331440807474	-0.4259481181753322	-0.47176058634634904	0.40147344244443056	0.7850229450034996	2.8326	22.337	0.0	0.0	0.0
2021-10-01T23:20:13.000000	-2.1454	1.0596	0.26171	40.755	-13.36	15.736	-1.9994009913091548	1.3144919155141153	0.26171	38.81089942024813	-18.253046627655994	15.736	-1.9994009913091548	1.3144919155141153	0.45771	38.81089942024813	-18.253046627655994	15.736	-0.6978426690887958	0.5758331440807474	-0.4259481181753322	-0.47176058634634904	0.40147344244443056	0.7850229450034996	2.8326	22.337	0.0	0.0	0.0
2021-10-01T23:20:13.000000	-2.1793	1.0706	0.24848	39.489	-12.865	15.65	-2.0316977157992664	1.3295628009297058	0.24848	37.61509143096938	-17.606653362857287	15.65	-2.0316977157992664	1.3295628009297058	0.44448	37.61509143096938	-17.606653362857287	15.65	-0.6978426690887958	0.5758331440807474	-0.4259481181753322	-0.47176058634634904	0.40147344244443056	0.7850229450034996	2.8326	22.337	0.0	0.0	0.0
2021-10-01T23:20:13.000000	-2.213	1.0816	0.23492	38.172	-12.363	15.552	-2.0637959473315535	1.3446091803114593	0.23492	36.369525448629865	-16.947063805906442	15.552	-2.0637959473315535	1.3446091803114593	0.43091999999999997	36.369525448629865	-16.947063805906442	15.552	-0.6978426690887958	0.5758331440807474	-0.4259481181753322	-0.47176058634634904	0.40147344244443056	0.7850229450034996	2.8326	22.337	0.0	0.0	0.0
2021-10-01T23:20:13.000000	-2.2466	1.0924	0.22102	36.791	-11.85	15.444	-2.095819438418766	1.3594448137184714	0.22102	35.06178955164778	-16.268715205447617	15.444	-2.095819438418766	1.3594448137184714	0.41702	35.06178955164778	-16.268715205447617	15.444	-0.6978426690887958	0.5758331440807474	-0.4259481181753322	-0.47176058634634904	0.40147344244443056	0.7850229450034996	2.8326	22.337	0.0	0.0	0.0
2021-10-01T23:20:13.000000	-2.2801	1.1032	0.20673	35.33	-11.322	15.322	-2.127743683027066	1.3742681941085646	0.20673	33.676494424073944	-15.56567721961741	15.322	-2.127743683027066	1.3742681941085646	0.40273000000000003	33.676494424073944	-15.56567721961741	15.322	-0.6978426690887958	0.5758331440807474	-0.4259481181753322	-0.47176058634634904	0.40147344244443056	0.7850229450034996	2.8326	22.337	0.0	0.0	0.0
2021-10-01T23:20:13.000000	-2.3135	1.1139	0.19202	33.768	-10.773	15.186	-2.1595809341733725	1.3889800750028283	0.19202	32.19353348635197	-14.829421926128287	15.186	-2.1595809341733725	1.3889800750028283	0.38802000000000003	32.19353348635197	-14.829421926128287	15.186	-0.6978426690887958	0.5758331440807474	-0.4259481181753322	-0.47176058634634904	0.40147344244443056	0.7850229450034996	2.8326	22.337	0.0	0.0	0.0
2021-10-01T23:20:13.000000	-2.3466	1.1244	0.1768	32.077	-10.194	15.037	-2.1911449519167805	1.4034567038885135	0.1768	30.586220495909174	-14.047586297141065	15.037	-2.1911449519167805	1.4034567038885135	0.3728	30.586220495909174	-14.047586297141065	15.037	-0.6978426690887958	0.5758331440807474	-0.4259481181753322	-0.47176058634634904	0.40147344244443056	0.7850229450034996	2.8326	22.337	0.0	0.0	0.0
2021-10-01T23:20:13.000000	-2.3795	1.1349	0.16101	30.22	-9.573	14.873	-2.222510476702364	1.417908826740362	0.16101	28.819304617578368	-13.203727138926572	14.873	-2.222510476702364	1.417908826740362	0.35701	28.819304617578368	-13.203727138926572	14.873	-0.6978426690887958	0.5758331440807474	-0.4259481181753322	-0.47176058634634904	0.40147344244443056	0.7850229450034996	2.8326	22.337	0.0	0.0	0.0
2021-10-01T23:20:13.000000	-2.4121	1.1452	0.1445	28.141	-8.8941	14.695	-2.2536027680850492	1.432125697583632	0.1445	26.83915605285891	-12.275202571863602	14.695	-2.2536027680850492	1.432125697583632	0.3405	26.83915605285891	-12.275202571863602	14.695	-0.6978426690887958	0.5758331440807474	-0.4259481181753322	-0.47176058634634904	0.40147344244443056	0.7850229450034996	2.8326	22.337	0.0	0.0	0.0
2021-10-01T23:20:13.000000	-2.4443	1.1553	0.12708	25.762	-8.1315	14.505	-2.284322579585923	1.4460950634014054	0.12708	24.571523826564466	-11.226849651196666	14.505	-2.284322579585923	1.4460950634014054	0.32308000000000003	24.571523826564466	-11.226849651196666	14.505	-0.6978426690887958	0.5758331440807474	-0.4259481181753322	-0.47176058634634904	0.40147344244443056	0.7850229450034996	2.8326	22.337	0.0	0.0	0.0
2021-10-01T23:20:13.000000	-2.4758	1.1653	0.10844	22.958	-7.2456	14.305	-2.314359918751332	1.459879411621839	0.10844	21.897202034754837	-10.004050500128853	14.305	-2.314359918751332	1.459879411621839	0.30444	21.897202034754837	-10.004050500128853	14.305	-0.6978426690887958	0.5758331440807474	-0.4259481181753322	-0.47176058634634904	0.40147344244443056	0.7850229450034996	2.8326	22.337	0.0	0.0	0.0
2021-10-01T23:20:13.000000	-2.4963	1.1718	0.095096	20.759	-6.5555	14.169	-2.333909000828576	1.4688423012193506	0.095096	19.799330033236007	-9.049706707125859	14.169	-2.333909000828576	1.4688423012193506	0.291096	19.799330033236007	-9.049706707125859	14.169	-0.6978426690887958	0.5758331440807474	-0.4259481181753322	-0.47176058634634904	0.40147344244443056	0.7850229450034996	2.8326	22.337	0.0	0.0	0.0
2021-10-01T23:20:13.000000	-2.5162	1.178	0.080726	18.191	-5.7514	14.031	-2.3528993630831034	1.477433933278617	0.080726	17.349206963819228	-7.937008295735011	14.031	-2.3528993630831034	1.477433933278617	0.276726	17.349206963819228	-7.937008295735011	14.031	-0.6978426690887958	0.5758331440807474	-0.4259481181753322	-0.47176058634634904	0.40147344244443056	0.7850229450034996	2.8326	22.337	0.0	0.0	0.0
2021-10-01T23:20:13.000000	-2.535	1.184	0.064937	15.114	-4.7866	13.897	-2.370822520103437	1.4856922891939588	0.064937	14.413609914928742	-6.602452936618928	13.897	-2.370822520103437	1.4856922891939588	0.260937	14.413609914928742	-6.602452936618928	13.897	-0.6978426690887958	0.5758331440807474	-0.4259481181753322	-0.47176058634634904	0.40147344244443056	0.7850229450034996	2.8326	22.337	0.0	0.0	0.0
2021-10-01T23:20:13.000000	-2.5467	1.1877	0.05332	12.675	-4.0197	13.812	-2.3819809965101486	1.4907980118931328	0.05332	12.086956681014668	-5.542480607207832	13.812	-2.3819809965101486	1.4907980118931328	0.24932	12.086956681014668	-5.542480607207832	13.812	-0.6978426690887958	0.5758331440807474	-0.4259481181753322	-0.47176058634634904	0.40147344244443056	0.7850229450034996	2.8326	22.337	0.0	0.0	0.0
2021-10-01T23:20:13.000000	-2.5572	1.191	0.04052	9.8242	-3.1203	13.734	-2.3919975272375913	1.4953597124736402	0.04052	9.367841694358258	-4.300548769569179	13.734	-2.3919975272375913	1.4953597124736402	0.23652	9.367841694358258	-4.300548769569179	13.734	-0.6978426690887958	0.5758331440807474	-0.4259481181753322	-0.47176058634634904	0.40147344244443056	0.7850229450034996	2.8326	22.337	0.0	0.0	0.0
2021-10-01T23:20:13.000000	-2.5657	1.1937	0.026229	6.4662	-2.0566	13.67	-2.4001026464883064	1.4990808738423114	0.026229	6.165480273457608	-2.8334076652689935	13.67	-2.4001026464883064	1.4990808738423114	0.222229	6.165480273457608	-2.8334076652689935	13.67	-0.6978426690887958	0.5758331440807474	-0.4259481181753322	-0.47176058634634904	0.40147344244443056	0.7850229450034996	2.8326	22.337	0.0	0.0	0.0
2021-10-01T23:20:13.000000	-2.571	1.1954	0.01034	2.5764	-0.82017	13.63	-2.4051544085830243	1.50141747388048	0.01034	2.4564907138266094	-1.1296765739731152	13.63	-2.4051544085830243	1.50141747388048	0.20634	2.4564907138266094	-1.1296765739731152	13.63	-0.6978426690887958	0.5758331440807474	-0.4259481181753322	-0.47176058634634904	0.40147344244443056	0.7850229450034996	2.8326	22.337	0.0	0.0	0.0
2021-10-01T23:20:13.000000	-2.5716	1.1956	-0.0064513	-1.6093	0.51238	13.625	-2.405725381422659	1.5016894849398132	-0.0064513	-1.5343915770427459	0.7057069099139355	13.625	-2.405725381422659	1.5016894849398132	0.18954870000000001	-1.5343915770427459	0.7057069099139355	13.625	-0.6978426690887958	0.5758331440807474	-0.4259481181753322	-0.47176058634634904	0.40147344244443056	0.7850229450034996	2.8326	22.337	0.0	0.0	0.0
2021-10-01T23:20:13.000000	-2.5673	1.1942	-0.022655	-5.6026	1.7824	13.658	-2.4016293250663048	1.4997731545075625	-0.022655	-5.341985453964674	2.455456765986693	13.658	-2.4016293250663048	1.4997731545075625	0.173345	-5.341985453964674	2.455456765986693	13.658	-0.6978426690887958	0.5758331440807474	-0.4259481181753322	-0.47176058634634904	0.40147344244443056	0.7850229450034996	2.8326	22.337	0.0	0.0	0.0
2021-10-01T23:20:13.000000	-2.5594	1.1917	-0.037327	-9.0887	2.8877	13.717	-2.3940951786552245	1.4963240041982246	-0.037327	-8.666384359313417	3.979580520186487	13.717	-2.3940951786552245	1.4963240041982246	0.158673	-8.666384359313417	3.979580520186487	13.717	-0.6978426690887958	0.5758331440807474	-0.4259481181753322	-0.47176058634634904	0.40147344244443056	0.7850229450034996	2.8326	22.337	0.0	0.0	0.0
2021-10-01T23:20:13.000000	-2.5493	1.1885	-0.050448	-12.049	3.8227	13.793	-2.384463380826511	1.491910562164302	-0.050448	-11.489812166355408	5.270261157843241	13.793	-2.384463380826511	1.491910562164302	0.14555200000000001	-11.489812166355408	5.270261157843241	13.793	-0.6978426690887958	0.5758331440807474	-0.4259481181753322	-0.47176058634634904	0.40147344244443056	0.7850229450034996	2.8326	22.337	0.0	0.0	0.0
2021-10-01T23:20:13.000000	-2.5256	1.181	-0.073215	-16.761	5.3034	13.965	-2.36186094159327	1.4815631112362881	-0.073215	-15.984875831173468	7.317165928278946	13.965	-2.36186094159327	1.4815631112362881	0.122785	-15.984875831173468	7.317165928278946	13.965	-0.6978426690887958	0.5758331440807474	-0.4259481181753322	-0.47176058634634904	0.40147344244443056	0.7850229450034996	2.8326	22.337	0.0	0.0	0.0
2021-10-01T23:20:13.000000	-2.5083	1.1756	-0.086616	-19.27	6.0892	14.086	-2.345352963655105	1.474084029448191	-0.086616	-18.37868578012829	8.404472954047158	14.086	-2.345352963655105	1.474084029448191	0.10938400000000001	-18.37868578012829	8.404472954047158	14.086	-0.6978426690887958	0.5758331440807474	-0.4259481181753322	-0.47176058634634904	0.40147344244443056	0.7850229450034996	2.8326	22.337	0.0	0.0	0.0
2021-10-01T23:20:13.000000	-2.4965	1.1718	-0.094992	-20.741	6.5499	14.168	-2.3341074937864	1.4688668072531872	-0.094992	-19.782151835979292	9.04194336126151	14.168	-2.3341074937864	1.4688668072531872	0.10100800000000001	-19.782151835979292	9.04194336126151	14.168	-0.6978426690887958	0.5758331440807474	-0.4259481181753322	-0.47176058634634904	0.40147344244443056	0.7850229450034996	2.8326	22.337	0.0	0.0	0.0
2021-10-01T23:20:13.000000	-2.4884	1.1693	-0.10037	-21.649	6.8345	14.222	-2.326374854417496	1.4653931509100124	-0.10037	-20.648437778349592	9.435656233862346	14.222	-2.326374854417496	1.4653931509100124	0.09563	-20.648437778349592	9.435656233862346	14.222	-0.6978426690887958	0.5758331440807474	-0.4259481181753322	-0.47176058634634904	0.40147344244443056	0.7850229450034996	2.8326	22.337	0.0	0.0	1.0
2021-10-01T23:20:13.000000	-2.4573	1.1594	-0.11964	-24.677	7.7877	14.425	-2.296722248150816	1.4517570612361637	-0.11964	-23.536825402535786	10.752695023134711	14.425	-2.296722248150816	1.4517570612361637	0.07636000000000001	-23.536825402535786	10.752695023134711	14.425	-0.6978426690887958	0.5758331440807474	-0.4259481181753322	-0.47176058634634904	0.40147344244443056	0.7850229450034996	2.8326	22.337	0.0	0.0	-1077.7
2021-10-01T23:20:13.000000	-2.4253	1.1493	-0.13751	-27.211	8.5947	14.619	-2.266200929607766	1.4378122014522268	-0.13751	-25.952849331631903	11.864105556661796	14.619	-2.266200929607766	1.4378122014522268	0.058490000000000014	-25.952849331631903	11.864105556661796	14.619	-0.6978426690887958	0.5758331440807474	-0.4259481181753322	-0.47176058634634904	0.40147344244443056	0.7850229450034996	2.8326	22.337	0.0	0.0	0.0
2021-10-01T23:20:13.000000	-2.3929	1.1391	-0.15436	-29.401	9.3041	14.802	-2.2352948781659863	1.423719083121705	-0.15436	-28.039424317783453	12.83650114857214	14.802	-2.2352948781659863	1.423719083121705	0.04164000000000001	-28.039424317783453	12.83650114857214	14.802	-0.6978426690887958	0.5758331440807474	-0.4259481181753322	-0.47176058634634904	0.40147344244443056	0.7850229450034996	2.8326	22.337	0.0	0.0	0.0
2021-10-01T23:20:13.000000	-2.3601	1.1287	-0.17043	-31.342	9.9461	14.971	-2.204016346842396	1.4093784597656867	-0.17043	-29.887134104847384	13.71149460156945	14.971	-2.204016346842396	1.4093784597656867	0.02557000000000001	-29.887134104847384	13.71149460156945	14.971	-0.6978426690887958	0.5758331440807474	-0.4259481181753322	-0.47176058634634904	0.40147344244443056	0.7850229450034996	2.8326	22.337	0.0	0.0	0.0
2021-10-01T23:20:13.000000	-2.327	1.1182	-0.18587	-33.095	10.54	15.127	-2.1724523290989883	1.3949018308800016	-0.18587	-31.55415421269471	14.515714826403851	15.127	-2.1724523290989883	1.3949018308800016	0.01013	-31.55415421269471	14.515714826403851	15.127	-0.6978426690887958	0.5758331440807474	-0.4259481181753322	-0.47176058634634904	0.40147344244443056	0.7850229450034996	2.8326	22.337	0.0	0.0	0.0
2021-10-01T23:20:13.000000	-2.2938	1.1076	-0.20078	-34.706	11.101	15.268	-2.140801317893587	1.3803137024984866	-0.20078	-33.08427556305331	15.269883675652343	15.268	-2.140801317893587	1.3803137024984866	-0.004779999999999979	-33.08427556305331	15.269883675652343	15.268	-0.6978426690887958	0.5758331440807474	-0.4259481181753322	-0.47176058634634904	0.40147344244443056	0.7850229450034996	2.8326	22.337	0.0	0.0	0.0
2021-10-01T23:20:13.000000	-2.2603	1.0968	-0.21524	-36.205	11.637	15.396	-2.108877073285287	1.365490322108393	-0.21524	-34.506304111260185	15.98551752622443	15.396	-2.108877073285287	1.365490322108393	-0.01923999999999998	-34.506304111260185	15.98551752622443	15.396	-0.6978426690887958	0.5758331440807474	-0.4259481181753322	-0.47176058634634904	0.40147344244443056	0.7850229450034996	2.8326	22.337	0.0	0.0	0.0
2021-10-01T23:20:13.000000	-2.2267	1.086	-0.22929	-37.617	12.155	15.51	-2.076853582198075	1.3506546887013813	-0.22929	-35.84419376585903	16.672626885873505	15.51	-2.076853582198075	1.3506546887013813	-0.033289999999999986	-35.84419376585903	16.672626885873505	15.51	-0.6978426690887958	0.5758331440807474	-0.4259481181753322	-0.47176058634634904	0.40147344244443056	0.7850229450034996	2.8326	22.337	0.0	0.0	0.0
2021-10-01T23:20:13.000000	-2.1931	1.0751	-0.24298	-38.958	12.661	15.611	-2.0448423441277805	1.3357198088154574	-0.24298	-37.11308878246066	17.339127026041204	15.611	-2.0448423441277805	1.3357198088154574	-0.046979999999999994	-37.11308878246066	17.339127026041204	15.611	-0.6978426690887958	0.5758331440807474	-0.4259481181753322	-0.47176058634634904	0.40147344244443056	0.7850229450034996	2.8326	22.337	0.0	0.0	0.0
2021-10-01T23:20:13.000000	-2.1593	1.0641	-0.25634	-40.244	13.159	15.702	-2.0126448661165814	1.3206611764167855	-0.25634	-38.328378477014226	17.990948288590914	15.702	-2.0126448661165814	1.3206611764167855	-0.060340000000000005	-38.328378477014226	17.990948288590914	15.702	-0.6978426690887958	0.5758331440807474	-0.4259481181753322	-0.47176058634634904	0.40147344244443056	0.7850229450034996	2.8326	22.337	0.0	0.0	0.0
2021-10-01T23:20:13.000000	-2.1254	1.053	-0.26939	-41.484	13.652	15.784	-1.9803603946433885	1.3054910445222832	-0.26939	-39.498627442114255	18.63217083941264	15.784	-1.9803603946433885	1.3054910445222832	-0.07339000000000001	-39.498627442114255	18.63217083941264	15.784	-0.6978426690887958	0.5758331440807474	-0.4259481181753322	-0.47176058634634904	0.40147344244443056	0.7850229450034996	2.8326	22.337	0.0	0.0	0.0
2021-10-01T23:20:13.000000	-2.0914	1.0418	-0.28216	-42.69	14.144	15.858	-1.947988929708202	1.290209413131951	-0.28216	-40.635255134553425	19.268234899693045	15.858	-1.947988929708202	1.290209413131951	-0.08616000000000001	-40.635255134553425	19.268234899693045	15.858	-0.6978426690887958	0.5758331440807474	-0.4259481181753322	-0.47176058634634904	0.40147344244443056	0.7850229450034996	2.8326	22.337	0.0	0.0	0.0
2021-10-01T23:20:13.000000	-2.0574	1.0305	-0.29465	-43.869	14.636	15.926	-1.9156297177899333	1.274828535262707	-0.29465	-41.745086277686404	19.900990645405518	15.926	-1.9156297177899333	1.274828535262707	-0.09865000000000002	-41.745086277686404	19.900990645405518	15.926	-0.6978426690887958	0.5758331440807474	-0.4259481181753322	-0.47176058634634904	0.40147344244443056	0.7850229450034996	2.8326	22.337	0.0	0.0	0.0
2021-10-01T23:20:13.000000	-2.0233	1.019	-0.30689	-45.028	15.132	15.99	-1.88319576542659	1.2592369114187207	-0.30689	-42.83457800436028	20.53526564689082	15.99	-1.88319576542659	1.2592369114187207	-0.11088999999999999	-42.83457800436028	20.53526564689082	15.99	-0.6978426690887958	0.5758331440807474	-0.4259481181753322	-0.47176058634634904	0.40147344244443056	0.7850229450034996	2.8326	22.337	0.0	0.0	0.0
2021-10-01T23:20:13.000000	-1.9892	1.0075	-0.31888	-46.173	15.634	16.051	-1.8507618130632464	1.2436452875747348	-0.31888	-43.909440042971404	21.173780014742277	16.051	-1.8507618130632464	1.2436452875747348	-0.12287999999999999	-43.909440042971404	21.173780014742277	16.051	-0.6978426690887958	0.5758331440807474	-0.4259481181753322	-0.47176058634634904	0.40147344244443056	0.7850229450034996	2.8326	22.337	0.0	0.0	0.0
2021-10-01T23:20:13.000000	-1.955	0.99592	-0.33064	-47.311	16.144	16.112	-1.8182384166345253	1.227962013530701	-0.33064	-44.976374586705234	21.8193763897224	16.112	-1.8182384166345253	1.227962013530701	-0.13463999999999998	-44.976374586705234	21.8193763897224	16.112	-0.6978426690887958	0.5758331440807474	-0.4259481181753322	-0.47176058634634904	0.40147344244443056	0.7850229450034996	2.8326	22.337	0.0	0.0	0.0
2021-10-01T23:20:13.000000	-1.9208	0.98419	-0.34218	-48.445	16.664	16.174	-1.785733399731182	1.2121298697682994	-0.34218	-46.03811396959077	22.474407291916986	16.174	-1.785733399731182	1.2121298697682994	-0.14617999999999998	-46.03811396959077	22.474407291916986	16.174	-0.6978426690887958	0.5758331440807474	-0.4259481181753322	-0.47176058634634904	0.40147344244443056	0.7850229450034996	2.8326	22.337	0.0	0.0	0.0
2021-10-01T23:20:13.000000	-1.8865	0.97236	-0.35351	-49.581	17.196	16.239	-1.7531413893658447	1.1961862265100678	-0.35351	-47.10036792002435	23.141592831919354	16.239	-1.7531413893658447	1.1961862265100678	-0.15750999999999998	-47.10036792002435	23.141592831919354	16.239	-0.6978426690887958	0.5758331440807474	-0.4259481181753322	-0.47176058634634904	0.40147344244443056	0.7850229450034996	2.8326	22.337	0.0	0.0	0.0
2021-10-01T23:20:13.000000	-1.8523	0.96042	-0.36463	-50.724	17.743	16.309	-1.7206621037980296	1.1801456651419513	-0.36463	-48.16773117144402	23.82452305494278	16.309	-1.7206621037980296	1.1801456651419513	-0.16863	-48.16773117144402	23.82452305494278	16.309	-0.6978426690887958	0.5758331440807474	-0.4259481181753322	-0.47176058634634904	0.40147344244443056	0.7850229450034996	2.8326	22.337	0.0	0.0	0.0
2021-10-01T23:20:13.000000	-1.8179	0.94837	-0.37556	-51.877	18.307	16.387	-1.6879978035910008	1.1639714266131953	-0.37556	-49.24293605787878	24.525550481073044	16.387	-1.6879978035910008	1.1639714266131953	-0.17956	-49.24293605787878	24.525550481073044	16.387	-0.6978426690887958	0.5758331440807474	-0.4259481181753322	-0.47176058634634904	0.40147344244443056	0.7850229450034996	2.8326	22.337	0.0	0.0	0.0
2021-10-01T23:20:13.000000	-1.7836	0.9362	-0.38631	-53.045	18.89	16.475	-1.6554474534831856	1.1476903453266634	-0.38631	-50.33069984293584	25.2472726907343	16.475	-1.6554474534831856	1.1476903453266634	-0.19030999999999998	-50.33069984293584	25.2472726907343	16.475	-0.6978426690887958	0.5758331440807474	-0.4259481181753322	-0.47176058634634904	0.40147344244443056	0.7850229450034996	2.8326	22.337	0.0	0.0	0.0
2021-10-01T23:20:13.000000	-1.7493	0.92392	-0.39689	-54.232	19.495	16.579	-1.6229105816939806	1.1313000929133283	-0.39689	-51.43462479526414	25.993157198970632	16.579	-1.6229105816939806	1.1313000929133283	-0.20089	-51.43462479526414	25.993157198970632	16.579	-0.6978426690887958	0.5758331440807474	-0.4259481181753322	-0.47176058634634904	0.40147344244443056	0.7850229450034996	2.8326	22.337	0.0	0.0	0.0
2021-10-01T23:20:13.000000	-1.715	0.91151	-0.40731	-55.443	20.125	16.702	-1.5903896388267693	1.1147808200774079	-0.40731	-52.55930564830173	26.766794050995305	16.702	-1.5903896388267693	1.1147808200774079	-0.21131	-52.55930564830173	26.766794050995305	16.702	-0.6978426690887958	0.5758331440807474	-0.4259481181753322	-0.47176058634634904	0.40147344244443056	0.7850229450034996	2.8326	22.337	0.0	0.0	0.0
2021-10-01T23:20:13.000000	-1.6806	0.89899	-0.41759	-56.684	20.785	16.852	-1.5577829277992563	1.098140123097766	-0.41759	-53.7100845399374	27.57388075176901	16.852	-1.5577829277992563	1.098140123097766	-0.22159	-53.7100845399374	27.57388075176901	16.852	-0.6978426690887958	0.5758331440807474	-0.4259481181753322	-0.47176058634634904	0.40147344244443056	0.7850229450034996	2.8326	22.337	0.0	0.0	0.0
2021-10-01T23:20:13.000000	-1.6463	0.88633	-0.42773	-57.963	21.477	17.034	-1.5252926174743404	1.081372734064566	-0.42773	-54.89465612814573	28.41738247222344	17.034	-1.5252926174743404	1.081372734064566	-0.23173	-54.89465612814573	28.41738247222344	17.034	-0.6978426690887958	0.5758331440807474	-0.4259481181753322	-0.47176058634634904	0.40147344244443056	0.7850229450034996	2.8326	22.337	0.0	0.0	0.0
2021-10-01T23:20:13.000000	-1.612	0.87355	-0.43777	-59.287	22.209	17.256	-1.4928170107697267	1.064486249256672	-0.43777	-56.118987425097096	29.306096641855824	17.256	-1.4928170107697267	1.064486249256672	-0.24176999999999998	-56.118987425097096	29.306096641855824	17.256	-0.6978426690887958	0.5758331440807474	-0.4259481181753322	-0.47176058634634904	0.40147344244443056	0.7850229450034996	2.8326	22.337	0.0	0.0	0.0
2021-10-01T23:20:13.000000	-1.5777	0.86063	-0.44771	-60.669	22.986	17.526	-1.4603585582887986	1.047460819378301	-0.44771	-57.39536782220412	30.24657847681113	17.526	-1.4603585582887986	1.047460819378301	-0.25171	-57.39536782220412	30.24657847681113	17.526	-0.6978426690887958	0.5758331440807474	-0.4259481181753322	-0.47176058634634904	0.40147344244443056	0.7850229450034996	2.8326	22.337	0.0	0.0	0.0
2021-10-01T23:20:13.000000	-1.5434	0.84757	-0.45758	-62.121	23.817	17.853	-1.427917260031556	1.0302964444294536	-0.45758	-58.73460412541361	31.249230522221612	17.853	-1.427917260031556	1.0302964444294536	-0.26158	-58.73460412541361	31.249230522221612	17.853	-0.6978426690887958	0.5758331440807474	-0.4259481181753322	-0.47176058634634904	0.40147344244443056	0.7850229450034996	2.8326	22.337	0.0	0.0	0.0
2021-10-01T23:20:13.000000	-1.5092	0.83437	-0.4674	-63.66	24.712	18.243	-1.3955923624769107	1.0130053774270475	-0.4674	-60.15234293444871	32.326060438854554	18.243	-1.3955923624769107	1.0130053774270475	-0.2714	-60.15234293444871	32.326060438854554	18.243	-0.6978426690887958	0.5758331440807474	-0.4259481181753322	-0.47176058634634904	0.40147344244443056	0.7850229450034996	2.8326	22.337	0.0	0.0	0.0
2021-10-01T23:20:13.000000	-1.475	0.82102	-0.47718	-65.308	25.683	18.704	-1.3632858444476428	0.9955654407062741	-0.47718	-61.66894811263989	33.49167346790139	18.704	-1.3632858444476428	0.9955654407062741	-0.28118	-61.66894811263989	33.49167346790139	18.704	-0.6978426690887958	0.5758331440807474	-0.4259481181753322	-0.47176058634634904	0.40147344244443056	0.7850229450034996	2.8326	22.337	0.0	0.0	0.0
2021-10-01T23:20:13.000000	-1.4409	0.80752	-0.48696	-67.086	26.744	19.239	-1.331096952422664	0.977988887284051	-0.48696	-63.30354599819002	34.762537249962634	19.239	-1.331096952422664	0.977988887284051	-0.29096	-63.30354599819002	34.762537249962634	19.239	-0.6978426690887958	0.5758331440807474	-0.4259481181753322	-0.47176058634634904	0.40147344244443056	0.7850229450034996	2.8326	22.337	0.0	0.0	0.0
2021-10-01T23:20:13.000000	-1.4069	0.79385	-0.49674	-69.024	27.913	19.849	-1.2990281370053582	0.9602558678645958	-0.49674	-65.08370499172743	36.16019205631787	19.849	-1.2990281370053582	0.9602558678645958	-0.30074	-65.08370499172743	36.16019205631787	19.849	-0.6978426690887958	0.5758331440807474	-0.4259481181753322	-0.47176058634634904	0.40147344244443056	0.7850229450034996	2.8326	22.337	0.0	0.0	0.0
2021-10-01T23:20:13.000000	-1.3729	0.78001	-0.50652	-71.151	29.206	20.53	-1.2669801517168133	0.9423541294309906	-0.50652	-67.0362460894296	37.704070698499294	20.53	-1.2669801517168133	0.9423541294309906	-0.31051999999999996	-67.0362460894296	37.704070698499294	20.53	-0.6978426690887958	0.5758331440807474	-0.4259481181753322	-0.47176058634634904	0.40147344244443056	0.7850229450034996	2.8326	22.337	0.0	0.0	0.0
2021-10-01T23:20:13.000000	-1.339	0.76598	-0.51632	-73.502	30.646	21.273	-1.2350546936393252	0.9242760757043713	-0.51632	-69.19308736502451	39.42128842257802	21.273	-1.2350546936393252	0.9242760757043713	-0.32032	-69.19308736502451	39.42128842257802	21.273	-0.6978426690887958	0.5758331440807474	-0.4259481181753322	-0.47176058634634904	0.40147344244443056	0.7850229450034996	2.8326	22.337	0.0	0.0	0.0
2021-10-01T23:20:13.000000	-1.3052	0.75177	-0.52612	-76.114	32.255	22.063	-1.2032505374712015	0.9060316313326287	-0.52612	-71.58825435198753	41.33821307017442	22.063	-1.2032505374712015	0.9060316313326287	-0.33012	-71.58825435198753	41.33821307017442	22.063	-0.6978426690887958	0.5758331440807474	-0.4259481181753322	-0.47176058634634904	0.40147344244443056	0.7850229450034996	2.8326	22.337	0.0	0.0	0.0
2021-10-01T23:20:13.000000	-1.2714	0.73735	-0.53589	-79.025	34.058	22.879	-1.1714721126386063	0.8875787693551711	-0.53589	-74.25639745807557	43.484312407445366	22.879	-1.1714721126386063	0.8875787693551711	-0.33988999999999997	-74.25639745807557	43.484312407445366	22.879	-0.6978426690887958	0.5758331440807474	-0.4259481181753322	-0.47176058634634904	0.40147344244443056	0.7850229450034996	2.8326	22.337	0.0	0.0	0.0
2021-10-01T23:20:13.000000	-1.2378	0.72272	-0.54562	-82.275	36.08	23.694	-1.1399179120993632	0.8689419958058354	-0.54562	-77.23415202062384	45.88929926088613	23.694	-1.1399179120993632	0.8689419958058354	-0.34962	-77.23415202062384	45.88929926088613	23.694	-0.6978426690887958	0.5758331440807474	-0.4259481181753322	-0.47176058634634904	0.40147344244443056	0.7850229450034996	2.8326	22.337	0.0	0.0	0.0
2021-10-01T23:20:13.000000	-1.2042	0.70786	-0.55524	-85.907	38.348	24.474	-1.1083918934990318	0.8500769553550023	-0.55524	-80.5608857109965	48.585238977077786	24.474	-1.1083918934990318	0.8500769553550023	-0.35923999999999995	-80.5608857109965	48.585238977077786	24.474	-0.6978426690887958	0.5758331440807474	-0.4259481181753322	-0.47176058634634904	0.40147344244443056	0.7850229450034996	2.8326	22.337	0.0	0.0	0.0
2021-10-01T23:20:13.000000	-1.1707	0.69276	-0.56471	-89.962	40.892	25.179	-1.0769945286182163	0.830985976371699	-0.56471	-84.27361368047194	51.60692923663035	25.179	-1.0769945286182163	0.830985976371699	-0.36871000000000004	-84.27361368047194	51.60692923663035	25.179	-0.6978426690887958	0.5758331440807474	-0.4259481181753322	-0.47176058634634904	0.40147344244443056	0.7850229450034996	2.8326	22.337	0.0	0.0	0.0
2021-10-01T23:20:13.000000	-1.1372	0.6774	-0.57397	-94.485	43.743	25.765	-1.0456290215813882	0.8116369565432249	-0.57397	-88.41319840931583	54.990650305619695	25.765	-1.0456290215813882	0.8116369565432249	-0.37797	-88.41319840931583	54.990650305619695	25.765	-0.6978426690887958	0.5758331440807474	-0.4259481181753322	-0.47176058634634904	0.40147344244443056	0.7850229450034996	2.8326	22.337	0.0	0.0	0.0
2021-10-01T23:20:13.000000	-1.1038	0.66179	-0.58293	-99.523	46.933	26.183	-1.0143933935657676	0.7920520735343893	-0.58293	-93.02236477720291	58.773919975249214	26.183	-1.0143933935657676	0.7920520735343893	-0.38692999999999994	-93.02236477720291	58.773919975249214	26.183	-0.6978426690887958	0.5758331440807474	-0.4259481181753322	-0.47176058634634904	0.40147344244443056	0.7850229450034996	2.8326	22.337	0.0	0.0	0.0
2021-10-01T23:20:13.000000	-1.0704	0.64589	-0.59152	-105.13	50.498	26.378	-0.9831932992992098	0.7721793757367095	-0.59152	-98.15029479665499	62.999083607063014	26.378	-0.9831932992992098	0.7721793757367095	-0.39552000000000004	-98.15029479665499	62.999083607063014	26.378	-0.6978426690887958	0.5758331440807474	-0.4259481181753322	-0.47176058634634904	0.40147344244443056	0.7850229450034996	2.8326	22.337	0.0	0.0	0.0
2021-10-01T23:20:13.000000	-1.037	0.62971	-0.59965	-111.35	54.478	26.288	-0.9520275134800231	0.7520287877980764	-0.59965	-103.83575571162602	67.7112311200699	26.288	-0.9520275134800231	0.7520287877980764	-0.40365	-103.83575571162602	67.7112311200699	26.288	-0.6978426690887958	0.5758331440807474	-0.4259481181753322	-0.47176058634634904	0.40147344244443056	0.7850229450034996	2.8326	22.337	0.0	0.0	0.0
2021-10-01T23:20:13.000000	-1.0037	0.61324	-0.60724	-118.25	58.917	25.846	-0.9209965078888114	0.7316026380875171	-0.60724	-110.13985133554291	72.96224048632627	25.846	-0.9209965078888114	0.7316026380875171	-0.41124	-110.13985133554291	72.96224048632627	25.846	-0.6978426690887958	0.5758331440807474	-0.4259481181753322	-0.47176058634634904	0.40147344244443056	0.7850229450034996	2.8326	22.337	0.0	0.0	0.0
2021-10-01T23:20:13.000000	-0.9703	0.59648	-0.6142	-125.91	63.865	24.975	-0.8899017895677506	0.7108764205711953	-0.6142	-117.13585234307598	78.81153735882266	24.975	-0.8899017895677506	0.7108764205711953	-0.41819999999999996	-117.13585234307598	78.81153735882266	24.975	-0.6978426690887958	0.5758331440807474	-0.4259481181753322	-0.47176058634634904	0.40147344244443056	0.7850229450034996	2.8326	22.337	0.0	0.0	0.0
2021-10-01T23:20:13.000000	-0.93696	0.57942	-0.62044	-134.39	69.381	23.591	-0.8589033781847916	0.6898598154282889	-0.62044	-124.87607734159059	85.32502897026804	23.591	-0.8589033781847916	0.6898598154282889	-0.42444	-124.87607734159059	85.32502897026804	23.591	-0.6978426690887958	0.5758331440807474	-0.4259481181753322	-0.47176058634634904	0.40147344244443056	0.7850229450034996	2.8326	22.337	0.0	0.0	0.0
2021-10-01T23:20:13.000000	-0.90363	0.56206	-0.62588	-143.8	75.53	21.592	-0.8279516505004787	0.6685466961503387	-0.62588	-133.46173299689298	92.58070385056514	21.592	-0.8279516505004787	0.6685466961503387	-0.42988	-133.46173299689298	92.58070385056514	21.592	-0.6978426690887958	0.5758331440807474	-0.4259481181753322	-0.47176058634634904	0.40147344244443056	0.7850229450034996	2.8326	22.337	0.0	0.0	0.0
2021-10-01T23:20:13.000000	-0.87032	0.54442	-0.63042	-154.25	82.391	18.864	-0.797054080559319	0.6469581373348189	-0.63042	-142.99231055242066	100.67044503666446	18.864	-0.797054080559319	0.6469581373348189	-0.43442	-142.99231055242066	100.67044503666446	18.864	-0.6978426690887958	0.5758331440807474	-0.4259481181753322	-0.47176058634634904	0.40147344244443056	0.7850229450034996	2.8326	22.337	0.0	0.0	0.0
2021-10-01T23:20:13.000000	-0.83704	0.52649	-0.63399	-165.85	90.055	15.269	-0.766221818310896	0.6250854396355303	-0.63399	-153.56583088958118	109.69804514298582	15.269	-0.766221818310896	0.6250854396355303	-0.43799000000000005	-153.56583088958118	109.69804514298582	15.269	-0.6978426690887958	0.5758331440807474	-0.4259481181753322	-0.47176058634634904	0.40147344244443056	0.7850229450034996	2.8326	22.337	0.0	0.0	0.0
2021-10-01T23:20:13.000000	-0.80381	0.5083	-0.63652	-178.78	98.629	10.646	-0.7354710371459164	0.60296082759953	-0.63652	-165.34782694231328	119.79175333241776	10.646	-0.7354710371459164	0.60296082759953	-0.44051999999999997	-165.34782694231328	119.79175333241776	10.646	-0.6978426690887958	0.5758331440807474	-0.4259481181753322	-0.47176058634634904	0.40147344244443056	0.7850229450034996	2.8326	22.337	0.0	0.0	0.0
2021-10-01T23:20:13.000000	-0.77065	0.48987	-0.63793	-193.2	108.24	4.7969	-0.7048191357567787	0.580606601125984	-0.63793	-178.48153174538973	131.09721746024752	4.7969	-0.7048191357567787	0.580606601125984	-0.44193	-178.48153174538973	131.09721746024752	4.7969	-0.6978426690887958	0.5758331440807474	-0.4259481181753322	-0.47176058634634904	0.40147344244443056	0.7850229450034996	2.8326	22.337	0.0	0.0	0.0
2021-10-01T23:20:13.000000	-0.73759	0.4712	-0.63814	-209.34	119.04	-2.5142	-0.6742958880871568	0.5580264361199677	-0.63814	-193.17658761459214	143.79347411333313	-2.5142	-0.6742958880871568	0.5580264361199677	-0.44214000000000003	-193.17658761459214	143.79347411333313	-2.5142	-0.6978426690887958	0.5758331440807474	-0.4259481181753322	-0.47176058634634904	0.40147344244443056	0.7850229450034996	2.8326	22.337	0.0	0.0	0.0
2021-10-01T23:20:13.000000	-0.70466	0.45234	-0.63711	-227.46	131.22	-11.578	-0.6439249415722649	0.5352736317260127	-0.63711	-209.6676321327774	158.10194191038363	-11.578	-0.6439249415722649	0.5352736317260127	-0.44110999999999995	-209.6676321327774	158.10194191038363	-11.578	-0.6978426690887958	0.5758331440807474	-0.4259481181753322	-0.47176058634634904	0.40147344244443056	0.7850229450034996	2.8326	22.337	0.0	0.0	0.0
2021-10-01T23:20:13.000000	-0.67189	0.43331	-0.63478	-247.88	144.98	-22.753	-0.613733619552393	0.5123717131449768	-0.63478	-228.247747998627	174.26032346336112	-22.753	-0.613733619552393	0.5123717131449768	-0.43878	-228.247747998627	174.26032346336112	-22.753	-0.6978426690887958	0.5758331440807474	-0.4259481181753322	-0.47176058634634904	0.40147344244443056	0.7850229450034996	2.8326	22.337	0.0	0.0	0.0
2021-10-01T23:20:13.000000	-0.63933	0.41413	-0.6311	-270.99	160.6	-36.482	-0.5837690946636134	0.48934665618110135	-0.6311	-249.26968803252603	192.59429567920006	-36.482	-0.5837690946636134	0.48934665618110135	-0.4351	-249.26968803252603	192.59429567920006	-36.482	-0.6978426690887958	0.5758331440807474	-0.4259481181753322	-0.47176058634634904	0.40147344244443056	0.7850229450034996	2.8326	22.337	0.0	0.0	0.0
