# Supplementary material for: Direct evidence of substorm-related impulsive injections of electrons at Mercury
Source: Nat Commun. 2023 Jul 18;14:4019. doi: 10.1038/s41467-023-39565-4 (PMC10354196; doi:10.1038/s41467-023-39565-4)
Supplement: Supplementary file 3 — SourceDatafile [file 41467_2023_39565_MOESM3_ESM.zip › SourceDataFile/FieldLinetracing/Final_KT17tracing_000475.txt]

2021-10-01T23:22:55.000000	-0.56171	0.26927	0.5686	451.84	-206.41	-106.13	-0.5244836980400075	0.33606741509744475	0.5686	423.14383809436447	-260.2186887653733	-106.13	-0.5244836980400075	0.33606741509744475	0.7646	423.14383809436447	-260.2186887653733	-106.13	-0.7863089120106216	0.49187764065864475	-0.3738645229394705	-0.5511003319784085	0.3526215853821509	0.7562714073769194	2.669	22.672	0.0	0.0	0.0
2021-10-01T23:22:55.000000	-0.59565	0.28471	0.57576	404.73	-183.23	-75.914	-0.5562760871705132	0.35554974538348866	0.57576	379.2290712006401	-231.44095868341853	-75.914	-0.5562760871705132	0.35554974538348866	0.77176	379.2290712006401	-231.44095868341853	-75.914	-0.7863089120106216	0.49187764065864475	-0.3738645229394705	-0.5511003319784085	0.3526215853821509	0.7562714073769194	2.669	22.672	0.0	0.0	0.0
2021-10-01T23:22:55.000000	-0.62988	0.30013	0.5814	364.04	-163.24	-51.661	-0.5883587416932469	0.37504776012281316	0.5814	341.2950570133646	-206.61583496490348	-51.661	-0.5883587416932469	0.37504776012281316	0.7774000000000001	341.2950570133646	-206.61583496490348	-51.661	-0.7863089120106216	0.49187764065864475	-0.3738645229394705	-0.5511003319784085	0.3526215853821509	0.7562714073769194	2.669	22.672	0.0	0.0	0.0
2021-10-01T23:22:55.000000	-0.66435	0.31551	0.58552	328.69	-145.89	-32.18	-0.6206844889721364	0.3945354835111766	0.58552	308.33732515334026	-185.06512939309582	-32.18	-0.6206844889721364	0.3945354835111766	0.78152	308.33732515334026	-185.06512939309582	-32.18	-0.7863089120106216	0.49187764065864475	-0.3738645229394705	-0.5511003319784085	0.3526215853821509	0.7562714073769194	2.669	22.672	0.0	0.0	0.0
2021-10-01T23:22:55.000000	-0.69899	0.3308	0.58818	297.8	-130.77	-16.546	-0.6531899829804023	0.41395471519728044	0.58818	279.53274397550774	-166.27410485557647	-16.546	-0.6531899829804023	0.41395471519728044	0.7841800000000001	279.53274397550774	-166.27410485557647	-16.546	-0.7863089120106216	0.49187764065864475	-0.3738645229394705	-0.5511003319784085	0.3526215853821509	0.7562714073769194	2.669	22.672	0.0	0.0	0.0
2021-10-01T23:22:55.000000	-0.73377	0.34599	0.5894	270.7	-117.53	-4.0349	-0.6858466750760632	0.43329185462815806	0.5894	254.25924763037136	-149.81330346280157	-4.0349	-0.6858466750760632	0.43329185462815806	0.7854000000000001	254.25924763037136	-149.81330346280157	-4.0349	-0.7863089120106216	0.49187764065864475	-0.3738645229394705	-0.5511003319784085	0.3526215853821509	0.7562714073769194	2.669	22.672	0.0	0.0	0.0
2021-10-01T23:22:55.000000	-0.76863	0.36103	0.58923	246.79	-105.88	5.923	-0.7186011438802311	0.4524899267542024	0.58923	231.95689099352305	-135.32139232441727	5.923	-0.7186011438802311	0.4524899267542024	0.7852300000000001	231.95689099352305	-135.32139232441727	5.923	-0.7863089120106216	0.49187764065864475	-0.3738645229394705	-0.5511003319784085	0.3526215853821509	0.7562714073769194	2.669	22.672	0.0	0.0	0.0
2021-10-01T23:22:55.000000	-0.80353	0.37591	0.58774	225.64	-95.607	13.782	-0.7514149161030327	0.47153410572075516	0.58774	212.22501313167757	-122.53428846759287	13.782	-0.7514149161030327	0.47153410572075516	0.7837400000000001	212.22501313167757	-122.53428846759287	13.782	-0.7863089120106216	0.49187764065864475	-0.3738645229394705	-0.5511003319784085	0.3526215853821509	0.7562714073769194	2.669	22.672	0.0	0.0	0.0
2021-10-01T23:22:55.000000	-0.83843	0.39061	0.58499	206.84	-86.512	19.906	-0.7842507437562872	0.4903996410252665	0.58499	194.68108698496374	-111.20425402992898	19.906	-0.7842507437562872	0.4903996410252665	0.7809900000000001	194.68108698496374	-111.20425402992898	19.906	-0.7863089120106216	0.49187764065864475	-0.3738645229394705	-0.5511003319784085	0.3526215853821509	0.7562714073769194	2.669	22.672	0.0	0.0	0.0
2021-10-01T23:22:55.000000	-0.8733	0.40509	0.58105	190.1	-78.44	24.588	-0.8170837541030883	0.5090431581710964	0.58105	179.0562899407604	-101.14192322004928	24.588	-0.8170837541030883	0.5090431581710964	0.77705	179.0562899407604	-101.14192322004928	24.588	-0.7863089120106216	0.49187764065864475	-0.3738645229394705	-0.5511003319784085	0.3526215853821509	0.7562714073769194	2.669	22.672	0.0	0.0	0.0
2021-10-01T23:22:55.000000	-0.90812	0.41936	0.576	175.14	-71.26	28.068	-0.8498928725459618	0.5274721312027522	0.576	165.08878331027725	-92.18297470320813	28.068	-0.8498928725459618	0.5274721312027522	0.772	165.08878331027725	-92.18297470320813	28.068	-0.7863089120106216	0.49187764065864475	-0.3738645229394705	-0.5511003319784085	0.3526215853821509	0.7562714073769194	2.669	22.672	0.0	0.0	0.0
2021-10-01T23:22:55.000000	-0.94287	0.4334	0.56993	161.76	-64.863	30.544	-0.8826607003925091	0.545664260221068	0.56993	152.59342992413156	-84.19472378355513	30.544	-0.8826607003925091	0.545664260221068	0.76593	152.59342992413156	-84.19472378355513	30.544	-0.7863089120106216	0.49187764065864475	-0.3738645229394705	-0.5511003319784085	0.3526215853821509	0.7562714073769194	2.669	22.672	0.0	0.0	0.0
2021-10-01T23:22:55.000000	-0.97754	0.4472	0.56293	149.76	-59.156	32.177	-0.9153785382965305	0.5636083952764606	0.56293	141.38313213023352	-77.06036520186578	32.177	-0.9153785382965305	0.5636083952764606	0.7589300000000001	141.38313213023352	-77.06036520186578	32.177	-0.7863089120106216	0.49187764065864475	-0.3738645229394705	-0.5511003319784085	0.3526215853821509	0.7562714073769194	2.669	22.672	0.0	0.0	0.0
2021-10-01T23:22:55.000000	-1.0121	0.46076	0.55508	139.01	-54.062	33.107	-0.9480166123143526	0.5813008604638549	0.55508	131.3383043290248	-70.68755024738418	33.107	-0.9480166123143526	0.5813008604638549	0.75108	131.3383043290248	-70.68755024738418	33.107	-0.7863089120106216	0.49187764065864475	-0.3738645229394705	-0.5511003319784085	0.3526215853821509	0.7562714073769194	2.669	22.672	0.0	0.0	0.0
2021-10-01T23:22:55.000000	-1.0466	0.47407	0.54651	129.36	-49.515	33.449	-0.9806257709871236	0.5987378576438184	0.54651	122.31816379330365	-64.99239671865118	33.449	-0.9806257709871236	0.5987378576438184	0.74251	122.31816379330365	-64.99239671865118	33.449	-0.7863089120106216	0.49187764065864475	-0.3738645229394705	-0.5511003319784085	0.3526215853821509	0.7562714073769194	2.669	22.672	0.0	0.0	0.0
2021-10-01T23:22:55.000000	-1.0811	0.48714	0.5373	120.72	-45.458	33.306	-1.013264336900498	0.6159366632743937	0.5373	114.2403729116928	-59.90730640746055	33.306	-1.013264336900498	0.6159366632743937	0.7333000000000001	114.2403729116928	-59.90730640746055	33.306	-0.7863089120106216	0.49187764065864475	-0.3738645229394705	-0.5511003319784085	0.3526215853821509	0.7562714073769194	2.669	22.672	0.0	0.0	0.0
2021-10-01T23:22:55.000000	-1.1154	0.49998	0.52756	112.98	-41.843	32.766	-1.045732591794961	0.632882695969635	0.52756	107.00164200550998	-55.37116268532458	32.766	-1.045732591794961	0.632882695969635	0.72356	107.00164200550998	-55.37116268532458	32.766	-0.7863089120106216	0.49187764065864475	-0.3738645229394705	-0.5511003319784085	0.3526215853821509	0.7562714073769194	2.669	22.672	0.0	0.0	0.0
2021-10-01T23:22:55.000000	-1.1498	0.5126	0.5174	106.07	-38.626	31.911	-1.0783270498055557	0.6496226394281885	0.5174	100.53788986696091	-51.33171998967923	31.911	-1.0783270498055557	0.6496226394281885	0.7134	100.53788986696091	-51.33171998967923	31.911	-0.7863089120106216	0.49187764065864475	-0.3738645229394705	-0.5511003319784085	0.3526215853821509	0.7562714073769194	2.669	22.672	0.0	0.0	0.0
2021-10-01T23:22:55.000000	-1.1841	0.52499	0.50694	99.905	-35.77	30.813	-1.1108504432761508	0.6661220629683265	0.50694	94.7692906052303	-47.741842058946645	30.813	-1.1108504432761508	0.6661220629683265	0.7029399999999999	94.7692906052303	-47.741842058946645	30.813	-0.7863089120106216	0.49187764065864475	-0.3738645229394705	-0.5511003319784085	0.3526215853821509	0.7562714073769194	2.669	22.672	0.0	0.0	0.0
2021-10-01T23:22:55.000000	-1.2185	0.53718	0.49626	94.431	-33.242	29.541	-1.143497589259494	0.6824352465675592	0.49626	89.64629461728873	-44.56216092595003	29.541	-1.143497589259494	0.6824352465675592	0.69226	89.64629461728873	-44.56216092595003	29.541	-0.7863089120106216	0.49187764065864475	-0.3738645229394705	-0.5511003319784085	0.3526215853821509	0.7562714073769194	2.669	22.672	0.0	0.0	0.0
2021-10-01T23:22:55.000000	-1.2528	0.54918	0.48547	89.583	-31.009	28.158	-1.17606876949607	0.698547608839941	0.48547	85.10843518742654	-41.75196079165163	28.158	-1.17606876949607	0.698547608839941	0.68147	85.10843518742654	-41.75196079165163	28.158	-0.7863089120106216	0.49187764065864475	-0.3738645229394705	-0.5511003319784085	0.3526215853821509	0.7562714073769194	2.669	22.672	0.0	0.0	0.0
2021-10-01T23:22:55.000000	-1.2873	0.561	0.47467	85.301	-29.041	26.723	-1.208860498120923	0.7145058334841181	0.47467	81.09984033337207	-39.27411590222693	26.723	-1.208860498120923	0.7145058334841181	0.67067	81.09984033337207	-39.27411590222693	26.723	-0.7863089120106216	0.49187764065864475	-0.3738645229394705	-0.5511003319784085	0.3526215853821509	0.7562714073769194	2.669	22.672	0.0	0.0	0.0
2021-10-01T23:22:55.000000	-1.3218	0.57265	0.46391	81.529	-27.312	25.288	-1.2416730568745364	0.7302953391141449	0.46391	77.56811781133347	-37.095960483684635	25.288	-1.2416730568745364	0.7302953391141449	0.65991	77.56811781133347	-37.095960483684635	25.288	-0.7863089120106216	0.49187764065864475	-0.3738645229394705	-0.5511003319784085	0.3526215853821509	0.7562714073769194	2.669	22.672	0.0	0.0	0.0
2021-10-01T23:22:55.000000	-1.3563	0.58414	0.45325	78.207	-25.792	23.9	-1.2745052204552194	0.7459260503779127	0.45325	74.45739563903904	-35.180368782200226	23.9	-1.2745052204552194	0.7459260503779127	0.64925	74.45739563903904	-35.180368782200226	23.9	-0.7863089120106216	0.49187764065864475	-0.3738645229394705	-0.5511003319784085	0.3526215853821509	0.7562714073769194	2.669	22.672	0.0	0.0	0.0
2021-10-01T23:22:55.000000	-1.391	0.59549	0.44275	75.279	-24.456	22.595	-1.3075530312174115	0.7614423226050404	0.44275	71.71515904252776	-33.49566748857153	22.595	-1.3075530312174115	0.7614423226050404	0.6387499999999999	71.71515904252776	-33.49566748857153	22.595	-0.7863089120106216	0.49187764065864475	-0.3738645229394705	-0.5511003319784085	0.3526215853821509	0.7562714073769194	2.669	22.672	0.0	0.0	0.0
2021-10-01T23:22:55.000000	-1.4258	0.60671	0.43241	72.686	-23.277	21.401	-1.3407160173805093	0.776841827426501	0.43241	69.28616091380954	-32.007830773510584	21.401	-1.3407160173805093	0.776841827426501	0.62841	69.28616091380954	-32.007830773510584	21.401	-0.7863089120106216	0.49187764065864475	-0.3738645229394705	-0.5511003319784085	0.3526215853821509	0.7562714073769194	2.669	22.672	0.0	0.0	0.0
2021-10-01T23:22:55.000000	-1.4606	0.61779	0.42225	70.376	-22.231	20.336	-1.3738961577672926	0.7921023871774849	0.42225	67.1217338079106	-30.686667913281042	20.336	-1.3738961577672926	0.7921023871774849	0.61825	67.1217338079106	-30.686667913281042	20.336	-0.7863089120106216	0.49187764065864475	-0.3738645229394705	-0.5511003319784085	0.3526215853821509	0.7562714073769194	2.669	22.672	0.0	0.0	0.0
2021-10-01T23:22:55.000000	-1.4956	0.62876	0.41223	68.296	-21.297	19.407	-1.4072882694305096	0.8072782818355025	0.41223	65.17185022456047	-29.504843048344746	19.407	-1.4072882694305096	0.8072782818355025	0.60823	65.17185022456047	-29.504843048344746	19.407	-0.7863089120106216	0.49187764065864475	-0.3738645229394705	-0.5511003319784085	0.3526215853821509	0.7562714073769194	2.669	22.672	0.0	0.0	0.0
2021-10-01T23:22:55.000000	-1.5306	0.63961	0.40235	66.403	-20.454	18.613	-1.4406950847140285	0.8223350807188257	0.40235	63.3964073113799	-28.43624562085537	18.613	-1.4406950847140285	0.8223350807188257	0.5983499999999999	63.3964073113799	-28.43624562085537	18.613	-0.7863089120106216	0.49187764065864475	-0.3738645229394705	-0.5511003319784085	0.3526215853821509	0.7562714073769194	2.669	22.672	0.0	0.0	0.0
2021-10-01T23:22:55.000000	-1.5657	0.65036	0.39257	64.656	-19.686	17.947	-1.4742133994933777	0.8373048861401555	0.39257	61.75667449472198	-27.459972457250522	17.947	-1.4742133994933777	0.8373048861401555	0.58857	61.75667449472198	-27.459972457250522	17.947	-0.7863089120106216	0.49187764065864475	-0.3738645229394705	-0.5511003319784085	0.3526215853821509	0.7562714073769194	2.669	22.672	0.0	0.0	0.0
2021-10-01T23:22:55.000000	-1.6008	0.66099	0.38285	63.024	-18.979	17.397	-1.5077464178930287	0.8521555957867908	0.38285	60.223600788492526	-26.558330615237892	17.397	-1.5077464178930287	0.8521555957867908	0.5788500000000001	60.223600788492526	-26.558330615237892	17.397	-0.7863089120106216	0.49187764065864475	-0.3738645229394705	-0.5511003319784085	0.3526215853821509	0.7562714073769194	2.669	22.672	0.0	0.0	0.0
2021-10-01T23:22:55.000000	-1.636	0.67153	0.37316	61.479	-18.321	16.948	-1.5413897104868177	0.8669292366193238	0.37316	58.770867540626455	-25.715979672610953	16.948	-1.5413897104868177	0.8669292366193238	0.56916	58.770867540626455	-25.715979672610953	16.948	-0.7863089120106216	0.49187764065864475	-0.3738645229394705	-0.5511003319784085	0.3526215853821509	0.7562714073769194	2.669	22.672	0.0	0.0	0.0
2021-10-01T23:22:55.000000	-1.6712	0.68196	0.36345	60.0	-17.702	16.584	-1.5750464813992173	0.8815937063250538	0.36345	57.37885829224409	-24.920421847925677	16.584	-1.5750464813992173	0.8815937063250538	0.55945	57.37885829224409	-24.920421847925677	16.584	-0.7863089120106216	0.49187764065864475	-0.3738645229394705	-0.5511003319784085	0.3526215853821509	0.7562714073769194	2.669	22.672	0.0	0.0	0.0
2021-10-01T23:22:55.000000	-1.7064	0.6923	0.35369	58.572	-17.117	16.291	-1.6087142800268428	0.8961688541997631	0.35369	56.03329872235457	-24.164856864698734	16.291	-1.6087142800268428	0.8961688541997631	0.54969	56.03329872235457	-24.164856864698734	16.291	-0.7863089120106216	0.49187764065864475	-0.3738645229394705	-0.5511003319784085	0.3526215853821509	0.7562714073769194	2.669	22.672	0.0	0.0	0.0
2021-10-01T23:22:55.000000	-1.7416	0.70254	0.34385	57.182	-16.558	16.054	-1.642394331671387	0.9106447555955605	0.34385	54.722267030052805	-23.43975211241781	16.054	-1.642394331671387	0.9106447555955605	0.5398499999999999	54.722267030052805	-23.43975211241781	16.054	-0.7863089120106216	0.49187764065864475	-0.3738645229394705	-0.5511003319784085	0.3526215853821509	0.7562714073769194	2.669	22.672	0.0	0.0	0.0
2021-10-01T23:22:55.000000	-1.7768	0.71269	0.33391	55.82	-16.022	15.86	-1.6760854110311572	0.9250313351603372	0.33391	53.43620615795517	-22.740904895023725	15.86	-1.6760854110311572	0.9250313351603372	0.52991	53.43620615795517	-22.740904895023725	15.86	-0.7863089120106216	0.49187764065864475	-0.3738645229394705	-0.5511003319784085	0.3526215853821509	0.7562714073769194	2.669	22.672	0.0	0.0	0.0
2021-10-01T23:22:55.000000	-1.812	0.72275	0.32384	54.479	-15.506	15.7	-1.7097875181061541	0.9393285928940933	0.32384	52.16853644304536	-22.064480106964844	15.7	-1.7097875181061541	0.9393285928940933	0.5198400000000001	52.16853644304536	-22.064480106964844	15.7	-0.7863089120106216	0.49187764065864475	-0.3738645229394705	-0.5511003319784085	0.3526215853821509	0.7562714073769194	2.669	22.672	0.0	0.0	0.0
2021-10-01T23:22:55.000000	-1.8472	0.73273	0.31362	53.154	-15.006	15.565	-1.7434994275946853	0.9535464534447199	0.31362	50.91478568205454	-21.405895238238777	15.565	-1.7434994275946853	0.9535464534447199	0.50962	50.91478568205454	-21.405895238238777	15.565	-0.7863089120106216	0.49187764065864475	-0.3738645229394705	-0.5511003319784085	0.3526215853821509	0.7562714073769194	2.669	22.672	0.0	0.0	0.0
2021-10-01T23:22:55.000000	-1.8823	0.74261	0.30323	51.839	-14.52	15.447	-1.7771243436212234	0.9676528144995165	0.30323	49.66924414658635	-20.762430178252195	15.447	-1.7771243436212234	0.9676528144995165	0.49923	49.66924414658635	-20.762430178252195	15.447	-0.7863089120106216	0.49187764065864475	-0.3738645229394705	-0.5511003319784085	0.3526215853821509	0.7562714073769194	2.669	22.672	0.0	0.0	0.0
2021-10-01T23:22:55.000000	-1.9175	0.75241	0.29267	50.529	-14.047	15.344	-1.8108583085402077	0.9816920313881017	0.29267	48.42707204286438	-20.132479811370068	15.344	-1.8108583085402077	0.9816920313881017	0.48867	48.42707204286438	-20.132479811370068	15.344	-0.7863089120106216	0.49187764065864475	-0.3738645229394705	-0.5511003319784085	0.3526215853821509	0.7562714073769194	2.669	22.672	0.0	0.0	0.0
2021-10-01T23:22:55.000000	-1.9526	0.76213	0.2819	49.218	-13.584	15.25	-1.8445028293938146	0.9956395980766392	0.2819	47.182682172661465	-19.51233156220994	15.25	-1.8445028293938146	0.9956395980766392	0.4779	47.182682172661465	-19.51233156220994	15.25	-0.7863089120106216	0.49187764065864475	-0.3738645229394705	-0.5511003319784085	0.3526215853821509	0.7562714073769194	2.669	22.672	0.0	0.0	0.0
2021-10-01T23:22:55.000000	-1.9876	0.77177	0.27093	47.901	-13.128	15.164	-1.8780579061820446	1.009495514565129	0.27093	45.931479802539556	-18.89839538555855	15.164	-1.8780579061820446	1.009495514565129	0.46693	45.931479802539556	-18.89839538555855	15.164	-0.7863089120106216	0.49187764065864475	-0.3738645229394705	-0.5511003319784085	0.3526215853821509	0.7562714073769194	2.669	22.672	0.0	0.0	0.0
2021-10-01T23:22:55.000000	-2.0226	0.78133	0.25973	46.571	-12.678	15.083	-1.911622785383809	1.0232720338704893	0.25973	44.66664020914401	-18.288821105442498	15.083	-1.911622785383809	1.0232720338704893	0.45573	44.66664020914401	-18.288821105442498	15.083	-0.7863089120106216	0.49187764065864475	-0.3738645229394705	-0.5511003319784085	0.3526215853821509	0.7562714073769194	2.669	22.672	0.0	0.0	0.0
2021-10-01T23:22:55.000000	-2.0575	0.79081	0.24827	45.218	-12.231	15.005	-1.9450982205201963	1.036956902975802	0.24827	43.378606335091206	-17.679406025802603	15.005	-1.9450982205201963	1.036956902975802	0.44427	43.378606335091206	-17.679406025802603	15.005	-0.7863089120106216	0.49187764065864475	-0.3738645229394705	-0.5511003319784085	0.3526215853821509	0.7562714073769194	2.669	22.672	0.0	0.0	0.0
2021-10-01T23:22:55.000000	-2.0924	0.80021	0.23655	43.833	-11.784	14.929	-1.9785834580701176	1.0505623748979849	0.23655	42.058813587786595	-17.06606998074887	14.929	-1.9785834580701176	1.0505623748979849	0.43255	42.058813587786595	-17.06606998074887	14.929	-0.7863089120106216	0.49187764065864475	-0.3738645229394705	-0.5511003319784085	0.3526215853821509	0.7562714073769194	2.669	22.672	0.0	0.0	0.0
2021-10-01T23:22:55.000000	-2.1272	0.80954	0.22454	42.404	-11.335	14.853	-2.0119780262529705	1.0640861212680117	0.22454	40.695597450099136	-16.44535767867287	14.853	-2.0119780262529705	1.0640861212680117	0.42054	40.695597450099136	-16.44535767867287	14.853	-0.7863089120106216	0.49187764065864475	-0.3738645229394705	-0.5511003319784085	0.3526215853821509	0.7562714073769194	2.669	22.672	0.0	0.0	0.0
2021-10-01T23:22:55.000000	-2.1619	0.81879	0.2122	40.919	-10.878	14.774	-2.045283150370446	1.0775182174379905	0.2122	39.27778352557449	-15.809843968809702	14.774	-2.045283150370446	1.0775182174379905	0.4082	39.27778352557449	-15.809843968809702	14.774	-0.7863089120106216	0.49187764065864475	-0.3738645229394705	-0.5511003319784085	0.3526215853821509	0.7562714073769194	2.669	22.672	0.0	0.0	0.0
2021-10-01T23:22:55.000000	-2.1965	0.82796	0.19951	39.36	-10.411	14.69	-2.078498830422544	1.0908586634079214	0.19951	37.78775250834691	-15.155338378535845	14.69	-2.078498830422544	1.0908586634079214	0.39551000000000003	37.78775250834691	-15.155338378535845	14.69	-0.7863089120106216	0.49187764065864475	-0.3738645229394705	-0.5511003319784085	0.3526215853821509	0.7562714073769194	2.669	22.672	0.0	0.0	0.0
2021-10-01T23:22:55.000000	-2.2309	0.83705	0.18641	37.707	-9.9272	14.598	-2.111525819930353	1.1040952061608866	0.18641	36.20648830778445	-14.472641543901641	14.598	-2.111525819930353	1.1040952061608866	0.38241	36.20648830778445	-14.472641543901641	14.598	-0.7863089120106216	0.49187764065864475	-0.3738645229394705	-0.5511003319784085	0.3526215853821509	0.7562714073769194	2.669	22.672	0.0	0.0	0.0
2021-10-01T23:22:55.000000	-2.2652	0.84607	0.17286	35.935	-9.4212	14.497	-2.144462140071093	1.117250023361695	0.17286	34.50984096707274	-13.753330900816295	14.497	-2.144462140071093	1.117250023361695	0.36886	34.50984096707274	-13.753330900816295	14.497	-0.7863089120106216	0.49187764065864475	-0.3738645229394705	-0.5511003319784085	0.3526215853821509	0.7562714073769194	2.669	22.672	0.0	0.0	0.0
2021-10-01T23:22:55.000000	-2.2994	0.85499	0.15878	34.009	-8.884	14.384	-2.1773114667498388	1.1302933410666736	0.15878	32.66417699011525	-12.984185710256343	14.384	-2.1773114667498388	1.1302933410666736	0.35478	32.66417699011525	-12.984185710256343	14.384	-0.7863089120106216	0.49187764065864475	-0.3738645229394705	-0.5511003319784085	0.3526215853821509	0.7562714073769194	2.669	22.672	0.0	0.0	0.0
2021-10-01T23:22:55.000000	-2.3332	0.86383	0.14406	31.882	-8.3036	14.256	-2.209773609926473	1.1432082495208498	0.14406	30.624320893853632	-12.147537476800789	14.256	-2.209773609926473	1.1432082495208498	0.34006000000000003	30.624320893853632	-12.147537476800789	14.256	-0.7863089120106216	0.49187764065864475	-0.3738645229394705	-0.5511003319784085	0.3526215853821509	0.7562714073769194	2.669	22.672	0.0	0.0	0.0
2021-10-01T23:22:55.000000	-2.3668	0.87255	0.12856	29.487	-7.6628	14.113	-2.2420519637655842	1.155979556166495	0.12856	28.325885056326864	-11.21810628474157	14.113	-2.2420519637655842	1.155979556166495	0.32456	28.325885056326864	-11.21810628474157	14.113	-0.7863089120106216	0.49187764065864475	-0.3738645229394705	-0.5511003319784085	0.3526215853821509	0.7562714073769194	2.669	22.672	0.0	0.0	0.0
2021-10-01T23:22:55.000000	-2.3999	0.88114	0.11205	26.723	-6.935	13.955	-2.2738500141321305	1.1685605773049637	0.11205	25.67188983633423	-10.1571170236007	13.955	-2.2738500141321305	1.1685605773049637	0.30805	25.67188983633423	-10.1571170236007	13.955	-0.7863089120106216	0.49187764065864475	-0.3738645229394705	-0.5511003319784085	0.3526215853821509	0.7562714073769194	2.669	22.672	0.0	0.0	0.0
2021-10-01T23:22:55.000000	-2.4323	0.88955	0.094144	23.426	-6.0773	13.781	-2.3049753945767466	1.180877183662963	0.094144	22.50482755271822	-8.901898006179065	13.781	-2.3049753945767466	1.180877183662963	0.290144	22.50482755271822	-8.901898006179065	13.781	-0.7863089120106216	0.49187764065864475	-0.3738645229394705	-0.5511003319784085	0.3526215853821509	0.7562714073769194	2.669	22.672	0.0	0.0	0.0
2021-10-01T23:22:55.000000	-2.4533	0.895	0.08112	20.802	-5.3984	13.658	-2.3251493657261912	1.1888592503164914	0.08112	19.98378567792916	-7.90659449691164	13.658	-2.3251493657261912	1.1888592503164914	0.27712000000000003	19.98378567792916	-7.90659449691164	13.658	-0.7863089120106216	0.49187764065864475	-0.3738645229394705	-0.5511003319784085	0.3526215853821509	0.7562714073769194	2.669	22.672	0.0	0.0	0.0
2021-10-01T23:22:55.000000	-2.4735	0.90025	0.066845	17.683	-4.5929	13.533	-2.3445538710781775	1.19654479987685	0.066845	16.98698605194492	-6.724992511596477	13.533	-2.3445538710781775	1.19654479987685	0.262845	16.98698605194492	-6.724992511596477	13.533	-0.7863089120106216	0.49187764065864475	-0.3738645229394705	-0.5511003319784085	0.3526215853821509	0.7562714073769194	2.669	22.672	0.0	0.0	0.0
2021-10-01T23:22:55.000000	-2.4863	0.90358	0.056362	15.224	-3.9576	13.449	-2.3568493949155176	1.2014180937901506	0.056362	14.624358551984063	-5.79317794504973	13.449	-2.3568493949155176	1.2014180937901506	0.25236200000000003	14.624358551984063	-5.79317794504973	13.449	-0.7863089120106216	0.49187764065864475	-0.3738645229394705	-0.5511003319784085	0.3526215853821509	0.7562714073769194	2.669	22.672	0.0	0.0	0.0
2021-10-01T23:22:55.000000	-2.4982	0.90667	0.044807	12.352	-3.214	13.369	-2.3682811076832544	1.2059429190017985	0.044807	11.865113111439708	-4.703274481969078	13.369	-2.3682811076832544	1.2059429190017985	0.240807	11.865113111439708	-4.703274481969078	13.369	-0.7863089120106216	0.49187764065864475	-0.3738645229394705	-0.5511003319784085	0.3526215853821509	0.7562714073769194	2.669	22.672	0.0	0.0	0.0
2021-10-01T23:22:55.000000	-2.5086	0.90937	0.031809	8.9329	-2.3268	13.297	-2.378271910033294	1.2098968876919165	0.031809	8.580485517063206	-3.4038168196112655	13.297	-2.378271910033294	1.2098968876919165	0.227809	8.580485517063206	-3.4038168196112655	13.297	-0.7863089120106216	0.49187764065864475	-0.3738645229394705	-0.5511003319784085	0.3526215853821509	0.7562714073769194	2.669	22.672	0.0	0.0	0.0
2021-10-01T23:22:55.000000	-2.5163	0.91138	0.016982	4.8375	-1.2611	13.242	-2.38566760326945	1.2128352242207499	0.016982	4.646525621004909	-1.8443370389776765	13.242	-2.38566760326945	1.2128352242207499	0.212982	4.646525621004909	-1.8443370389776765	13.242	-0.7863089120106216	0.49187764065864475	-0.3738645229394705	-0.5511003319784085	0.3526215853821509	0.7562714073769194	2.669	22.672	0.0	0.0	0.0
2021-10-01T23:22:55.000000	-2.5194	0.9122	0.0005036	0.1443	-0.037634	13.219	-2.3886437693769884	1.2140288888722925	0.0005036	0.1386013686827918	-0.055031523286720146	13.219	-2.3886437693769884	1.2140288888722925	0.1965036	0.1386013686827918	-0.055031523286720146	13.219	-0.7863089120106216	0.49187764065864475	-0.3738645229394705	-0.5511003319784085	0.3526215853821509	0.7562714073769194	2.669	22.672	0.0	0.0	0.0
2021-10-01T23:22:55.000000	-2.5166	0.91147	-0.016036	-4.571	1.1917	13.239	-2.3859543149909594	1.212961305102525	-0.016036	-4.390537348446082	1.7428056925257165	13.239	-2.3859543149909594	1.212961305102525	0.179964	-4.390537348446082	1.7428056925257165	13.239	-0.7863089120106216	0.49187764065864475	-0.3738645229394705	-0.5511003319784085	0.3526215853821509	0.7562714073769194	2.669	22.672	0.0	0.0	0.0
2021-10-01T23:22:55.000000	-2.5091	0.90952	-0.030978	-8.7083	2.2684	13.293	-2.3787497629024763	1.2101070224948753	-0.030978	-8.364733687307439	3.318336599928356	13.293	-2.3787497629024763	1.2101070224948753	0.165022	-8.364733687307439	3.318336599928356	13.293	-0.7863089120106216	0.49187764065864475	-0.3738645229394705	-0.5511003319784085	0.3526215853821509	0.7562714073769194	2.669	22.672	0.0	0.0	0.0
2021-10-01T23:22:55.000000	-2.4989	0.90684	-0.044075	-12.164	3.1655	13.364	-2.3689550029068758	1.2061974091343761	-0.044075	-11.684472444290774	4.632104267890522	13.364	-2.3689550029068758	1.2061974091343761	0.151925	-11.684472444290774	4.632104267890522	13.364	-0.7863089120106216	0.49187764065864475	-0.3738645229394705	-0.5511003319784085	0.3526215853821509	0.7562714073769194	2.669	22.672	0.0	0.0	0.0
2021-10-01T23:22:55.000000	-2.487	0.90377	-0.055705	-15.066	3.9165	13.445	-2.357520839535756	1.2016924332185108	-0.055705	-14.472585105256732	5.733027875486125	13.445	-2.357520839535756	1.2016924332185108	0.140295	-14.472585105256732	5.733027875486125	13.445	-0.7863089120106216	0.49187764065864475	-0.3738645229394705	-0.5511003319784085	0.3526215853821509	0.7562714073769194	2.669	22.672	0.0	0.0	0.0
2021-10-01T23:22:55.000000	-2.4609	0.89699	-0.075964	-19.705	5.1152	13.612	-2.3324482630868193	1.1917654845326242	-0.075964	-18.929752348178596	7.4911128730400804	13.612	-2.3324482630868193	1.1917654845326242	0.120036	-18.929752348178596	7.4911128730400804	13.612	-0.7863089120106216	0.49187764065864475	-0.3738645229394705	-0.5511003319784085	0.3526215853821509	0.7562714073769194	2.669	22.672	0.0	0.0	0.0
2021-10-01T23:22:55.000000	-2.4331	0.88977	-0.093644	-23.329	6.0522	13.776	-2.3057424097708212	1.181193550051915	-0.093644	-22.4116339754202	8.86510171356149	13.776	-2.3057424097708212	1.181193550051915	0.102356	-22.4116339754202	8.86510171356149	13.776	-0.7863089120106216	0.49187764065864475	-0.3738645229394705	-0.5511003319784085	0.3526215853821509	0.7562714073769194	2.669	22.672	0.0	0.0	0.0
2021-10-01T23:22:55.000000	-2.4044	0.88231	-0.10968	-26.305	6.8259	13.932	-2.2781727453852203	1.1702731468695533	-0.10968	-25.27040759594049	9.997621504389587	13.932	-2.2781727453852203	1.1702731468695533	0.08632000000000001	-25.27040759594049	9.997621504389587	13.932	-0.7863089120106216	0.49187764065864475	-0.3738645229394705	-0.5511003319784085	0.3526215853821509	0.7562714073769194	2.669	22.672	0.0	0.0	0.0
2021-10-01T23:22:55.000000	-2.375	0.8747	-0.12456	-28.839	7.4912	14.075	-2.249926735172614	1.159118102850396	-0.12456	-27.703794050009765	10.968399777298576	14.075	-2.249926735172614	1.159118102850396	0.07144	-27.703794050009765	10.968399777298576	14.075	-0.7863089120106216	0.49187764065864475	-0.3738645229394705	-0.5511003319784085	0.3526215853821509	0.7562714073769194	2.669	22.672	0.0	0.0	0.0
2021-10-01T23:22:55.000000	-2.3453	0.86698	-0.13858	-31.056	8.0811	14.206	-2.2213964638418817	1.1478171286536811	-0.13858	-29.831807940684822	11.825504141477179	14.206	-2.2213964638418817	1.1478171286536811	0.05742	-29.831807940684822	11.825504141477179	14.206	-0.7863089120106216	0.49187764065864475	-0.3738645229394705	-0.5511003319784085	0.3526215853821509	0.7562714073769194	2.669	22.672	0.0	0.0	0.0
2021-10-01T23:22:55.000000	-2.3153	0.85917	-0.15193	-33.036	8.6169	14.325	-2.1925794807896413	1.1363900735751906	-0.15193	-31.731236558491556	12.599876510468219	14.325	-2.1925794807896413	1.1363900735751906	0.04407	-31.731236558491556	12.599876510468219	14.325	-0.7863089120106216	0.49187764065864475	-0.3738645229394705	-0.5511003319784085	0.3526215853821509	0.7562714073769194	2.669	22.672	0.0	0.0	0.0
2021-10-01T23:22:55.000000	-2.2851	0.85127	-0.16473	-34.835	9.1129	14.433	-2.1635750324948027	1.124849190631843	-0.16473	-33.455905750201296	13.31257082023031	14.433	-2.1635750324948027	1.124849190631843	0.03127000000000002	-33.455905750201296	13.31257082023031	14.433	-0.7863089120106216	0.49187764065864475	-0.3738645229394705	-0.5511003319784085	0.3526215853821509	0.7562714073769194	2.669	22.672	0.0	0.0	0.0
2021-10-01T23:22:55.000000	-2.2547	0.84331	-0.17707	-36.493	9.5793	14.529	-2.1343794430522918	1.1132242537673118	-0.17707	-35.04426429965313	13.978611418379764	14.529	-2.1343794430522918	1.1132242537673118	0.018930000000000002	-35.04426429965313	13.978611418379764	14.529	-0.7863089120106216	0.49187764065864475	-0.3738645229394705	-0.5511003319784085	0.3526215853821509	0.7562714073769194	2.669	22.672	0.0	0.0	0.0
2021-10-01T23:22:55.000000	-2.2242	0.83528	-0.18901	-38.039	10.023	14.617	-2.105093184242712	1.101517591350624	-0.18901	-36.52424822756412	14.608399686867784	14.617	-2.105093184242712	1.101517591350624	0.006989999999999996	-36.52424822756412	14.608399686867784	14.617	-0.7863089120106216	0.49187764065864475	-0.3738645229394705	-0.5511003319784085	0.3526215853821509	0.7562714073769194	2.669	22.672	0.0	0.0	0.0
2021-10-01T23:22:55.000000	-2.2038	0.82989	-0.19677	-39.018	10.31	14.671	-2.085507340156587	1.0936685906859525	-0.19677	-37.4607050975558	15.013194116974464	14.671	-2.085507340156587	1.0936685906859525	-0.0007699999999999929	-37.4607050975558	15.013194116974464	14.671	-0.7863089120106216	0.49187764065864475	-0.3738645229394705	-0.5511003319784085	0.3526215853821509	0.7562714073769194	2.669	22.672	0.0	0.0	0.0
2021-10-01T23:22:55.000000	-2.1901	0.82629	-0.20186	-39.652	10.497	14.706	-2.07235168115472	1.0884170541273255	-0.20186	-38.06701463221983	15.276469159801326	14.706	-2.07235168115472	1.0884170541273255	-0.005860000000000004	-38.06701463221983	15.276469159801326	14.706	-0.7863089120106216	0.49187764065864475	-0.3738645229394705	-0.5511003319784085	0.3526215853821509	0.7562714073769194	2.669	22.672	0.0	0.0	0.0
2021-10-01T23:22:55.000000	-2.181	0.82387	-0.20522	-40.066	10.621	14.728	-2.063616774583163	1.084900264798098	-0.20522	-38.46270131393628	15.450262283693576	14.728	-2.063616774583163	1.084900264798098	-0.009220000000000006	-38.46270131393628	15.450262283693576	14.728	-0.7863089120106216	0.49187764065864475	-0.3738645229394705	-0.5511003319784085	0.3526215853821509	0.7562714073769194	2.669	22.672	0.0	0.0	1.0
2021-10-01T23:22:55.000000	-2.1464	0.81467	-0.21775	-41.59	11.083	14.809	-2.03040477043614	1.0715300448844935	-0.21775	-39.91860871439063	16.095516994100453	14.809	-2.03040477043614	1.0715300448844935	-0.02174999999999999	-39.91860871439063	16.095516994100453	14.809	-0.7863089120106216	0.49187764065864475	-0.3738645229394705	-0.5511003319784085	0.3526215853821509	0.7562714073769194	2.669	22.672	0.0	0.0	0.0
2021-10-01T23:22:55.000000	-2.1117	0.80538	-0.22994	-43.049	11.536	14.887	-1.997104547525432	1.0580582501229499	-0.22994	-41.31110867507491	16.7238750604084	14.887	-1.997104547525432	1.0580582501229499	-0.03394	-41.31110867507491	16.7238750604084	14.887	-0.7863089120106216	0.49187764065864475	-0.3738645229394705	-0.5511003319784085	0.3526215853821509	0.7562714073769194	2.669	22.672	0.0	0.0	0.0
2021-10-01T23:22:55.000000	-2.0768	0.79602	-0.24182	-44.456	11.984	14.963	-1.963614408768743	1.0444924767923314	-0.24182	-42.652613117570944	17.340899233973268	14.963	-1.963614408768743	1.0444924767923314	-0.04582	-42.652613117570944	17.340899233973268	14.963	-0.7863089120106216	0.49187764065864475	-0.3738645229394705	-0.5511003319784085	0.3526215853821509	0.7562714073769194	2.669	22.672	0.0	0.0	0.0
2021-10-01T23:22:55.000000	-2.0419	0.78659	-0.25342	-45.825	12.431	15.039	-1.9301328471238968	1.030857230926475	-0.25342	-43.95652642824966	17.952274796320083	15.039	-1.9301328471238968	1.030857230926475	-0.05741999999999997	-43.95652642824966	17.952274796320083	15.039	-0.7863089120106216	0.49187764065864475	-0.3738645229394705	-0.5511003319784085	0.3526215853821509	0.7562714073769194	2.669	22.672	0.0	0.0	0.0
2021-10-01T23:22:55.000000	-2.007	0.77707	-0.26476	-47.167	12.879	15.118	-1.8966623131942772	1.0171326632295976	-0.26476	-45.233520659452985	18.561334508888088	15.118	-1.8966623131942772	1.0171326632295976	-0.06875999999999999	-45.233520659452985	18.561334508888088	15.118	-0.7863089120106216	0.49187764065864475	-0.3738645229394705	-0.5511003319784085	0.3526215853821509	0.7562714073769194	2.669	22.672	0.0	0.0	0.0
2021-10-01T23:22:55.000000	-1.972	0.76748	-0.27586	-48.491	13.331	15.201	-1.863101109897588	1.0033263699805637	-0.27586	-46.49216040377545	19.17215853756728	15.201	-1.863101109897588	1.0033263699805637	-0.07985999999999999	-46.49216040377545	19.17215853756728	15.201	-0.7863089120106216	0.49187764065864475	-0.3738645229394705	-0.5511003319784085	0.3526215853821509	0.7562714073769194	2.669	22.672	0.0	0.0	0.0
2021-10-01T23:22:55.000000	-1.9369	0.7578	-0.28674	-49.804	13.789	15.291	-1.8294516878372138	0.9894185018835908	-0.28674	-47.73914785440252	19.78758952312018	15.291	-1.8294516878372138	0.9894185018835908	-0.09073999999999999	-47.73914785440252	19.78758952312018	15.291	-0.7863089120106216	0.49187764065864475	-0.3738645229394705	-0.5511003319784085	0.3526215853821509	0.7562714073769194	2.669	22.672	0.0	0.0	0.0
2021-10-01T23:22:55.000000	-1.9018	0.74805	-0.29741	-51.114	14.257	15.389	-1.795810842888682	0.9754411612513797	-0.29741	-48.981932608970396	20.41257756605671	15.389	-1.795810842888682	0.9754411612513797	-0.10141	-48.981932608970396	20.41257756605671	15.389	-0.7863089120106216	0.49187764065864475	-0.3738645229394705	-0.5511003319784085	0.3526215853821509	0.7562714073769194	2.669	22.672	0.0	0.0	0.0
2021-10-01T23:22:55.000000	-1.8666	0.73821	-0.30789	-52.425	14.736	15.498	-1.7620817791764651	0.9613622457712298	-0.30789	-50.22436199646639	21.048605251842737	15.498	-1.7620817791764651	0.9613622457712298	-0.11188999999999999	-50.22436199646639	21.048605251842737	15.498	-0.7863089120106216	0.49187764065864475	-0.3738645229394705	-0.5511003319784085	0.3526215853821509	0.7562714073769194	2.669	22.672	0.0	0.0	0.0
2021-10-01T23:22:55.000000	-1.8315	0.72828	-0.3182	-53.744	15.227	15.622	-1.7284629896583863	0.9472062614769774	-0.3182	-51.47326074024515	21.697522756451644	15.622	-1.7284629896583863	0.9472062614769774	-0.12219999999999998	-51.47326074024515	21.697522756451644	15.622	-0.7863089120106216	0.49187764065864475	-0.3738645229394705	-0.5511003319784085	0.3526215853821509	0.7562714073769194	2.669	22.672	0.0	0.0	0.0
2021-10-01T23:22:55.000000	-1.7963	0.71827	-0.32835	-55.076	15.734	15.768	-1.6947547560749305	0.9329586269826771	-0.32835	-52.73310104357553	22.363912589885818	15.768	-1.6947547560749305	0.9329586269826771	-0.13234999999999997	-52.73310104357553	22.363912589885818	15.768	-0.7863089120106216	0.49187764065864475	-0.3738645229394705	-0.5511003319784085	0.3526215853821509	0.7562714073769194	2.669	22.672	0.0	0.0	0.0
2021-10-01T23:22:55.000000	-1.7611	0.70817	-0.33836	-56.425	16.259	15.942	-1.661057550206701	0.9186216706573563	-0.33836	-54.00760770527563	23.050249802400227	15.942	-1.661057550206701	0.9186216706573563	-0.14236	-54.00760770527563	23.050249802400227	15.942	-0.7863089120106216	0.49187764065864475	-0.3738645229394705	-0.5511003319784085	0.3526215853821509	0.7562714073769194	2.669	22.672	0.0	0.0	0.0
2021-10-01T23:22:55.000000	-1.7259	0.69798	-0.34826	-57.799	16.805	16.154	-1.627371372053698	0.9041953925010149	-0.34826	-55.304352853150874	23.760492029715685	16.154	-1.627371372053698	0.9041953925010149	-0.15226	-55.304352853150874	23.760492029715685	16.154	-0.7863089120106216	0.49187764065864475	-0.3738645229394705	-0.5511003319784085	0.3526215853821509	0.7562714073769194	2.669	22.672	0.0	0.0	0.0
2021-10-01T23:22:55.000000	-1.6907	0.68769	-0.35805	-59.205	17.375	16.414	-1.5936974469176133	0.8896698678657615	-0.35805	-56.629916150217525	24.498474377383832	16.414	-1.5936974469176133	0.8896698678657615	-0.16204999999999997	-56.629916150217525	24.498474377383832	16.414	-0.7863089120106216	0.49187764065864475	-0.3738645229394705	-0.5511003319784085	0.3526215853821509	0.7562714073769194	2.669	22.672	0.0	0.0	0.0
2021-10-01T23:22:55.000000	-1.6554	0.67731	-0.36779	-60.654	17.974	16.737	-1.559935303017843	0.8750427683825692	-0.36779	-57.99460205830998	25.270507001211264	16.737	-1.559935303017843	0.8750427683825692	-0.17179	-57.99460205830998	25.270507001211264	16.737	-0.7863089120106216	0.49187764065864475	-0.3738645229394705	-0.5511003319784085	0.3526215853821509	0.7562714073769194	2.669	22.672	0.0	0.0	0.0
2021-10-01T23:22:55.000000	-1.6203	0.66683	-0.37749	-62.16	18.609	17.137	-1.5263839050928145	0.8603409284543015	-0.37749	-59.41144737329162	26.085252577090365	17.137	-1.5263839050928145	0.8603409284543015	-0.18148999999999998	-59.41144737329162	26.085252577090365	17.137	-0.7863089120106216	0.49187764065864475	-0.3738645229394705	-0.5511003319784085	0.3526215853821509	0.7562714073769194	2.669	22.672	0.0	0.0	0.0
2021-10-01T23:22:55.000000	-1.5851	0.65625	-0.38719	-63.741	19.288	17.629	-1.4927455137057926	0.8455275890302039	-0.38719	-60.89733622001312	26.95285636637937	17.629	-1.4927455137057926	0.8455275890302039	-0.19118999999999997	-60.89733622001312	26.95285636637937	17.629	-0.7863089120106216	0.49187764065864475	-0.3738645229394705	-0.5511003319784085	0.3526215853821509	0.7562714073769194	2.669	22.672	0.0	0.0	0.0
2021-10-01T23:22:55.000000	-1.55	0.64557	-0.39693	-65.421	20.021	18.229	-1.4592186218146008	0.8306272561441125	-0.39693	-62.47486245172151	27.88618374102984	18.229	-1.4592186218146008	0.8306272561441125	-0.20093	-62.47486245172151	27.88618374102984	18.229	-0.7863089120106216	0.49187764065864475	-0.3738645229394705	-0.5511003319784085	0.3526215853821509	0.7562714073769194	2.669	22.672	0.0	0.0	0.0
2021-10-01T23:22:55.000000	-1.515	0.63478	-0.40675	-67.228	20.82	18.951	-1.4258044547209308	0.8156300051481363	-0.40675	-64.1703447204819	28.900575123248306	18.951	-1.4258044547209308	0.8156300051481363	-0.21075	-64.1703447204819	28.900575123248306	18.951	-0.7863089120106216	0.49187764065864475	-0.3738645229394705	-0.5511003319784085	0.3526215853821509	0.7562714073769194	2.669	22.672	0.0	0.0	0.0
2021-10-01T23:22:55.000000	-1.48	0.62388	-0.41669	-69.2	21.702	19.805	-1.3924037659458708	0.8005235830253572	-0.41669	-66.01941367540472	30.017558560878726	19.805	-1.3924037659458708	0.8005235830253572	-0.22069	-66.01941367540472	30.017558560878726	19.805	-0.7863089120106216	0.49187764065864475	-0.3738645229394705	-0.5511003319784085	0.3526215853821509	0.7562714073769194	2.669	22.672	0.0	0.0	0.0
2021-10-01T23:22:55.000000	-1.4451	0.61286	-0.42677	-71.376	22.683	20.795	-1.3591170272700248	0.785310318144802	-0.42677	-68.05881496055866	31.25779216714511	20.795	-1.3591170272700248	0.785310318144802	-0.23076999999999998	-68.05881496055866	31.25779216714511	20.795	-0.7863089120106216	0.49187764065864475	-0.3738645229394705	-0.5511003319784085	0.3526215853821509	0.7562714073769194	2.669	22.672	0.0	0.0	0.0
2021-10-01T23:22:55.000000	-1.4102	0.60171	-0.43701	-73.806	23.786	21.919	-1.3258462175161723	0.7699680328416615	-0.43701	-70.33535362150842	32.65022914065631	21.919	-1.3258462175161723	0.7699680328416615	-0.24101	-70.33535362150842	32.65022914065631	21.919	-0.7863089120106216	0.49187764065864475	-0.3738645229394705	-0.5511003319784085	0.3526215853821509	0.7562714073769194	2.669	22.672	0.0	0.0	0.0
2021-10-01T23:22:55.000000	-1.3755	0.59044	-0.44742	-76.542	25.032	23.166	-1.2927886043404455	0.7545311577976632	-0.44742	-72.89806469373536	34.22208281078129	23.166	-1.2927886043404455	0.7545311577976632	-0.25142	-72.89806469373536	34.22208281078129	23.166	-0.7863089120106216	0.49187764065864475	-0.3738645229394705	-0.5511003319784085	0.3526215853821509	0.7562714073769194	2.669	22.672	0.0	0.0	0.0
2021-10-01T23:22:55.000000	-1.3409	0.57903	-0.458	-79.639	26.447	24.512	-1.2598473918673165	0.7389675907001068	-0.458	-75.79834795624227	36.00589642134219	24.512	-1.2598473918673165	0.7389675907001068	-0.262	-75.79834795624227	36.00589642134219	24.512	-0.7863089120106216	0.49187764065864475	-0.3738645229394705	-0.5511003319784085	0.3526215853821509	0.7562714073769194	2.669	22.672	0.0	0.0	0.0
2021-10-01T23:22:55.000000	-1.3063	0.56746	-0.4687	-83.155	28.057	25.926	-1.2269257842212564	0.723245229236291	-0.4687	-79.09058058239926	38.03458080666867	25.926	-1.2269257842212564	0.723245229236291	-0.2727	-79.09058058239926	38.03458080666867	25.926	-0.7863089120106216	0.49187764065864475	-0.3738645229394705	-0.5511003319784085	0.3526215853821509	0.7562714073769194	2.669	22.672	0.0	0.0	0.0
2021-10-01T23:22:55.000000	-1.2719	0.55574	-0.47949	-87.147	29.889	27.367	-1.194221049058397	0.7073985040879441	-0.47949	-82.82802475061817	40.34191673571033	27.367	-1.194221049058397	0.7073985040879441	-0.28349	-82.82802475061817	40.34191673571033	27.367	-0.7863089120106216	0.49187764065864475	-0.3738645229394705	-0.5511003319784085	0.3526215853821509	0.7562714073769194	2.669	22.672	0.0	0.0	0.0
2021-10-01T23:22:55.000000	-1.2375	0.54384	-0.4903	-91.675	31.971	28.786	-1.161538369325991	0.691373135277556	-0.4903	-87.06679750350898	42.96304503271344	28.786	-1.161538369325991	0.691373135277556	-0.2943	-87.06679750350898	42.96304503271344	28.786	-0.7863089120106216	0.49187764065864475	-0.3738645229394705	-0.5511003319784085	0.3526215853821509	0.7562714073769194	2.669	22.672	0.0	0.0	0.0
2021-10-01T23:22:55.000000	-1.2031	0.53176	-0.50105	-96.795	34.333	30.126	-1.1288777450240377	0.6751691228051264	-0.50105	-91.85880096418687	45.93460133082577	30.126	-1.1288777450240377	0.6751691228051264	-0.30505	-91.85880096418687	45.93460133082577	30.126	-0.7863089120106216	0.49187764065864475	-0.3738645229394705	-0.5511003319784085	0.3526215853821509	0.7562714073769194	2.669	22.672	0.0	0.0	0.0
2021-10-01T23:22:55.000000	-1.1688	0.51948	-0.51164	-102.57	37.004	31.329	-1.0963408732348325	0.6587788703917914	-0.51164	-97.26300703946002	49.29308650959025	31.329	-1.0963408732348325	0.6587788703917914	-0.31564	-97.26300703946002	49.29308650959025	31.329	-0.7863089120106216	0.49187764065864475	-0.3738645229394705	-0.5511003319784085	0.3526215853821509	0.7562714073769194	2.669	22.672	0.0	0.0	0.0
2021-10-01T23:22:55.000000	-1.1345	0.50699	-0.52198	-109.06	40.016	32.327	-1.063829732781156	0.6421802003727415	-0.52198	-103.33504265126172	53.077611252409646	32.327	-1.063829732781156	0.6421802003727415	-0.32598	-103.33504265126172	53.077611252409646	32.327	-0.7863089120106216	0.49187764065864475	-0.3738645229394705	-0.5511003319784085	0.3526215853821509	0.7562714073769194	2.669	22.672	0.0	0.0	0.0
2021-10-01T23:22:55.000000	-1.1001	0.49428	-0.53197	-116.33	43.406	33.051	-1.0312463024857876	0.6253509350831672	-0.53197	-110.13488439462486	57.33286121747819	33.051	-1.0312463024857876	0.6253509350831672	-0.33597000000000005	-110.13488439462486	57.33286121747819	33.051	-0.7863089120106216	0.49187764065864475	-0.3738645229394705	-0.5511003319784085	0.3526215853821509	0.7562714073769194	2.669	22.672	0.0	0.0	0.0
2021-10-01T23:22:55.000000	-1.0657	0.48133	-0.54148	-124.46	47.213	33.424	-0.9986922794310229	0.6082834782442045	-0.54148	-117.73715077608087	62.1073449451061	33.424	-0.9986922794310229	0.6082834782442045	-0.34547999999999995	-117.73715077608087	62.1073449451061	33.424	-0.7863089120106216	0.49187764065864475	-0.3738645229394705	-0.5511003319784085	0.3526215853821509	0.7562714073769194	2.669	22.672	0.0	0.0	0.0
2021-10-01T23:22:55.000000	-1.0312	0.46815	-0.55042	-133.54	51.483	33.362	-0.9660671918362583	0.5909755014868263	-0.55042	-126.225527238868	67.45774353081924	33.362	-0.9660671918362583	0.5909755014868263	-0.35442	-126.225527238868	67.45774353081924	33.362	-0.7863089120106216	0.49187764065864475	-0.3738645229394705	-0.5511003319784085	0.3526215853821509	0.7562714073769194	2.669	22.672	0.0	0.0	0.0
2021-10-01T23:22:55.000000	-0.99669	0.45473	-0.55869	-143.67	56.267	32.771	-0.9334615868342063	0.5734281078783678	-0.55869	-135.6930112232698	73.44692569578096	32.771	-0.9334615868342063	0.5734281078783678	-0.36269	-135.6930112232698	73.44692569578096	32.771	-0.7863089120106216	0.49187764065864475	-0.3738645229394705	-0.5511003319784085	0.3526215853821509	0.7562714073769194	2.669	22.672	0.0	0.0	0.0
2021-10-01T23:22:55.000000	-0.96206	0.44107	-0.56617	-154.96	61.625	31.542	-0.9007662932980642	0.5556278191002191	-0.56617	-146.24142204593838	80.14791764594838	31.542	-0.9007662932980642	0.5556278191002191	-0.37016999999999994	-146.24142204593838	80.14791764594838	31.542	-0.7863089120106216	0.49187764065864475	-0.3738645229394705	-0.5511003319784085	0.3526215853821509	0.7562714073769194	2.669	22.672	0.0	0.0	0.0
2021-10-01T23:22:55.000000	-0.92736	0.42716	-0.57277	-167.55	67.63	29.551	-0.8680321597689792	0.5375708370129478	-0.57277	-158.000760075	87.65032353461274	29.551	-0.8680321597689792	0.5375708370129478	-0.37677	-158.000760075	87.65032353461274	29.551	-0.7863089120106216	0.49187764065864475	-0.3738645229394705	-0.5511003319784085	0.3526215853821509	0.7562714073769194	2.669	22.672	0.0	0.0	0.0
2021-10-01T23:22:55.000000	-0.89257	0.41302	-0.57839	-181.61	74.365	26.649	-0.8352368863477855	0.5192745603089529	-0.57839	-171.12957432056263	96.0573480680319	26.649	-0.8352368863477855	0.5192745603089529	-0.38238999999999995	-171.12957432056263	96.0573480680319	26.649	-0.7863089120106216	0.49187764065864475	-0.3738645229394705	-0.5511003319784085	0.3526215853821509	0.7562714073769194	2.669	22.672	0.0	0.0	0.0
2021-10-01T23:22:55.000000	-0.85773	0.39865	-0.58296	-197.34	81.928	22.658	-0.8024201716260478	0.5007438901950017	-0.58296	-185.8143497838701	105.49075882937596	22.658	-0.8024201716260478	0.5007438901950017	-0.38696	-185.8143497838701	105.49075882937596	22.658	-0.7863089120106216	0.49187764065864475	-0.3738645229394705	-0.5511003319784085	0.3526215853821509	0.7562714073769194	2.669	22.672	0.0	0.0	0.0
2021-10-01T23:22:55.000000	-0.82284	0.38407	-0.58637	-214.97	90.44	17.364	-0.7695795650003827	0.4819986759668763	-0.58637	-202.26852721594867	116.09882599704025	17.364	-0.7695795650003827	0.4819986759668763	-0.39036999999999994	-202.26852721594867	116.09882599704025	17.364	-0.7863089120106216	0.49187764065864475	-0.3738645229394705	-0.5511003319784085	0.3526215853821509	0.7562714073769194	2.669	22.672	0.0	0.0	0.0
2021-10-01T23:22:55.000000	-0.78793	0.36929	-0.58857	-234.77	100.04	10.506	-0.7367436151127715	0.46305251817754356	-0.58857	-220.74304041634392	128.0525853223915	10.506	-0.7367436151127715	0.46305251817754356	-0.39257000000000003	-220.74304041634392	128.0525853223915	10.506	-0.7863089120106216	0.49187764065864475	-0.3738645229394705	-0.5511003319784085	0.3526215853821509	0.7562714073769194	2.669	22.672	0.0	0.0	0.0
2021-10-01T23:22:55.000000	-0.75305	0.35433	-0.58947	-257.11	110.9	1.7589	-0.7039594945992868	0.44393139263124504	-0.58947	-241.58402616793035	141.56807691175564	1.7589	-0.7039594945992868	0.44393139263124504	-0.39347000000000004	-241.58402616793035	141.56807691175564	1.7589	-0.7863089120106216	0.49187764065864475	-0.3738645229394705	-0.5511003319784085	0.3526215853821509	0.7562714073769194	2.669	22.672	0.0	0.0	0.0
2021-10-01T23:22:55.000000	-0.71822	0.33922	-0.58903	-282.38	123.23	-9.277	-0.6712433768506354	0.42466752387503787	-0.58903	-265.15281440293575	156.9015051368287	-9.277	-0.6712433768506354	0.42466752387503787	-0.39303000000000005	-265.15281440293575	156.9015051368287	-9.277	-0.7863089120106216	0.49187764065864475	-0.3738645229394705	-0.5511003319784085	0.3526215853821509	0.7562714073769194	2.669	22.672	0.0	0.0	0.0
