# Supplementary material for: Direct evidence of substorm-related impulsive injections of electrons at Mercury
Source: Nat Commun. 2023 Jul 18;14:4019. doi: 10.1038/s41467-023-39565-4 (PMC10354196; doi:10.1038/s41467-023-39565-4)
Supplement: Supplementary file 3 — SourceDatafile [file 41467_2023_39565_MOESM3_ESM.zip › SourceDataFile/FieldLinetracing/Final_KT17tracing_001025.txt]

2021-10-01T23:32:05.000000	-0.58725	-0.21238	0.56808	468.82	161.91	-105.17	-0.6088479047408402	-0.13882383006058002	0.56808	485.12620212689114	103.24538009004921	-105.17	-0.6088479047408402	-0.13882383006058002	0.7640800000000001	485.12620212689114	103.24538009004921	-105.17	-0.9060692089768894	-0.19854674372468703	-0.37365462542342154	-0.6387312253968395	-0.1453547826529779	0.7555755480843444	2.8117	1.0114	0.0	0.0	0.0
2021-10-01T23:32:05.000000	-0.62252	-0.22451	0.5752	419.73	143.71	-75.288	-0.6453384288052346	-0.14654078888552155	0.5752	434.17605654994065	91.19752693326008	-75.288	-0.6453384288052346	-0.14654078888552155	0.7712000000000001	434.17605654994065	91.19752693326008	-75.288	-0.9060692089768894	-0.19854674372468703	-0.37365462542342154	-0.6387312253968395	-0.1453547826529779	0.7555755480843444	2.8117	1.0114	0.0	0.0	0.0
2021-10-01T23:32:05.000000	-0.65806	-0.23662	0.58079	377.33	128.01	-51.322	-0.6820944677593076	-0.15420481526900148	0.58079	390.1718258351495	80.81110891743646	-51.322	-0.6820944677593076	-0.15420481526900148	0.7767900000000001	390.1718258351495	80.81110891743646	-51.322	-0.9060692089768894	-0.19854674372468703	-0.37365462542342154	-0.6387312253968395	-0.1453547826529779	0.7555755480843444	2.8117	1.0114	0.0	0.0	0.0
2021-10-01T23:32:05.000000	-0.69382	-0.24869	0.58491	340.5	114.39	-32.091	-0.7190639477602192	-0.16180218642369654	0.58491	351.9504867476481	71.80652462063293	-32.091	-0.7190639477602192	-0.16180218642369654	0.78091	351.9504867476481	71.80652462063293	-32.091	-0.9060692089768894	-0.19854674372468703	-0.37365462542342154	-0.6387312253968395	-0.1453547826529779	0.7555755480843444	2.8117	1.0114	0.0	0.0	0.0
2021-10-01T23:32:05.000000	-0.72974	-0.2607	0.58757	308.32	102.52	-16.678	-0.756184870317239	-0.16932040486397523	0.58757	318.5585367256173	63.968988418088294	-16.678	-0.756184870317239	-0.16932040486397523	0.7835700000000001	318.5585367256173	63.968988418088294	-16.678	-0.9060692089768894	-0.19854674372468703	-0.37365462542342154	-0.6387312253968395	-0.1453547826529779	0.7555755480843444	2.8117	1.0114	0.0	0.0	0.0
2021-10-01T23:32:05.000000	-0.76577	-0.27261	0.58882	280.08	92.121	-4.364	-0.7934027109841434	-0.1767258985067321	0.58882	289.25713985158103	57.10859905375803	-4.364	-0.7934027109841434	-0.1767258985067321	0.7848200000000001	289.25713985158103	57.10859905375803	-4.364	-0.9060692089768894	-0.19854674372468703	-0.37365462542342154	-0.6387312253968395	-0.1453547826529779	0.7555755480843444	2.8117	1.0114	0.0	0.0	0.0
2021-10-01T23:32:05.000000	-0.80186	-0.28441	0.58871	255.2	82.981	5.4171	-0.8306666212197849	-0.18401486921253488	0.58871	263.44469015198376	51.08602149047485	5.4171	-0.8306666212197849	-0.18401486921253488	0.78471	263.44469015198376	51.08602149047485	5.4171	-0.9060692089768894	-0.19854674372468703	-0.37365462542342154	-0.6387312253968395	-0.1453547826529779	0.7555755480843444	2.8117	1.0114	0.0	0.0	0.0
2021-10-01T23:32:05.000000	-0.83796	-0.29608	0.5873	233.18	74.918	13.116	-0.8679245271813238	-0.1911735941940605	0.5873	240.60265474147508	45.78189222121044	13.116	-0.8679245271813238	-0.1911735941940605	0.7833000000000001	240.60265474147508	45.78189222121044	13.116	-0.9060692089768894	-0.19854674372468703	-0.37365462542342154	-0.6387312253968395	-0.1453547826529779	0.7555755480843444	2.8117	1.0114	0.0	0.0	0.0
2021-10-01T23:32:05.000000	-0.87404	-0.30761	0.58467	213.63	67.782	19.095	-0.905145429623395	-0.19819582470849306	0.58467	220.32559282692137	41.09512829357815	19.095	-0.905145429623395	-0.19819582470849306	0.78067	220.32559282692137	41.09512829357815	19.095	-0.9060692089768894	-0.19854674372468703	-0.37365462542342154	-0.6387312253968395	-0.1453547826529779	0.7555755480843444	2.8117	1.0114	0.0	0.0	0.0
2021-10-01T23:32:05.000000	-0.91007	-0.31896	0.58088	196.22	61.452	23.646	-0.9422946533955573	-0.20504553806934353	0.58088	202.27116487744243	36.94607642392489	23.646	-0.9422946533955573	-0.20504553806934353	0.77688	202.27116487744243	36.94607642392489	23.646	-0.9060692089768894	-0.19854674372468703	-0.37365462542342154	-0.6387312253968395	-0.1453547826529779	0.7555755480843444	2.8117	1.0114	0.0	0.0	0.0
2021-10-01T23:32:05.000000	-0.94603	-0.33015	0.57602	180.69	55.824	27.007	-0.9793547998054121	-0.21174503417577772	0.57602	186.16858691027244	33.26337811816977	27.007	-0.9793547998054121	-0.21174503417577772	0.7720199999999999	186.16858691027244	33.26337811816977	27.007	-0.9060692089768894	-0.19854674372468703	-0.37365462542342154	-0.6387312253968395	-0.1453547826529779	0.7555755480843444	2.8117	1.0114	0.0	0.0	0.0
2021-10-01T23:32:05.000000	-0.98189	-0.34115	0.57018	166.8	50.812	29.376	-1.0162924190042102	-0.21826821498919766	0.57018	171.76912978147328	29.991088645052393	29.376	-1.0162924190042102	-0.21826821498919766	0.7661800000000001	171.76912978147328	29.991088645052393	29.376	-0.9060692089768894	-0.19854674372468703	-0.37365462542342154	-0.6387312253968395	-0.1453547826529779	0.7555755480843444	2.8117	1.0114	0.0	0.0	0.0
2021-10-01T23:32:05.000000	-1.0177	-0.35197	0.56344	154.37	46.345	30.914	-1.0531583595330998	-0.2246188786490354	0.56344	158.88545018699165	27.080798434998194	30.914	-1.0531583595330998	-0.2246188786490354	0.7594400000000001	158.88545018699165	27.080798434998194	30.914	-0.9060692089768894	-0.19854674372468703	-0.37365462542342154	-0.6387312253968395	-0.1453547826529779	0.7555755480843444	2.8117	1.0114	0.0	0.0	0.0
2021-10-01T23:32:05.000000	-1.0533	-0.36259	0.55591	143.25	42.361	31.76	-1.0897913764224376	-0.2307967806865778	0.55591	147.36108153797042	24.489354196459185	31.76	-1.0897913764224376	-0.2307967806865778	0.7519100000000001	147.36108153797042	24.489354196459185	31.76	-0.9060692089768894	-0.19854674372468703	-0.37365462542342154	-0.6387312253968395	-0.1453547826529779	0.7555755480843444	2.8117	1.0114	0.0	0.0	0.0
2021-10-01T23:32:05.000000	-1.0889	-0.37303	0.54768	133.28	38.808	32.032	-1.126402337881323	-0.23679603906207877	0.54768	137.03085789935318	22.184752587470413	32.032	-1.126402337881323	-0.23679603906207877	0.7436799999999999	137.03085789935318	22.184752587470413	32.032	-0.9060692089768894	-0.19854674372468703	-0.37365462542342154	-0.6387312253968395	-0.1453547826529779	0.7555755480843444	2.8117	1.0114	0.0	0.0	0.0
2021-10-01T23:32:05.000000	-1.1244	-0.38328	0.53887	124.36	35.641	31.831	-1.162890772129152	-0.24261898214456554	0.53887	127.79001893461485	20.13458570943978	31.831	-1.162890772129152	-0.24261898214456554	0.7348699999999999	127.79001893461485	20.13458570943978	31.831	-0.9060692089768894	-0.19854674372468703	-0.37365462542342154	-0.6387312253968395	-0.1453547826529779	0.7555755480843444	2.8117	1.0114	0.0	0.0	0.0
2021-10-01T23:32:05.000000	-1.1598	-0.39335	0.52957	116.39	32.822	31.248	-1.1992579044676157	-0.24827553458192916	0.52957	119.53466201841465	18.31339291729904	31.248	-1.1992579044676157	-0.24827553458192916	0.72557	119.53466201841465	18.31339291729904	31.248	-0.9060692089768894	-0.19854674372468703	-0.37365462542342154	-0.6387312253968395	-0.1453547826529779	0.7555755480843444	2.8117	1.0114	0.0	0.0	0.0
2021-10-01T23:32:05.000000	-1.1951	-0.40324	0.51991	109.29	30.317	30.363	-1.2355037348967153	-0.2537656963741697	0.51991	112.18122394187087	16.697232821752753	30.363	-1.2355037348967153	-0.2537656963741697	0.71591	112.18122394187087	16.697232821752753	30.363	-0.9060692089768894	-0.19854674372468703	-0.37365462542342154	-0.6387312253968395	-0.1453547826529779	0.7555755480843444	2.8117	1.0114	0.0	0.0	0.0
2021-10-01T23:32:05.000000	-1.2305	-0.41296	0.50997	102.97	28.096	29.253	-1.2718279816759652	-0.2590748861353419	0.50997	105.63670696888738	15.267359194353793	29.253	-1.2718279816759652	-0.2590748861353419	0.70597	105.63670696888738	15.267359194353793	29.253	-0.9060692089768894	-0.19854674372468703	-0.37365462542342154	-0.6387312253968395	-0.1453547826529779	0.7555755480843444	2.8117	1.0114	0.0	0.0	0.0
2021-10-01T23:32:05.000000	-1.2658	-0.42252	0.49987	97.37	26.132	27.984	-1.3080333771492345	-0.26423753454717336	0.49987	99.83825489754915	14.00432729594691	27.984	-1.3080333771492345	-0.26423753454717336	0.69587	99.83825489754915	14.00432729594691	27.984	-0.9060692089768894	-0.19854674372468703	-0.37365462542342154	-0.6387312253968395	-0.1453547826529779	0.7555755480843444	2.8117	1.0114	0.0	0.0	0.0
2021-10-01T23:32:05.000000	-1.3011	-0.43193	0.48969	92.417	24.398	26.62	-1.3442203930971262	-0.269251313240637	0.48969	94.71010948368257	12.890285279576219	26.62	-1.3442203930971262	-0.269251313240637	0.68569	94.71010948368257	12.890285279576219	26.62	-0.9060692089768894	-0.19854674372468703	-0.37365462542342154	-0.6387312253968395	-0.1453547826529779	0.7555755480843444	2.8117	1.0114	0.0	0.0	0.0
2021-10-01T23:32:05.000000	-1.3365	-0.4412	0.47952	88.049	22.872	25.219	-1.380489501300244	-0.2741138938467058	0.47952	90.18804224664031	11.91099579037043	25.219	-1.380489501300244	-0.2741138938467058	0.67552	90.18804224664031	11.91099579037043	25.219	-0.9060692089768894	-0.19854674372468703	-0.37365462542342154	-0.6387312253968395	-0.1453547826529779	0.7555755480843444	2.8117	1.0114	0.0	0.0	0.0
2021-10-01T23:32:05.000000	-1.372	-0.45033	0.46942	84.204	21.53	23.831	-1.4168407017585884	-0.2788252763653798	0.46942	86.20757964543661	11.050236543880017	23.831	-1.4168407017585884	-0.2788252763653798	0.66542	86.20757964543661	11.050236543880017	23.831	-0.9060692089768894	-0.19854674372468703	-0.37365462542342154	-0.6387312253968395	-0.1453547826529779	0.7555755480843444	2.8117	1.0114	0.0	0.0	0.0
2021-10-01T23:32:05.000000	-1.4075	-0.45934	0.45945	80.818	20.35	22.499	-1.4531771985966309	-0.28341756310935956	0.45945	82.7025082698459	10.294015245572037	22.499	-1.4531771985966309	-0.28341756310935956	0.6554500000000001	82.7025082698459	10.294015245572037	22.499	-0.9060692089768894	-0.19854674372468703	-0.37365462542342154	-0.6387312253968395	-0.1453547826529779	0.7555755480843444	2.8117	1.0114	0.0	0.0	0.0
2021-10-01T23:32:05.000000	-1.4431	-0.46823	0.44964	77.83	19.311	21.257	-1.4895982382932833	-0.2878785010617268	0.44964	79.6097146341791	9.628964475195145	21.257	-1.4895982382932833	-0.2878785010617268	0.64564	79.6097146341791	9.628964475195145	21.257	-0.9060692089768894	-0.19854674372468703	-0.37365462542342154	-0.6387312253968395	-0.1453547826529779	0.7555755480843444	2.8117	1.0114	0.0	0.0	0.0
2021-10-01T23:32:05.000000	-1.4787	-0.47702	0.44	75.182	18.392	20.128	-1.5260070249730173	-0.2922401925351823	0.44	76.8690626471145	9.041349221990433	20.128	-1.5260070249730173	-0.2922401925351823	0.636	76.8690626471145	9.041349221990433	20.128	-0.9060692089768894	-0.19854674372468703	-0.37365462542342154	-0.6387312253968395	-0.1453547826529779	0.7555755480843444	2.8117	1.0114	0.0	0.0	0.0
2021-10-01T23:32:05.000000	-1.5145	-0.4857	0.43052	72.818	17.575	19.126	-1.562600826291965	-0.2964682068479982	0.43052	74.42276873741616	8.520166809227986	19.126	-1.562600826291965	-0.2964682068479982	0.62652	74.42276873741616	8.520166809227986	19.126	-0.9060692089768894	-0.19854674372468703	-0.37365462542342154	-0.6387312253968395	-0.1453547826529779	0.7555755480843444	2.8117	1.0114	0.0	0.0	0.0
2021-10-01T23:32:05.000000	-1.5503	-0.49428	0.4212	70.686	16.842	18.255	-1.5991823745939946	-0.30059697468190216	0.4212	72.21701919300469	8.053924439501156	18.255	-1.5991823745939946	-0.30059697468190216	0.6172	72.21701919300469	8.053924439501156	18.255	-0.9060692089768894	-0.19854674372468703	-0.37365462542342154	-0.6387312253968395	-0.1453547826529779	0.7555755480843444	2.8117	1.0114	0.0	0.0	0.0
2021-10-01T23:32:05.000000	-1.5861	-0.50277	0.41201	68.741	16.18	17.513	-1.635752895180798	-0.3046364206847856	0.41201	70.2055602061703	7.635233928164622	17.513	-1.635752895180798	-0.3046364206847856	0.6080099999999999	70.2055602061703	7.635233928164622	17.513	-0.9060692089768894	-0.19854674372468703	-0.37365462542342154	-0.6387312253968395	-0.1453547826529779	0.7555755480843444	2.8117	1.0114	0.0	0.0	0.0
2021-10-01T23:32:05.000000	-1.622	-0.51117	0.40292	66.947	15.575	16.89	-1.6724116345312865	-0.30857429183972995	0.40292	68.35094762213623	7.254611854261286	16.89	-1.6724116345312865	-0.30857429183972995	0.59892	68.35094762213623	7.254611854261286	16.89	-0.9060692089768894	-0.19854674372468703	-0.37365462542342154	-0.6387312253968395	-0.1453547826529779	0.7555755480843444	2.8117	1.0114	0.0	0.0	0.0
2021-10-01T23:32:05.000000	-1.6579	-0.51948	0.39388	65.271	15.016	16.374	-1.7090593461665484	-0.3124228411636538	0.39388	66.61908227100055	6.905184600693871	16.374	-1.7090593461665484	-0.3124228411636538	0.58988	66.61908227100055	6.905184600693871	16.374	-0.9060692089768894	-0.19854674372468703	-0.37365462542342154	-0.6387312253968395	-0.1453547826529779	0.7555755480843444	2.8117	1.0114	0.0	0.0	0.0
2021-10-01T23:32:05.000000	-1.6939	-0.52771	0.38487	63.687	14.497	15.95	-1.745796501867188	-0.31617974028752976	0.38487	64.98342488723107	6.58418316312641	15.95	-1.745796501867188	-0.31617974028752976	0.58087	64.98342488723107	6.58418316312641	15.95	-0.9060692089768894	-0.19854674372468703	-0.37365462542342154	-0.6387312253968395	-0.1453547826529779	0.7555755480843444	2.8117	1.0114	0.0	0.0	0.0
2021-10-01T23:32:05.000000	-1.7299	-0.53586	0.37585	62.177	14.008	15.604	-1.7825238551542926	-0.3198572422282764	0.37585	63.42488580293183	6.2838884367129975	15.604	-1.7825238551542926	-0.3198572422282764	0.57185	63.42488580293183	6.2838884367129975	15.604	-0.9060692089768894	-0.19854674372468703	-0.37365462542342154	-0.6387312253968395	-0.1453547826529779	0.7555755480843444	2.8117	1.0114	0.0	0.0	0.0
2021-10-01T23:32:05.000000	-1.7658	-0.54392	0.3668	60.724	13.547	15.321	-1.819140934247259	-0.3234576753549204	0.3668	61.92634805634947	6.0043985047515065	15.321	-1.819140934247259	-0.3234576753549204	0.5628	61.92634805634947	6.0043985047515065	15.321	-0.9060692089768894	-0.19854674372468703	-0.37365462542342154	-0.6387312253968395	-0.1453547826529779	0.7555755480843444	2.8117	1.0114	0.0	0.0	0.0
2021-10-01T23:32:05.000000	-1.8018	-0.55191	0.35769	59.318	13.107	15.089	-1.8558486827072946	-0.32697638292940806	0.35769	60.4770292884085	5.739991415409924	15.089	-1.8558486827072946	-0.32697638292940806	0.55369	60.4770292884085	5.739991415409924	15.089	-0.9060692089768894	-0.19854674372468703	-0.37365462542342154	-0.6387312253968395	-0.1453547826529779	0.7555755480843444	2.8117	1.0114	0.0	0.0	0.0
2021-10-01T23:32:05.000000	-1.8378	-0.55982	0.34849	57.95	12.687	14.895	-1.8925466287537958	-0.33041569332076615	0.34849	59.0678747858377	5.490777475421779	14.895	-1.8925466287537958	-0.33041569332076615	0.54449	59.0678747858377	5.490777475421779	14.895	-0.9060692089768894	-0.19854674372468703	-0.37365462542342154	-0.6387312253968395	-0.1453547826529779	0.7555755480843444	2.8117	1.0114	0.0	0.0	0.0
2021-10-01T23:32:05.000000	-1.8738	-0.56766	0.33919	56.613	12.284	14.731	-1.9292359976884537	-0.33378553117688603	0.33919	57.69156970460566	5.254637001603994	14.731	-1.9292359976884537	-0.33378553117688603	0.53519	57.69156970460566	5.254637001603994	14.731	-0.9060692089768894	-0.19854674372468703	-0.37365462542342154	-0.6387312253968395	-0.1453547826529779	0.7555755480843444	2.8117	1.0114	0.0	0.0	0.0
2021-10-01T23:32:05.000000	-1.9097	-0.57543	0.32977	55.302	11.895	14.59	-1.9658175430323572	-0.33709814951468575	0.32977	56.34278413025926	5.029205250435122	14.59	-1.9658175430323572	-0.33709814951468575	0.5257700000000001	56.34278413025926	5.029205250435122	14.59	-0.9060692089768894	-0.19854674372468703	-0.37365462542342154	-0.6387312253968395	-0.1453547826529779	0.7555755480843444	2.8117	1.0114	0.0	0.0	0.0
2021-10-01T23:32:05.000000	-1.9456	-0.58313	0.32022	54.012	11.52	14.466	-2.002390511264418	-0.3403412953172473	0.32022	55.016555738852915	4.815094872761077	14.466	-2.002390511264418	-0.3403412953172473	0.51622	55.016555738852915	4.815094872761077	14.466	-0.9060692089768894	-0.19854674372468703	-0.37365462542342154	-0.6387312253968395	-0.1453547826529779	0.7555755480843444	2.8117	1.0114	0.0	0.0	0.0
2021-10-01T23:32:05.000000	-1.9816	-0.59075	0.31053	52.739	11.156	14.354	-2.039052923561856	-0.3434927909197609	0.31053	53.70854708072258	4.609818594891236	14.354	-2.039052923561856	-0.3434927909197609	0.5065299999999999	53.70854708072258	4.609818594891236	14.354	-0.9060692089768894	-0.19854674372468703	-0.37365462542342154	-0.6387312253968395	-0.1453547826529779	0.7555755480843444	2.8117	1.0114	0.0	0.0	0.0
2021-10-01T23:32:05.000000	-2.0174	-0.59831	0.30068	51.48	10.802	14.252	-2.0755094910913194	-0.3466092446687641	0.30068	52.41565823133173	4.412751542544023	14.252	-2.0755094910913194	-0.3466092446687641	0.49668	52.41565823133173	4.412751542544023	14.252	-0.9060692089768894	-0.19854674372468703	-0.37365462542342154	-0.6387312253968395	-0.1453547826529779	0.7555755480843444	2.8117	1.0114	0.0	0.0	0.0
2021-10-01T23:32:05.000000	-2.0533	-0.60581	0.29066	50.228	10.457	14.156	-2.112057953289544	-0.3496538975135018	0.29066	51.13081940698737	4.2237589621146014	14.156	-2.112057953289544	-0.3496538975135018	0.48666	51.13081940698737	4.2237589621146014	14.156	-0.9060692089768894	-0.19854674372468703	-0.37365462542342154	-0.6387312253968395	-0.1453547826529779	0.7555755480843444	2.8117	1.0114	0.0	0.0	0.0
2021-10-01T23:32:05.000000	-2.0891	-0.61323	0.28048	48.979	10.119	14.065	-2.148497366595322	-0.3526314061920283	0.28048	49.84981568819463	4.041346044701462	14.065	-2.148497366595322	-0.3526314061920283	0.47648	49.84981568819463	4.041346044701462	14.065	-0.9060692089768894	-0.19854674372468703	-0.37365462542342154	-0.6387312253968395	-0.1453547826529779	0.7555755480843444	2.8117	1.0114	0.0	0.0	0.0
2021-10-01T23:32:05.000000	-2.1249	-0.6206	0.2701	47.727	9.7869	13.977	-2.18493065339264	-0.35555929163109906	0.2701	48.56655750303271	3.865156260051669	13.977	-2.18493065339264	-0.35555929163109906	0.4661	48.56655750303271	3.865156260051669	13.977	-0.9060692089768894	-0.19854674372468703	-0.37365462542342154	-0.6387312253968395	-0.1453547826529779	0.7555755480843444	2.8117	1.0114	0.0	0.0	0.0
2021-10-01T23:32:05.000000	-2.1606	-0.6279	0.25953	46.466	9.459	13.889	-2.2212561165992044	-0.3584299575518495	0.25953	47.27488176147929	3.694237599038815	13.889	-2.2212561165992044	-0.3584299575518495	0.45553	47.27488176147929	3.694237599038815	13.889	-0.9060692089768894	-0.19854674372468703	-0.37365462542342154	-0.6387312253968395	-0.1453547826529779	0.7555755480843444	2.8117	1.0114	0.0	0.0	0.0
2021-10-01T23:32:05.000000	-2.1963	-0.63513	0.24875	45.19	9.134	13.801	-2.257573002693926	-0.36123115093736174	0.24875	45.968674385579725	3.5280350384521437	13.801	-2.257573002693926	-0.36123115093736174	0.44475	45.968674385579725	3.5280350384521437	13.801	-0.9060692089768894	-0.19854674372468703	-0.37365462542342154	-0.6387312253968395	-0.1453547826529779	0.7555755480843444	2.8117	1.0114	0.0	0.0	0.0
2021-10-01T23:32:05.000000	-2.2319	-0.64231	0.23775	43.89	8.8101	13.709	-2.293784515801276	-0.3639949741003364	0.23775	44.63878263792742	3.3658649131938825	13.709	-2.293784515801276	-0.3639949741003364	0.43374999999999997	44.63878263792742	3.3658649131938825	13.709	-0.9060692089768894	-0.19854674372468703	-0.37365462542342154	-0.6387312253968395	-0.1453547826529779	0.7555755480843444	2.8117	1.0114	0.0	0.0	0.0
2021-10-01T23:32:05.000000	-2.2675	-0.64942	0.22651	42.559	8.4859	13.612	-2.329987451796784	-0.36668932472807253	0.22651	43.27808772276167	3.2071954837435426	13.612	-2.329987451796784	-0.36668932472807253	0.42251	43.27808772276167	3.2071954837435426	13.612	-0.9060692089768894	-0.19854674372468703	-0.37365462542342154	-0.6387312253968395	-0.1453547826529779	0.7555755480843444	2.8117	1.0114	0.0	0.0	0.0
2021-10-01T23:32:05.000000	-2.303	-0.65648	0.21502	41.188	8.1595	13.507	-2.3660850148049204	-0.3693463051332712	0.21502	41.87742464965899	3.0512438385244387	13.507	-2.3660850148049204	-0.3693463051332712	0.41102	41.87742464965899	3.0512438385244387	13.507	-0.9060692089768894	-0.19854674372468703	-0.37365462542342154	-0.6387312253968395	-0.1453547826529779	0.7555755480843444	2.8117	1.0114	0.0	0.0	0.0
2021-10-01T23:32:05.000000	-2.3384	-0.66347	0.20325	39.764	7.8291	13.392	-2.402074754222302	-0.3719460660201497	0.20325	40.4236708220563	2.897816433115537	13.392	-2.402074754222302	-0.3719460660201497	0.39925	40.4236708220563	2.897816433115537	13.392	-0.9060692089768894	-0.19854674372468703	-0.37365462542342154	-0.6387312253968395	-0.1453547826529779	0.7555755480843444	2.8117	1.0114	0.0	0.0	0.0
2021-10-01T23:32:05.000000	-2.3737	-0.67041	0.19118	38.277	7.4921	13.265	-2.4379591206523132	-0.37450845668449056	0.19118	38.90658301362252	2.7455581607569473	13.265	-2.4379591206523132	-0.37450845668449056	0.38717999999999997	38.90658301362252	2.7455581607569473	13.265	-0.9060692089768894	-0.19854674372468703	-0.37365462542342154	-0.6387312253968395	-0.1453547826529779	0.7555755480843444	2.8117	1.0114	0.0	0.0	0.0
2021-10-01T23:32:05.000000	-2.4089	-0.67728	0.17879	36.708	7.1459	13.125	-2.4737356634915693	-0.3770136278305114	0.17879	37.30698581492456	2.594216686211432	13.125	-2.4737356634915693	-0.3770136278305114	0.37479	37.30698581492456	2.594216686211432	13.125	-0.9060692089768894	-0.19854674372468703	-0.37365462542342154	-0.6387312253968395	-0.1453547826529779	0.7555755480843444	2.8117	1.0114	0.0	0.0	0.0
2021-10-01T23:32:05.000000	-2.444	-0.6841	0.16602	35.038	6.7866	12.97	-2.509406833343455	-0.3794814287539946	0.16602	35.60554452730932	2.442249470015893	12.97	-2.509406833343455	-0.3794814287539946	0.36202	35.60554452730932	2.442249470015893	12.97	-0.9060692089768894	-0.19854674372468703	-0.37365462542342154	-0.6387312253968395	-0.1453547826529779	0.7555755480843444	2.8117	1.0114	0.0	0.0	0.0
2021-10-01T23:32:05.000000	-2.479	-0.69085	0.15283	33.236	6.4091	12.8	-2.5449701796045856	-0.3818920101591575	0.15283	33.770867838451316	2.288393376990487	12.8	-2.5449701796045856	-0.3818920101591575	0.34883	33.770867838451316	2.288393376990487	12.8	-0.9060692089768894	-0.19854674372468703	-0.37365462542342154	-0.6387312253968395	-0.1453547826529779	0.7555755480843444	2.8117	1.0114	0.0	0.0	0.0
2021-10-01T23:32:05.000000	-2.5138	-0.69755	0.13913	31.266	6.0063	12.615	-2.5803289063994335	-0.38427747435870135	0.13913	31.76635705174109	2.1300129932230396	12.615	-2.5803289063994335	-0.38427747435870135	0.33513000000000004	31.76635705174109	2.1300129932230396	12.615	-0.9060692089768894	-0.19854674372468703	-0.37365462542342154	-0.6387312253968395	-0.1453547826529779	0.7555755480843444	2.8117	1.0114	0.0	0.0	0.0
2021-10-01T23:32:05.000000	-2.5483	-0.70417	0.1248	29.07	5.5676	12.416	-2.615380091344011	-0.38662030042587026	0.1248	29.53315038961642	1.963694941761477	12.416	-2.615380091344011	-0.38662030042587026	0.3208	29.53315038961642	1.963694941761477	12.416	-0.9060692089768894	-0.19854674372468703	-0.37365462542342154	-0.6387312253968395	-0.1453547826529779	0.7555755480843444	2.8117	1.0114	0.0	0.0	0.0
2021-10-01T23:32:05.000000	-2.5825	-0.71071	0.10968	26.564	5.0772	12.204	-2.650123734438319	-0.3889204883606644	0.10968	26.98594483311826	1.784050813149059	12.204	-2.650123734438319	-0.3889204883606644	0.30568	26.98594483311826	1.784050813149059	12.204	-0.9060692089768894	-0.19854674372468703	-0.37365462542342154	-0.6387312253968395	-0.1453547826529779	0.7555755480843444	2.8117	1.0114	0.0	0.0	0.0
2021-10-01T23:32:05.000000	-2.6162	-0.71715	0.093444	23.616	4.5091	11.981	-2.6843588921211494	-0.3911826949011379	0.093444	23.990549245684228	1.5814505052007886	11.981	-2.6843588921211494	-0.3911826949011379	0.28944400000000003	23.990549245684228	1.5814505052007886	11.981	-0.9060692089768894	-0.19854674372468703	-0.37365462542342154	-0.6387312253968395	-0.1453547826529779	0.7555755480843444	2.8117	1.0114	0.0	0.0	0.0
2021-10-01T23:32:05.000000	-2.6383	-0.72136	0.08176	21.299	4.0665	11.828	-2.706808215972927	-0.3926530549243941	0.08176	21.6367764764164	1.4260879915327456	11.828	-2.706808215972927	-0.3926530549243941	0.27776	21.6367764764164	1.4260879915327456	11.828	-0.9060692089768894	-0.19854674372468703	-0.37365462542342154	-0.6387312253968395	-0.1453547826529779	0.7555755480843444	2.8117	1.0114	0.0	0.0	0.0
2021-10-01T23:32:05.000000	-2.6598	-0.72547	0.069088	18.576	3.5487	11.674	-2.7286498079343158	-0.3940976865702477	0.069088	18.87084873404392	1.2458393744110787	11.674	-2.7286498079343158	-0.3940976865702477	0.265088	18.87084873404392	1.2458393744110787	11.674	-0.9060692089768894	-0.19854674372468703	-0.37365462542342154	-0.6387312253968395	-0.1453547826529779	0.7555755480843444	2.8117	1.0114	0.0	0.0	0.0
2021-10-01T23:32:05.000000	-2.6737	-0.72813	0.059877	16.452	3.1451	11.573	-2.742770998753089	-0.3950344735576665	0.059877	16.713400345674085	1.1055346648664384	11.573	-2.742770998753089	-0.3950344735576665	0.255877	16.713400345674085	1.1055346648664384	11.573	-0.9060692089768894	-0.19854674372468703	-0.37365462542342154	-0.6387312253968395	-0.1453547826529779	0.7555755480843444	2.8117	1.0114	0.0	0.0	0.0
2021-10-01T23:32:05.000000	-2.687	-0.73067	0.049815	13.988	2.6764	11.474	-2.756282007078089	-0.39592568287190055	0.049815	14.210537214990167	0.9422807550722283	11.474	-2.756282007078089	-0.39592568287190055	0.245815	14.210537214990167	0.9422807550722283	11.474	-0.9060692089768894	-0.19854674372468703	-0.37365462542342154	-0.6387312253968395	-0.1453547826529779	0.7555755480843444	2.8117	1.0114	0.0	0.0	0.0
2021-10-01T23:32:05.000000	-2.6993	-0.73303	0.038566	11.059	2.1184	11.38	-2.768778495183518	-0.3967607786932757	0.038566	11.235236013258131	0.7473762682795881	11.38	-2.768778495183518	-0.3967607786932757	0.234566	11.235236013258131	0.7473762682795881	11.38	-0.9060692089768894	-0.19854674372468703	-0.37365462542342154	-0.6387312253968395	-0.1453547826529779	0.7555755480843444	2.8117	1.0114	0.0	0.0	0.0
2021-10-01T23:32:05.000000	-2.7099	-0.73506	0.025627	7.4886	1.4361	11.299	-2.779547358191615	-0.397476662421852	0.025627	7.60813739575608	0.5076992587131608	11.299	-2.779547358191615	-0.397476662421852	0.22162700000000002	7.60813739575608	0.5076992587131608	11.299	-0.9060692089768894	-0.19854674372468703	-0.37365462542342154	-0.6387312253968395	-0.1453547826529779	0.7555755480843444	2.8117	1.0114	0.0	0.0	0.0
2021-10-01T23:32:05.000000	-2.717	-0.73643	0.010477	3.1018	0.59535	11.244	-2.7867617245261367	-0.3979663749817487	0.010477	3.1513756191106856	0.21079983343148367	11.244	-2.7867617245261367	-0.3979663749817487	0.20647700000000002	3.1513756191106856	0.21079983343148367	11.244	-0.9060692089768894	-0.19854674372468703	-0.37365462542342154	-0.6387312253968395	-0.1453547826529779	0.7555755480843444	2.8117	1.0114	0.0	0.0	0.0
2021-10-01T23:32:05.000000	-2.718	-0.73661	-0.006236	-1.8495	-0.35503	11.237	-2.7877762447457077	-0.3980224884746076	-0.006236	-1.8790655134396008	-0.12573522617774502	11.237	-2.7877762447457077	-0.3980224884746076	0.18976400000000002	-1.8790655134396008	-0.12573522617774502	11.237	-0.9060692089768894	-0.19854674372468703	-0.37365462542342154	-0.6387312253968395	-0.1453547826529779	0.7555755480843444	2.8117	1.0114	0.0	0.0	0.0
2021-10-01T23:32:05.000000	-2.7122	-0.7355	-0.021945	-6.4394	-1.2352	11.282	-2.781883940481028	-0.3976315275399444	-0.021945	-6.542227028024144	-0.4368717360855119	11.282	-2.781883940481028	-0.3976315275399444	0.17405500000000002	-6.542227028024144	-0.4368717360855119	11.282	-0.9060692089768894	-0.19854674372468703	-0.37365462542342154	-0.6387312253968395	-0.1453547826529779	0.7555755480843444	2.8117	1.0114	0.0	0.0	0.0
2021-10-01T23:32:05.000000	-2.7023	-0.7336	-0.035418	-10.209	-1.9561	11.358	-2.7718257317473074	-0.3969588931155258	-0.035418	-10.371754296049053	-0.6904498768107632	11.358	-2.7718257317473074	-0.3969588931155258	0.160582	-10.371754296049053	-0.6904498768107632	11.358	-0.9060692089768894	-0.19854674372468703	-0.37365462542342154	-0.6387312253968395	-0.1453547826529779	0.7555755480843444	2.8117	1.0114	0.0	0.0	0.0
2021-10-01T23:32:05.000000	-2.6903	-0.7313	-0.047047	-13.284	-2.5424	11.449	-2.7596343348887653	-0.396146586130743	-0.047047	-13.49542296078026	-0.8955517124348149	11.449	-2.7596343348887653	-0.396146586130743	0.148953	-13.49542296078026	-0.8955517124348149	11.449	-0.9060692089768894	-0.19854674372468703	-0.37365462542342154	-0.6387312253968395	-0.1453547826529779	0.7555755480843444	2.8117	1.0114	0.0	0.0	0.0
2021-10-01T23:32:05.000000	-2.6772	-0.72879	-0.057377	-15.854	-3.0313	11.547	-2.7463254954266643	-0.39526064472634614	-0.057377	-16.10596246852823	-1.0658652130358763	11.547	-2.7463254954266643	-0.39526064472634614	0.138623	-16.10596246852823	-1.0658652130358763	11.547	-0.9060692089768894	-0.19854674372468703	-0.37365462542342154	-0.6387312253968395	-0.1453547826529779	0.7555755480843444	2.8117	1.0114	0.0	0.0	0.0
2021-10-01T23:32:05.000000	-2.6492	-0.72345	-0.075505	-19.983	-3.8162	11.75	-2.7178821702279103	-0.39339172748956275	-0.075505	-20.300023512590023	-1.3389237574605284	11.75	-2.7178821702279103	-0.39339172748956275	0.120495	-20.300023512590023	-1.3389237574605284	11.75	-0.9060692089768894	-0.19854674372468703	-0.37365462542342154	-0.6387312253968395	-0.1453547826529779	0.7555755480843444	2.8117	1.0114	0.0	0.0	0.0
2021-10-01T23:32:05.000000	-2.62	-0.71788	-0.091494	-23.242	-4.4374	11.955	-2.688219705343303	-0.391441579554301	-0.091494	-23.610582001423513	-1.5561170630952392	11.955	-2.688219705343303	-0.391441579554301	0.104506	-23.610582001423513	-1.5561170630952392	11.955	-0.9060692089768894	-0.19854674372468703	-0.37365462542342154	-0.6387312253968395	-0.1453547826529779	0.7555755480843444	2.8117	1.0114	0.0	0.0	0.0
2021-10-01T23:32:05.000000	-2.5902	-0.71218	-0.10612	-25.944	-4.957	12.154	-2.6579458326632297	-0.38943592929796356	-0.10612	-26.355888537529026	-1.7407252503901525	12.154	-2.6579458326632297	-0.38943592929796356	0.08988	-26.355888537529026	-1.7407252503901525	12.154	-0.9060692089768894	-0.19854674372468703	-0.37365462542342154	-0.6387312253968395	-0.1453547826529779	0.7555755480843444	2.8117	1.0114	0.0	0.0	0.0
2021-10-01T23:32:05.000000	-2.5599	-0.70638	-0.11981	-28.266	-5.4093	12.346	-2.6271634745716796	-0.38739229764730543	-0.11981	-28.715812173383522	-1.9051020216667327	12.346	-2.6271634745716796	-0.38739229764730543	0.07619000000000001	-28.715812173383522	-1.9051020216667327	12.346	-0.9060692089768894	-0.19854674372468703	-0.37365462542342154	-0.6387312253968395	-0.1453547826529779	0.7555755480843444	2.8117	1.0114	0.0	0.0	0.0
2021-10-01T23:32:05.000000	-2.5293	-0.70052	-0.1328	-30.315	-5.8151	12.528	-2.596076025233243	-0.3853258771600548	-0.1328	-30.79909526894167	-2.056779916436119	12.528	-2.596076025233243	-0.3853258771600548	0.0632	-30.79909526894167	-2.056779916436119	12.528	-0.9060692089768894	-0.19854674372468703	-0.37365462542342154	-0.6387312253968395	-0.1453547826529779	0.7555755480843444	2.8117	1.0114	0.0	0.0	0.0
2021-10-01T23:32:05.000000	-2.4984	-0.6946	-0.14524	-32.159	-6.1876	12.699	-2.56468348464792	-0.38323666783621185	-0.14524	-32.67484282809673	-2.2005274184102688	12.699	-2.56468348464792	-0.38323666783621185	0.05076	-32.67484282809673	-2.2005274184102688	12.699	-0.9060692089768894	-0.19854674372468703	-0.37365462542342154	-0.6387312253968395	-0.1453547826529779	0.7555755480843444	2.8117	1.0114	0.0	0.0	0.0
2021-10-01T23:32:05.000000	-2.4675	-0.68863	-0.15723	-33.847	-6.536	12.858	-2.533284817554137	-0.3810978352729131	-0.15723	-34.39281290307201	-2.339471225359129	12.858	-2.533284817554137	-0.3810978352729131	0.03877	-34.39281290307201	-2.339471225359129	12.858	-0.9060692089768894	-0.19854674372468703	-0.37365462542342154	-0.6387312253968395	-0.1453547826529779	0.7555755480843444	2.8117	1.0114	0.0	0.0	0.0
2021-10-01T23:32:05.000000	-2.4364	-0.68261	-0.16885	-35.413	-6.8666	13.005	-2.501681530994072	-0.37893388550399487	-0.16885	-35.98752123676338	-2.4756978397019447	13.005	-2.501681530994072	-0.37893388550399487	0.027150000000000007	-35.98752123676338	-2.4756978397019447	13.005	-0.9060692089768894	-0.19854674372468703	-0.37365462542342154	-0.6387312253968395	-0.1453547826529779	0.7555755480843444	2.8117	1.0114	0.0	0.0	0.0
2021-10-01T23:32:05.000000	-2.4051	-0.67654	-0.18014	-36.882	-7.1837	13.141	-2.469873624967724	-0.37674481852945724	-0.18014	-37.48430632862628	-2.6104116058023594	13.141	-2.469873624967724	-0.37674481852945724	0.015860000000000013	-37.48430632862628	-2.6104116058023594	13.141	-0.9060692089768894	-0.19854674372468703	-0.37365462542342154	-0.6387312253968395	-0.1453547826529779	0.7555755480843444	2.8117	1.0114	0.0	0.0	0.0
2021-10-01T23:32:05.000000	-2.3738	-0.67043	-0.19114	-38.272	-7.491	13.265	-2.4380608177346086	-0.3745160529633546	-0.19114	-38.901485906490834	-2.745079100334829	13.265	-2.4380608177346086	-0.3745160529633546	0.004860000000000003	-38.901485906490834	-2.745079100334829	13.265	-0.9060692089768894	-0.19854674372468703	-0.37365462542342154	-0.6387312253968395	-0.1453547826529779	0.7555755480843444	2.8117	1.0114	0.0	0.0	0.0
2021-10-01T23:32:05.000000	-2.3424	-0.66427	-0.20188	-39.598	-7.7908	13.378	-2.4061426375141224	-0.3722499171747147	-0.20188	-40.25422876158292	-2.8801450397765898	13.378	-2.4061426375141224	-0.3722499171747147	-0.005879999999999996	-40.25422876158292	-2.8801450397765898	13.378	-0.9060692089768894	-0.19854674372468703	-0.37365462542342154	-0.6387312253968395	-0.1453547826529779	0.7555755480843444	2.8117	1.0114	0.0	0.0	0.0
2021-10-01T23:32:05.000000	-2.311	-0.65806	-0.21239	-40.871	-8.0854	13.482	-2.374218330785177	-0.36993415814661856	-0.21239	-41.55373382597199	-3.016544261281604	13.482	-2.374218330785177	-0.36993415814661856	-0.016389999999999988	-41.55373382597199	-3.016544261281604	13.482	-0.9060692089768894	-0.19854674372468703	-0.37365462542342154	-0.6387312253968395	-0.1453547826529779	0.7555755480843444	2.8117	1.0114	0.0	0.0	0.0
2021-10-01T23:32:05.000000	-2.2794	-0.65181	-0.22267	-42.102	-8.3763	13.578	-2.3420906298916404	-0.36760320656079437	-0.22267	-42.8111020075921	-3.1544176301725484	13.578	-2.3420906298916404	-0.36760320656079437	-0.02667	-42.8111020075921	-3.1544176301725484	13.578	-0.9060692089768894	-0.19854674372468703	-0.37365462542342154	-0.6387312253968395	-0.1453547826529779	0.7555755480843444	2.8117	1.0114	0.0	0.0	0.0
2021-10-01T23:32:05.000000	-2.2478	-0.6455	-0.23275	-43.298	-8.6651	13.667	-2.309955577187953	-0.36521270708762293	-0.23275	-44.033476608237784	-3.294495378927728	13.667	-2.309955577187953	-0.36521270708762293	-0.036750000000000005	-44.033476608237784	-3.294495378927728	13.667	-0.9060692089768894	-0.19854674372468703	-0.37365462542342154	-0.6387312253968395	-0.1453547826529779	0.7555755480843444	2.8117	1.0114	0.0	0.0	0.0
2021-10-01T23:32:05.000000	-2.2162	-0.63915	-0.24263	-44.467	-8.9529	13.75	-2.277815623277499	-0.3627825090228868	-0.24263	-45.22893212940807	-3.436888977461714	13.75	-2.277815623277499	-0.3627825090228868	-0.046630000000000005	-45.22893212940807	-3.436888977461714	13.75	-0.9060692089768894	-0.19854674372468703	-0.37365462542342154	-0.6387312253968395	-0.1453547826529779	0.7555755480843444	2.8117	1.0114	0.0	0.0	0.0
2021-10-01T23:32:05.000000	-2.1845	-0.63275	-0.25233	-45.613	-9.241	13.83	-2.2455702963796726	-0.36031494073561304	-0.25233	-46.4015977194794	-3.582398509323636	13.83	-2.2455702963796726	-0.36031494073561304	-0.05632999999999999	-46.4015977194794	-3.582398509323636	13.83	-0.9060692089768894	-0.19854674372468703	-0.37365462542342154	-0.6387312253968395	-0.1453547826529779	0.7555755480843444	2.8117	1.0114	0.0	0.0	0.0
2021-10-01T23:32:05.000000	-2.1528	-0.6263	-0.26186	-46.743	-9.5305	13.909	-2.213318842973388	-0.35779774920888324	-0.26186	-47.558555415161685	-3.7312579745972414	13.909	-2.213318842973388	-0.35779774920888324	-0.06585999999999997	-47.558555415161685	-3.7312579745972414	13.909	-0.9060692089768894	-0.19854674372468703	-0.37365462542342154	-0.6387312253968395	-0.1453547826529779	0.7555755480843444	2.8117	1.0114	0.0	0.0	0.0
2021-10-01T23:32:05.000000	-2.121	-0.61981	-0.27123	-47.862	-9.8224	13.986	-2.180963241881424	-0.355253112107507	-0.27123	-48.7048900705697	-3.883847187225742	13.986	-2.180963241881424	-0.355253112107507	-0.07523000000000002	-48.7048900705697	-3.883847187225742	13.986	-0.9060692089768894	-0.19854674372468703	-0.37365462542342154	-0.6387312253968395	-0.1453547826529779	0.7555755480843444	2.8117	1.0114	0.0	0.0	0.0
2021-10-01T23:32:05.000000	-2.0892	-0.61326	-0.28044	-48.975	-10.118	14.064	-2.148600288979309	-0.35264892711878365	-0.28044	-49.845723298868975	-4.040843700589073	14.064	-2.148600288979309	-0.35264892711878365	-0.08444000000000002	-49.845723298868975	-4.040843700589073	14.064	-0.9060692089768894	-0.19854674372468703	-0.37365462542342154	-0.6387312253968395	-0.1453547826529779	0.7555755480843444	2.8117	1.0114	0.0	0.0	0.0
2021-10-01T23:32:05.000000	-2.0574	-0.60666	-0.28951	-50.085	-10.418	14.145	-2.116231209568735	-0.3499951188906044	-0.28951	-50.984118265545305	-4.202574649532073	14.145	-2.116231209568735	-0.3499951188906044	-0.09350999999999998	-50.984118265545305	-4.202574649532073	14.145	-0.9060692089768894	-0.19854674372468703	-0.37365462542342154	-0.6387312253968395	-0.1453547826529779	0.7555755480843444	2.8117	1.0114	0.0	0.0	0.0
2021-10-01T23:32:05.000000	-2.0255	-0.60001	-0.29843	-51.197	-10.724	14.229	-2.0837567571707902	-0.34730394043988755	-0.29843	-52.125233342814965	-4.370015326871422	14.229	-2.0837567571707902	-0.34730394043988755	-0.10242999999999997	-52.125233342814965	-4.370015326871422	14.229	-0.9060692089768894	-0.19854674372468703	-0.37365462542342154	-0.6387312253968395	-0.1453547826529779	0.7555755480843444	2.8117	1.0114	0.0	0.0	0.0
2021-10-01T23:32:05.000000	-1.9936	-0.59331	-0.30723	-52.314	-11.036	14.319	-2.051276178264386	-0.34456313874971456	-0.30723	-53.27204592504531	-4.542798142099568	14.319	-2.051276178264386	-0.34456313874971456	-0.11123	-53.27204592504531	-4.542798142099568	14.319	-0.9060692089768894	-0.19854674372468703	-0.37365462542342154	-0.6387312253968395	-0.1453547826529779	0.7555755480843444	2.8117	1.0114	0.0	0.0	0.0
2021-10-01T23:32:05.000000	-1.9617	-0.58655	-0.3159	-53.44	-11.356	14.415	-2.0187882475478305	-0.3417627891721946	-0.3159	-54.42877093173118	-4.7224179041180205	14.415	-2.0187882475478305	-0.3417627891721946	-0.1199	-54.42877093173118	-4.7224179041180205	14.415	-0.9060692089768894	-0.19854674372468703	-0.37365462542342154	-0.6387312253968395	-0.1453547826529779	0.7555755480843444	2.8117	1.0114	0.0	0.0	0.0
2021-10-01T23:32:05.000000	-1.9298	-0.57974	-0.32445	-54.578	-11.684	14.519	-1.9862941903228164	-0.3389128163552187	-0.32445	-55.598385757239946	-4.908507022419229	14.519	-1.9862941903228164	-0.3389128163552187	-0.12845	-55.598385757239946	-4.908507022419229	14.519	-0.9060692089768894	-0.19854674372468703	-0.37365462542342154	-0.6387312253968395	-0.1453547826529779	0.7555755480843444	2.8117	1.0114	0.0	0.0	0.0
2021-10-01T23:32:05.000000	-1.8979	-0.57288	-0.33289	-55.732	-12.022	14.635	-1.953794006589343	-0.33601322029878683	-0.33289	-56.78510532106641	-5.102560305904707	14.635	-1.953794006589343	-0.33601322029878683	-0.13689	-56.78510532106641	-5.102560305904707	14.635	-0.9060692089768894	-0.19854674372468703	-0.37365462542342154	-0.6387312253968395	-0.1453547826529779	0.7555755480843444	2.8117	1.0114	0.0	0.0	0.0
2021-10-01T23:32:05.000000	-1.8659	-0.56595	-0.34124	-56.903	-12.371	14.765	-1.9211859992651152	-0.33305640472403497	-0.34124	-57.990044618168916	-5.305447689194386	14.765	-1.9211859992651152	-0.33305640472403497	-0.14523999999999998	-57.990044618168916	-5.305447689194386	14.765	-0.9060692089768894	-0.19854674372468703	-0.37365462542342154	-0.6387312253968395	-0.1453547826529779	0.7555755480843444	2.8117	1.0114	0.0	0.0	0.0
2021-10-01T23:32:05.000000	-1.8339	-0.55898	-0.34949	-58.096	-12.732	14.914	-1.88857309073412	-0.33005989055771834	-0.34949	-59.21828850266221	-5.51754898623147	14.914	-1.88857309073412	-0.33005989055771834	-0.15349000000000002	-59.21828850266221	-5.51754898623147	14.914	-0.9060692089768894	-0.19854674372468703	-0.37365462542342154	-0.6387312253968395	-0.1453547826529779	0.7555755480843444	2.8117	1.0114	0.0	0.0	0.0
2021-10-01T23:32:05.000000	-1.8019	-0.55194	-0.35766	-59.313	-13.106	15.088	-1.855951605091282	-0.32699390385616334	-0.35766	-60.47194443429373	-5.739611601466718	15.088	-1.855951605091282	-0.32699390385616334	-0.16165999999999997	-60.47194443429373	-5.739611601466718	15.088	-0.9060692089768894	-0.19854674372468703	-0.37365462542342154	-0.6387312253968395	-0.1453547826529779	0.7555755480843444	2.8117	1.0114	0.0	0.0	0.0
2021-10-01T23:32:05.000000	-1.77	-0.54484	-0.36576	-60.561	-13.495	15.292	-1.8234220141172048	-0.32385611625034305	-0.36576	-61.758204726925655	-5.972762753294086	15.292	-1.8234220141172048	-0.32385611625034305	-0.16975999999999997	-61.758204726925655	-5.972762753294086	15.292	-0.9060692089768894	-0.19854674372468703	-0.37365462542342154	-0.6387312253968395	-0.1453547826529779	0.7555755480843444	2.8117	1.0114	0.0	0.0	0.0
2021-10-01T23:32:05.000000	-1.738	-0.53768	-0.37382	-61.845	-13.902	15.535	-1.7907858248540647	-0.32067103377409395	-0.37382	-63.08239929501113	-6.2193671852350185	15.535	-1.7907858248540647	-0.32067103377409395	-0.17781999999999998	-63.08239929501113	-6.2193671852350185	15.535	-0.9060692089768894	-0.19854674372468703	-0.37365462542342154	-0.6387312253968395	-0.1453547826529779	0.7555755480843444	2.8117	1.0114	0.0	0.0	0.0
2021-10-01T23:32:05.000000	-1.706	-0.53046	-0.38184	-63.171	-14.329	15.826	-1.7581422837807739	-0.31742640341049777	-0.38184	-64.45072798762324	-6.480674645852657	15.826	-1.7581422837807739	-0.31742640341049777	-0.18584	-64.45072798762324	-6.480674645852657	15.826	-0.9060692089768894	-0.19854674372468703	-0.37365462542342154	-0.6387312253968395	-0.1453547826529779	0.7555755480843444	2.8117	1.0114	0.0	0.0	0.0
2021-10-01T23:32:05.000000	-1.674	-0.52318	-0.38984	-64.551	-14.779	16.174	-1.7254913908973322	-0.31412222515955424	-0.38984	-65.87546797273895	-6.758192167484168	16.174	-1.7254913908973322	-0.31412222515955424	-0.19384	-65.87546797273895	-6.758192167484168	16.174	-0.9060692089768894	-0.19854674372468703	-0.37365462542342154	-0.6387312253968395	-0.1453547826529779	0.7555755480843444	2.8117	1.0114	0.0	0.0	0.0
2021-10-01T23:32:05.000000	-1.6421	-0.51583	-0.39786	-65.997	-15.257	16.589	-1.6929311673809595	-0.31073632135645435	-0.39786	-67.36914147867358	-7.055411712044952	16.589	-1.6929311673809595	-0.31073632135645435	-0.20185999999999998	-67.36914147867358	-7.055411712044952	16.589	-0.9060692089768894	-0.19854674372468703	-0.37365462542342154	-0.6387312253968395	-0.1453547826529779	0.7555755480843444	2.8117	1.0114	0.0	0.0	0.0
2021-10-01T23:32:05.000000	-1.6101	-0.50841	-0.40591	-67.525	-15.769	17.083	-1.660263120273832	-0.3072931980350344	-0.40591	-68.94836312306816	-7.376327585562805	17.083	-1.660263120273832	-0.3072931980350344	-0.20990999999999999	-68.94836312306816	-7.376327585562805	17.083	-0.9060692089768894	-0.19854674372468703	-0.37365462542342154	-0.6387312253968395	-0.1453547826529779	0.7555755480843444	2.8117	1.0114	0.0	0.0	0.0
2021-10-01T23:32:05.000000	-1.5783	-0.50092	-0.41401	-69.153	-16.319	17.665	-1.6277849890126856	-0.30375609614453963	-0.41401	-70.63148739280352	-7.72270410414891	17.665	-1.6277849890126856	-0.30375609614453963	-0.21800999999999998	-70.63148739280352	-7.72270410414891	17.665	-0.9060692089768894	-0.19854674372468703	-0.37365462542342154	-0.6387312253968395	-0.1453547826529779	0.7555755480843444	2.8117	1.0114	0.0	0.0	0.0
2021-10-01T23:32:05.000000	-1.5464	-0.49336	-0.4222	-70.905	-16.917	18.343	-1.5951990341607845	-0.3001617747357248	-0.4222	-72.44355874451031	-8.101525191634085	18.343	-1.5951990341607845	-0.3001617747357248	-0.2262	-72.44355874451031	-8.101525191634085	18.343	-0.9060692089768894	-0.19854674372468703	-0.37365462542342154	-0.6387312253968395	-0.1453547826529779	0.7555755480843444	2.8117	1.0114	0.0	0.0	0.0
2021-10-01T23:32:05.000000	-1.5146	-0.48573	-0.43049	-72.81	-17.572	19.123	-1.5627037486759523	-0.2964857277747534	-0.43049	-74.41446142859567	-8.51816965621409	19.123	-1.5627037486759523	-0.2964857277747534	-0.23448999999999998	-74.41446142859567	-8.51816965621409	19.123	-0.9060692089768894	-0.19854674372468703	-0.37365462542342154	-0.6387312253968395	-0.1453547826529779	0.7555755480843444	2.8117	1.0114	0.0	0.0	0.0
2021-10-01T23:32:05.000000	-1.4828	-0.47802	-0.4389	-74.898	-18.293	20.006	-1.5301986607775857	-0.29273028363065257	-0.4389	-76.57507216025576	-8.977893775915522	20.006	-1.5301986607775857	-0.29273028363065257	-0.2429	-76.57507216025576	-8.977893775915522	20.006	-0.9060692089768894	-0.19854674372468703	-0.37365462542342154	-0.6387312253968395	-0.1453547826529779	0.7555755480843444	2.8117	1.0114	0.0	0.0	0.0
2021-10-01T23:32:05.000000	-1.4511	-0.47023	-0.44745	-77.205	-19.094	20.991	-1.4977830169445967	-0.288883189286504	-0.44745	-78.9628350942674	-9.490180971695478	20.991	-1.4977830169445967	-0.288883189286504	-0.25145	-78.9628350942674	-9.490180971695478	20.991	-0.9060692089768894	-0.19854674372468703	-0.37365462542342154	-0.6387312253968395	-0.1453547826529779	0.7555755480843444	2.8117	1.0114	0.0	0.0	0.0
2021-10-01T23:32:05.000000	-1.4195	-0.46235	-0.45613	-79.77	-19.985	22.069	-1.4654555918752927	-0.2849345200944165	-0.45613	-81.61768165909805	-10.060177214847018	22.069	-1.4654555918752927	-0.2849345200944165	-0.26013	-81.61768165909805	-10.060177214847018	22.069	-0.9060692089768894	-0.19854674372468703	-0.37365462542342154	-0.6387312253968395	-0.1453547826529779	0.7555755480843444	2.8117	1.0114	0.0	0.0	0.0
2021-10-01T23:32:05.000000	-1.3879	-0.45438	-0.46494	-82.634	-20.983	23.225	-1.4331171390907624	-0.28089652907130835	-0.46494	-84.58238592397768	-10.699730669848677	23.225	-1.4331171390907624	-0.28089652907130835	-0.26894	-84.58238592397768	-10.699730669848677	23.225	-0.9060692089768894	-0.19854674372468703	-0.37365462542342154	-0.6387312253968395	-0.1453547826529779	0.7555755480843444	2.8117	1.0114	0.0	0.0	0.0
2021-10-01T23:32:05.000000	-1.3563	-0.44632	-0.47386	-85.839	-22.101	24.438	-1.4007676585910056	-0.2767692162171795	-0.47386	-87.90022430224863	-11.416597111853331	24.438	-1.4007676585910056	-0.2767692162171795	-0.27786	-87.90022430224863	-11.416597111853331	24.438	-0.9060692089768894	-0.19854674372468703	-0.37365462542342154	-0.6387312253968395	-0.1453547826529779	0.7555755480843444	2.8117	1.0114	0.0	0.0	0.0
2021-10-01T23:32:05.000000	-1.3249	-0.43815	-0.48287	-89.43	-23.354	25.682	-1.3686031927304625	-0.2725082262024111	-0.48287	-91.61769566195898	-12.220149655084553	25.682	-1.3686031927304625	-0.2725082262024111	-0.28687	-91.61769566195898	-12.220149655084553	25.682	-0.9060692089768894	-0.19854674372468703	-0.37365462542342154	-0.6387312253968395	-0.1453547826529779	0.7555755480843444	2.8117	1.0114	0.0	0.0	0.0
2021-10-01T23:32:05.000000	-1.2934	-0.42988	-0.49192	-93.449	-24.759	26.924	-1.3363272273740894	-0.2681602427256491	-0.49192	-95.77856653712779	-13.122113933851686	26.924	-1.3363272273740894	-0.2681602427256491	-0.29592	-95.77856653712779	-13.122113933851686	26.924	-0.9060692089768894	-0.19854674372468703	-0.37365462542342154	-0.6387312253968395	-0.1453547826529779	0.7555755480843444	2.8117	1.0114	0.0	0.0	0.0
2021-10-01T23:32:05.000000	-1.262	-0.4215	-0.50096	-97.941	-26.332	28.126	-1.304137030178018	-0.2636908351051659	-0.50096	-100.42945832597233	-14.132855527167417	28.126	-1.304137030178018	-0.2636908351051659	-0.30495999999999995	-100.42945832597233	-14.132855527167417	28.126	-0.9060692089768894	-0.19854674372468703	-0.37365462542342154	-0.6387312253968395	-0.1453547826529779	0.7555755480843444	2.8117	1.0114	0.0	0.0	0.0
2021-10-01T23:32:05.000000	-1.2306	-0.41299	-0.50994	-102.95	-28.089	29.249	-1.2719309040599525	-0.25909240706209724	-0.50994	-105.61599996192074	-15.262862544213613	29.249	-1.2719309040599525	-0.25909240706209724	-0.31393999999999994	-105.61599996192074	-15.262862544213613	29.249	-0.9060692089768894	-0.19854674372468703	-0.37365462542342154	-0.6387312253968395	-0.1453547826529779	0.7555755480843444	2.8117	1.0114	0.0	0.0	0.0
2021-10-01T23:32:05.000000	-1.1992	-0.40436	-0.51878	-108.53	-30.049	30.246	-1.2397100743215854	-0.2543748832443343	-0.51878	-111.39411261679987	-16.524375186847674	30.246	-1.2397100743215854	-0.2543748832443343	-0.32278	-111.39411261679987	-16.524375186847674	30.246	-0.9060692089768894	-0.19854674372468703	-0.37365462542342154	-0.6387312253968395	-0.1453547826529779	0.7555755480843444	2.8117	1.0114	0.0	0.0	0.0
2021-10-01T23:32:05.000000	-1.1678	-0.3956	-0.52742	-114.72	-32.231	31.072	-1.2074733156612247	-0.24952833900398602	-0.52742	-117.80483049059983	-17.931471609464737	31.072	-1.2074733156612247	-0.24952833900398602	-0.33142	-117.80483049059983	-17.931471609464737	31.072	-0.9060692089768894	-0.19854674372468703	-0.37365462542342154	-0.6387312253968395	-0.1453547826529779	0.7555755480843444	2.8117	1.0114	0.0	0.0	0.0
2021-10-01T23:32:05.000000	-1.1363	-0.38669	-0.53579	-121.58	-34.655	31.673	-1.1751189309965748	-0.24454517806218812	-0.53579	-124.91015207405137	-19.496649297696212	31.673	-1.1751189309965748	-0.24454517806218812	-0.33979	-124.91015207405137	-19.496649297696212	31.673	-0.9060692089768894	-0.19854674372468703	-0.37365462542342154	-0.6387312253968395	-0.1453547826529779	0.7555755480843444	2.8117	1.0114	0.0	0.0	0.0
2021-10-01T23:32:05.000000	-1.1048	-0.37765	-0.5438	-129.16	-37.344	31.995	-1.142748617409931	-0.23943299669780488	-0.5438	-132.76251880050162	-21.236608433232718	31.995	-1.142748617409931	-0.23943299669780488	-0.34779999999999994	-132.76251880050162	-21.236608433232718	31.995	-0.9060692089768894	-0.19854674372468703	-0.37365462542342154	-0.6387312253968395	-0.1453547826529779	0.7555755480843444	2.8117	1.0114	0.0	0.0	0.0
2021-10-01T23:32:05.000000	-1.0837	-0.37153	-0.54891	-134.65	-39.297	32.024	-1.121057725724133	-0.23594449875814993	-0.54891	-138.4504519131758	-22.502201537569363	32.024	-1.121057725724133	-0.23594449875814993	-0.35291	-138.4504519131758	-22.502201537569363	32.024	-0.9060692089768894	-0.19854674372468703	-0.37365462542342154	-0.6387312253968395	-0.1453547826529779	0.7555755480843444	2.8117	1.0114	0.0	0.0	0.0
2021-10-01T23:32:05.000000	-1.0697	-0.36742	-0.5522	-138.52	-40.675	31.95	-1.1066596196811336	-0.23358089084342754	-0.5522	-142.46013722019805	-23.395626262238487	31.95	-1.1066596196811336	-0.23358089084342754	-0.3562	-142.46013722019805	-23.395626262238487	31.95	-0.9060692089768894	-0.19854674372468703	-0.37365462542342154	-0.6387312253968395	-0.1453547826529779	0.7555755480843444	2.8117	1.0114	0.0	0.0	0.0
2021-10-01T23:32:05.000000	-1.0603	-0.36466	-0.55434	-141.2	-41.629	31.856	-1.0969922673964754	-0.23199347161577574	-0.55434	-145.2368366364358	-24.014056817648516	31.856	-1.0969922673964754	-0.23199347161577574	-0.35834000000000005	-145.2368366364358	-24.014056817648516	31.856	-0.9060692089768894	-0.19854674372468703	-0.37365462542342154	-0.6387312253968395	-0.1453547826529779	0.7555755480843444	2.8117	1.0114	0.0	0.0	1.0
2021-10-01T23:32:05.000000	-1.0247	-0.35407	-0.56202	-152.09	-45.524	31.131	-1.0603629264122127	-0.22584534352190697	-0.56202	-156.52203319890253	-26.545353628867947	31.131	-1.0603629264122127	-0.22584534352190697	-0.36601999999999996	-156.52203319890253	-26.545353628867947	31.131	-0.9060692089768894	-0.19854674372468703	-0.37365462542342154	-0.6387312253968395	-0.1453547826529779	0.7555755480843444	2.8117	1.0114	0.0	0.0	0.0
2021-10-01T23:32:05.000000	-0.98894	-0.3433	-0.56892	-164.25	-49.892	29.739	-1.0235527356312384	-0.21953817659306601	-0.56892	-169.12561681357312	-29.390472970478687	29.739	-1.0235527356312384	-0.21953817659306601	-0.37292	-169.12561681357312	-29.390472970478687	29.739	-0.9060692089768894	-0.19854674372468703	-0.37365462542342154	-0.6387312253968395	-0.1453547826529779	0.7555755480843444	2.8117	1.0114	0.0	0.0	0.0
2021-10-01T23:32:05.000000	-0.95309	-0.33233	-0.57495	-177.83	-54.791	27.546	-0.9866287169854068	-0.21304354442162782	-0.57495	-183.2035639486279	-32.58859827487223	27.546	-0.9866287169854068	-0.21304354442162782	-0.37894999999999995	-183.2035639486279	-32.58859827487223	27.546	-0.9060692089768894	-0.19854674372468703	-0.37365462542342154	-0.6387312253968395	-0.1453547826529779	0.7555755480843444	2.8117	1.0114	0.0	0.0	0.0
2021-10-01T23:32:05.000000	-0.91715	-0.32118	-0.58001	-193.02	-60.291	24.395	-0.9495933210781016	-0.20638129630337468	-0.58001	-198.95302002584222	-36.185921345142226	24.395	-0.9495933210781016	-0.20638129630337468	-0.38401	-198.95302002584222	-36.185921345142226	24.395	-0.9060692089768894	-0.19854674372468703	-0.37365462542342154	-0.6387312253968395	-0.1453547826529779	0.7555755480843444	2.8117	1.0114	0.0	0.0	0.0
2021-10-01T23:32:05.000000	-0.88114	-0.30985	-0.58401	-210.04	-66.476	20.095	-0.9124663972051054	-0.19954898163492296	-0.58401	-216.6026198330335	-40.23885258635447	20.095	-0.9124663972051054	-0.19954898163492296	-0.38801	-216.6026198330335	-40.23885258635447	20.095	-0.9060692089768894	-0.19854674372468703	-0.37365462542342154	-0.6387312253968395	-0.1453547826529779	0.7555755480843444	2.8117	1.0114	0.0	0.0	0.0
2021-10-01T23:32:05.000000	-0.84506	-0.29836	-0.58688	-229.14	-73.444	14.419	-0.8752503959698016	-0.19256644971205505	-0.58688	-236.4124875240612	-44.814021005546955	14.419	-0.8752503959698016	-0.19256644971205505	-0.39087999999999995	-236.4124875240612	-44.814021005546955	14.419	-0.9060692089768894	-0.19854674372468703	-0.37365462542342154	-0.6387312253968395	-0.1453547826529779	0.7555755480843444	2.8117	1.0114	0.0	0.0	0.0
2021-10-01T23:32:05.000000	-0.80896	-0.28672	-0.58853	-250.65	-81.314	7.0846	-0.837996165913338	-0.18543749867420306	-0.58853	-258.7247175694672	-49.98909495679456	7.0846	-0.837996165913338	-0.18543749867420306	-0.39253	-258.7247175694672	-49.98909495679456	7.0846	-0.9060692089768894	-0.19854674372468703	-0.37365462542342154	-0.6387312253968395	-0.1453547826529779	0.7555755480843444	2.8117	1.0114	0.0	0.0	0.0
2021-10-01T23:32:05.000000	-0.77287	-0.27495	-0.5889	-274.94	-90.228	-2.2541	-0.800735931582772	-0.17817830191207382	-0.5889	-283.9239212252493	-55.85966827755461	-2.2541	-0.800735931582772	-0.17817830191207382	-0.39289999999999997	-283.9239212252493	-55.85966827755461	-2.2541	-0.9060692089768894	-0.19854674372468703	-0.37365462542342154	-0.6387312253968395	-0.1453547826529779	0.7555755480843444	2.8117	1.0114	0.0	0.0	0.0
2021-10-01T23:32:05.000000	-0.73683	-0.26305	-0.58792	-302.47	-100.36	-14.029	-0.7635093915696682	-0.17078395821890002	-0.58792	-312.4879525438397	-62.542065963309796	-14.029	-0.7635093915696682	-0.17078395821890002	-0.39192	-312.4879525438397	-62.542065963309796	-14.029	-0.9060692089768894	-0.19854674372468703	-0.37365462542342154	-0.6387312253968395	-0.1453547826529779	0.7555755480843444	2.8117	1.0114	0.0	0.0	0.0
