# Supplementary material for: Direct evidence of substorm-related impulsive injections of electrons at Mercury
Source: Nat Commun. 2023 Jul 18;14:4019. doi: 10.1038/s41467-023-39565-4 (PMC10354196; doi:10.1038/s41467-023-39565-4)
Supplement: Supplementary file 3 — SourceDatafile [file 41467_2023_39565_MOESM3_ESM.zip › SourceDataFile/FieldLinetracing/Final_KT17tracing_001031.txt]

2021-10-01T23:32:11.000000	-0.58104	-0.22026	0.56853	469.64	170.01	-108.44	-0.603650236133572	-0.14740536494945738	0.56853	486.9325176243465	111.18387014317975	-108.44	-0.603650236133572	-0.14740536494945738	0.7645299999999999	486.9325176243465	111.18387014317975	-108.44	-0.902371705494624	-0.2118712315024734	-0.3752810765071282	-0.6353787693821741	-0.15482816337445712	0.7565197018217612	2.803	1.0566	0.0	0.0	0.0
2021-10-01T23:32:11.000000	-0.6161	-0.2329	0.57582	420.42	150.88	-78.013	-0.6399948329785348	-0.15565421215237768	0.57582	435.7393985674709	98.2289536545041	-78.013	-0.6399948329785348	-0.15565421215237768	0.77182	435.7393985674709	98.2289536545041	-78.013	-0.902371705494624	-0.2118712315024734	-0.3752810765071282	-0.6353787693821741	-0.15482816337445712	0.7565197018217612	2.803	1.0566	0.0	0.0	0.0
2021-10-01T23:32:11.000000	-0.65143	-0.24552	0.5816	377.92	134.38	-53.602	-0.6766049447131757	-0.16385012691383638	0.5816	391.5378972384219	87.06081682430388	-53.602	-0.6766049447131757	-0.16385012691383638	0.7776000000000001	391.5378972384219	87.06081682430388	-53.602	-0.902371705494624	-0.2118712315024734	-0.3752810765071282	-0.6353787693821741	-0.15482816337445712	0.7565197018217612	2.803	1.0566	0.0	0.0	0.0
2021-10-01T23:32:11.000000	-0.68699	-0.2581	0.58589	341.01	120.07	-34.003	-0.7134384221425468	-0.1719781611448184	0.58589	353.1526151510551	77.38123423654318	-34.003	-0.7134384221425468	-0.1719781611448184	0.78189	353.1526151510551	77.38123423654318	-34.003	-0.902371705494624	-0.2118712315024734	-0.3752810765071282	-0.6353787693821741	-0.15482816337445712	0.7565197018217612	2.803	1.0566	0.0	0.0	0.0
2021-10-01T23:32:11.000000	-0.72273	-0.27062	0.58872	308.79	107.6	-18.282	-0.7504431914238081	-0.18002459205800048	0.58872	319.6474484359501	68.9531203672947	-18.282	-0.7504431914238081	-0.18002459205800048	0.7847200000000001	319.6474484359501	68.9531203672947	-18.282	-0.902371705494624	-0.2118712315024734	-0.3752810765071282	-0.6353787693821741	-0.15482816337445712	0.7565197018217612	2.803	1.0566	0.0	0.0	0.0
2021-10-01T23:32:11.000000	-0.75857	-0.28304	0.59014	280.51	96.689	-5.7095	-0.7875349541670632	-0.18795952347535239	0.59014	290.2436175237276	61.58949023770305	-5.7095	-0.7875349541670632	-0.18795952347535239	0.7861400000000001	290.2436175237276	61.58949023770305	-5.7095	-0.902371705494624	-0.2118712315024734	-0.3752810765071282	-0.6353787693821741	-0.15482816337445712	0.7565197018217612	2.803	1.0566	0.0	0.0	0.0
2021-10-01T23:32:11.000000	-0.79449	-0.29535	0.5902	255.59	87.094	4.292	-0.8246926357748376	-0.19577548135236666	0.5902	264.3357180055876	55.12024240213823	4.292	-0.8246926357748376	-0.19577548135236666	0.7862	264.3357180055876	55.12024240213823	4.292	-0.902371705494624	-0.2118712315024734	-0.3752810765071282	-0.6353787693821741	-0.15482816337445712	0.7565197018217612	2.803	1.0566	0.0	0.0	0.0
2021-10-01T23:32:11.000000	-0.83043	-0.30753	0.58896	233.55	78.631	12.18	-0.8618542377564008	-0.2034599682034119	0.58896	241.42482123162355	49.421577820610054	12.18	-0.8618542377564008	-0.2034599682034119	0.7849600000000001	241.42482123162355	49.421577820610054	12.18	-0.902371705494624	-0.2118712315024734	-0.3752810765071282	-0.6353787693821741	-0.15482816337445712	0.7565197018217612	2.803	1.0566	0.0	0.0	0.0
2021-10-01T23:32:11.000000	-0.86636	-0.31955	0.58648	213.98	71.143	18.323	-0.8989863102630035	-0.21098688598989	0.58648	221.0847794017352	44.387916890591704	18.323	-0.8989863102630035	-0.21098688598989	0.7824800000000001	221.0847794017352	44.387916890591704	18.323	-0.902371705494624	-0.2118712315024734	-0.3752810765071282	-0.6353787693821741	-0.15482816337445712	0.7565197018217612	2.803	1.0566	0.0	0.0	0.0
2021-10-01T23:32:11.000000	-0.90224	-0.3314	0.58283	196.56	64.5	23.016	-0.9360479294013893	-0.21835121127067697	0.58283	202.98207486141095	39.929448843636166	23.016	-0.9360479294013893	-0.21835121127067697	0.7788299999999999	202.98207486141095	39.929448843636166	23.016	-0.902371705494624	-0.2118712315024734	-0.3752810765071282	-0.6353787693821741	-0.15482816337445712	0.7565197018217612	2.803	1.0566	0.0	0.0	0.0
2021-10-01T23:32:11.000000	-0.93806	-0.34308	0.57811	181.01	58.594	26.502	-0.9730291705236668	-0.22555416934746486	0.57811	186.82558421142585	35.973295929889744	26.502	-0.9730291705236668	-0.22555416934746486	0.7741100000000001	186.82558421142585	35.973295929889744	26.502	-0.902371705494624	-0.2118712315024734	-0.3752810765071282	-0.6353787693821741	-0.15482816337445712	0.7565197018217612	2.803	1.0566	0.0	0.0	0.0
2021-10-01T23:32:11.000000	-0.9738	-0.35456	0.57239	167.11	53.334	28.981	-1.0099065084289784	-0.23256843687996365	0.57239	172.38581495277828	32.45610049076279	28.981	-1.0099065084289784	-0.23256843687996365	0.7683899999999999	172.38581495277828	32.45610049076279	28.981	-0.902371705494624	-0.2118712315024734	-0.3752810765071282	-0.6353787693821741	-0.15482816337445712	0.7565197018217612	2.803	1.0566	0.0	0.0	0.0
2021-10-01T23:32:11.000000	-1.0094	-0.36586	0.56576	154.67	48.646	30.617	-1.0466228458333606	-0.23942121497410662	0.56576	159.46513154301607	29.327700864005212	30.617	-1.0466228458333606	-0.23942121497410662	0.76176	159.46513154301607	29.327700864005212	30.617	-0.902371705494624	-0.2118712315024734	-0.3752810765071282	-0.6353787693821741	-0.15482816337445712	0.7565197018217612	2.803	1.0566	0.0	0.0	0.0
2021-10-01T23:32:11.000000	-1.045	-0.37695	0.55833	143.52	44.463	31.55	-1.0833134519022145	-0.24606557546253469	0.55833	147.88660544665402	26.542432037507094	31.55	-1.0833134519022145	-0.24606557546253469	0.75433	147.88660544665402	26.542432037507094	31.55	-0.902371705494624	-0.2118712315024734	-0.3752810765071282	-0.6353787693821741	-0.15482816337445712	0.7565197018217612	2.803	1.0566	0.0	0.0	0.0
2021-10-01T23:32:11.000000	-1.0804	-0.38785	0.55019	133.54	40.732	31.898	-1.1197822842810998	-0.2525458736748667	0.55019	137.52464679003108	24.062396997747037	31.898	-1.1197822842810998	-0.2525458736748667	0.7461899999999999	137.52464679003108	24.062396997747037	31.898	-0.902371705494624	-0.2118712315024734	-0.3752810765071282	-0.6353787693821741	-0.15482816337445712	0.7565197018217612	2.803	1.0566	0.0	0.0	0.0
2021-10-01T23:32:11.000000	-1.1158	-0.39855	0.54145	124.6	37.406	31.765	-1.156226610626149	-0.2588276789293751	0.54145	128.2444762326104	21.856878821630207	31.765	-1.156226610626149	-0.2588276789293751	0.7374499999999999	128.2444762326104	21.856878821630207	31.765	-0.902371705494624	-0.2118712315024734	-0.3752810765071282	-0.6353787693821741	-0.15482816337445712	0.7565197018217612	2.803	1.0566	0.0	0.0	0.0
2021-10-01T23:32:11.000000	-1.1511	-0.40906	0.53222	116.62	34.444	31.241	-1.1925484097601413	-0.26493316889086904	0.53222	119.9616728543259	19.894988866337343	31.241	-1.1925484097601413	-0.26493316889086904	0.7282200000000001	119.9616728543259	19.894988866337343	31.241	-0.902371705494624	-0.2118712315024734	-0.3752810765071282	-0.6353787693821741	-0.15482816337445712	0.7565197018217612	2.803	1.0566	0.0	0.0	0.0
2021-10-01T23:32:11.000000	-1.1863	-0.41939	0.52259	109.49	31.81	30.408	-1.228748906984769	-0.2708722682072401	0.52259	112.56265444228401	18.154476718070235	30.408	-1.228748906984769	-0.2708722682072401	0.7185900000000001	112.56265444228401	18.154476718070235	30.408	-0.902371705494624	-0.2118712315024734	-0.3752810765071282	-0.6353787693821741	-0.15482816337445712	0.7565197018217612	2.803	1.0566	0.0	0.0	0.0
2021-10-01T23:32:11.000000	-1.2216	-0.42953	0.51268	103.14	29.474	29.341	-1.265025369956164	-0.2766105461967603	0.51268	105.974272556171	16.614145544998124	29.341	-1.265025369956164	-0.2766105461967603	0.70868	105.974272556171	16.614145544998124	29.341	-0.902371705494624	-0.2118712315024734	-0.3752810765071282	-0.6353787693821741	-0.15482816337445712	0.7565197018217612	2.803	1.0566	0.0	0.0	0.0
2021-10-01T23:32:11.000000	-1.2568	-0.43951	0.50259	97.516	27.406	28.107	-1.301182981621578	-0.2822022828369398	0.50259	100.13925819229894	15.250838032583287	28.107	-1.301182981621578	-0.2822022828369398	0.69859	100.13925819229894	15.250838032583287	28.107	-0.902371705494624	-0.2118712315024734	-0.3752810765071282	-0.6353787693821741	-0.15482816337445712	0.7565197018217612	2.803	1.0566	0.0	0.0	0.0
2021-10-01T23:32:11.000000	-1.292	-0.44933	0.49241	92.535	25.58	26.771	-1.3373209884599229	-0.28763522511086026	0.49241	94.97205098877225	14.048920100350799	26.771	-1.3373209884599229	-0.28763522511086026	0.68841	94.97205098877225	14.048920100350799	26.771	-0.902371705494624	-0.2118712315024734	-0.3752810765071282	-0.6353787693821741	-0.15482816337445712	0.7565197018217612	2.803	1.0566	0.0	0.0	0.0
2021-10-01T23:32:11.000000	-1.3273	-0.45901	0.48222	88.14	23.972	25.39	-1.3735410875534935	-0.2929169692973859	0.48222	90.41313972855083	12.991556813005221	25.39	-1.3735410875534935	-0.2929169692973859	0.67822	90.41313972855083	12.991556813005221	25.39	-0.902371705494624	-0.2118712315024734	-0.3752810765071282	-0.6353787693821741	-0.15482816337445712	0.7565197018217612	2.803	1.0566	0.0	0.0	0.0
2021-10-01T23:32:11.000000	-1.3626	-0.46854	0.47209	84.267	22.557	24.015	-1.4097428071216873	-0.29804984376554383	0.47209	86.3959434109015	12.061778481646257	24.015	-1.4097428071216873	-0.29804984376554383	0.6680900000000001	86.3959434109015	12.061778481646257	24.015	-0.902371705494624	-0.2118712315024734	-0.3752810765071282	-0.6353787693821741	-0.15482816337445712	0.7565197018217612	2.803	1.0566	0.0	0.0	0.0
2021-10-01T23:32:11.000000	-1.398	-0.47794	0.46208	80.856	21.312	22.69	-1.4460278442467989	-0.30304144479419803	0.46208	82.85809595458595	11.244110226275142	22.69	-1.4460278442467989	-0.30304144479419803	0.65808	82.85809595458595	11.244110226275142	22.69	-0.902371705494624	-0.2118712315024734	-0.3752810765071282	-0.6353787693821741	-0.15482816337445712	0.7565197018217612	2.803	1.0566	0.0	0.0	0.0
2021-10-01T23:32:11.000000	-1.4335	-0.48722	0.45221	77.845	20.216	21.449	-1.482397424230521	-0.3079016970312398	0.45221	79.73549140912603	10.52530715680969	21.449	-1.482397424230521	-0.3079016970312398	0.64821	79.73549140912603	10.52530715680969	21.449	-0.902371705494624	-0.2118712315024734	-0.3752810765071282	-0.6353787693821741	-0.15482816337445712	0.7565197018217612	2.803	1.0566	0.0	0.0	0.0
2021-10-01T23:32:11.000000	-1.469	-0.49639	0.44251	75.178	19.247	20.317	-1.5187535258956324	-0.3126527781414785	0.44251	76.96985608260904	9.890396737363517	20.317	-1.5187535258956324	-0.3126527781414785	0.63851	76.96985608260904	9.890396737363517	20.317	-0.902371705494624	-0.2118712315024734	-0.3752810765071282	-0.6353787693821741	-0.15482816337445712	0.7565197018217612	2.803	1.0566	0.0	0.0	0.0
2021-10-01T23:32:11.000000	-1.5046	-0.50544	0.43298	72.797	18.385	19.308	-1.555194170419354	-0.31727251046010474	0.43298	74.50117641388249	9.326636421966837	19.308	-1.555194170419354	-0.31727251046010474	0.62898	74.50117641388249	9.326636421966837	19.308	-0.902371705494624	-0.2118712315024734	-0.3752810765071282	-0.6353787693821741	-0.15482816337445712	0.7565197018217612	2.803	1.0566	0.0	0.0	0.0
2021-10-01T23:32:11.000000	-1.5403	-0.5144	0.42359	70.652	17.614	18.43	-1.591723033706761	-0.32179066793079214	0.42359	72.27786868078353	8.824273282452875	18.43	-1.591723033706761	-0.32179066793079214	0.6195900000000001	72.27786868078353	8.824273282452875	18.43	-0.902371705494624	-0.2118712315024734	-0.3752810765071282	-0.6353787693821741	-0.15482816337445712	0.7565197018217612	2.803	1.0566	0.0	0.0	0.0
2021-10-01T23:32:11.000000	-1.5761	-0.52325	0.41433	68.698	16.916	17.678	-1.6283376651544699	-0.32618740125775814	0.41433	70.25306642475651	8.370956810230718	17.678	-1.6283376651544699	-0.32618740125775814	0.61033	70.25306642475651	8.370956810230718	17.678	-0.902371705494624	-0.2118712315024734	-0.3752810765071282	-0.6353787693821741	-0.15482816337445712	0.7565197018217612	2.803	1.0566	0.0	0.0	0.0
2021-10-01T23:32:11.000000	-1.6119	-0.53201	0.40517	66.897	16.28	17.047	-1.6649412688869523	-0.3304948127537034	0.40517	68.38770815195396	7.9604260390489845	17.047	-1.6649412688869523	-0.3304948127537034	0.60117	68.38770815195396	7.9604260390489845	17.047	-0.902371705494624	-0.2118712315024734	-0.3752810765071282	-0.6353787693821741	-0.15482816337445712	0.7565197018217612	2.803	1.0566	0.0	0.0	0.0
2021-10-01T23:32:11.000000	-1.6477	-0.54068	0.39607	65.217	15.694	16.522	-1.701533844904208	-0.3347129024186283	0.39607	66.64856462709388	7.584692356852097	16.522	-1.701533844904208	-0.3347129024186283	0.59207	66.64856462709388	7.584692356852097	16.522	-0.902371705494624	-0.2118712315024734	-0.3752810765071282	-0.6353787693821741	-0.15482816337445712	0.7565197018217612	2.803	1.0566	0.0	0.0	0.0
2021-10-01T23:32:11.000000	-1.6835	-0.54926	0.387	63.631	15.149	16.091	-1.7381153932062376	-0.3388416702525322	0.387	65.00773652934741	7.238131895105916	16.091	-1.7381153932062376	-0.3388416702525322	0.583	65.00773652934741	7.238131895105916	16.091	-0.902371705494624	-0.2118712315024734	-0.3752810765071282	-0.6353787693821741	-0.15482816337445712	0.7565197018217612	2.803	1.0566	0.0	0.0	0.0
2021-10-01T23:32:11.000000	-1.7194	-0.55776	0.37792	62.12	14.638	15.739	-1.7747863855736443	-0.3428787878863886	0.37792	63.44550931653704	6.916125473501082	15.739	-1.7747863855736443	-0.3428787878863886	0.57392	63.44550931653704	6.916125473501082	15.739	-0.902371705494624	-0.2118712315024734	-0.3752810765071282	-0.6353787693821741	-0.15482816337445712	0.7565197018217612	2.803	1.0566	0.0	0.0	0.0
2021-10-01T23:32:11.000000	-1.7553	-0.56618	0.36881	60.668	14.154	15.451	-1.8114475755275166	-0.3468365083371153	0.36881	61.945145840852604	6.613686321220679	15.451	-1.8114475755275166	-0.3468365083371153	0.56481	61.945145840852604	6.613686321220679	15.451	-0.902371705494624	-0.2118712315024734	-0.3752810765071282	-0.6353787693821741	-0.15482816337445712	0.7565197018217612	2.803	1.0566	0.0	0.0	0.0
2021-10-01T23:32:11.000000	-1.7912	-0.57451	0.35963	59.262	13.695	15.215	-1.848097737766162	-0.35070490695682144	0.35963	60.49349899969717	6.330422400885845	15.215	-1.848097737766162	-0.35070490695682144	0.5556300000000001	60.49349899969717	6.330422400885845	15.215	-0.902371705494624	-0.2118712315024734	-0.3752810765071282	-0.6353787693821741	-0.15482816337445712	0.7565197018217612	2.803	1.0566	0.0	0.0	0.0
2021-10-01T23:32:11.000000	-1.8271	-0.58276	0.35037	57.895	13.255	15.02	-1.8847380975912733	-0.3544939083933981	0.35037	59.08288635853183	6.061236634946149	15.02	-1.8847380975912733	-0.3544939083933981	0.54637	59.08288635853183	6.061236634946149	15.02	-0.902371705494624	-0.2118712315024734	-0.3752810765071282	-0.6353787693821741	-0.15482816337445712	0.7565197018217612	2.803	1.0566	0.0	0.0	0.0
2021-10-01T23:32:11.000000	-1.863	-0.59094	0.34101	56.559	12.834	14.855	-1.921369880304542	-0.35821343729473654	0.34101	57.705368199043626	5.807109264755046	14.855	-1.921369880304542	-0.35821343729473654	0.53701	57.705368199043626	5.807109264755046	14.855	-0.902371705494624	-0.2118712315024734	-0.3752810765071282	-0.6353787693821741	-0.15482816337445712	0.7565197018217612	2.803	1.0566	0.0	0.0	0.0
2021-10-01T23:32:11.000000	-1.8988	-0.59904	0.33153	55.249	12.428	14.713	-1.9578926141253639	-0.3618658220298636	0.33153	56.355492076610254	5.564683082001977	14.713	-1.9578926141253639	-0.3618658220298636	0.52753	56.355492076610254	5.564683082001977	14.713	-0.902371705494624	-0.2118712315024734	-0.3752810765071282	-0.6353787693821741	-0.15482816337445712	0.7565197018217612	2.803	1.0566	0.0	0.0	0.0
2021-10-01T23:32:11.000000	-1.9347	-0.60707	0.32191	53.961	12.035	14.588	-1.994506017313255	-0.36543648121283423	0.32191	55.02904307173685	5.332463277785434	14.588	-1.994506017313255	-0.36543648121283423	0.51791	55.02904307173685	5.332463277785434	14.588	-0.902371705494624	-0.2118712315024734	-0.3752810765071282	-0.6353787693821741	-0.15482816337445712	0.7565197018217612	2.803	1.0566	0.0	0.0	0.0
2021-10-01T23:32:11.000000	-1.9705	-0.61503	0.31215	52.689	11.655	14.477	-2.0310115969103912	-0.36894992087748474	0.31215	53.72006639568872	5.111185033120512	14.477	-2.0310115969103912	-0.36894992087748474	0.50815	53.72006639568872	5.111185033120512	14.477	-0.902371705494624	-0.2118712315024734	-0.3752810765071282	-0.6353787693821741	-0.15482816337445712	0.7565197018217612	2.803	1.0566	0.0	0.0	0.0
2021-10-01T23:32:11.000000	-2.0063	-0.62291	0.30223	51.43	11.285	14.375	-2.067507374093993	-0.3723839633590058	0.30223	52.42521706359096	4.898238544147404	14.375	-2.067507374093993	-0.3723839633590058	0.49823	52.42521706359096	4.898238544147404	14.375	-0.902371705494624	-0.2118712315024734	-0.3752810765071282	-0.6353787693821741	-0.15482816337445712	0.7565197018217612	2.803	1.0566	0.0	0.0	0.0
2021-10-01T23:32:11.000000	-2.042	-0.63073	0.29214	50.178	10.924	14.28	-2.1038965529885316	-0.375770710970098	0.29214	51.13841775653966	4.693366527092084	14.28	-2.1038965529885316	-0.375770710970098	0.48814	51.13841775653966	4.693366527092084	14.28	-0.902371705494624	-0.2118712315024734	-0.3752810765071282	-0.6353787693821741	-0.15482816337445712	0.7565197018217612	2.803	1.0566	0.0	0.0	0.0
2021-10-01T23:32:11.000000	-2.0778	-0.63847	0.28188	48.929	10.571	14.19	-2.140375175948448	-0.37906580838114246	0.28188	49.855576085209194	4.496066637842166	14.19	-2.140375175948448	-0.37906580838114246	0.47788	49.855576085209194	4.496066637842166	14.19	-0.902371705494624	-0.2118712315024734	-0.3752810765071282	-0.6353787693821741	-0.15482816337445712	0.7565197018217612	2.803	1.0566	0.0	0.0	0.0
2021-10-01T23:32:11.000000	-2.1134	-0.64616	0.27143	47.677	10.224	14.103	-2.1766491794420815	-0.38233578858656747	0.27143	48.57049220052645	4.305089127834507	14.103	-2.1766491794420815	-0.38233578858656747	0.46743	48.57049220052645	4.305089127834507	14.103	-0.902371705494624	-0.2118712315024734	-0.3752810765071282	-0.6353787693821741	-0.15482816337445712	0.7565197018217612	2.803	1.0566	0.0	0.0	0.0
2021-10-01T23:32:11.000000	-2.1491	-0.65377	0.26078	46.416	9.8819	14.017	-2.213012627001092	-0.3855141185919448	0.26078	47.27707653057064	4.120077466816172	14.017	-2.213012627001092	-0.3855141185919448	0.45678	47.27707653057064	4.120077466816172	14.017	-0.902371705494624	-0.2118712315024734	-0.3752810765071282	-0.6353787693821741	-0.15482816337445712	0.7565197018217612	2.803	1.0566	0.0	0.0	0.0
2021-10-01T23:32:11.000000	-2.1847	-0.66132	0.24992	45.139	9.5423	13.93	-2.24926947627104	-0.3886451537268932	0.24992	45.96808774941189	3.9395074504775494	13.93	-2.24926947627104	-0.3886451537268932	0.44592	45.96808774941189	3.9395074504775494	13.93	-0.902371705494624	-0.2118712315024734	-0.3752810765071282	-0.6353787693821741	-0.15482816337445712	0.7565197018217612	2.803	1.0566	0.0	0.0	0.0
2021-10-01T23:32:11.000000	-2.2202	-0.66881	0.23882	43.838	9.2038	13.84	-2.2854197272519254	-0.39172889399141275	0.23882	44.6354145965004	3.762969869467341	13.84	-2.2854197272519254	-0.39172889399141275	0.43482	44.6354145965004	3.762969869467341	13.84	-0.902371705494624	-0.2118712315024734	-0.3752810765071282	-0.6353787693821741	-0.15482816337445712	0.7565197018217612	2.803	1.0566	0.0	0.0	0.0
2021-10-01T23:32:11.000000	-2.2557	-0.67623	0.22749	42.505	8.8649	13.745	-2.3215614011209675	-0.39474316172069407	0.22749	43.27093355826944	3.5899562679553236	13.745	-2.3215614011209675	-0.39474316172069407	0.42349000000000003	43.27093355826944	3.5899562679553236	13.745	-0.902371705494624	-0.2118712315024734	-0.3752810765071282	-0.6353787693821741	-0.15482816337445712	0.7565197018217612	2.803	1.0566	0.0	0.0	0.0
2021-10-01T23:32:11.000000	-2.2911	-0.68359	0.2159	41.131	8.5236	13.642	-2.3575964767009467	-0.3977101345795464	0.2159	41.86546739127858	3.4195844878859036	13.642	-2.3575964767009467	-0.3977101345795464	0.41190000000000004	41.86546739127858	3.4195844878859036	13.642	-0.902371705494624	-0.2118712315024734	-0.3752810765071282	-0.6353787693821741	-0.15482816337445712	0.7565197018217612	2.803	1.0566	0.0	0.0	0.0
2021-10-01T23:32:11.000000	-2.3264	-0.69088	0.20403	39.703	8.1777	13.529	-2.393523728690172	-0.4006198879200788	0.20403	40.40584448689708	3.251263998922391	13.529	-2.393523728690172	-0.4006198879200788	0.40003	40.40584448689708	3.251263998922391	13.529	-0.902371705494624	-0.2118712315024734	-0.3752810765071282	-0.6353787693821741	-0.15482816337445712	0.7565197018217612	2.803	1.0566	0.0	0.0	0.0
2021-10-01T23:32:11.000000	-2.3616	-0.69812	0.19185	38.21	7.8248	13.405	-2.429345607692026	-0.4034922710380734	0.19185	38.880853660038596	3.0839607174319124	13.405	-2.429345607692026	-0.4034922710380734	0.38785000000000003	38.880853660038596	3.0839607174319124	13.405	-0.902371705494624	-0.2118712315024734	-0.3752810765071282	-0.6353787693821741	-0.15482816337445712	0.7565197018217612	2.803	1.0566	0.0	0.0	0.0
2021-10-01T23:32:11.000000	-2.3967	-0.70529	0.17933	36.634	7.4617	13.268	-2.465059663103125	-0.4063074346377481	0.17933	37.27223844795761	2.9167042991345715	13.268	-2.465059663103125	-0.4063074346377481	0.37533	37.27223844795761	2.9167042991345715	13.268	-0.902371705494624	-0.2118712315024734	-0.3752810765071282	-0.6353787693821741	-0.15482816337445712	0.7565197018217612	2.803	1.0566	0.0	0.0	0.0
2021-10-01T23:32:11.000000	-2.4317	-0.7124	0.16644	34.954	7.0845	13.116	-2.5006671202251614	-0.4090753033669939	0.16644	35.55867922242283	2.7481972649056363	13.116	-2.5006671202251614	-0.4090753033669939	0.36244	35.55867922242283	2.7481972649056363	13.116	-0.902371705494624	-0.2118712315024734	-0.3752810765071282	-0.6353787693821741	-0.15482816337445712	0.7565197018217612	2.803	1.0566	0.0	0.0	0.0
2021-10-01T23:32:11.000000	-2.4666	-0.71945	0.1531	33.139	6.6875	12.948	-2.536167979058135	-0.4117958772258108	0.1531	33.708711153007236	2.5765810006917897	12.948	-2.536167979058135	-0.4117958772258108	0.3491	33.708711153007236	2.5765810006917897	12.948	-0.902371705494624	-0.2118712315024734	-0.3752810765071282	-0.6353787693821741	-0.15482816337445712	0.7565197018217612	2.803	1.0566	0.0	0.0	0.0
2021-10-01T23:32:11.000000	-2.5012	-0.72643	0.13924	31.151	6.2631	12.766	-2.57136252134253	-0.4144837376001441	0.13924	31.683689348438524	2.398968920524666	12.766	-2.57136252134253	-0.4144837376001441	0.33524	31.683689348438524	2.398968920524666	12.766	-0.902371705494624	-0.2118712315024734	-0.3752810765071282	-0.6353787693821741	-0.15482816337445712	0.7565197018217612	2.803	1.0566	0.0	0.0	0.0
2021-10-01T23:32:11.000000	-2.5356	-0.73334	0.12474	28.93	5.7999	12.569	-2.6063499935572594	-0.41712663147307566	0.12474	29.42266907744091	2.211398735959263	12.569	-2.6063499935572594	-0.41712663147307566	0.32074	29.42266907744091	2.211398735959263	12.569	-0.902371705494624	-0.2118712315024734	-0.3752810765071282	-0.6353787693821741	-0.15482816337445712	0.7565197018217612	2.803	1.0566	0.0	0.0	0.0
2021-10-01T23:32:11.000000	-2.5697	-0.74016	0.1094	26.391	5.2804	12.359	-2.641028698620026	-0.41971696256574137	0.1094	26.839146554978633	2.0069173775665172	12.359	-2.641028698620026	-0.41971696256574137	0.3054	26.839146554978633	2.0069173775665172	12.359	-0.902371705494624	-0.2118712315024734	-0.3752810765071282	-0.6353787693821741	-0.15482816337445712	0.7565197018217612	2.803	1.0566	0.0	0.0	0.0
2021-10-01T23:32:11.000000	-2.6032	-0.74686	0.092917	23.394	4.6765	12.138	-2.67509722118902	-0.42226171598522216	0.092917	23.79073361282106	1.7747908084577446	12.138	-2.67509722118902	-0.42226171598522216	0.288917	23.79073361282106	1.7747908084577446	12.138	-0.902371705494624	-0.2118712315024734	-0.3752810765071282	-0.6353787693821741	-0.15482816337445712	0.7565197018217612	2.803	1.0566	0.0	0.0	0.0
2021-10-01T23:32:11.000000	-2.6251	-0.75124	0.081026	21.03	4.2044	11.987	-2.697368882211735	-0.4239253010564649	0.081026	21.386700358473778	1.5959095014622817	11.987	-2.697368882211735	-0.4239253010564649	0.277026	21.386700358473778	1.5959095014622817	11.987	-0.902371705494624	-0.2118712315024734	-0.3752810765071282	-0.6353787693821741	-0.15482816337445712	0.7565197018217612	2.803	1.0566	0.0	0.0	0.0
2021-10-01T23:32:11.000000	-2.6465	-0.75551	0.068098	18.245	3.6499	11.835	-2.719130832521281	-0.42554098008549585	0.068098	18.55474294196695	1.3868342970692789	11.835	-2.719130832521281	-0.42554098008549585	0.264098	18.55474294196695	1.3868342970692789	11.835	-0.902371705494624	-0.2118712315024734	-0.3752810765071282	-0.6353787693821741	-0.15482816337445712	0.7565197018217612	2.803	1.0566	0.0	0.0	0.0
2021-10-01T23:32:11.000000	-2.6602	-0.75825	0.058675	16.064	3.216	11.734	-2.733063332795765	-0.42658167028988053	0.058675	16.33701139649113	1.223442124057749	11.734	-2.733063332795765	-0.42658167028988053	0.254675	16.33701139649113	1.223442124057749	11.734	-0.902371705494624	-0.2118712315024734	-0.3752810765071282	-0.6353787693821741	-0.15482816337445712	0.7565197018217612	2.803	1.0566	0.0	0.0	0.0
2021-10-01T23:32:11.000000	-2.6733	-0.76087	0.048351	13.527	2.7106	11.637	-2.746385650576476	-0.4275767828210806	0.048351	13.75720147899256	1.0327094588532089	11.637	-2.746385650576476	-0.4275767828210806	0.244351	13.75720147899256	1.0327094588532089	11.637	-0.902371705494624	-0.2118712315024734	-0.3752810765071282	-0.6353787693821741	-0.15482816337445712	0.7565197018217612	2.803	1.0566	0.0	0.0	0.0
2021-10-01T23:32:11.000000	-2.6853	-0.76328	0.036769	10.502	2.1069	11.546	-2.758590525753628	-0.42849826093266635	0.036769	10.681024028773505	0.8042122274393706	11.546	-2.758590525753628	-0.42849826093266635	0.232769	10.681024028773505	0.8042122274393706	11.546	-0.902371705494624	-0.2118712315024734	-0.3752810765071282	-0.6353787693821741	-0.15482816337445712	0.7565197018217612	2.803	1.0566	0.0	0.0	0.0
2021-10-01T23:32:11.000000	-2.6954	-0.7653	0.023413	6.8095	1.3676	11.469	-2.7688619310654743	-0.42926548509794277	0.023413	6.925761240876678	0.5229256585503681	11.469	-2.7688619310654743	-0.42926548509794277	0.219413	6.925761240876678	0.5229256585503681	11.469	-0.902371705494624	-0.2118712315024734	-0.3752810765071282	-0.6353787693821741	-0.15482816337445712	0.7565197018217612	2.803	1.0566	0.0	0.0	0.0
2021-10-01T23:32:11.000000	-2.7016	-0.76655	0.007863	2.3133	0.46496	11.421	-2.7751683754694874	-0.4297463790354094	0.007863	2.3528404241310112	0.17800738797870852	11.421	-2.7751683754694874	-0.4297463790354094	0.20386300000000002	2.3528404241310112	0.17800738797870852	11.421	-0.902371705494624	-0.2118712315024734	-0.3752810765071282	-0.6353787693821741	-0.15482816337445712	0.7565197018217612	2.803	1.0566	0.0	0.0	0.0
2021-10-01T23:32:11.000000	-2.7014	-0.76651	-0.0088792	-2.6112	-0.52482	11.422	-2.774964981304896	-0.4297311864776813	-0.0088792	-2.6558303407366886	-0.2009145928558813	11.422	-2.774964981304896	-0.4297311864776813	0.1871208	-2.6558303407366886	-0.2009145928558813	11.422	-0.902371705494624	-0.2118712315024734	-0.3752810765071282	-0.6353787693821741	-0.15482816337445712	0.7565197018217612	2.803	1.0566	0.0	0.0	0.0
2021-10-01T23:32:11.000000	-2.6948	-0.7652	-0.024299	-7.06	-1.4178	11.473	-2.7682541991750846	-0.4292397567205403	-0.024299	-7.1805246850438325	-0.5420535835839057	11.473	-2.7682541991750846	-0.4292397567205403	0.171701	-7.1805246850438325	-0.5420535835839057	11.473	-0.902371705494624	-0.2118712315024734	-0.3752810765071282	-0.6353787693821741	-0.15482816337445712	0.7565197018217612	2.803	1.0566	0.0	0.0	0.0
2021-10-01T23:32:11.000000	-2.6846	-0.76314	-0.037528	-10.706	-2.1476	11.551	-2.75787864617756	-0.42844508698061756	-0.037528	-10.888473823639414	-0.8196093898432677	11.551	-2.75787864617756	-0.42844508698061756	0.158472	-10.888473823639414	-0.8196093898432677	11.551	-0.902371705494624	-0.2118712315024734	-0.3752810765071282	-0.6353787693821741	-0.15482816337445712	0.7565197018217612	2.803	1.0566	0.0	0.0	0.0
2021-10-01T23:32:11.000000	-2.6594	-0.75809	-0.059278	-16.208	-3.2446	11.741	-2.732249756137401	-0.42652090005896764	-0.059278	-16.483430688962816	-1.2341822726642613	11.741	-2.732249756137401	-0.42652090005896764	0.136722	-16.483430688962816	-1.2341822726642613	11.741	-0.902371705494624	-0.2118712315024734	-0.3752810765071282	-0.6353787693821741	-0.15482816337445712	0.7565197018217612	2.803	1.0566	0.0	0.0	0.0
2021-10-01T23:32:11.000000	-2.6314	-0.7525	-0.077371	-20.266	-4.0522	11.943	-2.703775798396352	-0.42440386662490454	-0.077371	-20.609808167837635	-1.5384694098138603	11.943	-2.703775798396352	-0.42440386662490454	0.11862900000000001	-20.609808167837635	-1.5384694098138603	11.943	-0.902371705494624	-0.2118712315024734	-0.3752810765071282	-0.6353787693821741	-0.15482816337445712	0.7565197018217612	2.803	1.0566	0.0	0.0	0.0
2021-10-01T23:32:11.000000	-2.6023	-0.74668	-0.093388	-23.484	-4.6945	12.145	-2.67418194744836	-0.42219334947544507	-0.093388	-23.88226098688702	-1.7816274594354535	12.145	-2.67418194744836	-0.42219334947544507	0.10261200000000001	-23.88226098688702	-1.7816274594354535	12.145	-0.902371705494624	-0.2118712315024734	-0.3752810765071282	-0.6353787693821741	-0.15482816337445712	0.7565197018217612	2.803	1.0566	0.0	0.0	0.0
2021-10-01T23:32:11.000000	-2.5725	-0.74072	-0.10807	-26.16	-5.2335	12.341	-2.6438762169243	-0.4199296583739368	-0.10807	-26.604140523757593	-1.9886752480380117	12.341	-2.6438762169243	-0.4199296583739368	0.08793000000000001	-26.604140523757593	-1.9886752480380117	12.341	-0.902371705494624	-0.2118712315024734	-0.3752810765071282	-0.6353787693821741	-0.15482816337445712	0.7565197018217612	2.803	1.0566	0.0	0.0	0.0
2021-10-01T23:32:11.000000	-2.5423	-0.73467	-0.12183	-28.464	-5.7037	12.529	-2.6131624727693663	-0.4176256575090807	-0.12183	-28.948393083436315	-2.1730226820850995	12.529	-2.6131624727693663	-0.4176256575090807	0.07417000000000001	-28.948393083436315	-2.1730226820850995	12.529	-0.902371705494624	-0.2118712315024734	-0.3752810765071282	-0.6353787693821741	-0.15482816337445712	0.7565197018217612	2.803	1.0566	0.0	0.0	0.0
2021-10-01T23:32:11.000000	-2.5118	-0.72855	-0.13488	-30.499	-6.1261	12.707	-2.5821424120658536	-0.4152889431597411	-0.13488	-31.01981567275523	-2.342890914722408	12.707	-2.5821424120658536	-0.4152889431597411	0.06112000000000001	-31.01981567275523	-2.342890914722408	12.707	-0.902371705494624	-0.2118712315024734	-0.3752810765071282	-0.6353787693821741	-0.15482816337445712	0.7565197018217612	2.803	1.0566	0.0	0.0	0.0
2021-10-01T23:32:11.000000	-2.4811	-0.72237	-0.14739	-32.334	-6.5144	12.874	-2.5509165065943664	-0.4129171869568907	-0.14739	-32.888567025481315	-2.5034221318872727	12.874	-2.5509165065943664	-0.4129171869568907	0.048610000000000014	-32.888567025481315	-2.5034221318872727	12.874	-0.902371705494624	-0.2118712315024734	-0.3752810765071282	-0.6353787693821741	-0.15482816337445712	0.7565197018217612	2.803	1.0566	0.0	0.0	0.0
2021-10-01T23:32:11.000000	-2.4502	-0.71613	-0.15945	-34.014	-6.8777	13.029	-2.519484756354905	-0.41051038890053004	-0.15945	-34.60042308166447	-2.6581339055474595	13.029	-2.519484756354905	-0.41051038890053004	0.03655	-34.60042308166447	-2.6581339055474595	13.029	-0.902371705494624	-0.2118712315024734	-0.3752810765071282	-0.6353787693821741	-0.15482816337445712	0.7565197018217612	2.803	1.0566	0.0	0.0	0.0
2021-10-01T23:32:11.000000	-2.4191	-0.70985	-0.17114	-35.573	-7.2225	13.172	-2.487849611950852	-0.4080883982864409	-0.17114	-36.18992409023439	-2.809311231080035	13.172	-2.487849611950852	-0.4080883982864409	0.02486000000000002	-36.18992409023439	-2.809311231080035	13.172	-0.902371705494624	-0.2118712315024734	-0.3752810765071282	-0.6353787693821741	-0.15482816337445712	0.7565197018217612	2.803	1.0566	0.0	0.0	0.0
2021-10-01T23:32:11.000000	-2.388	-0.70351	-0.18249	-37.036	-7.5535	13.303	-2.4562071157366483	-0.40560685978500466	-0.18249	-37.68245756271422	-2.958555438764292	13.303	-2.4562071157366483	-0.40560685978500466	0.013509999999999994	-37.68245756271422	-2.958555438764292	13.303	-0.902371705494624	-0.2118712315024734	-0.3752810765071282	-0.6353787693821741	-0.15482816337445712	0.7565197018217612	2.803	1.0566	0.0	0.0	0.0
2021-10-01T23:32:11.000000	-2.3567	-0.69712	-0.19356	-38.422	-7.8742	13.423	-2.4243600000561623	-0.40310020407794905	-0.19356	-39.09730918568934	-3.1070120821476817	13.423	-2.4243600000561623	-0.40310020407794905	0.0024399999999999977	-39.09730918568934	-3.1070120821476817	13.423	-0.902371705494624	-0.2118712315024734	-0.3752810765071282	-0.6353787693821741	-0.15482816337445712	0.7565197018217612	2.803	1.0566	0.0	0.0	0.0
2021-10-01T23:32:11.000000	-2.3254	-0.69069	-0.20436	-39.743	-8.1872	13.533	-2.3925079831689087	-0.40055384977932873	-0.20436	-40.44670711506905	-3.2557912076517184	13.533	-2.3925079831689087	-0.40055384977932873	-0.008360000000000006	-40.44670711506905	-3.2557912076517184	13.533	-0.902371705494624	-0.2118712315024734	-0.3752810765071282	-0.6353787693821741	-0.15482816337445712	0.7565197018217612	2.803	1.0566	0.0	0.0	0.0
2021-10-01T23:32:11.000000	-2.294	-0.6842	-0.21492	-41.013	-8.4948	13.633	-2.3605493679925917	-0.39796020061027954	-0.21492	-41.74482767729013	-3.405460061922822	13.633	-2.3605493679925917	-0.39796020061027954	-0.018919999999999992	-41.74482767729013	-3.405460061922822	13.633	-0.902371705494624	-0.2118712315024734	-0.3752810765071282	-0.6353787693821741	-0.15482816337445712	0.7565197018217612	2.803	1.0566	0.0	0.0	0.0
2021-10-01T23:32:11.000000	-2.2626	-0.67767	-0.22525	-42.241	-8.7986	13.725	-2.3285858516095077	-0.39532685284966557	-0.22525	-43.00079910372534	-3.556503817100941	13.725	-2.3285858516095077	-0.39532685284966557	-0.029249999999999998	-43.00079910372534	-3.556503817100941	13.725	-0.902371705494624	-0.2118712315024734	-0.3752810765071282	-0.6353787693821741	-0.15482816337445712	0.7565197018217612	2.803	1.0566	0.0	0.0	0.0
2021-10-01T23:32:11.000000	-2.2311	-0.67108	-0.23538	-43.434	-9.1003	13.812	-2.2965157369373617	-0.3926462102186227	-0.23538	-44.22177694918612	-3.7097519521432982	13.812	-2.2965157369373617	-0.3926462102186227	-0.03938	-44.22177694918612	-3.7097519521432982	13.812	-0.902371705494624	-0.2118712315024734	-0.3752810765071282	-0.6353787693821741	-0.15482816337445712	0.7565197018217612	2.803	1.0566	0.0	0.0	0.0
2021-10-01T23:32:11.000000	-2.1995	-0.66445	-0.24532	-44.6	-9.4011	13.893	-2.2643414745795356	-0.3899381220129334	-0.24532	-45.41584796818843	-3.865415183443373	13.893	-2.2643414745795356	-0.3899381220129334	-0.04932	-45.41584796818843	-3.865415183443373	13.893	-0.902371705494624	-0.2118712315024734	-0.3752810765071282	-0.6353787693821741	-0.15482816337445712	0.7565197018217612	2.803	1.0566	0.0	0.0	0.0
2021-10-01T23:32:11.000000	-2.1679	-0.65777	-0.25507	-45.744	-9.7022	13.971	-2.232161085713251	-0.3871804105677881	-0.25507	-46.58812152088089	-4.0240718179022	13.971	-2.232161085713251	-0.3871804105677881	-0.05907000000000001	-46.58812152088089	-4.0240718179022	13.971	-0.902371705494624	-0.2118712315024734	-0.3752810765071282	-0.6353787693821741	-0.15482816337445712	0.7565197018217612	2.803	1.0566	0.0	0.0	0.0
2021-10-01T23:32:11.000000	-2.1362	-0.65103	-0.26464	-46.873	-10.005	14.048	-2.199874098557903	-0.38437540425221406	-0.26464	-47.74571640302418	-4.186253595040268	14.048	-2.199874098557903	-0.38437540425221406	-0.06863999999999998	-47.74571640302418	-4.186253595040268	14.048	-0.902371705494624	-0.2118712315024734	-0.3752810765071282	-0.6353787693821741	-0.15482816337445712	0.7565197018217612	2.803	1.0566	0.0	0.0	0.0
2021-10-01T23:32:11.000000	-2.1045	-0.64425	-0.27406	-47.99	-10.311	14.124	-2.167582210195788	-0.38153069934507516	-0.27406	-48.891793804239434	-4.353081621533701	14.124	-2.167582210195788	-0.38153069934507516	-0.07806000000000002	-48.891793804239434	-4.353081621533701	14.124	-0.902371705494624	-0.2118712315024734	-0.3752810765071282	-0.6353787693821741	-0.15482816337445712	0.7565197018217612	2.803	1.0566	0.0	0.0	0.0
2021-10-01T23:32:11.000000	-2.0728	-0.63741	-0.28331	-49.102	-10.62	14.202	-2.135282970023522	-0.37862644655058925	-0.28331	-50.03327647201663	-4.523499693240404	14.202	-2.135282970023522	-0.37862644655058925	-0.08731	-50.03327647201663	-4.523499693240404	14.202	-0.902371705494624	-0.2118712315024734	-0.3752810765071282	-0.6353787693821741	-0.15482816337445712	0.7565197018217612	2.803	1.0566	0.0	0.0	0.0
2021-10-01T23:32:11.000000	-2.0411	-0.63051	-0.29242	-50.212	-10.934	14.283	-2.102976378041105	-0.37566264586875614	-0.29242	-51.17338686106152	-4.699125149231064	14.283	-2.102976378041105	-0.37566264586875614	-0.09642	-51.17338686106152	-4.699125149231064	14.283	-0.902371705494624	-0.2118712315024734	-0.3752810765071282	-0.6353787693821741	-0.15482816337445712	0.7565197018217612	2.803	1.0566	0.0	0.0	0.0
2021-10-01T23:32:11.000000	-2.0093	-0.62357	-0.30139	-51.325	-11.255	14.367	-2.0705656383730093	-0.37267139961227647	-0.30139	-52.31733235565804	-4.881330268238008	14.367	-2.0705656383730093	-0.37267139961227647	-0.10538999999999998	-52.31733235565804	-4.881330268238008	14.367	-0.902371705494624	-0.2118712315024734	-0.3752810765071282	-0.6353787693821741	-0.15482816337445712	0.7565197018217612	2.803	1.0566	0.0	0.0	0.0
2021-10-01T23:32:11.000000	-1.9775	-0.61657	-0.31023	-52.443	-11.582	14.456	-2.0381475468947623	-0.3696206054684499	-0.31023	-53.46697535521524	-5.068877525133753	14.456	-2.0381475468947623	-0.3696206054684499	-0.11423	-53.46697535521524	-5.068877525133753	14.456	-0.902371705494624	-0.2118712315024734	-0.3752810765071282	-0.6353787693821741	-0.15482816337445712	0.7565197018217612	2.803	1.0566	0.0	0.0	0.0
2021-10-01T23:32:11.000000	-1.9456	-0.60951	-0.31894	-53.57	-11.918	14.553	-2.005622857127452	-0.3665225164541944	-0.31894	-54.62665330939715	-5.264254193608917	14.553	-2.005622857127452	-0.3665225164541944	-0.12294	-54.62665330939715	-5.264254193608917	14.553	-0.902371705494624	-0.2118712315024734	-0.3752810765071282	-0.6353787693821741	-0.15482816337445712	0.7565197018217612	2.803	1.0566	0.0	0.0	0.0
2021-10-01T23:32:11.000000	-1.9138	-0.6024	-0.32753	-54.71	-12.262	14.659	-1.9731912873305952	-0.36336255118356464	-0.32753	-55.80021354719106	-5.465977688197659	14.659	-1.9731912873305952	-0.36336255118356464	-0.13152999999999998	-55.80021354719106	-5.465977688197659	14.659	-0.902371705494624	-0.2118712315024734	-0.3752810765071282	-0.6353787693821741	-0.15482816337445712	0.7565197018217612	2.803	1.0566	0.0	0.0	0.0
2021-10-01T23:32:11.000000	-1.8819	-0.59523	-0.33602	-55.864	-12.617	14.777	-1.940653119244675	-0.3601552910425061	-0.33602	-56.98901612389364	-5.676902873098153	14.777	-1.940653119244675	-0.3601552910425061	-0.14001999999999998	-56.98901612389364	-5.676902873098153	14.777	-0.902371705494624	-0.2118712315024734	-0.3752810765071282	-0.6353787693821741	-0.15482816337445712	0.7565197018217612	2.803	1.0566	0.0	0.0	0.0
2021-10-01T23:32:11.000000	-1.85	-0.588	-0.3444	-57.038	-12.984	14.911	-1.9081075993486043	-0.35688848301410026	-0.3444	-58.19913835840878	-5.897287032084415	14.911	-1.9081075993486043	-0.35688848301410026	-0.14839999999999998	-58.19913835840878	-5.897287032084415	14.911	-0.902371705494624	-0.2118712315024734	-0.3752810765071282	-0.6353787693821741	-0.15482816337445712	0.7565197018217612	2.803	1.0566	0.0	0.0	0.0
2021-10-01T23:32:11.000000	-1.8181	-0.58071	-0.35269	-58.233	-13.363	15.065	-1.8755547276423825	-0.35356212709834745	-0.35269	-59.431572715525604	-6.12700763498727	15.065	-1.8755547276423825	-0.35356212709834745	-0.15669	-59.431572715525604	-6.12700763498727	15.065	-0.902371705494624	-0.2118712315024734	-0.3752810765071282	-0.6353787693821741	-0.15482816337445712	0.7565197018217612	2.803	1.0566	0.0	0.0	0.0
2021-10-01T23:32:11.000000	-1.7862	-0.57336	-0.36091	-59.454	-13.757	15.245	-1.8429945041260098	-0.35017622329524756	-0.36091	-60.69164910969724	-6.3684294253281575	15.245	-1.8429945041260098	-0.35017622329524756	-0.16491	-60.69164910969724	-6.3684294253281575	15.245	-0.902371705494624	-0.2118712315024734	-0.3752810765071282	-0.6353787693821741	-0.15482816337445712	0.7565197018217612	2.803	1.0566	0.0	0.0	0.0
2021-10-01T23:32:11.000000	-1.7543	-0.56595	-0.36906	-60.707	-14.167	15.459	-1.810426928799486	-0.3467307716048006	-0.36906	-61.985444859827595	-6.621809686881103	15.459	-1.810426928799486	-0.3467307716048006	-0.17306	-61.985444859827595	-6.621809686881103	15.459	-0.902371705494624	-0.2118712315024734	-0.3752810765071282	-0.6353787693821741	-0.15482816337445712	0.7565197018217612	2.803	1.0566	0.0	0.0	0.0
2021-10-01T23:32:11.000000	-1.7224	-0.55847	-0.37716	-61.996	-14.596	15.713	-1.7778507763611195	-0.3432158473791152	-0.37716	-63.31729741558068	-6.889635693336731	15.713	-1.7778507763611195	-0.3432158473791152	-0.18116	-63.31729741558068	-6.889635693336731	15.713	-0.902371705494624	-0.2118712315024734	-0.3752810765071282	-0.6353787693821741	-0.15482816337445712	0.7565197018217612	2.803	1.0566	0.0	0.0	0.0
2021-10-01T23:32:11.000000	-1.6905	-0.55093	-0.38523	-63.331	-15.047	16.017	-1.7452672721126021	-0.3396413752660828	-0.38523	-64.69749901535525	-7.173659537370572	16.017	-1.7452672721126021	-0.3396413752660828	-0.18923	-64.69749901535525	-7.173659537370572	16.017	-0.902371705494624	-0.2118712315024734	-0.3752810765071282	-0.6353787693821741	-0.15482816337445712	0.7565197018217612	2.803	1.0566	0.0	0.0	0.0
2021-10-01T23:32:11.000000	-1.6587	-0.54332	-0.39329	-64.722	-15.524	16.381	-1.712774437231154	-0.33598517760089386	-0.39329	-66.13646442771918	-7.4766257764472766	16.381	-1.712774437231154	-0.33598517760089386	-0.19728999999999997	-66.13646442771918	-7.4766257764472766	16.381	-0.902371705494624	-0.2118712315024734	-0.3752810765071282	-0.6353787693821741	-0.15482816337445712	0.7565197018217612	2.803	1.0566	0.0	0.0	0.0
2021-10-01T23:32:11.000000	-1.6268	-0.53564	-0.40137	-66.183	-16.03	16.816	-1.6801737787589508	-0.3322717604173847	-0.40137	-67.64845575022771	-7.799796382565644	16.816	-1.6801737787589508	-0.3322717604173847	-0.20537	-67.64845575022771	-7.799796382565644	16.816	-0.902371705494624	-0.2118712315024734	-0.3752810765071282	-0.6353787693821741	-0.15482816337445712	0.7565197018217612	2.803	1.0566	0.0	0.0	0.0
2021-10-01T23:32:11.000000	-1.595	-0.52789	-0.40948	-67.73	-16.574	17.33	-1.6476637896538169	-0.32847661768171915	-0.40948	-69.25045519102936	-8.150143056120825	17.33	-1.6476637896538169	-0.32847661768171915	-0.21348	-69.25045519102936	-8.150143056120825	17.33	-0.902371705494624	-0.2118712315024734	-0.3752810765071282	-0.6353787693821741	-0.15482816337445712	0.7565197018217612	2.803	1.0566	0.0	0.0	0.0
2021-10-01T23:32:11.000000	-1.5632	-0.52007	-0.41766	-69.383	-17.16	17.935	-1.6151452234368402	-0.32461200241081534	-0.41766	-70.96280216658324	-8.529185052885637	17.935	-1.6151452234368402	-0.32461200241081534	-0.22165999999999997	-70.96280216658324	-8.529185052885637	17.935	-0.902371705494624	-0.2118712315024734	-0.3752810765071282	-0.6353787693821741	-0.15482816337445712	0.7565197018217612	2.803	1.0566	0.0	0.0	0.0
2021-10-01T23:32:11.000000	-1.5314	-0.51217	-0.42592	-71.167	-17.799	18.637	-1.582616854806329	-0.3206679899567818	-0.42592	-72.81165612847835	-8.944776231310824	18.637	-1.582616854806329	-0.3206679899567818	-0.22992	-72.81165612847835	-8.944776231310824	18.637	-0.902371705494624	-0.2118712315024734	-0.3752810765071282	-0.6353787693821741	-0.15482816337445712	0.7565197018217612	2.803	1.0566	0.0	0.0	0.0
2021-10-01T23:32:11.000000	-1.4997	-0.50419	-0.43429	-73.111	-18.499	19.44	-1.550177930241195	-0.3166323273027008	-0.43429	-74.82677879695252	-9.401302934803045	19.44	-1.550177930241195	-0.3166323273027008	-0.23829	-74.82677879695252	-9.401302934803045	19.44	-0.902371705494624	-0.2118712315024734	-0.3752810765071282	-0.6353787693821741	-0.15482816337445712	0.7565197018217612	2.803	1.0566	0.0	0.0	0.0
2021-10-01T23:32:11.000000	-1.4681	-0.49614	-0.44277	-75.246	-19.271	20.346	-1.51782967504313	-0.3125149390964631	-0.44277	-77.04028441232948	-9.905883840797953	20.346	-1.51782967504313	-0.3125149390964631	-0.24677	-77.04028441232948	-9.905883840797953	20.346	-0.902371705494624	-0.2118712315024734	-0.3752810765071282	-0.6353787693821741	-0.15482816337445712	0.7565197018217612	2.803	1.0566	0.0	0.0	0.0
2021-10-01T23:32:11.000000	-1.4365	-0.48799	-0.45139	-77.61	-20.13	21.35	-1.485469166828147	-0.3082983044113136	-0.45139	-79.49172458913347	-10.468749774703376	21.35	-1.485469166828147	-0.3082983044113136	-0.25539	-79.49172458913347	-10.468749774703376	21.35	-0.902371705494624	-0.2118712315024734	-0.3752810765071282	-0.6353787693821741	-0.15482816337445712	0.7565197018217612	2.803	1.0566	0.0	0.0	0.0
2021-10-01T23:32:11.000000	-1.4049	-0.47976	-0.46014	-80.239	-21.087	22.441	-1.453098856199629	-0.3040022725430347	-0.46014	-82.21817589163376	-11.096406763109062	22.441	-1.453098856199629	-0.3040022725430347	-0.26414	-82.21817589163376	-11.096406763109062	22.441	-0.902371705494624	-0.2118712315024734	-0.3752810765071282	-0.6353787693821741	-0.15482816337445712	0.7565197018217612	2.803	1.0566	0.0	0.0	0.0
2021-10-01T23:32:11.000000	-1.3734	-0.47143	-0.46901	-83.177	-22.159	23.603	-1.4208155390331048	-0.2995947411789256	-0.46901	-85.26538978342766	-11.80033537998599	23.603	-1.4208155390331048	-0.2995947411789256	-0.27301	-85.26538978342766	-11.80033537998599	23.603	-0.902371705494624	-0.2118712315024734	-0.3752810765071282	-0.6353787693821741	-0.15482816337445712	0.7565197018217612	2.803	1.0566	0.0	0.0	0.0
2021-10-01T23:32:11.000000	-1.342	-0.463	-0.47798	-86.464	-23.359	24.813	-1.3886192153285744	-0.29507571031898633	-0.47798	-88.67465774827929	-12.588536460825406	24.813	-1.3886192153285744	-0.29507571031898633	-0.28198	-88.67465774827929	-12.588536460825406	24.813	-0.902371705494624	-0.2118712315024734	-0.3752810765071282	-0.6353787693821741	-0.15482816337445712	0.7565197018217612	2.803	1.0566	0.0	0.0	0.0
2021-10-01T23:32:11.000000	-1.3106	-0.45446	-0.48702	-90.144	-24.705	26.044	-1.3564094133054336	-0.2904475083322441	-0.48702	-92.49185377995516	-13.473483044387404	26.044	-1.3564094133054336	-0.2904475083322441	-0.29102	-92.49185377995516	-13.473483044387404	26.044	-0.902371705494624	-0.2118712315024734	-0.3752810765071282	-0.6353787693821741	-0.15482816337445712	0.7565197018217612	2.803	1.0566	0.0	0.0	0.0
2021-10-01T23:32:11.000000	-1.2793	-0.44581	-0.49608	-94.261	-26.212	27.261	-1.3242853794425948	-0.2856978822017806	-0.49608	-96.7624842817142	-14.464670775064748	27.261	-1.3242853794425948	-0.2856978822017806	-0.30008	-96.7624842817142	-14.464670775064748	27.261	-0.902371705494624	-0.2118712315024734	-0.3752810765071282	-0.6353787693821741	-0.15482816337445712	0.7565197018217612	2.803	1.0566	0.0	0.0	0.0
2021-10-01T23:32:11.000000	-1.248	-0.43704	-0.50512	-98.857	-27.898	28.427	-1.292146641959454	-0.28082916029662286	-0.50512	-101.5304383177447	-15.574817751955893	28.427	-1.292146641959454	-0.28082916029662286	-0.30912	-101.5304383177447	-15.574817751955893	28.427	-0.902371705494624	-0.2118712315024734	-0.3752810765071282	-0.6353787693821741	-0.15482816337445712	0.7565197018217612	2.803	1.0566	0.0	0.0	0.0
2021-10-01T23:32:11.000000	-1.2167	-0.42814	-0.51407	-103.98	-29.781	29.5	-1.2599919755543194	-0.2758314179688798	-0.51407	-106.84555974096959	-16.815906893144223	29.5	-1.2599919755543194	-0.2758314179688798	-0.31807	-106.84555974096959	-16.815906893144223	29.5	-0.902371705494624	-0.2118712315024734	-0.3752810765071282	-0.6353787693821741	-0.15482816337445712	0.7565197018217612	2.803	1.0566	0.0	0.0	0.0
2021-10-01T23:32:11.000000	-1.1854	-0.41911	-0.52286	-109.67	-31.878	30.434	-1.2278213802271913	-0.2707046552185511	-0.52286	-112.74963015582978	-18.199908893277453	30.434	-1.2278213802271913	-0.2707046552185511	-0.32686	-112.74963015582978	-18.199908893277453	30.434	-0.902371705494624	-0.2118712315024734	-0.3752810765071282	-0.6353787693821741	-0.15482816337445712	0.7565197018217612	2.803	1.0566	0.0	0.0	0.0
2021-10-01T23:32:11.000000	-1.154	-0.40993	-0.53142	-115.99	-34.211	31.182	-1.1955331588957738	-0.265441275766773	-0.53142	-119.3078705077617	-19.740938577057683	31.182	-1.1955331588957738	-0.265441275766773	-0.33542	-119.3078705077617	-19.740938577057683	31.182	-0.902371705494624	-0.2118712315024734	-0.3752810765071282	-0.6353787693821741	-0.15482816337445712	0.7565197018217612	2.803	1.0566	0.0	0.0	0.0
2021-10-01T23:32:11.000000	-1.1227	-0.40061	-0.53969	-122.98	-36.801	31.691	-1.1633270298195828	-0.26002669822760005	-0.53969	-126.56255252188295	-21.454936498289122	31.691	-1.1633270298195828	-0.26002669822760005	-0.34369	-126.56255252188295	-21.454936498289122	31.691	-0.902371705494624	-0.2118712315024734	-0.3752810765071282	-0.6353787693821741	-0.15482816337445712	0.7565197018217612	2.803	1.0566	0.0	0.0	0.0
2021-10-01T23:32:11.000000	-1.0913	-0.39114	-0.54758	-130.7	-39.673	31.904	-1.1310032747391023	-0.2544755039869776	-0.54758	-134.57628733977018	-23.35936246654877	31.904	-1.1310032747391023	-0.2544755039869776	-0.35157999999999995	-134.57628733977018	-23.35936246654877	31.904	-0.902371705494624	-0.2118712315024734	-0.3752810765071282	-0.6353787693821741	-0.15482816337445712	0.7565197018217612	2.803	1.0566	0.0	0.0	0.0
2021-10-01T23:32:11.000000	-1.0703	-0.38474	-0.55259	-136.29	-41.758	31.852	-1.1093773210848452	-0.25069686288945114	-0.55259	-140.3796409136883	-24.743707906130822	31.852	-1.1093773210848452	-0.25069686288945114	-0.35659	-140.3796409136883	-24.743707906130822	31.852	-0.902371705494624	-0.2118712315024734	-0.3752810765071282	-0.6353787693821741	-0.15482816337445712	0.7565197018217612	2.803	1.0566	0.0	0.0	0.0
2021-10-01T23:32:11.000000	-1.0563	-0.38044	-0.55581	-140.23	-43.229	31.719	-1.094955934309701	-0.24814468666479625	-0.55581	-144.47019406168283	-25.720854744345196	31.719	-1.094955934309701	-0.24814468666479625	-0.35981	-144.47019406168283	-25.720854744345196	31.719	-0.902371705494624	-0.2118712315024734	-0.3752810765071282	-0.6353787693821741	-0.15482816337445712	0.7565197018217612	2.803	1.0566	0.0	0.0	0.0
2021-10-01T23:32:11.000000	-1.0469	-0.37755	-0.5579	-142.95	-44.247	31.583	-1.0852726531030492	-0.24642824701455907	-0.5579	-147.294434000313	-26.397901839491503	31.583	-1.0852726531030492	-0.24642824701455907	-0.36189999999999994	-147.294434000313	-26.397901839491503	31.583	-0.902371705494624	-0.2118712315024734	-0.3752810765071282	-0.6353787693821741	-0.15482816337445712	0.7565197018217612	2.803	1.0566	0.0	0.0	1.0
2021-10-01T23:32:11.000000	-1.0114	-0.36647	-0.56537	-154.02	-48.403	30.685	-1.048682518814799	-0.23978155815710395	-0.56537	-158.7902545989777	-29.166176530218024	30.685	-1.048682518814799	-0.23978155815710395	-0.36937000000000003	-158.7902545989777	-29.166176530218024	30.685	-0.902371705494624	-0.2118712315024734	-0.3752810765071282	-0.6353787693821741	-0.15482816337445712	0.7565197018217612	2.803	1.0566	0.0	0.0	0.0
2021-10-01T23:32:11.000000	-0.97576	-0.35519	-0.57205	-166.39	-53.062	29.091	-1.0119289334222357	-0.23295353056551063	-0.57205	-171.63791209859525	-32.27437178993394	29.091	-1.0119289334222357	-0.23295353056551063	-0.37604999999999994	-171.63791209859525	-32.27437178993394	29.091	-0.902371705494624	-0.2118712315024734	-0.3752810765071282	-0.6353787693821741	-0.15482816337445712	0.7565197018217612	2.803	1.0566	0.0	0.0	0.0
2021-10-01T23:32:11.000000	-0.94003	-0.34371	-0.57782	-180.21	-58.288	26.663	-0.9750615201648153	-0.22593803773132007	-0.57782	-185.9941181483612	-35.76762583976545	26.663	-0.9750615201648153	-0.22593803773132007	-0.38182	-185.9941181483612	-35.76762583976545	26.663	-0.902371705494624	-0.2118712315024734	-0.3752810765071282	-0.6353787693821741	-0.15482816337445712	0.7565197018217612	2.803	1.0566	0.0	0.0	0.0
2021-10-01T23:32:11.000000	-0.90422	-0.33205	-0.5826	-195.66	-64.157	23.237	-0.9380926542938125	-0.2187537036486228	-0.5826	-202.04682870317464	-39.699310573232744	23.237	-0.9380926542938125	-0.2187537036486228	-0.3866	-202.04682870317464	-39.699310573232744	23.237	-0.902371705494624	-0.2118712315024734	-0.3752810765071282	-0.6353787693821741	-0.15482816337445712	0.7565197018217612	2.803	1.0566	0.0	0.0	0.0
2021-10-01T23:32:11.000000	-0.86833	-0.32021	-0.58631	-212.97	-70.757	18.616	-0.9010223358092274	-0.21140052831741868	-0.58631	-220.03509331942104	-44.12858095286626	18.616	-0.9010223358092274	-0.21140052831741868	-0.39031	-220.03509331942104	-44.12858095286626	18.616	-0.902371705494624	-0.2118712315024734	-0.3752810765071282	-0.6353787693821741	-0.15482816337445712	0.7565197018217612	2.803	1.0566	0.0	0.0	0.0
2021-10-01T23:32:11.000000	-0.83241	-0.30819	-0.58885	-232.41	-78.195	12.56	-0.8639001879505159	-0.20387238522924883	-0.58885	-240.23998821826484	-49.128547565422394	12.56	-0.8639001879505159	-0.20387238522924883	-0.39285	-240.23998821826484	-49.128547565422394	12.56	-0.902371705494624	-0.2118712315024734	-0.3752810765071282	-0.6353787693821741	-0.15482816337445712	0.7565197018217612	2.803	1.0566	0.0	0.0	0.0
2021-10-01T23:32:11.000000	-0.79647	-0.29603	-0.59017	-254.31	-86.601	4.7769	-0.8267410365723364	-0.19620774767398594	-0.59017	-263.0049557021089	-54.78779587765638	4.7769	-0.8267410365723364	-0.19620774767398594	-0.39416999999999996	-263.0049557021089	-54.78779587765638	4.7769	-0.902371705494624	-0.2118712315024734	-0.3752810765071282	-0.6353787693821741	-0.15482816337445712	0.7565197018217612	2.803	1.0566	0.0	0.0	0.0
2021-10-01T23:32:11.000000	-0.76055	-0.28372	-0.59018	-279.06	-96.129	-5.0973	-0.789583354964562	-0.18839178979697166	-0.59018	-288.7359266847635	-61.21137870111129	-5.0973	-0.789583354964562	-0.18839178979697166	-0.39418000000000003	-288.7359266847635	-61.21137870111129	-5.0973	-0.902371705494624	-0.2118712315024734	-0.3752810765071282	-0.6353787693821741	-0.15482816337445712	0.7565197018217612	2.803	1.0566	0.0	0.0	0.0
2021-10-01T23:32:11.000000	-0.7247	-0.27131	-0.58884	-307.13	-106.97	-17.515	-0.7524828928751077	-0.18046800832920273	-0.58884	-317.9227628794283	-68.53126763099297	-17.515	-0.7524828928751077	-0.18046800832920273	-0.39284	-317.9227628794283	-68.53126763099297	-17.515	-0.902371705494624	-0.2118712315024734	-0.3752810765071282	-0.6353787693821741	-0.15482816337445712	0.7565197018217612	2.803	1.0566	0.0	0.0	0.0
