# Supplementary material for: Direct evidence of substorm-related impulsive injections of electrons at Mercury
Source: Nat Commun. 2023 Jul 18;14:4019. doi: 10.1038/s41467-023-39565-4 (PMC10354196; doi:10.1038/s41467-023-39565-4)
Supplement: Supplementary file 3 — SourceDatafile [file 41467_2023_39565_MOESM3_ESM.zip › SourceDataFile/FieldLinetracing/Final_KT17tracing_000449.txt]

2021-10-01T23:22:29.000000	-0.56551	0.28653	0.57514	428.98	-206.48	-98.449	-0.5261401935185681	0.3536629720005242	0.57514	400.4475159032719	-257.48712163309995	-98.449	-0.5261401935185681	0.3536629720005242	0.7711399999999999	400.4475159032719	-257.48712163309995	-98.449	-0.7733305396849801	0.5074645767171476	-0.3800520750736979	-0.5395074361845453	0.36257698626342566	0.7599142420916392	2.6858	22.611	0.0	0.0	0.0
2021-10-01T23:22:29.000000	-0.59917	0.30266	0.58207	385.06	-183.6	-70.195	-0.5575701466913848	0.37379579454368883	0.58207	359.6619526360808	-229.39800222757285	-70.195	-0.5575701466913848	0.37379579454368883	0.77807	359.6619526360808	-229.39800222757285	-70.195	-0.7733305396849801	0.5074645767171476	-0.3800520750736979	-0.5395074361845453	0.36257698626342566	0.7599142420916392	2.6858	22.611	0.0	0.0	0.0
2021-10-01T23:22:29.000000	-0.63313	0.31876	0.58748	347.04	-163.83	-47.47	-0.5893015152060124	0.3939356021939346	0.58748	324.3508627985317	-205.11837631438115	-47.47	-0.5893015152060124	0.3939356021939346	0.78348	324.3508627985317	-205.11837631438115	-47.47	-0.7733305396849801	0.5074645767171476	-0.3800520750736979	-0.5395074361845453	0.36257698626342566	0.7599142420916392	2.6858	22.611	0.0	0.0	0.0
2021-10-01T23:22:29.000000	-0.66731	0.33482	0.5914	313.94	-146.64	-29.183	-0.6212561271810133	0.4140626678898358	0.5914	293.6065718869549	-184.00215798949307	-29.183	-0.6212561271810133	0.4140626678898358	0.7874000000000001	293.6065718869549	-184.00215798949307	-29.183	-0.7733305396849801	0.5074645767171476	-0.3800520750736979	-0.5395074361845453	0.36257698626342566	0.7599142420916392	2.6858	22.611	0.0	0.0	0.0
2021-10-01T23:22:29.000000	-0.70167	0.35078	0.59387	284.97	-131.63	-14.485	-0.6534016358349739	0.434112542537278	0.59387	266.69404478561995	-165.5555625036071	-14.485	-0.6534016358349739	0.434112542537278	0.7898700000000001	266.69404478561995	-165.5555625036071	-14.485	-0.7733305396849801	0.5074645767171476	-0.3800520750736979	-0.5395074361845453	0.36257698626342566	0.7599142420916392	2.6858	22.611	0.0	0.0	0.0
2021-10-01T23:22:29.000000	-0.73616	0.36661	0.59492	259.5	-118.46	-2.7081	-0.6856920938335137	0.4540493256841285	0.59492	243.02968893490402	-149.36395782183794	-2.7081	-0.6856920938335137	0.4540493256841285	0.7909200000000001	243.02968893490402	-149.36395782183794	-2.7081	-0.7733305396849801	0.5074645767171476	-0.3800520750736979	-0.5395074361845453	0.36257698626342566	0.7599142420916392	2.6858	22.611	0.0	0.0	0.0
2021-10-01T23:22:29.000000	-0.77073	0.3823	0.59461	237.0	-106.87	6.6741	-0.7180791032388685	0.473856966174037	0.59461	222.11935584056187	-135.10436210934807	6.6741	-0.7180791032388685	0.473856966174037	0.79061	222.11935584056187	-135.10436210934807	6.6741	-0.7733305396849801	0.5074645767171476	-0.3800520750736979	-0.5395074361845453	0.36257698626342566	0.7599142420916392	2.6858	22.611	0.0	0.0	0.0
2021-10-01T23:22:29.000000	-0.80535	0.39781	0.59299	217.05	-96.625	14.083	-0.750537791314132	0.49349208951036333	0.59299	203.57500488092157	-122.49208346963799	14.083	-0.750537791314132	0.49349208951036333	0.7889900000000001	203.57500488092157	-122.49208346963799	14.083	-0.7733305396849801	0.5074645767171476	-0.3800520750736979	-0.5395074361845453	0.36257698626342566	0.7599142420916392	2.6858	22.611	0.0	0.0	0.0
2021-10-01T23:22:29.000000	-0.83997	0.41312	0.59014	199.31	-87.545	19.857	-0.783020985423232	0.5129287198888659	0.59014	187.08125345813562	-111.30681798314431	19.857	-0.783020985423232	0.5129287198888659	0.7861400000000001	187.08125345813562	-111.30681798314431	19.857	-0.7733305396849801	0.5074645767171476	-0.3800520750736979	-0.5395074361845453	0.36257698626342566	0.7599142420916392	2.6858	22.611	0.0	0.0	0.0
2021-10-01T23:22:29.000000	-0.87458	0.42822	0.58612	183.48	-79.478	24.27	-0.8155199862199691	0.5321557073599618	0.58612	172.35898672118424	-101.36095195116624	24.27	-0.8155199862199691	0.5321557073599618	0.7821199999999999	172.35898672118424	-101.36095195116624	24.27	-0.7733305396849801	0.5074645767171476	-0.3800520750736979	-0.5395074361845453	0.36257698626342566	0.7599142420916392	2.6858	22.611	0.0	0.0	0.0
2021-10-01T23:22:29.000000	-0.90914	0.44308	0.58101	169.33	-72.295	27.546	-0.8479987710178541	0.5511383767732101	0.58101	159.1957441603947	-92.49827547699559	27.546	-0.8479987710178541	0.5511383767732101	0.77701	159.1957441603947	-92.49827547699559	27.546	-0.7733305396849801	0.5074645767171476	-0.3800520750736979	-0.5395074361845453	0.36257698626342566	0.7599142420916392	2.6858	22.611	0.0	0.0	0.0
2021-10-01T23:22:29.000000	-0.94364	0.4577	0.57491	156.65	-65.889	29.871	-0.8804474151689958	0.569875502826919	0.57491	147.3962188981546	-84.58686349266824	29.871	-0.8804474151689958	0.569875502826919	0.77091	147.3962188981546	-84.58686349266824	29.871	-0.7733305396849801	0.5074645767171476	-0.3800520750736979	-0.5395074361845453	0.36257698626342566	0.7599142420916392	2.6858	22.611	0.0	0.0	0.0
2021-10-01T23:22:29.000000	-0.97808	0.47208	0.5679	145.28	-60.171	31.399	-0.9128659186733943	0.5883670855210885	0.5679	136.81252175326225	-77.51878180488356	31.399	-0.9128659186733943	0.5883670855210885	0.7639	136.81252175326225	-77.51878180488356	31.399	-0.7733305396849801	0.5074645767171476	-0.3800520750736979	-0.5395074361845453	0.36257698626342566	0.7599142420916392	2.6858	22.611	0.0	0.0	0.0
2021-10-01T23:22:29.000000	-1.0124	0.4862	0.56007	135.08	-55.063	32.259	-0.9451971842470858	0.6065859237497853	0.56007	127.31526500843728	-71.19946393640467	32.259	-0.9451971842470858	0.6065859237497853	0.75607	127.31526500843728	-71.19946393640467	32.259	-0.7733305396849801	0.5074645767171476	-0.3800520750736979	-0.5395074361845453	0.36257698626342566	0.7599142420916392	2.6858	22.611	0.0	0.0	0.0
2021-10-01T23:22:29.000000	-1.0467	0.50007	0.55154	125.92	-50.502	32.563	-0.9775392330672906	0.6245541951778187	0.55154	118.78314764175275	-65.55045568352342	32.563	-0.9775392330672906	0.6245541951778187	0.7475400000000001	118.78314764175275	-65.55045568352342	32.563	-0.7733305396849801	0.5074645767171476	-0.3800520750736979	-0.5395074361845453	0.36257698626342566	0.7599142420916392	2.6858	22.611	0.0	0.0	0.0
2021-10-01T23:22:29.000000	-1.081	0.51369	0.54239	117.71	-46.43	32.408	-1.0099119144297912	0.6422743504085726	0.54239	111.1339545720006	-60.50316637324449	32.408	-1.0099119144297912	0.6422743504085726	0.7383900000000001	111.1339545720006	-60.50316637324449	32.408	-0.7733305396849801	0.5074645767171476	-0.3800520750736979	-0.5395074361845453	0.36257698626342566	0.7599142420916392	2.6858	22.611	0.0	0.0	0.0
2021-10-01T23:22:29.000000	-1.1152	0.52706	0.53273	110.35	-42.799	31.879	-1.0422159818556753	0.6597341364251286	0.53273	104.27432076838976	-55.99770467877195	31.879	-1.0422159818556753	0.6597341364251286	0.7287300000000001	104.27432076838976	-55.99770467877195	31.879	-0.7733305396849801	0.5074645767171476	-0.3800520750736979	-0.5395074361845453	0.36257698626342566	0.7599142420916392	2.6858	22.611	0.0	0.0	0.0
2021-10-01T23:22:29.000000	-1.1494	0.5402	0.52267	103.78	-39.567	31.054	-1.0745482312204715	0.6769656555401873	0.52267	98.14984461067874	-51.98503526881189	31.054	-1.0745482312204715	0.6769656555401873	0.7186699999999999	98.14984461067874	-51.98503526881189	31.054	-0.7733305396849801	0.5074645767171476	-0.3800520750736979	-0.5395074361845453	0.36257698626342566	0.7599142420916392	2.6858	22.611	0.0	0.0	0.0
2021-10-01T23:22:29.000000	-1.1835	0.55312	0.51232	97.917	-36.697	30.004	-1.1068081907435763	0.6939665793847216	0.51232	92.68268513763047	-48.41826694212475	30.004	-1.1068081907435763	0.6939665793847216	0.7083200000000001	92.68268513763047	-48.41826694212475	30.004	-0.7733305396849801	0.5074645767171476	-0.3800520750736979	-0.5395074361845453	0.36257698626342566	0.7599142420916392	2.6858	22.611	0.0	0.0	0.0
2021-10-01T23:22:29.000000	-1.2177	0.56582	0.50176	92.706	-34.154	28.793	-1.1391943533828126	0.7107614139925682	0.50176	87.82254534176482	-45.255924271786355	28.793	-1.1391943533828126	0.7107614139925682	0.6977599999999999	87.82254534176482	-45.255924271786355	28.793	-0.7733305396849801	0.5074645767171476	-0.3800520750736979	-0.5395074361845453	0.36257698626342566	0.7599142420916392	2.6858	22.611	0.0	0.0	0.0
2021-10-01T23:22:29.000000	-1.2519	0.57833	0.4911	88.085	-31.906	27.482	-1.171603796754194	0.7273676802904823	0.4911	83.51181337157027	-42.4586515140556	27.482	-1.171603796754194	0.7273676802904823	0.6871	83.51181337157027	-42.4586515140556	27.482	-0.7733305396849801	0.5074645767171476	-0.3800520750736979	-0.5395074361845453	0.36257698626342566	0.7599142420916392	2.6858	22.611	0.0	0.0	0.0
2021-10-01T23:22:29.000000	-1.2862	0.59064	0.48041	84.0	-29.924	26.127	-1.2041369926383234	0.7437877066474909	0.48041	79.70044950334072	-39.991050560912186	26.127	-1.2041369926383234	0.7437877066474909	0.67641	79.70044950334072	-39.991050560912186	26.127	-0.7733305396849801	0.5074645767171476	-0.3800520750736979	-0.5395074361845453	0.36257698626342566	0.7599142420916392	2.6858	22.611	0.0	0.0	0.0
2021-10-01T23:22:29.000000	-1.3206	0.60279	0.46977	80.394	-28.179	24.777	-1.236789039828434	0.7600611916551587	0.46977	76.3354366190027	-37.817355713828285	24.777	-1.236789039828434	0.7600611916551587	0.66577	76.3354366190027	-37.817355713828285	24.777	-0.7733305396849801	0.5074645767171476	-0.3800520750736979	-0.5395074361845453	0.36257698626342566	0.7599142420916392	2.6858	22.611	0.0	0.0	0.0
2021-10-01T23:22:29.000000	-1.355	0.61477	0.45922	77.212	-26.642	23.475	-1.2694619171473056	0.7761659576486764	0.45922	73.36574253006098	-35.90204633461441	23.475	-1.2694619171473056	0.7761659576486764	0.65522	73.36574253006098	-35.90204633461441	23.475	-0.7733305396849801	0.5074645767171476	-0.3800520750736979	-0.5395074361845453	0.36257698626342566	0.7599142420916392	2.6858	22.611	0.0	0.0	0.0
2021-10-01T23:22:29.000000	-1.3896	0.6266	0.4488	74.398	-25.288	22.255	-1.3023516669493784	0.7921463599576628	0.4488	70.7388524625545	-34.21344911406838	22.255	-1.3023516669493784	0.7921463599576628	0.6448	70.7388524625545	-34.21344911406838	22.255	-0.7733305396849801	0.5074645767171476	-0.3800520750736979	-0.5395074361845453	0.36257698626342566	0.7599142420916392	2.6858	22.611	0.0	0.0	0.0
2021-10-01T23:22:29.000000	-1.4242	0.63828	0.43853	71.899	-24.089	21.141	-1.3352597962768284	0.8079778925482813	0.43853	68.40559662739706	-32.717280939128216	21.141	-1.3352597962768284	0.8079778925482813	0.63453	68.40559662739706	-32.717280939128216	21.141	-0.7733305396849801	0.5074645767171476	-0.3800520750736979	-0.5395074361845453	0.36257698626342566	0.7599142420916392	2.6858	22.611	0.0	0.0	0.0
2021-10-01T23:22:29.000000	-1.4589	0.64984	0.4284	69.663	-23.024	20.149	-1.3682818757034925	0.823702582381124	0.4284	66.31693998910735	-31.38632848042493	20.149	-1.3682818757034925	0.823702582381124	0.6244000000000001	66.31693998910735	-31.38632848042493	20.149	-0.7733305396849801	0.5074645767171476	-0.3800520750736979	-0.5395074361845453	0.36257698626342566	0.7599142420916392	2.6858	22.611	0.0	0.0	0.0
2021-10-01T23:22:29.000000	-1.4937	0.66126	0.41841	67.644	-22.069	19.285	-1.4014203558327536	0.8393005801604084	0.41841	64.4301698914463	-30.191136195237277	19.285	-1.4014203558327536	0.8393005801604084	0.61441	64.4301698914463	-30.191136195237277	19.285	-0.7733305396849801	0.5074645767171476	-0.3800520750736979	-0.5395074361845453	0.36257698626342566	0.7599142420916392	2.6858	22.611	0.0	0.0	0.0
2021-10-01T23:22:29.000000	-1.5286	0.67257	0.40853	65.799	-21.205	18.547	-1.4346715607595368	0.8548016598298079	0.40853	62.70493842169626	-29.10757845529717	18.547	-1.4346715607595368	0.8548016598298079	0.60453	62.70493842169626	-29.10757845529717	18.547	-0.7733305396849801	0.5074645767171476	-0.3800520750736979	-0.5395074361845453	0.36257698626342566	0.7599142420916392	2.6858	22.611	0.0	0.0	0.0
2021-10-01T23:22:29.000000	-1.5635	0.68376	0.39872	64.092	-20.416	17.928	-1.4679374693066216	0.8701836437245132	0.39872	61.10747733015589	-28.115364737888136	17.928	-1.4679374693066216	0.8701836437245132	0.59472	61.10747733015589	-28.115364737888136	17.928	-0.7733305396849801	0.5074645767171476	-0.3800520750736979	-0.5395074361845453	0.36257698626342566	0.7599142420916392	2.6858	22.611	0.0	0.0	0.0
2021-10-01T23:22:29.000000	-1.5985	0.69484	0.38896	62.493	-19.687	17.417	-1.501316102651229	0.8854687095093338	0.38896	59.609850625689376	-27.195932166097926	17.417	-1.501316102651229	0.8854687095093338	0.5849599999999999	59.609850625689376	-27.195932166097926	17.417	-0.7733305396849801	0.5074645767171476	-0.3800520750736979	-0.5395074361845453	0.36257698626342566	0.7599142420916392	2.6858	22.611	0.0	0.0	0.0
2021-10-01T23:22:29.000000	-1.6335	0.70581	0.3792	60.976	-19.008	17.0	-1.534708214314446	0.9006446041673513	0.3792	58.18747952547145	-26.336170307636596	17.0	-1.534708214314446	0.9006446041673513	0.5751999999999999	58.18747952547145	-26.336170307636596	17.0	-0.7733305396849801	0.5074645767171476	-0.3800520750736979	-0.5395074361845453	0.36257698626342566	0.7599142420916392	2.6858	22.611	0.0	0.0	0.0
2021-10-01T23:22:29.000000	-1.6686	0.71668	0.36942	59.523	-18.37	16.662	-1.568211825473493	0.915733505363375	0.36942	56.82360243482064	-25.524941436356816	16.662	-1.568211825473493	0.915733505363375	0.56542	56.82360243482064	-25.524941436356816	16.662	-0.7733305396849801	0.5074645767171476	-0.3800520750736979	-0.5395074361845453	0.36257698626342566	0.7599142420916392	2.6858	22.611	0.0	0.0	0.0
2021-10-01T23:22:29.000000	-1.7036	0.72745	0.35957	58.118	-17.765	16.388	-1.6016284431705465	0.9307109070635688	0.35957	55.503320158464504	-24.752345351238702	16.388	-1.6016284431705465	0.9307109070635688	0.55557	55.503320158464504	-24.752345351238702	16.388	-0.7733305396849801	0.5074645767171476	-0.3800520750736979	-0.5395074361845453	0.36257698626342566	0.7599142420916392	2.6858	22.611	0.0	0.0	0.0
2021-10-01T23:22:29.000000	-1.7387	0.73812	0.34964	56.75	-17.188	16.167	-1.6351565603634302	0.9456013153017689	0.34964	54.216328234568635	-24.012071896475657	16.167	-1.6351565603634302	0.9456013153017689	0.54564	54.216328234568635	-24.012071896475657	16.167	-0.7733305396849801	0.5074645767171476	-0.3800520750736979	-0.5395074361845453	0.36257698626342566	0.7599142420916392	2.6858	22.611	0.0	0.0	0.0
2021-10-01T23:22:29.000000	-1.7737	0.74869	0.33959	55.41	-16.634	15.986	-1.6685976840943204	0.9603802240441389	0.33959	52.95430713087688	-23.298055976599453	15.986	-1.6685976840943204	0.9603802240441389	0.53559	52.95430713087688	-23.298055976599453	15.986	-0.7733305396849801	0.5074645767171476	-0.3800520750736979	-0.5395074361845453	0.36257698626342566	0.7599142420916392	2.6858	22.611	0.0	0.0	0.0
2021-10-01T23:22:29.000000	-1.8088	0.75916	0.3294	54.09	-16.1	15.835	-1.7021503073210404	0.9750721393245154	0.3294	51.70968471958386	-22.606339955889272	15.835	-1.7021503073210404	0.9750721393245154	0.5254000000000001	51.70968471958386	-22.606339955889272	15.835	-0.7733305396849801	0.5074645767171476	-0.3800520750736979	-0.5395074361845453	0.36257698626342566	0.7599142420916392	2.6858	22.611	0.0	0.0	0.0
2021-10-01T23:22:29.000000	-1.8438	0.76954	0.31907	52.786	-15.584	15.708	-1.7356147117840752	0.989662479756953	0.31907	50.47873620187144	-21.93444878409014	15.708	-1.7356147117840752	0.989662479756953	0.51507	50.47873620187144	-21.93444878409014	15.708	-0.7733305396849801	0.5074645767171476	-0.3800520750736979	-0.5395074361845453	0.36257698626342566	0.7599142420916392	2.6858	22.611	0.0	0.0	0.0
2021-10-01T23:22:29.000000	-1.8788	0.77984	0.30856	51.492	-15.082	15.598	-1.7690889186606444	1.0041734230062611	0.30856	49.255996909681656	-21.27767742103049	15.598	-1.7690889186606444	1.0041734230062611	0.50456	49.255996909681656	-21.27767742103049	15.598	-0.7733305396849801	0.5074645767171476	-0.3800520750736979	-0.5395074361845453	0.36257698626342566	0.7599142420916392	2.6858	22.611	0.0	0.0	0.0
2021-10-01T23:22:29.000000	-1.9138	0.79004	0.29786	50.202	-14.593	15.5	-1.802575378554132	1.018585119776657	0.29786	48.03563458444897	-20.634298220906118	15.5	-1.802575378554132	1.018585119776657	0.49386	48.03563458444897	-20.634298220906118	15.5	-0.7733305396849801	0.5074645767171476	-0.3800520750736979	-0.5395074361845453	0.36257698626342566	0.7599142420916392	2.6858	22.611	0.0	0.0	0.0
2021-10-01T23:22:29.000000	-1.9487	0.80016	0.28697	48.912	-14.114	15.411	-1.8359723943822426	1.0329051663470057	0.28697	46.81404695752446	-20.00084366867293	15.411	-1.8359723943822426	1.0329051663470057	0.48297	46.81404695752446	-20.00084366867293	15.411	-0.7733305396849801	0.5074645767171476	-0.3800520750736979	-0.5395074361845453	0.36257698626342566	0.7599142420916392	2.6858	22.611	0.0	0.0	0.0
2021-10-01T23:22:29.000000	-1.9836	0.81019	0.27586	47.615	-13.644	15.329	-1.869380437925579	1.0471358910863333	0.27586	45.58440930555349	-19.375463588357526	15.329	-1.869380437925579	1.0471358910863333	0.47186	45.58440930555349	-19.375463588357526	15.329	-0.7733305396849801	0.5074645767171476	-0.3800520750736979	-0.5395074361845453	0.36257698626342566	0.7599142420916392	2.6858	22.611	0.0	0.0	0.0
2021-10-01T23:22:29.000000	-2.0185	0.82014	0.26451	46.304	-13.179	15.252	-1.9027982838824502	1.0612872186425317	0.26451	44.34026449568894	-18.753330409619164	15.252	-1.9027982838824502	1.0612872186425317	0.46051000000000003	44.34026449568894	-18.753330409619164	15.252	-0.7733305396849801	0.5074645767171476	-0.3800520750736979	-0.5395074361845453	0.36257698626342566	0.7599142420916392	2.6858	22.611	0.0	0.0	0.0
2021-10-01T23:22:29.000000	-2.0532	0.83001	0.25292	44.972	-12.717	15.177	-1.9360274392950325	1.075334642981764	0.25292	43.07491033474535	-18.13160149169532	15.177	-1.9360274392950325	1.075334642981764	0.44892	43.07491033474535	-18.13160149169532	15.177	-0.7733305396849801	0.5074645767171476	-0.3800520750736979	-0.5395074361845453	0.36257698626342566	0.7599142420916392	2.6858	22.611	0.0	0.0	0.0
2021-10-01T23:22:29.000000	-2.088	0.8398	0.24105	43.608	-12.256	15.103	-1.9693656436000617	1.0893149231547852	0.24105	41.777674770380784	-17.506944073146762	15.103	-1.9693656436000617	1.0893149231547852	0.43705	41.777674770380784	-17.506944073146762	15.103	-0.7733305396849801	0.5074645767171476	-0.3800520750736979	-0.5395074361845453	0.36257698626342566	0.7599142420916392	2.6858	22.611	0.0	0.0	0.0
2021-10-01T23:22:29.000000	-2.1226	0.8495	0.22889	42.202	-11.792	15.028	-2.0025163826624928	1.103181375462949	0.22889	40.439123275380794	-16.874162993125182	15.028	-2.0025163826624928	1.103181375462949	0.42489	40.439123275380794	-16.874162993125182	15.028	-0.7733305396849801	0.5074645767171476	-0.3800520750736979	-0.5395074361845453	0.36257698626342566	0.7599142420916392	2.6858	22.611	0.0	0.0	0.0
2021-10-01T23:22:29.000000	-2.1571	0.85913	0.21641	40.74	-11.321	14.95	-2.035576452357855	1.1169661022189563	0.21641	39.04585146337444	-16.22757297010555	14.95	-2.035576452357855	1.1169661022189563	0.41241	39.04585146337444	-16.22757297010555	14.95	-0.7733305396849801	0.5074645767171476	-0.3800520750736979	-0.5395074361845453	0.36257698626342566	0.7599142420916392	2.6858	22.611	0.0	0.0	0.0
2021-10-01T23:22:29.000000	-2.1916	0.86867	0.20356	39.207	-10.839	14.867	-2.0686475497684444	1.1306615071439432	0.20356	37.58346248320167	-15.561366192393661	14.867	-2.0686475497684444	1.1306615071439432	0.39956	37.58346248320167	-15.561366192393661	14.867	-0.7733305396849801	0.5074645767171476	-0.3800520750736979	-0.5395074361845453	0.36257698626342566	0.7599142420916392	2.6858	22.611	0.0	0.0	0.0
2021-10-01T23:22:29.000000	-2.2259	0.87813	0.19032	37.583	-10.341	14.775	-2.101529956634744	1.144253008851964	0.19032	36.03271968992603	-14.868129732660266	14.775	-2.101529956634744	1.144253008851964	0.38632	36.03271968992603	-14.868129732660266	14.775	-0.7733305396849801	0.5074645767171476	-0.3800520750736979	-0.5395074361845453	0.36257698626342566	0.7599142420916392	2.6858	22.611	0.0	0.0	0.0
2021-10-01T23:22:29.000000	-2.26	0.88751	0.17663	35.843	-9.8209	14.673	-2.134223672956754	1.1577406073430185	0.17663	34.3695588978516	-14.138746301462186	14.673	-2.134223672956754	1.1577406073430185	0.37263	34.3695588978516	-14.138746301462186	14.673	-0.7733305396849801	0.5074645767171476	-0.3800520750736979	-0.5395074361845453	0.36257698626342566	0.7599142420916392	2.6858	22.611	0.0	0.0	0.0
2021-10-01T23:22:29.000000	-2.294	0.89679	0.16241	33.955	-9.2695	14.559	-2.166830395816771	1.1711167063382433	0.16241	32.563348511283	-13.360164257325685	14.559	-2.166830395816771	1.1711167063382433	0.35841	32.563348511283	-13.360164257325685	14.559	-0.7733305396849801	0.5074645767171476	-0.3800520750736979	-0.5395074361845453	0.36257698626342566	0.7599142420916392	2.6858	22.611	0.0	0.0	0.0
2021-10-01T23:22:29.000000	-2.3277	0.90598	0.14756	31.874	-8.6751	14.43	-2.1991504069552787	1.1843667244516924	0.14756	30.570861217689387	-12.515257904604868	14.43	-2.1991504069552787	1.1843667244516924	0.34356	30.570861217689387	-12.515257904604868	14.43	-0.7733305396849801	0.5074645767171476	-0.3800520750736979	-0.5395074361845453	0.36257698626342566	0.7599142420916392	2.6858	22.611	0.0	0.0	0.0
2021-10-01T23:22:29.000000	-2.3611	0.91506	0.13195	29.535	-8.0204	14.287	-2.231186156975661	1.197470812387584	0.13195	28.329706577704897	-11.578893141451122	14.287	-2.231186156975661	1.197470812387584	0.32795	28.329706577704897	-11.578893141451122	14.287	-0.7733305396849801	0.5074645767171476	-0.3800520750736979	-0.5395074361845453	0.36257698626342566	0.7599142420916392	2.6858	22.611	0.0	0.0	0.0
2021-10-01T23:22:29.000000	-2.394	0.92401	0.11535	26.843	-7.2793	14.127	-2.262741603523478	1.2103846148162987	0.11535	25.748798473778926	-10.513526270796113	14.127	-2.262741603523478	1.2103846148162987	0.31135	25.748798473778926	-10.513526270796113	14.127	-0.7733305396849801	0.5074645767171476	-0.3800520750736979	-0.5395074361845453	0.36257698626342566	0.7599142420916392	2.6858	22.611	0.0	0.0	0.0
2021-10-01T23:22:29.000000	-2.4263	0.93276	0.09741	23.647	-6.41	13.953	-2.29372607723166	1.2230264061856804	0.09741	22.683396483826403	-9.259170208908134	13.953	-2.29372607723166	1.2230264061856804	0.29341	22.683396483826403	-9.259170208908134	13.953	-0.7733305396849801	0.5074645767171476	-0.3800520750736979	-0.5395074361845453	0.36257698626342566	0.7599142420916392	2.6858	22.611	0.0	0.0	0.0
2021-10-01T23:22:29.000000	-2.4473	0.93844	0.084408	21.114	-5.7255	13.831	-2.3138718664421924	1.2312367397407058	0.084408	20.253355073794552	-8.26945914221725	13.831	-2.3138718664421924	1.2312367397407058	0.280408	20.253355073794552	-8.26945914221725	13.831	-0.7733305396849801	0.5074645767171476	-0.3800520750736979	-0.5395074361845453	0.36257698626342566	0.7599142420916392	2.6858	22.611	0.0	0.0	0.0
2021-10-01T23:22:29.000000	-2.4675	0.94393	0.070226	18.121	-4.918	13.705	-2.333246964553575	1.2391604808504528	0.070226	17.381851071577614	-7.101311028640843	13.705	-2.333246964553575	1.2391604808504528	0.266226	17.381851071577614	-7.101311028640843	13.705	-0.7733305396849801	0.5074645767171476	-0.3800520750736979	-0.5395074361845453	0.36257698626342566	0.7599142420916392	2.6858	22.611	0.0	0.0	0.0
2021-10-01T23:22:29.000000	-2.4804	0.94742	0.05987	15.776	-4.2851	13.621	-2.345622130042758	1.2442048221469308	0.05987	15.132070485170232	-6.185846816874785	13.621	-2.345622130042758	1.2442048221469308	0.25587	15.132070485170232	-6.185846816874785	13.621	-0.7733305396849801	0.5074645767171476	-0.3800520750736979	-0.5395074361845453	0.36257698626342566	0.7599142420916392	2.6858	22.611	0.0	0.0	0.0
2021-10-01T23:22:29.000000	-2.4924	0.95069	0.048528	13.053	-3.549	13.539	-2.3571310338589533	1.2489205440375382	0.048528	12.519783321935675	-5.121643834920714	13.539	-2.3571310338589533	1.2489205440375382	0.24452800000000002	12.519783321935675	-5.121643834920714	13.539	-0.7733305396849801	0.5074645767171476	-0.3800520750736979	-0.5395074361845453	0.36257698626342566	0.7599142420916392	2.6858	22.611	0.0	0.0	0.0
2021-10-01T23:22:29.000000	-2.5032	0.95362	0.035866	9.8339	-2.6767	13.464	-2.3674906401857294	1.2531517916968264	0.035866	9.431822985862059	-3.8614799317572643	13.464	-2.3674906401857294	1.2531517916968264	0.23186600000000002	9.431822985862059	-3.8614799317572643	13.464	-0.7733305396849801	0.5074645767171476	-0.3800520750736979	-0.5395074361845453	0.36257698626342566	0.7599142420916392	2.6858	22.611	0.0	0.0	0.0
2021-10-01T23:22:29.000000	-2.5117	0.95593	0.021497	5.9873	-1.6313	13.404	-2.3756435462024252	1.2564858917977413	0.021497	5.742300966902051	-2.3526326924353844	13.404	-2.3756435462024252	1.2564858917977413	0.217497	5.742300966902051	-2.3526326924353844	13.404	-0.7733305396849801	0.5074645767171476	-0.3800520750736979	-0.5395074361845453	0.36257698626342566	0.7599142420916392	2.6858	22.611	0.0	0.0	0.0
2021-10-01T23:22:29.000000	-2.5162	0.95716	0.0053612	1.5061	-0.41059	13.371	-2.379958925645364	1.2582580092496785	0.0053612	1.4444415567267976	-0.5920388055699265	13.371	-2.379958925645364	1.2582580092496785	0.20136120000000002	1.4444415567267976	-0.5920388055699265	13.371	-0.7733305396849801	0.5074645767171476	-0.3800520750736979	-0.5395074361845453	0.36257698626342566	0.7599142420916392	2.6858	22.611	0.0	0.0	0.0
2021-10-01T23:22:29.000000	-2.5151	0.95687	-0.011388	-3.1926	0.87023	13.379	-2.3789027481263965	1.2578354112747332	-0.011388	-3.061913656612179	1.254862451566638	13.379	-2.3789027481263965	1.2578354112747332	0.184612	-3.061913656612179	1.254862451566638	13.379	-0.7733305396849801	0.5074645767171476	-0.3800520750736979	-0.5395074361845453	0.36257698626342566	0.7599142420916392	2.6858	22.611	0.0	0.0	0.0
2021-10-01T23:22:29.000000	-2.5089	0.95518	-0.026933	-7.4633	2.0327	13.423	-2.3729565424197805	1.2553984587321914	-0.026933	-7.1579953857311684	2.931862588500919	13.423	-2.3729565424197805	1.2553984587321914	0.16906700000000002	-7.1579953857311684	2.931862588500919	13.423	-0.7733305396849801	0.5074645767171476	-0.3800520750736979	-0.5395074361845453	0.36257698626342566	0.7599142420916392	2.6858	22.611	0.0	0.0	0.0
2021-10-01T23:22:29.000000	-2.4995	0.95261	-0.040642	-11.069	3.0117	13.49	-2.3639422759368647	1.2516960406338413	-0.040642	-10.61656864022624	4.345292648069266	13.49	-2.3639422759368647	1.2516960406338413	0.155358	-10.61656864022624	4.345292648069266	13.49	-0.7733305396849801	0.5074645767171476	-0.3800520750736979	-0.5395074361845453	0.36257698626342566	0.7599142420916392	2.6858	22.611	0.0	0.0	0.0
2021-10-01T23:22:29.000000	-2.4758	0.94617	-0.06373	-16.666	4.5254	13.651	-2.341209954724291	1.242400602382293	-0.06373	-15.985920147831184	6.533387956272385	13.651	-2.341209954724291	1.242400602382293	0.13227	-15.985920147831184	6.533387956272385	13.651	-0.7733305396849801	0.5074645767171476	-0.3800520750736979	-0.5395074361845453	0.36257698626342566	0.7599142420916392	2.6858	22.611	0.0	0.0	0.0
2021-10-01T23:22:29.000000	-2.4492	0.93895	-0.083169	-20.863	5.6575	13.819	-2.3156950591552348	1.2319757041046029	-0.083169	-20.012578463230206	8.171216464092385	13.819	-2.3156950591552348	1.2319757041046029	0.112831	-20.012578463230206	8.171216464092385	13.819	-0.7733305396849801	0.5074645767171476	-0.3800520750736979	-0.5395074361845453	0.36257698626342566	0.7599142420916392	2.6858	22.611	0.0	0.0	0.0
2021-10-01T23:22:29.000000	-2.4212	0.93136	-0.10042	-24.206	6.5614	13.982	-2.2888360490440105	1.2210120516180836	-0.10042	-23.21963323332944	9.477923742553692	13.982	-2.2888360490440105	1.2210120516180836	0.09558000000000001	-23.21963323332944	9.477923742553692	13.982	-0.7733305396849801	0.5074645767171476	-0.3800520750736979	-0.5395074361845453	0.36257698626342566	0.7599142420916392	2.6858	22.611	0.0	0.0	0.0
2021-10-01T23:22:29.000000	-2.3924	0.92356	-0.11622	-26.989	7.3192	14.136	-2.26120879843702	1.2097419573905035	-0.11622	-25.888809379239852	10.571015020582585	14.136	-2.26120879843702	1.2097419573905035	0.07978	-25.888809379239852	10.571015020582585	14.136	-0.7733305396849801	0.5074645767171476	-0.3800520750736979	-0.5395074361845453	0.36257698626342566	0.7599142420916392	2.6858	22.611	0.0	0.0	0.0
2021-10-01T23:22:29.000000	-2.3631	0.91561	-0.13097	-29.382	7.9781	14.278	-2.233103694960848	1.1982617283599641	-0.13097	-28.183042491126184	11.518164764986485	14.278	-2.233103694960848	1.1982617283599641	0.06503	-28.183042491126184	11.518164764986485	14.278	-0.7733305396849801	0.5074645767171476	-0.3800520750736979	-0.5395074361845453	0.36257698626342566	0.7599142420916392	2.6858	22.611	0.0	0.0	0.0
2021-10-01T23:22:29.000000	-2.3335	0.90755	-0.14494	-31.492	8.5674	14.407	-2.2047143303665497	1.186635569151867	-0.14494	-30.20493616746706	12.361562922189089	14.407	-2.2047143303665497	1.186635569151867	0.051059999999999994	-30.20493616746706	12.361562922189089	14.407	-0.7733305396849801	0.5074645767171476	-0.3800520750736979	-0.5395074361845453	0.36257698626342566	0.7599142420916392	2.6858	22.611	0.0	0.0	0.0
2021-10-01T23:22:29.000000	-2.3036	0.89941	-0.15828	-33.388	9.1062	14.524	-2.176037028749051	1.1748932537098857	-0.15828	-32.02063015248029	13.128620151336156	14.524	-2.176037028749051	1.1748932537098857	0.037720000000000004	-32.02063015248029	13.128620151336156	14.524	-0.7733305396849801	0.5074645767171476	-0.3800520750736979	-0.5395074361845453	0.36257698626342566	0.7599142420916392	2.6858	22.611	0.0	0.0	0.0
2021-10-01T23:22:29.000000	-2.2734	0.89118	-0.17109	-35.119	9.6079	14.63	-2.147073015410043	1.163024857386129	-0.17109	-33.67711331656563	13.838639458891816	14.63	-2.147073015410043	1.163024857386129	0.024910000000000015	-33.67711331656563	13.838639458891816	14.63	-0.7733305396849801	0.5074645767171476	-0.3800520750736979	-0.5395074361845453	0.36257698626342566	0.7599142420916392	2.6858	22.611	0.0	0.0	0.0
2021-10-01T23:22:29.000000	-2.2533	0.88565	-0.17938	-36.199	9.9263	14.694	-2.127802064984339	1.1550736707017355	-0.17938	-34.70996168294595	14.286972830464244	14.694	-2.127802064984339	1.1550736707017355	0.016619999999999996	-34.70996168294595	14.286972830464244	14.694	-0.7733305396849801	0.5074645767171476	-0.3800520750736979	-0.5395074361845453	0.36257698626342566	0.7599142420916392	2.6858	22.611	0.0	0.0	0.0
2021-10-01T23:22:29.000000	-2.2398	0.88195	-0.18481	-36.891	10.133	14.735	-2.1148571519572137	1.1497473936980334	-0.18481	-35.37142033104596	14.576906179449328	14.735	-2.1148571519572137	1.1497473936980334	0.011190000000000005	-35.37142033104596	14.576906179449328	14.735	-0.7733305396849801	0.5074645767171476	-0.3800520750736979	-0.5395074361845453	0.36257698626342566	0.7599142420916392	2.6858	22.611	0.0	0.0	0.0
2021-10-01T23:22:29.000000	-2.2308	0.87948	-0.18839	-37.341	10.268	14.761	-2.106227618373028	1.146193234146268	-0.18839	-35.80148791330968	14.766027502112454	14.761	-2.106227618373028	1.146193234146268	0.007610000000000006	-35.80148791330968	14.766027502112454	14.761	-0.7733305396849801	0.5074645767171476	-0.3800520750736979	-0.5395074361845453	0.36257698626342566	0.7599142420916392	2.6858	22.611	0.0	0.0	1.0
2021-10-01T23:22:29.000000	-2.1965	0.87003	-0.20169	-38.98	10.769	14.854	-2.0733439862050367	1.1326116570861386	-0.20169	-37.36675008791453	15.46407930875094	14.854	-2.0733439862050367	1.1326116570861386	-0.005690000000000001	-37.36675008791453	15.46407930875094	14.854	-0.7733305396849801	0.5074645767171476	-0.3800520750736979	-0.5395074361845453	0.36257698626342566	0.7599142420916392	2.6858	22.611	0.0	0.0	0.0
2021-10-01T23:22:29.000000	-2.1621	0.8605	-0.21459	-40.525	11.253	14.939	-2.040370909971668	1.1189384298259615	-0.21459	-38.84080358521835	16.133741378071257	14.939	-2.040370909971668	1.1189384298259615	-0.018589999999999995	-38.84080358521835	16.133741378071257	14.939	-0.7733305396849801	0.5074645767171476	-0.3800520750736979	-0.5395074361845453	0.36257698626342566	0.7599142420916392	2.6858	22.611	0.0	0.0	0.0
2021-10-01T23:22:29.000000	-2.1275	0.85089	-0.22712	-41.996	11.725	15.017	-2.00720914319401	1.105161299348818	-0.22712	-40.242885050157604	16.782426637402647	15.017	-2.00720914319401	1.105161299348818	-0.03111999999999998	-40.242885050157604	16.782426637402647	15.017	-0.7733305396849801	0.5074645767171476	-0.3800520750736979	-0.5395074361845453	0.36257698626342566	0.7599142420916392	2.6858	22.611	0.0	0.0	0.0
2021-10-01T23:22:29.000000	-2.0929	0.84119	-0.23933	-43.41	12.19	15.093	-1.974058404131579	1.091294847040654	-0.23933	-41.589253733301355	17.417180423566805	15.093	-1.974058404131579	1.091294847040654	-0.04332999999999998	-41.589253733301355	17.417180423566805	15.093	-0.7733305396849801	0.5074645767171476	-0.3800520750736979	-0.5395074361845453	0.36257698626342566	0.7599142420916392	2.6858	22.611	0.0	0.0	0.0
2021-10-01T23:22:29.000000	-2.0582	0.83142	-0.25124	-44.779	12.651	15.166	-1.9408169957020778	1.0773466691803337	-0.25124	-42.891451621611516	18.04245049296128	15.166	-1.9408169957020778	1.0773466691803337	-0.05524000000000001	-42.891451621611516	18.04245049296128	15.166	-0.7733305396849801	0.5074645767171476	-0.3800520750736979	-0.5395074361845453	0.36257698626342566	0.7599142420916392	2.6858	22.611	0.0	0.0	0.0
2021-10-01T23:22:29.000000	-2.0235	0.82156	-0.26287	-46.115	13.113	15.241	-1.907586614987804	1.0633091694889925	-0.26287	-44.16077564171158	18.66466953156185	15.241	-1.907586614987804	1.0633091694889925	-0.06686999999999999	-44.16077564171158	18.66466953156185	15.241	-0.7733305396849801	0.5074645767171476	-0.3800520750736979	-0.5395074361845453	0.36257698626342566	0.7599142420916392	2.6858	22.611	0.0	0.0	0.0
2021-10-01T23:22:29.000000	-1.9886	0.81162	-0.27425	-47.428	13.577	15.318	-1.8741675437292409	1.0491677665806853	-0.27425	-45.407027911323546	19.286055305849455	15.318	-1.8741675437292409	1.0491677665806853	-0.07824999999999999	-45.407027911323546	19.286055305849455	15.318	-0.7733305396849801	0.5074645767171476	-0.3800520750736979	-0.5395074361845453	0.36257698626342566	0.7599142420916392	2.6858	22.611	0.0	0.0	0.0
2021-10-01T23:22:29.000000	-1.9537	0.8016	-0.28539	-48.727	14.046	15.399	-1.8407582748842124	1.0349469664892488	-0.28539	-46.63877302304194	19.910687981714105	15.399	-1.8407582748842124	1.0349469664892488	-0.08938999999999997	-46.63877302304194	19.910687981714105	15.399	-0.7733305396849801	0.5074645767171476	-0.3800520750736979	-0.5395074361845453	0.36257698626342566	0.7599142420916392	2.6858	22.611	0.0	0.0	0.0
2021-10-01T23:22:29.000000	-1.9188	0.7915	-0.29632	-50.017	14.524	15.486	-1.8073588084527183	1.0206467692146826	-0.29632	-47.86048318013564	20.543150069158177	15.486	-1.8073588084527183	1.0206467692146826	-0.10031999999999996	-47.86048318013564	20.543150069158177	15.486	-0.7733305396849801	0.5074645767171476	-0.3800520750736979	-0.5395074361845453	0.36257698626342566	0.7599142420916392	2.6858	22.611	0.0	0.0	0.0
2021-10-01T23:22:29.000000	-1.8838	0.7813	-0.30704	-51.307	15.011	15.583	-1.7738723485592307	1.0062350724442863	-0.30704	-49.08109056570669	21.184544339704317	15.583	-1.7738723485592307	1.0062350724442863	-0.11103999999999997	-49.08109056570669	21.184544339704317	15.583	-0.7733305396849801	0.5074645767171476	-0.3800520750736979	-0.5395074361845453	0.36257698626342566	0.7599142420916392	2.6858	22.611	0.0	0.0	0.0
2021-10-01T23:22:29.000000	-1.8488	0.77102	-0.31757	-52.6	15.511	15.691	-1.740395691079278	0.9917439784907609	-0.31757	-50.30308245344571	21.839208243016543	15.691	-1.740395691079278	0.9917439784907609	-0.12157000000000001	-50.30308245344571	21.839208243016543	15.691	-0.7733305396849801	0.5074645767171476	-0.3800520750736979	-0.5395074361845453	0.36257698626342566	0.7599142420916392	2.6858	22.611	0.0	0.0	0.0
2021-10-01T23:22:29.000000	-1.8138	0.76065	-0.32793	-53.903	16.025	15.816	-1.7069300613145513	0.9771635627062145	-0.32793	-51.533283566707375	22.508991955068254	15.816	-1.7069300613145513	0.9771635627062145	-0.13193	-51.533283566707375	22.508991955068254	15.816	-0.7733305396849801	0.5074645767171476	-0.3800520750736979	-0.5395074361845453	0.36257698626342566	0.7599142420916392	2.6858	22.611	0.0	0.0	0.0
2021-10-01T23:22:29.000000	-1.7788	0.75019	-0.33814	-55.22	16.556	15.962	-1.673475459265051	0.9624938250906475	-0.33814	-52.775296174140585	23.197362990903535	15.962	-1.673475459265051	0.9624938250906475	-0.14214	-52.775296174140585	23.197362990903535	15.962	-0.7733305396849801	0.5074645767171476	-0.3800520750736979	-0.5395074361845453	0.36257698626342566	0.7599142420916392	2.6858	22.611	0.0	0.0	0.0
2021-10-01T23:22:29.000000	-1.7437	0.73964	-0.34821	-56.557	17.107	16.139	-1.6399326384518655	0.9477225126271415	-0.34821	-54.03470747397254	23.90803392590484	16.139	-1.6399326384518655	0.9477225126271415	-0.15221	-54.03470747397254	23.90803392590484	16.139	-0.7733305396849801	0.5074645767171476	-0.3800520750736979	-0.5395074361845453	0.36257698626342566	0.7599142420916392	2.6858	22.611	0.0	0.0	0.0
2021-10-01T23:22:29.000000	-1.7087	0.72898	-0.35815	-57.921	17.681	16.354	-1.606502542436202	0.9328542820537509	-0.35815	-55.318097129219474	24.644839865623794	16.354	-1.606502542436202	0.9328542820537509	-0.16215000000000002	-55.318097129219474	24.644839865623794	16.354	-0.7733305396849801	0.5074645767171476	-0.3800520750736979	-0.5395074361845453	0.36257698626342566	0.7599142420916392	2.6858	22.611	0.0	0.0	0.0
2021-10-01T23:22:29.000000	-1.6736	0.71823	-0.36801	-59.319	18.282	16.619	-1.5729842276568529	0.9178844766324212	-0.36801	-56.631922272728524	25.412608380401153	16.619	-1.5729842276568529	0.9178844766324212	-0.17201	-56.631922272728524	25.412608380401153	16.619	-0.7733305396849801	0.5074645767171476	-0.3800520750736979	-0.5395074361845453	0.36257698626342566	0.7599142420916392	2.6858	22.611	0.0	0.0	0.0
2021-10-01T23:22:29.000000	-1.6386	0.70738	-0.3778	-60.765	18.915	16.947	-1.539577412373334	0.902827677749098	-0.3778	-57.989464760701416	26.21801721655107	16.947	-1.539577412373334	0.902827677749098	-0.18180000000000002	-57.989464760701416	26.21801721655107	16.947	-0.7733305396849801	0.5074645767171476	-0.3800520750736979	-0.5395074361845453	0.36257698626342566	0.7599142420916392	2.6858	22.611	0.0	0.0	0.0
2021-10-01T23:22:29.000000	-1.6035	0.69642	-0.38756	-62.271	19.587	17.352	-1.506084828929513	0.8876494547220535	-0.38756	-59.40177645942331	27.069483989627553	17.352	-1.506084828929513	0.8876494547220535	-0.19156	-59.40177645942331	27.069483989627553	17.352	-0.7733305396849801	0.5074645767171476	-0.3800520750736979	-0.5395074361845453	0.36257698626342566	0.7599142420916392	2.6858	22.611	0.0	0.0	0.0
2021-10-01T23:22:29.000000	-1.5685	0.68536	-0.39732	-63.857	20.308	17.849	-1.4727037449815226	0.8723842382330153	-0.39732	-60.887481362984744	27.97938395090545	17.849	-1.4727037449815226	0.8723842382330153	-0.20132	-60.887481362984744	27.97938395090545	17.849	-0.7733305396849801	0.5074645767171476	-0.3800520750736979	-0.5395074361845453	0.36257698626342566	0.7599142420916392	2.6858	22.611	0.0	0.0	0.0
2021-10-01T23:22:29.000000	-1.5336	0.67418	-0.40712	-65.547	21.088	18.451	-1.4394366111327457	0.8570121789862012	-0.40712	-62.46917332463273	28.960582472336313	18.451	-1.4394366111327457	0.8570121789862012	-0.21111999999999997	-62.46917332463273	28.960582472336313	18.451	-0.7733305396849801	0.5074645767171476	-0.3800520750736979	-0.5395074361845453	0.36257698626342566	0.7599142420916392	2.6858	22.611	0.0	0.0	0.0
2021-10-01T23:22:29.000000	-1.4987	0.66289	-0.41699	-67.37	21.94	19.172	-1.4061829556025789	0.8415309486125839	-0.41699	-64.17404093105236	30.029534971084985	19.172	-1.4061829556025789	0.8415309486125839	-0.22099000000000002	-64.17404093105236	30.029534971084985	19.172	-0.7733305396849801	0.5074645767171476	-0.3800520750736979	-0.5395074361845453	0.36257698626342566	0.7599142420916392	2.6858	22.611	0.0	0.0	0.0
2021-10-01T23:22:29.000000	-1.4639	0.65148	-0.42696	-69.362	22.881	20.017	-1.3730432501716259	0.8259428754811909	-0.42696	-66.03572990177577	31.20752443465705	20.017	-1.3730432501716259	0.8259428754811909	-0.23096	-66.03572990177577	31.20752443465705	20.017	-0.7733305396849801	0.5074645767171476	-0.3800520750736979	-0.5395074361845453	0.36257698626342566	0.7599142420916392	2.6858	22.611	0.0	0.0	0.0
2021-10-01T23:22:29.000000	-1.4292	0.63994	-0.43707	-71.564	23.929	20.991	-1.3400187201415783	0.8102380349441306	-0.43707	-68.09272575011154	32.51743896619312	20.991	-1.3400187201415783	0.8102380349441306	-0.24107	-68.09272575011154	32.51743896619312	20.991	-0.7733305396849801	0.5074645767171476	-0.3800520750736979	-0.5395074361845453	0.36257698626342566	0.7599142420916392	2.6858	22.611	0.0	0.0	0.0
2021-10-01T23:22:29.000000	-1.3945	0.62828	-0.44732	-74.022	25.107	22.088	-1.3070088937318327	0.7944140986323761	-0.44732	-70.38786366246796	33.98774164362531	22.088	-1.3070088937318327	0.7944140986323761	-0.25132	-70.38786366246796	33.98774164362531	22.088	-0.7733305396849801	0.5074645767171476	-0.3800520750736979	-0.5395074361845453	0.36257698626342566	0.7599142420916392	2.6858	22.611	0.0	0.0	0.0
2021-10-01T23:22:29.000000	-1.36	0.61647	-0.45772	-76.788	26.438	23.295	-1.2742159398052884	0.7784657986360903	-0.45772	-72.96993361398795	35.647630725900854	23.295	-1.2742159398052884	0.7784657986360903	-0.26172	-72.96993361398795	35.647630725900854	23.295	-0.7733305396849801	0.5074645767171476	-0.3800520750736979	-0.5395074361845453	0.36257698626342566	0.7599142420916392	2.6858	22.611	0.0	0.0	0.0
2021-10-01T23:22:29.000000	-1.3255	0.60451	-0.46825	-79.914	27.947	24.587	-1.241441365404121	0.7623686289214368	-0.46825	-75.88748051947614	37.52828940154519	24.587	-1.241441365404121	0.7623686289214368	-0.27225	-75.88748051947614	37.52828940154519	24.587	-0.7733305396849801	0.5074645767171476	-0.3800520750736979	-0.5395074361845453	0.36257698626342566	0.7599142420916392	2.6858	22.611	0.0	0.0	0.0
2021-10-01T23:22:29.000000	-1.2911	0.59239	-0.47888	-83.456	29.66	25.932	-1.208785642308935	0.7461249178574424	-0.47888	-79.19289662272442	39.66238344454962	25.932	-1.208785642308935	0.7461249178574424	-0.28287999999999996	-79.19289662272442	39.66238344454962	25.932	-0.7733305396849801	0.5074645767171476	-0.3800520750736979	-0.5395074361845453	0.36257698626342566	0.7599142420916392	2.6858	22.611	0.0	0.0	0.0
2021-10-01T23:22:29.000000	-1.2568	0.5801	-0.48957	-87.469	31.607	27.29	-1.1762499958214219	0.7297247407962162	-0.48957	-82.93709158205881	42.08642595789274	27.29	-1.1762499958214219	0.7297247407962162	-0.29357	-82.93709158205881	42.08642595789274	27.29	-0.7733305396849801	0.5074645767171476	-0.3800520750736979	-0.5395074361845453	0.36257698626342566	0.7599142420916392	2.6858	22.611	0.0	0.0	0.0
2021-10-01T23:22:29.000000	-1.2226	0.56763	-0.50024	-92.009	33.815	28.61	-1.1438356512432732	0.713158173089867	-0.50024	-87.17233511110206	44.83407518035497	28.61	-1.1438356512432732	0.713158173089867	-0.30424	-87.17233511110206	44.83407518035497	28.61	-0.7733305396849801	0.5074645767171476	-0.3800520750736979	-0.5395074361845453	0.36257698626342566	0.7599142420916392	2.6858	22.611	0.0	0.0	0.0
2021-10-01T23:22:29.000000	-1.1884	0.55495	-0.51081	-97.133	36.314	29.839	-1.1114470380006531	0.6963831877778028	-0.51081	-91.95152179775842	47.942089275253274	29.839	-1.1114470380006531	0.6963831877778028	-0.31481	-91.95152179775842	47.942089275253274	29.839	-0.7733305396849801	0.5074645767171476	-0.3800520750736979	-0.5395074361845453	0.36257698626342566	0.7599142420916392	2.6858	22.611	0.0	0.0	0.0
2021-10-01T23:22:29.000000	-1.1542	0.54207	-0.52121	-102.9	39.135	30.916	-1.0790829307918695	0.6794097095079149	-0.52121	-97.32940862934127	51.44846393103209	30.916	-1.0790829307918695	0.6794097095079149	-0.32520999999999994	-97.32940862934127	51.44846393103209	30.916	-0.7733305396849801	0.5074645767171476	-0.3800520750736979	-0.5395074361845453	0.36257698626342566	0.7599142420916392	2.6858	22.611	0.0	0.0	0.0
2021-10-01T23:22:29.000000	-1.1201	0.52896	-0.53131	-109.37	42.313	31.778	-1.0468462520009099	0.662220217353448	-0.53131	-103.36125493727627	55.395287225461516	31.778	-1.0468462520009099	0.662220217353448	-0.33530999999999994	-103.36125493727627	55.395287225461516	31.778	-0.7733305396849801	0.5074645767171476	-0.3800520750736979	-0.5395074361845453	0.36257698626342566	0.7599142420916392	2.6858	22.611	0.0	0.0	0.0
2021-10-01T23:22:29.000000	-1.0859	0.51562	-0.54103	-116.6	45.884	32.353	-1.01453850866995	0.6447902052805656	-0.54103	-110.09922012845266	59.825272110593204	32.353	-1.01453850866995	0.6447902052805656	-0.34503	-110.09922012845266	59.825272110593204	32.353	-0.7733305396849801	0.5074645767171476	-0.3800520750736979	-0.5395074361845453	0.36257698626342566	0.7599142420916392	2.6858	22.611	0.0	0.0	0.0
2021-10-01T23:22:29.000000	-1.0516	0.50203	-0.55026	-124.69	49.89	32.567	-0.9821621514023741	0.6270998239934853	-0.55026	-117.63740441467661	64.79235512448841	32.567	-0.9821621514023741	0.6270998239934853	-0.35425999999999996	-117.63740441467661	64.79235512448841	32.567	-0.7733305396849801	0.5074645767171476	-0.3800520750736979	-0.5395074361845453	0.36257698626342566	0.7599142420916392	2.6858	22.611	0.0	0.0	0.0
2021-10-01T23:22:29.000000	-1.0174	0.4882	-0.55889	-133.71	54.378	32.334	-0.9499144478543138	0.6091835041739349	-0.55889	-126.03952141323488	70.35175922407846	32.334	-0.9499144478543138	0.6091835041739349	-0.36289	-126.03952141323488	70.35175922407846	32.334	-0.7733305396849801	0.5074645767171476	-0.3800520750736979	-0.5395074361845453	0.36257698626342566	0.7599142420916392	2.6858	22.611	0.0	0.0	0.0
2021-10-01T23:22:29.000000	-0.983	0.47412	-0.56683	-143.75	59.404	31.56	-0.9174988838907251	0.5909945621232681	-0.56683	-135.38803126567382	76.57009015278044	31.56	-0.9174988838907251	0.5909945621232681	-0.37082999999999994	-135.38803126567382	76.57009015278044	31.56	-0.7733305396849801	0.5074645767171476	-0.3800520750736979	-0.5395074361845453	0.36257698626342566	0.7599142420916392	2.6858	22.611	0.0	0.0	0.0
2021-10-01T23:22:29.000000	-0.94858	0.45978	-0.57396	-154.95	65.03	30.135	-0.8850953284753418	0.572545128624047	-0.57396	-145.81428217198084	83.5260349512052	30.135	-0.8850953284753418	0.572545128624047	-0.37796	-145.81428217198084	83.5260349512052	30.135	-0.7733305396849801	0.5074645767171476	-0.3800520750736979	-0.5395074361845453	0.36257698626342566	0.7599142420916392	2.6858	22.611	0.0	0.0	0.0
2021-10-01T23:22:29.000000	-0.91408	0.44519	-0.5802	-167.43	71.332	27.933	-0.8526430084191247	0.5538377765140117	-0.5802	-157.4280576139922	91.3097245636277	27.933	-0.8526430084191247	0.5538377765140117	-0.38420000000000004	-157.4280576139922	91.3097245636277	27.933	-0.7733305396849801	0.5074645767171476	-0.3800520750736979	-0.5395074361845453	0.36257698626342566	0.7599142420916392	2.6858	22.611	0.0	0.0	0.0
2021-10-01T23:22:29.000000	-0.87953	0.43036	-0.58545	-181.36	78.398	24.804	-0.8201704723640555	0.5348861063461288	-0.58545	-170.38729395097005	100.02932602025135	24.804	-0.8201704723640555	0.5348861063461288	-0.38945	-170.38729395097005	100.02932602025135	24.804	-0.7733305396849801	0.5074645767171476	-0.3800520750736979	-0.5395074361845453	0.36257698626342566	0.7599142420916392	2.6858	22.611	0.0	0.0	0.0
2021-10-01T23:22:29.000000	-0.84493	0.4153	-0.58963	-196.93	86.331	20.566	-0.7876764950084421	0.5157000427682895	-0.58963	-184.86793888542104	109.81034392650008	20.566	-0.7876764950084421	0.5157000427682895	-0.39363	-184.86793888542104	109.81034392650008	20.566	-0.7733305396849801	0.5074645767171476	-0.3800520750736979	-0.5395074361845453	0.36257698626342566	0.7599142420916392	2.6858	22.611	0.0	0.0	0.0
2021-10-01T23:22:29.000000	-0.8103	0.40002	-0.59266	-214.38	95.257	15.003	-0.7551797003463754	0.49629196103176865	-0.59266	-201.0927451654167	120.80723608640659	15.003	-0.7551797003463754	0.49629196103176865	-0.39665999999999996	-201.0927451654167	120.80723608640659	15.003	-0.7733305396849801	0.5074645767171476	-0.3800520750736979	-0.5395074361845453	0.36257698626342566	0.7599142420916392	2.6858	22.611	0.0	0.0	0.0
2021-10-01T23:22:29.000000	-0.77568	0.38453	-0.59445	-234.0	105.32	7.8471	-0.7227185616677283	0.4766766869912247	-0.59445	-219.33188323543908	133.19845117866686	7.8471	-0.7227185616677283	0.4766766869912247	-0.39845	-219.33188323543908	133.19845117866686	7.8471	-0.7733305396849801	0.5074645767171476	-0.3800520750736979	-0.5395074361845453	0.36257698626342566	0.7599142420916392	2.6858	22.611	0.0	0.0	0.0
2021-10-01T23:22:29.000000	-0.7411	0.36887	-0.59496	-256.11	116.71	-1.2289	-0.6903179517094068	0.45689759514329786	-0.59496	-239.87966109586154	147.21176716735187	-1.2289	-0.6903179517094068	0.45689759514329786	-0.39896000000000004	-239.87966109586154	147.21176716735187	-1.2289	-0.7733305396849801	0.5074645767171476	-0.3800520750736979	-0.5395074361845453	0.36257698626342566	0.7599142420916392	2.6858	22.611	0.0	0.0	0.0
2021-10-01T23:22:29.000000	-0.7066	0.35305	-0.5941	-281.13	129.64	-12.633	-0.6580163437612842	0.4369695113426468	-0.5941	-263.12681503207784	163.1100417236004	-12.633	-0.6580163437612842	0.4369695113426468	-0.39809999999999995	-263.12681503207784	163.1100417236004	-12.633	-0.7733305396849801	0.5074645767171476	-0.3800520750736979	-0.5395074361845453	0.36257698626342566	0.7599142420916392	2.6858	22.611	0.0	0.0	0.0
