# Supplementary material for: Direct evidence of substorm-related impulsive injections of electrons at Mercury
Source: Nat Commun. 2023 Jul 18;14:4019. doi: 10.1038/s41467-023-39565-4 (PMC10354196; doi:10.1038/s41467-023-39565-4)
Supplement: Supplementary file 3 — SourceDatafile [file 41467_2023_39565_MOESM3_ESM.zip › SourceDataFile/FieldLinetracing/Final_KT17tracing_000105.txt]

2021-10-01T23:16:45.000000	-0.36445	0.36174	0.65213	371.41	-343.77	-265.13	-0.3173797289941794	0.4036703329742988	0.65213	326.48915106665373	-386.68855069134867	-265.13	-0.3173797289941794	0.4036703329742988	0.84813	326.48915106665373	-386.68855069134867	-265.13	-0.5355744057311272	0.6450600733427788	-0.5450298686354341	-0.33209745886621433	0.4217652808292859	0.8436974135918616	3.2795	22.048	0.0	0.0	0.0
2021-10-01T23:16:45.000000	-0.38663	0.38215	0.6673	339.5	-310.4	-222.25	-0.33689175726381404	0.4266442584726758	0.6673	298.9084313915007	-349.6600629798497	-222.25	-0.33689175726381404	0.4266442584726758	0.8633	298.9084313915007	-349.6600629798497	-222.25	-0.5355744057311272	0.6450600733427788	-0.5450298686354341	-0.33209745886621433	0.4217652808292859	0.8436974135918616	3.2795	22.048	0.0	0.0	0.0
2021-10-01T23:16:45.000000	-0.4093	0.40274	0.68149	311.63	-281.25	-186.23	-0.3568680378496639	0.4498568674159935	0.68149	274.8201921504364	-317.31479856192834	-186.23	-0.3568680378496639	0.4498568674159935	0.8774900000000001	274.8201921504364	-317.31479856192834	-186.23	-0.5355744057311272	0.6450600733427788	-0.5450298686354341	-0.33209745886621433	0.4217652808292859	0.8436974135918616	3.2795	22.048	0.0	0.0	0.0
2021-10-01T23:16:45.000000	-0.43243	0.42348	0.69467	287.17	-255.66	-155.84	-0.37728247271313103	0.473274709955503	0.69467	253.68005043797677	-288.92053667018126	-155.84	-0.37728247271313103	0.473274709955503	0.8906700000000001	253.68005043797677	-288.92053667018126	-155.84	-0.5355744057311272	0.6450600733427788	-0.5450298686354341	-0.33209745886621433	0.4217652808292859	0.8436974135918616	3.2795	22.048	0.0	0.0	0.0
2021-10-01T23:16:45.000000	-0.45602	0.44433	0.70684	265.6	-233.09	-130.09	-0.39813996306098254	0.4968580874996395	0.70684	235.0380908551386	-263.87763063050954	-130.09	-0.39813996306098254	0.4968580874996395	0.9028400000000001	235.0380908551386	-263.87763063050954	-130.09	-0.5355744057311272	0.6450600733427788	-0.5450298686354341	-0.33209745886621433	0.4217652808292859	0.8436974135918616	3.2795	22.048	0.0	0.0	0.0
2021-10-01T23:16:45.000000	-0.48004	0.46525	0.71799	246.48	-213.11	-108.2	-0.41941563615631233	0.5205636255517627	0.71799	218.51031686745813	-241.7054073091519	-108.2	-0.41941563615631233	0.5205636255517627	0.9139900000000001	218.51031686745813	-241.7054073091519	-108.2	-0.5355744057311272	0.6450600733427788	-0.5450298686354341	-0.33209745886621433	0.4217652808292859	0.8436974135918616	3.2795	22.048	0.0	0.0	0.0
2021-10-01T23:16:45.000000	-0.50447	0.48621	0.72811	229.47	-195.35	-89.54	-0.4410933186084133	0.5443590995648155	0.72811	203.80462660923277	-221.99499447661248	-89.54	-0.4410933186084133	0.5443590995648155	0.92411	203.80462660923277	-221.99499447661248	-89.54	-0.5355744057311272	0.6450600733427788	-0.5450298686354341	-0.33209745886621433	0.4217652808292859	0.8436974135918616	3.2795	22.048	0.0	0.0	0.0
2021-10-01T23:16:45.000000	-0.5293	0.50718	0.73721	214.26	-179.51	-73.59	-0.4631667616744699	0.5682135102934325	0.73721	190.65011504659034	-204.41066834370912	-73.59	-0.4631667616744699	0.5682135102934325	0.9332100000000001	190.65011504659034	-204.41066834370912	-73.59	-0.5355744057311272	0.6450600733427788	-0.5450298686354341	-0.33209745886621433	0.4217652808292859	0.8436974135918616	3.2795	22.048	0.0	0.0	0.0
2021-10-01T23:16:45.000000	-0.5545	0.52812	0.7453	200.62	-165.32	-59.929	-0.48561109261757585	0.5920834832409735	0.7453	178.85159842371294	-188.65628147846792	-59.929	-0.48561109261757585	0.5920834832409735	0.9413	178.85159842371294	-188.65628147846792	-59.929	-0.5355744057311272	0.6450600733427788	-0.5450298686354341	-0.33209745886621433	0.4217652808292859	0.8436974135918616	3.2795	22.048	0.0	0.0	0.0
2021-10-01T23:16:45.000000	-0.58005	0.549	0.75238	188.32	-152.57	-48.211	-0.5084101380470242	0.6159367938603811	0.75238	168.20654117463158	-174.49523433626192	-48.211	-0.5084101380470242	0.6159367938603811	0.94838	168.20654117463158	-174.49523433626192	-48.211	-0.5355744057311272	0.6450600733427788	-0.5450298686354341	-0.33209745886621433	0.4217652808292859	0.8436974135918616	3.2795	22.048	0.0	0.0	0.0
2021-10-01T23:16:45.000000	-0.60593	0.56979	0.75847	177.22	-141.09	-38.148	-0.5315477245721082	0.6397412176045985	0.75847	158.59682835763076	-161.74165367925545	-38.148	-0.5315477245721082	0.6397412176045985	0.9544699999999999	158.59682835763076	-161.74165367925545	-38.148	-0.5355744057311272	0.6450600733427788	-0.5450298686354341	-0.33209745886621433	0.4217652808292859	0.8436974135918616	3.2795	22.048	0.0	0.0	0.0
2021-10-01T23:16:45.000000	-0.63212	0.59045	0.7636	167.14	-130.73	-29.501	-0.5550089041038125	0.6634546052786768	0.7636	149.8621958360464	-150.2246143586279	-29.501	-0.5550089041038125	0.6634546052786768	0.9596	149.8621958360464	-150.2246143586279	-29.501	-0.5355744057311272	0.6450600733427788	-0.5450298686354341	-0.33209745886621433	0.4217652808292859	0.8436974135918616	3.2795	22.048	0.0	0.0	0.0
2021-10-01T23:16:45.000000	-0.65859	0.61097	0.76778	157.98	-121.34	-22.07	-0.5787651280001558	0.6870633563296498	0.76778	141.92177665634412	-139.7829936390932	-22.07	-0.5787651280001558	0.6870633563296498	0.9637800000000001	141.92177665634412	-139.7829936390932	-22.07	-0.5355744057311272	0.6450600733427788	-0.5450298686354341	-0.33209745886621433	0.4217652808292859	0.8436974135918616	3.2795	22.048	0.0	0.0	0.0
2021-10-01T23:16:45.000000	-0.68532	0.63131	0.77104	149.62	-112.81	-15.686	-0.6028014481721226	0.7105253215625688	0.77104	134.66995336243974	-130.29291677354647	-15.686	-0.6028014481721226	0.7105253215625688	0.9670399999999999	134.66995336243974	-130.29291677354647	-15.686	-0.5355744057311272	0.6450600733427788	-0.5450298686354341	-0.33209745886621433	0.4217652808292859	0.8436974135918616	3.2795	22.048	0.0	0.0	0.0
2021-10-01T23:16:45.000000	-0.71229	0.65146	0.77342	141.98	-105.06	-10.208	-0.6270992406256225	0.7338281257261591	0.77342	128.03713118473837	-121.66518416532355	-10.208	-0.6270992406256225	0.7338281257261591	0.96942	128.03713118473837	-121.66518416532355	-10.208	-0.5355744057311272	0.6450600733427788	-0.5450298686354341	-0.33209745886621433	0.4217652808292859	0.8436974135918616	3.2795	22.048	0.0	0.0	0.0
2021-10-01T23:16:45.000000	-0.73948	0.67139	0.77495	134.97	-97.997	-5.5144	-0.6516423319699487	0.7569395442733635	0.77495	121.9453835979533	-113.79646887381006	-5.5144	-0.6516423319699487	0.7569395442733635	0.97095	121.9453835979533	-113.79646887381006	-5.5144	-0.5355744057311272	0.6450600733427788	-0.5450298686354341	-0.33209745886621433	0.4217652808292859	0.8436974135918616	3.2795	22.048	0.0	0.0	0.0
2021-10-01T23:16:45.000000	-0.76687	0.69109	0.77566	128.53	-91.549	-1.5019	-0.6764120982110106	0.779847201952907	0.77566	116.34398488691858	-106.60796162403848	-1.5019	-0.6764120982110106	0.779847201952907	0.97166	116.34398488691858	-106.60796162403848	-1.5019	-0.5355744057311272	0.6450600733427788	-0.5450298686354341	-0.33209745886621433	0.4217652808292859	0.8436974135918616	3.2795	22.048	0.0	0.0	0.0
2021-10-01T23:16:45.000000	-0.79445	0.71054	0.7756	122.61	-85.653	1.918	-0.7014010653043006	0.8025300241673157	0.7756	111.19103121283675	-100.03101062583524	1.918	-0.7014010653043006	0.8025300241673157	0.9716	111.19103121283675	-100.03101062583524	1.918	-0.5355744057311272	0.6450600733427788	-0.5450298686354341	-0.33209745886621433	0.4217652808292859	0.8436974135918616	3.2795	22.048	0.0	0.0	0.0
2021-10-01T23:16:45.000000	-0.8222	0.72974	0.77481	117.15	-80.255	4.8218	-0.7265893839540363	0.8249855603132058	0.77481	106.43359131749659	-94.00467097043696	4.8218	-0.7265893839540363	0.8249855603132058	0.97081	106.43359131749659	-94.00467097043696	4.8218	-0.5355744057311272	0.6450600733427788	-0.5450298686354341	-0.33209745886621433	0.4217652808292859	0.8436974135918616	3.2795	22.048	0.0	0.0	0.0
2021-10-01T23:16:45.000000	-0.8501	0.74867	0.77333	112.1	-75.309	7.2756	-0.7519596554678191	0.8471915104914111	0.77333	102.02767834922454	-88.4771627690851	7.2756	-0.7519596554678191	0.8471915104914111	0.96933	102.02767834922454	-88.4771627690851	7.2756	-0.5355744057311272	0.6450600733427788	-0.5450298686354341	-0.33209745886621433	0.4217652808292859	0.8436974135918616	3.2795	22.048	0.0	0.0	0.0
2021-10-01T23:16:45.000000	-0.87814	0.76732	0.77119	107.44	-70.771	9.3374	-0.7775031804994496	0.8691367247523489	0.77119	97.95883433968226	-83.40236696767477	9.3374	-0.7775031804994496	0.8691367247523489	0.96719	97.95883433968226	-83.40236696767477	9.3374	-0.5355744057311272	0.6450600733427788	-0.5450298686354341	-0.33209745886621433	0.4217652808292859	0.8436974135918616	3.2795	22.048	0.0	0.0	0.0
2021-10-01T23:16:45.000000	-0.90632	0.7857	0.76845	103.13	-66.604	11.058	-0.8032187337472361	0.89083112774391	0.76845	94.19189431356476	-78.73866116224127	11.058	-0.8032187337472361	0.89083112774391	0.96445	94.19189431356476	-78.73866116224127	11.058	-0.5355744057311272	0.6450600733427788	-0.5450298686354341	-0.33209745886621433	0.4217652808292859	0.8436974135918616	3.2795	22.048	0.0	0.0	0.0
2021-10-01T23:16:45.000000	-0.93462	0.80379	0.76515	99.138	-62.776	12.481	-0.8290889165187795	0.9122524195669289	0.76515	90.69902036303412	-74.45036551411901	12.481	-0.8290889165187795	0.9122524195669289	0.96115	90.69902036303412	-74.45036551411901	12.481	-0.5355744057311272	0.6450600733427788	-0.5450298686354341	-0.33209745886621433	0.4217652808292859	0.8436974135918616	3.2795	22.048	0.0	0.0	0.0
2021-10-01T23:16:45.000000	-0.96303	0.82161	0.76133	95.438	-59.257	13.648	-0.8551013535628054	0.9334192242154958	0.76133	87.4580843086487	-70.50452029523565	13.648	-0.8551013535628054	0.9334192242154958	0.95733	87.4580843086487	-70.50452029523565	13.648	-0.5355744057311272	0.6450600733427788	-0.5450298686354341	-0.33209745886621433	0.4217652808292859	0.8436974135918616	3.2795	22.048	0.0	0.0	0.0
2021-10-01T23:16:45.000000	-0.99154	0.83914	0.75703	92.009	-56.021	14.592	-0.8812485708348059	0.9543104670921365	0.75703	84.45143017423574	-66.8727482875213	14.592	-0.8812485708348059	0.9543104670921365	0.95303	84.45143017423574	-66.8727482875213	14.592	-0.5355744057311272	0.6450600733427788	-0.5450298686354341	-0.33209745886621433	0.4217652808292859	0.8436974135918616	3.2795	22.048	0.0	0.0	0.0
2021-10-01T23:16:45.000000	-1.0202	0.85639	0.75228	88.828	-53.044	15.345	-0.9075789662725455	0.9749421993532015	0.75228	81.65917199370593	-63.52841214214591	15.345	-0.9075789662725455	0.9749421993532015	0.94828	81.65917199370593	-63.52841214214591	15.345	-0.5355744057311272	0.6450600733427788	-0.5450298686354341	-0.33209745886621433	0.4217652808292859	0.8436974135918616	3.2795	22.048	0.0	0.0	0.0
2021-10-01T23:16:45.000000	-1.0489	0.87337	0.74713	85.877	-50.305	15.935	-0.9339821434475288	0.9953108673279717	0.74713	79.06601853440793	-60.448464555492706	15.935	-0.9339821434475288	0.9953108673279717	0.94313	79.06601853440793	-60.448464555492706	15.935	-0.5355744057311272	0.6450600733427788	-0.5450298686354341	-0.33209745886621433	0.4217652808292859	0.8436974135918616	3.2795	22.048	0.0	0.0	0.0
2021-10-01T23:16:45.000000	-1.0777	0.89008	0.74162	83.139	-47.783	16.387	-0.9605176502471038	1.0154238228265982	0.74162	76.65767102847961	-57.6099807541141	16.387	-0.9605176502471038	1.0154238228265982	0.9376199999999999	76.65767102847961	-57.6099807541141	16.387	-0.5355744057311272	0.6450600733427788	-0.5450298686354341	-0.33209745886621433	0.4217652808292859	0.8436974135918616	3.2795	22.048	0.0	0.0	0.0
2021-10-01T23:16:45.000000	-1.1066	0.90653	0.73578	80.596	-45.461	16.724	-0.9871842613695774	1.035290990496972	0.73578	74.41834812259289	-54.99388329354978	16.724	-0.9871842613695774	1.035290990496972	0.93178	74.41834812259289	-54.99388329354978	16.724	-0.5355744057311272	0.6450600733427788	-0.5450298686354341	-0.33209745886621433	0.4217652808292859	0.8436974135918616	3.2795	22.048	0.0	0.0	0.0
2021-10-01T23:16:45.000000	-1.1355	0.92272	0.72963	78.234	-43.322	16.964	-1.0138827303360387	1.0549001173221753	0.72963	72.33623832257624	-52.581584850016185	16.964	-1.0138827303360387	1.0549001173221753	0.92563	72.33623832257624	-52.581584850016185	16.964	-0.5355744057311272	0.6450600733427788	-0.5450298686354341	-0.33209745886621433	0.4217652808292859	0.8436974135918616	3.2795	22.048	0.0	0.0	0.0
2021-10-01T23:16:45.000000	-1.1646	0.93866	0.7232	76.039	-41.35	17.127	-1.0408103248026195	1.074285633983935	0.7232	70.3994076040889	-50.35549056451887	17.127	-1.0408103248026195	1.074285633983935	0.9192	70.3994076040889	-50.35549056451887	17.127	-0.5355744057311272	0.6450600733427788	-0.5450298686354341	-0.33209745886621433	0.4217652808292859	0.8436974135918616	3.2795	22.048	0.0	0.0	0.0
2021-10-01T23:16:45.000000	-1.1937	0.95436	0.71653	73.997	-39.532	17.227	-1.067767326509804	1.0934329590963066	0.71653	68.5955543522826	-48.3009829724307	17.227	-1.067767326509804	1.0934329590963066	0.9125300000000001	68.5955543522826	-48.3009829724307	17.227	-0.5355744057311272	0.6450600733427788	-0.5450298686354341	-0.33209745886621433	0.4217652808292859	0.8436974135918616	3.2795	22.048	0.0	0.0	0.0
2021-10-01T23:16:45.000000	-1.2229	0.96982	0.70963	72.094	-37.853	17.278	-1.0948529819365043	1.112354345676208	0.70963	66.91262201264742	-46.401459679546406	17.278	-1.0948529819365043	1.112354345676208	0.9056299999999999	66.91262201264742	-46.401459679546406	17.278	-0.5355744057311272	0.6450600733427788	-0.5450298686354341	-0.33209745886621433	0.4217652808292859	0.8436974135918616	3.2795	22.048	0.0	0.0	0.0
2021-10-01T23:16:45.000000	-1.2521	0.98505	0.70253	70.319	-36.302	17.292	-1.1219668193021164	1.1310474653546119	0.70253	65.34104130436405	-44.64465574132463	17.292	-1.1219668193021164	1.1310474653546119	0.89853	65.34104130436405	-44.64465574132463	17.292	-0.5355744057311272	0.6450600733427788	-0.5450298686354341	-0.33209745886621433	0.4217652808292859	0.8436974135918616	3.2795	22.048	0.0	0.0	0.0
2021-10-01T23:16:45.000000	-1.2815	1.0001	0.69523	68.661	-34.866	17.279	-1.1493012050560052	1.149586447404811	0.69523	63.871488006951566	-43.016321283645844	17.279	-1.1493012050560052	1.149586447404811	0.89123	63.871488006951566	-43.016321283645844	17.279	-0.5355744057311272	0.6450600733427788	-0.5450298686354341	-0.33209745886621433	0.4217652808292859	0.8436974135918616	3.2795	22.048	0.0	0.0	0.0
2021-10-01T23:16:45.000000	-1.3109	1.0149	0.68775	67.108	-33.535	17.246	-1.1766662233521892	1.1678773132577305	0.68775	62.49327784463237	-41.505061296588664	17.246	-1.1766662233521892	1.1678773132577305	0.88375	62.49327784463237	-41.505061296588664	17.246	-0.5355744057311272	0.6450600733427788	-0.5450298686354341	-0.33209745886621433	0.4217652808292859	0.8436974135918616	3.2795	22.048	0.0	0.0	0.0
2021-10-01T23:16:45.000000	-1.3403	1.0295	0.68011	65.65	-32.299	17.202	-1.20405574768221	1.1859696861528266	0.68011	61.19771147120709	-40.09972583057008	17.202	-1.20405574768221	1.1859696861528266	0.8761099999999999	61.19771147120709	-40.09972583057008	17.202	-0.5355744057311272	0.6450600733427788	-0.5450298686354341	-0.33209745886621433	0.4217652808292859	0.8436974135918616	3.2795	22.048	0.0	0.0	0.0
2021-10-01T23:16:45.000000	-1.3698	1.0439	0.67231	64.278	-31.148	17.151	-1.231569024524979	1.203875819107017	0.67231	59.97708200526549	-38.78928746617626	17.151	-1.231569024524979	1.203875819107017	0.8683099999999999	59.97708200526549	-38.78928746617626	17.151	-0.5355744057311272	0.6450600733427788	-0.5450298686354341	-0.33209745886621433	0.4217652808292859	0.8436974135918616	3.2795	22.048	0.0	0.0	0.0
2021-10-01T23:16:45.000000	-1.3994	1.0581	0.66435	62.982	-30.075	17.098	-1.2592060538804968	1.2215957121203018	0.66435	58.82232251010066	-37.56557364819157	17.098	-1.2592060538804968	1.2215957121203018	0.86035	58.82232251010066	-37.56557364819157	17.098	-0.5355744057311272	0.6450600733427788	-0.5450298686354341	-0.33209745886621433	0.4217652808292859	0.8436974135918616	3.2795	22.048	0.0	0.0	0.0
2021-10-01T23:16:45.000000	-1.429	1.0721	0.65625	61.754	-29.071	17.045	-1.2868675892698507	1.2391171121757631	0.65625	57.72659603892231	-36.41867195216046	17.045	-1.2868675892698507	1.2391171121757631	0.85225	57.72659603892231	-36.41867195216046	17.045	-0.5355744057311272	0.6450600733427788	-0.5450298686354341	-0.33209745886621433	0.4217652808292859	0.8436974135918616	3.2795	22.048	0.0	0.0	0.0
2021-10-01T23:16:45.000000	-1.4586	1.086	0.648	60.588	-28.129	16.996	-1.3145413776761228	1.2565392657523125	0.648	56.68480551418	-35.34089994354401	16.996	-1.3145413776761228	1.2565392657523125	0.8440000000000001	56.68480551418	-35.34089994354401	16.996	-0.5355744057311272	0.6450600733427788	-0.5450298686354341	-0.33209745886621433	0.4217652808292859	0.8436974135918616	3.2795	22.048	0.0	0.0	0.0
2021-10-01T23:16:45.000000	-1.4883	1.0997	0.6396	59.476	-27.244	16.95	-1.3423389185951435	1.2737751793879561	0.6396	55.68962386840667	-34.326315057043175	16.95	-1.3423389185951435	1.2737751793879561	0.8355999999999999	55.68962386840667	-34.326315057043175	16.95	-0.5355744057311272	0.6450600733427788	-0.5450298686354341	-0.33209745886621433	0.4217652808292859	0.8436974135918616	3.2795	22.048	0.0	0.0	0.0
2021-10-01T23:16:45.000000	-1.518	1.1132	0.63107	58.412	-26.409	16.909	-1.3701609655480007	1.2908126000657762	0.63107	54.73595402405192	-33.367234858119026	16.909	-1.3701609655480007	1.2908126000657762	0.82707	54.73595402405192	-33.367234858119026	16.909	-0.5355744057311272	0.6450600733427788	-0.5450298686354341	-0.33209745886621433	0.4217652808292859	0.8436974135918616	3.2795	22.048	0.0	0.0	0.0
2021-10-01T23:16:45.000000	-1.5478	1.1266	0.62239	57.39	-25.619	16.874	-1.3980945119966879	1.307763027281603	0.62239	53.81845384322695	-32.45796184181087	16.874	-1.3980945119966879	1.307763027281603	0.81839	53.81845384322695	-32.45796184181087	16.874	-0.5355744057311272	0.6450600733427788	-0.5450298686354341	-0.33209745886621433	0.4217652808292859	0.8436974135918616	3.2795	22.048	0.0	0.0	0.0
2021-10-01T23:16:45.000000	-1.5776	1.1398	0.61356	56.406	-24.871	16.843	-1.4260525644792115	1.3245149615396057	0.61356	52.933521057282796	-31.595028493074636	16.843	-1.4260525644792115	1.3245149615396057	0.8095600000000001	52.933521057282796	-31.595028493074636	16.843	-0.5355744057311272	0.6450600733427788	-0.5450298686354341	-0.33209745886621433	0.4217652808292859	0.8436974135918616	3.2795	22.048	0.0	0.0	0.0
2021-10-01T23:16:45.000000	-1.6074	1.1528	0.6046	55.456	-24.159	16.817	-1.4540351229955717	1.3410684028397852	0.6046	52.07792098807812	-30.771989902498873	16.817	-1.4540351229955717	1.3410684028397852	0.8006	52.07792098807812	-30.771989902498873	16.817	-0.5355744057311272	0.6450600733427788	-0.5450298686354341	-0.33209745886621433	0.4217652808292859	0.8436974135918616	3.2795	22.048	0.0	0.0	0.0
2021-10-01T23:16:45.000000	-1.6372	1.1658	0.59548	54.535	-23.48	16.794	-1.482017681511932	1.3576218441399641	0.59548	51.24705890217484	-29.98525602487031	16.794	-1.482017681511932	1.3576218441399641	0.79148	51.24705890217484	-29.98525602487031	16.794	-0.5355744057311272	0.6450600733427788	-0.5450298686354341	-0.33209745886621433	0.4217652808292859	0.8436974135918616	3.2795	22.048	0.0	0.0	0.0
2021-10-01T23:16:45.000000	-1.667	1.1785	0.58622	53.641	-22.832	16.775	-1.510036999079047	1.373877546003408	0.58622	50.43919493033312	-29.232596870272353	16.775	-1.510036999079047	1.373877546003408	0.7822199999999999	50.43919493033312	-29.232596870272353	16.775	-0.5355744057311272	0.6450600733427788	-0.5450298686354341	-0.33209745886621433	0.4217652808292859	0.8436974135918616	3.2795	22.048	0.0	0.0	0.0
2021-10-01T23:16:45.000000	-1.6969	1.1912	0.57682	52.771	-22.211	16.758	-1.5381555631250738	1.3901455008837695	0.57682	49.65184179886232	-28.509674989040974	16.758	-1.5381555631250738	1.3901455008837695	0.7728200000000001	49.65184179886232	-28.509674989040974	16.758	-0.5355744057311272	0.6450600733427788	-0.5450298686354341	-0.33209745886621433	0.4217652808292859	0.8436974135918616	3.2795	22.048	0.0	0.0	0.0
2021-10-01T23:16:45.000000	-1.7267	1.2037	0.56726	51.921	-21.615	16.742	-1.566199386726025	1.4062027097893897	0.56726	48.881274708944325	-27.814015330921208	16.742	-1.566199386726025	1.4062027097893897	0.76326	48.881274708944325	-27.814015330921208	16.742	-0.5355744057311272	0.6450600733427788	-0.5450298686354341	-0.33209745886621433	0.4217652808292859	0.8436974135918616	3.2795	22.048	0.0	0.0	0.0
2021-10-01T23:16:45.000000	-1.7566	1.216	0.55756	51.09	-21.042	16.726	-1.594366962839725	1.4220736787541042	0.55756	48.12674625612838	-27.14351043616564	16.726	-1.594366962839725	1.4220736787541042	0.75356	48.12674625612838	-27.14351043616564	16.726	-0.5355744057311272	0.6450600733427788	-0.5450298686354341	-0.33209745886621433	0.4217652808292859	0.8436974135918616	3.2795	22.048	0.0	0.0	0.0
2021-10-01T23:16:45.000000	-1.7865	1.2283	0.54771	50.276	-20.49	16.71	-1.622534538953425	1.4379446477188185	0.54771	47.38651657117462	-26.49593031485766	16.71	-1.622534538953425	1.4379446477188185	0.7437100000000001	47.38651657117462	-26.49593031485766	16.71	-0.5355744057311272	0.6450600733427788	-0.5450298686354341	-0.33209745886621433	0.4217652808292859	0.8436974135918616	3.2795	22.048	0.0	0.0	0.0
2021-10-01T23:16:45.000000	-1.8163	1.2404	0.5377	49.477	-19.957	16.693	-1.6506273746220492	1.453604870708791	0.5377	46.658845784843166	-25.86904497708067	16.693	-1.6506273746220492	1.453604870708791	0.7337	46.658845784843166	-25.86904497708067	16.693	-0.5355744057311272	0.6450600733427788	-0.5450298686354341	-0.33209745886621433	0.4217652808292859	0.8436974135918616	3.2795	22.048	0.0	0.0	0.0
2021-10-01T23:16:45.000000	-1.8462	1.2524	0.52755	48.691	-19.442	16.673	-1.6788317097865038	1.4691781002367696	0.52755	45.94187149772498	-25.261616897707185	16.673	-1.6788317097865038	1.4691781002367696	0.7235499999999999	45.94187149772498	-25.261616897707185	16.673	-0.5355744057311272	0.6450600733427788	-0.5450298686354341	-0.33209745886621433	0.4217652808292859	0.8436974135918616	3.2795	22.048	0.0	0.0	0.0
2021-10-01T23:16:45.000000	-1.8761	1.2642	0.51725	47.918	-18.943	16.652	-1.707060550984795	1.484552836806925	0.51725	45.23583877015841	-24.67166114715897	16.652	-1.707060550984795	1.484552836806925	0.7132499999999999	45.23583877015841	-24.67166114715897	16.652	-0.5355744057311272	0.6450600733427788	-0.5450298686354341	-0.33209745886621433	0.4217652808292859	0.8436974135918616	3.2795	22.048	0.0	0.0	0.0
2021-10-01T23:16:45.000000	-1.9059	1.276	0.50679	47.154	-18.459	16.627	-1.7351901457041738	1.4999153203601618	0.50679	44.536900273156164	-24.097695139970174	16.627	-1.7351901457041738	1.4999153203601618	0.70279	44.536900273156164	-24.097695139970174	16.627	-0.5355744057311272	0.6450600733427788	-0.5450298686354341	-0.33209745886621433	0.4217652808292859	0.8436974135918616	3.2795	22.048	0.0	0.0	0.0
2021-10-01T23:16:45.000000	-1.9358	1.2876	0.49619	46.4	-17.989	16.598	-1.7634434929363014	1.5150915639724933	0.49619	43.84617100167655	-23.538848941520865	16.598	-1.7634434929363014	1.5150915639724933	0.6921900000000001	43.84617100167655	-23.538848941520865	16.598	-0.5355744057311272	0.6450600733427788	-0.5450298686354341	-0.33209745886621433	0.4217652808292859	0.8436974135918616	3.2795	22.048	0.0	0.0	0.0
2021-10-01T23:16:45.000000	-1.9656	1.2991	0.48544	45.655	-17.532	16.565	-1.7916098467064354	1.5301563080889948	0.48544	43.16278102109964	-22.99400755685274	16.565	-1.7916098467064354	1.5301563080889948	0.68144	43.16278102109964	-22.99400755685274	16.565	-0.5355744057311272	0.6450600733427788	-0.5450298686354341	-0.33209745886621433	0.4217652808292859	0.8436974135918616	3.2795	22.048	0.0	0.0	0.0
2021-10-01T23:16:45.000000	-1.9955	1.3105	0.47454	44.916	-17.086	16.526	-1.8198876999723996	1.5451340587435025	0.47454	42.48399799739642	-22.46081846588001	16.526	-1.8198876999723996	1.5451340587435025	0.67054	42.48399799739642	-22.46081846588001	16.526	-0.5355744057311272	0.6450600733427788	-0.5450298686354341	-0.33209745886621433	0.4217652808292859	0.8436974135918616	3.2795	22.048	0.0	0.0	0.0
2021-10-01T23:16:45.000000	-2.0253	1.3218	0.46349	44.183	-16.652	16.483	-1.84807855977637	1.5600003099021802	0.46349	41.80969940039773	-21.940274133391803	16.483	-1.84807855977637	1.5600003099021802	0.65949	41.80969940039773	-21.940274133391803	16.483	-0.5355744057311272	0.6450600733427788	-0.5450298686354341	-0.33209745886621433	0.4217652808292859	0.8436974135918616	3.2795	22.048	0.0	0.0	0.0
2021-10-01T23:16:45.000000	-2.0551	1.333	0.45229	43.455	-16.228	16.433	-1.8762816725972584	1.5747673145819459	0.45229	41.1391378256528	-21.430267099640687	16.433	-1.8762816725972584	1.5747673145819459	0.64829	41.1391378256528	-21.430267099640687	16.433	-0.5355744057311272	0.6450600733427788	-0.5450298686354341	-0.33209745886621433	0.4217652808292859	0.8436974135918616	3.2795	22.048	0.0	0.0	0.0
2021-10-01T23:16:45.000000	-2.0849	1.3441	0.44095	42.73	-15.813	16.377	-1.9044970384350655	1.5894350727828	0.44095	40.47045087375259	-20.92955983949919	16.377	-1.9044970384350655	1.5894350727828	0.63695	40.47045087375259	-20.92955983949919	16.377	-0.5355744057311272	0.6450600733427788	-0.5450298686354341	-0.33209745886621433	0.4217652808292859	0.8436974135918616	3.2795	22.048	0.0	0.0	0.0
2021-10-01T23:16:45.000000	-2.1147	1.3551	0.42946	42.009	-15.407	16.314	-1.9327246572897907	1.6040035845047418	0.42946	39.80463100948622	-20.438274883136486	16.314	-1.9327246572897907	1.6040035845047418	0.62546	39.80463100948622	-20.438274883136486	16.314	-0.5355744057311272	0.6450600733427788	-0.5450298686354341	-0.33209745886621433	0.4217652808292859	0.8436974135918616	3.2795	22.048	0.0	0.0	0.0
2021-10-01T23:16:45.000000	-2.1444	1.3659	0.41783	41.289	-15.009	16.243	-1.9608775356994406	1.6183613502519418	0.41783	39.1388233686555	-19.95505217525592	16.243	-1.9608775356994406	1.6183613502519418	0.61383	39.1388233686555	-19.95505217525592	16.243	-0.5355744057311272	0.6450600733427788	-0.5450298686354341	-0.33209745886621433	0.4217652808292859	0.8436974135918616	3.2795	22.048	0.0	0.0	0.0
2021-10-01T23:16:45.000000	-2.1742	1.3767	0.40605	40.57	-14.619	16.166	-1.9891296605880018	1.6327313690160605	0.40605	38.47302795126044	-19.479891715857477	16.166	-1.9891296605880018	1.6327313690160605	0.60205	38.47302795126044	-19.479891715857477	16.166	-0.5355744057311272	0.6450600733427788	-0.5450298686354341	-0.33209745886621433	0.4217652808292859	0.8436974135918616	3.2795	22.048	0.0	0.0	0.0
2021-10-01T23:16:45.000000	-2.2039	1.3874	0.39413	39.851	-14.236	16.08	-2.0172947920145705	1.6469898882843486	0.39413	37.8063748226811	-19.01167850998287	16.08	-2.0172947920145705	1.6469898882843486	0.59013	37.8063748226811	-19.01167850998287	16.08	-0.5355744057311272	0.6450600733427788	-0.5450298686354341	-0.33209745886621433	0.4217652808292859	0.8436974135918616	3.2795	22.048	0.0	0.0	0.0
2021-10-01T23:16:45.000000	-2.2336	1.3979	0.38207	39.129	-13.859	15.986	-2.0454844294749748	1.6610499145948134	0.38207	37.13600911871931	-18.54905250233542	15.986	-2.0454844294749748	1.6610499145948134	0.5780700000000001	37.13600911871931	-18.54905250233542	15.986	-0.5355744057311272	0.6450600733427788	-0.5450298686354341	-0.33209745886621433	0.4217652808292859	0.8436974135918616	3.2795	22.048	0.0	0.0	0.0
2021-10-01T23:16:45.000000	-2.2633	1.4084	0.36987	38.405	-13.487	15.884	-2.0736740669353795	1.675109940905278	0.36987	36.46304583433338	-18.091143758295203	15.884	-2.0736740669353795	1.675109940905278	0.56587	36.46304583433338	-18.091143758295203	15.884	-0.5355744057311272	0.6450600733427788	-0.5450298686354341	-0.33209745886621433	0.4217652808292859	0.8436974135918616	3.2795	22.048	0.0	0.0	0.0
2021-10-01T23:16:45.000000	-2.2929	1.4188	0.35754	37.676	-13.121	15.773	-2.10177671093379	1.6890584677199125	0.35754	35.78438504498675	-17.63857715214378	15.773	-2.10177671093379	1.6890584677199125	0.55354	35.78438504498675	-17.63857715214378	15.773	-0.5355744057311272	0.6450600733427788	-0.5450298686354341	-0.33209745886621433	0.4217652808292859	0.8436974135918616	3.2795	22.048	0.0	0.0	0.0
2021-10-01T23:16:45.000000	-2.3226	1.429	0.34506	36.941	-12.76	15.655	-2.1300031074449497	1.7028207545936414	0.34506	35.0991568160595	-17.19023768892286	15.655	-2.1300031074449497	1.7028207545936414	0.54106	35.0991568160595	-17.19023768892286	15.655	-0.5355744057311272	0.6450600733427788	-0.5450298686354341	-0.33209745886621433	0.4217652808292859	0.8436974135918616	3.2795	22.048	0.0	0.0	0.0
2021-10-01T23:16:45.000000	-2.3522	1.4392	0.33244	36.197	-12.402	15.528	-2.158130257477197	1.7165707884504522	0.33244	34.404628813522635	-16.74377284854665	15.528	-2.158130257477197	1.7165707884504522	0.52844	34.404628813522635	-16.74377284854665	15.528	-0.5355744057311272	0.6450600733427788	-0.5450298686354341	-0.33209745886621433	0.4217652808292859	0.8436974135918616	3.2795	22.048	0.0	0.0	0.0
2021-10-01T23:16:45.000000	-2.3817	1.4493	0.31967	35.442	-12.047	15.393	-2.1861704140474507	1.7302093228114328	0.31967	33.69881610779792	-16.298937570676795	15.393	-2.1861704140474507	1.7302093228114328	0.5156700000000001	33.69881610779792	-16.298937570676795	15.393	-0.5355744057311272	0.6450600733427788	-0.5450298686354341	-0.33209745886621433	0.4217652808292859	0.8436974135918616	3.2795	22.048	0.0	0.0	0.0
2021-10-01T23:16:45.000000	-2.4113	1.4593	0.30676	34.672	-11.694	15.25	-2.214322070113535	1.7437608637104198	0.30676	32.977871369898054	-15.854249269847433	15.25	-2.214322070113535	1.7437608637104198	0.50276	32.977871369898054	-15.854249269847433	15.25	-0.5355744057311272	0.6450600733427788	-0.5450298686354341	-0.33209745886621433	0.4217652808292859	0.8436974135918616	3.2795	22.048	0.0	0.0	0.0
2021-10-01T23:16:45.000000	-2.4408	1.4692	0.2937	33.885	-11.343	15.101	-2.242386732717625	1.7572009051135768	0.2937	32.23980967024482	-15.409462885720206	15.101	-2.242386732717625	1.7572009051135768	0.4897	32.23980967024482	-15.409462885720206	15.101	-0.5355744057311272	0.6450600733427788	-0.5450298686354341	-0.33209745886621433	0.4217652808292859	0.8436974135918616	3.2795	22.048	0.0	0.0	0.0
2021-10-01T23:16:45.000000	-2.4702	1.479	0.28049	33.076	-10.991	14.944	-2.270364401859722	1.7705294470209036	0.28049	31.480036275400156	-14.960988373081847	14.944	-2.270364401859722	1.7705294470209036	0.47649	31.480036275400156	-14.960988373081847	14.944	-0.5355744057311272	0.6450600733427788	-0.5450298686354341	-0.33209745886621433	0.4217652808292859	0.8436974135918616	3.2795	22.048	0.0	0.0	0.0
2021-10-01T23:16:45.000000	-2.4996	1.4888	0.2671	32.24	-10.637	14.781	-2.2983420710018185	1.7838579889282302	0.2671	30.69371139158766	-14.507220616297325	14.781	-2.2983420710018185	1.7838579889282302	0.4631	30.69371139158766	-14.507220616297325	14.781	-0.5355744057311272	0.6450600733427788	-0.5450298686354341	-0.33209745886621433	0.4217652808292859	0.8436974135918616	3.2795	22.048	0.0	0.0	0.0
2021-10-01T23:16:45.000000	-2.529	1.4984	0.25354	31.369	-10.28	14.612	-2.3263442461777517	1.7969880378777334	0.25354	29.873017830663553	-14.046186909224058	14.612	-2.3263442461777517	1.7969880378777334	0.44954	29.873017830663553	-14.046186909224058	14.612	-0.5355744057311272	0.6450600733427788	-0.5450298686354341	-0.33209745886621433	0.4217652808292859	0.8436974135918616	3.2795	22.048	0.0	0.0	0.0
2021-10-01T23:16:45.000000	-2.5583	1.508	0.23977	30.456	-9.9166	14.438	-2.3542471748747733	1.8101058338103184	0.23977	29.01142494167924	-13.57365516039477	14.438	-2.3542471748747733	1.8101058338103184	0.43577	29.01142494167924	-13.57365516039477	14.438	-0.5355744057311272	0.6450600733427788	-0.5450298686354341	-0.33209745886621433	0.4217652808292859	0.8436974135918616	3.2795	22.048	0.0	0.0	0.0
2021-10-01T23:16:45.000000	-2.5875	1.5175	0.22579	29.491	-9.5445	14.259	-2.382063110109801	1.8231121302470732	0.22579	28.09928989613265	-13.086117399102658	14.259	-2.382063110109801	1.8231121302470732	0.42179	28.09928989613265	-13.086117399102658	14.259	-0.5355744057311272	0.6450600733427788	-0.5450298686354341	-0.33209745886621433	0.4217652808292859	0.8436974135918616	3.2795	22.048	0.0	0.0	0.0
2021-10-01T23:16:45.000000	-2.6166	1.5269	0.21155	28.462	-9.1601	14.077	-2.4097920518828353	1.8360069271879977	0.21155	27.125144225163424	-12.578530390076713	14.077	-2.4097920518828353	1.8360069271879977	0.40754999999999997	27.125144225163424	-12.578530390076713	14.077	-0.5355744057311272	0.6450600733427788	-0.5450298686354341	-0.33209745886621433	0.4217652808292859	0.8436974135918616	3.2795	22.048	0.0	0.0	0.0
2021-10-01T23:16:45.000000	-2.6456	1.5362	0.19702	27.352	-8.7585	13.891	-2.4374340001938757	1.8487902246330925	0.19702	26.072716425185526	-12.043948042974144	13.891	-2.4374340001938757	1.8487902246330925	0.39302000000000004	26.072716425185526	-12.043948042974144	13.891	-0.5355744057311272	0.6450600733427788	-0.5450298686354341	-0.33209745886621433	0.4217652808292859	0.8436974135918616	3.2795	22.048	0.0	0.0	0.0
2021-10-01T23:16:45.000000	-2.6745	1.5454	0.18214	26.14	-8.3338	13.703	-2.464988955042923	1.861462022582357	0.18214	24.921887663625657	-11.473941681986325	13.703	-2.464988955042923	1.861462022582357	0.37814000000000003	24.921887663625657	-11.473941681986325	13.703	-0.5355744057311272	0.6450600733427788	-0.5450298686354341	-0.33209745886621433	0.4217652808292859	0.8436974135918616	3.2795	22.048	0.0	0.0	0.0
2021-10-01T23:16:45.000000	-2.7031	1.5545	0.16683	24.8	-7.8776	13.513	-2.4922584234721525	1.8739978150019547	0.16683	23.647883109387866	-10.856988818485915	13.513	-2.4922584234721525	1.8739978150019547	0.36283	23.647883109387866	-10.856988818485915	13.513	-0.5355744057311272	0.6450600733427788	-0.5450298686354341	-0.33209745886621433	0.4217652808292859	0.8436974135918616	3.2795	22.048	0.0	0.0	0.0
2021-10-01T23:16:45.000000	-2.7316	1.5635	0.15099	23.296	-7.3788	13.323	-2.519440898439388	1.8864221079257224	0.15099	22.2163341149418	-10.177662007223123	13.323	-2.519440898439388	1.8864221079257224	0.34699	22.2163341149418	-10.177662007223123	13.323	-0.5355744057311272	0.6450600733427788	-0.5450298686354341	-0.33209745886621433	0.4217652808292859	0.8436974135918616	3.2795	22.048	0.0	0.0	0.0
2021-10-01T23:16:45.000000	-2.7596	1.5724	0.13446	21.575	-6.8214	13.133	-2.546139394028983	1.8986858892859872	0.13446	20.57660052917111	-9.413587712605388	13.133	-2.546139394028983	1.8986858892859872	0.33046	20.57660052917111	-9.413587712605388	13.133	-0.5355744057311272	0.6450600733427788	-0.5450298686354341	-0.33209745886621433	0.4217652808292859	0.8436974135918616	3.2795	22.048	0.0	0.0	0.0
2021-10-01T23:16:45.000000	-2.7872	1.5811	0.11701	19.566	-6.1819	12.946	-2.5724654097367674	1.910702165620755	0.11701	18.66109681102416	-8.532743370076462	12.946	-2.5724654097367674	1.910702165620755	0.31301	18.66109681102416	-8.532743370076462	12.946	-0.5355744057311272	0.6450600733427788	-0.5450298686354341	-0.33209745886621433	0.4217652808292859	0.8436974135918616	3.2795	22.048	0.0	0.0	0.0
2021-10-01T23:16:45.000000	-2.8139	1.5896	0.098292	17.157	-5.424	12.762	-2.5979227131681815	1.922409671845435	0.098292	16.363114749261005	-7.485379128842908	12.762	-2.5979227131681815	1.922409671845435	0.294292	16.363114749261005	-7.485379128842908	12.762	-0.5355744057311272	0.6450600733427788	-0.5450298686354341	-0.33209745886621433	0.4217652808292859	0.8436974135918616	3.2795	22.048	0.0	0.0	0.0
2021-10-01T23:16:45.000000	-2.8311	1.595	0.084829	15.247	-4.8255	12.644	-2.6143314446274353	1.929876500616614	0.084829	14.540841308300307	-6.657356329416909	12.644	-2.6143314446274353	1.929876500616614	0.280829	14.540841308300307	-6.657356329416909	12.644	-0.5355744057311272	0.6450600733427788	-0.5450298686354341	-0.33209745886621433	0.4217652808292859	0.8436974135918616	3.2795	22.048	0.0	0.0	0.0
2021-10-01T23:16:45.000000	-2.8475	1.6002	0.070274	13.005	-4.123	12.531	-2.6299707102892302	1.9370468122946234	0.070274	12.401812694947235	-5.685437175753997	12.531	-2.6299707102892302	1.9370468122946234	0.266274	12.401812694947235	-5.685437175753997	12.531	-0.5355744057311272	0.6450600733427788	-0.5450298686354341	-0.33209745886621433	0.4217652808292859	0.8436974135918616	3.2795	22.048	0.0	0.0	0.0
2021-10-01T23:16:45.000000	-2.8625	1.605	0.054229	10.321	-3.2795	12.428	-2.644269537313932	1.9436485958201297	0.054229	9.841391398658498	-4.519422152046711	12.428	-2.644269537313932	1.9436485958201297	0.25022900000000003	9.841391398658498	-4.519422152046711	12.428	-0.5355744057311272	0.6450600733427788	-0.5450298686354341	-0.33209745886621433	0.4217652808292859	0.8436974135918616	3.2795	22.048	0.0	0.0	0.0
2021-10-01T23:16:45.000000	-2.8713	1.6078	0.042438	8.2165	-2.6149	12.367	-2.6526601429844647	1.9475057627184673	0.042438	7.834182800397208	-3.601965312153983	12.367	-2.6526601429844647	1.9475057627184673	0.238438	7.834182800397208	-3.601965312153983	12.367	-0.5355744057311272	0.6450600733427788	-0.5450298686354341	-0.33209745886621433	0.4217652808292859	0.8436974135918616	3.2795	22.048	0.0	0.0	0.0
2021-10-01T23:16:45.000000	-2.8764	1.6094	0.033987	6.6472	-2.1176	12.332	-2.6575256651382766	1.9497186102438877	0.033987	6.337642059967933	-2.916125978027255	12.332	-2.6575256651382766	1.9497186102438877	0.229987	6.337642059967933	-2.916125978027255	12.332	-0.5355744057311272	0.6450600733427788	-0.5450298686354341	-0.33209745886621433	0.4217652808292859	0.8436974135918616	3.2795	22.048	0.0	0.0	1.0
2021-10-01T23:16:45.000000	-2.8856	1.6123	0.002005	0.39956	-0.12756	12.269	-2.6663010037075385	1.9537240356888106	0.002005	0.38091928275928627	-0.1755569628985159	12.269	-2.6663010037075385	1.9537240356888106	0.19800500000000001	0.38091928275928627	-0.1755569628985159	12.269	-0.5355744057311272	0.6450600733427788	-0.5450298686354341	-0.33209745886621433	0.4217652808292859	0.8436974135918616	3.2795	22.048	0.0	0.0	0.0
2021-10-01T23:16:45.000000	-2.8782	1.61	-0.030463	-5.9795	1.9056	12.32	-2.659238583657181	1.9505346434218875	-0.030463	-5.70094971614017	2.623910048770977	12.32	-2.659238583657181	1.9505346434218875	0.16553700000000002	-5.70094971614017	2.623910048770977	12.32	-0.5355744057311272	0.6450600733427788	-0.5450298686354341	-0.33209745886621433	0.4217652808292859	0.8436974135918616	3.2795	22.048	0.0	0.0	0.0
2021-10-01T23:16:45.000000	-2.8595	1.604	-0.057762	-10.931	3.4714	12.449	-2.6414146731157593	1.9422885405234638	-0.057762	-10.423281380554688	4.784619548279876	12.449	-2.6414146731157593	1.9422885405234638	0.138238	-10.423281380554688	4.784619548279876	12.449	-0.5355744057311272	0.6450600733427788	-0.5450298686354341	-0.33209745886621433	0.4217652808292859	0.8436974135918616	3.2795	22.048	0.0	0.0	0.0
2021-10-01T23:16:45.000000	-2.8359	1.5965	-0.080748	-14.637	4.6345	12.611	-2.6189114803614304	1.931953342612368	-0.080748	-13.958841049251852	6.393052151493951	12.611	-2.6189114803614304	1.931953342612368	0.11525200000000001	-13.958841049251852	6.393052151493951	12.611	-0.5355744057311272	0.6450600733427788	-0.5450298686354341	-0.33209745886621433	0.4217652808292859	0.8436974135918616	3.2795	22.048	0.0	0.0	0.0
2021-10-01T23:16:45.000000	-2.8102	1.5884	-0.10102	-17.526	5.5396	12.787	-2.594397629651462	1.920765352472518	-0.10102	-16.71516976888825	7.645321690893349	12.787	-2.594397629651462	1.920765352472518	0.09498000000000001	-16.71516976888825	7.645321690893349	12.787	-0.5355744057311272	0.6450600733427788	-0.5450298686354341	-0.33209745886621433	0.4217652808292859	0.8436974135918616	3.2795	22.048	0.0	0.0	0.0
2021-10-01T23:16:45.000000	-2.7833	1.5799	-0.11953	-19.87	6.2779	12.972	-2.5687418332622243	1.9090333402140014	-0.11953	-18.95104321067468	8.66526916126332	12.972	-2.5687418332622243	1.9090333402140014	0.07647000000000001	-18.95104321067468	8.66526916126332	12.972	-0.5355744057311272	0.6450600733427788	-0.5450298686354341	-0.33209745886621433	0.4217652808292859	0.8436974135918616	3.2795	22.048	0.0	0.0	0.0
2021-10-01T23:16:45.000000	-2.7557	1.5712	-0.13683	-21.833	6.9041	13.16	-2.54241581755444	1.8970170638792332	-0.13683	-20.822523199772302	9.527277334314572	13.16	-2.54241581755444	1.8970170638792332	0.05917	-20.822523199772302	9.527277334314572	13.16	-0.5355744057311272	0.6450600733427788	-0.5450298686354341	-0.33209745886621433	0.4217652808292859	0.8436974135918616	3.2795	22.048	0.0	0.0	0.0
2021-10-01T23:16:45.000000	-2.7276	1.5623	-0.15325	-23.519	7.4521	13.35	-2.515618075485933	1.8847410295020504	-0.15325	-22.42867230151416	10.277733903993207	13.35	-2.515618075485933	1.8847410295020504	0.04275000000000001	-22.42867230151416	10.277733903993207	13.35	-0.5355744057311272	0.6450600733427788	-0.5450298686354341	-0.33209745886621433	0.4217652808292859	0.8436974135918616	3.2795	22.048	0.0	0.0	0.0
2021-10-01T23:16:45.000000	-2.6991	1.5533	-0.16901	-24.998	7.944	13.54	-2.4884356005186974	1.8723167365782825	-0.16901	-23.836255134399618	10.947149453981517	13.54	-2.4884356005186974	1.8723167365782825	0.026990000000000014	-23.836255134399618	10.947149453981517	13.54	-0.5355744057311272	0.6450600733427788	-0.5450298686354341	-0.33209745886621433	0.4217652808292859	0.8436974135918616	3.2795	22.048	0.0	0.0	0.0
2021-10-01T23:16:45.000000	-2.6704	1.5441	-0.18425	-26.318	8.3952	13.73	-2.461079138627474	1.8596694446628546	-0.18425	-25.091023043700954	11.556689390152687	13.73	-2.461079138627474	1.8596694446628546	0.01175000000000001	-25.091023043700954	11.556689390152687	13.73	-0.5355744057311272	0.6450600733427788	-0.5450298686354341	-0.33209745886621433	0.4217652808292859	0.8436974135918616	3.2795	22.048	0.0	0.0	0.0
2021-10-01T23:16:45.000000	-2.6416	1.5349	-0.19908	-27.513	8.8162	13.917	-2.4336234302573385	1.8470098997305082	-0.19908	-26.225433265471786	12.120940618544665	13.917	-2.4336234302573385	1.8470098997305082	-0.0030799999999999994	-26.225433265471786	12.120940618544665	13.917	-0.5355744057311272	0.6450600733427788	-0.5450298686354341	-0.33209745886621433	0.4217652808292859	0.8436974135918616	3.2795	22.048	0.0	0.0	0.0
2021-10-01T23:16:45.000000	-2.6125	1.5256	-0.21357	-28.611	9.215	14.103	-2.4058822354673866	1.8342143492684955	-0.21357	-27.26629457245397	12.651273702207511	14.103	-2.4058822354673866	1.8342143492684955	-0.017570000000000002	-27.26629457245397	12.651273702207511	14.103	-0.5355744057311272	0.6450600733427788	-0.5450298686354341	-0.33209745886621433	0.4217652808292859	0.8436974135918616	3.2795	22.048	0.0	0.0	0.0
2021-10-01T23:16:45.000000	-2.5834	1.5162	-0.22777	-29.63	9.5975	14.285	-2.3781532936943526	1.821319552327571	-0.22777	-28.230748402853457	13.155749726442309	14.285	-2.3781532936943526	1.821319552327571	-0.03176999999999999	-28.230748402853457	13.155749726442309	14.285	-0.5355744057311272	0.6450600733427788	-0.5450298686354341	-0.33209745886621433	0.4217652808292859	0.8436974135918616	3.2795	22.048	0.0	0.0	0.0
2021-10-01T23:16:45.000000	-2.5542	1.5067	-0.24172	-30.587	9.9681	14.463	-2.350337358459324	1.8083132558908162	-0.24172	-29.135127525340874	13.640818549197279	14.463	-2.350337358459324	1.8083132558908162	-0.04571999999999998	-29.135127525340874	13.640818549197279	14.463	-0.5355744057311272	0.6450600733427788	-0.5450298686354341	-0.33209745886621433	0.4217652808292859	0.8436974135918616	3.2795	22.048	0.0	0.0	0.0
2021-10-01T23:16:45.000000	-2.5249	1.4971	-0.25545	-31.494	10.33	14.636	-2.322434429762303	1.7951954599582312	-0.25545	-29.990949420844245	14.111126419827796	14.636	-2.322434429762303	1.7951954599582312	-0.05945	-29.990949420844245	14.111126419827796	14.636	-0.5355744057311272	0.6450600733427788	-0.5450298686354341	-0.33209745886621433	0.4217652808292859	0.8436974135918616	3.2795	22.048	0.0	0.0	0.0
2021-10-01T23:16:45.000000	-2.4955	1.4874	-0.26899	-32.359	10.687	14.804	-2.294444507603288	1.7819661645298162	-0.26899	-30.805688193033635	14.571424945885967	14.804	-2.294444507603288	1.7819661645298162	-0.07299	-30.805688193033635	14.571424945885967	14.804	-0.5355744057311272	0.6450600733427788	-0.5450298686354341	-0.33209745886621433	0.4217652808292859	0.8436974135918616	3.2795	22.048	0.0	0.0	0.0
2021-10-01T23:16:45.000000	-2.4661	1.4777	-0.28235	-33.191	11.04	14.966	-2.266454585444273	1.7687368691014014	-0.28235	-31.58816574785885	15.023710117204642	14.966	-2.266454585444273	1.7687368691014014	-0.08634999999999998	-31.58816574785885	15.023710117204642	14.966	-0.5355744057311272	0.6450600733427788	-0.5450298686354341	-0.33209745886621433	0.4217652808292859	0.8436974135918616	3.2795	22.048	0.0	0.0	0.0
2021-10-01T23:16:45.000000	-2.4366	1.4678	-0.29555	-33.997	11.392	15.122	-2.2383899228401827	1.7552968276982444	-0.29555	-32.344961748336154	15.471817039335455	15.122	-2.2383899228401827	1.7552968276982444	-0.09954999999999997	-32.344961748336154	15.471817039335455	15.122	-0.5355744057311272	0.6450600733427788	-0.5450298686354341	-0.33209745886621433	0.4217652808292859	0.8436974135918616	3.2795	22.048	0.0	0.0	0.0
2021-10-01T23:16:45.000000	-2.4071	1.4579	-0.30859	-34.781	11.744	15.271	-2.210325260236092	1.7418567862950873	-0.30859	-33.079923523452855	15.91722829774425	15.271	-2.210325260236092	1.7418567862950873	-0.11258999999999997	-33.079923523452855	15.91722829774425	15.271	-0.5355744057311272	0.6450600733427788	-0.5450298686354341	-0.33209745886621433	0.4217652808292859	0.8436974135918616	3.2795	22.048	0.0	0.0	0.0
2021-10-01T23:16:45.000000	-2.3776	1.4479	-0.32148	-35.549	12.097	15.412	-2.1822728506489204	1.7283174984130185	-0.32148	-33.798883331774476	16.361671538235246	15.412	-2.1822728506489204	1.7283174984130185	-0.12547999999999998	-33.798883331774476	16.361671538235246	15.412	-0.5355744057311272	0.6450600733427788	-0.5450298686354341	-0.33209745886621433	0.4217652808292859	0.8436974135918616	3.2795	22.048	0.0	0.0	0.0
2021-10-01T23:16:45.000000	-2.348	1.4378	-0.33422	-36.302	12.452	15.546	-2.1541334475997544	1.7146667110351197	-0.33422	-34.50271110792095	16.80626175576674	15.546	-2.1541334475997544	1.7146667110351197	-0.13822	-34.50271110792095	16.80626175576674	15.546	-0.5355744057311272	0.6450600733427788	-0.5450298686354341	-0.33209745886621433	0.4217652808292859	0.8436974135918616	3.2795	22.048	0.0	0.0	0.0
2021-10-01T23:16:45.000000	-2.3184	1.4276	-0.34682	-37.045	12.81	15.672	-2.126006297567507	1.7009166771783089	-0.34682	-35.1962466456687	17.25260406597377	15.672	-2.126006297567507	1.7009166771783089	-0.15082	-35.1962466456687	17.25260406597377	15.672	-0.5355744057311272	0.6450600733427788	-0.5450298686354341	-0.33209745886621433	0.4217652808292859	0.8436974135918616	3.2795	22.048	0.0	0.0	0.0
2021-10-01T23:16:45.000000	-2.2888	1.4173	-0.35928	-37.779	13.172	15.789	-2.0978914005521783	1.6870673968425862	-0.35928	-35.88035987963765	17.701813463814627	15.789	-2.0978914005521783	1.6870673968425862	-0.16327999999999998	-35.88035987963765	17.701813463814627	15.789	-0.5355744057311272	0.6450600733427788	-0.5450298686354341	-0.33209745886621433	0.4217652808292859	0.8436974135918616	3.2795	22.048	0.0	0.0	0.0
2021-10-01T23:16:45.000000	-2.2591	1.4069	-0.3716	-38.507	13.539	15.899	-2.0696895100748556	1.6731066170110338	-0.3716	-36.557905674025974	18.15525000458598	15.899	-2.0696895100748556	1.6731066170110338	-0.17559999999999998	-36.557905674025974	18.15525000458598	15.899	-0.5355744057311272	0.6450600733427788	-0.5450298686354341	-0.33209745886621433	0.4217652808292859	0.8436974135918616	3.2795	22.048	0.0	0.0	0.0
2021-10-01T23:16:45.000000	-2.2294	1.3964	-0.38378	-39.231	13.911	16.0	-2.0414998726144504	1.659046590700569	-0.38378	-37.23086895841191	18.613158748626198	16.0	-2.0414998726144504	1.659046590700569	-0.18778	-37.23086895841191	18.613158748626198	16.0	-0.5355744057311272	0.6450600733427788	-0.5450298686354341	-0.33209745886621433	0.4217652808292859	0.8436974135918616	3.2795	22.048	0.0	0.0	0.0
2021-10-01T23:16:45.000000	-2.1997	1.3859	-0.39582	-39.952	14.289	16.092	-2.013310235154046	1.6449865643901043	-0.39582	-37.900119667415396	19.076654690893584	16.092	-2.013310235154046	1.6449865643901043	-0.19982	-37.900119667415396	19.076654690893584	16.092	-0.5355744057311272	0.6450600733427788	-0.5450298686354341	-0.33209745886621433	0.4217652808292859	0.8436974135918616	3.2795	22.048	0.0	0.0	0.0
2021-10-01T23:16:45.000000	-2.17	1.3752	-0.40771	-40.671	14.674	16.177	-1.9851451037274779	1.6307280451218162	-0.40771	-38.56652773565637	19.546852826346427	16.177	-1.9851451037274779	1.6307280451218162	-0.21171	-38.56652773565637	19.546852826346427	16.177	-0.5355744057311272	0.6450600733427788	-0.5450298686354341	-0.33209745886621433	0.4217652808292859	0.8436974135918616	3.2795	22.048	0.0	0.0	0.0
2021-10-01T23:16:45.000000	-2.1403	1.3644	-0.41947	-41.39	15.065	16.254	-1.9569922253178282	1.6163702793746162	-0.41947	-39.23220062288225	20.023005750533986	16.254	-1.9569922253178282	1.6163702793746162	-0.22347	-39.23220062288225	20.023005750533986	16.254	-0.5355744057311272	0.6450600733427788	-0.5450298686354341	-0.33209745886621433	0.4217652808292859	0.8436974135918616	3.2795	22.048	0.0	0.0	0.0
2021-10-01T23:16:45.000000	-2.1105	1.3535	-0.43108	-42.11	15.464	16.323	-1.9287523534461846	1.6019010141315857	-0.43108	-39.897885733543795	20.507220923203676	16.323	-1.9287523534461846	1.6019010141315857	-0.23508	-39.897885733543795	20.507220923203676	16.323	-0.5355744057311272	0.6450600733427788	-0.5450298686354341	-0.33209745886621433	0.4217652808292859	0.8436974135918616	3.2795	22.048	0.0	0.0	0.0
2021-10-01T23:16:45.000000	-2.0807	1.3425	-0.44255	-42.832	15.871	16.385	-1.9005247345914598	1.5873325024096439	-0.44255	-40.56457553243011	20.99962087452468	16.385	-1.9005247345914598	1.5873325024096439	-0.24655	-40.56457553243011	20.99962087452468	16.385	-0.5355744057311272	0.6450600733427788	-0.5450298686354341	-0.33209745886621433	0.4217652808292859	0.8436974135918616	3.2795	22.048	0.0	0.0	0.0
2021-10-01T23:16:45.000000	-2.0509	1.3314	-0.45387	-43.557	16.287	16.44	-1.8723093687536527	1.5726647442087898	-0.45387	-41.23313995416113	21.501320599455294	16.44	-1.8723093687536527	1.5726647442087898	-0.25787	-41.23313995416113	21.501320599455294	16.44	-0.5355744057311272	0.6450600733427788	-0.5450298686354341	-0.33209745886621433	0.4217652808292859	0.8436974135918616	3.2795	22.048	0.0	0.0	0.0
2021-10-01T23:16:45.000000	-2.0211	1.3202	-0.46505	-44.285	16.712	16.489	-1.844106255932764	1.557897739529024	-0.46505	-41.90357899873687	22.012320097995527	16.489	-1.844106255932764	1.557897739529024	-0.26905	-41.90357899873687	22.012320097995527	16.489	-0.5355744057311272	0.6450600733427788	-0.5450298686354341	-0.33209745886621433	0.4217652808292859	0.8436974135918616	3.2795	22.048	0.0	0.0	0.0
2021-10-01T23:16:45.000000	-1.9913	1.3089	-0.47608	-45.019	17.148	16.532	-1.8159153961287937	1.5430314883703462	-0.47608	-42.578625000186314	22.534971890231155	16.532	-1.8159153961287937	1.5430314883703462	-0.28008	-42.578625000186314	22.534971890231155	16.532	-0.5355744057311272	0.6450600733427788	-0.5450298686354341	-0.33209745886621433	0.4217652808292859	0.8436974135918616	3.2795	22.048	0.0	0.0	0.0
2021-10-01T23:16:45.000000	-1.9614	1.2975	-0.48696	-45.759	17.595	16.569	-1.7876375428628295	1.5280537377158387	-0.48696	-43.25827795850947	23.06927597616218	16.569	-1.7876375428628295	1.5280537377158387	-0.29096	-43.25827795850947	23.06927597616218	16.569	-0.5355744057311272	0.6450600733427788	-0.5450298686354341	-0.33209745886621433	0.4217652808292859	0.8436974135918616	3.2795	22.048	0.0	0.0	0.0
2021-10-01T23:16:45.000000	-1.9316	1.286	-0.49769	-46.506	18.054	16.602	-1.7594711890926955	1.5129889935993373	-0.49769	-43.943407808326256	23.616347350746913	16.602	-1.7594711890926955	1.5129889935993373	-0.30169	-43.943407808326256	23.616347350746913	16.602	-0.5355744057311272	0.6450600733427788	-0.5450298686354341	-0.33209745886621433	0.4217652808292859	0.8436974135918616	3.2795	22.048	0.0	0.0	0.0
2021-10-01T23:16:45.000000	-1.9017	1.2743	-0.50827	-47.261	18.526	16.63	-1.7312300948774861	1.497713503508094	-0.50827	-44.634884484256624	24.177301008943644	16.63	-1.7312300948774861	1.497713503508094	-0.31227	-44.634884484256624	24.177301008943644	16.63	-0.5355744057311272	0.6450600733427788	-0.5450298686354341	-0.33209745886621433	0.4217652808292859	0.8436974135918616	3.2795	22.048	0.0	0.0	0.0
2021-10-01T23:16:45.000000	-1.8719	1.2626	-0.5187	-48.026	19.012	16.655	-1.7030882471411886	1.4824502664337689	-0.5187	-45.33457038570962	24.75337447587986	16.655	-1.7030882471411886	1.4824502664337689	-0.32270000000000004	-45.33457038570962	24.75337447587986	16.655	-0.5355744057311272	0.6450600733427788	-0.5450298686354341	-0.33209745886621433	0.4217652808292859	0.8436974135918616	3.2795	22.048	0.0	0.0	0.0
2021-10-01T23:16:45.000000	-1.842	1.2507	-0.52899	-48.801	19.513	16.676	-1.674871658959816	1.4669762833847018	-0.52899	-46.04234298251606	25.34556021634468	16.676	-1.674871658959816	1.4669762833847018	-0.33298999999999995	-46.04234298251606	25.34556021634468	16.676	-0.5355744057311272	0.6450600733427788	-0.5450298686354341	-0.33209745886621433	0.4217652808292859	0.8436974135918616	3.2795	22.048	0.0	0.0	0.0
2021-10-01T23:16:45.000000	-1.8121	1.2387	-0.53912	-49.589	20.031	16.695	-1.6466673237953615	1.4514030538567229	-0.53912	-46.760934608704936	25.956210750423878	16.695	-1.6466673237953615	1.4514030538567229	-0.34312000000000004	-46.760934608704936	25.956210750423878	16.695	-0.5355744057311272	0.6450600733427788	-0.5450298686354341	-0.33209745886621433	0.4217652808292859	0.8436974135918616	3.2795	22.048	0.0	0.0	0.0
2021-10-01T23:16:45.000000	-1.7823	1.2266	-0.5491	-50.39	20.566	16.712	-1.6185744881267372	1.4357428308667504	-0.5491	-47.490345264276264	26.585326078117472	16.712	-1.6185744881267372	1.4357428308667504	-0.3531	-47.490345264276264	26.585326078117472	16.712	-0.5355744057311272	0.6450600733427788	-0.5450298686354341	-0.33209745886621433	0.4217652808292859	0.8436974135918616	3.2795	22.048	0.0	0.0	0.0
2021-10-01T23:16:45.000000	-1.7524	1.2143	-0.55893	-51.206	21.121	16.728	-1.5904069120130373	1.419871861902036	-0.55893	-48.232192288300716	27.23612865413117	16.728	-1.5904069120130373	1.419871861902036	-0.36293000000000003	-48.232192288300716	27.23612865413117	16.728	-0.5355744057311272	0.6450600733427788	-0.5450298686354341	-0.33209745886621433	0.4217652808292859	0.8436974135918616	3.2795	22.048	0.0	0.0	0.0
2021-10-01T23:16:45.000000	-1.7225	1.2019	-0.56862	-52.039	21.697	16.744	-1.5622515889162558	1.4039016464584098	-0.56862	-48.98833808018735	27.909856003592463	16.744	-1.5622515889162558	1.4039016464584098	-0.37262	-48.98833808018735	27.909856003592463	16.744	-0.5355744057311272	0.6450600733427788	-0.5450298686354341	-0.33209745886621433	0.4217652808292859	0.8436974135918616	3.2795	22.048	0.0	0.0	0.0
2021-10-01T23:16:45.000000	-1.6927	1.1894	-0.57815	-52.892	22.297	16.76	-1.5342077653153043	1.3878444375527899	-0.57815	-49.76139244379597	28.609853111376253	16.76	-1.5342077653153043	1.3878444375527899	-0.38215000000000005	-49.76139244379597	28.609853111376253	16.76	-0.5355744057311272	0.6450600733427788	-0.5450298686354341	-0.33209745886621433	0.4217652808292859	0.8436974135918616	3.2795	22.048	0.0	0.0	0.0
2021-10-01T23:16:45.000000	-1.6628	1.1767	-0.58753	-53.766	22.921	16.778	-1.5060892012692775	1.3715764826724282	-0.58753	-50.5523478439157	29.336242507651715	16.778	-1.5060892012692775	1.3715764826724282	-0.39153	-50.5523478439157	29.336242507651715	16.778	-0.5355744057311272	0.6450600733427788	-0.5450298686354341	-0.33209745886621433	0.4217652808292859	0.8436974135918616	3.2795	22.048	0.0	0.0	0.0
2021-10-01T23:16:45.000000	-1.633	1.164	-0.59677	-54.663	23.574	16.797	-1.4780698837021624	1.3553207808089842	-0.59677	-51.362576559278864	30.094231576702814	16.797	-1.4780698837021624	1.3553207808089842	-0.40077	-51.362576559278864	30.094231576702814	16.797	-0.5355744057311272	0.6450600733427788	-0.5450298686354341	-0.33209745886621433	0.4217652808292859	0.8436974135918616	3.2795	22.048	0.0	0.0	0.0
2021-10-01T23:16:45.000000	-1.6032	1.151	-0.60587	-55.588	24.257	16.82	-1.4500873251858024	1.3387673395088053	-0.60587	-52.19691838366188	30.88542543416458	16.82	-1.4500873251858024	1.3387673395088053	-0.40987	-52.19691838366188	30.88542543416458	16.82	-0.5355744057311272	0.6450600733427788	-0.5450298686354341	-0.33209745886621433	0.4217652808292859	0.8436974135918616	3.2795	22.048	0.0	0.0	0.0
2021-10-01T23:16:45.000000	-1.5734	1.1379	-0.61481	-56.543	24.974	16.847	-1.4221170196863604	1.322114651729714	-0.61481	-53.05686812596624	31.71403899953185	16.847	-1.4221170196863604	1.322114651729714	-0.41880999999999996	-53.05686812596624	31.71403899953185	16.847	-0.5355744057311272	0.6450600733427788	-0.5450298686354341	-0.33209745886621433	0.4217652808292859	0.8436974135918616	3.2795	22.048	0.0	0.0	0.0
2021-10-01T23:16:45.000000	-1.5436	1.1247	-0.62362	-57.531	25.728	16.878	-1.3941589672038368	1.3053627174717113	-0.62362	-53.94503559005176	32.58341725767953	16.878	-1.3941589672038368	1.3053627174717113	-0.42761999999999994	-53.94503559005176	32.58341725767953	16.878	-0.5355744057311272	0.6450600733427788	-0.5450298686354341	-0.33209745886621433	0.4217652808292859	0.8436974135918616	3.2795	22.048	0.0	0.0	0.0
2021-10-01T23:16:45.000000	-1.5139	1.1113	-0.63228	-58.559	26.524	16.915	-1.3663246672340614	1.288424543272803	-0.63228	-54.867755378596364	33.499380243737484	16.915	-1.3663246672340614	1.288424543272803	-0.43627999999999995	-54.867755378596364	33.499380243737484	16.915	-0.5355744057311272	0.6450600733427788	-0.5450298686354341	-0.33209745886621433	0.4217652808292859	0.8436974135918616	3.2795	22.048	0.0	0.0	0.0
2021-10-01T23:16:45.000000	-1.4841	1.0978	-0.64079	-59.629	27.365	16.956	-1.3384033738022925	1.2713748695780647	-0.64079	-55.82664483067073	34.46515041241144	16.956	-1.3384033738022925	1.2713748695780647	-0.44478999999999996	-55.82664483067073	34.46515041241144	16.956	-0.5355744057311272	0.6450600733427788	-0.5450298686354341	-0.33209745886621433	0.4217652808292859	0.8436974135918616	3.2795	22.048	0.0	0.0	0.0
2021-10-01T23:16:45.000000	-1.4545	1.0841	-0.64917	-60.749	28.258	17.002	-1.3107050793621837	1.254151208959339	-0.64917	-56.82878595340354	35.48865525857868	17.002	-1.3107050793621837	1.254151208959339	-0.45317	-56.82878595340354	35.48865525857868	17.002	-0.5355744057311272	0.6450600733427788	-0.5450298686354341	-0.33209745886621433	0.4217652808292859	0.8436974135918616	3.2795	22.048	0.0	0.0	0.0
2021-10-01T23:16:45.000000	-1.4248	1.0702	-0.65739	-61.923	29.208	17.053	-1.2829320444769996	1.2367168023658714	-0.65739	-57.877535955105344	36.57534722686154	17.053	-1.2829320444769996	1.2367168023658714	-0.46139	-57.877535955105344	36.57534722686154	17.053	-0.5355744057311272	0.6450600733427788	-0.5450298686354341	-0.33209745886621433	0.4217652808292859	0.8436974135918616	3.2795	22.048	0.0	0.0	0.0
2021-10-01T23:16:45.000000	-1.3952	1.0561	-0.66548	-63.16	30.221	17.105	-1.255282762104564	1.2190961558314983	-0.66548	-58.98109183786312	37.732283877517354	17.105	-1.255282762104564	1.2190961558314983	-0.46947999999999995	-58.98109183786312	37.732283877517354	17.105	-0.5355744057311272	0.6450600733427788	-0.5450298686354341	-0.33209745886621433	0.4217652808292859	0.8436974135918616	3.2795	22.048	0.0	0.0	0.0
2021-10-01T23:16:45.000000	-1.3657	1.0419	-0.67341	-64.466	31.305	17.159	-1.2277449792279582	1.2013885158351316	-0.67341	-60.14442814905811	38.968140109874184	17.159	-1.2277449792279582	1.2013885158351316	-0.47740999999999995	-60.14442814905811	38.968140109874184	17.159	-0.5355744057311272	0.6450600733427788	-0.5450298686354341	-0.33209745886621433	0.4217652808292859	0.8436974135918616	3.2795	22.048	0.0	0.0	0.0
2021-10-01T23:16:45.000000	-1.3362	1.0274	-0.68119	-65.85	32.467	17.209	-1.2002439554021074	1.1833831364020295	-0.68119	-61.37561936060812	40.29096594897848	17.209	-1.2002439554021074	1.1833831364020295	-0.48518999999999995	-61.37561936060812	40.29096594897848	17.209	-0.5355744057311272	0.6450600733427788	-0.5450298686354341	-0.33209745886621433	0.4217652808292859	0.8436974135918616	3.2795	22.048	0.0	0.0	0.0
2021-10-01T23:16:45.000000	-1.3067	1.0128	-0.68881	-67.32	33.716	17.252	-1.1727551845931747	1.1652785104900152	-0.68881	-62.68150241930345	41.71067381928581	17.252	-1.1727551845931747	1.1652785104900152	-0.49281	-62.68150241930345	41.71067381928581	17.252	-0.5355744057311272	0.6450600733427788	-0.5450298686354341	-0.33209745886621433	0.4217652808292859	0.8436974135918616	3.2795	22.048	0.0	0.0	0.0
2021-10-01T23:16:45.000000	-1.2774	0.99797	-0.69627	-68.888	35.061	17.282	-1.1454930886809778	1.1469701237103405	-0.69627	-64.07288413109089	43.23766626592839	17.282	-1.1454930886809778	1.1469701237103405	-0.50027	-64.07288413109089	43.23766626592839	17.282	-0.5355744057311272	0.6450600733427788	-0.5450298686354341	-0.33209745886621433	0.4217652808292859	0.8436974135918616	3.2795	22.048	0.0	0.0	0.0
2021-10-01T23:16:45.000000	-1.248	0.98292	-0.70354	-70.562	36.513	17.292	-1.118158702927089	1.1284311416601411	-0.70354	-65.55635638242235	44.88384064293999	17.292	-1.118158702927089	1.1284311416601411	-0.5075400000000001	-65.55635638242235	44.88384064293999	17.292	-0.5355744057311272	0.6450600733427788	-0.5450298686354341	-0.33209745886621433	0.4217652808292859	0.8436974135918616	3.2795	22.048	0.0	0.0	0.0
2021-10-01T23:16:45.000000	-1.2188	0.96766	-0.71062	-72.354	38.081	17.273	-1.0910485414665525	1.1097082480380636	-0.71062	-67.14272597924463	46.65959949545288	17.273	-1.0910485414665525	1.1097082480380636	-0.5146200000000001	-67.14272597924463	46.65959949545288	17.273	-0.5355744057311272	0.6450600733427788	-0.5450298686354341	-0.33209745886621433	0.4217652808292859	0.8436974135918616	3.2795	22.048	0.0	0.0	0.0
2021-10-01T23:16:45.000000	-1.1896	0.95216	-0.71748	-74.275	39.779	17.216	-1.0639677872466196	1.0907471628665977	-0.71748	-68.8411946118695	48.58018516237573	17.216	-1.0639677872466196	1.0907471628665977	-0.5214799999999999	-68.8411946118695	48.58018516237573	17.216	-0.5355744057311272	0.6450600733427788	-0.5450298686354341	-0.33209745886621433	0.4217652808292859	0.8436974135918616	3.2795	22.048	0.0	0.0	0.0
2021-10-01T23:16:45.000000	-1.1605	0.93643	-0.72412	-76.338	41.618	17.108	-1.0370144614445107	1.0715700638105525	-0.72412	-70.66331649069444	50.65810764858819	17.108	-1.0370144614445107	1.0715700638105525	-0.5281199999999999	-70.66331649069444	50.65810764858819	17.108	-0.5355744057311272	0.6450600733427788	-0.5450298686354341	-0.33209745886621433	0.4217652808292859	0.8436974135918616	3.2795	22.048	0.0	0.0	0.0
2021-10-01T23:16:45.000000	-1.1314	0.92046	-0.73051	-78.556	43.612	16.936	-1.0100905428830054	1.052154773205119	-0.73051	-72.62027823560949	52.908854353337325	16.936	-1.0100905428830054	1.052154773205119	-0.53451	-72.62027823560949	52.908854353337325	16.936	-0.5355744057311272	0.6450600733427788	-0.5450298686354341	-0.33209745886621433	0.4217652808292859	0.8436974135918616	3.2795	22.048	0.0	0.0	0.0
2021-10-01T23:16:45.000000	-1.1025	0.90423	-0.73662	-80.943	45.776	16.683	-0.9833969751233113	1.0325059477883514	-0.73662	-74.72413640112454	55.34902767082845	16.683	-0.9833969751233113	1.0325059477883514	-0.5406200000000001	-74.72413640112454	55.34902767082845	16.683	-0.5355744057311272	0.6450600733427788	-0.5450298686354341	-0.33209745886621433	0.4217652808292859	0.8436974135918616	3.2795	22.048	0.0	0.0	0.0
2021-10-01T23:16:45.000000	-1.0736	0.88775	-0.74242	-83.512	48.125	16.331	-0.9567340399059129	1.0126090061743038	-0.74242	-76.98595507696042	57.99510746509771	16.331	-0.9567340399059129	1.0126090061743038	-0.5464199999999999	-76.98595507696042	57.99510746509771	16.331	-0.5355744057311272	0.6450600733427788	-0.5450298686354341	-0.33209745886621433	0.4217652808292859	0.8436974135918616	3.2795	22.048	0.0	0.0	0.0
2021-10-01T23:16:45.000000	-1.0448	0.871	-0.74788	-86.279	50.676	15.861	-0.9302034343131053	0.9924563520841125	-0.74788	-79.41953068686689	60.865926120267055	15.861	-0.9302034343131053	0.9924563520841125	-0.5518799999999999	-79.41953068686689	60.865926120267055	15.861	-0.5355744057311272	0.6450600733427788	-0.5450298686354341	-0.33209745886621433	0.4217652808292859	0.8436974135918616	3.2795	22.048	0.0	0.0	0.0
2021-10-01T23:16:45.000000	-1.0161	0.85398	-0.75297	-89.261	53.448	15.25	-0.9038051583448892	0.9720479855177776	-0.75297	-82.03940705904452	63.982423480205824	15.25	-0.9038051583448892	0.9720479855177776	-0.55697	-82.03940705904452	63.982423480205824	15.25	-0.5355744057311272	0.6450600733427788	-0.5450298686354341	-0.33209745886621433	0.4217652808292859	0.8436974135918616	3.2795	22.048	0.0	0.0	0.0
2021-10-01T23:16:45.000000	-0.98752	0.83669	-0.75766	-92.475	56.46	14.471	-0.8775590612970465	0.9513863570786826	-0.75766	-84.86012802169387	67.36553938878339	14.471	-0.8775590612970465	0.9513863570786826	-0.56166	-84.86012802169387	67.36553938878339	14.471	-0.5355744057311272	0.6450600733427788	-0.5450298686354341	-0.33209745886621433	0.4217652808292859	0.8436974135918616	3.2795	22.048	0.0	0.0	0.0
2021-10-01T23:16:45.000000	-0.95902	0.81912	-0.7619	-95.942	59.734	13.498	-0.8514266698797044	0.9304566409121688	-0.7619	-87.89983967166438	71.03968120491318	13.498	-0.8514266698797044	0.9304566409121688	-0.5659000000000001	-87.89983967166438	71.03968120491318	13.498	-0.5355744057311272	0.6450600733427788	-0.5450298686354341	-0.33209745886621433	0.4217652808292859	0.8436974135918616	3.2795	22.048	0.0	0.0	0.0
2021-10-01T23:16:45.000000	-0.93063	0.80126	-0.76565	-99.681	63.295	12.298	-0.8254389833382282	0.9092525882754209	-0.76565	-91.17433558571977	75.03198862153762	12.298	-0.8254389833382282	0.9092525882754209	-0.56965	-91.17433558571977	75.03198862153762	12.298	-0.5355744057311272	0.6450600733427788	-0.5450298686354341	-0.33209745886621433	0.4217652808292859	0.8436974135918616	3.2795	22.048	0.0	0.0	0.0
2021-10-01T23:16:45.000000	-0.90235	0.78313	-0.76887	-103.72	67.169	10.835	-0.7995935510692344	0.887794048464221	-0.76887	-94.7082189935566	79.37169656791092	10.835	-0.7995935510692344	0.887794048464221	-0.57287	-94.7082189935566	79.37169656791092	10.835	-0.5355744057311272	0.6450600733427788	-0.5450298686354341	-0.33209745886621433	0.4217652808292859	0.8436974135918616	3.2795	22.048	0.0	0.0	0.0
2021-10-01T23:16:45.000000	-0.87419	0.76471	-0.77153	-108.08	71.386	9.0692	-0.7739027483239977	0.8660623974844787	-0.77153	-98.5186557506709	84.09115212125946	9.0692	-0.7739027483239977	0.8660623974844787	-0.5755300000000001	-98.5186557506709	84.09115212125946	9.0692	-0.5355744057311272	0.6450600733427788	-0.5450298686354341	-0.33209745886621433	0.4217652808292859	0.8436974135918616	3.2795	22.048	0.0	0.0	0.0
2021-10-01T23:16:45.000000	-0.84617	0.74602	-0.77358	-112.79	75.979	6.9555	-0.7483839737949168	0.8440799352353598	-0.77358	-102.63038384036406	89.22665999453042	6.9555	-0.7483839737949168	0.8440799352353598	-0.57758	-102.63038384036406	89.22665999453042	6.9555	-0.5355744057311272	0.6450600733427788	-0.5450298686354341	-0.33209745886621433	0.4217652808292859	0.8436974135918616	3.2795	22.048	0.0	0.0	0.0
2021-10-01T23:16:45.000000	-0.81829	0.72705	-0.77496	-117.89	80.986	4.4421	-0.7230384527836836	0.8218367370689733	-0.77496	-107.07844570777192	94.82083505647766	4.4421	-0.7230384527836836	0.8218367370689733	-0.5789599999999999	-107.07844570777192	94.82083505647766	4.4421	-0.5355744057311272	0.6450600733427788	-0.5450298686354341	-0.33209745886621433	0.4217652808292859	0.8436974135918616	3.2795	22.048	0.0	0.0	0.0
2021-10-01T23:16:45.000000	-0.79056	0.70782	-0.77566	-123.41	86.451	1.4699	-0.6978736593348058	0.7993538775827933	-0.77566	-111.88722396912395	100.92102166289781	1.4699	-0.6978736593348058	0.7993538775827933	-0.5796600000000001	-111.88722396912395	100.92102166289781	1.4699	-0.5355744057311272	0.6450600733427788	-0.5450298686354341	-0.33209745886621433	0.4217652808292859	0.8436974135918616	3.2795	22.048	0.0	0.0	0.0
2021-10-01T23:16:45.000000	-0.76301	0.68833	-0.77561	-129.41	92.421	-2.0284	-0.6729193673919566	0.7766350326818955	-0.77561	-117.11050759381575	107.58121746903043	-2.0284	-0.6729193673919566	0.7766350326818955	-0.57961	-117.11050759381575	107.58121746903043	-2.0284	-0.5355744057311272	0.6450600733427788	-0.5450298686354341	-0.33209745886621433	0.4217652808292859	0.8436974135918616	3.2795	22.048	0.0	0.0	0.0
2021-10-01T23:16:45.000000	-0.73564	0.6686	-0.77478	-135.92	98.952	-6.1311	-0.6481731263517525	0.753700051662062	-0.77478	-122.77120883604661	114.86067640814163	-6.1311	-0.6481731263517525	0.753700051662062	-0.5787800000000001	-122.77120883604661	114.86067640814163	-6.1311	-0.5355744057311272	0.6450600733427788	-0.5450298686354341	-0.33209745886621433	0.4217652808292859	0.8436974135918616	3.2795	22.048	0.0	0.0	0.0
2021-10-01T23:16:45.000000	-0.70848	0.64863	-0.77314	-143.01	106.11	-10.929	-0.6236647101578674	0.7305526104283684	-0.77314	-128.93071323988883	122.83347826815597	-10.929	-0.6236647101578674	0.7305526104283684	-0.57714	-128.93071323988883	122.83347826815597	-10.929	-0.5355744057311272	0.6450600733427788	-0.5450298686354341	-0.33209745886621433	0.4217652808292859	0.8436974135918616	3.2795	22.048	0.0	0.0	0.0
2021-10-01T23:16:45.000000	-0.68154	0.62846	-0.77064	-150.75	113.96	-16.526	-0.5993991422514247	0.7072336328740711	-0.77064	-135.65052887958385	131.57271037220897	-16.526	-0.5993991422514247	0.7072336328740711	-0.57464	-135.65052887958385	131.57271037220897	-16.526	-0.5355744057311272	0.6450600733427788	-0.5450298686354341	-0.33209745886621433	0.4217652808292859	0.8436974135918616	3.2795	22.048	0.0	0.0	0.0
2021-10-01T23:16:45.000000	-0.65485	0.60809	-0.76725	-159.22	122.6	-23.048	-0.575406196576098	0.6837467949042458	-0.76725	-142.9980449816812	141.18543668316883	-23.048	-0.575406196576098	0.6837467949042458	-0.57125	-142.9980449816812	141.18543668316883	-23.048	-0.5355744057311272	0.6450600733427788	-0.5450298686354341	-0.33209745886621433	0.4217652808292859	0.8436974135918616	3.2795	22.048	0.0	0.0	0.0
2021-10-01T23:16:45.000000	-0.62842	0.58755	-0.76293	-168.5	132.12	-30.64	-0.5516921218747032	0.6601230957642579	-0.76293	-151.04163101408398	151.77078144559084	-30.64	-0.5516921218747032	0.6601230957642579	-0.5669299999999999	-151.04163101408398	151.77078144559084	-30.64	-0.5355744057311272	0.6450600733427788	-0.5450298686354341	-0.33209745886621433	0.4217652808292859	0.8436974135918616	3.2795	22.048	0.0	0.0	0.0
2021-10-01T23:16:45.000000	-0.60227	0.56687	-0.75768	-178.71	142.64	-39.473	-0.5282730915379472	0.6363947600011644	-0.75768	-159.8856791311845	163.4625440544711	-39.473	-0.5282730915379472	0.6363947600011644	-0.56168	-159.8856791311845	163.4625440544711	-39.473	-0.5355744057311272	0.6450600733427788	-0.5450298686354341	-0.33209745886621433	0.4217652808292859	0.8436974135918616	3.2795	22.048	0.0	0.0	0.0
2021-10-01T23:16:45.000000	-0.57644	0.54607	-0.75144	-189.98	154.29	-49.753	-0.505186353554011	0.6125865381175151	-0.75144	-169.64328083357447	176.4056738543887	-49.753	-0.505186353554011	0.6125865381175151	-0.5554399999999999	-169.64328083357447	176.4056738543887	-49.753	-0.5355744057311272	0.6450600733427788	-0.5450298686354341	-0.33209745886621433	0.4217652808292859	0.8436974135918616	3.2795	22.048	0.0	0.0	0.0
2021-10-01T23:16:45.000000	-0.55093	0.52518	-0.74422	-202.45	167.22	-61.726	-0.4824282320178192	0.5887282040569835	-0.74422	-180.43500166635312	190.7661947873971	-61.726	-0.4824282320178192	0.5887282040569835	-0.5482199999999999	-180.43500166635312	190.7661947873971	-61.726	-0.5355744057311272	0.6450600733427788	-0.5450298686354341	-0.33209745886621433	0.4217652808292859	0.8436974135918616	3.2795	22.048	0.0	0.0	0.0
2021-10-01T23:16:45.000000	-0.52578	0.50423	-0.73599	-216.3	181.63	-75.686	-0.460034749615861	0.5648544329700105	-0.73599	-192.4149792577253	206.76465524177274	-75.686	-0.460034749615861	0.5648544329700105	-0.53999	-192.4149792577253	206.76465524177274	-75.686	-0.5355744057311272	0.6450600733427788	-0.5450298686354341	-0.33209745886621433	0.4217652808292859	0.8436974135918616	3.2795	22.048	0.0	0.0	0.0
2021-10-01T23:16:45.000000	-0.50101	0.48326	-0.72675	-231.75	197.73	-91.989	-0.43802085443715144	0.5410073740515444	-0.72675	-205.7758245257687	224.63642946045067	-91.989	-0.43802085443715144	0.5410073740515444	-0.53075	-205.7758245257687	224.63642946045067	-91.989	-0.5355744057311272	0.6450600733427788	-0.5450298686354341	-0.33209745886621433	0.4217652808292859	0.8436974135918616	3.2795	22.048	0.0	0.0	0.0
2021-10-01T23:16:45.000000	-0.47663	0.4623	-0.71648	-249.04	215.78	-111.07	-0.4163927952245064	0.5172180265469508	-0.71648	-220.7238711758844	244.66896552920556	-111.07	-0.4163927952245064	0.5172180265469508	-0.52048	-220.7238711758844	244.66896552920556	-111.07	-0.5355744057311272	0.6450600733427788	-0.5450298686354341	-0.33209745886621433	0.4217652808292859	0.8436974135918616	3.2795	22.048	0.0	0.0	0.0
