# Supplementary material for: Direct evidence of substorm-related impulsive injections of electrons at Mercury
Source: Nat Commun. 2023 Jul 18;14:4019. doi: 10.1038/s41467-023-39565-4 (PMC10354196; doi:10.1038/s41467-023-39565-4)
Supplement: Supplementary file 3 — SourceDatafile [file 41467_2023_39565_MOESM3_ESM.zip › SourceDataFile/FieldLinetracing/Final_KT17tracing_000663.txt]

2021-10-01T23:26:03.000000	-0.62366	0.16793	0.55717	463.82	-119.33	-79.254	-0.5983840990708543	0.24308177734902686	0.55717	445.7034934004156	-175.26276635573691	-79.254	-0.5983840990708543	0.24308177734902686	0.7531700000000001	445.7034934004156	-175.26276635573691	-79.254	-0.8695366479575336	0.3472292514097702	-0.35119491002032865	-0.6204897767864274	0.2519314134303932	0.7426459451383909	2.714	23.218	0.0	0.0	0.0
2021-10-01T23:26:03.000000	-0.66006	0.17725	0.5626	415.1	-105.91	-52.851	-0.6333678362179884	0.2567916473418542	0.5626	398.9949637449893	-155.97421904319532	-52.851	-0.6333678362179884	0.2567916473418542	0.7585999999999999	398.9949637449893	-155.97421904319532	-52.851	-0.8695366479575336	0.3472292514097702	-0.35119491002032865	-0.6204897767864274	0.2519314134303932	0.7426459451383909	2.714	23.218	0.0	0.0	0.0
2021-10-01T23:26:03.000000	-0.69667	0.18655	0.56648	372.95	-94.31	-31.801	-0.6685624415742212	0.2705073993744275	0.56648	358.5839228461596	-139.2969808583784	-31.801	-0.6685624415742212	0.2705073993744275	0.76248	358.5839228461596	-139.2969808583784	-31.801	-0.8695366479575336	0.3472292514097702	-0.35119491002032865	-0.6204897767864274	0.2519314134303932	0.7426459451383909	2.714	23.218	0.0	0.0	0.0
2021-10-01T23:26:03.000000	-0.73341	0.1958	0.56886	336.26	-84.235	-15.039	-0.7038921938614984	0.28418945708953863	0.56886	323.4048811879139	-124.8022662007036	-15.039	-0.7038921938614984	0.28418945708953863	0.7648600000000001	323.4048811879139	-124.8022662007036	-15.039	-0.8695366479575336	0.3472292514097702	-0.35119491002032865	-0.6204897767864274	0.2519314134303932	0.7426459451383909	2.714	23.218	0.0	0.0	0.0
2021-10-01T23:26:03.000000	-0.77024	0.20498	0.56979	304.18	-75.441	-1.7378	-0.7393198450916391	0.29781306998463786	0.56979	292.6441410607819	-112.14376301782096	-1.7378	-0.7393198450916391	0.29781306998463786	0.76579	292.6441410607819	-112.14376301782096	-1.7378	-0.8695366479575336	0.3472292514097702	-0.35119491002032865	-0.6204897767864274	0.2519314134303932	0.7426459451383909	2.714	23.218	0.0	0.0	0.0
2021-10-01T23:26:03.000000	-0.8071	0.21407	0.5693	275.99	-67.733	8.7497	-0.7747882979806797	0.3113510369537919	0.5693	265.61102119958883	-101.03971895404091	8.7497	-0.7747882979806797	0.3113510369537919	0.7653000000000001	265.61102119958883	-101.03971895404091	8.7497	-0.8695366479575336	0.3472292514097702	-0.35119491002032865	-0.6204897767864274	0.2519314134303932	0.7426459451383909	2.714	23.218	0.0	0.0	0.0
2021-10-01T23:26:03.000000	-0.84394	0.22307	0.56747	251.12	-60.952	16.936	-0.8102479292891643	0.32479723148854156	0.56747	241.75929897143715	-91.26248991145962	16.936	-0.8102479292891643	0.32479723148854156	0.7634700000000001	241.75929897143715	-91.26248991145962	16.936	-0.8695366479575336	0.3472292514097702	-0.35119491002032865	-0.6204897767864274	0.2519314134303932	0.7426459451383909	2.714	23.218	0.0	0.0	0.0
2021-10-01T23:26:03.000000	-0.88072	0.23194	0.56436	229.1	-54.966	23.23	-0.8456639416322955	0.33810705379055495	0.56436	220.6386899077732	-82.62348135839765	23.23	-0.8456639416322955	0.33810705379055495	0.7603599999999999	220.6386899077732	-82.62348135839765	23.23	-0.8695366479575336	0.3472292514097702	-0.35119491002032865	-0.6204897767864274	0.2519314134303932	0.7426459451383909	2.714	23.218	0.0	0.0	0.0
2021-10-01T23:26:03.000000	-0.91742	0.24069	0.56005	209.54	-49.667	27.96	-0.8810152604125994	0.35128797790433947	0.56005	201.87536599911255	-74.96772033164905	27.96	-0.8810152604125994	0.35128797790433947	0.7560500000000001	201.87536599911255	-74.96772033164905	27.96	-0.8695366479575336	0.3472292514097702	-0.35119491002032865	-0.6204897767864274	0.2519314134303932	0.7426459451383909	2.714	23.218	0.0	0.0	0.0
2021-10-01T23:26:03.000000	-0.95399	0.24931	0.55461	192.14	-44.967	31.391	-0.9162534876923114	0.3643239526735449	0.55461	185.18237046360764	-68.17111087901661	31.391	-0.9162534876923114	0.3643239526735449	0.75061	185.18237046360764	-68.17111087901661	31.391	-0.8695366479575336	0.3472292514097702	-0.35119491002032865	-0.6204897767864274	0.2519314134303932	0.7426459451383909	2.714	23.218	0.0	0.0	0.0
2021-10-01T23:26:03.000000	-0.99043	0.25778	0.54815	176.61	-40.79	33.74	-0.9513810740748154	0.3771951288023888	0.54815	170.28120080527196	-62.12269192746444	33.74	-0.9513810740748154	0.3771951288023888	0.7441500000000001	170.28120080527196	-62.12269192746444	33.74	-0.8695366479575336	0.3472292514097702	-0.35119491002032865	-0.6204897767864274	0.2519314134303932	0.7426459451383909	2.714	23.218	0.0	0.0	0.0
2021-10-01T23:26:03.000000	-1.0267	0.26611	0.54075	162.74	-37.074	35.187	-0.9863570956668546	0.3899065297319951	0.54075	156.9710362888799	-56.735199324538826	35.187	-0.9863570956668546	0.3899065297319951	0.73675	156.9710362888799	-56.735199324538826	35.187	-0.8695366479575336	0.3472292514097702	-0.35119491002032865	-0.6204897767864274	0.2519314134303932	0.7426459451383909	2.714	23.218	0.0	0.0	0.0
2021-10-01T23:26:03.000000	-1.0629	0.27429	0.53252	150.34	-33.766	35.883	-1.021282024249033	0.4024604838313907	0.53252	145.06980270346565	-51.93275170427185	35.883	-1.021282024249033	0.4024604838313907	0.7285200000000001	145.06980270346565	-51.93275170427185	35.883	-0.8695366479575336	0.3472292514097702	-0.35119491002032865	-0.6204897767864274	0.2519314134303932	0.7426459451383909	2.714	23.218	0.0	0.0	0.0
2021-10-01T23:26:03.000000	-1.0989	0.28232	0.52356	139.26	-30.821	35.955	-1.0560268393987653	0.41484106217858224	0.52356	134.43414418827462	-47.65230862577579	35.955	-1.0560268393987653	0.41484106217858224	0.71956	134.43414418827462	-47.65230862577579	35.955	-0.8695366479575336	0.3472292514097702	-0.35119491002032865	-0.6204897767864274	0.2519314134303932	0.7426459451383909	2.714	23.218	0.0	0.0	0.0
2021-10-01T23:26:03.000000	-1.1348	0.2902	0.51399	129.37	-28.201	35.513	-1.090690787594963	0.4270605177904876	0.51399	124.93969646715037	-43.8402275050704	35.513	-1.090690787594963	0.4270605177904876	0.7099899999999999	124.93969646715037	-43.8402275050704	35.513	-0.8695366479575336	0.3472292514097702	-0.35119491002032865	-0.6204897767864274	0.2519314134303932	0.7426459451383909	2.714	23.218	0.0	0.0	0.0
2021-10-01T23:26:03.000000	-1.1706	0.29794	0.50393	120.55	-25.875	34.655	-1.1252726435359344	0.43912877531499817	0.50393	116.4711622006433	-40.45103831339114	34.655	-1.1252726435359344	0.43912877531499817	0.6999299999999999	116.4711622006433	-40.45103831339114	34.655	-0.8695366479575336	0.3472292514097702	-0.35119491002032865	-0.6204897767864274	0.2519314134303932	0.7426459451383909	2.714	23.218	0.0	0.0	0.0
2021-10-01T23:26:03.000000	-1.2063	0.30554	0.49349	112.71	-23.812	33.469	-1.159772407221679	0.45104583475211385	0.49349	108.9430179929774	-37.44294692704888	33.469	-1.159772407221679	0.45104583475211385	0.6894899999999999	108.9430179929774	-37.44294692704888	33.469	-0.8695366479575336	0.3472292514097702	-0.35119491002032865	-0.6204897767864274	0.2519314134303932	0.7426459451383909	2.714	23.218	0.0	0.0	0.0
2021-10-01T23:26:03.000000	-1.2419	0.31301	0.48278	105.76	-21.989	32.036	-1.194188853350506	0.462821620749726	0.48278	102.26876020702323	-34.782098940667495	32.036	-1.194188853350506	0.462821620749726	0.6787799999999999	102.26876020702323	-34.782098940667495	32.036	-0.8695366479575336	0.3472292514097702	-0.35119491002032865	-0.6204897767864274	0.2519314134303932	0.7426459451383909	2.714	23.218	0.0	0.0	0.0
2021-10-01T23:26:03.000000	-1.2776	0.32036	0.47193	99.617	-20.382	30.432	-1.2287192495785468	0.474490563989562	0.47193	96.36895498934429	-32.43450519526598	30.432	-1.2287192495785468	0.474490563989562	0.66793	96.36895498934429	-32.43450519526598	30.432	-0.8695366479575336	0.3472292514097702	-0.35119491002032865	-0.6204897767864274	0.2519314134303932	0.7426459451383909	2.714	23.218	0.0	0.0	0.0
2021-10-01T23:26:03.000000	-1.3132	0.3276	0.46104	94.215	-18.971	28.727	-1.2631638776462855	0.4860380830856768	0.46104	91.18055026724241	-30.372229403895915	28.727	-1.2631638776462855	0.4860380830856768	0.6570400000000001	91.18055026724241	-30.372229403895915	28.727	-0.8695366479575336	0.3472292514097702	-0.35119491002032865	-0.6204897767864274	0.2519314134303932	0.7426459451383909	2.714	23.218	0.0	0.0	0.0
2021-10-01T23:26:03.000000	-1.3489	0.33473	0.45021	89.481	-17.735	26.988	-1.2977212305115464	0.4974886840719069	0.45021	86.63366924466477	-28.565485103635503	26.988	-1.2977212305115464	0.4974886840719069	0.64621	86.63366924466477	-28.565485103635503	26.988	-0.8695366479575336	0.3472292514097702	-0.35119491002032865	-0.6204897767864274	0.2519314134303932	0.7426459451383909	2.714	23.218	0.0	0.0	0.0
2021-10-01T23:26:03.000000	-1.3846	0.34176	0.43952	85.343	-16.656	25.275	-1.3322908363937256	0.508840038579225	0.43952	82.65905999984017	-26.987585756099463	25.275	-1.3322908363937256	0.508840038579225	0.6355200000000001	82.65905999984017	-26.987585756099463	25.275	-0.8695366479575336	0.3472292514097702	-0.35119491002032865	-0.6204897767864274	0.2519314134303932	0.7426459451383909	2.714	23.218	0.0	0.0	0.0
2021-10-01T23:26:03.000000	-1.4205	0.3487	0.42904	81.731	-15.714	23.639	-1.3670699629489547	0.5201265772893591	0.42904	79.1897006009139	-25.610104953662653	23.639	-1.3670699629489547	0.5201265772893591	0.62504	79.1897006009139	-25.610104953662653	23.639	-0.8695366479575336	0.3472292514097702	-0.35119491002032865	-0.6204897767864274	0.2519314134303932	0.7426459451383909	2.714	23.218	0.0	0.0	0.0
2021-10-01T23:26:03.000000	-1.4564	0.35555	0.41879	78.574	-14.891	22.121	-1.4018601172194103	0.5313237941684723	0.41879	76.15733159090385	-24.406478688108976	22.121	-1.4018601172194103	0.5313237941684723	0.61479	76.15733159090385	-24.406478688108976	22.121	-0.8695366479575336	0.3472292514097702	-0.35119491002032865	-0.6204897767864274	0.2519314134303932	0.7426459451383909	2.714	23.218	0.0	0.0	0.0
2021-10-01T23:26:03.000000	-1.4924	0.36233	0.40879	75.801	-14.17	20.751	-1.4367580950806205	0.5424637915292655	0.40879	73.49357098265871	-23.351135416011473	20.751	-1.4367580950806205	0.5424637915292655	0.6047899999999999	73.49357098265871	-23.351135416011473	20.751	-0.8695366479575336	0.3472292514097702	-0.35119491002032865	-0.6204897767864274	0.2519314134303932	0.7426459451383909	2.714	23.218	0.0	0.0	0.0
2021-10-01T23:26:03.000000	-1.5285	0.36903	0.39905	73.346	-13.533	19.543	-1.471765121834277	0.5535366447238477	0.39905	71.13512164314194	-22.418123779999952	19.543	-1.471765121834277	0.5535366447238477	0.5950500000000001	71.13512164314194	-22.418123779999952	19.543	-0.8695366479575336	0.3472292514097702	-0.35119491002032865	-0.6204897767864274	0.2519314134303932	0.7426459451383909	2.714	23.218	0.0	0.0	0.0
2021-10-01T23:26:03.000000	-1.5646	0.37566	0.38953	71.148	-12.966	18.503	-1.5067807256997765	0.5645400253831914	0.38953	69.02315864258586	-21.586074932706634	18.503	-1.5067807256997765	0.5645400253831914	0.58553	69.02315864258586	-21.586074932706634	18.503	-0.8695366479575336	0.3472292514097702	-0.35119491002032865	-0.6204897767864274	0.2519314134303932	0.7426459451383909	2.714	23.218	0.0	0.0	0.0
2021-10-01T23:26:03.000000	-1.6008	0.38222	0.38021	69.152	-12.455	17.625	-1.5419041531560307	0.575486186524215	0.38021	67.10481183995749	-20.834355207778813	17.625	-1.5419041531560307	0.575486186524215	0.57621	67.10481183995749	-20.834355207778813	17.625	-0.8695366479575336	0.3472292514097702	-0.35119491002032865	-0.6204897767864274	0.2519314134303932	0.7426459451383909	2.714	23.218	0.0	0.0	0.0
2021-10-01T23:26:03.000000	-1.6371	0.38872	0.37105	67.315	-11.99	16.895	-1.5771341789013475	0.5863850527948098	0.37105	65.33863055101658	-20.14777116005046	16.895	-1.5771341789013475	0.5863850527948098	0.56705	65.33863055101658	-20.14777116005046	16.895	-0.8695366479575336	0.3472292514097702	-0.35119491002032865	-0.6204897767864274	0.2519314134303932	0.7426459451383909	2.714	23.218	0.0	0.0	0.0
2021-10-01T23:26:03.000000	-1.6734	0.39515	0.36198	65.599	-11.561	16.298	-1.6123727817585074	0.5972144465301663	0.36198	63.68812641546845	-19.51174199520146	16.298	-1.6123727817585074	0.5972144465301663	0.55798	63.68812641546845	-19.51174199520146	16.298	-0.8695366479575336	0.3472292514097702	-0.35119491002032865	-0.6204897767864274	0.2519314134303932	0.7426459451383909	2.714	23.218	0.0	0.0	0.0
2021-10-01T23:26:03.000000	-1.7097	0.40152	0.35298	63.975	-11.161	15.813	-1.647618736425818	0.6079842923781758	0.35298	62.12537566561294	-18.915767084801683	15.813	-1.647618736425818	0.6079842923781758	0.54898	62.12537566561294	-18.915767084801683	15.813	-0.8695366479575336	0.3472292514097702	-0.35119491002032865	-0.6204897767864274	0.2519314134303932	0.7426459451383909	2.714	23.218	0.0	0.0	0.0
2021-10-01T23:26:03.000000	-1.7461	0.40783	0.344	62.421	-10.784	15.421	-1.6829712893821913	0.6187068433557563	0.344	60.62927925710452	-18.351195976394408	15.421	-1.6829712893821913	0.6187068433557563	0.54	60.62927925710452	-18.351195976394408	15.421	-0.8695366479575336	0.3472292514097702	-0.35119491002032865	-0.6204897767864274	0.2519314134303932	0.7426459451383909	2.714	23.218	0.0	0.0	0.0
2021-10-01T23:26:03.000000	-1.7824	0.41408	0.33501	60.92	-10.427	15.104	-1.7182319476698038	0.6293575934290715	0.33501	59.183332879035746	-17.812968262736174	15.104	-1.7182319476698038	0.6293575934290715	0.53101	59.183332879035746	-17.812968262736174	15.104	-0.8695366479575336	0.3472292514097702	-0.35119491002032865	-0.6204897767864274	0.2519314134303932	0.7426459451383909	2.714	23.218	0.0	0.0	0.0
2021-10-01T23:26:03.000000	-1.8188	0.42027	0.32597	59.461	-10.087	14.846	-1.7535992042464792	0.6399610486319578	0.32597	57.77698700923384	-17.29675871759862	14.846	-1.7535992042464792	0.6399610486319578	0.52197	57.77698700923384	-17.29675871759862	14.846	-0.8695366479575336	0.3472292514097702	-0.35119491002032865	-0.6204897767864274	0.2519314134303932	0.7426459451383909	2.714	23.218	0.0	0.0	0.0
2021-10-01T23:26:03.000000	-1.8551	0.42641	0.31685	58.035	-9.7596	14.632	-1.7888733408527016	0.65050262757847	0.31685	56.401848597341136	-16.797097724386983	14.632	-1.7888733408527016	0.65050262757847	0.51285	56.401848597341136	-16.797097724386983	14.632	-0.8695366479575336	0.3472292514097702	-0.35119491002032865	-0.6204897767864274	0.2519314134303932	0.7426459451383909	2.714	23.218	0.0	0.0	0.0
2021-10-01T23:26:03.000000	-1.8915	0.4325	0.30764	56.635	-9.4444	14.452	-1.8242528504462951	0.6610068363024444	0.30764	55.051019401901506	-16.312730586001337	14.452	-1.8242528504462951	0.6610068363024444	0.5036400000000001	55.051019401901506	-16.312730586001337	14.452	-0.8695366479575336	0.3472292514097702	-0.35119491002032865	-0.6204897767864274	0.2519314134303932	0.7426459451383909	2.714	23.218	0.0	0.0	0.0
2021-10-01T23:26:03.000000	-1.9278	0.43853	0.29831	55.257	-9.1397	14.296	-1.8595404653711278	0.6714392441221535	0.29831	53.72073786504606	-15.841479991623448	14.296	-1.8595404653711278	0.6714392441221535	0.49431	53.72073786504606	-15.841479991623448	14.296	-0.8695366479575336	0.3472292514097702	-0.35119491002032865	-0.6204897767864274	0.2519314134303932	0.7426459451383909	2.714	23.218	0.0	0.0	0.0
2021-10-01T23:26:03.000000	-1.964	0.4445	0.28885	53.895	-8.8442	14.159	-1.8947361856271996	0.6817998510375973	0.28885	52.40520848726003	-15.381320556012373	14.159	-1.8947361856271996	0.6817998510375973	0.48485	52.40520848726003	-15.381320556012373	14.159	-0.8695366479575336	0.3472292514097702	-0.35119491002032865	-0.6204897767864274	0.2519314134303932	0.7426459451383909	2.714	23.218	0.0	0.0	0.0
2021-10-01T23:26:03.000000	-2.0003	0.45043	0.27925	52.545	-8.5568	14.035	-1.9300360535689507	0.6921330123783945	0.27925	51.10059619257305	-14.930670447223346	14.035	-1.9300360535689507	0.6921330123783945	0.47525	51.10059619257305	-14.930670447223346	14.035	-0.8695366479575336	0.3472292514097702	-0.35119491002032865	-0.6204897767864274	0.2519314134303932	0.7426459451383909	2.714	23.218	0.0	0.0	0.0
2021-10-01T23:26:03.000000	-2.0365	0.45631	0.26949	51.203	-8.2763	13.923	-1.9652428015402488	0.7024042974628175	0.26949	49.80307815803166	-14.487848586832698	13.923	-1.9652428015402488	0.7024042974628175	0.46549	49.80307815803166	-14.487848586832698	13.923	-0.8695366479575336	0.3472292514097702	-0.35119491002032865	-0.6204897767864274	0.2519314134303932	0.7426459451383909	2.714	23.218	0.0	0.0	0.0
2021-10-01T23:26:03.000000	-2.0727	0.46213	0.25956	49.862	-8.0015	13.818	-2.0004569013216984	0.7126160346598935	0.25956	48.50585416631504	-14.050806305909205	13.818	-2.0004569013216984	0.7126160346598935	0.45556	48.50585416631504	-14.050806305909205	13.818	-0.8695366479575336	0.3472292514097702	-0.35119491002032865	-0.6204897767864274	0.2519314134303932	0.7426459451383909	2.714	23.218	0.0	0.0	0.0
2021-10-01T23:26:03.000000	-2.1088	0.46791	0.24944	48.516	-7.7311	13.72	-2.0355766558310027	0.7227758202484865	0.24944	47.20312871790842	-13.617518219211922	13.72	-2.0355766558310027	0.7227758202484865	0.44544	47.20312871790842	-13.617518219211922	13.72	-0.8695366479575336	0.3472292514097702	-0.35119491002032865	-0.6204897767864274	0.2519314134303932	0.7426459451383909	2.714	23.218	0.0	0.0	0.0
2021-10-01T23:26:03.000000	-2.1449	0.47364	0.23913	47.157	-7.4637	13.626	-2.070702536848766	0.7328859825976235	0.23913	45.88713363673572	-13.185614634682624	13.626	-2.070702536848766	0.7328859825976235	0.43513	45.88713363673572	-13.185614634682624	13.626	-0.8695366479575336	0.3472292514097702	-0.35119491002032865	-0.6204897767864274	0.2519314134303932	0.7426459451383909	2.714	23.218	0.0	0.0	0.0
2021-10-01T23:26:03.000000	-2.181	0.47933	0.2286	45.777	-7.1979	13.535	-2.105833319073297	0.7429564463551959	0.2286	44.550100746720844	-12.752725860263084	13.535	-2.105833319073297	0.7429564463551959	0.4246	44.550100746720844	-12.752725860263084	13.535	-0.8695366479575336	0.3472292514097702	-0.35119491002032865	-0.6204897767864274	0.2519314134303932	0.7426459451383909	2.714	23.218	0.0	0.0	0.0
2021-10-01T23:26:03.000000	-2.2169	0.48496	0.21783	44.366	-6.932	13.444	-2.140772960150155	0.7529428561915845	0.21783	43.182313701260206	-12.315939404119973	13.444	-2.140772960150155	0.7529428561915845	0.41383000000000003	43.182313701260206	-12.315939404119973	13.444	-0.8695366479575336	0.3472292514097702	-0.35119491002032865	-0.6204897767864274	0.2519314134303932	0.7426459451383909	2.714	23.218	0.0	0.0	0.0
2021-10-01T23:26:03.000000	-2.2528	0.49056	0.20681	42.913	-6.6643	13.351	-2.1757162771320893	0.7628994920842997	0.20681	41.77306368896111	-11.872220244250784	13.351	-2.1757162771320893	0.7628994920842997	0.40281	41.77306368896111	-11.872220244250784	13.351	-0.8695366479575336	0.3472292514097702	-0.35119491002032865	-0.6204897767864274	0.2519314134303932	0.7426459451383909	2.714	23.218	0.0	0.0	0.0
2021-10-01T23:26:03.000000	-2.2887	0.4961	0.19551	41.405	-6.393	13.254	-2.2106669459241735	0.7727965800896677	0.19551	40.30966922186957	-11.418189051835732	13.254	-2.2106669459241735	0.7727965800896677	0.39151	40.30966922186957	-11.418189051835732	13.254	-0.8695366479575336	0.3472292514097702	-0.35119491002032865	-0.6204897767864274	0.2519314134303932	0.7426459451383909	2.714	23.218	0.0	0.0	0.0
2021-10-01T23:26:03.000000	-2.3244	0.5016	0.18389	39.827	-6.1158	13.148	-2.2454240229652016	0.7826294634696345	0.18389	38.777525147537894	-10.949725205322107	13.148	-2.2454240229652016	0.7826294634696345	0.37989	38.777525147537894	-10.949725205322107	13.148	-0.8695366479575336	0.3472292514097702	-0.35119491002032865	-0.6204897767864274	0.2519314134303932	0.7426459451383909	2.714	23.218	0.0	0.0	0.0
2021-10-01T23:26:03.000000	-2.36	0.50706	0.17194	38.16	-5.83	13.033	-2.2800867547340857	0.7924103952411181	0.17194	37.15810546642963	-10.461820976564823	13.033	-2.2800867547340857	0.7924103952411181	0.36794000000000004	37.15810546642963	-10.461820976564823	13.033	-0.8695366479575336	0.3472292514097702	-0.35119491002032865	-0.6204897767864274	0.2519314134303932	0.7426459451383909	2.714	23.218	0.0	0.0	0.0
2021-10-01T23:26:03.000000	-2.3955	0.51247	0.15959	36.381	-5.5323	12.905	-2.3146563665325166	0.802129450756228	0.15959	35.42898783795338	-9.948383037868588	12.905	-2.3146563665325166	0.802129450756228	0.35559	35.42898783795338	-9.948383037868588	12.905	-0.8695366479575336	0.3472292514097702	-0.35119491002032865	-0.6204897767864274	0.2519314134303932	0.7426459451383909	2.714	23.218	0.0	0.0	0.0
2021-10-01T23:26:03.000000	-2.4308	0.51783	0.14678	34.458	-5.2182	12.763	-2.3490336118815827	0.8117743769980451	0.14678	33.55896477461864	-9.40102433226853	12.763	-2.3490336118815827	0.8117743769980451	0.34278	33.55896477461864	-9.40102433226853	12.763	-0.8695366479575336	0.3472292514097702	-0.35119491002032865	-0.6204897767864274	0.2519314134303932	0.7426459451383909	2.714	23.218	0.0	0.0	0.0
2021-10-01T23:26:03.000000	-2.466	0.52315	0.13344	32.349	-4.8814	12.605	-2.3833165119585047	0.8213673516313793	0.13344	31.507124695348296	-8.808346064487539	12.605	-2.3833165119585047	0.8213673516313793	0.32944	31.507124695348296	-8.808346064487539	12.605	-0.8695366479575336	0.3472292514097702	-0.35119491002032865	-0.6204897767864274	0.2519314134303932	0.7426459451383909	2.714	23.218	0.0	0.0	0.0
2021-10-01T23:26:03.000000	-2.5009	0.5284	0.11943	29.989	-4.5126	12.43	-2.4173102497105337	0.8308540946787205	0.11943	29.210096919423044	-8.15315385098995	12.43	-2.4173102497105337	0.8308540946787205	0.31543	29.210096919423044	-8.15315385098995	12.43	-0.8695366479575336	0.3472292514097702	-0.35119491002032865	-0.6204897767864274	0.2519314134303932	0.7426459451383909	2.714	23.218	0.0	0.0	0.0
2021-10-01T23:26:03.000000	-2.5354	0.5336	0.10456	27.286	-4.0979	12.239	-2.4509131280553746	0.8402422024189327	0.10456	26.57827785559561	-7.4103796556422274	12.239	-2.4509131280553746	0.8402422024189327	0.30056	26.57827785559561	-7.4103796556422274	12.239	-0.8695366479575336	0.3472292514097702	-0.35119491002032865	-0.6204897767864274	0.2519314134303932	0.7426459451383909	2.714	23.218	0.0	0.0	0.0
2021-10-01T23:26:03.000000	-2.5694	0.5387	0.088499	24.088	-3.6141	12.034	-2.484032027022574	0.8494697985956419	0.088499	23.463655555844998	-6.538373709621082	12.034	-2.484032027022574	0.8494697985956419	0.284499	23.463655555844998	-6.538373709621082	12.034	-0.8695366479575336	0.3472292514097702	-0.35119491002032865	-0.6204897767864274	0.2519314134303932	0.7426459451383909	2.714	23.218	0.0	0.0	0.0
2021-10-01T23:26:03.000000	-2.5917	0.54204	0.076857	21.557	-3.2343	11.89	-2.505754741054848	0.8555170537640672	0.076857	20.998264132841477	-5.851311724512984	11.89	-2.505754741054848	0.8555170537640672	0.272857	20.998264132841477	-5.851311724512984	11.89	-0.8695366479575336	0.3472292514097702	-0.35119491002032865	-0.6204897767864274	0.2519314134303932	0.7426459451383909	2.714	23.218	0.0	0.0	0.0
2021-10-01T23:26:03.000000	-2.6133	0.54528	0.064127	18.561	-2.7861	11.743	-2.5267949827516576	0.861379291335153	0.064127	18.07975764646992	-5.03938861915932	11.743	-2.5267949827516576	0.861379291335153	0.260127	18.07975764646992	-5.03938861915932	11.743	-0.8695366479575336	0.3472292514097702	-0.35119491002032865	-0.6204897767864274	0.2519314134303932	0.7426459451383909	2.714	23.218	0.0	0.0	0.0
2021-10-01T23:26:03.000000	-2.6272	0.54737	0.054785	16.2	-2.4332	11.645	-2.5403341552668137	0.8651567120960475	0.054785	15.77978917606554	-4.399854065639533	11.645	-2.5403341552668137	0.8651567120960475	0.25078500000000004	15.77978917606554	-4.399854065639533	11.645	-0.8695366479575336	0.3472292514097702	-0.35119491002032865	-0.6204897767864274	0.2519314134303932	0.7426459451383909	2.714	23.218	0.0	0.0	0.0
2021-10-01T23:26:03.000000	-2.6404	0.54935	0.044464	13.432	-2.0191	11.549	-2.553192080748197	0.868739190611711	0.044464	13.083386382843887	-3.64971088816842	11.549	-2.553192080748197	0.868739190611711	0.240464	13.083386382843887	-3.64971088816842	11.549	-0.8695366479575336	0.3472292514097702	-0.35119491002032865	-0.6204897767864274	0.2519314134303932	0.7426459451383909	2.714	23.218	0.0	0.0	0.0
2021-10-01T23:26:03.000000	-2.6524	0.55116	0.032751	10.096	-1.5191	11.46	-2.5648798786113995	0.8720059139102053	0.032751	9.833788930935679	-2.7447178492163706	11.46	-2.5648798786113995	0.8720059139102053	0.228751	9.833788930935679	-2.7447178492163706	11.46	-0.8695366479575336	0.3472292514097702	-0.35119491002032865	-0.6204897767864274	0.2519314134303932	0.7426459451383909	2.714	23.218	0.0	0.0	0.0
2021-10-01T23:26:03.000000	-2.662	0.55261	0.019042	5.9708	-0.89923	11.387	-2.5742298718416228	0.8746212774785791	0.019042	5.815625958835018	-1.6240572464738627	11.387	-2.5742298718416228	0.8746212774785791	0.215042	5.815625958835018	-1.6240572464738627	11.387	-0.8695366479575336	0.3472292514097702	-0.35119491002032865	-0.6204897767864274	0.2519314134303932	0.7426459451383909	2.714	23.218	0.0	0.0	0.0
2021-10-01T23:26:03.000000	-2.6669	0.55335	0.0030292	0.95827	-0.1444	11.349	-2.5790022769831085	0.8759560992515211	0.0030292	0.9333558770386735	-0.26072890077121974	11.349	-2.5790022769831085	0.8759560992515211	0.19902920000000002	0.9333558770386735	-0.26072890077121974	11.349	-0.8695366479575336	0.3472292514097702	-0.35119491002032865	-0.6204897767864274	0.2519314134303932	0.7426459451383909	2.714	23.218	0.0	0.0	0.0
2021-10-01T23:26:03.000000	-2.6645	0.55298	-0.013526	-4.26	0.64175	11.368	-2.5766656976518214	0.8752948148735091	-0.013526	-4.149266265572125	1.158892799134221	11.368	-2.5766656976518214	0.8752948148735091	0.182474	-4.149266265572125	1.158892799134221	11.368	-0.8695366479575336	0.3472292514097702	-0.35119491002032865	-0.6204897767864274	0.2519314134303932	0.7426459451383909	2.714	23.218	0.0	0.0	0.0
2021-10-01T23:26:03.000000	-2.6562	0.55173	-0.028088	-8.7166	1.312	11.431	-2.5685814026136162	0.8730372334828964	-0.028088	-8.490158998863254	2.3701602760195977	11.431	-2.5685814026136162	0.8730372334828964	0.167912	-8.490158998863254	2.3701602760195977	11.431	-0.8695366479575336	0.3472292514097702	-0.35119491002032865	-0.6204897767864274	0.2519314134303932	0.7426459451383909	2.714	23.218	0.0	0.0	0.0
2021-10-01T23:26:03.000000	-2.6449	0.55003	-0.040443	-12.309	1.8509	11.516	-2.5575748517841865	0.8699654524296327	-0.040443	-11.98945799912026	3.3451769306467476	11.516	-2.5575748517841865	0.8699654524296327	0.155557	-11.98945799912026	3.3451769306467476	11.516	-0.8695366479575336	0.3472292514097702	-0.35119491002032865	-0.6204897767864274	0.2519314134303932	0.7426459451383909	2.714	23.218	0.0	0.0	0.0
2021-10-01T23:26:03.000000	-2.6184	0.54604	-0.060863	-17.751	2.6651	11.708	-2.531763430247583	0.8627584684377138	-0.060863	-17.290687317754983	4.8200509426381615	11.708	-2.531763430247583	0.8627584684377138	0.135137	-17.290687317754983	4.8200509426381615	11.708	-0.8695366479575336	0.3472292514097702	-0.35119491002032865	-0.6204897767864274	0.2519314134303932	0.7426459451383909	2.714	23.218	0.0	0.0	0.0
2021-10-01T23:26:03.000000	-2.5896	0.54173	-0.077989	-21.812	3.2724	11.903	-2.503708549350146	0.8549520763241573	-0.077989	-21.246674254620856	5.920369826119934	11.903	-2.503708549350146	0.8549520763241573	0.118011	-21.246674254620856	5.920369826119934	11.903	-0.8695366479575336	0.3472292514097702	-0.35119491002032865	-0.6204897767864274	0.2519314134303932	0.7426459451383909	2.714	23.218	0.0	0.0	0.0
2021-10-01T23:26:03.000000	-2.5598	0.53726	-0.093219	-25.062	3.7608	12.093	-2.474680808490659	0.8468643596751592	-0.093219	-24.412341084627386	6.803312678968514	12.093	-2.474680808490659	0.8468643596751592	0.10278100000000001	-24.412341084627386	6.803312678968514	12.093	-0.8695366479575336	0.3472292514097702	-0.35119491002032865	-0.6204897767864274	0.2519314134303932	0.7426459451383909	2.714	23.218	0.0	0.0	0.0
2021-10-01T23:26:03.000000	-2.5295	0.5327	-0.10721	-27.786	4.174	12.273	-2.4451678629518394	0.8386260561105494	-0.10721	-27.06518570428009	7.547171310685393	12.273	-2.4451678629518394	0.8386260561105494	0.08879000000000001	-27.06518570428009	7.547171310685393	12.273	-0.8695366479575336	0.3472292514097702	-0.35119491002032865	-0.6204897767864274	0.2519314134303932	0.7426459451383909	2.714	23.218	0.0	0.0	0.0
2021-10-01T23:26:03.000000	-2.4987	0.52808	-0.12033	-30.145	4.5368	12.441	-2.4151660368286114	0.830266939574001	-0.12033	-29.36195619643132	8.196286205279087	12.441	-2.4151660368286114	0.830266939574001	0.07567	-29.36195619643132	8.196286205279087	12.441	-0.8695366479575336	0.3472292514097702	-0.35119491002032865	-0.6204897767864274	0.2519314134303932	0.7426459451383909	2.714	23.218	0.0	0.0	0.0
2021-10-01T23:26:03.000000	-2.4677	0.5234	-0.13277	-32.24	4.8642	12.596	-2.3849730695577103	0.8218237691162691	-0.13277	-31.401053552244324	8.77791988167381	12.596	-2.3849730695577103	0.8218237691162691	0.06323000000000001	-31.401053552244324	8.77791988167381	12.596	-0.8695366479575336	0.3472292514097702	-0.35119491002032865	-0.6204897767864274	0.2519314134303932	0.7426459451383909	2.714	23.218	0.0	0.0	0.0
2021-10-01T23:26:03.000000	-2.4365	0.51868	-0.14469	-34.135	5.1661	12.739	-2.3545865105357535	0.813316394033136	-0.14469	-33.24478246954776	9.309739672109512	12.739	-2.3545865105357535	0.813316394033136	0.051309999999999995	-33.24478246954776	9.309739672109512	12.739	-0.8695366479575336	0.3472292514097702	-0.35119491002032865	-0.6204897767864274	0.2519314134303932	0.7426459451383909	2.714	23.218	0.0	0.0	0.0
2021-10-01T23:26:03.000000	-2.4051	0.51393	-0.15617	-35.876	5.4491	12.868	-2.324005134461048	0.8047547389724927	-0.15617	-34.9379876295245	9.803932231976768	12.868	-2.324005134461048	0.8047547389724927	0.039830000000000004	-34.9379876295245	9.803932231976768	12.868	-0.8695366479575336	0.3472292514097702	-0.35119491002032865	-0.6204897767864274	0.2519314134303932	0.7426459451383909	2.714	23.218	0.0	0.0	0.0
2021-10-01T23:26:03.000000	-2.3736	0.50913	-0.16727	-37.496	5.7179	12.986	-2.29333063841589	0.7961312076554754	-0.16727	-36.51284447842029	10.269205641367463	12.986	-2.29333063841589	0.7961312076554754	0.028730000000000006	-36.51284447842029	10.269205641367463	12.986	-0.8695366479575336	0.3472292514097702	-0.35119491002032865	-0.6204897767864274	0.2519314134303932	0.7426459451383909	2.714	23.218	0.0	0.0	0.0
2021-10-01T23:26:03.000000	-2.342	0.5043	-0.17804	-39.018	5.9761	13.093	-2.2625605717968957	0.7874656493778662	-0.17804	-37.991738597775786	10.711950967413616	13.093	-2.2625605717968957	0.7874656493778662	0.017960000000000004	-37.991738597775786	10.711950967413616	13.093	-0.8695366479575336	0.3472292514097702	-0.35119491002032865	-0.6204897767864274	0.2519314134303932	0.7426459451383909	2.714	23.218	0.0	0.0	0.0
2021-10-01T23:26:03.000000	-2.3103	0.49943	-0.18853	-40.461	6.2264	13.191	-2.2316961599057565	0.7787481394917741	-0.18853	-39.39319598712746	11.137175938260317	13.191	-2.2316961599057565	0.7787481394917741	0.007470000000000004	-39.39319598712746	11.137175938260317	13.191	-0.8695366479575336	0.3472292514097702	-0.35119491002032865	-0.6204897767864274	0.2519314134303932	0.7426459451383909	2.714	23.218	0.0	0.0	0.0
2021-10-01T23:26:03.000000	-2.2785	0.49453	-0.19875	-41.841	6.4707	13.282	-2.200736177440781	0.7699886026450903	-0.19875	-40.73286327577977	11.548726719713809	13.282	-2.200736177440781	0.7699886026450903	-0.0027500000000000024	-40.73286327577977	11.548726719713809	13.282	-0.8695366479575336	0.3472292514097702	-0.35119491002032865	-0.6204897767864274	0.2519314134303932	0.7426459451383909	2.714	23.218	0.0	0.0	0.0
2021-10-01T23:26:03.000000	-2.2466	0.48959	-0.20874	-43.169	6.711	13.368	-2.169681849703661	0.7611771141899233	-0.20874	-42.02141251607464	11.949936073213337	13.368	-2.169681849703661	0.7611771141899233	-0.012740000000000001	-42.02141251607464	11.949936073213337	13.368	-0.8695366479575336	0.3472292514097702	-0.35119491002032865	-0.6204897767864274	0.2519314134303932	0.7426459451383909	2.714	23.218	0.0	0.0	0.0
2021-10-01T23:26:03.000000	-2.2147	0.48461	-0.21851	-44.456	6.9486	13.45	-2.1386324231733087	0.7523259271431917	-0.21851	-43.269601531472446	12.343442034845765	13.45	-2.1386324231733087	0.7523259271431917	-0.022510000000000002	-43.269601531472446	12.343442034845765	13.45	-0.8695366479575336	0.3472292514097702	-0.35119491002032865	-0.6204897767864274	0.2519314134303932	0.7426459451383909	2.714	23.218	0.0	0.0	0.0
2021-10-01T23:26:03.000000	-2.1827	0.4796	-0.22808	-45.71	7.185	13.531	-2.1074874260691194	0.7434327131358681	-0.22808	-44.48518624503235	12.731713543148228	13.531	-2.1074874260691194	0.7434327131358681	-0.03208	-44.48518624503235	12.731713543148228	13.531	-0.8695366479575336	0.3472292514097702	-0.35119491002032865	-0.6204897767864274	0.2519314134303932	0.7426459451383909	2.714	23.218	0.0	0.0	0.0
2021-10-01T23:26:03.000000	-2.1507	0.47455	-0.23746	-46.939	7.4212	13.612	-2.0763473301716977	0.7344998005369798	-0.23746	-45.675983844898134	13.116723304263303	13.612	-2.0763473301716977	0.7344998005369798	-0.04146	-45.675983844898134	13.116723304263303	13.612	-0.8695366479575336	0.3472292514097702	-0.35119491002032865	-0.6204897767864274	0.2519314134303932	0.7426459451383909	2.714	23.218	0.0	0.0	0.0
2021-10-01T23:26:03.000000	-2.1186	0.46947	-0.24667	-48.15	7.6585	13.694	-2.0451116637004394	0.7255248609774998	-0.24667	-46.84878229537369	13.500619233601125	13.694	-2.0451116637004394	0.7255248609774998	-0.05066999999999999	-46.84878229537369	13.500619233601125	13.694	-0.8695366479575336	0.3472292514097702	-0.35119491002032865	-0.6204897767864274	0.2519314134303932	0.7426459451383909	2.714	23.218	0.0	0.0	0.0
2021-10-01T23:26:03.000000	-2.0865	0.46435	-0.25572	-49.349	7.8978	13.78	-2.0138808984359486	0.716510222826455	-0.25572	-48.009426108041446	13.885029730486995	13.78	-2.0138808984359486	0.716510222826455	-0.059719999999999995	-48.009426108041446	13.885029730486995	13.78	-0.8695366479575336	0.3472292514097702	-0.35119491002032865	-0.6204897767864274	0.2519314134303932	0.7426459451383909	2.714	23.218	0.0	0.0	0.0
2021-10-01T23:26:03.000000	-2.0544	0.45918	-0.26461	-50.542	8.1402	13.87	-1.9826562596799164	0.7074459614359543	-0.26461	-49.163735288450034	14.271781687204038	13.87	-1.9826562596799164	0.7074459614359543	-0.06861	-49.163735288450034	14.271781687204038	13.87	-0.8695366479575336	0.3472292514097702	-0.35119491002032865	-0.6204897767864274	0.2519314134303932	0.7426459451383909	2.714	23.218	0.0	0.0	0.0
2021-10-01T23:26:03.000000	-2.0222	0.45399	-0.27337	-51.734	8.3866	13.966	-1.9513348250483569	0.698349597732753	-0.27337	-50.31656188339277	14.662380972908373	13.966	-1.9513348250483569	0.698349597732753	-0.07737	-50.31656188339277	14.662380972908373	13.966	-0.8695366479575336	0.3472292514097702	-0.35119491002032865	-0.6204897767864274	0.2519314134303932	0.7426459451383909	2.714	23.218	0.0	0.0	0.0
2021-10-01T23:26:03.000000	-1.99	0.44875	-0.282	-52.929	8.6379	14.069	-1.920019516925256	0.6892036107900956	-0.282	-51.47176547487387	15.058210926586934	14.069	-1.920019516925256	0.6892036107900956	-0.08599999999999997	-51.47176547487387	15.058210926586934	14.069	-0.8695366479575336	0.3472292514097702	-0.35119491002032865	-0.6204897767864274	0.2519314134303932	0.7426459451383909	2.714	23.218	0.0	0.0	0.0
2021-10-01T23:26:03.000000	-1.9578	0.44347	-0.2905	-54.13	8.8949	14.181	-1.8887091100089226	0.6800179252558737	-0.2905	-52.63222543312534	15.460433110578567	14.181	-1.8887091100089226	0.6800179252558737	-0.09449999999999997	-52.63222543312534	15.460433110578567	14.181	-0.8695366479575336	0.3472292514097702	-0.35119491002032865	-0.6204897767864274	0.2519314134303932	0.7426459451383909	2.714	23.218	0.0	0.0	0.0
2021-10-01T23:26:03.000000	-1.9255	0.43815	-0.2989	-55.342	9.1584	14.305	-1.8573043578204445	0.6707802881131687	-0.2989	-53.802806057957426	15.870454147560476	14.305	-1.8573043578204445	0.6707802881131687	-0.10289999999999999	-53.802806057957426	15.870454147560476	14.305	-0.8695366479575336	0.3472292514097702	-0.35119491002032865	-0.6204897767864274	0.2519314134303932	0.7426459451383909	2.714	23.218	0.0	0.0	0.0
2021-10-01T23:26:03.000000	-1.8932	0.43279	-0.30719	-56.568	9.4293	14.443	-1.8259045068387338	0.661502952378899	-0.30719	-54.98637446658522	16.28953484635042	14.443	-1.8259045068387338	0.661502952378899	-0.11119000000000001	-54.98637446658522	16.28953484635042	14.443	-0.8695366479575336	0.3472292514097702	-0.35119491002032865	-0.6204897767864274	0.2519314134303932	0.7426459451383909	2.714	23.218	0.0	0.0	0.0
2021-10-01T23:26:03.000000	-1.8609	0.42739	-0.31539	-57.81	9.7084	14.601	-1.7945095570637903	0.6521859180530645	-0.31539	-56.18481756445162	16.718714239118054	14.601	-1.7945095570637903	0.6521859180530645	-0.11939	-56.18481756445162	16.718714239118054	14.601	-0.8695366479575336	0.3472292514097702	-0.35119491002032865	-0.6204897767864274	0.2519314134303932	0.7426459451383909	2.714	23.218	0.0	0.0	0.0
2021-10-01T23:26:03.000000	-1.8394	0.42376	-0.32081	-58.649	9.8995	14.72	-1.7736163486118741	0.6459488722311407	-0.32081	-56.9940800071913	17.011177072262715	14.72	-1.7736163486118741	0.6459488722311407	-0.12480999999999998	-56.9940800071913	17.011177072262715	14.72	-0.8695366479575336	0.3472292514097702	-0.35119491002032865	-0.6204897767864274	0.2519314134303932	0.7426459451383909	2.714	23.218	0.0	0.0	0.0
2021-10-01T23:26:03.000000	-1.825	0.42133	-0.3244	-59.214	10.029	14.806	-1.7596226039596807	0.6417727483573549	-0.3244	-57.53895495613414	17.20893080804167	14.806	-1.7596226039596807	0.6417727483573549	-0.12840000000000001	-57.53895495613414	17.20893080804167	14.806	-0.8695366479575336	0.3472292514097702	-0.35119491002032865	-0.6204897767864274	0.2519314134303932	0.7426459451383909	2.714	23.218	0.0	0.0	0.0
2021-10-01T23:26:03.000000	-1.8155	0.41971	-0.32679	-59.593	10.117	14.867	-1.75039268733713	0.6390009187917493	-0.32679	-57.904316456322015	17.342706643604267	14.867	-1.75039268733713	0.6390009187917493	-0.13079000000000002	-57.904316456322015	17.342706643604267	14.867	-0.8695366479575336	0.3472292514097702	-0.35119491002032865	-0.6204897767864274	0.2519314134303932	0.7426459451383909	2.714	23.218	0.0	0.0	1.0
2021-10-01T23:26:03.000000	-1.7791	0.41351	-0.33583	-61.055	10.459	15.131	-1.7150266560621465	0.6283875389409717	-0.33583	-59.31339466015291	17.861268708827602	15.131	-1.7150266560621465	0.6283875389409717	-0.13983	-59.31339466015291	17.861268708827602	15.131	-0.8695366479575336	0.3472292514097702	-0.35119491002032865	-0.6204897767864274	0.2519314134303932	0.7426459451383909	2.714	23.218	0.0	0.0	0.37511
2021-10-01T23:26:03.000000	-1.7428	0.40725	-0.34482	-62.56	10.818	15.454	-1.679767223076226	0.6177268642197653	-0.34482	-60.763065837039804	18.401971472740804	15.454	-1.679767223076226	0.6177268642197653	-0.14882	-60.763065837039804	18.401971472740804	15.454	-0.8695366479575336	0.3472292514097702	-0.35119491002032865	-0.6204897767864274	0.2519314134303932	0.7426459451383909	2.714	23.218	0.0	0.0	0.0
2021-10-01T23:26:03.000000	-1.7064	0.40094	-0.3538	-64.12	11.196	15.853	-1.6444146701198523	0.6070043132421848	-0.3538	-62.26499450411375	18.968270226952292	15.853	-1.6444146701198523	0.6070043132421848	-0.1578	-62.26499450411375	18.968270226952292	15.853	-0.8695366479575336	0.3472292514097702	-0.35119491002032865	-0.6204897767864274	0.2519314134303932	0.7426459451383909	2.714	23.218	0.0	0.0	0.0
2021-10-01T23:26:03.000000	-1.6701	0.39456	-0.36281	-65.751	11.598	16.348	-1.6091699407542337	0.5962245427462842	-0.36281	-63.83444744715472	19.567087778114583	16.348	-1.6091699407542337	0.5962245427462842	-0.16681	-63.83444744715472	19.567087778114583	16.348	-0.8695366479575336	0.3472292514097702	-0.35119491002032865	-0.6204897767864274	0.2519314134303932	0.7426459451383909	2.714	23.218	0.0	0.0	0.0
2021-10-01T23:26:03.000000	-1.6338	0.38813	-0.37188	-67.477	12.03	16.956	-1.5739313378970738	0.5853951490109277	-0.37188	-65.4945086400865	20.207319639022767	16.956	-1.5739313378970738	0.5853951490109277	-0.17587999999999998	-65.4945086400865	20.207319639022767	16.956	-0.8695366479575336	0.3472292514097702	-0.35119491002032865	-0.6204897767864274	0.2519314134303932	0.7426459451383909	2.714	23.218	0.0	0.0	0.0
2021-10-01T23:26:03.000000	-1.5975	0.38162	-0.38106	-69.327	12.5	17.698	-1.5387025374534489	0.5744863580924418	-0.38106	-67.27297932044003	20.900458902896084	17.698	-1.5387025374534489	0.5744863580924418	-0.18506	-67.27297932044003	20.900458902896084	17.698	-0.8695366479575336	0.3472292514097702	-0.35119491002032865	-0.6204897767864274	0.2519314134303932	0.7426459451383909	2.714	23.218	0.0	0.0	0.0
2021-10-01T23:26:03.000000	-1.5613	0.37506	-0.39039	-71.339	13.015	18.591	-1.503579109997195	0.563540196951418	-0.39039	-69.20671543901756	21.658108969687298	18.591	-1.503579109997195	0.563540196951418	-0.19439	-69.20671543901756	21.658108969687298	18.591	-0.8695366479575336	0.3472292514097702	-0.35119491002032865	-0.6204897767864274	0.2519314134303932	0.7426459451383909	2.714	23.218	0.0	0.0	0.0
2021-10-01T23:26:03.000000	-1.5252	0.36842	-0.39993	-73.558	13.588	19.646	-1.4685647314333872	0.552526891644183	-0.39993	-71.33878501913003	22.49868573926816	19.646	-1.4685647314333872	0.552526891644183	-0.20393	-71.33878501913003	22.49868573926816	19.646	-0.8695366479575336	0.3472292514097702	-0.35119491002032865	-0.6204897767864274	0.2519314134303932	0.7426459451383909	2.714	23.218	0.0	0.0	0.0
2021-10-01T23:26:03.000000	-1.4891	0.36171	-0.40969	-76.04	14.232	20.869	-1.4335589299814226	0.5414441138017099	-0.40969	-73.72317319676873	23.441952943371437	20.869	-1.4335589299814226	0.5414441138017099	-0.21369	-73.72317319676873	23.441952943371437	20.869	-0.8695366479575336	0.3472292514097702	-0.35119491002032865	-0.6204897767864274	0.2519314134303932	0.7426459451383909	2.714	23.218	0.0	0.0	0.0
2021-10-01T23:26:03.000000	-1.4531	0.35493	-0.41971	-78.845	14.962	22.254	-1.3986609521202122	0.5303041164409166	-0.41971	-76.41758990674302	24.51014936398485	22.254	-1.3986609521202122	0.5303041164409166	-0.22371000000000002	-76.41758990674302	24.51014936398485	22.254	-0.8695366479575336	0.3472292514097702	-0.35119491002032865	-0.6204897767864274	0.2519314134303932	0.7426459451383909	2.714	23.218	0.0	0.0	0.0
2021-10-01T23:26:03.000000	-1.4172	0.34807	-0.42998	-82.041	15.795	23.784	-1.3638720231514485	0.519096974913912	-0.42998	-79.48743974183687	25.728478954027825	23.784	-1.3638720231514485	0.519096974913912	-0.23397999999999997	-79.48743974183687	25.728478954027825	23.784	-0.8695366479575336	0.3472292514097702	-0.35119491002032865	-0.6204897767864274	0.2519314134303932	0.7426459451383909	2.714	23.218	0.0	0.0	0.0
2021-10-01T23:26:03.000000	-1.3814	0.34112	-0.44049	-85.698	16.749	25.429	-1.329193368376823	0.5078127645728052	-0.44049	-82.99998969424327	27.12338319154727	25.429	-1.329193368376823	0.5078127645728052	-0.24448999999999999	-82.99998969424327	27.12338319154727	25.429	-0.8695366479575336	0.3472292514097702	-0.35119491002032865	-0.6204897767864274	0.2519314134303932	0.7426459451383909	2.714	23.218	0.0	0.0	0.0
2021-10-01T23:26:03.000000	-1.3456	0.33408	-0.4512	-89.887	17.841	27.146	-1.2945257413174236	0.4964392324006776	-0.4512	-87.02362175111357	28.72043361997016	27.146	-1.2945257413174236	0.4964392324006776	-0.2552	-87.02362175111357	28.72043361997016	27.146	-0.8695366479575336	0.3472292514097702	-0.35119491002032865	-0.6204897767864274	0.2519314134303932	0.7426459451383909	2.714	23.218	0.0	0.0	0.0
2021-10-01T23:26:03.000000	-1.31	0.32694	-0.46204	-94.679	19.092	28.885	-1.260068860232767	0.48499095978347473	-0.46204	-91.62622777892233	30.549171641879934	28.885	-1.260068860232767	0.48499095978347473	-0.26604	-91.62622777892233	30.549171641879934	28.885	-0.8695366479575336	0.3472292514097702	-0.35119491002032865	-0.6204897767864274	0.2519314134303932	0.7426459451383909	2.714	23.218	0.0	0.0	0.0
2021-10-01T23:26:03.000000	-1.2743	0.3197	-0.47293	-100.15	20.52	30.583	-1.225524985686116	0.47343118767044157	-0.47293	-96.88102955859729	32.6367739163386	30.583	-1.225524985686116	0.47343118767044157	-0.27693	-96.88102955859729	32.6367739163386	30.583	-0.8695366479575336	0.3472292514097702	-0.35119491002032865	-0.6204897767864274	0.2519314134303932	0.7426459451383909	2.714	23.218	0.0	0.0	0.0
2021-10-01T23:26:03.000000	-1.2387	0.31234	-0.48377	-106.36	22.146	32.175	-1.1910950612386788	0.46176457279963257	-0.48377	-102.84500184393269	35.0114340140686	32.175	-1.1910950612386788	0.46176457279963257	-0.28776999999999997	-102.84500184393269	35.0114340140686	32.175	-0.8695366479575336	0.3472292514097702	-0.35119491002032865	-0.6204897767864274	0.2519314134303932	0.7426459451383909	2.714	23.218	0.0	0.0	0.0
2021-10-01T23:26:03.000000	-1.203	0.30485	-0.49445	-113.39	23.99	33.589	-1.156581819234324	0.4499566844893199	-0.49445	-109.59608367946353	37.70292617455607	33.589	-1.156581819234324	0.4499566844893199	-0.29845	-109.59608367946353	37.70292617455607	33.589	-0.8695366479575336	0.3472292514097702	-0.35119491002032865	-0.6204897767864274	0.2519314134303932	0.7426459451383909	2.714	23.218	0.0	0.0	0.0
2021-10-01T23:26:03.000000	-1.1673	0.29724	-0.50487	-121.31	26.076	34.748	-1.1220832808502708	0.438029700404313	-0.50487	-117.20080687636772	40.743646664582656	34.748	-1.1220832808502708	0.438029700404313	-0.30887000000000003	-117.20080687636772	40.743646664582656	34.748	-0.8695366479575336	0.3472292514097702	-0.35119491002032865	-0.6204897767864274	0.2519314134303932	0.7426459451383909	2.714	23.218	0.0	0.0	0.0
2021-10-01T23:26:03.000000	-1.1315	0.28948	-0.51489	-130.23	28.428	35.572	-1.0875038755126831	0.42594159358402006	-0.51489	-125.76540183738788	44.17089295769725	35.572	-1.0875038755126831	0.42594159358402006	-0.31888999999999995	-125.76540183738788	44.17089295769725	35.572	-0.8695366479575336	0.3472292514097702	-0.35119491002032865	-0.6204897767864274	0.2519314134303932	0.7426459451383909	2.714	23.218	0.0	0.0	0.0
2021-10-01T23:26:03.000000	-1.0956	0.28159	-0.52441	-140.22	31.075	35.971	-1.0528411526181771	0.4137122133242235	-0.52441	-135.3557877228561	48.02202364462708	35.971	-1.0528411526181771	0.4137122133242235	-0.32841000000000004	-135.3557877228561	48.02202364462708	35.971	-0.8695366479575336	0.3472292514097702	-0.35119491002032865	-0.6204897767864274	0.2519314134303932	0.7426459451383909	2.714	23.218	0.0	0.0	0.0
2021-10-01T23:26:03.000000	-1.0596	0.27355	-0.5333	-151.41	34.052	35.847	-1.018097562770137	0.4013217103291409	-0.5333	-146.09669639943627	52.34770391498502	35.847	-1.018097562770137	0.4013217103291409	-0.3373	-146.09669639943627	52.34770391498502	35.847	-0.8695366479575336	0.3472292514097702	-0.35119491002032865	-0.6204897767864274	0.2519314134303932	0.7426459451383909	2.714	23.218	0.0	0.0	0.0
2021-10-01T23:26:03.000000	-1.0234	0.26535	-0.54146	-163.94	37.395	35.088	-0.9831750847913422	0.3887479069339627	-0.54146	-158.12266185151455	57.20081672486488	35.088	-0.9831750847913422	0.3887479069339627	-0.34546000000000004	-158.12266185151455	57.20081672486488	35.088	-0.8695366479575336	0.3472292514097702	-0.35119491002032865	-0.6204897767864274	0.2519314134303932	0.7426459451383909	2.714	23.218	0.0	0.0	0.0
2021-10-01T23:26:03.000000	-0.98711	0.25701	-0.54878	-177.95	41.151	33.565	-0.9481804392052123	0.37602413075308166	-0.54878	-171.56687023161587	62.645162143040764	33.565	-0.9481804392052123	0.37602413075308166	-0.35278000000000004	-171.56687023161587	62.645162143040764	33.565	-0.8695366479575336	0.3472292514097702	-0.35119491002032865	-0.6204897767864274	0.2519314134303932	0.7426459451383909	2.714	23.218	0.0	0.0	0.0
2021-10-01T23:26:03.000000	-0.95066	0.24853	-0.55515	-193.64	45.373	31.125	-0.9130441534765089	0.36314180467465473	-0.55515	-186.62132039859733	68.75784683717247	31.125	-0.9130441534765089	0.36314180467465473	-0.35915	-186.62132039859733	68.75784683717247	31.125	-0.8695366479575336	0.3472292514097702	-0.35119491002032865	-0.6204897767864274	0.2519314134303932	0.7426459451383909	2.714	23.218	0.0	0.0	0.0
2021-10-01T23:26:03.000000	-0.91407	0.2399	-0.56049	-211.24	50.124	27.586	-0.8777873022027064	0.3500934546541745	-0.56049	-203.5065598532977	75.62957802788645	27.586	-0.8777873022027064	0.3500934546541745	-0.36449000000000004	-203.5065598532977	75.62957802788645	27.586	-0.8695366479575336	0.3472292514097702	-0.35119491002032865	-0.6204897767864274	0.2519314134303932	0.7426459451383909	2.714	23.218	0.0	0.0	0.0
2021-10-01T23:26:03.000000	-0.87737	0.23114	-0.5647	-231.0	55.482	22.725	-0.8424372087240944	0.33690260589249876	-0.5647	-222.46114743980027	83.36840051102953	22.725	-0.8424372087240944	0.33690260589249876	-0.36869999999999997	-222.46114743980027	83.36840051102953	22.725	-0.8695366479575336	0.3472292514097702	-0.35119491002032865	-0.6204897767864274	0.2519314134303932	0.7426459451383909	2.714	23.218	0.0	0.0	0.0
2021-10-01T23:26:03.000000	-0.84058	0.22225	-0.56769	-253.26	61.535	16.273	-0.8070137223364557	0.32357170899301124	-0.56769	-243.81173853151742	92.10331144556625	16.273	-0.8070137223364557	0.32357170899301124	-0.37169	-243.81173853151742	92.10331144556625	16.273	-0.8695366479575336	0.3472292514097702	-0.35119491002032865	-0.6204897767864274	0.2519314134303932	0.7426459451383909	2.714	23.218	0.0	0.0	0.0
2021-10-01T23:26:03.000000	-0.80374	0.21325	-0.56941	-278.41	68.396	7.8951	-0.771554091027971	0.31012551445826153	-0.56941	-267.9315484870877	101.99424611864814	7.8951	-0.771554091027971	0.31012551445826153	-0.37340999999999996	-267.9315484870877	101.99424611864814	7.8951	-0.8695366479575336	0.3472292514097702	-0.35119491002032865	-0.6204897767864274	0.2519314134303932	0.7426459451383909	2.714	23.218	0.0	0.0	0.0
2021-10-01T23:26:03.000000	-0.76688	0.20415	-0.56976	-306.94	76.196	-2.826	-0.7360868634406221	0.2965776228412163	-0.56976	-295.2908336010163	113.23125720054912	-2.826	-0.7360868634406221	0.2965776228412163	-0.37376000000000004	-295.2908336010163	113.23125720054912	-2.826	-0.8695366479575336	0.3472292514097702	-0.35119491002032865	-0.6204897767864274	0.2519314134303932	0.7426459451383909	2.714	23.218	0.0	0.0	0.0
