# Supplementary material for: Direct evidence of substorm-related impulsive injections of electrons at Mercury
Source: Nat Commun. 2023 Jul 18;14:4019. doi: 10.1038/s41467-023-39565-4 (PMC10354196; doi:10.1038/s41467-023-39565-4)
Supplement: Supplementary file 3 — SourceDatafile [file 41467_2023_39565_MOESM3_ESM.zip › SourceDataFile/FieldLinetracing/Final_KT17tracing_001569.txt]

2021-10-01T23:41:09.000000	0.23506	-0.19694	0.74664	-258.75	245.79	-517.61	0.20915768181140523	-0.22425795713704108	0.74664	-226.68357390105896	275.64260179341494	-517.61	0.20915768181140523	-0.22425795713704108	0.9426399999999999	-226.68357390105896	275.64260179341494	-517.61	0.3483471567918112	-0.44681402774441004	-0.8240215306446057	0.21997810056138178	-0.23641536995343224	0.9464234824449298	1.7398	6.2549	0.0	0.0	0.0
2021-10-01T23:41:09.000000	0.24902	-0.21039	0.77427	-228.09	223.16	-446.79	0.2213644594919956	-0.239317129712473	0.77427	-199.0274611952842	249.42634862852728	-446.79	0.2213644594919956	-0.239317129712473	0.97027	-199.0274611952842	249.42634862852728	-446.79	0.3483471567918112	-0.44681402774441004	-0.8240215306446057	0.21997810056138178	-0.23641536995343224	0.9464234824449298	1.7398	6.2549	0.0	0.0	0.0
2021-10-01T23:41:09.000000	0.26309	-0.22439	0.80157	-201.26	203.6	-386.61	0.23361301670633866	-0.2549356362405302	0.80157	-174.79632101244317	226.72625291420246	-386.61	0.23361301670633866	-0.2549356362405302	0.9975700000000001	-174.79632101244317	226.72625291420246	-386.61	0.3483471567918112	-0.44681402774441004	-0.8240215306446057	0.21997810056138178	-0.23641536995343224	0.9464234824449298	1.7398	6.2549	0.0	0.0	0.0
2021-10-01T23:41:09.000000	0.27724	-0.23897	0.82851	-177.64	186.62	-335.16	0.24586990360568534	-0.27113957475981065	0.82851	-153.43486496618186	206.9800381988793	-335.16	0.24586990360568534	-0.27113957475981065	1.02451	-153.43486496618186	206.9800381988793	-335.16	0.3483471567918112	-0.44681402774441004	-0.8240215306446057	0.21997810056138178	-0.23641536995343224	0.9464234824449298	1.7398	6.2549	0.0	0.0	0.0
2021-10-01T23:41:09.000000	0.29144	-0.2542	0.85507	-156.72	171.82	-290.9	0.25809676913451934	-0.28799474190047736	0.85507	-134.4859480817228	189.7282281806272	-290.9	0.25809676913451934	-0.28799474190047736	1.05107	-134.4859480817228	189.7282281806272	-290.9	0.3483471567918112	-0.44681402774441004	-0.8240215306446057	0.21997810056138178	-0.23641536995343224	0.9464234824449298	1.7398	6.2549	0.0	0.0	0.0
2021-10-01T23:41:09.000000	0.30563	-0.27014	0.88122	-138.11	158.9	-252.63	0.2702267135953426	-0.30555333373972643	0.88122	-117.59926814206449	174.62529665672957	-252.63	0.2702267135953426	-0.30555333373972643	1.07722	-117.59926814206449	174.62529665672957	-252.63	0.3483471567918112	-0.44681402774441004	-0.8240215306446057	0.21997810056138178	-0.23641536995343224	0.9464234824449298	1.7398	6.2549	0.0	0.0	0.0
2021-10-01T23:41:09.000000	0.31977	-0.28684	0.90691	-121.46	147.59	-219.36	0.2822139118881313	-0.32386007231024644	0.90691	-102.46054561669469	161.3603925749105	-219.36	0.2822139118881313	-0.32386007231024644	1.10291	-102.46054561669469	161.3603925749105	-219.36	0.3483471567918112	-0.44681402774441004	-0.8240215306446057	0.21997810056138178	-0.23641536995343224	0.9464234824449298	1.7398	6.2549	0.0	0.0	0.0
2021-10-01T23:41:09.000000	0.33379	-0.3044	0.93209	-106.51	137.66	-190.3	0.2939766384607287	-0.3430056269791065	0.93209	-88.83992159935461	149.67339118968516	-190.3	0.2939766384607287	-0.3430056269791065	1.12809	-88.83992159935461	149.67339118968516	-190.3	0.3483471567918112	-0.44681402774441004	-0.8240215306446057	0.21997810056138178	-0.23641536995343224	0.9464234824449298	1.7398	6.2549	0.0	0.0	0.0
2021-10-01T23:41:09.000000	0.34762	-0.3229	0.95669	-93.022	128.96	-164.82	0.30543561836436206	-0.36306081781759336	0.95669	-76.51956899561137	139.38626060242046	-164.82	0.30543561836436206	-0.36306081781759336	1.15269	-76.51956899561137	139.38626060242046	-164.82	0.3483471567918112	-0.44681402774441004	-0.8240215306446057	0.21997810056138178	-0.23641536995343224	0.9464234824449298	1.7398	6.2549	0.0	0.0	0.0
2021-10-01T23:41:09.000000	0.36117	-0.34245	0.98064	-80.819	121.33	-142.39	0.31648805144940073	-0.3841237882372835	0.98064	-65.34342636486019	130.3185186069121	-142.39	0.31648805144940073	-0.3841237882372835	1.17664	-65.34342636486019	130.3185186069121	-142.39	0.3483471567918112	-0.44681402774441004	-0.8240215306446057	0.21997810056138178	-0.23641536995343224	0.9464234824449298	1.7398	6.2549	0.0	0.0	0.0
2021-10-01T23:41:09.000000	0.37435	-0.36313	1.0038	-69.744	114.65	-122.57	0.32703481347128927	-0.40626290770608015	1.0038	-55.170380355511355	122.3318321919042	-122.57	0.32703481347128927	-0.40626290770608015	1.1998	-55.170380355511355	122.3318321919042	-122.57	0.3483471567918112	-0.44681402774441004	-0.8240215306446057	0.21997810056138178	-0.23641536995343224	0.9464234824449298	1.7398	6.2549	0.0	0.0	0.0
2021-10-01T23:41:09.000000	0.38703	-0.38506	1.0261	-59.672	108.82	-105.01	0.3369321803871404	-0.4295813430766837	1.0261	-45.8886258858433	115.31163860733707	-105.01	0.3369321803871404	-0.4295813430766837	1.2221	-45.8886258858433	115.31163860733707	-105.01	0.3483471567918112	-0.44681402774441004	-0.8240215306446057	0.21997810056138178	-0.23641536995343224	0.9464234824449298	1.7398	6.2549	0.0	0.0	0.0
2021-10-01T23:41:09.000000	0.39908	-0.40834	1.0474	-50.499	103.76	-89.417	0.34603887875745054	-0.4541624119060123	1.0474	-37.40474903132232	109.16579753248631	-89.417	0.34603887875745054	-0.4541624119060123	1.2434	-37.40474903132232	109.16579753248631	-89.417	0.3483471567918112	-0.44681402774441004	-0.8240215306446057	0.21997810056138178	-0.23641536995343224	0.9464234824449298	1.7398	6.2549	0.0	0.0	0.0
2021-10-01T23:41:09.000000	0.41032	-0.43306	1.0674	-42.143	99.41	-75.543	0.35416523720495185	-0.4800733805946339	1.0674	-29.644719489391605	103.82471360613178	-75.543	0.35416523720495185	-0.4800733805946339	1.2633999999999999	-29.644719489391605	103.82471360613178	-75.543	0.3483471567918112	-0.44681402774441004	-0.8240215306446057	0.21997810056138178	-0.23641536995343224	0.9464234824449298	1.7398	6.2549	0.0	0.0	0.0
2021-10-01T23:41:09.000000	0.4206	-0.45927	1.086	-34.54	95.698	-63.187	0.3611562595028174	-0.5073454928566268	1.086	-22.553841685728724	99.20908743262929	-63.187	0.3611562595028174	-0.5073454928566268	1.282	-22.553841685728724	99.20908743262929	-63.187	0.3483471567918112	-0.44681402774441004	-0.8240215306446057	0.21997810056138178	-0.23641536995343224	0.9464234824449298	1.7398	6.2549	0.0	0.0	0.0
2021-10-01T23:41:09.000000	0.42973	-0.48699	1.1029	-27.639	92.573	-52.18	0.3668209267377312	-0.5359753172556289	1.1029	-16.087748954716943	95.26205426910549	-52.18	0.3668209267377312	-0.5359753172556289	1.2989	-16.087748954716943	95.26205426910549	-52.18	0.3483471567918112	-0.44681402774441004	-0.8240215306446057	0.21997810056138178	-0.23641536995343224	0.9464234824449298	1.7398	6.2549	0.0	0.0	0.0
2021-10-01T23:41:09.000000	0.43754	-0.51615	1.118	-21.397	89.981	-42.375	0.37099909700738565	-0.5658725511276408	1.118	-10.210381939560017	91.92475221967315	-42.375	0.37099909700738565	-0.5658725511276408	1.314	-10.210381939560017	91.92475221967315	-42.375	0.3483471567918112	-0.44681402774441004	-0.8240215306446057	0.21997810056138178	-0.23641536995343224	0.9464234824449298	1.7398	6.2549	0.0	0.0	0.0
2021-10-01T23:41:09.000000	0.44389	-0.54664	1.131	-15.777	87.866	-33.641	0.37356530355991435	-0.596910869122174	1.131	-4.891881132534774	89.13706963988186	-33.641	0.37356530355991435	-0.596910869122174	1.327	-4.891881132534774	89.13706963988186	-33.641	0.3483471567918112	-0.44681402774441004	-0.8240215306446057	0.21997810056138178	-0.23641536995343224	0.9464234824449298	1.7398	6.2549	0.0	0.0	0.0
2021-10-01T23:41:09.000000	0.44868	-0.57825	1.1418	-10.743	86.169	-25.858	0.3744460312519337	-0.6288696006165951	1.1418	-0.10374708121472054	86.83604002108305	-25.858	0.3744460312519337	-0.6288696006165951	1.3377999999999999	-0.10374708121472054	86.83604002108305	-25.858	0.3483471567918112	-0.44681402774441004	-0.8240215306446057	0.21997810056138178	-0.23641536995343224	0.9464234824449298	1.7398	6.2549	0.0	0.0	0.0
2021-10-01T23:41:09.000000	0.45189	-0.61075	1.1502	-6.2548	84.826	-18.912	0.37364961272657343	-0.6615180281060234	1.1502	4.186075368095037	84.95321990397201	-18.912	0.37364961272657343	-0.6615180281060234	1.3461999999999998	4.186075368095037	84.95321990397201	-18.912	0.3483471567918112	-0.44681402774441004	-0.8240215306446057	0.21997810056138178	-0.23641536995343224	0.9464234824449298	1.7398	6.2549	0.0	0.0	0.0
2021-10-01T23:41:09.000000	0.45355	-0.64387	1.1564	-2.2676	83.772	-12.693	0.3712389050731862	-0.6945918620024726	1.1564	8.014084176950146	83.41860972567667	-12.693	0.3712389050731862	-0.6945918620024726	1.3524	8.014084176950146	83.41860972567667	-12.693	0.3483471567918112	-0.44681402774441004	-0.8240215306446057	0.21997810056138178	-0.23641536995343224	0.9464234824449298	1.7398	6.2549	0.0	0.0	0.0
2021-10-01T23:41:09.000000	0.45373	-0.67738	1.1604	1.266	82.944	-7.0977	0.36731156276592236	-0.7278714125162877	1.1604	11.419602775696323	82.16387627446328	-7.0977	0.36731156276592236	-0.7278714125162877	1.3564	11.419602775696323	82.16387627446328	-7.0977	0.3483471567918112	-0.44681402774441004	-0.8240215306446057	0.21997810056138178	-0.23641536995343224	0.9464234824449298	1.7398	6.2549	0.0	0.0	0.0
2021-10-01T23:41:09.000000	0.45257	-0.71106	1.1622	4.3946	82.283	-2.0321	0.36203348751247866	-0.7611554916175485	1.1622	14.443635673102968	81.12450916155159	-2.0321	0.36203348751247866	-0.7611554916175485	1.3581999999999999	14.443635673102968	81.12450916155159	-2.0321	0.3483471567918112	-0.44681402774441004	-0.8240215306446057	0.21997810056138178	-0.23641536995343224	0.9464234824449298	1.7398	6.2549	0.0	0.0	0.0
2021-10-01T23:41:09.000000	0.45018	-0.74471	1.1621	7.165	81.737	2.588	0.3555383564734947	-0.7942590846670412	1.1621	17.12625865250334	80.2431658059897	2.588	0.3555383564734947	-0.7942590846670412	1.3580999999999999	17.12625865250334	80.2431658059897	2.588	0.3483471567918112	-0.44681402774441004	-0.8240215306446057	0.21997810056138178	-0.23641536995343224	0.9464234824449298	1.7398	6.2549	0.0	0.0	0.0
2021-10-01T23:41:09.000000	0.44672	-0.77822	1.1601	9.6208	81.262	6.8356	0.34799844233383936	-0.8270926253650323	1.1601	19.505351851258965	79.47083544168004	6.8356	0.34799844233383936	-0.8270926253650323	1.3560999999999999	19.505351851258965	79.47083544168004	6.8356	0.3483471567918112	-0.44681402774441004	-0.8240215306446057	0.21997810056138178	-0.23641536995343224	0.9464234824449298	1.7398	6.2549	0.0	0.0	0.0
2021-10-01T23:41:09.000000	0.44232	-0.81149	1.1565	11.801	80.823	10.772	0.3395550185330164	-0.8595727961546031	1.1565	21.6153328402241	78.76800312440533	10.772	0.3395550185330164	-0.8595727961546031	1.3525	21.6153328402241	78.76800312440533	10.772	0.3483471567918112	-0.44681402774441004	-0.8240215306446057	0.21997810056138178	-0.23641536995343224	0.9464234824449298	1.7398	6.2549	0.0	0.0	0.0
2021-10-01T23:41:09.000000	0.43709	-0.84442	1.1514	13.738	80.392	14.449	0.3303295092147471	-0.8916138288754522	1.1514	23.484926633829062	78.10290986258876	14.449	0.3303295092147471	-0.8916138288754522	1.3474	23.484926633829062	78.10290986258876	14.449	0.3483471567918112	-0.44681402774441004	-0.8240215306446057	0.21997810056138178	-0.23641536995343224	0.9464234824449298	1.7398	6.2549	0.0	0.0	0.0
2021-10-01T23:41:09.000000	0.43115	-0.87699	1.1448	15.463	79.946	17.907	0.3204434607571093	-0.9232105778520993	1.1448	25.142279939603156	77.44890602480211	17.907	0.3204434607571093	-0.9232105778520993	1.3408	25.142279939603156	77.44890602480211	17.907	0.3483471567918112	-0.44681402774441004	-0.8240215306446057	0.21997810056138178	-0.23641536995343224	0.9464234824449298	1.7398	6.2549	0.0	0.0	0.0
2021-10-01T23:41:09.000000	0.4246	-0.90914	1.1369	16.997	79.469	21.182	0.3100034714491659	-0.9543157482141149	1.1369	26.606274035410955	76.78753904086662	21.182	0.3100034714491659	-0.9543157482141149	1.3329	26.606274035410955	76.78753904086662	21.182	0.3483471567918112	-0.44681402774441004	-0.8240215306446057	0.21997810056138178	-0.23641536995343224	0.9464234824449298	1.7398	6.2549	0.0	0.0	0.0
2021-10-01T23:41:09.000000	0.41752	-0.94085	1.1278	18.363	78.948	24.3	0.29909138907743	-0.9849192930792519	1.1278	27.898142719202802	76.10308867463257	24.3	0.29909138907743	-0.9849192930792519	1.3237999999999999	27.898142719202802	76.10308867463257	24.3	0.3483471567918112	-0.44681402774441004	-0.8240215306446057	0.21997810056138178	-0.23641536995343224	0.9464234824449298	1.7398	6.2549	0.0	0.0	0.0
2021-10-01T23:41:09.000000	0.40998	-0.97211	1.1175	19.575	78.376	27.283	0.28777791147883164	-1.0150198649114615	1.1175	29.030922786842094	75.38689225020761	27.283	0.28777791147883164	-1.0150198649114615	1.3135	29.030922786842094	75.38689225020761	27.283	0.3483471567918112	-0.44681402774441004	-0.8240215306446057	0.21997810056138178	-0.23641536995343224	0.9464234824449298	1.7398	6.2549	0.0	0.0	0.0
2021-10-01T23:41:09.000000	0.40204	-1.0029	1.1062	20.649	77.745	30.148	0.27612503714410164	-1.0446049662251125	1.1062	30.01951343360126	74.62904956657182	30.148	0.27612503714410164	-1.0446049662251125	1.3022	30.01951343360126	74.62904956657182	30.148	0.3483471567918112	-0.44681402774441004	-0.8240215306446057	0.21997810056138178	-0.23641536995343224	0.9464234824449298	1.7398	6.2549	0.0	0.0	0.0
2021-10-01T23:41:09.000000	0.39377	-1.0332	1.0939	21.595	77.053	32.909	0.2642046892118619	-1.073663324836265	1.0939	30.873594247033118	73.82635039245515	32.909	0.2642046892118619	-1.073663324836265	1.2899	30.873594247033118	73.82635039245515	32.909	0.3483471567918112	-0.44681402774441004	-0.8240215306446057	0.21997810056138178	-0.23641536995343224	0.9464234824449298	1.7398	6.2549	0.0	0.0	0.0
2021-10-01T23:41:09.000000	0.38521	-1.063	1.0806	22.423	76.297	35.576	0.25205779157536906	-1.1021899173037957	1.0806	31.602722284521306	72.97459203179844	35.576	0.25205779157536906	-1.1021899173037957	1.2766	31.602722284521306	72.97459203179844	35.576	0.3483471567918112	-0.44681402774441004	-0.8240215306446057	0.21997810056138178	-0.23641536995343224	0.9464234824449298	1.7398	6.2549	0.0	0.0	0.0
2021-10-01T23:41:09.000000	0.37641	-1.0923	1.0663	23.14	75.475	38.158	0.23973396747407905	-1.130190870136163	1.0663	32.21359973925129	72.07093184383915	38.158	0.23973396747407905	-1.130190870136163	1.2623	32.21359973925129	72.07093184383915	38.158	0.3483471567918112	-0.44681402774441004	-0.8240215306446057	0.21997810056138178	-0.23641536995343224	0.9464234824449298	1.7398	6.2549	0.0	0.0	0.0
2021-10-01T23:41:09.000000	0.36741	-1.1211	1.0512	23.753	74.589	40.66	0.2272729154995565	-1.1576710845401346	1.0512	32.71341892508528	71.11649704697126	40.66	0.2272729154995565	-1.1576710845401346	1.2471999999999999	32.71341892508528	71.11649704697126	40.66	0.3483471567918112	-0.44681402774441004	-0.8240215306446057	0.21997810056138178	-0.23641536995343224	0.9464234824449298	1.7398	6.2549	0.0	0.0	0.0
2021-10-01T23:41:09.000000	0.35825	-1.1494	1.0352	24.267	73.636	43.086	0.21471433424336622	-1.1846354617224775	1.0352	33.1067745754613	70.10769759598148	43.086	0.21471433424336622	-1.1846354617224775	1.2311999999999999	33.1067745754613	70.10769759598148	43.086	0.3483471567918112	-0.44681402774441004	-0.8240215306446057	0.21997810056138178	-0.23641536995343224	0.9464234824449298	1.7398	6.2549	0.0	0.0	0.0
2021-10-01T23:41:09.000000	0.34895	-1.1771	1.0184	24.686	72.619	45.439	0.20209032601820887	-1.2109872058076643	1.0184	33.39800414004338	69.04702076456047	45.439	0.20209032601820887	-1.2109872058076643	1.2144	33.39800414004338	69.04702076456047	45.439	0.3483471567918112	-0.44681402774441004	-0.8240215306446057	0.21997810056138178	-0.23641536995343224	0.9464234824449298	1.7398	6.2549	0.0	0.0	0.0
2021-10-01T23:41:09.000000	0.33956	-1.2044	1.0008	25.015	71.537	47.722	0.18942600802970386	-1.2369309362619767	1.0008	33.59194741260793	67.93286143707317	47.722	0.18942600802970386	-1.2369309362619767	1.1967999999999999	33.59194741260793	67.93286143707317	47.722	0.3483471567918112	-0.44681402774441004	-0.8240215306446057	0.21997810056138178	-0.23641536995343224	0.9464234824449298	1.7398	6.2549	0.0	0.0	0.0
2021-10-01T23:41:09.000000	0.33011	-1.2311	0.98245	25.256	70.39	49.934	0.17677566025536126	-1.2622718360326672	0.98245	33.69058932273318	66.76497455318122	49.934	0.17677566025536126	-1.2622718360326672	1.17845	33.69058932273318	66.76497455318122	49.934	0.3483471567918112	-0.44681402774441004	-0.8240215306446057	0.21997810056138178	-0.23641536995343224	0.9464234824449298	1.7398	6.2549	0.0	0.0	0.0
2021-10-01T23:41:09.000000	0.32061	-1.2572	0.96334	25.413	69.179	52.077	0.1641492073430722	-1.2870111304214276	0.96334	33.6980222597448	65.54386245699703	52.077	0.1641492073430722	-1.2870111304214276	1.15934	33.6980222597448	65.54386245699703	52.077	0.3483471567918112	-0.44681402774441004	-0.8240215306446057	0.21997810056138178	-0.23641536995343224	0.9464234824449298	1.7398	6.2549	0.0	0.0	0.0
2021-10-01T23:41:09.000000	0.31111	-1.2828	0.9435	25.489	67.905	54.151	0.15158401951537437	-1.3112541924156285	0.9435	33.61734614817932	64.27015002280214	54.151	0.15158401951537437	-1.3112541924156285	1.1395	33.61734614817932	64.27015002280214	54.151	0.3483471567918112	-0.44681402774441004	-0.8240215306446057	0.21997810056138178	-0.23641536995343224	0.9464234824449298	1.7398	6.2549	0.0	0.0	0.0
2021-10-01T23:41:09.000000	0.30162	-1.3078	0.92296	25.485	66.566	56.155	0.1391022744370772	-1.3349030008380505	0.92296	33.449308392487495	62.94172979084913	56.155	0.1391022744370772	-1.3349030008380505	1.11896	33.449308392487495	62.94172979084913	56.155	0.3483471567918112	-0.44681402774441004	-0.8240215306446057	0.21997810056138178	-0.23641536995343224	0.9464234824449298	1.7398	6.2549	0.0	0.0	0.0
2021-10-01T23:41:09.000000	0.29216	-1.3323	0.90174	25.404	65.165	58.09	0.1267115683870448	-1.3580592527709883	0.90174	33.19725397754423	61.56121156499784	58.09	0.1267115683870448	-1.3580592527709883	1.09774	33.19725397754423	61.56121156499784	58.09	0.3483471567918112	-0.44681402774441004	-0.8240215306446057	0.21997810056138178	-0.23641536995343224	0.9464234824449298	1.7398	6.2549	0.0	0.0	0.0
2021-10-01T23:41:09.000000	0.28276	-1.3562	0.87984	25.25	63.699	59.956	0.11445392832586912	-1.3806273776406062	0.87984	32.86478517199845	60.12512783020416	59.956	0.11445392832586912	-1.3806273776406062	1.07584	32.86478517199845	60.12512783020416	59.956	0.3483471567918112	-0.44681402774441004	-0.8240215306446057	0.21997810056138178	-0.23641536995343224	0.9464234824449298	1.7398	6.2549	0.0	0.0	0.0
2021-10-01T23:41:09.000000	0.27345	-1.3795	0.85729	25.025	62.171	61.752	0.10235912819722354	-1.4026110513519792	0.85729	32.454254495935935	58.636210920497085	61.752	0.10235912819722354	-1.4026110513519792	1.05329	32.454254495935935	58.636210920497085	61.752	0.3483471567918112	-0.44681402774441004	-0.8240215306446057	0.21997810056138178	-0.23641536995343224	0.9464234824449298	1.7398	6.2549	0.0	0.0	0.0
2021-10-01T23:41:09.000000	0.26423	-1.4023	0.83411	24.731	60.58	63.48	0.09041491498418985	-1.4241095203840195	0.83411	31.967524348765746	57.09322331074914	63.48	0.09041491498418985	-1.4241095203840195	1.03011	31.967524348765746	57.09322331074914	63.48	0.3483471567918112	-0.44681402774441004	-0.8240215306446057	0.21997810056138178	-0.23641536995343224	0.9464234824449298	1.7398	6.2549	0.0	0.0	0.0
2021-10-01T23:41:09.000000	0.25514	-1.4244	0.8103	24.371	58.928	65.141	0.07868549331216931	-1.4449291929856702	0.8103	31.4078171851936	55.497782340031	65.141	0.07868549331216931	-1.4449291929856702	1.0063	31.4078171851936	55.497782340031	65.141	0.3483471567918112	-0.44681402774441004	-0.8240215306446057	0.21997810056138178	-0.23641536995343224	0.9464234824449298	1.7398	6.2549	0.0	0.0	0.0
2021-10-01T23:41:09.000000	0.24619	-1.4459	0.78588	23.948	57.214	66.736	0.06716853481213492	-1.4651705409375357	0.78588	30.777987869417675	53.848527953046016	66.736	0.06716853481213492	-1.4651705409375357	0.9818800000000001	30.777987869417675	53.848527953046016	66.736	0.3483471567918112	-0.44681402774441004	-0.8240215306446057	0.21997810056138178	-0.23641536995343224	0.9464234824449298	1.7398	6.2549	0.0	0.0	0.0
2021-10-01T23:41:09.000000	0.23741	-1.4668	0.76086	23.466	55.441	68.267	0.05589381342776012	-1.4848372401446912	0.76086	30.082373851101988	52.1479474234848	68.267	0.05589381342776012	-1.4848372401446912	0.95686	30.082373851101988	52.1479474234848	68.267	0.3483471567918112	-0.44681402774441004	-0.8240215306446057	0.21997810056138178	-0.23641536995343224	0.9464234824449298	1.7398	6.2549	0.0	0.0	0.0
2021-10-01T23:41:09.000000	0.2288	-1.487	0.73526	22.926	53.609	69.735	0.04487358217596324	-1.5038300441282244	0.73526	29.321967595035655	50.39591822117818	69.735	0.04487358217596324	-1.5038300441282244	0.93126	29.321967595035655	50.39591822117818	69.735	0.3483471567918112	-0.44681402774441004	-0.8240215306446057	0.21997810056138178	-0.23641536995343224	0.9464234824449298	1.7398	6.2549	0.0	0.0	0.0
2021-10-01T23:41:09.000000	0.22039	-1.5066	0.70908	22.333	51.722	71.144	0.03412536198349958	-1.5222518752721228	0.70908	28.502221545841007	48.59579755443671	71.144	0.03412536198349958	-1.5222518752721228	0.9050800000000001	28.502221545841007	48.59579755443671	71.144	0.3483471567918112	-0.44681402774441004	-0.8240215306446057	0.21997810056138178	-0.23641536995343224	0.9464234824449298	1.7398	6.2549	0.0	0.0	0.0
2021-10-01T23:41:09.000000	0.21219	-1.5255	0.68234	21.69	49.781	72.495	0.0236713305151785	-1.540004712399167	0.68234	27.62623562805458	46.74821029754195	72.495	0.0236713305151785	-1.540004712399167	0.8783399999999999	27.62623562805458	46.74821029754195	72.495	0.3483471567918112	-0.44681402774441004	-0.8240215306446057	0.21997810056138178	-0.23641536995343224	0.9464234824449298	1.7398	6.2549	0.0	0.0	0.0
2021-10-01T23:41:09.000000	0.20423	-1.5437	0.65506	20.998	47.79	73.792	0.013541261714673625	-1.5570922314144318	0.65506	26.695492427142216	44.85700377948122	73.792	0.013541261714673625	-1.5570922314144318	0.8510599999999999	26.695492427142216	44.85700377948122	73.792	0.3483471567918112	-0.44681402774441004	-0.8240215306446057	0.21997810056138178	-0.23641536995343224	0.9464234824449298	1.7398	6.2549	0.0	0.0	0.0
2021-10-01T23:41:09.000000	0.19652	-1.5611	0.62724	20.263	45.751	75.036	0.00375733324679442	-1.5734164111406974	0.62724	25.716191792176993	42.92342774881764	75.036	0.00375733324679442	-1.5734164111406974	0.82324	25.716191792176993	42.92342774881764	75.036	0.3483471567918112	-0.44681402774441004	-0.8240215306446057	0.21997810056138178	-0.23641536995343224	0.9464234824449298	1.7398	6.2549	0.0	0.0	0.0
2021-10-01T23:41:09.000000	0.18907	-1.5779	0.5989	19.485	43.667	76.23	-0.005695036274404541	-1.5891769698374794	0.5989	24.688701313666463	40.950459599918574	76.23	-0.005695036274404541	-1.5891769698374794	0.7948999999999999	24.688701313666463	40.950459599918574	76.23	0.3483471567918112	-0.44681402774441004	-0.8240215306446057	0.21997810056138178	-0.23641536995343224	0.9464234824449298	1.7398	6.2549	0.0	0.0	0.0
2021-10-01T23:41:09.000000	0.18191	-1.5939	0.57006	18.669	41.542	77.375	-0.014761566871413084	-1.6041790904520294	0.57006	23.61847343623295	38.94145654109459	77.375	-0.014761566871413084	-1.6041790904520294	0.76606	23.61847343623295	38.94145654109459	77.375	0.3483471567918112	-0.44681402774441004	-0.8240215306446057	0.21997810056138178	-0.23641536995343224	0.9464234824449298	1.7398	6.2549	0.0	0.0	0.0
2021-10-01T23:41:09.000000	0.17504	-1.6091	0.54074	17.817	39.38	78.474	-0.023442258544231265	-1.6184227729843474	0.54074	22.507983210131414	36.90014337116378	78.474	-0.023442258544231265	-1.6184227729843474	0.73674	22.507983210131414	36.90014337116378	78.474	0.3483471567918112	-0.44681402774441004	-0.8240215306446057	0.21997810056138178	-0.23641536995343224	0.9464234824449298	1.7398	6.2549	0.0	0.0	0.0
2021-10-01T23:41:09.000000	0.16849	-1.6236	0.51095	16.931	37.184	79.527	-0.03171959036610378	-1.6320109398184213	0.51095	21.359583155447645	34.82925242415514	79.527	-0.03171959036610378	-1.6320109398184213	0.70695	21.359583155447645	34.82925242415514	79.527	0.3483471567918112	-0.44681402774441004	-0.8240215306446057	0.21997810056138178	-0.23641536995343224	0.9464234824449298	1.7398	6.2549	0.0	0.0	0.0
2021-10-01T23:41:09.000000	0.16226	-1.6372	0.48071	16.013	34.958	80.533	-0.03956905630319413	-1.6447450979964264	0.48071	20.175748322436604	32.732508498886794	80.533	-0.03956905630319413	-1.6447450979964264	0.67671	20.175748322436604	32.732508498886794	80.533	0.3483471567918112	-0.44681402774441004	-0.8240215306446057	0.21997810056138178	-0.23641536995343224	0.9464234824449298	1.7398	6.2549	0.0	0.0	0.0
2021-10-01T23:41:09.000000	0.15638	-1.65	0.45004	15.066	32.703	81.494	-0.04697313542874698	-1.6567281699023506	0.45004	18.959578635634838	30.610536469640305	81.494	-0.04697313542874698	-1.6567281699023506	0.64604	18.959578635634838	30.610536469640305	81.494	0.3483471567918112	-0.44681402774441004	-0.8240215306446057	0.21997810056138178	-0.23641536995343224	0.9464234824449298	1.7398	6.2549	0.0	0.0	0.0
2021-10-01T23:41:09.000000	0.15085	-1.662	0.41897	14.091	30.424	82.407	-0.05393182774276237	-1.667960155536194	0.41897	17.71267921067737	28.468176130192074	82.407	-0.05393182774276237	-1.667960155536194	0.61497	17.71267921067737	28.468176130192074	82.407	0.3483471567918112	-0.44681402774441004	-0.8240215306446057	0.21997810056138178	-0.23641536995343224	0.9464234824449298	1.7398	6.2549	0.0	0.0	0.0
2021-10-01T23:41:09.000000	0.14569	-1.6731	0.38753	13.091	28.123	83.271	-0.06041303093253969	-1.6783442590224282	0.38753	16.438272502269925	26.307044819612795	83.271	-0.06041303093253969	-1.6783442590224282	0.58353	16.438272502269925	26.307044819612795	83.271	0.3483471567918112	-0.44681402774441004	-0.8240215306446057	0.21997810056138178	-0.23641536995343224	0.9464234824449298	1.7398	6.2549	0.0	0.0	0.0
2021-10-01T23:41:09.000000	0.14091	-1.6833	0.35573	12.066	25.801	84.082	-0.06640682035018766	-1.687881705662745	0.35573	15.136481040581684	24.12813500269159	84.082	-0.06640682035018766	-1.687881705662745	0.55173	15.136481040581684	24.12813500269159	84.082	0.3483471567918112	-0.44681402774441004	-0.8240215306446057	0.21997810056138178	-0.23641536995343224	0.9464234824449298	1.7398	6.2549	0.0	0.0	0.0
2021-10-01T23:41:09.000000	0.13652	-1.6927	0.3236	11.019	23.461	84.839	-0.07191552436473345	-1.6966729672377483	0.3236	13.810649810487547	21.934056483288266	84.839	-0.07191552436473345	-1.6966729672377483	0.5196000000000001	13.810649810487547	21.934056483288266	84.839	0.3483471567918112	-0.44681402774441004	-0.8240215306446057	0.21997810056138178	-0.23641536995343224	0.9464234824449298	1.7398	6.2549	0.0	0.0	0.0
2021-10-01T23:41:09.000000	0.13253	-1.7012	0.29118	9.9501	21.103	85.537	-0.07691696531136757	-1.7046200225702177	0.29118	12.460878058466436	19.724797008385913	85.537	-0.07691696531136757	-1.7046200225702177	0.48718	12.460878058466436	19.724797008385913	85.537	0.3483471567918112	-0.44681402774441004	-0.8240215306446057	0.21997810056138178	-0.23641536995343224	0.9464234824449298	1.7398	6.2549	0.0	0.0	0.0
2021-10-01T23:41:09.000000	0.12895	-1.7087	0.25849	8.8621	18.73	86.173	-0.0813889655252806	-1.7116248504829337	0.25849	11.090312276435418	17.50299088787816	86.173	-0.0813889655252806	-1.7116248504829337	0.45449	11.090312276435418	17.50299088787816	86.173	0.3483471567918112	-0.44681402774441004	-0.8240215306446057	0.21997810056138178	-0.23641536995343224	0.9464234824449298	1.7398	6.2549	0.0	0.0	0.0
2021-10-01T23:41:09.000000	0.12578	-1.7154	0.22556	7.7562	16.342	86.743	-0.08535603104030905	-1.7178859439337193	0.22556	9.700143422141442	15.268491085561992	86.743	-0.08535603104030905	-1.7178859439337193	0.42156000000000005	9.700143422141442	15.268491085561992	86.743	0.3483471567918112	-0.44681402774441004	-0.8240215306446057	0.21997810056138178	-0.23641536995343224	0.9464234824449298	1.7398	6.2549	0.0	0.0	0.0
2021-10-01T23:41:09.000000	0.12304	-1.7212	0.19242	6.6342	13.941	87.244	-0.0887860595437523	-1.7233065070470468	0.19242	8.292402992543286	13.023061976711126	87.244	-0.0887860595437523	-1.7233065070470468	0.38842	8.292402992543286	13.023061976711126	87.244	0.3483471567918112	-0.44681402774441004	-0.8240215306446057	0.21997810056138178	-0.23641536995343224	0.9464234824449298	1.7398	6.2549	0.0	0.0	0.0
2021-10-01T23:41:09.000000	0.12073	-1.726	0.15911	5.498	11.527	87.67	-0.09166679801869203	-1.7277872933440042	0.15911	6.868976670740275	10.766470754004109	87.67	-0.09166679801869203	-1.7277872933440042	0.35511000000000004	6.868976670740275	10.766470754004109	87.67	0.3483471567918112	-0.44681402774441004	-0.8240215306446057	0.21997810056138178	-0.23641536995343224	0.9464234824449298	1.7398	6.2549	0.0	0.0	0.0
2021-10-01T23:41:09.000000	0.11886	-1.73	0.12564	4.3498	9.1032	88.02	-0.09401282785107368	-1.731528021084107	0.12564	5.432439975809852	8.50162373839392	88.02	-0.09401282785107368	-1.731528021084107	0.32164000000000004	5.432439975809852	8.50162373839392	88.02	0.3483471567918112	-0.44681402774441004	-0.8240215306446057	0.21997810056138178	-0.23641536995343224	0.9464234824449298	1.7398	6.2549	0.0	0.0	0.0
2021-10-01T23:41:09.000000	0.11742	-1.733	0.092055	3.1917	6.6704	88.29	-0.09580956765495185	-1.73432897200784	0.092055	3.9849751079445137	6.229057588356572	88.29	-0.09580956765495185	-1.73432897200784	0.288055	3.9849751079445137	6.229057588356572	88.29	0.3483471567918112	-0.44681402774441004	-0.8240215306446057	0.21997810056138178	-0.23641536995343224	0.9464234824449298	1.7398	6.2549	0.0	0.0	0.0
2021-10-01T23:41:09.000000	0.11642	-1.7351	0.058385	2.0264	4.231	88.478	-0.09705934579935362	-1.7362906178958064	0.058385	2.5295557944809177	3.950823387929156	88.478	-0.09705934579935362	-1.7362906178958064	0.25438500000000003	2.5295557944809177	3.950823387929156	88.478	0.3483471567918112	-0.44681402774441004	-0.8240215306446057	0.21997810056138178	-0.23641536995343224	0.9464234824449298	1.7398	6.2549	0.0	0.0	0.0
2021-10-01T23:41:09.000000	0.11588	-1.7362	0.024661	0.85641	1.7871	88.582	-0.09773005997157835	-1.7373161628724783	0.024661	1.0689304353950335	1.6686977624441712	88.582	-0.09773005997157835	-1.7373161628724783	0.220661	1.0689304353950335	1.6686977624441712	88.582	0.3483471567918112	-0.44681402774441004	-0.8240215306446057	0.21997810056138178	-0.23641536995343224	0.9464234824449298	1.7398	6.2549	0.0	0.0	0.0
2021-10-01T23:41:09.000000	0.11577	-1.7364	-0.0090873	-0.31562	-0.65856	88.601	-0.09786373713221788	-1.7375011775116918	-0.0090873	-0.39393520495841305	-0.6149246395245299	88.601	-0.09786373713221788	-1.7375011775116918	0.18691270000000001	-0.39393520495841305	-0.6149246395245299	88.601	0.3483471567918112	-0.44681402774441004	-0.8240215306446057	0.21997810056138178	-0.23641536995343224	0.9464234824449298	1.7398	6.2549	0.0	0.0	0.0
2021-10-01T23:41:09.000000	0.11612	-1.7357	-0.042827	-1.4869	-3.1036	88.536	-0.09743060333759866	-1.7368493377185228	-0.042827	-1.8559805280151278	-2.898023610950865	88.536	-0.09743060333759866	-1.7368493377185228	0.153173	-1.8559805280151278	-2.898023610950865	88.536	0.3483471567918112	-0.44681402774441004	-0.8240215306446057	0.21997810056138178	-0.23641536995343224	0.9464234824449298	1.7398	6.2549	0.0	0.0	0.0
2021-10-01T23:41:09.000000	0.1169	-1.7341	-0.076526	-2.6547	-5.5453	88.387	-0.0964604325313942	-1.7353569675878955	-0.076526	-3.31416282284064	-5.178234154970298	88.387	-0.0964604325313942	-1.7353569675878955	0.11947400000000001	-3.31416282284064	-5.178234154970298	88.387	0.3483471567918112	-0.44681402774441004	-0.8240215306446057	0.21997810056138178	-0.23641536995343224	0.9464234824449298	1.7398	6.2549	0.0	0.0	0.0
2021-10-01T23:41:09.000000	0.11814	-1.7315	-0.11015	-3.8164	-7.9814	88.154	-0.09491119775301277	-1.7329284965459737	-0.11015	-4.765604913505108	-7.45363433020268	88.154	-0.09491119775301277	-1.7329284965459737	0.08585000000000001	-4.765604913505108	-7.45363433020268	88.154	0.3483471567918112	-0.44681402774441004	-0.8240215306446057	0.21997810056138178	-0.23641536995343224	0.9464234824449298	1.7398	6.2549	0.0	0.0	0.0
2021-10-01T23:41:09.000000	0.11981	-1.728	-0.14368	-4.9695	-10.41	87.841	-0.09282492596304609	-1.7296594951665933	-0.14368	-6.207592830714287	-9.722644778971643	87.841	-0.09282492596304609	-1.7296594951665933	0.052320000000000005	-6.207592830714287	-9.722644778971643	87.841	0.3483471567918112	-0.44681402774441004	-0.8240215306446057	0.21997810056138178	-0.23641536995343224	0.9464234824449298	1.7398	6.2549	0.0	0.0	0.0
2021-10-01T23:41:09.000000	0.12192	-1.7235	-0.17707	-6.1115	-12.828	87.45	-0.09017943949668478	-1.725451942272535	-0.17707	-7.637265568970917	-11.982495185853875	87.45	-0.09017943949668478	-1.725451942272535	0.018930000000000002	-7.637265568970917	-11.982495185853875	87.45	0.3483471567918112	-0.44681402774441004	-0.8240215306446057	0.21997810056138178	-0.23641536995343224	0.9464234824449298	1.7398	6.2549	0.0	0.0	0.0
2021-10-01T23:41:09.000000	0.12447	-1.7182	-0.21029	-7.2403	-15.235	86.983	-0.0869992443877653	-1.7205043308216221	-0.21029	-9.052489940150174	-14.233045878289014	86.983	-0.0869992443877653	-1.7205043308216221	-0.014289999999999997	-9.052489940150174	-14.233045878289014	86.983	0.3483471567918112	-0.44681402774441004	-0.8240215306446057	0.21997810056138178	-0.23641536995343224	0.9464234824449298	1.7398	6.2549	0.0	0.0	0.0
2021-10-01T23:41:09.000000	0.12744	-1.7119	-0.24332	-8.3538	-17.63	86.445	-0.08327968389823356	-1.7146157172526473	-0.24332	-10.451059238025726	-16.473561704843217	86.445	-0.08327968389823356	-1.7146157172526473	-0.04732	-10.451059238025726	-16.473561704843217	86.445	0.3483471567918112	-0.44681402774441004	-0.8240215306446057	0.21997810056138178	-0.23641536995343224	0.9464234824449298	1.7398	6.2549	0.0	0.0	0.0
2021-10-01T23:41:09.000000	0.13083	-1.7048	-0.27613	-9.4503	-20.01	85.839	-0.07904526406192605	-1.7079845945234344	-0.27613	-11.830918681948528	-18.701273572436754	85.839	-0.07904526406192605	-1.7079845945234344	-0.08012999999999998	-11.830918681948528	-18.701273572436754	85.839	0.3483471567918112	-0.44681402774441004	-0.8240215306446057	0.21997810056138178	-0.23641536995343224	0.9464234824449298	1.7398	6.2549	0.0	0.0	0.0
2021-10-01T23:41:09.000000	0.13463	-1.6967	-0.30868	-10.528	-22.375	85.169	-0.07428140349289747	-1.7004112443744677	-0.30868	-13.190281835298164	-20.916402035374134	85.169	-0.07428140349289747	-1.7004112443744677	-0.11268	-13.190281835298164	-20.916402035374134	85.169	0.3483471567918112	-0.44681402774441004	-0.8240215306446057	0.21997810056138178	-0.23641536995343224	0.9464234824449298	1.7398	6.2549	0.0	0.0	0.0
2021-10-01T23:41:09.000000	0.13884	-1.6878	-0.34094	-11.585	-24.723	84.438	-0.06901260822498423	-1.6920941597635708	-0.34094	-14.527017954636943	-23.11719497139858	84.438	-0.06901260822498423	-1.6920941597635708	-0.14494	-14.527017954636943	-23.11719497139858	84.438	0.3483471567918112	-0.44681402774441004	-0.8240215306446057	0.21997810056138178	-0.23641536995343224	0.9464234824449298	1.7398	6.2549	0.0	0.0	0.0
2021-10-01T23:41:09.000000	0.14344	-1.6779	-0.37289	-12.621	-27.054	83.652	-0.0632342215201323	-1.6828323971295367	-0.37289	-15.840829300528132	-25.30368913956084	83.652	-0.0632342215201323	-1.6828323971295367	-0.17689	-15.840829300528132	-25.30368913956084	83.652	0.3483471567918112	-0.44681402774441004	-0.8240215306446057	0.21997810056138178	-0.23641536995343224	0.9464234824449298	1.7398	6.2549	0.0	0.0	0.0
2021-10-01T23:41:09.000000	0.14842	-1.6672	-0.40451	-13.633	-29.365	82.812	-0.056980674060069375	-1.672823224128497	-0.40451	-17.12837088809682	-27.473274736001116	82.812	-0.056980674060069375	-1.672823224128497	-0.20850999999999997	-17.12837088809682	-27.473274736001116	82.812	0.3483471567918112	-0.44681402774441004	-0.8240215306446057	0.21997810056138178	-0.23641536995343224	0.9464234824449298	1.7398	6.2549	0.0	0.0	0.0
2021-10-01T23:41:09.000000	0.15378	-1.6556	-0.43575	-14.619	-31.655	81.921	-0.05023971282787712	-1.66196739428154	-0.43575	-18.3875352575956	-29.625204356268643	81.921	-0.05023971282787712	-1.66196739428154	-0.23975000000000002	-18.3875352575956	-29.625204356268643	81.921	0.3483471567918112	-0.44681402774441004	-0.8240215306446057	0.21997810056138178	-0.23641536995343224	0.9464234824449298	1.7398	6.2549	0.0	0.0	0.0
2021-10-01T23:41:09.000000	0.1595	-1.6432	-0.46661	-15.579	-33.921	80.982	-0.04304344013625622	-1.650361703464194	-0.46661	-19.617954818516917	-31.75650060599607	80.982	-0.04304344013625622	-1.650361703464194	-0.27061	-19.617954818516917	-31.75650060599607	80.982	0.3483471567918112	-0.44681402774441004	-0.8240215306446057	0.21997810056138178	-0.23641536995343224	0.9464234824449298	1.7398	6.2549	0.0	0.0	0.0
2021-10-01T23:41:09.000000	0.16557	-1.6299	-0.49705	-16.511	-36.16	79.997	-0.035389527616179584	-1.6379056798958551	-0.49705	-20.817277050774987	-33.864431151154406	79.997	-0.035389527616179584	-1.6379056798958551	-0.30105	-20.817277050774987	-33.864431151154406	79.997	0.3483471567918112	-0.44681402774441004	-0.8240215306446057	0.21997810056138178	-0.23641536995343224	0.9464234824449298	1.7398	6.2549	0.0	0.0	0.0
2021-10-01T23:41:09.000000	0.17198	-1.6159	-0.52705	-17.412	-38.371	78.965	-0.027312405949374924	-1.624796591232655	-0.52705	-21.982402029833274	-35.94837111746208	78.965	-0.027312405949374924	-1.624796591232655	-0.33105	-21.982402029833274	-35.94837111746208	78.965	0.3483471567918112	-0.44681402774441004	-0.8240215306446057	0.21997810056138178	-0.23641536995343224	0.9464234824449298	1.7398	6.2549	0.0	0.0	0.0
2021-10-01T23:41:09.000000	0.1787	-1.601	-0.55659	-18.28	-40.549	77.888	-0.018817343045679252	-1.6108322686116954	-0.55659	-23.11073217526763	-38.003603241311865	77.888	-0.018817343045679252	-1.6108322686116954	-0.36059	-23.11073217526763	-38.003603241311865	77.888	0.3483471567918112	-0.44681402774441004	-0.8240215306446057	0.21997810056138178	-0.23641536995343224	0.9464234824449298	1.7398	6.2549	0.0	0.0	0.0
2021-10-01T23:41:09.000000	0.18573	-1.5854	-0.58566	-19.113	-42.691	76.764	-0.009928844938929093	-1.5962112049907988	-0.58566	-24.19991496699226	-40.02739518867477	76.764	-0.009928844938929093	-1.5962112049907988	-0.38965999999999995	-24.19991496699226	-40.02739518867477	76.764	0.3483471567918112	-0.44681402774441004	-0.8240215306446057	0.21997810056138178	-0.23641536995343224	0.9464234824449298	1.7398	6.2549	0.0	0.0	0.0
2021-10-01T23:41:09.000000	0.19305	-1.569	-0.61423	-19.909	-44.794	75.593	-0.0006545079079885718	-1.5808317032876706	-0.61423	-25.24759788492139	-42.017014625521796	75.593	-0.0006545079079885718	-1.5808317032876706	-0.41823000000000005	-25.24759788492139	-42.017014625521796	75.593	0.3483471567918112	-0.44681402774441004	-0.8240215306446057	0.21997810056138178	-0.23641536995343224	0.9464234824449298	1.7398	6.2549	0.0	0.0	0.0
2021-10-01T23:41:09.000000	0.20064	-1.5518	-0.64229	-20.664	-46.854	74.372	0.008985818751359925	-1.564691312898927	-0.64229	-26.249320949221815	-43.96898181337322	74.372	0.008985818751359925	-1.564691312898927	-0.44629	-26.249320949221815	-43.96898181337322	74.372	0.3483471567918112	-0.44681402774441004	-0.8240215306446057	0.21997810056138178	-0.23641536995343224	0.9464234824449298	1.7398	6.2549	0.0	0.0	0.0
2021-10-01T23:41:09.000000	0.20849	-1.5339	-0.66982	-21.376	-48.868	73.1	0.01896995737430701	-1.5478880550017875	-0.66982	-27.202731639807745	-45.88056441820003	73.1	0.01896995737430701	-1.5478880550017875	-0.47381999999999996	-27.202731639807745	-45.88056441820003	73.1	0.3483471567918112	-0.44681402774441004	-0.8240215306446057	0.21997810056138178	-0.23641536995343224	0.9464234824449298	1.7398	6.2549	0.0	0.0	0.0
2021-10-01T23:41:09.000000	0.21658	-1.5154	-0.69681	-22.042	-50.833	71.775	0.02926580564815201	-1.530518725471781	-0.69681	-28.104484971804283	-47.74915263614242	71.775	0.02926580564815201	-1.530518725471781	-0.50081	-28.104484971804283	-47.74915263614242	71.775	0.3483471567918112	-0.44681402774441004	-0.8240215306446057	0.21997810056138178	-0.23641536995343224	0.9464234824449298	1.7398	6.2549	0.0	0.0	0.0
2021-10-01T23:41:09.000000	0.22489	-1.4961	-0.72325	-22.659	-52.745	70.393	0.03987802031094914	-1.5123823807476993	-0.72325	-28.951113430167336	-49.57114419855148	70.393	0.03987802031094914	-1.5123823807476993	-0.52725	-28.951113430167336	-49.57114419855148	70.393	0.3483471567918112	-0.44681402774441004	-0.8240215306446057	0.21997810056138178	-0.23641536995343224	0.9464234824449298	1.7398	6.2549	0.0	0.0	0.0
2021-10-01T23:41:09.000000	0.23341	-1.4762	-0.74911	-23.224	-54.603	68.952	0.05077217068097059	-1.4936762884856751	-0.74911	-29.739517090360373	-51.34591423114563	68.952	0.05077217068097059	-1.4936762884856751	-0.55311	-29.739517090360373	-51.34591423114563	68.952	0.3483471567918112	-0.44681402774441004	-0.8240215306446057	0.21997810056138178	-0.23641536995343224	0.9464234824449298	1.7398	6.2549	0.0	0.0	0.0
2021-10-01T23:41:09.000000	0.24212	-1.4556	-0.7744	-23.733	-56.403	67.45	0.061940660479352344	-1.4742987516034127	-0.7744	-30.46523597255019	-53.06998299544511	67.45	0.061940660479352344	-1.4742987516034127	-0.5784	-30.46523597255019	-53.06998299544511	67.45	0.3483471567918112	-0.44681402774441004	-0.8240215306446057	0.21997810056138178	-0.23641536995343224	0.9464234824449298	1.7398	6.2549	0.0	0.0	0.0
2021-10-01T23:41:09.000000	0.24802	-1.4415	-0.79094	-24.04	-57.571	66.414	0.06952387812062477	-1.4610279260750179	-0.79094	-30.91303790041473	-54.191565107196546	66.414	0.06952387812062477	-1.4610279260750179	-0.59494	-30.91303790041473	-54.191565107196546	66.414	0.3483471567918112	-0.44681402774441004	-0.8240215306446057	0.21997810056138178	-0.23641536995343224	0.9464234824449298	1.7398	6.2549	0.0	0.0	0.0
2021-10-01T23:41:09.000000	0.25199	-1.432	-0.80181	-24.23	-58.334	65.707	0.07462799994065908	-1.4520859553500463	-0.80181	-31.19509672943349	-54.92553500914933	65.707	0.07462799994065908	-1.4520859553500463	-0.60581	-31.19509672943349	-54.92553500914933	65.707	0.3483471567918112	-0.44681402774441004	-0.8240215306446057	0.21997810056138178	-0.23641536995343224	0.9464234824449298	1.7398	6.2549	0.0	0.0	0.0
2021-10-01T23:41:09.000000	0.25465	-1.4256	-0.80899	-24.35	-58.837	65.229	0.07805214936248225	-1.446060110949713	-0.80899	-31.37582517922651	-55.410041177774055	65.229	0.07805214936248225	-1.446060110949713	-0.6129899999999999	-31.37582517922651	-55.410041177774055	65.229	0.3483471567918112	-0.44681402774441004	-0.8240215306446057	0.21997810056138178	-0.23641536995343224	0.9464234824449298	1.7398	6.2549	0.0	0.0	1.0
2021-10-01T23:41:09.000000	0.26374	-1.4035	-0.83284	-24.713	-60.493	63.572	0.08978157103450274	-1.4252404383480621	-0.83284	-31.938999857842738	-57.00908441714112	63.572	0.08978157103450274	-1.4252404383480621	-0.6368400000000001	-31.938999857842738	-57.00908441714112	63.572	0.3483471567918112	-0.44681402774441004	-0.8240215306446057	0.21997810056138178	-0.23641536995343224	0.9464234824449298	1.7398	6.2549	0.0	0.0	0.0
2021-10-01T23:41:09.000000	0.27295	-1.3808	-0.85606	-25.011	-62.087	61.847	0.10170360658272704	-1.4038399904932422	-0.85606	-32.430067454676944	-58.55455930057969	61.847	0.10170360658272704	-1.4038399904932422	-0.6600600000000001	-32.430067454676944	-58.55455930057969	61.847	0.3483471567918112	-0.44681402774441004	-0.8240215306446057	0.21997810056138178	-0.23641536995343224	0.9464234824449298	1.7398	6.2549	0.0	0.0	0.0
2021-10-01T23:41:09.000000	0.28226	-1.3575	-0.87864	-25.24	-63.618	60.054	0.11379840671137265	-1.381856316781869	-0.87864	-32.84493558040348	-60.04596348397738	60.054	0.11379840671137265	-1.381856316781869	-0.6826399999999999	-32.84493558040348	-60.04596348397738	60.054	0.3483471567918112	-0.44681402774441004	-0.8240215306446057	0.21997810056138178	-0.23641536995343224	0.9464234824449298	1.7398	6.2549	0.0	0.0	0.0
2021-10-01T23:41:09.000000	0.29165	-1.3336	-0.90057	-25.398	-65.087	58.193	0.1260461221246572	-1.3592869666105591	-0.90057	-33.18174183561328	-61.48453449246169	58.193	0.1260461221246572	-1.3592869666105591	-0.7045699999999999	-33.18174183561328	-61.48453449246169	58.193	0.3483471567918112	-0.44681402774441004	-0.8240215306446057	0.21997810056138178	-0.23641536995343224	0.9464234824449298	1.7398	6.2549	0.0	0.0	0.0
2021-10-01T23:41:09.000000	0.3011	-1.3092	-0.92183	-25.482	-66.492	56.262	0.13841465050988006	-1.3362287358548415	-0.92183	-33.43726376560063	-62.86865498696191	56.262	0.13841465050988006	-1.3362287358548415	-0.72583	-33.43726376560063	-62.86865498696191	56.262	0.3483471567918112	-0.44681402774441004	-0.8240215306446057	0.21997810056138178	-0.23641536995343224	0.9464234824449298	1.7398	6.2549	0.0	0.0	0.0
2021-10-01T23:41:09.000000	0.31059	-1.2842	-0.94241	-25.49	-67.834	54.261	0.15089639558817722	-1.3125799274324197	-0.94241	-33.60963897095648	-64.19956249260552	54.261	0.15089639558817722	-1.3125799274324197	-0.74641	-33.60963897095648	-64.19956249260552	54.261	0.3483471567918112	-0.44681402774441004	-0.8240215306446057	0.21997810056138178	-0.23641536995343224	0.9464234824449298	1.7398	6.2549	0.0	0.0	0.0
2021-10-01T23:41:09.000000	0.3201	-1.2586	-0.96229	-25.419	-69.112	52.191	0.16347150806376623	-1.2883380907399105	-0.96229	-33.695767527144284	-65.47663213511098	52.191	0.16347150806376623	-1.2883380907399105	-0.7662899999999999	-33.695767527144284	-65.47663213511098	52.191	0.3483471567918112	-0.44681402774441004	-0.8240215306446057	0.21997810056138178	-0.23641536995343224	0.9464234824449298	1.7398	6.2549	0.0	0.0	0.0
2021-10-01T23:41:09.000000	0.3296	-1.2325	-0.98144	-25.267	-70.326	50.052	0.17609796097605532	-1.2635987963511501	-0.98144	-33.693664504585804	-66.70010897481663	50.052	0.17609796097605532	-1.2635987963511501	-0.7854399999999999	-33.693664504585804	-66.70010897481663	50.052	0.3483471567918112	-0.44681402774441004	-0.8240215306446057	0.21997810056138178	-0.23641536995343224	0.9464234824449298	1.7398	6.2549	0.0	0.0	0.0
2021-10-01T23:41:09.000000	0.33905	-1.2058	-0.99984	-25.03	-71.476	47.843	0.18874830875039797	-1.2382578965804596	-0.99984	-33.59936004412457	-67.8704831323992	47.843	0.18874830875039797	-1.2382578965804596	-0.8038399999999999	-33.59936004412457	-67.8704831323992	47.843	0.3483471567918112	-0.44681402774441004	-0.8240215306446057	0.21997810056138178	-0.23641536995343224	0.9464234824449298	1.7398	6.2549	0.0	0.0	0.0
2021-10-01T23:41:09.000000	0.34845	-1.1786	-1.0175	-24.706	-72.562	45.565	0.20141029836987587	-1.2124146379067509	-1.0175	-33.41086921618235	-68.98799966819706	45.565	0.20141029836987587	-1.2124146379067509	-0.8215000000000001	-33.41086921618235	-68.98799966819706	45.565	0.3483471567918112	-0.44681402774441004	-0.8240215306446057	0.21997810056138178	-0.23641536995343224	0.9464234824449298	1.7398	6.2549	0.0	0.0	0.0
2021-10-01T23:41:09.000000	0.35775	-1.1509	-1.0343	-24.292	-73.583	43.215	0.21403430659503322	-1.1860628938215643	-1.0343	-33.125092096222595	-70.05203370792864	43.215	0.21403430659503322	-1.1860628938215643	-0.8383	-33.125092096222595	-70.05203370792864	43.215	0.3483471567918112	-0.44681402774441004	-0.8240215306446057	0.21997810056138178	-0.23641536995343224	0.9464234824449298	1.7398	6.2549	0.0	0.0	0.0
2021-10-01T23:41:09.000000	0.36692	-1.1226	-1.0503	-23.783	-74.539	40.793	0.22660281249911468	-1.159099741940913	-1.0503	-32.737066360299714	-71.06319790243985	40.793	0.22660281249911468	-1.159099741940913	-0.8543000000000001	-32.737066360299714	-71.06319790243985	40.793	0.3483471567918112	-0.44681402774441004	-0.8240215306446057	0.21997810056138178	-0.23641536995343224	0.9464234824449298	1.7398	6.2549	0.0	0.0	0.0
2021-10-01T23:41:09.000000	0.37593	-1.0939	-1.0655	-23.176	-75.429	38.295	0.2390615361046101	-1.131719999317545	-1.0655	-32.24369208387717	-72.02086737744914	38.295	0.2390615361046101	-1.131719999317545	-0.8694999999999999	-32.24369208387717	-72.02086737744914	38.295	0.3483471567918112	-0.44681402774441004	-0.8240215306446057	0.21997810056138178	-0.23641536995343224	0.9464234824449298	1.7398	6.2549	0.0	0.0	0.0
2021-10-01T23:41:09.000000	0.38474	-1.0646	-1.0798	-22.464	-76.254	35.718	0.25139528485379137	-1.1037202717868695	-1.0798	-31.63814454360032	-72.92689230892987	35.718	0.25139528485379137	-1.1037202717868695	-0.8838000000000001	-31.63814454360032	-72.92689230892987	35.718	0.3483471567918112	-0.44681402774441004	-0.8240215306446057	0.21997810056138178	-0.23641536995343224	0.9464234824449298	1.7398	6.2549	0.0	0.0	0.0
2021-10-01T23:41:09.000000	0.39331	-1.0348	-1.0932	-21.643	-77.014	33.055	0.2635521071381754	-1.0751949046210307	-1.0932	-30.91645388031269	-73.78176281755877	33.055	0.2635521071381754	-1.0751949046210307	-0.8972	-30.91645388031269	-73.78176281755877	33.055	0.3483471567918112	-0.44681402774441004	-0.8240215306446057	0.21997810056138178	-0.23641536995343224	0.9464234824449298	1.7398	6.2549	0.0	0.0	0.0
2021-10-01T23:41:09.000000	0.4016	-1.0045	-1.1056	-20.703	-77.709	30.3	0.2754923043661974	-1.0461389966132617	-1.1056	-30.068695446123087	-74.5867042050277	30.3	0.2754923043661974	-1.0461389966132617	-0.9096	-30.068695446123087	-74.5867042050277	30.3	0.3483471567918112	-0.44681402774441004	-0.8240215306446057	0.21997810056138178	-0.23641536995343224	0.9464234824449298	1.7398	6.2549	0.0	0.0	0.0
2021-10-01T23:41:09.000000	0.40956	-0.97379	-1.117	-19.637	-78.343	27.44	0.28715522558317524	-1.0166357430861241	-1.117	-29.08841210818442	-75.34654404167739	27.44	0.28715522558317524	-1.0166357430861241	-0.921	-29.08841210818442	-75.34654404167739	27.44	0.3483471567918112	-0.44681402774441004	-0.8240215306446057	0.21997810056138178	-0.23641536995343224	0.9464234824449298	1.7398	6.2549	0.0	0.0	0.0
2021-10-01T23:41:09.000000	0.41712	-0.94255	-1.1273	-18.432	-78.919	24.464	0.29848610187417235	-0.9865574711530805	-1.1273	-27.96306941474569	-76.06585261407456	24.464	0.29848610187417235	-0.9865574711530805	-0.9313	-27.96306941474569	-76.06585261407456	24.464	0.3483471567918112	-0.44681402774441004	-0.8240215306446057	0.21997810056138178	-0.23641536995343224	0.9464234824449298	1.7398	6.2549	0.0	0.0	0.0
2021-10-01T23:41:09.000000	0.42423	-0.91086	-1.1364	-17.075	-79.442	21.354	0.3094255075861982	-0.9559774514888013	-1.1364	-26.680377974394272	-76.75118513836418	21.354	0.3094255075861982	-0.9559774514888013	-0.9404000000000001	-26.680377974394272	-76.75118513836418	21.354	0.3483471567918112	-0.44681402774441004	-0.8240215306446057	0.21997810056138178	-0.23641536995343224	0.9464234824449298	1.7398	6.2549	0.0	0.0	0.0
2021-10-01T23:41:09.000000	0.43081	-0.87874	-1.1444	-15.55	-79.921	18.089	0.3198915949327398	-0.9249057309755345	-1.1444	-25.22556112202691	-77.41343428035528	18.089	0.3198915949327398	-0.9249057309755345	-0.9484000000000001	-25.22556112202691	-77.41343428035528	18.089	0.3483471567918112	-0.44681402774441004	-0.8240215306446057	0.21997810056138178	-0.23641536995343224	0.9464234824449298	1.7398	6.2549	0.0	0.0	0.0
2021-10-01T23:41:09.000000	0.43679	-0.84619	-1.151	-13.837	-80.368	14.641	0.3298148913785586	-0.8933337325014373	-1.151	-23.58023992389142	-78.06696022090084	14.641	0.3298148913785586	-0.8933337325014373	-0.9550000000000001	-23.58023992389142	-78.06696022090084	14.641	0.3483471567918112	-0.44681402774441004	-0.8240215306446057	0.21997810056138178	-0.23641536995343224	0.9464234824449298	1.7398	6.2549	0.0	0.0	0.0
2021-10-01T23:41:09.000000	0.44205	-0.81328	-1.1563	-11.911	-80.8	10.977	0.3390677240371177	-0.861316224981446	-1.1563	-21.721685773135942	-78.73169811564554	10.977	0.3390677240371177	-0.861316224981446	-0.9603000000000002	-21.721685773135942	-78.73169811564554	10.977	0.3483471567918112	-0.44681402774441004	-0.8240215306446057	0.21997810056138178	-0.23641536995343224	0.9464234824449298	1.7398	6.2549	0.0	0.0	0.0
2021-10-01T23:41:09.000000	0.4465	-0.78003	-1.16	-9.7454	-81.238	7.0559	0.34755832047401297	-0.8288620299961166	-1.16	-19.626072239922756	-79.43174902766106	7.0559	0.34755832047401297	-0.8288620299961166	-0.964	-19.626072239922756	-79.43174902766106	7.0559	0.3483471567918112	-0.44681402774441004	-0.8240215306446057	0.21997810056138178	-0.23641536995343224	0.9464234824449298	1.7398	6.2549	0.0	0.0	0.0
2021-10-01T23:41:09.000000	0.45002	-0.74653	-1.162	-7.3055	-81.71	2.8266	0.35515655719932354	-0.7960457657561678	-1.162	-17.262391640806563	-80.19915376791334	2.8266	0.35515655719932354	-0.7960457657561678	-0.966	-17.262391640806563	-80.19915376791334	2.8266	0.3483471567918112	-0.44681402774441004	-0.8240215306446057	0.21997810056138178	-0.23641536995343224	0.9464234824449298	1.7398	6.2549	0.0	0.0	0.0
2021-10-01T23:41:09.000000	0.45247	-0.71288	-1.1623	-4.5531	-82.251	-1.7716	0.3617112361256547	-0.7629495245168258	-1.1623	-14.597020376764416	-81.07332925648437	-1.7716	0.3617112361256547	-0.7629495245168258	-0.9663000000000002	-14.597020376764416	-81.07332925648437	-1.7716	0.3483471567918112	-0.44681402774441004	-0.8240215306446057	0.21997810056138178	-0.23641536995343224	0.9464234824449298	1.7398	6.2549	0.0	0.0	0.0
2021-10-01T23:41:09.000000	0.4537	-0.6792	-1.1605	-1.4452	-82.904	-6.811	0.36705878391433666	-0.7296740225274079	-1.1605	-11.592551259139064	-82.10222027658102	-6.811	0.36705878391433666	-0.7296740225274079	-0.9645000000000001	-11.592551259139064	-82.10222027658102	-6.811	0.3483471567918112	-0.44681402774441004	-0.8240215306446057	0.21997810056138178	-0.23641536995343224	0.9464234824449298	1.7398	6.2549	0.0	0.0	0.0
2021-10-01T23:41:09.000000	0.45359	-0.64568	-1.1567	2.0653	-83.722	-12.375	0.3710568240585306	-0.6963931244775444	-1.1567	-8.208733295329699	-83.34419863299512	-12.375	0.3710568240585306	-0.6963931244775444	-0.9607000000000001	-8.208733295329699	-83.34419863299512	-12.375	0.3483471567918112	-0.44681402774441004	-0.8240215306446057	0.21997810056138178	-0.23641536995343224	0.9464234824449298	1.7398	6.2549	0.0	0.0	0.0
2021-10-01T23:41:09.000000	0.45202	-0.61252	-1.1506	6.0268	-84.762	-18.558	0.37356175474970577	-0.663290619704757	-1.1506	-4.404515409186386	-84.86176527889482	-18.558	0.37356175474970577	-0.663290619704757	-0.9546000000000001	-4.404515409186386	-84.86176527889482	-18.558	0.3483471567918112	-0.44681402774441004	-0.8240215306446057	0.21997810056138178	-0.23641536995343224	0.9464234824449298	1.7398	6.2549	0.0	0.0	0.0
2021-10-01T23:41:09.000000	0.4489	-0.57999	-1.1423	10.487	-86.088	-25.462	0.3744511710111623	-0.6306234459868815	-1.1423	-0.14039896109584582	-86.72428264985373	-25.462	0.3744511710111623	-0.6306234459868815	-0.9463000000000001	-0.14039896109584582	-86.72428264985373	-25.462	0.3483471567918112	-0.44681402774441004	-0.8240215306446057	0.21997810056138178	-0.23641536995343224	0.9464234824449298	1.7398	6.2549	0.0	0.0	0.0
2021-10-01T23:41:09.000000	0.44419	-0.54832	-1.1316	15.49	-87.764	-33.197	0.3736571923124233	-0.5986149690186479	-1.1316	4.619541815314369	-89.0006720728364	-33.197	0.3736571923124233	-0.5986149690186479	-0.9356	4.619541815314369	-89.0006720728364	-33.197	0.3483471567918112	-0.44681402774441004	-0.8240215306446057	0.21997810056138178	-0.23641536995343224	0.9464234824449298	1.7398	6.2549	0.0	0.0	0.0
2021-10-01T23:41:09.000000	0.43792	-0.51777	-1.1188	21.077	-89.854	-41.877	0.37117773475317506	-0.567526905550302	-1.1188	9.90835453852826	-91.75949953731671	-41.877	0.37117773475317506	-0.567526905550302	-0.9228000000000001	9.90835453852826	-91.75949953731671	-41.877	0.3483471567918112	-0.44681402774441004	-0.8240215306446057	0.21997810056138178	-0.23641536995343224	0.9464234824449298	1.7398	6.2549	0.0	0.0	0.0
2021-10-01T23:41:09.000000	0.43019	-0.48853	-1.1038	27.284	-92.419	-51.621	0.3670887640801847	-0.5375600769086953	-1.1038	15.754293600633966	-95.06571648152146	-51.621	0.3670887640801847	-0.5375600769086953	-0.9077999999999999	15.754293600633966	-95.06571648152146	-51.621	0.3483471567918112	-0.44681402774441004	-0.8240215306446057	0.21997810056138178	-0.23641536995343224	0.9464234824449298	1.7398	6.2549	0.0	0.0	0.0
2021-10-01T23:41:09.000000	0.42113	-0.46073	-1.0869	34.149	-95.514	-62.559	0.3615033717940439	-0.5088594324384066	-1.0869	22.188333504312958	-98.97856461528113	-62.559	0.3615033717940439	-0.5088594324384066	-0.8909	22.188333504312958	-98.97856461528113	-62.559	0.3483471567918112	-0.44681402774441004	-0.8240215306446057	0.21997810056138178	-0.23641536995343224	0.9464234824449298	1.7398	6.2549	0.0	0.0	0.0
2021-10-01T23:41:09.000000	0.41091	-0.43444	-1.0684	41.713	-99.193	-74.837	0.35458169979705995	-0.4815152748034351	-1.0684	29.24454867678323	-103.55666077414459	-74.837	0.35458169979705995	-0.4815152748034351	-0.8724000000000001	29.24454867678323	-103.55666077414459	-74.837	0.3483471567918112	-0.44681402774441004	-0.8240215306446057	0.21997810056138178	-0.23641536995343224	0.9464234824449298	1.7398	6.2549	0.0	0.0	0.0
2021-10-01T23:41:09.000000	0.39971	-0.40964	-1.0485	50.026	-103.51	-88.624	0.346504842354658	-0.4555298101384514	-1.0485	36.965945728364865	-108.85972456518334	-88.624	0.346504842354658	-0.4555298101384514	-0.8525	36.965945728364865	-108.85972456518334	-88.624	0.3483471567918112	-0.44681402774441004	-0.8240215306446057	0.21997810056138178	-0.23641536995343224	0.9464234824449298	1.7398	6.2549	0.0	0.0	0.0
2021-10-01T23:41:09.000000	0.3877	-0.38628	-1.0273	59.153	-108.53	-104.12	0.3374476449894472	-0.43087424533276064	-1.0273	45.4090704093537	-114.96023066068699	-104.12	0.3374476449894472	-0.43087424533276064	-0.8313000000000001	45.4090704093537	-114.96023066068699	-104.12	0.3483471567918112	-0.44681402774441004	-0.8240215306446057	0.21997810056138178	-0.23641536995343224	0.9464234824449298	1.7398	6.2549	0.0	0.0	0.0
2021-10-01T23:41:09.000000	0.37505	-0.36428	-1.0051	69.175	-114.31	-121.57	0.32758862912911235	-0.40749001333199425	-1.0051	54.64732814802494	-121.92467449733904	-121.57	0.32758862912911235	-0.40749001333199425	-0.8091000000000002	54.64732814802494	-121.92467449733904	-121.57	0.3483471567918112	-0.44681402774441004	-0.8240215306446057	0.21997810056138178	-0.23641536995343224	0.9464234824449298	1.7398	6.2549	0.0	0.0	0.0
2021-10-01T23:41:09.000000	0.3619	-0.34353	-0.98191	80.193	-120.94	-141.26	0.3170802181627402	-0.3852850972330348	-0.98191	64.76993017285315	-129.8547534532476	-141.26	0.3170802181627402	-0.3852850972330348	-0.7859099999999999	64.76993017285315	-129.8547534532476	-141.26	0.3483471567918112	-0.44681402774441004	-0.8240215306446057	0.21997810056138178	-0.23641536995343224	0.9464234824449298	1.7398	6.2549	0.0	0.0	0.0
2021-10-01T23:41:09.000000	0.34836	-0.32393	-0.95801	92.33	-128.52	-163.54	0.30604383623405185	-0.36417372887558047	-0.95801	75.88669663598162	-138.86478521813402	-163.54	0.30604383623405185	-0.36417372887558047	-0.7620100000000001	75.88669663598162	-138.86478521813402	-163.54	0.3483471567918112	-0.44681402774441004	-0.8240215306446057	0.21997810056138178	-0.23641536995343224	0.9464234824449298	1.7398	6.2549	0.0	0.0	0.0
2021-10-01T23:41:09.000000	0.33454	-0.30538	-0.93344	105.74	-137.16	-188.84	0.2946009074867688	-0.34407014009932957	-0.93344	88.13698879632456	-149.08281056485538	-188.84	0.2946009074867688	-0.34407014009932957	-0.7374400000000001	88.13698879632456	-149.08281056485538	-188.84	0.3483471567918112	-0.44681402774441004	-0.8240215306446057	0.21997810056138178	-0.23641536995343224	0.9464234824449298	1.7398	6.2549	0.0	0.0	0.0
2021-10-01T23:41:09.000000	0.32053	-0.28777	-0.90829	120.61	-147.01	-217.68	0.28285423207052157	-0.3248761874927054	-0.90829	101.68801804406978	-160.6806123534166	-217.68	0.28285423207052157	-0.3248761874927054	-0.7122900000000001	101.68801804406978	-160.6806123534166	-217.68	0.3483471567918112	-0.44681402774441004	-0.8240215306446057	0.21997810056138178	-0.23641536995343224	0.9464234824449298	1.7398	6.2549	0.0	0.0	0.0
2021-10-01T23:41:09.000000	0.3064	-0.27102	-0.88262	137.16	-158.25	-250.71	0.2708830849340833	-0.30652105098442123	-0.88262	116.73607120237048	-173.86379088307916	-250.71	0.2708830849340833	-0.30652105098442123	-0.68662	116.73607120237048	-173.86379088307916	-250.71	0.3483471567918112	-0.44681402774441004	-0.8240215306446057	0.21997810056138178	-0.23641536995343224	0.9464234824449298	1.7398	6.2549	0.0	0.0	0.0
