# Supplementary material for: Direct evidence of substorm-related impulsive injections of electrons at Mercury
Source: Nat Commun. 2023 Jul 18;14:4019. doi: 10.1038/s41467-023-39565-4 (PMC10354196; doi:10.1038/s41467-023-39565-4)
Supplement: Supplementary file 3 — SourceDatafile [file 41467_2023_39565_MOESM3_ESM.zip › SourceDataFile/FieldLinetracing/Final_KT17tracing_000677.txt]

2021-10-01T23:26:17.000000	-0.63174	0.15934	0.55777	458.06	-110.33	-74.791	-0.6074557487202098	0.2355465485774931	0.55777	441.0896677377352	-165.62480947917894	-74.791	-0.6074557487202098	0.2355465485774931	0.75377	441.0896677377352	-165.62480947917894	-74.791	-0.8750126746520154	0.3335776035416113	-0.35082588503951895	-0.6246655848830456	0.24208047219249412	0.7424216807487385	2.7292	23.266	0.0	0.0	0.0
2021-10-01T23:26:17.000000	-0.66831	0.16811	0.56295	410.16	-97.965	-49.281	-0.6426755964745443	0.24873139306506625	0.56295	395.06568988089856	-147.48378725788703	-49.281	-0.6426755964745443	0.24873139306506625	0.75895	395.06568988089856	-147.48378725788703	-49.281	-0.8750126746520154	0.3335776035416113	-0.35082588503951895	-0.6246655848830456	0.24208047219249412	0.7424216807487385	2.7292	23.266	0.0	0.0	0.0
2021-10-01T23:26:17.000000	-0.70508	0.17685	0.5666	368.67	-87.273	-28.947	-0.6780976130917783	0.2619109696428024	0.5666	355.19841834926945	-131.78857701325018	-28.947	-0.6780976130917783	0.2619109696428024	0.7626	355.19841834926945	-131.78857701325018	-28.947	-0.8750126746520154	0.3335776035416113	-0.35082588503951895	-0.6246655848830456	0.24208047219249412	0.7424216807487385	2.7292	23.266	0.0	0.0	0.0
2021-10-01T23:26:17.000000	-0.74197	0.18554	0.56875	332.54	-77.978	-12.766	-0.7136448519921654	0.2750556266013845	0.56875	320.47958344096776	-118.13660178583004	-12.766	-0.7136448519921654	0.2750556266013845	0.76475	320.47958344096776	-118.13660178583004	-12.766	-0.8750126746520154	0.3335776035416113	-0.35082588503951895	-0.6246655848830456	0.24208047219249412	0.7424216807487385	2.7292	23.266	0.0	0.0	0.0
2021-10-01T23:26:17.000000	-0.77894	0.19417	0.56945	300.92	-69.861	0.060678	-0.749278839885833	0.2881505380861541	0.56945	290.0924241922937	-106.20636114300459	0.060678	-0.749278839885833	0.2881505380861541	0.76545	290.0924241922937	-106.20636114300459	0.060678	-0.8750126746520154	0.3335776035416113	-0.35082588503951895	-0.6246655848830456	0.24208047219249412	0.7424216807487385	2.7292	23.266	0.0	0.0	0.0
2021-10-01T23:26:17.000000	-0.81593	0.20271	0.56876	273.12	-62.741	10.158	-0.7849437047905095	0.30115857834328663	0.56876	263.3743178593776	-95.73367314120742	10.158	-0.7849437047905095	0.30115857834328663	0.7647600000000001	263.3743178593776	-95.73367314120742	10.158	-0.8750126746520154	0.3335776035416113	-0.35082588503951895	-0.6246655848830456	0.24208047219249412	0.7424216807487385	2.7292	23.266	0.0	0.0	0.0
2021-10-01T23:26:17.000000	-0.85289	0.21116	0.56672	248.59	-56.475	18.022	-0.8205898234667387	0.314073620864323	0.56672	239.7969306223972	-86.50922372254422	18.022	-0.8205898234667387	0.314073620864323	0.7627200000000001	239.7969306223972	-86.50922372254422	18.022	-0.8750126746520154	0.3335776035416113	-0.35082588503951895	-0.6246655848830456	0.24208047219249412	0.7424216807487385	2.7292	23.266	0.0	0.0	0.0
2021-10-01T23:26:17.000000	-0.88978	0.21949	0.56342	226.85	-50.941	24.047	-0.8561811732280317	0.32686099049882245	0.56342	218.89882806321603	-78.35311770153493	24.047	-0.8561811732280317	0.32686099049882245	0.75942	218.89882806321603	-78.35311770153493	24.047	-0.8750126746520154	0.3335776035416113	-0.35082588503951895	-0.6246655848830456	0.24208047219249412	0.7424216807487385	2.7292	23.266	0.0	0.0	0.0
2021-10-01T23:26:17.000000	-0.92658	0.2277	0.55894	207.55	-46.042	28.55	-0.8916979047786057	0.3395182366434012	0.55894	200.3445329320532	-71.12620043442118	28.55	-0.8916979047786057	0.3395182366434012	0.7549399999999999	200.3445329320532	-71.12620043442118	28.55	-0.8750126746520154	0.3335776035416113	-0.35082588503951895	-0.6246655848830456	0.24208047219249412	0.7424216807487385	2.7292	23.266	0.0	0.0	0.0
2021-10-01T23:26:17.000000	-0.96325	0.23579	0.55335	190.35	-41.694	31.791	-0.9271003195268963	0.35204045809129203	0.55335	183.8068997348197	-64.70344462139498	31.791	-0.9271003195268963	0.35204045809129203	0.74935	183.8068997348197	-64.70344462139498	31.791	-0.8750126746520154	0.3335776035416113	-0.35082588503951895	-0.6246655848830456	0.24208047219249412	0.7424216807487385	2.7292	23.266	0.0	0.0	0.0
2021-10-01T23:26:17.000000	-0.99978	0.24374	0.54674	175.02	-37.831	33.98	-0.9623809434283959	0.3644065802450207	0.54674	169.06574856118445	-58.991165647462516	33.98	-0.9623809434283959	0.3644065802450207	0.74274	169.06574856118445	-58.991165647462516	33.98	-0.8750126746520154	0.3335776035416113	-0.35082588503951895	-0.6246655848830456	0.24208047219249412	0.7424216807487385	2.7292	23.266	0.0	0.0	0.0
2021-10-01T23:26:17.000000	-1.0362	0.25155	0.53922	161.32	-34.393	35.292	-0.9975695504267779	0.3766202790096627	0.53922	155.8902396719098	-53.90040838467289	35.292	-0.9975695504267779	0.3766202790096627	0.73522	155.8902396719098	-53.90040838467289	35.292	-0.8750126746520154	0.3335776035416113	-0.35082588503951895	-0.6246655848830456	0.24208047219249412	0.7424216807487385	2.7292	23.266	0.0	0.0	0.0
2021-10-01T23:26:17.000000	-1.0724	0.25922	0.53089	149.08	-31.333	35.873	-1.0325569693952392	0.388668076066608	0.53089	144.1174129707973	-49.36369685917651	35.873	-1.0325569693952392	0.388668076066608	0.72689	144.1174129707973	-49.36369685917651	35.873	-0.8750126746520154	0.3335776035416113	-0.35082588503951895	-0.6246655848830456	0.24208047219249412	0.7424216807487385	2.7292	23.266	0.0	0.0	0.0
2021-10-01T23:26:17.000000	-1.1085	0.26675	0.52185	138.14	-28.61	35.849	-1.0674622961084745	0.4005646750361584	0.52185	133.59349782852433	-45.3207351875503	35.849	-1.0674622961084745	0.4005646750361584	0.7178500000000001	133.59349782852433	-45.3207351875503	35.849	-0.8750126746520154	0.3335776035416113	-0.35082588503951895	-0.6246655848830456	0.24208047219249412	0.7424216807487385	2.7292	23.266	0.0	0.0	0.0
2021-10-01T23:26:17.000000	-1.1445	0.27415	0.51223	128.38	-26.188	35.327	-1.1022843052647917	0.41232000056620516	0.51223	124.20380955648736	-41.72109101708411	35.327	-1.1022843052647917	0.41232000056620516	0.7082299999999999	124.20380955648736	-41.72109101708411	35.327	-0.8750126746520154	0.3335776035416113	-0.35082588503951895	-0.6246655848830456	0.24208047219249412	0.7424216807487385	2.7292	23.266	0.0	0.0	0.0
2021-10-01T23:26:17.000000	-1.1804	0.28141	0.50212	119.68	-24.038	34.405	-1.1370242221658824	0.42392412800885704	0.50212	115.8328057548984	-38.52127924859161	34.405	-1.1370242221658824	0.42392412800885704	0.6981200000000001	115.8328057548984	-38.52127924859161	34.405	-0.8750126746520154	0.3335776035416113	-0.35082588503951895	-0.6246655848830456	0.24208047219249412	0.7424216807487385	2.7292	23.266	0.0	0.0	0.0
2021-10-01T23:26:17.000000	-1.2162	0.28854	0.49166	111.95	-22.133	33.168	-1.171680821510055	0.4353869820120053	0.49166	108.39447290730472	-35.68347561754016	33.168	-1.171680821510055	0.4353869820120053	0.6876599999999999	108.39447290730472	-35.68347561754016	33.168	-0.8750126746520154	0.3335776035416113	-0.35082588503951895	-0.6246655848830456	0.24208047219249412	0.7424216807487385	2.7292	23.266	0.0	0.0	0.0
2021-10-01T23:26:17.000000	-1.2519	0.29555	0.48097	105.1	-20.45	31.697	-1.2062528779956176	0.4467184872235411	0.48097	101.80230737657682	-33.173825718553616	31.697	-1.2062528779956176	0.4467184872235411	0.6769700000000001	101.80230737657682	-33.173825718553616	31.697	-0.8750126746520154	0.3335776035416113	-0.35082588503951895	-0.6246655848830456	0.24208047219249412	0.7424216807487385	2.7292	23.266	0.0	0.0	0.0
2021-10-01T23:26:17.000000	-1.2876	0.30245	0.47015	99.058	-18.968	30.068	-1.2408384127997905	0.45794082130827385	0.47015	95.98742483145105	-30.96266561887935	30.068	-1.2408384127997905	0.45794082130827385	0.66615	95.98742483145105	-30.96266561887935	30.068	-0.8750126746520154	0.3335776035416113	-0.35082588503951895	-0.6246655848830456	0.24208047219249412	0.7424216807487385	2.7292	23.266	0.0	0.0	0.0
2021-10-01T23:26:17.000000	-1.3234	0.30924	0.45931	93.747	-17.667	28.35	-1.2755366724014852	0.4690662372831218	0.45931	90.8758560865489	-29.020711199707936	28.35	-1.2755366724014852	0.4690662372831218	0.6553100000000001	90.8758560865489	-29.020711199707936	28.35	-0.8750126746520154	0.3335776035416113	-0.35082588503951895	-0.6246655848830456	0.24208047219249412	0.7424216807487385	2.7292	23.266	0.0	0.0	0.0
2021-10-01T23:26:17.000000	-1.3592	0.31593	0.44854	89.096	-16.529	26.61	-1.310247185020098	0.4800924067790579	0.44854	86.39934168488823	-27.32139845282328	26.61	-1.310247185020098	0.4800924067790579	0.64454	86.39934168488823	-27.32139845282328	26.61	-0.8750126746520154	0.3335776035416113	-0.35082588503951895	-0.6246655848830456	0.24208047219249412	0.7424216807487385	2.7292	23.266	0.0	0.0	0.0
2021-10-01T23:26:17.000000	-1.395	0.32253	0.43793	85.033	-15.535	24.905	-1.3449687253539375	0.4910292544439733	0.43793	82.488752234867	-25.83704837505101	24.905	-1.3449687253539375	0.4910292544439733	0.63393	82.488752234867	-25.83704837505101	24.905	-0.8750126746520154	0.3335776035416113	-0.35082588503951895	-0.6246655848830456	0.24208047219249412	0.7424216807487385	2.7292	23.266	0.0	0.0	0.0
2021-10-01T23:26:17.000000	-1.431	0.32905	0.42753	81.486	-14.668	23.287	-1.3798985610591352	0.5019112109595958	0.42753	79.07471328454474	-24.54196689279495	23.287	-1.3798985610591352	0.5019112109595958	0.62353	79.07471328454474	-24.54196689279495	23.287	-0.8750126746520154	0.3335776035416113	-0.35082588503951895	-0.6246655848830456	0.24208047219249412	0.7424216807487385	2.7292	23.266	0.0	0.0	0.0
2021-10-01T23:26:17.000000	-1.467	0.33549	0.41738	78.385	-13.91	21.792	-1.4148381991778676	0.5127137702920888	0.41738	76.08995784172846	-23.4097125280082	21.792	-1.4148381991778676	0.5127137702920888	0.61338	76.08995784172846	-23.4097125280082	21.792	-0.8750126746520154	0.3335776035416113	-0.35082588503951895	-0.6246655848830456	0.24208047219249412	0.7424216807487385	2.7292	23.266	0.0	0.0	0.0
2021-10-01T23:26:17.000000	-1.5031	0.34185	0.40749	75.658	-13.244	20.449	-1.4498868861890464	0.5234491854583705	0.40749	73.46511145447775	-22.41459120709461	20.449	-1.4498868861890464	0.5234491854583705	0.6034900000000001	73.46511145447775	-22.41459120709461	20.449	-0.8750126746520154	0.3335776035416113	-0.35082588503951895	-0.6246655848830456	0.24208047219249412	0.7424216807487385	2.7292	23.266	0.0	0.0	0.0
2021-10-01T23:26:17.000000	-1.5393	0.34814	0.39784	73.24	-12.656	19.27	-1.4850433967909793	0.5341273811063321	0.39784	71.13737933386841	-21.53474396200965	19.27	-1.4850433967909793	0.5341273811063321	0.59384	71.13737933386841	-21.53474396200965	19.27	-0.8750126746520154	0.3335776035416113	-0.35082588503951895	-0.6246655848830456	0.24208047219249412	0.7424216807487385	2.7292	23.266	0.0	0.0	0.0
2021-10-01T23:26:17.000000	-1.5755	0.35437	0.38842	71.07	-12.131	18.259	-1.5202072592030638	0.5447460288669467	0.38842	69.04805908030197	-20.747809480596416	18.259	-1.5202072592030638	0.5447460288669467	0.5844199999999999	69.04805908030197	-20.747809480596416	18.259	-0.8750126746520154	0.3335776035416113	-0.35082588503951895	-0.6246655848830456	0.24208047219249412	0.7424216807487385	2.7292	23.266	0.0	0.0	0.0
2021-10-01T23:26:17.000000	-1.6118	0.36053	0.37918	69.096	-11.658	17.408	-1.5554789452059028	0.5553074571092412	0.37918	67.14689035660531	-20.036499081377116	17.408	-1.5554789452059028	0.5553074571092412	0.57518	67.14689035660531	-20.036499081377116	17.408	-0.8750126746520154	0.3335776035416113	-0.35082588503951895	-0.6246655848830456	0.24208047219249412	0.7424216807487385	2.7292	23.266	0.0	0.0	0.0
2021-10-01T23:26:17.000000	-1.6482	0.36663	0.37009	67.274	-11.225	16.703	-1.5908572294978045	0.5658215904811069	0.37009	65.39167507408733	-19.383511859438297	16.703	-1.5908572294978045	0.5658215904811069	0.56609	65.39167507408733	-19.383511859438297	16.703	-0.8750126746520154	0.3335776035416113	-0.35082588503951895	-0.6246655848830456	0.24208047219249412	0.7424216807487385	2.7292	23.266	0.0	0.0	0.0
2021-10-01T23:26:17.000000	-1.6846	0.37267	0.3611	65.569	-10.826	16.126	-1.6262428655998573	0.5762761759656254	0.3611	63.74841214614404	-18.77860447012386	16.126	-1.6262428655998573	0.5762761759656254	0.5570999999999999	63.74841214614404	-18.77860447012386	16.126	-0.8750126746520154	0.3335776035416113	-0.35082588503951895	-0.6246655848830456	0.24208047219249412	0.7424216807487385	2.7292	23.266	0.0	0.0	0.0
2021-10-01T23:26:17.000000	-1.721	0.37865	0.35217	63.953	-10.453	15.658	-1.661635853512061	0.5866712135627968	0.35217	62.19029280003354	-18.210406350383742	15.658	-1.661635853512061	0.5866712135627968	0.54817	62.19029280003354	-18.210406350383742	15.658	-0.8750126746520154	0.3335776035416113	-0.35082588503951895	-0.6246655848830456	0.24208047219249412	0.7424216807487385	2.7292	23.266	0.0	0.0	0.0
2021-10-01T23:26:17.000000	-1.7574	0.38458	0.34326	62.404	-10.102	15.28	-1.6970349679327237	0.5970166279205124	0.34326	60.69597293107197	-17.67225197733946	15.28	-1.6970349679327237	0.5970166279205124	0.5392600000000001	60.69597293107197	-17.67225197733946	15.28	-0.8750126746520154	0.3335776035416113	-0.35082588503951895	-0.6246655848830456	0.24208047219249412	0.7424216807487385	2.7292	23.266	0.0	0.0	0.0
2021-10-01T23:26:17.000000	-1.7938	0.39045	0.33432	60.908	-9.7688	14.973	-1.7324414341635375	0.6073024943908807	0.33432	59.25207265892224	-17.15825757650816	14.973	-1.7324414341635375	0.6073024943908807	0.53032	59.25207265892224	-17.15825757650816	14.973	-0.8750126746520154	0.3335776035416113	-0.35082588503951895	-0.6246655848830456	0.24208047219249412	0.7424216807487385	2.7292	23.266	0.0	0.0	0.0
2021-10-01T23:26:17.000000	-1.8303	0.39626	0.32534	59.452	-9.4502	14.722	-1.767954498683414	0.6175410659908203	0.32534	57.84608203786718	-16.663654368365293	14.722	-1.767954498683414	0.6175410659908203	0.52134	57.84608203786718	-16.663654368365293	14.722	-0.8750126746520154	0.3335776035416113	-0.35082588503951895	-0.6246655848830456	0.24208047219249412	0.7424216807487385	2.7292	23.266	0.0	0.0	0.0
2021-10-01T23:26:17.000000	-1.8667	0.40203	0.31627	58.029	-9.1443	14.513	-1.8033732179311457	0.6277276859822768	0.31627	56.47128662170442	-16.18569895862725	14.513	-1.8033732179311457	0.6277276859822768	0.51227	56.47128662170442	-16.18569895862725	14.513	-0.8750126746520154	0.3335776035416113	-0.35082588503951895	-0.6246655848830456	0.24208047219249412	0.7424216807487385	2.7292	23.266	0.0	0.0	0.0
2021-10-01T23:26:17.000000	-1.9031	0.40774	0.30712	56.633	-8.8495	14.337	-1.8387992889890288	0.6378547580863861	0.30712	55.121927669969935	-15.722068222616352	14.337	-1.8387992889890288	0.6378547580863861	0.50312	55.121927669969935	-15.722068222616352	14.337	-0.8750126746520154	0.3335776035416113	-0.35082588503951895	-0.6246655848830456	0.24208047219249412	0.7424216807487385	2.7292	23.266	0.0	0.0	0.0
2021-10-01T23:26:17.000000	-1.9395	0.4134	0.29784	55.258	-8.5645	14.183	-1.8742314865553709	0.6479322069510397	0.29784	53.79220968314895	-15.270736775091647	14.183	-1.8742314865553709	0.6479322069510397	0.49384	53.79220968314895	-15.270736775091647	14.183	-0.8750126746520154	0.3335776035416113	-0.35082588503951895	-0.6246655848830456	0.24208047219249412	0.7424216807487385	2.7292	23.266	0.0	0.0	0.0
2021-10-01T23:26:17.000000	-1.9758	0.41901	0.28844	53.9	-8.2881	14.048	-1.90957056415126	0.6579477795593189	0.28844	52.478309838288006	-14.830023537629462	14.048	-1.90957056415126	0.6579477795593189	0.48444	52.478309838288006	-14.830023537629462	14.048	-0.8750126746520154	0.3335776035416113	-0.35082588503951895	-0.6246655848830456	0.24208047219249412	0.7424216807487385	2.7292	23.266	0.0	0.0	0.0
2021-10-01T23:26:17.000000	-2.0122	0.42458	0.2789	52.555	-8.0192	13.925	-1.9450137894328285	0.6679359065929519	0.2789	51.17639305941674	-14.39834667828504	13.925	-1.9450137894328285	0.6679359065929519	0.4749	51.17639305941674	-14.39834667828504	13.925	-0.8750126746520154	0.3335776035416113	-0.35082588503951895	-0.6246655848830456	0.24208047219249412	0.7424216807487385	2.7292	23.266	0.0	0.0	0.0
2021-10-01T23:26:17.000000	-2.0484	0.43009	0.2692	51.217	-7.7569	13.813	-1.9802658735667242	0.677839979705401	0.2692	49.880614834952695	-13.97407779773308	13.813	-1.9802658735667242	0.677839979705401	0.4652	49.880614834952695	-13.97407779773308	13.813	-0.8750126746520154	0.3335776035416113	-0.35082588503951895	-0.6246655848830456	0.24208047219249412	0.7424216807487385	2.7292	23.266	0.0	0.0	0.0
2021-10-01T23:26:17.000000	-2.0847	0.43556	0.25933	49.881	-7.4999	13.709	-2.0156221053862993	0.6877166072432037	0.25933	48.58617213017022	-13.555314040901813	13.709	-2.0156221053862993	0.6877166072432037	0.45533	48.58617213017022	-13.555314040901813	13.709	-0.8750126746520154	0.3335776035416113	-0.35082588503951895	-0.6246655848830456	0.24208047219249412	0.7424216807487385	2.7292	23.266	0.0	0.0	0.0
2021-10-01T23:26:17.000000	-2.1209	0.44099	0.24928	48.541	-7.247	13.61	-2.050883991933729	0.6975412831725234	0.24928	47.28725719253762	-13.140129269029199	13.61	-2.050883991933729	0.6975412831725234	0.44528	47.28725719253762	-13.140129269029199	13.61	-0.8750126746520154	0.3335776035416113	-0.35082588503951895	-0.6246655848830456	0.24208047219249412	0.7424216807487385	2.7292	23.266	0.0	0.0	0.0
2021-10-01T23:26:17.000000	-2.1571	0.44637	0.23903	47.188	-6.997	13.516	-2.0861520049896183	0.7073163358623873	0.23903	45.975084875155865	-12.726229752845658	13.516	-2.0861520049896183	0.7073163358623873	0.43503000000000003	45.975084875155865	-12.726229752845658	13.516	-0.8750126746520154	0.3335776035416113	-0.35082588503951895	-0.6246655848830456	0.24208047219249412	0.7424216807487385	2.7292	23.266	0.0	0.0	0.0
2021-10-01T23:26:17.000000	-2.1932	0.45171	0.22857	45.815	-6.7485	13.424	-2.1213256727733634	0.717039436943768	0.22857	44.64287946673796	-12.311368330462145	13.424	-2.1213256727733634	0.717039436943768	0.42457	44.64287946673796	-12.311368330462145	13.424	-0.8750126746520154	0.3335776035416113	-0.35082588503951895	-0.6246655848830456	0.24208047219249412	0.7424216807487385	2.7292	23.266	0.0	0.0	0.0
2021-10-01T23:26:17.000000	-2.2292	0.457	0.21788	44.412	-6.5	13.332	-2.1564062205866557	0.7267006617687748	0.21788	43.280900114646485	-11.892831003003158	13.332	-2.1564062205866557	0.7267006617687748	0.41388	43.280900114646485	-11.892831003003158	13.332	-0.8750126746520154	0.3335776035416113	-0.35082588503951895	-0.6246655848830456	0.24208047219249412	0.7424216807487385	2.7292	23.266	0.0	0.0	0.0
2021-10-01T23:26:17.000000	-2.2652	0.46225	0.20694	42.968	-6.2501	13.238	-2.191491669606715	0.7363221880022166	0.20694	41.878401248438024	-11.46788048790292	13.238	-2.191491669606715	0.7363221880022166	0.40294	41.878401248438024	-11.46788048790292	13.238	-0.8750126746520154	0.3335776035416113	-0.35082588503951895	-0.6246655848830456	0.24208047219249412	0.7424216807487385	2.7292	23.266	0.0	0.0	0.0
2021-10-01T23:26:17.000000	-2.3011	0.46745	0.19573	41.471	-5.9969	13.138	-2.2264839986563216	0.7458818379792843	0.19573	40.42370609796457	-11.033160740031924	13.138	-2.2264839986563216	0.7458818379792843	0.39173	40.42370609796457	-11.033160740031924	13.138	-0.8750126746520154	0.3335776035416113	-0.35082588503951895	-0.6246655848830456	0.24208047219249412	0.7424216807487385	2.7292	23.266	0.0	0.0	0.0
2021-10-01T23:26:17.000000	-2.3369	0.47262	0.18421	39.907	-5.7386	13.03	-2.2613807571320925	0.7553994609957602	0.18421	38.90314071048301	-10.585169900401194	13.03	-2.2613807571320925	0.7553994609957602	0.38021000000000005	38.90314071048301	-10.585169900401194	13.03	-0.8750126746520154	0.3335776035416113	-0.35082588503951895	-0.6246655848830456	0.24208047219249412	0.7424216807487385	2.7292	23.266	0.0	0.0	0.0
2021-10-01T23:26:17.000000	-2.3726	0.47774	0.17236	38.257	-5.4727	12.912	-2.2961843956374093	0.7648552077558619	0.17236	37.29815458042304	-10.119098733823467	12.912	-2.2961843956374093	0.7648552077558619	0.36836	37.29815458042304	-10.119098733823467	12.912	-0.8750126746520154	0.3335776035416113	-0.35082588503951895	-0.6246655848830456	0.24208047219249412	0.7424216807487385	2.7292	23.266	0.0	0.0	0.0
2021-10-01T23:26:17.000000	-2.4082	0.48282	0.16013	36.499	-5.1963	12.781	-2.330893688870583	0.7742590029074807	0.16013	35.58726881991469	-9.629373428688291	12.781	-2.330893688870583	0.7742590029074807	0.35613	35.58726881991469	-9.629373428688291	12.781	-0.8750126746520154	0.3335776035416113	-0.35082588503951895	-0.6246655848830456	0.24208047219249412	0.7424216807487385	2.7292	23.266	0.0	0.0	0.0
2021-10-01T23:26:17.000000	-2.4436	0.48785	0.14746	34.603	-4.9053	12.635	-2.3654106156543913	0.7835886687858071	0.14746	33.74121185897803	-9.108248974284798	12.635	-2.3654106156543913	0.7835886687858071	0.34346	33.74121185897803	-9.108248974284798	12.635	-0.8750126746520154	0.3335776035416113	-0.35082588503951895	-0.6246655848830456	0.24208047219249412	0.7424216807487385	2.7292	23.266	0.0	0.0	0.0
2021-10-01T23:26:17.000000	-2.4789	0.49284	0.13428	32.528	-4.5943	12.473	-2.399833197166055	0.7928663830556504	0.13428	31.719954304172813	-8.54534232381527	12.473	-2.399833197166055	0.7928663830556504	0.33028	31.719954304172813	-8.54534232381527	12.473	-0.8750126746520154	0.3335776035416113	-0.35082588503951895	-0.6246655848830456	0.24208047219249412	0.7424216807487385	2.7292	23.266	0.0	0.0	0.0
2021-10-01T23:26:17.000000	-2.5139	0.49778	0.12046	30.215	-4.255	12.295	-2.4339641657494426	0.802057715035283	0.12046	29.465957733345245	-7.925186739548256	12.295	-2.4339641657494426	0.802057715035283	0.31646	29.465957733345245	-7.925186739548256	12.295	-0.8750126746520154	0.3335776035416113	-0.35082588503951895	-0.6246655848830456	0.24208047219249412	0.7424216807487385	2.7292	23.266	0.0	0.0	0.0
2021-10-01T23:26:17.000000	-2.5486	0.50266	0.10582	27.576	-3.8752	12.101	-2.4678047467062454	0.8111527400768139	0.10582	26.893380113116923	-7.22489149616845	12.101	-2.4678047467062454	0.8111527400768139	0.30182	26.893380113116923	-7.22489149616845	12.101	-0.8750126746520154	0.3335776035416113	-0.35082588503951895	-0.6246655848830456	0.24208047219249412	0.7424216807487385	2.7292	23.266	0.0	0.0	0.0
2021-10-01T23:26:17.000000	-2.5828	0.50746	0.090067	24.47	-3.4348	11.893	-2.5011588976820236	0.8201071028506239	0.090067	23.864746764622698	-6.407231297559837	11.893	-2.5011588976820236	0.8201071028506239	0.286067	23.864746764622698	-6.407231297559837	11.893	-0.8750126746520154	0.3335776035416113	-0.35082588503951895	-0.6246655848830456	0.24208047219249412	0.7424216807487385	2.7292	23.266	0.0	0.0	0.0
2021-10-01T23:26:17.000000	-2.6052	0.5106	0.07869	22.025	-3.0913	11.747	-2.523005364227046	0.825968118078144	0.07869	21.480259468342048	-5.766733378846435	11.747	-2.523005364227046	0.825968118078144	0.27469	21.480259468342048	-5.766733378846435	11.747	-0.8750126746520154	0.3335776035416113	-0.35082588503951895	-0.6246655848830456	0.24208047219249412	0.7424216807487385	2.7292	23.266	0.0	0.0	0.0
2021-10-01T23:26:17.000000	-2.6271	0.51367	0.066307	19.149	-2.6886	11.598	-2.544364175489352	0.8316983956858343	0.066307	18.675273633966913	-5.0146710416995655	11.598	-2.544364175489352	0.8316983956858343	0.262307	18.675273633966913	-5.0146710416995655	11.598	-0.8750126746520154	0.3335776035416113	-0.35082588503951895	-0.6246655848830456	0.24208047219249412	0.7424216807487385	2.7292	23.266	0.0	0.0	0.0
2021-10-01T23:26:17.000000	-2.6412	0.51565	0.057271	16.897	-2.3738	11.498	-2.558115319280942	0.8353911513537622	0.057271	16.478815426130605	-4.426305185086086	11.498	-2.558115319280942	0.8353911513537622	0.253271	16.478815426130605	-4.426305185086086	11.498	-0.8750126746520154	0.3335776035416113	-0.35082588503951895	-0.6246655848830456	0.24208047219249412	0.7424216807487385	2.7292	23.266	0.0	0.0	0.0
2021-10-01T23:26:17.000000	-2.6547	0.51755	0.047352	14.275	-2.0069	11.4	-2.5712807866125953	0.8389309917370509	0.047352	13.921529068134845	-3.740895750362011	11.4	-2.5712807866125953	0.8389309917370509	0.243352	13.921529068134845	-3.740895750362011	11.4	-0.8750126746520154	0.3335776035416113	-0.35082588503951895	-0.6246655848830456	0.24208047219249412	0.7424216807487385	2.7292	23.266	0.0	0.0	0.0
2021-10-01T23:26:17.000000	-2.6672	0.51931	0.036184	11.138	-1.5673	11.307	-2.5834709433788157	0.8422093568806807	0.036184	10.862031287042601	-2.9202310883400364	11.307	-2.5834709433788157	0.8422093568806807	0.232184	10.862031287042601	-2.9202310883400364	11.307	-0.8750126746520154	0.3335776035416113	-0.35082588503951895	-0.6246655848830456	0.24208047219249412	0.7424216807487385	2.7292	23.266	0.0	0.0	0.0
2021-10-01T23:26:17.000000	-2.6778	0.52081	0.023201	7.2746	-1.0247	11.226	-2.5938072748896985	0.8449968738576927	0.023201	7.094227690560446	-1.9083366381446933	11.226	-2.5938072748896985	0.8449968738576927	0.219201	7.094227690560446	-1.9083366381446933	11.226	-0.8750126746520154	0.3335776035416113	-0.35082588503951895	-0.6246655848830456	0.24208047219249412	0.7424216807487385	2.7292	23.266	0.0	0.0	0.0
2021-10-01T23:26:17.000000	-2.6845	0.52176	0.0078468	2.4902	-0.35101	11.174	-2.6003403853160694	0.8467606675408781	0.0078468	2.428426503178247	-0.6534896929267298	11.174	-2.6003403853160694	0.8467606675408781	0.2038468	2.428426503178247	-0.6534896929267298	11.174	-0.8750126746520154	0.3335776035416113	-0.35082588503951895	-0.6246655848830456	0.24208047219249412	0.7424216807487385	2.7292	23.266	0.0	0.0	0.0
2021-10-01T23:26:17.000000	-2.6843	0.52172	-0.0088713	-2.8141	0.39666	11.176	-2.6001467935650133	0.8466964629154767	-0.0088713	-2.7442923461505617	0.7384832323481989	11.176	-2.6001467935650133	0.8466964629154767	0.1871287	-2.7442923461505617	0.7384832323481989	11.176	-0.8750126746520154	0.3335776035416113	-0.35082588503951895	-0.6246655848830456	0.24208047219249412	0.7424216807487385	2.7292	23.266	0.0	0.0	0.0
2021-10-01T23:26:17.000000	-2.6772	0.52073	-0.024077	-7.5416	1.0623	11.23	-2.5932215984297624	0.8448439585730538	-0.024077	-7.354608654893836	1.9783688693872747	11.23	-2.5932215984297624	0.8448439585730538	0.171923	-7.354608654893836	1.9783688693872747	11.23	-0.8750126746520154	0.3335776035416113	-0.35082588503951895	-0.6246655848830456	0.24208047219249412	0.7424216807487385	2.7292	23.266	0.0	0.0	0.0
2021-10-01T23:26:17.000000	-2.6665	0.51921	-0.036927	-11.352	1.5974	11.312	-2.5827884710433513	0.8420243392833409	-0.036927	-11.070730593821576	2.976325734697557	11.312	-2.5827884710433513	0.8420243392833409	0.15907300000000002	-11.070730593821576	2.976325734697557	11.312	-0.8750126746520154	0.3335776035416113	-0.35082588503951895	-0.6246655848830456	0.24208047219249412	0.7424216807487385	2.7292	23.266	0.0	0.0	0.0
2021-10-01T23:26:17.000000	-2.6539	0.51744	-0.048003	-14.451	2.0316	11.406	-2.5705002930999106	0.8387237964749019	-0.048003	-14.0931763758409	3.7869749404293565	11.406	-2.5705002930999106	0.8387237964749019	0.14799700000000002	-14.0931763758409	3.7869749404293565	11.406	-0.8750126746520154	0.3335776035416113	-0.35082588503951895	-0.6246655848830456	0.24208047219249412	0.7424216807487385	2.7292	23.266	0.0	0.0	0.0
2021-10-01T23:26:17.000000	-2.6262	0.51355	-0.066848	-19.279	2.7068	11.604	-2.5434856607994467	0.8314690227588757	-0.066848	-18.802064007473202	5.0486628228552455	11.604	-2.5434856607994467	0.8314690227588757	0.129152	-18.802064007473202	5.0486628228552455	11.604	-0.8750126746520154	0.3335776035416113	-0.35082588503951895	-0.6246655848830456	0.24208047219249412	0.7424216807487385	2.7292	23.266	0.0	0.0	0.0
2021-10-01T23:26:17.000000	-2.5969	0.50943	-0.083055	-22.985	3.2259	11.802	-2.5149112667753055	0.8237899338706606	-0.083055	-22.416533105123886	6.01794810187698	11.802	-2.5149112667753055	0.8237899338706606	0.112945	-22.416533105123886	6.01794810187698	11.802	-0.8750126746520154	0.3335776035416113	-0.35082588503951895	-0.6246655848830456	0.24208047219249412	0.7424216807487385	2.7292	23.266	0.0	0.0	0.0
2021-10-01T23:26:17.000000	-2.5667	0.50521	-0.097673	-26.007	3.652	11.993	-2.4854559074578755	0.8159013213512692	-0.097673	-25.363551592751463	6.811123519789868	11.993	-2.4854559074578755	0.8159013213512692	0.09832700000000001	-25.363551592751463	6.811123519789868	11.993	-0.8750126746520154	0.3335776035416113	-0.35082588503951895	-0.6246655848830456	0.24208047219249412	0.7424216807487385	2.7292	23.266	0.0	0.0	0.0
2021-10-01T23:26:17.000000	-2.5361	0.5009	-0.11122	-28.574	4.0181	12.173	-2.4556145899400246	0.8078743749331841	-0.11122	-27.86635041148105	7.488999823377611	12.173	-2.4556145899400246	0.8078743749331841	0.08478000000000001	-27.86635041148105	7.488999823377611	12.173	-0.8750126746520154	0.3335776035416113	-0.35082588503951895	-0.6246655848830456	0.24208047219249412	0.7424216807487385	2.7292	23.266	0.0	0.0	0.0
2021-10-01T23:26:17.000000	-2.5052	0.49655	-0.12398	-30.819	4.343	12.341	-2.4254804341922056	0.7997709708727796	-0.12398	-30.054623811084785	8.08653186317691	12.341	-2.4254804341922056	0.7997709708727796	0.07202	-30.054623811084785	8.08653186317691	12.341	-0.8750126746520154	0.3335776035416113	-0.35082588503951895	-0.6246655848830456	0.24208047219249412	0.7424216807487385	2.7292	23.266	0.0	0.0	0.0
2021-10-01T23:26:17.000000	-2.474	0.49215	-0.13615	-32.828	4.6389	12.497	-2.3950546655161102	0.7915811845221644	-0.13615	-32.01222889536284	8.626365304164704	12.497	-2.3950546655161102	0.7915811845221644	0.059850000000000014	-32.01222889536284	8.626365304164704	12.497	-0.8750126746520154	0.3335776035416113	-0.35082588503951895	-0.6246655848830456	0.24208047219249412	0.7424216807487385	2.7292	23.266	0.0	0.0	0.0
2021-10-01T23:26:17.000000	-2.4427	0.48771	-0.14782	-34.657	4.9136	12.639	-2.36453455156787	0.7833394465630662	-0.14782	-33.79378795718622	9.123103061170337	12.639	-2.36453455156787	0.7833394465630662	0.04818	-33.79378795718622	9.123103061170337	12.639	-0.8750126746520154	0.3335776035416113	-0.35082588503951895	-0.6246655848830456	0.24208047219249412	0.7424216807487385	2.7292	23.266	0.0	0.0	0.0
2021-10-01T23:26:17.000000	-2.4112	0.48324	-0.15909	-36.346	5.1726	12.769	-2.333819620566882	0.775043428626458	-0.15909	-35.438325672189166	9.58710489730126	12.769	-2.333819620566882	0.775043428626458	0.03691	-35.438325672189166	9.58710489730126	12.769	-0.8750126746520154	0.3335776035416113	-0.35082588503951895	-0.6246655848830456	0.24208047219249412	0.7424216807487385	2.7292	23.266	0.0	0.0	0.0
2021-10-01T23:26:17.000000	-2.3795	0.47873	-0.17001	-37.924	5.4199	12.887	-2.302911097814837	0.7666832060644486	-0.17001	-36.974133398579404	10.025894046620241	12.887	-2.302911097814837	0.7666832060644486	0.025990000000000013	-36.974133398579404	10.025894046620241	12.887	-0.8750126746520154	0.3335776035416113	-0.35082588503951895	-0.6246655848830456	0.24208047219249412	0.7424216807487385	2.7292	23.266	0.0	0.0	0.0
2021-10-01T23:26:17.000000	-2.3478	0.47419	-0.18063	-39.412	5.6583	12.995	-2.2720062509678676	0.7582932095587654	-0.18063	-38.42170981245469	10.444822544089643	12.995	-2.2720062509678676	0.7582932095587654	0.015369999999999995	-38.42170981245469	10.444822544089643	12.995	-0.8750126746520154	0.3335776035416113	-0.35082588503951895	-0.6246655848830456	0.24208047219249412	0.7424216807487385	2.7292	23.266	0.0	0.0	0.0
2021-10-01T23:26:17.000000	-2.316	0.46961	-0.19097	-40.828	5.89	13.094	-2.241007058848754	0.7498512614445995	-0.19097	-39.79864971364696	10.848279355290812	13.094	-2.241007058848754	0.7498512614445995	0.005030000000000007	-39.79864971364696	10.848279355290812	13.094	-0.8750126746520154	0.3335776035416113	-0.35082588503951895	-0.6246655848830456	0.24208047219249412	0.7424216807487385	2.7292	23.266	0.0	0.0	0.0
2021-10-01T23:26:17.000000	-2.2842	0.465	-0.20106	-42.185	6.117	13.186	-2.210011542634715	0.7413795393867599	-0.20106	-41.1176100840764	11.239842302001357	13.186	-2.210011542634715	0.7413795393867599	-0.005059999999999981	-41.1176100840764	11.239842302001357	13.186	-0.8750126746520154	0.3335776035416113	-0.35082588503951895	-0.6246655848830456	0.24208047219249412	0.7424216807487385	2.7292	23.266	0.0	0.0	0.0
2021-10-01T23:26:17.000000	-2.2522	0.46036	-0.21092	-43.495	6.3406	13.272	-2.178821209367929	0.7328535373514102	-0.21092	-42.39034121199248	11.622271950477321	13.272	-2.178821209367929	0.7328535373514102	-0.014919999999999989	-42.39034121199248	11.622271950477321	13.272	-0.8750126746520154	0.3335776035416113	-0.35082588503951895	-0.6246655848830456	0.24208047219249412	0.7424216807487385	2.7292	23.266	0.0	0.0	0.0
2021-10-01T23:26:17.000000	-2.2202	0.45568	-0.22057	-44.766	6.5622	13.355	-2.1476357773079098	0.7242878367244958	-0.22057	-43.6246112734713	11.99793799277693	13.355	-2.1476357773079098	0.7242878367244958	-0.02456999999999998	-43.6246112734713	11.99793799277693	13.355	-0.8750126746520154	0.3335776035416113	-0.35082588503951895	-0.6246655848830456	0.24208047219249412	0.7424216807487385	2.7292	23.266	0.0	0.0	0.0
2021-10-01T23:26:17.000000	-2.1882	0.45097	-0.23003	-46.007	6.7829	13.437	-2.116454021152966	0.715692362153908	-0.23003	-44.82921766842884	12.36903491169086	13.437	-2.116454021152966	0.715692362153908	-0.034030000000000005	-44.82921766842884	12.36903491169086	13.437	-0.8750126746520154	0.3335776035416113	-0.35082588503951895	-0.6246655848830456	0.24208047219249412	0.7424216807487385	2.7292	23.266	0.0	0.0	0.0
2021-10-01T23:26:17.000000	-2.1561	0.44622	-0.23932	-47.226	7.0039	13.519	-2.0851779197258775	0.707044935974837	-0.23932	-46.01195307897501	12.73773390631951	13.519	-2.0851779197258775	0.707044935974837	-0.04332	-46.01195307897501	12.73773390631951	13.519	-0.8750126746520154	0.3335776035416113	-0.35082588503951895	-0.6246655848830456	0.24208047219249412	0.7424216807487385	2.7292	23.266	0.0	0.0	0.0
2021-10-01T23:26:17.000000	-2.1239	0.44144	-0.24843	-48.429	7.226	13.602	-2.0538062477249523	0.6983554828351743	-0.24843	-47.17867426970919	13.105564129509272	13.602	-2.0538062477249523	0.6983554828351743	-0.052430000000000004	-47.17867426970919	13.105564129509272	13.602	-0.8750126746520154	0.3335776035416113	-0.35082588503951895	-0.6246655848830456	0.24208047219249412	0.7424216807487385	2.7292	23.266	0.0	0.0	0.0
2021-10-01T23:26:17.000000	-2.0917	0.43662	-0.25739	-49.621	7.4504	13.689	-2.0224394769307956	0.6896263311039468	-0.25739	-48.33419652837394	13.474329189852998	13.689	-2.0224394769307956	0.6896263311039468	-0.06139	-48.33419652837394	13.474329189852998	13.689	-0.8750126746520154	0.3335776035416113	-0.35082588503951895	-0.6246655848830456	0.24208047219249412	0.7424216807487385	2.7292	23.266	0.0	0.0	0.0
2021-10-01T23:26:17.000000	-2.0595	0.43177	-0.2662	-50.809	7.6778	13.78	-1.9910763820417134	0.6808674054290458	-0.2662	-49.48538133737467	13.845581523887347	13.78	-1.9910763820417134	0.6808674054290458	-0.07019999999999998	-49.48538133737467	13.845581523887347	13.78	-0.8750126746520154	0.3335776035416113	-0.35082588503951895	-0.6246655848830456	0.24208047219249412	0.7424216807487385	2.7292	23.266	0.0	0.0	0.0
2021-10-01T23:26:17.000000	-2.0273	0.42688	-0.27487	-51.996	7.9092	13.877	-1.9597181883593988	0.67206878116258	-0.27487	-50.63508356090955	14.220681186908992	13.877	-1.9597181883593988	0.67206878116258	-0.07887	-50.63508356090955	14.220681186908992	13.877	-0.8750126746520154	0.3335776035416113	-0.35082588503951895	-0.6246655848830456	0.24208047219249412	0.7424216807487385	2.7292	23.266	0.0	0.0	0.0
2021-10-01T23:26:17.000000	-1.995	0.42196	-0.28342	-53.188	8.1453	13.982	-1.9282644241032476	0.6632281299355225	-0.28342	-51.78917221659487	14.601058085285405	13.982	-1.9282644241032476	0.6632281299355225	-0.08742	-51.78917221659487	14.601058085285405	13.982	-0.8750126746520154	0.3335776035416113	-0.35082588503951895	-0.6246655848830456	0.24208047219249412	0.7424216807487385	2.7292	23.266	0.0	0.0	0.0
2021-10-01T23:26:17.000000	-1.9627	0.41699	-0.29185	-54.388	8.3869	14.095	-1.8968167863555556	0.6543378554690089	-0.29185	-52.950526674662626	14.987873781355429	14.095	-1.8968167863555556	0.6543378554690089	-0.09584999999999999	-52.950526674662626	14.987873781355429	14.095	-0.8750126746520154	0.3335776035416113	-0.35082588503951895	-0.6246655848830456	0.24208047219249412	0.7424216807487385	2.7292	23.266	0.0	0.0	0.0
2021-10-01T23:26:17.000000	-1.9304	0.41199	-0.30017	-55.6	8.6349	14.22	-1.865372824512939	0.6454178070588219	-0.30017	-54.12300651711704	15.382511614106004	14.22	-1.865372824512939	0.6454178070588219	-0.10416999999999998	-54.12300651711704	15.382511614106004	14.22	-0.8750126746520154	0.3335776035416113	-0.35082588503951895	-0.6246655848830456	0.24208047219249412	0.7424216807487385	2.7292	23.266	0.0	0.0	0.0
2021-10-01T23:26:17.000000	-1.898	0.40695	-0.30839	-56.825	8.8898	14.36	-1.833834517398178	0.6364458070401519	-0.30839	-55.30754294366264	15.785590346100864	14.36	-1.833834517398178	0.6364458070401519	-0.11238999999999999	-55.30754294366264	15.785590346100864	14.36	-0.8750126746520154	0.3335776035416113	-0.35082588503951895	-0.6246655848830456	0.24208047219249412	0.7424216807487385	2.7292	23.266	0.0	0.0	0.0
2021-10-01T23:26:17.000000	-1.8657	0.40187	-0.31653	-58.068	9.1526	14.519	-1.8024003579690964	0.6274463614468353	-0.31653	-56.50897574807583	16.19871509297505	14.519	-1.8024003579690964	0.6274463614468353	-0.12052999999999997	-56.50897574807583	16.19871509297505	14.519	-0.8750126746520154	0.3335776035416113	-0.35082588503951895	-0.6246655848830456	0.24208047219249412	0.7424216807487385	2.7292	23.266	0.0	0.0	0.0
2021-10-01T23:26:17.000000	-1.8333	0.39675	-0.32458	-59.332	9.4242	14.703	-1.77087185326787	0.6183949642450358	-0.32458	-57.7301720475717	16.62314666354631	14.703	-1.77087185326787	0.6183949642450358	-0.12857999999999997	-57.7301720475717	16.62314666354631	14.703	-0.8750126746520154	0.3335776035416113	-0.35082588503951895	-0.6246655848830456	0.24208047219249412	0.7424216807487385	2.7292	23.266	0.0	0.0	0.0
2021-10-01T23:26:17.000000	-1.8117	0.39331	-0.32992	-60.189	9.6107	14.843	-1.7498561176048975	0.6123342337161263	-0.32992	-58.55786249529376	16.91324970170631	14.843	-1.7498561176048975	0.6123342337161263	-0.13391999999999998	-58.55786249529376	16.91324970170631	14.843	-0.8750126746520154	0.3335776035416113	-0.35082588503951895	-0.6246655848830456	0.24208047219249412	0.7424216807487385	2.7292	23.266	0.0	0.0	0.0
2021-10-01T23:26:17.000000	-1.7973	0.39101	-0.33346	-60.767	9.7377	14.947	-1.7358464440307098	0.6082871302649259	-0.33346	-59.1159458119181	17.110115167711843	14.947	-1.7358464440307098	0.6082871302649259	-0.13745999999999997	-59.1159458119181	17.110115167711843	14.947	-0.8750126746520154	0.3335776035416113	-0.35082588503951895	-0.6246655848830456	0.24208047219249412	0.7424216807487385	2.7292	23.266	0.0	0.0	0.0
2021-10-01T23:26:17.000000	-1.7877	0.38947	-0.33582	-61.156	9.8236	15.02	-1.726507478515713	0.6055824448655314	-0.33582	-59.491489273352435	17.243032128909114	15.02	-1.726507478515713	0.6055824448655314	-0.13982	-59.491489273352435	17.243032128909114	15.02	-0.8750126746520154	0.3335776035416113	-0.35082588503951895	-0.6246655848830456	0.24208047219249412	0.7424216807487385	2.7292	23.266	0.0	0.0	1.0
2021-10-01T23:26:17.000000	-1.7513	0.38359	-0.34475	-62.66	10.16	15.337	-1.6911022375865912	0.5952866537472719	-0.34475	-60.942937167273726	17.761182658419052	15.337	-1.6911022375865912	0.5952866537472719	-0.14875	-60.942937167273726	17.761182658419052	15.337	-0.8750126746520154	0.3335776035416113	-0.35082588503951895	-0.6246655848830456	0.24208047219249412	0.7424216807487385	2.7292	23.266	0.0	0.0	0.0
2021-10-01T23:26:17.000000	-1.7149	0.37765	-0.35367	-64.218	10.514	15.73	-1.6557043484676204	0.5849313147416652	-0.35367	-62.445821628829826	18.30341719735333	15.73	-1.6557043484676204	0.5849313147416652	-0.15766999999999998	-62.445821628829826	18.30341719735333	15.73	-0.8750126746520154	0.3335776035416113	-0.35082588503951895	-0.6246655848830456	0.24208047219249412	0.7424216807487385	2.7292	23.266	0.0	0.0	0.0
2021-10-01T23:26:17.000000	-1.6785	0.37166	-0.36261	-65.848	10.891	16.214	-1.6203125858571086	0.5745263524966026	-0.36261	-64.01734536131124	18.877300598618476	16.214	-1.6203125858571086	0.5745263524966026	-0.16660999999999998	-64.01734536131124	18.877300598618476	16.214	-0.8750126746520154	0.3335776035416113	-0.35082588503951895	-0.6246655848830456	0.24208047219249412	0.7424216807487385	2.7292	23.266	0.0	0.0	0.0
2021-10-01T23:26:17.000000	-1.6421	0.36561	-0.37161	-67.57	11.295	16.811	-1.5849281750567477	0.5640618423641928	-0.37161	-65.67686753982365	19.48925332475461	16.811	-1.5849281750567477	0.5640618423641928	-0.17561	-65.67686753982365	19.48925332475461	16.811	-0.8750126746520154	0.3335776035416113	-0.35082588503951895	-0.6246655848830456	0.24208047219249412	0.7424216807487385	2.7292	23.266	0.0	0.0	0.0
2021-10-01T23:26:17.000000	-1.6057	0.3595	-0.38072	-69.415	11.734	17.54	-1.5495511160665376	0.5535377843444359	-0.38072	-67.45417433147625	20.151013529319343	17.54	-1.5495511160665376	0.5535377843444359	-0.18472	-67.45417433147625	20.151013529319343	17.54	-0.8750126746520154	0.3335776035416113	-0.35082588503951895	-0.6246655848830456	0.24208047219249412	0.7424216807487385	2.7292	23.266	0.0	0.0	0.0
2021-10-01T23:26:17.000000	-1.5694	0.35333	-0.38998	-71.418	12.215	18.417	-1.5142806553653905	0.5429664314542502	-0.38998	-69.3831442927039	20.87381702175788	18.417	-1.5142806553653905	0.5429664314542502	-0.19397999999999999	-69.3831442927039	20.87381702175788	18.417	-0.8750126746520154	0.3335776035416113	-0.35082588503951895	-0.6246655848830456	0.24208047219249412	0.7424216807487385	2.7292	23.266	0.0	0.0	0.0
2021-10-01T23:26:17.000000	-1.5332	0.34709	-0.39944	-73.626	12.75	19.456	-1.479118018254998	0.5323378590457445	-0.39944	-71.50895290656501	21.675332297491234	19.456	-1.479118018254998	0.5323378590457445	-0.20344	-71.50895290656501	21.675332297491234	19.456	-0.8750126746520154	0.3335776035416113	-0.35082588503951895	-0.6246655848830456	0.24208047219249412	0.7424216807487385	2.7292	23.266	0.0	0.0	0.0
2021-10-01T23:26:17.000000	-1.497	0.34079	-0.40913	-76.092	13.35	20.663	-1.4439627329547566	0.5216497387498916	-0.40913	-73.88285297502183	22.572970568166372	20.663	-1.4439627329547566	0.5216497387498916	-0.21313	-73.88285297502183	22.572970568166372	20.663	-0.8750126746520154	0.3335776035416113	-0.35082588503951895	-0.6246655848830456	0.24208047219249412	0.7424216807487385	2.7292	23.266	0.0	0.0	0.0
2021-10-01T23:26:17.000000	-1.4609	0.33441	-0.41907	-78.877	14.03	22.033	-1.4089164965469616	0.5108944742878275	-0.41907	-76.5635468976729	23.589093145940208	22.033	-1.4089164965469616	0.5108944742878275	-0.22307	-76.5635468976729	23.589093145940208	22.033	-0.8750126746520154	0.3335776035416113	-0.35082588503951895	-0.6246655848830456	0.24208047219249412	0.7424216807487385	2.7292	23.266	0.0	0.0	0.0
2021-10-01T23:26:17.000000	-1.4249	0.32796	-0.42926	-82.048	14.805	23.55	-1.373978083729921	0.5000819903074434	-0.42926	-79.61569186285136	24.74679652398475	23.55	-1.373978083729921	0.5000819903074434	-0.23325999999999997	-79.61569186285136	24.74679652398475	23.55	-0.8750126746520154	0.3335776035416113	-0.35082588503951895	-0.6246655848830456	0.24208047219249412	0.7424216807487385	2.7292	23.266	0.0	0.0	0.0
2021-10-01T23:26:17.000000	-1.389	0.32143	-0.4397	-85.676	15.692	25.186	-1.3391487198053271	0.489202362160848	-0.4397	-83.10766985770856	26.07165224572696	25.186	-1.3391487198053271	0.489202362160848	-0.24369999999999997	-83.10766985770856	26.07165224572696	25.186	-0.8750126746520154	0.3335776035416113	-0.35082588503951895	-0.6246655848830456	0.24208047219249412	0.7424216807487385	2.7292	23.266	0.0	0.0	0.0
2021-10-01T23:26:17.000000	-1.3532	0.31482	-0.45034	-89.832	16.709	26.901	-1.3044284047731793	0.4782555898480414	-0.45034	-87.10774033922662	27.590224319382934	26.901	-1.3044284047731793	0.4782555898480414	-0.25434	-87.10774033922662	27.590224319382934	26.901	-0.8750126746520154	0.3335776035416113	-0.35082588503951895	-0.6246655848830456	0.24208047219249412	0.7424216807487385	2.7292	23.266	0.0	0.0	0.0
2021-10-01T23:26:17.000000	-1.3174	0.30811	-0.46112	-94.589	17.873	28.641	-1.26972034275795	0.4672095710563229	-0.46112	-91.68627022413511	29.328329348718007	28.641	-1.26972034275795	0.4672095710563229	-0.26511999999999997	-91.68627022413511	29.328329348718007	28.641	-0.8750126746520154	0.3335776035416113	-0.35082588503951895	-0.6246655848830456	0.24208047219249412	0.7424216807487385	2.7292	23.266	0.0	0.0	0.0
2021-10-01T23:26:17.000000	-1.2816	0.3013	-0.47196	-100.02	19.203	30.349	-1.2350245337596393	0.4560643057856926	-0.47196	-96.9133813688252	31.31376886707576	30.349	-1.2350245337596393	0.4560643057856926	-0.27596	-96.9133813688252	31.31376886707576	30.349	-0.8750126746520154	0.3335776035416113	-0.35082588503951895	-0.6246655848830456	0.24208047219249412	0.7424216807487385	2.7292	23.266	0.0	0.0	0.0
2021-10-01T23:26:17.000000	-1.2459	0.29439	-0.48277	-106.19	20.718	31.957	-1.2004402242571584	0.44483204705306867	-0.48277	-102.85125591137513	33.5733641664463	31.957	-1.2004402242571584	0.44483204705306867	-0.28676999999999997	-102.85125591137513	33.5733641664463	31.957	-0.8750126746520154	0.3335776035416113	-0.35082588503951895	-0.6246655848830456	0.24208047219249412	0.7424216807487385	2.7292	23.266	0.0	0.0	0.0
2021-10-01T23:26:17.000000	-1.2102	0.28735	-0.49344	-113.18	22.436	33.394	-1.1658718436766708	0.4334707678978593	-0.49344	-109.57807795665823	36.13490455673754	33.394	-1.1658718436766708	0.4334707678978593	-0.29744	-109.57807795665823	36.13490455673754	33.394	-0.8750126746520154	0.3335776035416113	-0.35082588503951895	-0.6246655848830456	0.24208047219249412	0.7424216807487385	2.7292	23.266	0.0	0.0	0.0
2021-10-01T23:26:17.000000	-1.1744	0.2802	-0.50384	-121.07	24.381	34.584	-1.131217694935882	0.4219880645989287	-0.50384	-117.17030396374358	39.03201160642293	34.584	-1.131217694935882	0.4219880645989287	-0.30783999999999995	-117.17030396374358	39.03201160642293	34.584	-0.8750126746520154	0.3335776035416113	-0.35082588503951895	-0.6246655848830456	0.24208047219249412	0.7424216807487385	2.7292	23.266	0.0	0.0	0.0
2021-10-01T23:26:17.000000	-1.1385	0.27292	-0.51388	-129.94	26.574	35.445	-1.096480228638175	0.4103640878604944	-0.51388	-125.70475798220784	42.295329489608555	35.445	-1.096480228638175	0.4103640878604944	-0.31788	-125.70475798220784	42.295329489608555	35.445	-0.8750126746520154	0.3335776035416113	-0.35082588503951895	-0.6246655848830456	0.24208047219249412	0.7424216807487385	2.7292	23.266	0.0	0.0	0.0
2021-10-01T23:26:17.000000	-1.1025	0.2655	-0.52341	-139.89	29.044	35.89	-1.0616606700852416	0.39858891303466537	-0.52341	-135.27713311605658	45.9658927020971	35.89	-1.0616606700852416	0.39858891303466537	-0.32741000000000003	-135.27713311605658	45.9658927020971	35.89	-0.8750126746520154	0.3335776035416113	-0.35082588503951895	-0.6246655848830456	0.24208047219249412	0.7424216807487385	2.7292	23.266	0.0	0.0	0.0
2021-10-01T23:26:17.000000	-1.0663	0.25794	-0.53234	-151.03	31.821	35.821	-1.02665977279817	0.3866502871045231	-0.53234	-145.99292458701737	50.08695350617221	35.821	-1.02665977279817	0.3866502871045231	-0.33634000000000003	-145.99292458701737	50.08695350617221	35.821	-0.8750126746520154	0.3335776035416113	-0.35082588503951895	-0.6246655848830456	0.24208047219249412	0.7424216807487385	2.7292	23.266	0.0	0.0	0.0
2021-10-01T23:26:17.000000	-1.0301	0.25025	-0.54054	-163.51	34.942	35.127	-0.991674804433092	0.37458264075179537	-0.54054	-157.9964684971982	54.71361262440861	35.127	-0.991674804433092	0.37458264075179537	-0.34454	-157.9964684971982	54.71361262440861	35.127	-0.8750126746520154	0.3335776035416113	-0.35082588503951895	-0.6246655848830456	0.24208047219249412	0.7424216807487385	2.7292	23.266	0.0	0.0	0.0
2021-10-01T23:26:17.000000	-0.99367	0.24241	-0.54792	-177.47	38.447	33.679	-0.9564799486918943	0.36233794274178804	-0.54792	-171.42180871030843	59.902722872056636	33.679	-0.9564799486918943	0.36233794274178804	-0.35191999999999996	-171.42180871030843	59.902722872056636	33.679	-0.8750126746520154	0.3335776035416113	-0.35082588503951895	-0.6246655848830456	0.24208047219249412	0.7424216807487385	2.7292	23.266	0.0	0.0	0.0
2021-10-01T23:26:17.000000	-0.95711	0.23444	-0.55436	-193.1	42.388	31.327	-0.9211720014501048	0.34994829538720157	-0.55436	-186.45114196748304	65.72917315029508	31.327	-0.9211720014501048	0.34994829538720157	-0.35835999999999996	-186.45114196748304	65.72917315029508	31.327	-0.8750126746520154	0.3335776035416113	-0.35082588503951895	-0.6246655848830456	0.24208047219249412	0.7424216807487385	2.7292	23.266	0.0	0.0	0.0
2021-10-01T23:26:17.000000	-0.92042	0.22633	-0.55977	-210.63	46.822	27.89	-0.8857521880094155	0.3374037740401447	-0.55977	-203.30575095057594	72.2777158910157	27.89	-0.8857521880094155	0.3374037740401447	-0.36377	-203.30575095057594	72.2777158910157	27.89	-0.8750126746520154	0.3335776035416113	-0.35082588503951895	-0.6246655848830456	0.24208047219249412	0.7424216807487385	2.7292	23.266	0.0	0.0	0.0
2021-10-01T23:26:17.000000	-0.8836	0.2181	-0.56406	-230.32	51.822	23.151	-0.8502180577664427	0.3247242279963999	-0.56406	-222.2347318024076	79.6526588678116	23.151	-0.8502180577664427	0.3247242279963999	-0.36806	-222.2347318024076	79.6526588678116	23.151	-0.8750126746520154	0.3335776035416113	-0.35082588503951895	-0.6246655848830456	0.24208047219249412	0.7424216807487385	2.7292	23.266	0.0	0.0	0.0
2021-10-01T23:26:17.000000	-0.8467	0.20975	-0.56715	-252.49	57.471	16.842	-0.8146192339606423	0.3119157837644263	-0.56715	-243.5455032514538	87.97558631231797	16.842	-0.8146192339606423	0.3119157837644263	-0.37115000000000004	-243.5455032514538	87.97558631231797	16.842	-0.8750126746520154	0.3335776035416113	-0.35082588503951895	-0.6246655848830456	0.24208047219249412	0.7424216807487385	2.7292	23.266	0.0	0.0	0.0
2021-10-01T23:26:17.000000	-0.80973	0.20129	-0.56897	-277.54	63.871	8.6335	-0.7789644159382136	0.29898959129380687	-0.56897	-267.62255313610535	97.39674170069796	8.6335	-0.7789644159382136	0.29898959129380687	-0.37296999999999997	-267.62255313610535	97.39674170069796	8.6335	-0.8750126746520154	0.3335776035416113	-0.35082588503951895	-0.6246655848830456	0.24208047219249412	0.7424216807487385	2.7292	23.266	0.0	0.0	0.0
2021-10-01T23:26:17.000000	-0.77274	0.19273	-0.56943	-305.94	71.147	-1.8837	-0.7433020016369208	0.28596170174089197	-0.56943	-294.9170236361001	108.09777231110712	-1.8837	-0.7433020016369208	0.28596170174089197	-0.37343	-294.9170236361001	108.09777231110712	-1.8837	-0.8750126746520154	0.3335776035416113	-0.35082588503951895	-0.6246655848830456	0.24208047219249412	0.7424216807487385	2.7292	23.266	0.0	0.0	0.0
