# Supplementary material for: Direct evidence of substorm-related impulsive injections of electrons at Mercury
Source: Nat Commun. 2023 Jul 18;14:4019. doi: 10.1038/s41467-023-39565-4 (PMC10354196; doi:10.1038/s41467-023-39565-4)
Supplement: Supplementary file 3 — SourceDatafile [file 41467_2023_39565_MOESM3_ESM.zip › SourceDataFile/FieldLinetracing/Final_KT17tracing_002060.txt]

2021-10-01T23:49:20.000000	1.4565	-2.235	-0.96711	-58.006	-72.456	236.21	1.1716700372282958	-2.3966239950942327	-0.96711	-66.44695849589644	-64.80254376677367	236.21	1.1716700372282958	-2.3966239950942327	-0.77111	-66.44695849589644	-64.80254376677367	236.21	-0.9739337641609551	0.1202423201342662	0.19234034281970572	-0.9739337641609551	0.1202423201342662	0.19234034281970572	3.2751e+77	3.0	0.0	0.0	1.0
2021-10-01T23:49:20.000000	8.7287e-313	1.3908e-308	1.3908e-308	1.3908e-308	1.3908e-308	1.3908e-308	1.705015885730514e-309	1.3803093334151897e-308	1.3908e-308	1.550734988005071e-308	1.2099050694070635e-308	1.3908e-308	1.705015885730514e-309	1.3803093334151897e-308	0.196	1.550734988005071e-308	1.2099050694070635e-308	1.3908e-308	-0.9739337641609551	0.1202423201342662	0.19234034281970572	-0.9739337641609551	0.1202423201342662	0.19234034281970572	3.2751e+77	3.0	0.0	0.0	1.3908e-308
