# Supplementary material for: Direct evidence of substorm-related impulsive injections of electrons at Mercury
Source: Nat Commun. 2023 Jul 18;14:4019. doi: 10.1038/s41467-023-39565-4 (PMC10354196; doi:10.1038/s41467-023-39565-4)
Supplement: Supplementary file 3 — SourceDatafile [file 41467_2023_39565_MOESM3_ESM.zip › SourceDataFile/FieldLinetracing/Final_KT17tracing_000111.txt]

2021-10-01T23:16:51.000000	-0.35582	0.34908	0.64072	395.73	-363.98	-290.44	-0.31036598980593666	0.3900482933840132	0.64072	348.1495600188386	-409.7261977939525	-290.44	-0.31036598980593666	0.3900482933840132	0.8367199999999999	348.1495600188386	-409.7261977939525	-290.44	-0.5416035409976822	0.6437025370440053	-0.5406594567580253	-0.33687308693767826	0.4218901448128472	0.8417394068278343	3.279	22.058	0.0	0.0	0.0
2021-10-01T23:16:51.000000	-0.37793	0.36929	0.65628	360.68	-327.89	-243.15	-0.32983305157416953	0.4128151488127237	0.65628	317.78578296602967	-369.6134611248181	-243.15	-0.32983305157416953	0.4128151488127237	0.8522799999999999	317.78578296602967	-369.6134611248181	-243.15	-0.5416035409976822	0.6437025370440053	-0.5406594567580253	-0.33687308693767826	0.4218901448128472	0.8417394068278343	3.279	22.058	0.0	0.0	0.0
2021-10-01T23:16:51.000000	-0.40051	0.3897	0.67085	330.18	-296.45	-203.55	-0.34974206575945155	0.43583808637877364	0.67085	291.36795541701156	-334.67319799486535	-203.55	-0.34974206575945155	0.43583808637877364	0.8668499999999999	291.36795541701156	-334.67319799486535	-203.55	-0.5416035409976822	0.6437025370440053	-0.5406594567580253	-0.33687308693767826	0.4218901448128472	0.8417394068278343	3.279	22.058	0.0	0.0	0.0
2021-10-01T23:16:51.000000	-0.42357	0.41027	0.68442	303.48	-268.94	-170.24	-0.37010785821644143	0.4590786327922903	0.68442	268.23995050175677	-304.0989361290419	-170.24	-0.37010785821644143	0.4590786327922903	0.88042	268.23995050175677	-304.0989361290419	-170.24	-0.5416035409976822	0.6437025370440053	-0.5406594567580253	-0.33687308693767826	0.4218901448128472	0.8417394068278343	3.279	22.058	0.0	0.0	0.0
2021-10-01T23:16:51.000000	-0.44709	0.43096	0.69697	280.0	-244.74	-142.09	-0.3909154808561238	0.482494638858325	0.69697	247.90210734746955	-277.2042798599683	-142.09	-0.3909154808561238	0.482494638858325	0.89297	247.90210734746955	-277.2042798599683	-142.09	-0.5416035409976822	0.6437025370440053	-0.5406594567580253	-0.33687308693767826	0.4218901448128472	0.8417394068278343	3.279	22.058	0.0	0.0	0.0
2021-10-01T23:16:51.000000	-0.47104	0.45175	0.70851	259.25	-223.37	-118.22	-0.412137610338209	0.5060625793760201	0.70851	229.92693268868962	-253.4528063059685	-118.22	-0.412137610338209	0.5060625793760201	0.9045099999999999	229.92693268868962	-253.4528063059685	-118.22	-0.5416035409976822	0.6437025370440053	-0.5406594567580253	-0.33687308693767826	0.4218901448128472	0.8417394068278343	3.279	22.058	0.0	0.0	0.0
2021-10-01T23:16:51.000000	-0.49542	0.4726	0.71901	240.82	-204.41	-97.921	-0.4337791478694642	0.5297427557538107	0.71901	213.95897863293487	-232.3774428862477	-97.921	-0.4337791478694642	0.5297427557538107	0.9150100000000001	213.95897863293487	-232.3774428862477	-97.921	-0.5416035409976822	0.6437025370440053	-0.5406594567580253	-0.33687308693767826	0.4218901448128472	0.8417394068278343	3.279	22.058	0.0	0.0	0.0
2021-10-01T23:16:51.000000	-0.52019	0.49346	0.72849	224.39	-187.53	-80.603	-0.45580652136678373	0.5534806435454737	0.72849	199.72109140351762	-213.61146656625846	-80.603	-0.45580652136678373	0.5534806435454737	0.92449	199.72109140351762	-213.61146656625846	-80.603	-0.5416035409976822	0.6437025370440053	-0.5406594567580253	-0.33687308693767826	0.4218901448128472	0.8417394068278343	3.279	22.058	0.0	0.0	0.0
2021-10-01T23:16:51.000000	-0.54534	0.51431	0.73695	209.68	-172.45	-65.796	-0.4782122567856602	0.5772551681535348	0.73695	186.96968930685577	-196.84267875767645	-65.796	-0.4782122567856602	0.5772551681535348	0.93295	186.96968930685577	-196.84267875767645	-65.796	-0.5416035409976822	0.6437025370440053	-0.5406594567580253	-0.33687308693767826	0.4218901448128472	0.8417394068278343	3.279	22.058	0.0	0.0	0.0
2021-10-01T23:16:51.000000	-0.57085	0.53512	0.7444	196.46	-158.93	-53.116	-0.5009801807353865	0.6010341050309369	0.7444	175.5059126820559	-181.8047059722013	-53.116	-0.5009801807353865	0.6010341050309369	0.9403999999999999	175.5059126820559	-181.8047059722013	-53.116	-0.5416035409976822	0.6437025370440053	-0.5406594567580253	-0.33687308693767826	0.4218901448128472	0.8417394068278343	3.279	22.058	0.0	0.0	0.0
2021-10-01T23:16:51.000000	-0.59669	0.55585	0.75084	184.54	-146.77	-42.241	-0.5240854204790568	0.6247740796810397	0.75084	165.16569925302193	-168.2757745198646	-42.241	-0.5240854204790568	0.6247740796810397	0.9468399999999999	165.16569925302193	-168.2757745198646	-42.241	-0.5416035409976822	0.6437025370440053	-0.5406594567580253	-0.33687308693767826	0.4218901448128472	0.8417394068278343	3.279	22.058	0.0	0.0	0.0
2021-10-01T23:16:51.000000	-0.62284	0.57647	0.75631	173.75	-135.81	-32.909	-0.5475118026259638	0.6484428675567862	0.75631	155.79993483267293	-156.07625990564634	-32.909	-0.5475118026259638	0.6484428675567862	0.95231	155.79993483267293	-156.07625990564634	-32.909	-0.5416035409976822	0.6437025370440053	-0.5406594567580253	-0.33687308693767826	0.4218901448128472	0.8417394068278343	3.279	22.058	0.0	0.0	0.0
2021-10-01T23:16:51.000000	-0.64928	0.59695	0.76081	163.95	-125.89	-24.896	-0.5712431537854006	0.6720082441111188	0.76081	147.2892791776015	-145.03021353960202	-24.896	-0.5712431537854006	0.6720082441111188	0.9568099999999999	147.2892791776015	-145.03021353960202	-24.896	-0.5416035409976822	0.6437025370440053	-0.5406594567580253	-0.33687308693767826	0.4218901448128472	0.8417394068278343	3.279	22.058	0.0	0.0	0.0
2021-10-01T23:16:51.000000	-0.67599	0.61727	0.76439	155.03	-116.91	-18.02	-0.5952620752649687	0.6954479094448718	0.76439	139.53681417792285	-135.02491062420972	-18.02	-0.5952620752649687	0.6954479094448718	0.9603900000000001	139.53681417792285	-135.02491062420972	-18.02	-0.5416035409976822	0.6437025370440053	-0.5406594567580253	-0.33687308693767826	0.4218901448128472	0.8417394068278343	3.279	22.058	0.0	0.0	0.0
2021-10-01T23:16:51.000000	-0.70294	0.63741	0.76706	146.89	-108.75	-12.123	-0.6195412437243781	0.7187383383571874	0.76706	132.45799697502702	-125.92900236785698	-12.123	-0.6195412437243781	0.7187383383571874	0.96306	132.45799697502702	-125.92900236785698	-12.123	-0.5416035409976822	0.6437025370440053	-0.5406594567580253	-0.33687308693767826	0.4218901448128472	0.8417394068278343	3.279	22.058	0.0	0.0	0.0
2021-10-01T23:16:51.000000	-0.73011	0.65734	0.76887	139.43	-101.32	-7.0725	-0.6440644857729219	0.741847306301008	0.76887	125.96460880522858	-117.64091392260485	-7.0725	-0.6440644857729219	0.741847306301008	0.9648700000000001	125.96460880522858	-117.64091392260485	-7.0725	-0.5416035409976822	0.6437025370440053	-0.5406594567580253	-0.33687308693767826	0.4218901448128472	0.8417394068278343	3.279	22.058	0.0	0.0	0.0
2021-10-01T23:16:51.000000	-0.75749	0.67705	0.76984	132.6	-94.544	-2.7569	-0.6688231020644007	0.7647636633267509	0.76984	120.01633872192947	-110.07909145602123	-2.7569	-0.6688231020644007	0.7647636633267509	0.96584	120.01633872192947	-110.07909145602123	-2.7569	-0.5416035409976822	0.6437025370440053	-0.5406594567580253	-0.33687308693767826	0.4218901448128472	0.8417394068278343	3.279	22.058	0.0	0.0	0.0
2021-10-01T23:16:51.000000	-0.78506	0.69652	0.77002	126.31	-88.357	0.92054	-0.6937996939064159	0.7874651095352503	0.77002	114.53182935510591	-103.16799704158697	0.92054	-0.6937996939064159	0.7874651095352503	0.9660200000000001	114.53182935510591	-103.16799704158697	0.92054	-0.5416035409976822	0.6437025370440053	-0.5406594567580253	-0.33687308693767826	0.4218901448128472	0.8417394068278343	3.279	22.058	0.0	0.0	0.0
2021-10-01T23:16:51.000000	-0.8128	0.71574	0.76945	120.52	-82.699	4.0427	-0.7189756373048768	0.8099392696752308	0.76945	109.47873392334407	-96.84318158518765	4.0427	-0.7189756373048768	0.8099392696752308	0.9654499999999999	109.47873392334407	-96.84318158518765	4.0427	-0.5416035409976822	0.6437025370440053	-0.5406594567580253	-0.33687308693767826	0.4218901448128472	0.8417394068278343	3.279	22.058	0.0	0.0	0.0
2021-10-01T23:16:51.000000	-0.84069	0.73469	0.76817	115.19	-77.518	6.6814	-0.7443335335673849	0.8321638438475266	0.76817	104.82372540387671	-91.04813571102183	6.6814	-0.7443335335673849	0.8321638438475266	0.96417	104.82372540387671	-91.04813571102183	6.6814	-0.5416035409976822	0.6437025370440053	-0.5406594567580253	-0.33687308693767826	0.4218901448128472	0.8417394068278343	3.279	22.058	0.0	0.0	0.0
2021-10-01T23:16:51.000000	-0.86873	0.75338	0.76622	110.26	-72.769	8.899	-0.769872157392248	0.8541487567000292	0.76622	100.51276976696994	-85.73084669342823	8.899	-0.769872157392248	0.8541487567000292	0.9622200000000001	100.51276976696994	-85.73084669342823	8.899	-0.5416035409976822	0.6437025370440053	-0.5406594567580253	-0.33687308693767826	0.4218901448128472	0.8417394068278343	3.279	22.058	0.0	0.0	0.0
2021-10-01T23:16:51.000000	-0.89689	0.77179	0.76365	105.7	-68.412	10.75	-0.7955641854391764	0.8758704830318804	0.76365	96.52099427571748	-80.8479400357666	10.75	-0.7955641854391764	0.8758704830318804	0.9596500000000001	96.52099427571748	-80.8479400357666	10.75	-0.5416035409976822	0.6437025370440053	-0.5406594567580253	-0.33687308693767826	0.4218901448128472	0.8417394068278343	3.279	22.058	0.0	0.0	0.0
2021-10-01T23:16:51.000000	-0.92518	0.78992	0.76049	101.49	-64.412	12.282	-0.8214195423560616	0.897330248144772	0.76049	92.83283819025837	-76.36222886703416	12.282	-0.8214195423560616	0.897330248144772	0.9564900000000001	92.83283819025837	-76.36222886703416	12.282	-0.5416035409976822	0.6437025370440053	-0.5406594567580253	-0.33687308693767826	0.4218901448128472	0.8417394068278343	3.279	22.058	0.0	0.0	0.0
2021-10-01T23:16:51.000000	-0.95359	0.80777	0.7568	97.59	-60.738	13.538	-0.847428303495012	0.9185268267370126	0.7568	89.41240135427253	-72.23804557200093	13.538	-0.847428303495012	0.9185268267370126	0.9528000000000001	89.41240135427253	-72.23804557200093	13.538	-0.5416035409976822	0.6437025370440053	-0.5406594567580253	-0.33687308693767826	0.4218901448128472	0.8417394068278343	3.279	22.058	0.0	0.0	0.0
2021-10-01T23:16:51.000000	-0.9821	0.82534	0.75261	93.977	-57.361	14.554	-0.8735706195602453	0.939457768205218	0.75261	86.2404104525165	-68.44379047789128	14.554	-0.8735706195602453	0.939457768205218	0.94861	86.2404104525165	-68.44379047789128	14.554	-0.5416035409976822	0.6437025370440053	-0.5406594567580253	-0.33687308693767826	0.4218901448128472	0.8417394068278343	3.279	22.058	0.0	0.0	0.0
2021-10-01T23:16:51.000000	-1.0107	0.84264	0.74797	90.63	-54.257	15.365	-0.8998353406021785	0.9601317718955878	0.74797	83.29896444847918	-64.95307129621355	15.365	-0.8998353406021785	0.9601317718955878	0.94397	83.29896444847918	-64.95307129621355	15.365	-0.5416035409976822	0.6437025370440053	-0.5406594567580253	-0.33687308693767826	0.4218901448128472	0.8417394068278343	3.279	22.058	0.0	0.0	0.0
2021-10-01T23:16:51.000000	-1.0394	0.85966	0.74291	87.527	-51.402	16.001	-0.9262336165703948	0.9805401384619229	0.74291	80.56916984086035	-61.73937320830686	16.001	-0.9262336165703948	0.9805401384619229	0.9389099999999999	80.56916984086035	-61.73937320830686	16.001	-0.5416035409976822	0.6437025370440053	-0.5406594567580253	-0.33687308693767826	0.4218901448128472	0.8417394068278343	3.279	22.058	0.0	0.0	0.0
2021-10-01T23:16:51.000000	-1.0682	0.8764	0.73747	84.651	-48.776	16.487	-0.952765447464894	1.000682867904223	0.73747	78.03660533162864	-58.780763905512735	16.487	-0.952765447464894	1.000682867904223	0.93347	78.03660533162864	-58.780763905512735	16.487	-0.5416035409976822	0.6437025370440053	-0.5406594567580253	-0.33687308693767826	0.4218901448128472	0.8417394068278343	3.279	22.058	0.0	0.0	0.0
2021-10-01T23:16:51.000000	-1.0971	0.89289	0.73169	81.983	-46.36	16.848	-0.9794271573806004	1.0205897341661614	0.73169	75.68474216300525	-56.05605848362346	16.848	-0.9794271573806004	1.0205897341661614	0.9276899999999999	75.68474216300525	-56.05605848362346	16.848	-0.5416035409976822	0.6437025370440053	-0.5406594567580253	-0.33687308693767826	0.4218901448128472	0.8417394068278343	3.279	22.058	0.0	0.0	0.0
2021-10-01T23:16:51.000000	-1.126	0.90911	0.72559	79.507	-44.135	17.105	-1.0061219504419863	1.0402286349350383	0.72559	73.50002897157879	-53.54443962893886	17.105	-1.0061219504419863	1.0402286349350383	0.9215899999999999	73.50002897157879	-53.54443962893886	17.105	-0.5416035409976822	0.6437025370440053	-0.5406594567580253	-0.33687308693767826	0.4218901448128472	0.8417394068278343	3.279	22.058	0.0	0.0	0.0
2021-10-01T23:16:51.000000	-1.1551	0.92509	0.71922	77.208	-42.087	17.277	-1.0330446437017997	1.0596538501883628	0.71922	71.46929420788098	-51.23017488187355	17.277	-1.0330446437017997	1.0596538501883628	0.9152199999999999	71.46929420788098	-51.23017488187355	17.277	-0.5416035409976822	0.6437025370440053	-0.5406594567580253	-0.33687308693767826	0.4218901448128472	0.8417394068278343	3.279	22.058	0.0	0.0	0.0
2021-10-01T23:16:51.000000	-1.1842	0.94082	0.71259	75.072	-40.2	17.381	-1.0599979695039088	1.078830949244408	0.71259	69.58060384757114	-49.095669383433076	17.381	-1.0599979695039088	1.078830949244408	0.90859	69.58060384757114	-49.095669383433076	17.381	-0.5416035409976822	0.6437025370440053	-0.5406594567580253	-0.33687308693767826	0.4218901448128472	0.8417394068278343	3.279	22.058	0.0	0.0	0.0
2021-10-01T23:16:51.000000	-1.2134	0.95631	0.70573	73.085	-38.46	17.431	-1.0870799490255334	1.0977821097679827	0.70573	67.82177880597011	-47.125313204201206	17.431	-1.0870799490255334	1.0977821097679827	0.9017299999999999	67.82177880597011	-47.125313204201206	17.431	-0.5416035409976822	0.6437025370440053	-0.5406594567580253	-0.33687308693767826	0.4218901448128472	0.8417394068278343	3.279	22.058	0.0	0.0	0.0
2021-10-01T23:16:51.000000	-1.2426	0.97158	0.69866	71.235	-36.853	17.44	-1.1141888851843782	1.1165149280379514	0.69866	66.18262492797707	-45.30374147510011	17.44	-1.1141888851843782	1.1165149280379514	0.89466	66.18262492797707	-45.30374147510011	17.44	-0.5416035409976822	0.6437025370440053	-0.5406594567580253	-0.33687308693767826	0.4218901448128472	0.8417394068278343	3.279	22.058	0.0	0.0	0.0
2021-10-01T23:16:51.000000	-1.272	0.98662	0.69139	69.509	-35.369	17.42	-1.1415244962399589	1.1350439854402596	0.69139	64.6514654730253	-43.61943665603922	17.42	-1.1415244962399589	1.1350439854402596	0.8873899999999999	64.6514654730253	-43.61943665603922	17.42	-0.5416035409976822	0.6437025370440053	-0.5406594567580253	-0.33687308693767826	0.4218901448128472	0.8417394068278343	3.279	22.058	0.0	0.0	0.0
2021-10-01T23:16:51.000000	-1.3013	1.0015	0.68395	67.895	-33.994	17.378	-1.1687804656436964	1.1534019954593904	0.68395	63.218106286013885	-42.0570338779407	17.378	-1.1687804656436964	1.1534019954593904	0.87995	63.218106286013885	-42.0570338779407	17.378	-0.5416035409976822	0.6437025370440053	-0.5406594567580253	-0.33687308693767826	0.4218901448128472	0.8417394068278343	3.279	22.058	0.0	0.0	0.0
2021-10-01T23:16:51.000000	-1.3308	1.0161	0.67633	66.383	-32.72	17.323	-1.1962692364526293	1.1715066213714045	0.67633	61.87360296040514	-40.60736812079974	17.323	-1.1962692364526293	1.1715066213714045	0.87233	61.87360296040514	-40.60736812079974	17.323	-0.5416035409976822	0.6437025370440053	-0.5406594567580253	-0.33687308693767826	0.4218901448128472	0.8417394068278343	3.279	22.058	0.0	0.0	0.0
2021-10-01T23:16:51.000000	-1.3603	1.0305	0.66857	64.963	-31.535	17.261	-1.2237825132953983	1.1894127543255948	0.66857	60.60950121033805	-39.25730450545514	17.261	-1.2237825132953983	1.1894127543255948	0.8645700000000001	60.60950121033805	-39.25730450545514	17.261	-0.5416035409976822	0.6437025370440053	-0.5406594567580253	-0.33687308693767826	0.4218901448128472	0.8417394068278343	3.279	22.058	0.0	0.0	0.0
2021-10-01T23:16:51.000000	-1.3899	1.0448	0.66064	63.624	-30.432	17.196	-1.2514072896339976	1.2072318938177915	0.66064	59.41574163431662	-37.99854794652204	17.196	-1.2514072896339976	1.2072318938177915	0.8566400000000001	59.41574163431662	-37.99854794652204	17.196	-0.5416035409976822	0.6437025370440053	-0.5406594567580253	-0.33687308693767826	0.4218901448128472	0.8417394068278343	3.279	22.058	0.0	0.0	0.0
2021-10-01T23:16:51.000000	-1.4195	1.0588	0.65258	62.358	-29.401	17.132	-1.2790688250233517	1.2247532938732528	0.65258	58.28560981571968	-36.8201935547558	17.132	-1.2790688250233517	1.2247532938732528	0.8485800000000001	58.28560981571968	-36.8201935547558	17.132	-0.5416035409976822	0.6437025370440053	-0.5406594567580253	-0.33687308693767826	0.4218901448128472	0.8417394068278343	3.279	22.058	0.0	0.0	0.0
2021-10-01T23:16:51.000000	-1.4491	1.0727	0.64437	61.158	-28.436	17.071	-1.3067426134296238	1.2421754474498021	0.64437	57.21289368203854	-35.71542883023742	17.071	-1.3067426134296238	1.2421754474498021	0.8403700000000001	57.21289368203854	-35.71542883023742	17.071	-0.5416035409976822	0.6437025370440053	-0.5406594567580253	-0.33687308693767826	0.4218901448128472	0.8417394068278343	3.279	22.058	0.0	0.0	0.0
2021-10-01T23:16:51.000000	-1.4788	1.0864	0.63602	60.016	-27.53	17.015	-1.3345401543486444	1.259411361085446	0.63602	56.190511226144494	-34.67632627808962	17.015	-1.3345401543486444	1.259411361085446	0.83202	56.190511226144494	-34.67632627808962	17.015	-0.5416035409976822	0.6437025370440053	-0.5406594567580253	-0.33687308693767826	0.4218901448128472	0.8417394068278343	3.279	22.058	0.0	0.0	0.0
2021-10-01T23:16:51.000000	-1.5085	1.0999	0.62752	58.924	-26.677	16.965	-1.3623622013015015	1.2764487817632661	0.62752	55.21125791073971	-33.69595086822422	16.965	-1.3623622013015015	1.2764487817632661	0.82352	55.21125791073971	-33.69595086822422	16.965	-0.5416035409976822	0.6437025370440053	-0.5406594567580253	-0.33687308693767826	0.4218901448128472	0.8417394068278343	3.279	22.058	0.0	0.0	0.0
2021-10-01T23:16:51.000000	-1.5383	1.1133	0.61889	57.879	-25.871	16.921	-1.390295747750189	1.2933992089790927	0.61889	54.27289152247192	-32.76798022139898	16.921	-1.390295747750189	1.2933992089790927	0.8148900000000001	54.27289152247192	-32.76798022139898	16.921	-0.5416035409976822	0.6437025370440053	-0.5406594567580253	-0.33687308693767826	0.4218901448128472	0.8417394068278343	3.279	22.058	0.0	0.0	0.0
2021-10-01T23:16:51.000000	-1.5681	1.1266	0.61012	56.873	-25.108	16.883	-1.4182415472157943	1.3102503897160074	0.61012	53.3679624637049	-31.887464237103952	16.883	-1.4182415472157943	1.3102503897160074	0.80612	53.3679624637049	-31.887464237103952	16.883	-0.5416035409976822	0.6437025370440053	-0.5406594567580253	-0.33687308693767826	0.4218901448128472	0.8417394068278343	3.279	22.058	0.0	0.0	0.0
2021-10-01T23:16:51.000000	-1.5979	1.1396	0.6012	55.903	-24.384	16.85	-1.4462241057321548	1.3268038310161867	0.6012	52.49398346074804	-31.050065465675118	16.85	-1.4462241057321548	1.3268038310161867	0.7971999999999999	52.49398346074804	-31.050065465675118	16.85	-0.5416035409976822	0.6437025370440053	-0.5406594567580253	-0.33687308693767826	0.4218901448128472	0.8417394068278343	3.279	22.058	0.0	0.0	0.0
2021-10-01T23:16:51.000000	-1.6277	1.1526	0.59214	54.964	-23.694	16.822	-1.4742066642485145	1.3433572723163658	0.59214	51.64660484050165	-30.250208932320966	16.822	-1.4742066642485145	1.3433572723163658	0.7881400000000001	51.64660484050165	-30.250208932320966	16.822	-0.5416035409976822	0.6437025370440053	-0.5406594567580253	-0.33687308693767826	0.4218901448128472	0.8417394068278343	3.279	22.058	0.0	0.0	0.0
2021-10-01T23:16:51.000000	-1.6575	1.1654	0.58294	54.053	-23.035	16.798	-1.5022137287987114	1.3597122206587213	0.58294	50.823216799105914	-29.484549652166603	16.798	-1.5022137287987114	1.3597122206587213	0.77894	50.823216799105914	-29.484549652166603	16.798	-0.5416035409976822	0.6437025370440053	-0.5406594567580253	-0.33687308693767826	0.4218901448128472	0.8417394068278343	3.279	22.058	0.0	0.0	0.0
2021-10-01T23:16:51.000000	-1.6874	1.178	0.57359	53.168	-22.405	16.777	-1.5303445458616565	1.3758809290601712	0.57359	50.02207946732097	-28.75085763529542	16.777	-1.5303445458616565	1.3758809290601712	0.76959	50.02207946732097	-28.75085763529542	16.777	-0.5416035409976822	0.6437025370440053	-0.5406594567580253	-0.33687308693767826	0.4218901448128472	0.8417394068278343	3.279	22.058	0.0	0.0	0.0
2021-10-01T23:16:51.000000	-1.7173	1.1905	0.56409	52.304	-21.801	16.758	-1.5584876159415197	1.3919503909827093	0.56409	49.23859811170878	-28.04554283649415	16.758	-1.5584876159415197	1.3919503909827093	0.7600899999999999	49.23859811170878	-28.04554283649415	16.758	-0.5416035409976822	0.6437025370440053	-0.5406594567580253	-0.33687308693767826	0.4218901448128472	0.8417394068278343	3.279	22.058	0.0	0.0	0.0
2021-10-01T23:16:51.000000	-1.7471	1.2029	0.55444	51.46	-21.22	16.74	-1.5865436925593897	1.4079083534094177	0.55444	48.47214785798776	-27.36550533122626	16.74	-1.5865436925593897	1.4079083534094177	0.75044	48.47214785798776	-27.36550533122626	16.74	-0.5416035409976822	0.6437025370440053	-0.5406594567580253	-0.33687308693767826	0.4218901448128472	0.8417394068278343	3.279	22.058	0.0	0.0	0.0
2021-10-01T23:16:51.000000	-1.777	1.2152	0.54465	50.633	-20.661	16.722	-1.6147112686730891	1.423779322374132	0.54465	47.71987384195973	-26.709385064195082	16.722	-1.6147112686730891	1.423779322374132	0.74065	47.71987384195973	-26.709385064195082	16.722	-0.5416035409976822	0.6437025370440053	-0.5406594567580253	-0.33687308693767826	0.4218901448128472	0.8417394068278343	3.279	22.058	0.0	0.0	0.0
2021-10-01T23:16:51.000000	-1.8069	1.2273	0.5347	49.822	-20.121	16.704	-1.6429033508206254	1.4394517983810227	0.5347	46.981151189343144	-26.07408211086407	16.704	-1.6429033508206254	1.4394517983810227	0.7306999999999999	46.981151189343144	-26.07408211086407	16.704	-0.5416035409976822	0.6437025370440053	-0.5406594567580253	-0.33687308693767826	0.4218901448128472	0.8417394068278343	3.279	22.058	0.0	0.0	0.0
2021-10-01T23:16:51.000000	-1.8368	1.2393	0.52461	49.025	-19.6	16.684	-1.67110768598508	1.4550250279090018	0.52461	46.25399497055973	-25.459351410894868	16.684	-1.67110768598508	1.4550250279090018	0.72061	46.25399497055973	-25.459351410894868	16.684	-0.5416035409976822	0.6437025370440053	-0.5406594567580253	-0.33687308693767826	0.4218901448128472	0.8417394068278343	3.279	22.058	0.0	0.0	0.0
2021-10-01T23:16:51.000000	-1.8667	1.2512	0.51437	48.241	-19.096	16.662	-1.6993242741664527	1.4704990109580687	0.51437	45.53765778115878	-24.86308550454005	16.662	-1.6993242741664527	1.4704990109580687	0.71037	45.53765778115878	-24.86308550454005	16.662	-0.5416035409976822	0.6437025370440053	-0.5406594567580253	-0.33687308693767826	0.4218901448128472	0.8417394068278343	3.279	22.058	0.0	0.0	0.0
2021-10-01T23:16:51.000000	-1.8965	1.263	0.50397	47.467	-18.607	16.638	-1.727453868885832	1.4858614945113056	0.50397	44.82940728711126	-24.282931871713835	16.638	-1.727453868885832	1.4858614945113056	0.69997	44.82940728711126	-24.282931871713835	16.638	-0.5416035409976822	0.6437025370440053	-0.5406594567580253	-0.33687308693767826	0.4218901448128472	0.8417394068278343	3.279	22.058	0.0	0.0	0.0
2021-10-01T23:16:51.000000	-1.9264	1.2746	0.49342	46.703	-18.132	16.609	-1.7557072161179594	1.5010377381236368	0.49342	44.12936601858638	-23.71789804762711	16.609	-1.7557072161179594	1.5010377381236368	0.68942	44.12936601858638	-23.71789804762711	16.609	-0.5416035409976822	0.6437025370440053	-0.5406594567580253	-0.33687308693767826	0.4218901448128472	0.8417394068278343	3.279	22.058	0.0	0.0	0.0
2021-10-01T23:16:51.000000	-1.9563	1.2862	0.48273	45.948	-17.67	16.577	-1.783960563350087	1.5162139817359683	0.48273	43.43666404096419	-23.166869037321568	16.577	-1.783960563350087	1.5162139817359683	0.67873	43.43666404096419	-23.166869037321568	16.577	-0.5416035409976822	0.6437025370440053	-0.5406594567580253	-0.33687308693767826	0.4218901448128472	0.8417394068278343	3.279	22.058	0.0	0.0	0.0
2021-10-01T23:16:51.000000	-1.9861	1.2976	0.47188	45.2	-17.22	16.54	-1.8121391701371392	1.5311794793735578	0.47188	42.74943895483564	-22.628607315669722	16.54	-1.8121391701371392	1.5311794793735578	0.66788	42.74943895483564	-22.628607315669722	16.54	-0.5416035409976822	0.6437025370440053	-0.5406594567580253	-0.33687308693767826	0.4218901448128472	0.8417394068278343	3.279	22.058	0.0	0.0	0.0
2021-10-01T23:16:51.000000	-2.0159	1.3089	0.46089	44.457	-16.782	16.497	-1.8403300299411096	1.5460457305322355	0.46089	42.06570583062249	-22.102867822333213	16.497	-1.8403300299411096	1.5460457305322355	0.65689	42.06570583062249	-22.102867822333213	16.497	-0.5416035409976822	0.6437025370440053	-0.5406594567580253	-0.33687308693767826	0.4218901448128472	0.8417394068278343	3.279	22.058	0.0	0.0	0.0
2021-10-01T23:16:51.000000	-2.0458	1.3201	0.44975	43.72	-16.353	16.449	-1.86863238924091	1.5608249882289198	0.44975	41.38682472362141	-21.586795693113867	16.449	-1.86863238924091	1.5608249882289198	0.64575	41.38682472362141	-21.586795693113867	16.449	-0.5416035409976822	0.6437025370440053	-0.5406594567580253	-0.33687308693767826	0.4218901448128472	0.8417394068278343	3.279	22.058	0.0	0.0	0.0
2021-10-01T23:16:51.000000	-2.0756	1.3312	0.43846	42.987	-15.935	16.395	-1.8968477550787175	1.5754927464297734	0.43846	40.7105656439158	-21.08213079725155	16.395	-1.8968477550787175	1.5754927464297734	0.63446	40.7105656439158	-21.08213079725155	16.395	-0.5416035409976822	0.6437025370440053	-0.5406594567580253	-0.33687308693767826	0.4218901448128472	0.8417394068278343	3.279	22.058	0.0	0.0	0.0
2021-10-01T23:16:51.000000	-2.1054	1.3422	0.42702	42.256	-15.525	16.334	-1.9250753739334423	1.5900612581517155	0.42702	40.035311252434965	-20.58565068004055	16.334	-1.9250753739334423	1.5900612581517155	0.62302	40.035311252434965	-20.58565068004055	16.334	-0.5416035409976822	0.6437025370440053	-0.5406594567580253	-0.33687308693767826	0.4218901448128472	0.8417394068278343	3.279	22.058	0.0	0.0	0.0
2021-10-01T23:16:51.000000	-2.1351	1.3531	0.41543	41.528	-15.123	16.266	-1.9532159993261737	1.6045182703778276	0.41543	39.36205401396803	-20.097477871650042	16.266	-1.9532159993261737	1.6045182703778276	0.61143	39.36205401396803	-20.097477871650042	16.266	-0.5416035409976822	0.6437025370440053	-0.5406594567580253	-0.33687308693767826	0.4218901448128472	0.8417394068278343	3.279	22.058	0.0	0.0	0.0
2021-10-01T23:16:51.000000	-2.1649	1.3639	0.4037	40.799	-14.729	16.19	-1.9814681242147356	1.6188882891419458	0.4037	38.686824069358515	-19.61712225140331	16.19	-1.9814681242147356	1.6188882891419458	0.5997	38.686824069358515	-19.61712225140331	16.19	-0.5416035409976822	0.6437025370440053	-0.5406594567580253	-0.33687308693767826	0.4218901448128472	0.8417394068278343	3.279	22.058	0.0	0.0	0.0
2021-10-01T23:16:51.000000	-2.1946	1.3746	0.39183	40.071	-14.342	16.106	-2.0096332556413037	1.6331468084102343	0.39183	38.011728878353836	-19.14383641484958	16.106	-2.0096332556413037	1.6331468084102343	0.5878300000000001	38.011728878353836	-19.14383641484958	16.106	-0.5416035409976822	0.6437025370440053	-0.5406594567580253	-0.33687308693767826	0.4218901448128472	0.8417394068278343	3.279	22.058	0.0	0.0	0.0
2021-10-01T23:16:51.000000	-2.2243	1.3852	0.37981	39.34	-13.961	16.015	-2.03781064008479	1.6473060811996107	0.37981	37.33292111196671	-18.676137776523017	16.015	-2.03781064008479	1.6473060811996107	0.5758099999999999	37.33292111196671	-18.676137776523017	16.015	-0.5416035409976822	0.6437025370440053	-0.5406594567580253	-0.33687308693767826	0.4218901448128472	0.8417394068278343	3.279	22.058	0.0	0.0	0.0
2021-10-01T23:16:51.000000	-2.254	1.3956	0.36765	38.606	-13.586	15.915	-2.0660125305621126	1.6612668610311634	0.36765	36.65040077019714	-18.214026336423622	15.915	-2.0660125305621126	1.6612668610311634	0.56365	36.65040077019714	-18.214026336423622	15.915	-0.5416035409976822	0.6437025370440053	-0.5406594567580253	-0.33687308693767826	0.4218901448128472	0.8417394068278343	3.279	22.058	0.0	0.0	0.0
2021-10-01T23:16:51.000000	-2.2837	1.406	0.35535	37.867	-13.216	15.806	-2.094214421039436	1.675227640862716	0.35535	35.96230545363605	-17.756264569423898	15.806	-2.094214421039436	1.675227640862716	0.55135	35.96230545363605	-17.756264569423898	15.806	-0.5416035409976822	0.6437025370440053	-0.5406594567580253	-0.33687308693767826	0.4218901448128472	0.8417394068278343	3.279	22.058	0.0	0.0	0.0
2021-10-01T23:16:51.000000	-2.3133	1.4163	0.3429	37.121	-12.851	15.69	-2.122329318054765	1.6890769211984384	0.3429	35.26665023270523	-17.3026074151855	15.69	-2.122329318054765	1.6890769211984384	0.5388999999999999	35.26665023270523	-17.3026074151855	15.69	-0.5416035409976822	0.6437025370440053	-0.5406594567580253	-0.33687308693767826	0.4218901448128472	0.8417394068278343	3.279	22.058	0.0	0.0	0.0
2021-10-01T23:16:51.000000	-2.3429	1.4265	0.33031	36.367	-12.489	15.565	-2.1504564680870124	1.7028269550552495	0.33031	34.56268770295391	-16.850947413960988	15.565	-2.1504564680870124	1.7028269550552495	0.5263100000000001	34.56268770295391	-16.850947413960988	15.565	-0.5416035409976822	0.6437025370440053	-0.5406594567580253	-0.33687308693767826	0.4218901448128472	0.8417394068278343	3.279	22.058	0.0	0.0	0.0
2021-10-01T23:16:51.000000	-2.3725	1.4367	0.31757	35.6	-12.13	15.432	-2.1785836181192595	1.7165769889120601	0.31757	33.845455540436504	-16.400671914904468	15.432	-2.1785836181192595	1.7165769889120601	0.5135700000000001	33.845455540436504	-16.400671914904468	15.432	-0.5416035409976822	0.6437025370440053	-0.5406594567580253	-0.33687308693767826	0.4218901448128472	0.8417394068278343	3.279	22.058	0.0	0.0	0.0
2021-10-01T23:16:51.000000	-2.402	1.4467	0.30469	34.82	-11.774	15.29	-2.206636027706432	1.7301162767941292	0.30469	33.11495374515301	-15.951780918015924	15.29	-2.206636027706432	1.7301162767941292	0.5006900000000001	33.11495374515301	-15.951780918015924	15.29	-0.5416035409976822	0.6437025370440053	-0.5406594567580253	-0.33687308693767826	0.4218901448128472	0.8417394068278343	3.279	22.058	0.0	0.0	0.0
2021-10-01T23:16:51.000000	-2.4315	1.4566	0.29165	34.021	-11.418	15.142	-2.234700690310522	1.7435563181972857	0.29165	32.36559511887626	-15.500561847912914	15.142	-2.234700690310522	1.7435563181972857	0.48765000000000003	32.36559511887626	-15.500561847912914	15.142	-0.5416035409976822	0.6437025370440053	-0.5406594567580253	-0.33687308693767826	0.4218901448128472	0.8417394068278343	3.279	22.058	0.0	0.0	0.0
2021-10-01T23:16:51.000000	-2.461	1.4665	0.27844	33.199	-11.062	14.986	-2.262765352914612	1.7569963596004428	0.27844	31.59340980244978	-15.04652458391871	14.986	-2.262765352914612	1.7569963596004428	0.47444000000000003	31.59340980244978	-15.04652458391871	14.986	-0.5416035409976822	0.6437025370440053	-0.5406594567580253	-0.33687308693767826	0.4218901448128472	0.8417394068278343	3.279	22.058	0.0	0.0	0.0
2021-10-01T23:16:51.000000	-2.4904	1.4762	0.26507	32.348	-10.703	14.824	-2.2907552750736273	1.7702256550288578	0.26507	30.79281059764641	-14.585956550650856	14.824	-2.2907552750736273	1.7702256550288578	0.46107	30.79281059764641	-14.585956550650856	14.824	-0.5416035409976822	0.6437025370440053	-0.5406594567580253	-0.33687308693767826	0.4218901448128472	0.8417394068278343	3.279	22.058	0.0	0.0	0.0
2021-10-01T23:16:51.000000	-2.5197	1.4859	0.25151	31.463	-10.341	14.656	-2.3186459507537305	1.7834426974403548	0.25151	29.958835180520566	-14.118245097263443	14.656	-2.3186459507537305	1.7834426974403548	0.44751	29.958835180520566	-14.118245097263443	14.656	-0.5416035409976822	0.6437025370440053	-0.5406594567580253	-0.33687308693767826	0.4218901448128472	0.8417394068278343	3.279	22.058	0.0	0.0	0.0
2021-10-01T23:16:51.000000	-2.549	1.4955	0.23775	30.535	-9.973	14.482	-2.346548879450752	1.7965604933729395	0.23775	29.082918958477713	-13.639310057866473	14.482	-2.346548879450752	1.7965604933729395	0.43374999999999997	29.082918958477713	-13.639310057866473	14.482	-0.5416035409976822	0.6437025370440053	-0.5406594567580253	-0.33687308693767826	0.4218901448128472	0.8417394068278343	3.279	22.058	0.0	0.0	0.0
2021-10-01T23:16:51.000000	-2.5782	1.505	0.22376	29.553	-9.5954	14.304	-2.3743648146857796	1.809566789809694	0.22376	28.154585927446615	-13.144230727358108	14.304	-2.3743648146857796	1.809566789809694	0.41976	28.154585927446615	-13.144230727358108	14.304	-0.5416035409976822	0.6437025370440053	-0.5406594567580253	-0.33687308693767826	0.4218901448128472	0.8417394068278343	3.279	22.058	0.0	0.0	0.0
2021-10-01T23:16:51.000000	-2.6073	1.5144	0.20951	28.504	-9.2049	14.122	-2.4020937564588136	1.8224615867506189	0.20951	27.161338394727025	-12.62813907973489	14.122	-2.4020937564588136	1.8224615867506189	0.40551000000000004	27.161338394727025	-12.62813907973489	14.122	-0.5416035409976822	0.6437025370440053	-0.5406594567580253	-0.33687308693767826	0.4218901448128472	0.8417394068278343	3.279	22.058	0.0	0.0	0.0
2021-10-01T23:16:51.000000	-2.6363	1.5238	0.19496	27.373	-8.7964	13.936	-2.429723451752936	1.8353441306746254	0.19496	26.088914292345002	-12.08413559203457	13.936	-2.429723451752936	1.8353441306746254	0.39096	26.088914292345002	-12.08413559203457	13.936	-0.5416035409976822	0.6437025370440053	-0.5406594567580253	-0.33687308693767826	0.4218901448128472	0.8417394068278343	3.279	22.058	0.0	0.0	0.0
2021-10-01T23:16:51.000000	-2.6651	1.533	0.18004	26.137	-8.3637	13.748	-2.4571791601230712	1.8480036756069715	0.18004	24.915246617199745	-11.503248788673421	13.748	-2.4571791601230712	1.8480036756069715	0.37604000000000004	24.915246617199745	-11.503248788673421	13.748	-0.5416035409976822	0.6437025370440053	-0.5406594567580253	-0.33687308693767826	0.4218901448128472	0.8417394068278343	3.279	22.058	0.0	0.0	0.0
2021-10-01T23:16:51.000000	-2.6938	1.5422	0.16469	24.768	-7.8982	13.558	-2.4845356220142945	1.8606509675223997	0.16469	23.613600114650914	-10.873512627727916	13.558	-2.4845356220142945	1.8606509675223997	0.36069	23.613600114650914	-10.873512627727916	13.558	-0.5416035409976822	0.6437025370440053	-0.5406594567580253	-0.33687308693767826	0.4218901448128472	0.8417394068278343	3.279	22.058	0.0	0.0	0.0
2021-10-01T23:16:51.000000	-2.7221	1.5512	0.14879	23.228	-7.3879	13.368	-2.511519604023707	1.8730507544123307	0.14879	22.14773148474218	-10.178361385299695	13.368	-2.511519604023707	1.8730507544123307	0.34479000000000004	22.14773148474218	-10.178361385299695	13.368	-0.5416035409976822	0.6437025370440053	-0.5406594567580253	-0.33687308693767826	0.4218901448128472	0.8417394068278343	3.279	22.058	0.0	0.0	0.0
2021-10-01T23:16:51.000000	-2.7501	1.5601	0.13217	21.464	-6.8158	13.178	-2.5382180996133017	1.8853145357725956	0.13217	20.467123106526373	-9.394429061007068	13.178	-2.5382180996133017	1.8853145357725956	0.32817	20.467123106526373	-9.394429061007068	13.178	-0.5416035409976822	0.6437025370440053	-0.5406594567580253	-0.33687308693767826	0.4218901448128472	0.8417394068278343	3.279	22.058	0.0	0.0	0.0
2021-10-01T23:16:51.000000	-2.7776	1.5688	0.1146	19.397	-6.157	12.99	-2.564444868842174	1.8973185590904451	0.1146	18.496421262875767	-8.48732339823557	12.99	-2.564444868842174	1.8973185590904451	0.3106	18.496421262875767	-8.48732339823557	12.99	-0.5416035409976822	0.6437025370440053	-0.5406594567580253	-0.33687308693767826	0.4218901448128472	0.8417394068278343	3.279	22.058	0.0	0.0	0.0
2021-10-01T23:16:51.000000	-2.8042	1.5773	0.095693	16.911	-5.3724	12.808	-2.5898029257946757	1.9090138122982068	0.095693	16.125290967867656	-7.404025524105499	12.808	-2.5898029257946757	1.9090138122982068	0.291693	16.125290967867656	-7.404025524105499	12.808	-0.5416035409976822	0.6437025370440053	-0.5406594567580253	-0.33687308693767826	0.4218901448128472	0.8417394068278343	3.279	22.058	0.0	0.0	0.0
2021-10-01T23:16:51.000000	-2.8213	1.5827	0.082053	14.932	-4.7499	12.69	-2.6061124107750175	1.9164683880524678	0.082053	14.237478180518163	-6.543728988067064	12.69	-2.6061124107750175	1.9164683880524678	0.278053	14.237478180518163	-6.543728988067064	12.69	-0.5416035409976822	0.6437025370440053	-0.5406594567580253	-0.33687308693767826	0.4218901448128472	0.8417394068278343	3.279	22.058	0.0	0.0	0.0
2021-10-01T23:16:51.000000	-2.8374	1.5878	0.067255	12.601	-4.0158	12.579	-2.6214661900169958	1.9235026942008102	0.067255	12.013992154279709	-5.529542762010765	12.579	-2.6214661900169958	1.9235026942008102	0.263255	12.013992154279709	-5.529542762010765	12.579	-0.5416035409976822	0.6437025370440053	-0.5406594567580253	-0.33687308693767826	0.4218901448128472	0.8417394068278343	3.279	22.058	0.0	0.0	0.0
2021-10-01T23:16:51.000000	-2.8521	1.5925	0.05087	9.7989	-3.1301	12.478	-2.635479530621881	1.92996847219665	0.05087	9.341531539535572	-4.307174911222224	12.478	-2.635479530621881	1.92996847219665	0.24687	9.341531539535572	-4.307174911222224	12.478	-0.5416035409976822	0.6437025370440053	-0.5406594567580253	-0.33687308693767826	0.4218901448128472	0.8417394068278343	3.279	22.058	0.0	0.0	0.0
2021-10-01T23:16:51.000000	-2.8605	1.5952	0.038786	7.5961	-2.4303	12.42	-2.643485403393684	1.9336773805484029	0.038786	7.241076714459153	-3.342738595121885	12.42	-2.643485403393684	1.9336773805484029	0.234786	7.241076714459153	-3.342738595121885	12.42	-0.5416035409976822	0.6437025370440053	-0.5406594567580253	-0.33687308693767826	0.4218901448128472	0.8417394068278343	3.279	22.058	0.0	0.0	0.0
2021-10-01T23:16:51.000000	-2.8653	1.5967	0.030117	5.9545	-1.907	12.387	-2.648065439127679	1.9357542225441566	0.030117	5.675966554175352	-2.6222362452461807	12.387	-2.648065439127679	1.9357542225441566	0.226117	5.675966554175352	-2.6222362452461807	12.387	-0.5416035409976822	0.6437025370440053	-0.5406594567580253	-0.33687308693767826	0.4218901448128472	0.8417394068278343	3.279	22.058	0.0	0.0	1.0
2021-10-01T23:16:51.000000	-2.8725	1.5991	-0.0023829	-0.47817	0.1534	12.337	-2.654917113203294	1.939018355256155	-0.0023829	-0.45577076026021934	0.21083434964877434	12.337	-2.654917113203294	1.939018355256155	0.19361710000000001	-0.45577076026021934	0.21083434964877434	12.337	-0.5416035409976822	0.6437025370440053	-0.5406594567580253	-0.33687308693767826	0.4218901448128472	0.8417394068278343	3.279	22.058	0.0	0.0	0.0
2021-10-01T23:16:51.000000	-2.8631	1.596	-0.034314	-6.7551	2.1624	12.402	-2.645967787710046	1.9347899308195724	-0.034314	-6.439239659134448	2.9738094058345554	12.402	-2.645967787710046	1.9347899308195724	0.161686	-6.439239659134448	2.9738094058345554	12.402	-0.5416035409976822	0.6437025370440053	-0.5406594567580253	-0.33687308693767826	0.4218901448128472	0.8417394068278343	3.279	22.058	0.0	0.0	0.0
2021-10-01T23:16:51.000000	-2.8435	1.5898	-0.060932	-11.546	3.683	12.537	-2.627275164892254	1.9262350578110607	-0.060932	-11.007719842063576	5.069981151704589	12.537	-2.627275164892254	1.9262350578110607	0.13506800000000002	-11.007719842063576	5.069981151704589	12.537	-0.5416035409976822	0.6437025370440053	-0.5406594567580253	-0.33687308693767826	0.4218901448128472	0.8417394068278343	3.279	22.058	0.0	0.0	0.0
2021-10-01T23:16:51.000000	-2.8196	1.5822	-0.083473	-15.146	4.817	12.702	-2.6044864857181076	1.9157638543702984	-0.083473	-14.441643871037385	6.636544831621971	12.702	-2.6044864857181076	1.9157638543702984	0.112527	-14.441643871037385	6.636544831621971	12.702	-0.5416035409976822	0.6437025370440053	-0.5406594567580253	-0.33687308693767826	0.4218901448128472	0.8417394068278343	3.279	22.058	0.0	0.0	0.0
2021-10-01T23:16:51.000000	-2.7937	1.5739	-0.10346	-17.967	5.705	12.88	-2.5797986480841515	1.904352865238788	-0.10346	-17.132580250906738	7.863511171623033	12.88	-2.5797986480841515	1.904352865238788	0.09254000000000001	-17.132580250906738	7.863511171623033	12.88	-0.5416035409976822	0.6437025370440053	-0.5406594567580253	-0.33687308693767826	0.4218901448128472	0.8417394068278343	3.279	22.058	0.0	0.0	0.0
2021-10-01T23:16:51.000000	-2.7667	1.5654	-0.12177	-20.267	6.4334	13.065	-2.5540436052160027	1.892608599963353	-0.12177	-19.32599829064686	8.8682419131367	13.065	-2.5540436052160027	1.892608599963353	0.07423	-19.32599829064686	8.8682419131367	13.065	-0.5416035409976822	0.6437025370440053	-0.5406594567580253	-0.33687308693767826	0.4218901448128472	0.8417394068278343	3.279	22.058	0.0	0.0	0.0
2021-10-01T23:16:51.000000	-2.739	1.5566	-0.13892	-22.201	7.0537	13.254	-2.5276305960462246	1.880480824132755	-0.13892	-21.169419728858223	9.720841169025862	13.254	-2.5276305960462246	1.880480824132755	0.05708000000000002	-21.169419728858223	9.720841169025862	13.254	-0.5416035409976822	0.6437025370440053	-0.5406594567580253	-0.33687308693767826	0.4218901448128472	0.8417394068278343	3.279	22.058	0.0	0.0	0.0
2021-10-01T23:16:51.000000	-2.7108	1.5476	-0.15523	-23.868	7.5986	13.444	-2.5007458605157242	1.868093290259742	-0.15523	-22.757091843131295	10.465893024643762	13.444	-2.5007458605157242	1.868093290259742	0.04077	-22.757091843131295	10.465893024643762	13.444	-0.5416035409976822	0.6437025370440053	-0.5406594567580253	-0.33687308693767826	0.4218901448128472	0.8417394068278343	3.279	22.058	0.0	0.0	0.0
2021-10-01T23:16:51.000000	-2.6823	1.5385	-0.1709	-25.334	8.0892	13.634	-2.4735756385654066	1.8555697508570625	-0.1709	-24.15193192297815	11.132425478206844	13.634	-2.4735756385654066	1.8555697508570625	0.02510000000000001	-24.15193192297815	11.132425478206844	13.634	-0.5416035409976822	0.6437025370440053	-0.5406594567580253	-0.33687308693767826	0.4218901448128472	0.8417394068278343	3.279	22.058	0.0	0.0	0.0
2021-10-01T23:16:51.000000	-2.6536	1.5293	-0.18606	-26.646	8.5404	13.823	-2.4462191766741834	1.8429224589416344	-0.18606	-25.39876011396654	11.740985173024555	13.823	-2.4462191766741834	1.8429224589416344	0.009940000000000004	-25.39876011396654	11.740985173024555	13.823	-0.5416035409976822	0.6437025370440053	-0.5406594567580253	-0.33687308693767826	0.4218901448128472	0.8417394068278343	3.279	22.058	0.0	0.0	0.0
2021-10-01T23:16:51.000000	-2.6247	1.5201	-0.20082	-27.837	8.9625	14.011	-2.4186642218251357	1.8302506609923699	-0.20082	-26.52906569339479	12.305837992007834	14.011	-2.4186642218251357	1.8302506609923699	-0.004819999999999991	-26.52906569339479	12.305837992007834	14.011	-0.5416035409976822	0.6437025370440053	-0.5406594567580253	-0.33687308693767826	0.4218901448128472	0.8417394068278343	3.279	22.058	0.0	0.0	0.0
2021-10-01T23:16:51.000000	-2.5957	1.5107	-0.21525	-28.933	9.3631	14.195	-2.391034526531014	1.8173681170683635	-0.21525	-27.56772151649421	12.837712451952727	14.195	-2.391034526531014	1.8173681170683635	-0.01924999999999999	-27.56772151649421	12.837712451952727	14.195	-0.5416035409976822	0.6437025370440053	-0.5406594567580253	-0.33687308693767826	0.4218901448128472	0.8417394068278343	3.279	22.058	0.0	0.0	0.0
2021-10-01T23:16:51.000000	-2.5665	1.5012	-0.22939	-29.953	9.748	14.376	-2.363218591295986	1.8043618206316088	-0.22939	-28.53287373927678	13.34469292185059	14.376	-2.363218591295986	1.8043618206316088	-0.03339	-28.53287373927678	13.34469292185059	14.376	-0.5416035409976822	0.6437025370440053	-0.5406594567580253	-0.33687308693767826	0.4218901448128472	0.8417394068278343	3.279	22.058	0.0	0.0	0.0
2021-10-01T23:16:51.000000	-2.5373	1.4917	-0.24328	-30.912	10.121	14.552	-2.3354026560609586	1.791355524194854	-0.24328	-29.438943718936393	13.832388720437814	14.552	-2.3354026560609586	1.791355524194854	-0.04727999999999999	-29.438943718936393	13.832388720437814	14.552	-0.5416035409976822	0.6437025370440053	-0.5406594567580253	-0.33687308693767826	0.4218901448128472	0.8417394068278343	3.279	22.058	0.0	0.0	0.0
2021-10-01T23:16:51.000000	-2.508	1.4821	-0.25696	-31.822	10.487	14.724	-2.307499727363937	1.778237728262269	-0.25696	-30.29724063511348	14.307133287211263	14.724	-2.307499727363937	1.778237728262269	-0.060960000000000014	-30.29724063511348	14.307133287211263	14.724	-0.5416035409976822	0.6437025370440053	-0.5406594567580253	-0.33687308693767826	0.4218901448128472	0.8417394068278343	3.279	22.058	0.0	0.0	0.0
2021-10-01T23:16:51.000000	-2.4786	1.4723	-0.27045	-32.693	10.847	14.89	-2.2795220582218407	1.7649091863549422	-0.27045	-31.11756660553003	14.771144388651884	14.89	-2.2795220582218407	1.7649091863549422	-0.07445000000000002	-31.11756660553003	14.771144388651884	14.89	-0.5416035409976822	0.6437025370440053	-0.5406594567580253	-0.33687308693767826	0.4218901448128472	0.8417394068278343	3.279	22.058	0.0	0.0	0.0
2021-10-01T23:16:51.000000	-2.4492	1.4625	-0.28375	-33.531	11.204	15.049	-2.2515443890797435	1.7515806444476154	-0.28375	-31.90550882841322	15.22813460014213	15.049	-2.2515443890797435	1.7515806444476154	-0.08775	-31.90550882841322	15.22813460014213	15.049	-0.5416035409976822	0.6437025370440053	-0.5406594567580253	-0.33687308693767826	0.4218901448128472	0.8417394068278343	3.279	22.058	0.0	0.0	0.0
2021-10-01T23:16:51.000000	-2.4197	1.4527	-0.29689	-34.343	11.56	15.202	-2.223467473458735	1.7382398495233704	-0.29689	-32.667769496948516	15.680946562444511	15.202	-2.223467473458735	1.7382398495233704	-0.10088999999999998	-32.667769496948516	15.680946562444511	15.202	-0.5416035409976822	0.6437025370440053	-0.5406594567580253	-0.33687308693767826	0.4218901448128472	0.8417394068278343	3.279	22.058	0.0	0.0	0.0
2021-10-01T23:16:51.000000	-2.3902	1.4427	-0.30987	-35.134	11.916	15.348	-2.1954150638715633	1.7247005616413016	-0.30987	-33.409188404912314	16.13118539119406	15.348	-2.1954150638715633	1.7247005616413016	-0.11386999999999997	-33.409188404912314	16.13118539119406	15.348	-0.5416035409976822	0.6437025370440053	-0.5406594567580253	-0.33687308693767826	0.4218901448128472	0.8417394068278343	3.279	22.058	0.0	0.0	0.0
2021-10-01T23:16:51.000000	-2.3606	1.4326	-0.32269	-35.909	12.274	15.486	-2.1672756608223973	1.7110497742634028	-0.32269	-34.134482815911845	16.58144866681492	15.486	-2.1672756608223973	1.7110497742634028	-0.12668999999999997	-34.134482815911845	16.58144866681492	15.486	-0.5416035409976822	0.6437025370440053	-0.5406594567580253	-0.33687308693767826	0.4218901448128472	0.8417394068278343	3.279	22.058	0.0	0.0	0.0
2021-10-01T23:16:51.000000	-2.3311	1.4225	-0.33537	-36.67	12.634	15.616	-2.1392355042521434	1.697411239902422	-0.33537	-34.845637659525366	17.03198144964547	15.616	-2.1392355042521434	1.697411239902422	-0.13937	-34.845637659525366	17.03198144964547	15.616	-0.5416035409976822	0.6437025370440053	-0.5406594567580253	-0.33687308693767826	0.4218901448128472	0.8417394068278343	3.279	22.058	0.0	0.0	0.0
2021-10-01T23:16:51.000000	-2.3014	1.4122	-0.3479	-37.421	12.997	15.737	-2.1110213607579023	1.683549706549781	-0.3479	-35.546500264740146	17.48426632515155	15.737	-2.1110213607579023	1.683549706549781	-0.15189999999999998	-35.546500264740146	17.48426632515155	15.737	-0.5416035409976822	0.6437025370440053	-0.5406594567580253	-0.33687308693767826	0.4218901448128472	0.8417394068278343	3.279	22.058	0.0	0.0	0.0
2021-10-01T23:16:51.000000	-2.2718	1.4019	-0.36029	-38.164	13.364	15.851	-2.0829064637425727	1.6697004262140585	-0.36029	-36.23893303096525	17.939540818460642	15.851	-2.0829064637425727	1.6697004262140585	-0.16429	-36.23893303096525	17.939540818460642	15.851	-0.5416035409976822	0.6437025370440053	-0.5406594567580253	-0.33687308693767826	0.4218901448128472	0.8417394068278343	3.279	22.058	0.0	0.0	0.0
2021-10-01T23:16:51.000000	-2.2421	1.3915	-0.37254	-38.9	13.736	15.956	-2.0547045732652505	1.6557396463825058	-0.37254	-36.92380589282061	18.39891992453105	15.956	-2.0547045732652505	1.6557396463825058	-0.17653999999999997	-36.92380589282061	18.39891992453105	15.956	-0.5416035409976822	0.6437025370440053	-0.5406594567580253	-0.33687308693767826	0.4218901448128472	0.8417394068278343	3.279	22.058	0.0	0.0	0.0
2021-10-01T23:16:51.000000	-2.2124	1.3809	-0.38464	-39.633	14.113	16.052	-2.026527188821764	1.6415803735931294	-0.38464	-37.605088709462706	18.862893764039505	16.052	-2.026527188821764	1.6415803735931294	-0.18863999999999997	-37.605088709462706	18.862893764039505	16.052	-0.5416035409976822	0.6437025370440053	-0.5406594567580253	-0.33687308693767826	0.4218901448128472	0.8417394068278343	3.279	22.058	0.0	0.0	0.0
2021-10-01T23:16:51.000000	-2.1827	1.3703	-0.3966	-40.363	14.496	16.141	-1.9983498043782775	1.627421100803753	-0.3966	-38.28265895072235	19.33245480177512	16.141	-1.9983498043782775	1.627421100803753	-0.2006	-38.28265895072235	19.33245480177512	16.141	-0.5416035409976822	0.6437025370440053	-0.5406594567580253	-0.33687308693767826	0.4218901448128472	0.8417394068278343	3.279	22.058	0.0	0.0	0.0
2021-10-01T23:16:51.000000	-2.153	1.3596	-0.40842	-41.091	14.886	16.221	-1.9701846729517096	1.6131625815354647	-0.40842	-38.95738655121948	19.808718032696206	16.221	-1.9701846729517096	1.6131625815354647	-0.21242	-38.95738655121948	19.808718032696206	16.221	-0.5416035409976822	0.6437025370440053	-0.5406594567580253	-0.33687308693767826	0.4218901448128472	0.8417394068278343	3.279	22.058	0.0	0.0	0.0
2021-10-01T23:16:51.000000	-2.1232	1.3487	-0.42009	-41.819	15.283	16.294	-1.9419448010800664	1.5986933162924344	-0.42009	-39.63125644053233	20.291928517141116	16.294	-1.9419448010800664	1.5986933162924344	-0.22409	-39.63125644053233	20.291928517141116	16.294	-0.5416035409976822	0.6437025370440053	-0.5406594567580253	-0.33687308693767826	0.4218901448128472	0.8417394068278343	3.279	22.058	0.0	0.0	0.0
2021-10-01T23:16:51.000000	-2.0934	1.3378	-0.43162	-42.549	15.688	16.359	-1.9137049292084225	1.5842240510494043	-0.43162	-40.306131018069955	20.783323780237343	16.359	-1.9137049292084225	1.5842240510494043	-0.23562	-40.306131018069955	20.783323780237343	16.359	-0.5416035409976822	0.6437025370440053	-0.5406594567580253	-0.33687308693767826	0.4218901448128472	0.8417394068278343	3.279	22.058	0.0	0.0	0.0
2021-10-01T23:16:51.000000	-2.0636	1.3268	-0.44299	-43.28	16.101	16.418	-1.8854773103536977	1.569655539327462	-0.44299	-40.98101781904324	21.2827812918157	16.418	-1.8854773103536977	1.569655539327462	-0.24699	-40.98101781904324	21.2827812918157	16.418	-0.5416035409976822	0.6437025370440053	-0.5406594567580253	-0.33687308693767826	0.4218901448128472	0.8417394068278343	3.279	22.058	0.0	0.0	0.0
2021-10-01T23:16:51.000000	-2.0338	1.3156	-0.45423	-44.015	16.524	16.469	-1.8572741975328089	1.5548885346476964	-0.45423	-41.65864917748117	21.79265357196197	16.469	-1.8572741975328089	1.5548885346476964	-0.25823	-41.65864917748117	21.79265357196197	16.469	-0.5416035409976822	0.6437025370440053	-0.5406594567580253	-0.33687308693767826	0.4218901448128472	0.8417394068278343	3.279	22.058	0.0	0.0	0.0
2021-10-01T23:16:51.000000	-2.004	1.3044	-0.46531	-44.754	16.956	16.515	-1.82907108471192	1.5401215299679305	-0.46531	-42.33914762355294	22.311948155887038	16.515	-1.82907108471192	1.5401215299679305	-0.26931	-42.33914762355294	22.311948155887038	16.515	-0.5416035409976822	0.6437025370440053	-0.5406594567580253	-0.33687308693767826	0.4218901448128472	0.8417394068278343	3.279	22.058	0.0	0.0	0.0
2021-10-01T23:16:51.000000	-1.9742	1.293	-0.47625	-45.499	17.399	16.555	-1.800892477924868	1.525156032330341	-0.47625	-43.02425302649842	22.842895033507506	16.555	-1.800892477924868	1.525156032330341	-0.28025	-43.02425302649842	22.842895033507506	16.555	-0.5416035409976822	0.6437025370440053	-0.5406594567580253	-0.33687308693767826	0.4218901448128472	0.8417394068278343	3.279	22.058	0.0	0.0	0.0
2021-10-01T23:16:51.000000	-1.9443	1.2816	-0.48703	-46.25	17.853	16.59	-1.772614624658904	1.5101782816758333	-0.48703	-43.71396538631759	23.38549420482337	16.59	-1.772614624658904	1.5101782816758333	-0.29103	-43.71396538631759	23.38549420482337	16.59	-0.5416035409976822	0.6437025370440053	-0.5406594567580253	-0.33687308693767826	0.4218901448128472	0.8417394068278343	3.279	22.058	0.0	0.0	0.0
2021-10-01T23:16:51.000000	-1.9144	1.27	-0.49767	-47.008	18.32	16.621	-1.7443612774267767	1.4950020380635018	-0.49767	-44.40903210746122	23.941853129582054	16.621	-1.7443612774267767	1.4950020380635018	-0.30167	-44.40903210746122	23.941853129582054	16.621	-0.5416035409976822	0.6437025370440053	-0.5406594567580253	-0.33687308693767826	0.4218901448128472	0.8417394068278343	3.279	22.058	0.0	0.0	0.0
2021-10-01T23:16:51.000000	-1.8846	1.2583	-0.50815	-47.776	18.801	16.648	-1.7162194296904791	1.4797388009891768	-0.50815	-45.11230805412749	24.51333186308022	16.648	-1.7162194296904791	1.4797388009891768	-0.31215	-45.11230805412749	24.51333186308022	16.648	-0.5416035409976822	0.6437025370440053	-0.5406594567580253	-0.33687308693767826	0.4218901448128472	0.8417394068278343	3.279	22.058	0.0	0.0	0.0
2021-10-01T23:16:51.000000	-1.8547	1.2465	-0.51849	-48.554	19.296	16.671	-1.687990588492188	1.4643640644190214	-0.51849	-45.823793226316376	25.099930405317878	16.671	-1.687990588492188	1.4643640644190214	-0.32249	-45.823793226316376	25.099930405317878	16.671	-0.5416035409976822	0.6437025370440053	-0.5406594567580253	-0.33687308693767826	0.4218901448128472	0.8417394068278343	3.279	22.058	0.0	0.0	0.0
2021-10-01T23:16:51.000000	-1.8248	1.2345	-0.52867	-49.343	19.807	16.692	-1.6597862533277334	1.4487908348910428	-0.52867	-46.54423502847867	25.703756216042432	16.692	-1.6597862533277334	1.4487908348910428	-0.33266999999999997	-46.54423502847867	25.703756216042432	16.692	-0.5416035409976822	0.6437025370440053	-0.5406594567580253	-0.33687308693767826	0.4218901448128472	0.8417394068278343	3.279	22.058	0.0	0.0	0.0
2021-10-01T23:16:51.000000	-1.7949	1.2225	-0.5387	-50.145	20.335	16.712	-1.631581918163279	1.4332176053630636	-0.5387	-47.275495860023376	26.326046820381382	16.712	-1.631581918163279	1.4332176053630636	-0.34269999999999995	-47.275495860023376	26.326046820381382	16.712	-0.5416035409976822	0.6437025370440053	-0.5406594567580253	-0.33687308693767826	0.4218901448128472	0.8417394068278343	3.279	22.058	0.0	0.0	0.0
2021-10-01T23:16:51.000000	-1.7651	1.2103	-0.54859	-50.962	20.882	16.73	-1.6035013355115728	1.4174581358941796	-0.54859	-48.01931559019041	26.969032208251313	16.73	-1.6035013355115728	1.4174581358941796	-0.35259	-48.01931559019041	26.969032208251313	16.73	-0.5416035409976822	0.6437025370440053	-0.5406594567580253	-0.33687308693767826	0.4218901448128472	0.8417394068278343	3.279	22.058	0.0	0.0	0.0
2021-10-01T23:16:51.000000	-1.7352	1.198	-0.55832	-51.795	21.45	16.747	-1.5753337593978731	1.401587166929465	-0.55832	-48.7764416234305	27.634819839399658	16.747	-1.5753337593978731	1.401587166929465	-0.36232000000000003	-48.7764416234305	27.634819839399658	16.747	-0.5416035409976822	0.6437025370440053	-0.5406594567580253	-0.33687308693767826	0.4218901448128472	0.8417394068278343	3.279	22.058	0.0	0.0	0.0
2021-10-01T23:16:51.000000	-1.7053	1.1855	-0.56791	-52.647	22.04	16.766	-1.5471906893180098	1.3855177050069267	-0.56791	-49.54972882394182	28.324769769123076	16.766	-1.5471906893180098	1.3855177050069267	-0.37191	-49.54972882394182	28.324769769123076	16.766	-0.5416035409976822	0.6437025370440053	-0.5406594567580253	-0.33687308693767826	0.4218901448128472	0.8417394068278343	3.279	22.058	0.0	0.0	0.0
2021-10-01T23:16:51.000000	-1.6754	1.173	-0.57735	-53.52	22.654	16.785	-1.5190476192381464	1.3694482430843888	-0.57735	-50.340917060964266	29.04111198733817	16.785	-1.5190476192381464	1.3694482430843888	-0.38135	-50.340917060964266	29.04111198733817	16.785	-0.5416035409976822	0.6437025370440053	-0.5406594567580253	-0.33687308693767826	0.4218901448128472	0.8417394068278343	3.279	22.058	0.0	0.0	0.0
2021-10-01T23:16:51.000000	-1.6456	1.1603	-0.58664	-54.415	23.295	16.807	-1.4910283016710313	1.3531925412209451	-0.58664	-51.15063120877938	29.786946418581486	16.807	-1.4910283016710313	1.3531925412209451	-0.39064000000000004	-51.15063120877938	29.786946418581486	16.807	-0.5416035409976822	0.6437025370440053	-0.5406594567580253	-0.33687308693767826	0.4218901448128472	0.8417394068278343	3.279	22.058	0.0	0.0	0.0
2021-10-01T23:16:51.000000	-1.6157	1.1474	-0.59579	-55.337	23.966	16.833	-1.462934243658841	1.3367260933827594	-0.59579	-51.98346600082523	30.56586310806628	16.833	-1.462934243658841	1.3367260933827594	-0.39979000000000003	-51.98346600082523	30.56586310806628	16.833	-0.5416035409976822	0.6437025370440053	-0.5406594567580253	-0.33687308693767826	0.4218901448128472	0.8417394068278343	3.279	22.058	0.0	0.0	0.0
2021-10-01T23:16:51.000000	-1.5859	1.1344	-0.60479	-56.287	24.669	16.863	-1.4349516851424808	1.3201726520825805	-0.60479	-52.840168841552554	31.379969515539976	16.863	-1.4349516851424808	1.3201726520825805	-0.40879000000000004	-52.840168841552554	31.379969515539976	16.863	-0.5416035409976822	0.6437025370440053	-0.5406594567580253	-0.33687308693767826	0.4218901448128472	0.8417394068278343	3.279	22.058	0.0	0.0	0.0
2021-10-01T23:16:51.000000	-1.5561	1.1213	-0.61365	-57.271	25.409	16.897	-1.406981379643039	1.3035199643034894	-0.61365	-53.72608186885016	32.23496314596326	16.897	-1.406981379643039	1.3035199643034894	-0.41765	-53.72608186885016	32.23496314596326	16.897	-0.5416035409976822	0.6437025370440053	-0.5406594567580253	-0.33687308693767826	0.4218901448128472	0.8417394068278343	3.279	22.058	0.0	0.0	0.0
2021-10-01T23:16:51.000000	-1.5263	1.108	-0.62236	-58.292	26.189	16.938	-1.3790355801774334	1.2866687835665747	-0.62236	-54.64381488657786	33.13418898421105	16.938	-1.3790355801774334	1.2866687835665747	-0.42636	-54.64381488657786	33.13418898421105	16.938	-0.5416035409976822	0.6437025370440053	-0.5406594567580253	-0.33687308693767826	0.4218901448128472	0.8417394068278343	3.279	22.058	0.0	0.0	0.0
2021-10-01T23:16:51.000000	-1.4966	1.0945	-0.63094	-59.356	27.013	16.984	-1.3512135332245763	1.2696313628887546	-0.63094	-55.59883256279361	34.08235207045489	16.984	-1.3512135332245763	1.2696313628887546	-0.43493999999999994	-55.59883256279361	34.08235207045489	16.984	-0.5416035409976822	0.6437025370440053	-0.5406594567580253	-0.33687308693767826	0.4218901448128472	0.8417394068278343	3.279	22.058	0.0	0.0	0.0
2021-10-01T23:16:51.000000	-1.4669	1.0809	-0.63938	-60.467	27.886	17.037	-1.3234037392886377	1.2524946957320224	-0.63938	-56.594492105807994	35.08490484931712	17.037	-1.3234037392886377	1.2524946957320224	-0.44337999999999994	-56.594492105807994	35.08490484931712	17.037	-0.5416035409976822	0.6437025370440053	-0.5406594567580253	-0.33687308693767826	0.4218901448128472	0.8417394068278343	3.279	22.058	0.0	0.0	0.0
2021-10-01T23:16:51.000000	-1.4372	1.0672	-0.64767	-61.632	28.815	17.095	-1.295606198369617	1.2352587820963783	-0.64767	-57.63688305796056	36.149652285505844	17.095	-1.295606198369617	1.2352587820963783	-0.45166999999999996	-57.63688305796056	36.149652285505844	17.095	-0.5416035409976822	0.6437025370440053	-0.5406594567580253	-0.33687308693767826	0.4218901448128472	0.8417394068278343	3.279	22.058	0.0	0.0	0.0
2021-10-01T23:16:51.000000	-1.4076	1.0532	-0.65583	-62.857	29.805	17.157	-1.2679446629802629	1.2177373820409172	-0.65583	-58.73134755714011	37.28229188398175	17.157	-1.2679446629802629	1.2177373820409172	-0.45983	-58.73134755714011	37.28229188398175	17.157	-0.5416035409976822	0.6437025370440053	-0.5406594567580253	-0.33687308693767826	0.4218901448128472	0.8417394068278343	3.279	22.058	0.0	0.0	0.0
2021-10-01T23:16:51.000000	-1.378	1.0391	-0.66383	-64.151	30.864	17.222	-1.2402953806078272	1.200116735506544	-0.66383	-59.88583754509525	38.49186613458043	17.222	-1.2402953806078272	1.200116735506544	-0.46783	-59.88583754509525	38.49186613458043	17.222	-0.5416035409976822	0.6437025370440053	-0.5406594567580253	-0.33687308693767826	0.4218901448128472	0.8417394068278343	3.279	22.058	0.0	0.0	0.0
2021-10-01T23:16:51.000000	-1.3485	1.0248	-0.6717	-65.521	31.999	17.286	-1.21276985074814	1.1823098490312656	-0.6717	-61.10644256416553	39.78618000200997	17.286	-1.21276985074814	1.1823098490312656	-0.47569999999999996	-61.10644256416553	39.78618000200997	17.286	-0.5416035409976822	0.6437025370440053	-0.5406594567580253	-0.33687308693767826	0.4218901448128472	0.8417394068278343	3.279	22.058	0.0	0.0	0.0
2021-10-01T23:16:51.000000	-1.319	1.0102	-0.6794	-66.977	33.219	17.346	-1.185281079939207	1.1642052231192515	-0.6794	-62.4019844907195	41.1753909710643	17.346	-1.185281079939207	1.1642052231192515	-0.4834	-62.4019844907195	41.1753909710643	17.346	-0.5416035409976822	0.6437025370440053	-0.5406594567580253	-0.33687308693767826	0.4218901448128472	0.8417394068278343	3.279	22.058	0.0	0.0	0.0
2021-10-01T23:16:51.000000	-1.2896	0.99554	-0.68695	-68.529	34.532	17.397	-1.1578989074193375	1.1460533023368087	-0.68695	-63.78140773129486	42.66866406174816	17.397	-1.1578989074193375	1.1460533023368087	-0.49094999999999994	-63.78140773129486	42.66866406174816	17.397	-0.5416035409976822	0.6437025370440053	-0.5406594567580253	-0.33687308693767826	0.4218901448128472	0.8417394068278343	3.279	22.058	0.0	0.0	0.0
2021-10-01T23:16:51.000000	-1.2602	0.98062	-0.69432	-70.186	35.949	17.431	-1.1305485927434549	1.127643340709195	-0.69432	-65.25229663713272	44.27801915826451	17.431	-1.1305485927434549	1.127643340709195	-0.49832000000000004	-65.25229663713272	44.27801915826451	17.431	-0.5416035409976822	0.6437025370440053	-0.5406594567580253	-0.33687308693767826	0.4218901448128472	0.8417394068278343	3.279	22.058	0.0	0.0	0.0
2021-10-01T23:16:51.000000	-1.2309	0.96549	-0.70151	-71.961	37.482	17.441	-1.1033232558820127	1.1090372144927845	-0.70151	-66.82608288846136	46.016958730282155	17.441	-1.1033232558820127	1.1090372144927845	-0.5055099999999999	-66.82608288846136	46.016958730282155	17.441	-0.5416035409976822	0.6437025370440053	-0.5406594567580253	-0.33687308693767826	0.4218901448128472	0.8417394068278343	3.279	22.058	0.0	0.0	0.0
2021-10-01T23:16:51.000000	-1.2017	0.95013	-0.7085	-73.864	39.14	17.417	-1.0762253474383945	1.090215074391795	-0.7085	-68.51158836164937	47.89564026259498	17.417	-1.0762253474383945	1.090215074391795	-0.5125	-68.51158836164937	47.89564026259498	17.417	-0.5416035409976822	0.6437025370440053	-0.5406594567580253	-0.33687308693767826	0.4218901448128472	0.8417394068278343	3.279	22.058	0.0	0.0	0.0
2021-10-01T23:16:51.000000	-1.1725	0.93455	-0.71527	-75.909	40.938	17.347	-1.0491543956319962	1.0711745920371996	-0.71527	-70.32086961120669	49.930666149408296	17.347	-1.0491543956319962	1.0711745920371996	-0.5192699999999999	-70.32086961120669	49.930666149408296	17.347	-0.5416035409976822	0.6437025370440053	-0.5406594567580253	-0.33687308693767826	0.4218901448128472	0.8417394068278343	3.279	22.058	0.0	0.0	0.0
2021-10-01T23:16:51.000000	-1.1434	0.91872	-0.7218	-78.108	42.887	17.217	-1.0222133228468053	1.0518982465022426	-0.7218	-72.2644883827417	52.13442386543262	17.217	-1.0222133228468053	1.0518982465022426	-0.5258	-72.2644883827417	52.13442386543262	17.217	-0.5416035409976822	0.6437025370440053	-0.5406594567580253	-0.33687308693767826	0.4218901448128472	0.8417394068278343	3.279	22.058	0.0	0.0	0.0
2021-10-01T23:16:51.000000	-1.1144	0.90265	-0.72807	-80.476	45.004	17.013	-0.9954009037811302	1.0323959624348156	-0.72807	-74.35524863521506	54.525623264620705	17.013	-0.9954009037811302	1.0323959624348156	-0.53207	-74.35524863521506	54.525623264620705	17.013	-0.5416035409976822	0.6437025370440053	-0.5406594567580253	-0.33687308693767826	0.4218901448128472	0.8417394068278343	3.279	22.058	0.0	0.0	0.0
2021-10-01T23:16:51.000000	-1.0855	0.88632	-0.73404	-83.027	47.303	16.717	-0.9687195890383542	1.0126478905391358	-0.73404	-76.60532945330593	57.11987427638876	16.717	-0.9687195890383542	1.0126478905391358	-0.5380400000000001	-76.60532945330593	57.11987427638876	16.717	-0.5416035409976822	0.6437025370440053	-0.5406594567580253	-0.33687308693767826	0.4218901448128472	0.8417394068278343	3.279	22.058	0.0	0.0	0.0
2021-10-01T23:16:51.000000	-1.0567	0.86973	-0.73969	-85.777	49.801	16.309	-0.9421693786184777	0.9926540308152036	-0.73969	-79.02852726076406	59.93600928485872	16.309	-0.9421693786184777	0.9926540308152036	-0.54369	-79.02852726076406	59.93600928485872	16.309	-0.5416035409976822	0.6437025370440053	-0.5406594567580253	-0.33687308693767826	0.4218901448128472	0.8417394068278343	3.279	22.058	0.0	0.0	0.0
2021-10-01T23:16:51.000000	-1.0279	0.85287	-0.74498	-88.742	52.517	15.766	-0.9156522513442806	0.9723922055982095	-0.74498	-81.63839342100091	62.99484560373075	15.766	-0.9156522513442806	0.9723922055982095	-0.54898	-81.63839342100091	62.99484560373075	15.766	-0.5416035409976822	0.6437025370440053	-0.5406594567580253	-0.33687308693767826	0.4218901448128472	0.8417394068278343	3.279	22.058	0.0	0.0	0.0
2021-10-01T23:16:51.000000	-0.99924	0.83575	-0.74988	-91.94	55.469	15.063	-0.8893059269845474	0.95188949375973	-0.74988	-84.45058675717529	66.31645314225429	15.063	-0.8893059269845474	0.95188949375973	-0.5538799999999999	-84.45058675717529	66.31645314225429	15.063	-0.5416035409976822	0.6437025370440053	-0.5406594567580253	-0.33687308693767826	0.4218901448128472	0.8417394068278343	3.279	22.058	0.0	0.0	0.0
2021-10-01T23:16:51.000000	-0.97067	0.81834	-0.75435	-95.391	58.679	14.174	-0.8630844582048978	0.9311099948476323	-0.75435	-87.4822609013476	69.92511672917357	14.174	-0.8630844582048978	0.9311099948476323	-0.5583499999999999	-87.4822609013476	69.92511672917357	14.174	-0.5416035409976822	0.6437025370440053	-0.5406594567580253	-0.33687308693767826	0.4218901448128472	0.8417394068278343	3.279	22.058	0.0	0.0	0.0
2021-10-01T23:16:51.000000	-0.9422	0.80066	-0.75834	-99.116	62.172	13.065	-0.8369953190498393	0.9100747834593912	-0.75834	-90.75119435985972	73.8482211177694	13.065	-0.8369953190498393	0.9100747834593912	-0.5623400000000001	-90.75119435985972	73.8482211177694	13.065	-0.5416035409976822	0.6437025370440053	-0.5406594567580253	-0.33687308693767826	0.4218901448128472	0.8417394068278343	3.279	22.058	0.0	0.0	0.0
2021-10-01T23:16:51.000000	-0.91384	0.78269	-0.76182	-103.14	65.974	11.704	-0.8110508847706467	0.8887652356009157	-0.76182	-94.27901296804093	78.11463364678843	11.704	-0.8110508847706467	0.8887652356009157	-0.56582	-94.27901296804093	78.11463364678843	11.704	-0.5416035409976822	0.6437025370440053	-0.5406594567580253	-0.33687308693767826	0.4218901448128472	0.8417394068278343	3.279	22.058	0.0	0.0	0.0
2021-10-01T23:16:51.000000	-0.8856	0.76445	-0.76475	-107.48	70.113	10.049	-0.7852586294118277	0.8672024258696799	-0.76475	-98.07915778256908	82.75422634320205	10.049	-0.7852586294118277	0.8672024258696799	-0.5687500000000001	-98.07915778256908	82.75422634320205	10.049	-0.5416035409976822	0.6437025370440053	-0.5406594567580253	-0.33687308693767826	0.4218901448128472	0.8417394068278343	3.279	22.058	0.0	0.0	0.0
2021-10-01T23:16:51.000000	-0.85748	0.74593	-0.76708	-112.18	74.622	8.0578	-0.759619778275074	0.845376429617793	-0.76708	-102.19125375858239	87.80514187249526	8.0578	-0.759619778275074	0.845376429617793	-0.57108	-102.19125375858239	87.80514187249526	8.0578	-0.5416035409976822	0.6437025370440053	-0.5406594567580253	-0.33687308693767826	0.4218901448128472	0.8417394068278343	3.279	22.058	0.0	0.0	0.0
2021-10-01T23:16:51.000000	-0.8295	0.72714	-0.76877	-117.27	79.539	5.6786	-0.7341529553544761	0.8232996220965297	-0.76877	-106.64041869332547	93.30876980172998	5.6786	-0.7341529553544761	0.8232996220965297	-0.57277	-106.64041869332547	93.30876980172998	5.6786	-0.5416035409976822	0.6437025370440053	-0.5406594567580253	-0.33687308693767826	0.4218901448128472	0.8417394068278343	3.279	22.058	0.0	0.0	0.0
2021-10-01T23:16:51.000000	-0.80167	0.70807	-0.76977	-122.78	84.905	2.8542	-0.7088693105996171	0.8009633039596904	-0.76977	-111.45140279353541	99.30947709233558	2.8542	-0.7088693105996171	0.8009633039596904	-0.5737699999999999	-111.45140279353541	99.30947709233558	2.8542	-0.5416035409976822	0.6437025370440053	-0.5406594567580253	-0.33687308693767826	0.4218901448128472	0.8417394068278343	3.279	22.058	0.0	0.0	0.0
2021-10-01T23:16:51.000000	-0.774	0.68875	-0.77004	-128.76	90.768	-0.48115	-0.6837750927533128	0.7783984744526408	-0.77004	-116.66794785054735	105.86102856264885	-0.48115	-0.6837750927533128	0.7783984744526408	-0.5740399999999999	-116.66794785054735	105.86102856264885	-0.48115	-0.5416035409976822	0.6437025370440053	-0.5406594567580253	-0.33687308693767826	0.4218901448128472	0.8417394068278343	3.279	22.058	0.0	0.0	0.0
2021-10-01T23:16:51.000000	-0.7465	0.66919	-0.76955	-135.26	97.183	-4.4035	-0.6588790011617623	0.7556162835249637	-0.76955	-122.33293794451221	113.02413628453048	-4.4035	-0.6588790011617623	0.7556162835249637	-0.57355	-122.33293794451221	113.02413628453048	-4.4035	-0.5416035409976822	0.6437025370440053	-0.5406594567580253	-0.33687308693767826	0.4218901448128472	0.8417394068278343	3.279	22.058	0.0	0.0	0.0
2021-10-01T23:16:51.000000	-0.7192	0.64939	-0.76825	-142.34	104.21	-9.0008	-0.6342108097686393	0.7326204070817346	-0.76825	-128.49856915262615	120.86569995547848	-9.0008	-0.6342108097686393	0.7326204070817346	-0.5722499999999999	-128.49856915262615	120.86569995547848	-9.0008	-0.5416035409976822	0.6437025370440053	-0.5406594567580253	-0.33687308693767826	0.4218901448128472	0.8417394068278343	3.279	22.058	0.0	0.0	0.0
2021-10-01T23:16:51.000000	-0.69212	0.62937	-0.7661	-150.06	111.92	-14.376	-0.6097879172663426	0.7094331450221197	-0.7661	-135.21568972022433	129.46353638567123	-14.376	-0.6097879172663426	0.7094331450221197	-0.5701	-135.21568972022433	129.46353638567123	-14.376	-0.5416035409976822	0.6437025370440053	-0.5406594567580253	-0.33687308693767826	0.4218901448128472	0.8417394068278343	3.279	22.058	0.0	0.0	0.0
2021-10-01T23:16:51.000000	-0.66526	0.60916	-0.76307	-158.51	120.4	-20.648	-0.5856066477497966	0.6860842712897923	-0.76307	-142.5629613536085	138.91501772698848	-20.648	-0.5856066477497966	0.6860842712897923	-0.56707	-142.5629613536085	138.91501772698848	-20.648	-0.5416035409976822	0.6437025370440053	-0.5406594567580253	-0.33687308693767826	0.4218901448128472	0.8417394068278343	3.279	22.058	0.0	0.0	0.0
2021-10-01T23:16:51.000000	-0.63866	0.58877	-0.75912	-167.77	129.75	-27.959	-0.5617054745088744	0.6625886117394112	-0.75912	-150.60752821898996	149.32919287187667	-27.959	-0.5617054745088744	0.6625886117394112	-0.5631200000000001	-150.60752821898996	149.32919287187667	-27.959	-0.5416035409976822	0.6437025370440053	-0.5406594567580253	-0.33687308693767826	0.4218901448128472	0.8417394068278343	3.279	22.058	0.0	0.0	0.0
2021-10-01T23:16:51.000000	-0.61233	0.56823	-0.75423	-177.95	140.06	-36.476	-0.5380906462863916	0.6389771656163414	-0.75423	-159.4475337279452	160.80886196996659	-36.476	-0.5380906462863916	0.6389771656163414	-0.55823	-159.4475337279452	160.80886196996659	-36.476	-0.5416035409976822	0.6437025370440053	-0.5406594567580253	-0.33687308693767826	0.4218901448128472	0.8417394068278343	3.279	22.058	0.0	0.0	0.0
2021-10-01T23:16:51.000000	-0.5863	0.54756	-0.74838	-189.17	151.49	-46.397	-0.5147894864226379	0.6152734581214411	-0.74838	-169.18246882809942	173.527523007819	-46.397	-0.5147894864226379	0.6152734581214411	-0.5523800000000001	-169.18246882809942	173.527523007819	-46.397	-0.5416035409976822	0.6437025370440053	-0.5406594567580253	-0.33687308693767826	0.4218901448128472	0.8417394068278343	3.279	22.058	0.0	0.0	0.0
2021-10-01T23:16:51.000000	-0.56059	0.5268	-0.74154	-201.59	164.17	-57.961	-0.49181694300662865	0.5915196384496584	-0.74154	-179.9551989637178	187.63380123508858	-57.961	-0.49181694300662865	0.5915196384496584	-0.5455399999999999	-179.9551989637178	187.63380123508858	-57.961	-0.5416035409976822	0.6437025370440053	-0.5406594567580253	-0.33687308693767826	0.4218901448128472	0.8417394068278343	3.279	22.058	0.0	0.0	0.0
2021-10-01T23:16:51.000000	-0.53522	0.50597	-0.73369	-215.38	178.29	-71.451	-0.46919041473076245	0.5677380065001594	-0.73369	-191.91116241680572	203.33709509046892	-71.451	-0.46919041473076245	0.5677380065001594	-0.53769	-191.91116241680572	203.33709509046892	-71.451	-0.5416035409976822	0.6437025370440053	-0.5406594567580253	-0.33687308693767826	0.4218901448128472	0.8417394068278343	3.279	22.058	0.0	0.0	0.0
2021-10-01T23:16:51.000000	-0.51022	0.4851	-0.72482	-230.75	194.06	-87.212	-0.44693599963363745	0.5439620121216933	-0.72482	-205.2330454575499	220.87155351520315	-87.212	-0.44693599963363745	0.5439620121216933	-0.5288200000000001	-205.2330454575499	220.87155351520315	-87.212	-0.5416035409976822	0.6437025370440053	-0.5406594567580253	-0.33687308693767826	0.4218901448128472	0.8417394068278343	3.279	22.058	0.0	0.0	0.0
2021-10-01T23:16:51.000000	-0.48561	0.46424	-0.71493	-247.94	211.74	-105.66	-0.42506742050257684	0.5202437291570995	-0.71493	-220.12718179135123	240.52462459506594	-105.66	-0.42506742050257684	0.5202437291570995	-0.5189299999999999	-220.12718179135123	240.52462459506594	-105.66	-0.5416035409976822	0.6437025370440053	-0.5406594567580253	-0.33687308693767826	0.4218901448128472	0.8417394068278343	3.279	22.058	0.0	0.0	0.0
