# Supplementary material for: Direct evidence of substorm-related impulsive injections of electrons at Mercury
Source: Nat Commun. 2023 Jul 18;14:4019. doi: 10.1038/s41467-023-39565-4 (PMC10354196; doi:10.1038/s41467-023-39565-4)
Supplement: Supplementary file 3 — SourceDatafile [file 41467_2023_39565_MOESM3_ESM.zip › SourceDataFile/FieldLinetracing/Final_KT17tracing_000139.txt]

2021-10-01T23:17:19.000000	-0.3857	0.35478	0.6388	391.79	-337.87	-250.28	-0.3393224157404585	0.39936654413716155	0.6388	347.43851146706623	-383.3301732834884	-250.28	-0.3393224157404585	0.39936654413716155	0.8348	347.43851146706623	-383.3301732834884	-250.28	-0.5684172541299033	0.6367044485535898	-0.5210655144984075	-0.3590396101514251	0.4217679178096891	0.8325877622501978	3.1905	22.086	0.0	0.0	0.0
2021-10-01T23:17:19.000000	-0.40894	0.37472	0.65299	357.42	-304.74	-208.32	-0.3599440458660746	0.42200389316398634	0.65299	317.3869211700778	-346.23845290518904	-208.32	-0.3599440458660746	0.42200389316398634	0.8489899999999999	317.3869211700778	-346.23845290518904	-208.32	-0.5684172541299033	0.6367044485535898	-0.5210655144984075	-0.3590396101514251	0.4217679178096891	0.8325877622501978	3.1905	22.086	0.0	0.0	0.0
2021-10-01T23:17:19.000000	-0.43265	0.39481	0.66616	327.41	-275.82	-173.16	-0.381013754917199	0.4448477010886946	0.66616	291.1466253413879	-313.8592408267143	-173.16	-0.381013754917199	0.4448477010886946	0.86216	291.1466253413879	-313.8592408267143	-173.16	-0.5684172541299033	0.6367044485535898	-0.5210655144984075	-0.3590396101514251	0.4217679178096891	0.8325877622501978	3.1905	22.086	0.0	0.0	0.0
2021-10-01T23:17:19.000000	-0.45679	0.41502	0.6783	301.08	-250.44	-143.58	-0.4024955202073425	0.46786329276084554	0.6783	268.1248431377482	-285.44426512431085	-143.58	-0.4024955202073425	0.46786329276084554	0.8743000000000001	268.1248431377482	-285.44426512431085	-143.58	-0.5684172541299033	0.6367044485535898	-0.5210655144984075	-0.3590396101514251	0.4217679178096891	0.8325877622501978	3.1905	22.086	0.0	0.0	0.0
2021-10-01T23:17:19.000000	-0.48136	0.43532	0.6894	277.85	-228.08	-118.6	-0.4243930176415806	0.49102089423676565	0.6894	247.80966066944498	-260.40637660951114	-118.6	-0.4243930176415806	0.49102089423676565	0.8854	247.80966066944498	-260.40637660951114	-118.6	-0.5684172541299033	0.6367044485535898	-0.5210655144984075	-0.3590396101514251	0.4217679178096891	0.8325877622501978	3.1905	22.086	0.0	0.0	0.0
2021-10-01T23:17:19.000000	-0.50633	0.45568	0.69945	257.28	-208.28	-97.433	-0.44668014918131504	0.5142870556677058	0.69945	229.8207573070898	-238.23512820488023	-97.433	-0.44668014918131504	0.5142870556677058	0.8954500000000001	229.8207573070898	-238.23512820488023	-97.433	-0.5684172541299033	0.6367044485535898	-0.5210655144984075	-0.3590396101514251	0.4217679178096891	0.8325877622501978	3.1905	22.086	0.0	0.0	0.0
2021-10-01T23:17:19.000000	-0.53168	0.47605	0.70846	238.97	-190.69	-79.449	-0.4693431920392229	0.5376097032108266	0.70846	213.8040326942493	-218.5341451665537	-79.449	-0.4693431920392229	0.5376097032108266	0.90446	213.8040326942493	-218.5341451665537	-79.449	-0.5684172541299033	0.6367044485535898	-0.5210655144984075	-0.3590396101514251	0.4217679178096891	0.8325877622501978	3.1905	22.086	0.0	0.0	0.0
2021-10-01T23:17:19.000000	-0.55739	0.49642	0.71643	222.61	-175.0	-64.138	-0.4923635222212134	0.560976461614853	0.71643	199.4898070987432	-200.9577790574583	-64.138	-0.4923635222212134	0.560976461614853	0.9124300000000001	199.4898070987432	-200.9577790574583	-64.138	-0.5684172541299033	0.6367044485535898	-0.5210655144984075	-0.3590396101514251	0.4217679178096891	0.8325877622501978	3.1905	22.086	0.0	0.0	0.0
2021-10-01T23:17:19.000000	-0.58343	0.51673	0.72337	207.94	-160.96	-51.079	-0.5157187175937639	0.5843241070873626	0.72337	186.6506722176963	-185.2260558363269	-51.079	-0.5157187175937639	0.5843241070873626	0.91937	186.6506722176963	-185.2260558363269	-51.079	-0.5684172541299033	0.6367044485535898	-0.5210655144984075	-0.3590396101514251	0.4217679178096891	0.8325877622501978	3.1905	22.086	0.0	0.0	0.0
2021-10-01T23:17:19.000000	-0.60978	0.53696	0.72931	194.73	-148.35	-39.93	-0.5393913794644757	0.6076303397291892	0.72931	175.08531778683152	-171.09245131064142	-39.93	-0.5393913794644757	0.6076303397291892	0.9253100000000001	175.08531778683152	-171.09245131064142	-39.93	-0.5684172541299033	0.6367044485535898	-0.5210655144984075	-0.3590396101514251	0.4217679178096891	0.8325877622501978	3.1905	22.086	0.0	0.0	0.0
2021-10-01T23:17:19.000000	-0.63642	0.55709	0.73425	182.8	-137.0	-30.405	-0.5633641091409501	0.630872859641167	0.73425	164.63593027286856	-158.36619103579892	-30.405	-0.5633641091409501	0.630872859641167	0.93025	164.63593027286856	-158.36619103579892	-30.405	-0.5684172541299033	0.6367044485535898	-0.5210655144984075	-0.3590396101514251	0.4217679178096891	0.8325877622501978	3.1905	22.086	0.0	0.0	0.0
2021-10-01T23:17:19.000000	-0.66332	0.57708	0.73822	171.99	-126.76	-22.268	-0.587612033886281	0.6540082923266556	0.73822	155.16209483492582	-146.87880046636235	-22.268	-0.587612033886281	0.6540082923266556	0.93422	155.16209483492582	-146.87880046636235	-22.268	-0.5684172541299033	0.6367044485535898	-0.5210655144984075	-0.3590396101514251	0.4217679178096891	0.8325877622501978	3.1905	22.086	0.0	0.0	0.0
2021-10-01T23:17:19.000000	-0.69045	0.59691	0.74125	162.17	-117.49	-15.321	-0.6121078303601782	0.6770131125847972	0.74125	146.5519452741034	-136.47540560986144	-15.321	-0.6121078303601782	0.6770131125847972	0.9372499999999999	146.5519452741034	-136.47540560986144	-15.321	-0.5684172541299033	0.6367044485535898	-0.5210655144984075	-0.3590396101514251	0.4217679178096891	0.8325877622501978	3.1905	22.086	0.0	0.0	0.0
2021-10-01T23:17:19.000000	-0.71781	0.61656	0.74338	153.21	-109.08	-9.3987	-0.6368539491660257	0.6998674711198093	0.74338	138.689939486426	-127.03090641749942	-9.3987	-0.6368539491660257	0.6998674711198093	0.9393800000000001	138.689939486426	-127.03090641749942	-9.3987	-0.5684172541299033	0.6367044485535898	-0.5210655144984075	-0.3590396101514251	0.4217679178096891	0.8325877622501978	3.1905	22.086	0.0	0.0	0.0
2021-10-01T23:17:19.000000	-0.74537	0.63601	0.74464	145.03	-101.44	-4.3595	-0.6618230669635332	0.7225478427308343	0.74464	131.5077080039905	-118.446178644721	-4.3595	-0.6618230669635332	0.7225478427308343	0.9406399999999999	131.5077080039905	-118.446178644721	-4.3595	-0.5684172541299033	0.6367044485535898	-0.5210655144984075	-0.3590396101514251	0.4217679178096891	0.8325877622501978	3.1905	22.086	0.0	0.0	0.0
2021-10-01T23:17:19.000000	-0.7731	0.65523	0.74506	137.55	-94.486	-0.084491	-0.6869890857141031	0.745020777569123	0.74506	124.93614617787887	-110.62805283570567	-0.084491	-0.6869890857141031	0.745020777569123	0.94106	124.93614617787887	-110.62805283570567	-0.084491	-0.5684172541299033	0.6367044485535898	-0.5210655144984075	-0.3590396101514251	0.4217679178096891	0.8325877622501978	3.1905	22.086	0.0	0.0	0.0
2021-10-01T23:17:19.000000	-0.801	0.67422	0.74468	130.68	-88.143	3.5283	-0.7123520054177349	0.7672862756346757	0.74468	118.89512193975901	-103.49106641604308	3.5283	-0.7123520054177349	0.7672862756346757	0.94068	118.89512193975901	-103.49106641604308	3.5283	-0.5684172541299033	0.6367044485535898	-0.5210655144984075	-0.3590396101514251	0.4217679178096891	0.8325877622501978	3.1905	22.086	0.0	0.0	0.0
2021-10-01T23:17:19.000000	-0.82904	0.69296	0.74356	124.37	-82.352	6.5662	-0.737884502734139	0.7893208117266339	0.74356	113.34224133015678	-96.97053745471611	6.5662	-0.737884502734139	0.7893208117266339	0.93956	113.34224133015678	-96.97053745471611	6.5662	-0.5684172541299033	0.6367044485535898	-0.5210655144984075	-0.3590396101514251	0.4217679178096891	0.8325877622501978	3.1905	22.086	0.0	0.0	0.0
2021-10-01T23:17:19.000000	-0.85722	0.71145	0.74173	118.57	-77.057	9.105	-0.7635865776633153	0.8111243858449982	0.74173	108.2347427990905	-91.00476141507501	9.105	-0.7635865776633153	0.8111243858449982	0.93773	108.2347427990905	-91.00476141507501	9.105	-0.5684172541299033	0.6367044485535898	-0.5210655144984075	-0.3590396101514251	0.4217679178096891	0.8325877622501978	3.1905	22.086	0.0	0.0	0.0
2021-10-01T23:17:19.000000	-0.88552	0.72967	0.73924	113.22	-72.212	11.21	-0.789440831512865	0.8326746980906026	0.73924	103.51871484699546	-85.54073310666936	11.21	-0.789440831512865	0.8326746980906026	0.9352400000000001	103.51871484699546	-85.54073310666936	11.21	-0.5684172541299033	0.6367044485535898	-0.5210655144984075	-0.3590396101514251	0.4217679178096891	0.8325877622501978	3.1905	22.086	0.0	0.0	0.0
2021-10-01T23:17:19.000000	-0.91393	0.74762	0.73613	108.29	-67.776	12.939	-0.8154373396348972	0.8539705231617548	0.73613	99.16940726713457	-80.53408556806984	12.939	-0.8154373396348972	0.8539705231617548	0.9321299999999999	99.16940726713457	-80.53408556806984	12.939	-0.5684172541299033	0.6367044485535898	-0.5210655144984075	-0.3590396101514251	0.4217679178096891	0.8325877622501978	3.1905	22.086	0.0	0.0	0.0
2021-10-01T23:17:19.000000	-0.94244	0.7653	0.73245	103.74	-63.711	14.342	-0.8415661773815205	0.8750106357567633	0.73245	95.15177761437202	-75.94220393052265	14.342	-0.8415661773815205	0.8750106357567633	0.92845	95.15177761437202	-75.94220393052265	14.342	-0.5684172541299033	0.6367044485535898	-0.5210655144984075	-0.3590396101514251	0.4217679178096891	0.8325877622501978	3.1905	22.086	0.0	0.0	0.0
2021-10-01T23:17:19.000000	-0.97105	0.7827	0.72825	99.541	-59.984	15.464	-0.8678285700544266	0.8957851112277369	0.72825	91.44108790540639	-71.72878348108058	15.464	-0.8678285700544266	0.8957851112277369	0.92425	91.44108790540639	-71.72878348108058	15.464	-0.5684172541299033	0.6367044485535898	-0.5210655144984075	-0.3590396101514251	0.4217679178096891	0.8325877622501978	3.1905	22.086	0.0	0.0	0.0
2021-10-01T23:17:19.000000	-0.99975	0.79983	0.72356	95.663	-56.566	16.344	-0.8942133677040328	0.916302648920875	0.72356	88.01111757147042	-67.86136683578373	16.344	-0.8942133677040328	0.916302648920875	0.9195599999999999	88.01111757147042	-67.86136683578373	16.344	-0.5684172541299033	0.6367044485535898	-0.5210655144984075	-0.3590396101514251	0.4217679178096891	0.8325877622501978	3.1905	22.086	0.0	0.0	0.0
2021-10-01T23:17:19.000000	-1.0285	0.81669	0.71844	92.08	-53.432	17.017	-0.920680871738774	0.9365583476294101	0.71844	84.83912578227662	-64.31195659050536	17.017	-0.920680871738774	0.9365583476294101	0.9144399999999999	84.83912578227662	-64.31195659050536	17.017	-0.5684172541299033	0.6367044485535898	-0.5210655144984075	-0.3590396101514251	0.4217679178096891	0.8325877622501978	3.1905	22.086	0.0	0.0	0.0
2021-10-01T23:17:19.000000	-1.0574	0.83329	0.71292	88.77	-50.556	17.515	-0.9473291033358706	0.9565743850181517	0.71292	81.90646409686308	-61.0520529970064	17.515	-0.9473291033358706	0.9565743850181517	0.90892	81.90646409686308	-61.0520529970064	17.515	-0.5684172541299033	0.6367044485535898	-0.5210655144984075	-0.3590396101514251	0.4217679178096891	0.8325877622501978	3.1905	22.086	0.0	0.0	0.0
2021-10-01T23:17:19.000000	-1.0863	0.84962	0.70705	85.711	-47.918	17.866	-0.9740104180786465	0.9763224569138315	0.70705	79.19374889325286	-58.05911109578246	17.866	-0.9740104180786465	0.9763224569138315	0.9030499999999999	79.19374889325286	-58.05911109578246	17.866	-0.5684172541299033	0.6367044485535898	-0.5210655144984075	-0.3590396101514251	0.4217679178096891	0.8325877622501978	3.1905	22.086	0.0	0.0	0.0
2021-10-01T23:17:19.000000	-1.1154	0.8657	0.70085	82.885	-45.496	18.095	-1.0009208583215417	0.995846918646068	0.70085	76.68581146896386	-55.309091118427645	18.095	-1.0009208583215417	0.995846918646068	0.8968499999999999	76.68581146896386	-55.309091118427645	18.095	-0.5684172541299033	0.6367044485535898	-0.5210655144984075	-0.3590396101514251	0.4217679178096891	0.8325877622501978	3.1905	22.086	0.0	0.0	0.0
2021-10-01T23:17:19.000000	-1.1445	0.88152	0.69437	80.271	-43.274	18.225	-1.0278631564084242	1.0151133395331335	0.69437	74.36377054613148	-52.78354049476322	18.225	-1.0278631564084242	1.0151133395331335	0.8903700000000001	74.36377054613148	-52.78354049476322	18.225	-0.5684172541299033	0.6367044485535898	-0.5210655144984075	-0.3590396101514251	0.4217679178096891	0.8325877622501978	3.1905	22.086	0.0	0.0	0.0
2021-10-01T23:17:19.000000	-1.1736	0.89711	0.68763	77.854	-41.234	18.275	-1.0548336364342186	1.034151493518702	0.68763	72.21494469596422	-50.462756906047325	18.275	-1.0548336364342186	1.034151493518702	0.8836299999999999	72.21494469596422	-50.462756906047325	18.275	-0.5684172541299033	0.6367044485535898	-0.5210655144984075	-0.3590396101514251	0.4217679178096891	0.8325877622501978	3.1905	22.086	0.0	0.0	0.0
2021-10-01T23:17:19.000000	-1.2029	0.91246	0.68067	75.616	-39.359	18.265	-1.082032016658441	1.0529759619887187	0.68067	70.2235525651341	-48.32766290781966	18.265	-1.082032016658441	1.0529759619887187	0.8766700000000001	70.2235525651341	-48.32766290781966	18.265	-0.5684172541299033	0.6367044485535898	-0.5210655144984075	-0.3590396101514251	0.4217679178096891	0.8325877622501978	3.1905	22.086	0.0	0.0	0.0
2021-10-01T23:17:19.000000	-1.2322	0.92759	0.6735	73.543	-37.636	18.208	-1.109257353519883	1.071582088205129	0.6735	68.3772925387928	-46.363641035453114	18.208	-1.109257353519883	1.071582088205129	0.8694999999999999	68.3772925387928	-46.363641035453114	18.208	-0.5684172541299033	0.6367044485535898	-0.5210655144984075	-0.3590396101514251	0.4217679178096891	0.8325877622501978	3.1905	22.086	0.0	0.0	0.0
2021-10-01T23:17:19.000000	-1.2615	0.94249	0.66615	71.619	-36.05	18.118	-1.1365108723202373	1.089959947520042	0.66615	66.66212313285214	-44.55384383440399	18.118	-1.1365108723202373	1.089959947520042	0.86215	66.66212313285214	-44.55384383440399	18.118	-0.5684172541299033	0.6367044485535898	-0.5210655144984075	-0.3590396101514251	0.4217679178096891	0.8325877622501978	3.1905	22.086	0.0	0.0	0.0
2021-10-01T23:17:19.000000	-1.291	0.95719	0.65863	69.83	-34.588	18.007	-1.1639873901122517	1.108163819910968	0.65863	65.06574273246387	-42.88365384004521	18.007	-1.1639873901122517	1.108163819910968	0.85463	65.06574273246387	-42.88365384004521	18.007	-0.5684172541299033	0.6367044485535898	-0.5210655144984075	-0.3590396101514251	0.4217679178096891	0.8325877622501978	3.1905	22.086	0.0	0.0	0.0
2021-10-01T23:17:19.000000	-1.3205	0.97169	0.65095	68.164	-33.238	17.884	-1.1914884139381026	1.1261691993440703	0.65095	63.57771212218873	-41.33969111287716	17.884	-1.1914884139381026	1.1261691993440703	0.8469500000000001	63.57771212218873	-41.33969111287716	17.884	-0.5684172541299033	0.6367044485535898	-0.5210655144984075	-0.3590396101514251	0.4217679178096891	0.8325877622501978	3.1905	22.086	0.0	0.0	0.0
2021-10-01T23:17:19.000000	-1.35	0.98599	0.64314	66.608	-31.989	17.755	-1.21901394379779	1.1439760858193488	0.64314	62.18647709162922	-39.90944564802015	17.755	-1.21901394379779	1.1439760858193488	0.83914	62.18647709162922	-39.90944564802015	17.755	-0.5684172541299033	0.6367044485535898	-0.5210655144984075	-0.3590396101514251	0.4217679178096891	0.8325877622501978	3.1905	22.086	0.0	0.0	0.0
2021-10-01T23:17:19.000000	-1.3796	1.0001	0.63518	65.149	-30.831	17.628	-1.2466620008685338	1.161606657001613	0.63518	60.88036090021858	-38.581399905383634	17.628	-1.2466620008685338	1.161606657001613	0.83118	60.88036090021858	-38.581399905383634	17.628	-0.5684172541299033	0.6367044485535898	-0.5210655144984075	-0.3590396101514251	0.4217679178096891	0.8325877622501978	3.1905	22.086	0.0	0.0	0.0
2021-10-01T23:17:19.000000	-1.4093	1.014	0.6271	63.778	-29.754	17.506	-1.2744350357537182	1.1790410635950805	0.6271	59.6516566665466	-37.34452646555378	17.506	-1.2744350357537182	1.1790410635950805	0.8230999999999999	59.6516566665466	-37.34452646555378	17.506	-0.5684172541299033	0.6367044485535898	-0.5210655144984075	-0.3590396101514251	0.4217679178096891	0.8325877622501978	3.1905	22.086	0.0	0.0	0.0
2021-10-01T23:17:19.000000	-1.439	1.0278	0.61889	62.484	-28.75	17.392	-1.3022203236558203	1.1963762237096367	0.61889	58.49042751928642	-36.189537778356616	17.392	-1.3022203236558203	1.1963762237096367	0.8148900000000001	58.49042751928642	-36.189537778356616	17.392	-0.5684172541299033	0.6367044485535898	-0.5210655144984075	-0.3590396101514251	0.4217679178096891	0.8325877622501978	3.1905	22.086	0.0	0.0	0.0
2021-10-01T23:17:19.000000	-1.4687	1.0414	0.61055	61.258	-27.811	17.288	-1.3300301175917593	1.2135128908663686	0.61055	57.38872151668945	-35.10739135395658	17.288	-1.3300301175917593	1.2135128908663686	0.8065500000000001	57.38872151668945	-35.10739135395658	17.288	-0.5684172541299033	0.6367044485535898	-0.5210655144984075	-0.3590396101514251	0.4217679178096891	0.8325877622501978	3.1905	22.086	0.0	0.0	0.0
2021-10-01T23:17:19.000000	-1.4985	1.0548	0.60209	60.092	-26.93	17.195	-1.3579636640404462	1.2304633180821951	0.60209	56.339456651627	-34.090159697476366	17.195	-1.3579636640404462	1.2304633180821951	0.79809	56.339456651627	-34.090159697476366	17.195	-0.5684172541299033	0.6367044485535898	-0.5210655144984075	-0.3590396101514251	0.4217679178096891	0.8325877622501978	3.1905	22.086	0.0	0.0	0.0
2021-10-01T23:17:19.000000	-1.5283	1.0681	0.5935	58.979	-26.1	17.113	-1.3859094635060518	1.2473144988191098	0.5935	55.336543381759526	-33.13003784420787	17.113	-1.3859094635060518	1.2473144988191098	0.7895000000000001	55.336543381759526	-33.13003784420787	17.113	-0.5684172541299033	0.6367044485535898	-0.5210655144984075	-0.3590396101514251	0.4217679178096891	0.8325877622501978	3.1905	22.086	0.0	0.0	0.0
2021-10-01T23:17:19.000000	-1.5582	1.0812	0.58478	57.912	-25.317	17.042	-1.4139790154844056	1.2639794396151192	0.58478	54.37352457423994	-32.22219822381033	17.042	-1.4139790154844056	1.2639794396151192	0.78078	54.37352457423994	-32.22219822381033	17.042	-0.5684172541299033	0.6367044485535898	-0.5210655144984075	-0.3590396101514251	0.4217679178096891	0.8325877622501978	3.1905	22.086	0.0	0.0	0.0
2021-10-01T23:17:19.000000	-1.5881	1.0942	0.57593	56.886	-24.575	16.981	-1.4420608204796779	1.2805451339322165	0.57593	53.44617308613772	-31.360073396703143	16.981	-1.4420608204796779	1.2805451339322165	0.77193	53.44617308613772	-31.360073396703143	16.981	-0.5684172541299033	0.6367044485535898	-0.5210655144984075	-0.3590396101514251	0.4217679178096891	0.8325877622501978	3.1905	22.086	0.0	0.0	0.0
2021-10-01T23:17:19.000000	-1.6179	1.107	0.56694	55.896	-23.87	16.929	-1.4700678850298743	1.296900082274572	0.56694	52.55001671418401	-30.53908085288391	16.929	-1.4700678850298743	1.296900082274572	0.76294	52.55001671418401	-30.53908085288391	16.929	-0.5684172541299033	0.6367044485535898	-0.5210655144984075	-0.3590396101514251	0.4217679178096891	0.8325877622501978	3.1905	22.086	0.0	0.0	0.0
2021-10-01T23:17:19.000000	-1.6479	1.1198	0.55781	54.937	-23.199	16.884	-1.4982734425378947	1.313279536650764	0.55781	51.68046072494078	-29.755630547139365	16.884	-1.4982734425378947	1.313279536650764	0.7538100000000001	51.68046072494078	-29.755630547139365	16.884	-0.5684172541299033	0.6367044485535898	-0.5210655144984075	-0.3590396101514251	0.4217679178096891	0.8325877622501978	3.1905	22.086	0.0	0.0	0.0
2021-10-01T23:17:19.000000	-1.6778	1.1323	0.54855	54.006	-22.557	16.846	-1.526416512617758	1.329348998573302	0.54855	50.83514037488658	-29.00439256501636	16.846	-1.526416512617758	1.329348998573302	0.74455	50.83514037488658	-29.00439256501636	16.846	-0.5684172541299033	0.6367044485535898	-0.5210655144984075	-0.3590396101514251	0.4217679178096891	0.8325877622501978	3.1905	22.086	0.0	0.0	0.0
2021-10-01T23:17:19.000000	-1.7077	1.1448	0.53914	53.1	-21.943	16.812	-1.5545595826976215	1.3454184604958404	0.53914	50.01120079982323	-28.284006851218244	16.812	-1.5545595826976215	1.3454184604958404	0.7351399999999999	50.01120079982323	-28.284006851218244	16.812	-0.5684172541299033	0.6367044485535898	-0.5210655144984075	-0.3590396101514251	0.4217679178096891	0.8325877622501978	3.1905	22.086	0.0	0.0	0.0
2021-10-01T23:17:19.000000	-1.7377	1.1571	0.52959	52.214	-21.353	16.782	-1.582826405290233	1.361301682477473	0.52959	49.204169796481864	-27.589890895742624	16.782	-1.582826405290233	1.361301682477473	0.72559	49.204169796481864	-27.589890895742624	16.782	-0.5684172541299033	0.6367044485535898	-0.5210655144984075	-0.3590396101514251	0.4217679178096891	0.8325877622501978	3.1905	22.086	0.0	0.0	0.0
2021-10-01T23:17:19.000000	-1.7676	1.1692	0.5199	51.348	-20.785	16.755	-1.6110184874377693	1.3769741584843636	0.5199	48.41429242520086	-26.920059769011253	16.755	-1.6110184874377693	1.3769741584843636	0.7159	48.41429242520086	-26.920059769011253	16.755	-0.5684172541299033	0.6367044485535898	-0.5210655144984075	-0.3590396101514251	0.4217679178096891	0.8325877622501978	3.1905	22.086	0.0	0.0	0.0
2021-10-01T23:17:19.000000	-1.7975	1.1813	0.51005	50.499	-20.238	16.728	-1.6392105695853059	1.3926466344912545	0.51005	47.63871382178205	-26.27315341572748	16.728	-1.6392105695853059	1.3926466344912545	0.7060500000000001	47.63871382178205	-26.27315341572748	16.728	-0.5684172541299033	0.6367044485535898	-0.5210655144984075	-0.3590396101514251	0.4217679178096891	0.8325877622501978	3.1905	22.086	0.0	0.0	0.0
2021-10-01T23:17:19.000000	-1.8275	1.1932	0.50006	49.665	-19.71	16.702	-1.6675264042455902	1.4081328705572398	0.50006	46.87569411698553	-25.6469418459747	16.702	-1.6675264042455902	1.4081328705572398	0.6960599999999999	46.87569411698553	-25.6469418459747	16.702	-0.5684172541299033	0.6367044485535898	-0.5210655144984075	-0.3590396101514251	0.4217679178096891	0.8325877622501978	3.1905	22.086	0.0	0.0	0.0
2021-10-01T23:17:19.000000	-1.8574	1.2051	0.48991	48.843	-19.198	16.676	-1.695742992426963	1.423606853606307	0.48991	46.12262350695153	-25.038080074878	16.676	-1.695742992426963	1.423606853606307	0.68591	46.12262350695153	-25.038080074878	16.676	-0.5684172541299033	0.6367044485535898	-0.5210655144984075	-0.3590396101514251	0.4217679178096891	0.8325877622501978	3.1905	22.086	0.0	0.0	0.0
2021-10-01T23:17:19.000000	-1.8874	1.2168	0.47962	48.033	-18.703	16.647	-1.724083333121084	1.4388945967144682	0.47962	45.37937946151084	-24.447560567226503	16.647	-1.724083333121084	1.4388945967144682	0.67562	45.37937946151084	-24.447560567226503	16.647	-0.5684172541299033	0.6367044485535898	-0.5210655144984075	-0.3590396101514251	0.4217679178096891	0.8325877622501978	3.1905	22.086	0.0	0.0	0.0
2021-10-01T23:17:19.000000	-1.9173	1.2284	0.46917	47.233	-18.221	16.616	-1.7523366803532117	1.4540708403267997	0.46917	44.64446717176195	-23.87116840352538	16.616	-1.7523366803532117	1.4540708403267997	0.66517	44.64446717176195	-23.87116840352538	16.616	-0.5684172541299033	0.6367044485535898	-0.5210655144984075	-0.3590396101514251	0.4217679178096891	0.8325877622501978	3.1905	22.086	0.0	0.0	0.0
2021-10-01T23:17:19.000000	-1.9472	1.2399	0.45857	46.441	-17.753	16.582	-1.7806022806022574	1.4691478374602194	0.45857	43.91577917795748	-23.30965098822537	16.582	-1.7806022806022574	1.4691478374602194	0.65457	43.91577917795748	-23.30965098822537	16.582	-0.5684172541299033	0.6367044485535898	-0.5210655144984075	-0.3590396101514251	0.4217679178096891	0.8325877622501978	3.1905	22.086	0.0	0.0	0.0
2021-10-01T23:17:19.000000	-1.9771	1.2512	0.44781	45.657	-17.297	16.544	-1.8088923868851399	1.4840263416358153	0.44781	43.193560540435755	-22.761023391748246	16.544	-1.8088923868851399	1.4840263416358153	0.64381	43.193560540435755	-22.761023391748246	16.544	-0.5684172541299033	0.6367044485535898	-0.5210655144984075	-0.3590396101514251	0.4217679178096891	0.8325877622501978	3.1905	22.086	0.0	0.0	0.0
2021-10-01T23:17:19.000000	-2.007	1.2625	0.4369	44.877	-16.851	16.502	-1.8371824931680223	1.4989048458114111	0.4369	42.474086460378686	-22.222810563839033	16.502	-1.8371824931680223	1.4989048458114111	0.6329	42.474086460378686	-22.222810563839033	16.502	-0.5684172541299033	0.6367044485535898	-0.5210655144984075	-0.3590396101514251	0.4217679178096891	0.8325877622501978	3.1905	22.086	0.0	0.0	0.0
2021-10-01T23:17:19.000000	-2.0368	1.2737	0.42584	44.102	-16.416	16.454	-1.865385605988911	1.513671850491177	0.42584	41.7582268724062	-21.696127499456043	16.454	-1.865385605988911	1.513671850491177	0.62184	41.7582268724062	-21.696127499456043	16.454	-0.5684172541299033	0.6367044485535898	-0.5210655144984075	-0.3590396101514251	0.4217679178096891	0.8325877622501978	3.1905	22.086	0.0	0.0	0.0
2021-10-01T23:17:19.000000	-2.0667	1.2847	0.41462	43.33	-15.991	16.401	-1.8937124713225477	1.528252615230037	0.41462	41.04411937710924	-21.179736673471783	16.401	-1.8937124713225477	1.528252615230037	0.6106199999999999	41.04411937710924	-21.179736673471783	16.401	-0.5684172541299033	0.6367044485535898	-0.5210655144984075	-0.3590396101514251	0.4217679178096891	0.8325877622501978	3.1905	22.086	0.0	0.0	0.0
2021-10-01T23:17:19.000000	-2.0965	1.2957	0.40325	42.559	-15.573	16.341	-1.921940090177273	1.5428211269519791	0.40325	40.33014663541712	-20.670415631180536	16.341	-1.921940090177273	1.5428211269519791	0.5992500000000001	40.33014663541712	-20.670415631180536	16.341	-0.5684172541299033	0.6367044485535898	-0.5210655144984075	-0.3590396101514251	0.4217679178096891	0.8325877622501978	3.1905	22.086	0.0	0.0	0.0
2021-10-01T23:17:19.000000	-2.1263	1.3066	0.39173	41.788	-15.164	16.274	-1.9501799620489164	1.5572903921950094	0.39173	39.615071122202366	-20.170026771991353	16.274	-1.9501799620489164	1.5572903921950094	0.5877300000000001	39.615071122202366	-20.170026771991353	16.274	-0.5684172541299033	0.6367044485535898	-0.5210655144984075	-0.3590396101514251	0.4217679178096891	0.8325877622501978	3.1905	22.086	0.0	0.0	0.0
2021-10-01T23:17:19.000000	-2.1561	1.3173	0.38005	41.016	-14.761	16.199	-1.978444339954396	1.571561164480216	0.38005	38.89826796318339	-19.6754701713677	16.199	-1.978444339954396	1.571561164480216	0.57605	38.89826796318339	-19.6754701713677	16.199	-0.5684172541299033	0.6367044485535898	-0.5210655144984075	-0.3590396101514251	0.4217679178096891	0.8325877622501978	3.1905	22.086	0.0	0.0	0.0
2021-10-01T23:17:19.000000	-2.1858	1.328	0.36821	40.241	-14.364	16.117	-2.0066094713809646	1.5858196837485043	0.36821	38.17775222878197	-19.186500768971214	16.117	-2.0066094713809646	1.5858196837485043	0.56421	38.17775222878197	-19.186500768971214	16.117	-0.5684172541299033	0.6367044485535898	-0.5210655144984075	-0.3590396101514251	0.4217679178096891	0.8325877622501978	3.1905	22.086	0.0	0.0	0.0
2021-10-01T23:17:19.000000	-2.2156	1.3386	0.35623	39.462	-13.973	16.027	-2.0348861023033624	1.599991209554799	0.35623	37.45253145420898	-18.702996034632704	16.027	-2.0348861023033624	1.599991209554799	0.55223	37.45253145420898	-18.702996034632704	16.027	-0.5684172541299033	0.6367044485535898	-0.5210655144984075	-0.3590396101514251	0.4217679178096891	0.8325877622501978	3.1905	22.086	0.0	0.0	0.0
2021-10-01T23:17:19.000000	-2.2453	1.349	0.34408	38.676	-13.587	15.927	-2.063087992780685	1.6139519893863516	0.34408	36.71975077526625	-18.22359591305551	15.927	-2.063087992780685	1.6139519893863516	0.54008	36.71975077526625	-18.22359591305551	15.927	-0.5684172541299033	0.6367044485535898	-0.5210655144984075	-0.3590396101514251	0.4217679178096891	0.8325877622501978	3.1905	22.086	0.0	0.0	0.0
2021-10-01T23:17:19.000000	-2.2749	1.3594	0.33178	37.881	-13.205	15.82	-2.0911906367790962	1.6279005162009863	0.33178	35.97754779254472	-17.74706287911215	15.82	-2.0911906367790962	1.6279005162009863	0.52778	35.97754779254472	-17.74706287911215	15.82	-0.5684172541299033	0.6367044485535898	-0.5210655144984075	-0.3590396101514251	0.4217679178096891	0.8325877622501978	3.1905	22.086	0.0	0.0	0.0
2021-10-01T23:17:19.000000	-2.3046	1.3697	0.31932	37.076	-12.826	15.703	-2.119404780273338	1.641762049553627	0.31932	35.225052571424456	-17.272281937844323	15.703	-2.119404780273338	1.641762049553627	0.51532	35.225052571424456	-17.272281937844323	15.703	-0.5684172541299033	0.6367044485535898	-0.5210655144984075	-0.3590396101514251	0.4217679178096891	0.8325877622501978	3.1905	22.086	0.0	0.0	0.0
2021-10-01T23:17:19.000000	-2.3342	1.3799	0.30669	36.256	-12.45	15.578	-2.147531930305585	1.6555120834104378	0.30669	34.45730278795987	-16.79864043840611	15.578	-2.147531930305585	1.6555120834104378	0.5026900000000001	34.45730278795987	-16.79864043840611	15.578	-0.5684172541299033	0.6367044485535898	-0.5210655144984075	-0.3590396101514251	0.4217679178096891	0.8325877622501978	3.1905	22.086	0.0	0.0	0.0
2021-10-01T23:17:19.000000	-2.3637	1.39	0.2939	35.419	-12.075	15.443	-2.175572086875839	1.6691506177714184	0.2939	33.67255857291108	-16.323908390880913	15.443	-2.175572086875839	1.6691506177714184	0.4899	33.67255857291108	-16.323908390880913	15.443	-0.5684172541299033	0.6367044485535898	-0.5210655144984075	-0.3590396101514251	0.4217679178096891	0.8325877622501978	3.1905	22.086	0.0	0.0	0.0
2021-10-01T23:17:19.000000	-2.3932	1.4	0.28094	34.561	-11.7	15.301	-2.203624496463011	1.6826899056534872	0.28094	32.866972597290804	-15.846603209802888	15.301	-2.203624496463011	1.6826899056534872	0.47694000000000003	32.866972597290804	-15.846603209802888	15.301	-0.5684172541299033	0.6367044485535898	-0.5210655144984075	-0.3590396101514251	0.4217679178096891	0.8325877622501978	3.1905	22.086	0.0	0.0	0.0
2021-10-01T23:17:19.000000	-2.4227	1.41	0.2678	33.676	-11.323	15.15	-2.2316769060501827	1.696229193535556	0.2678	32.034835132702696	-15.364004784578697	15.15	-2.2316769060501827	1.696229193535556	0.4638	32.034835132702696	-15.364004784578697	15.15	-0.5684172541299033	0.6367044485535898	-0.5210655144984075	-0.3590396101514251	0.4217679178096891	0.8325877622501978	3.1905	22.086	0.0	0.0	0.0
2021-10-01T23:17:19.000000	-2.4521	1.4198	0.25446	32.757	-10.944	14.992	-2.25965457519228	1.7095577354428828	0.25446	31.169198925622915	-14.875255404024063	14.992	-2.25965457519228	1.7095577354428828	0.45046	31.169198925622915	-14.875255404024063	14.992	-0.5684172541299033	0.6367044485535898	-0.5210655144984075	-0.3590396101514251	0.4217679178096891	0.8325877622501978	3.1905	22.086	0.0	0.0	0.0
2021-10-01T23:17:19.000000	-2.4814	1.4296	0.24091	31.799	-10.558	14.827	-2.2875329978554646	1.7228740243332914	0.24091	30.265714302951793	-14.374780093347482	14.827	-2.2875329978554646	1.7228740243332914	0.43691	30.265714302951793	-14.374780093347482	14.827	-0.5684172541299033	0.6367044485535898	-0.5210655144984075	-0.3590396101514251	0.4217679178096891	0.8325877622501978	3.1905	22.086	0.0	0.0	0.0
2021-10-01T23:17:19.000000	-2.5106	1.4393	0.22714	30.79	-10.165	14.656	-2.3153244270566558	1.73607881372787	0.22714	29.312471687219904	-13.861108490518765	14.656	-2.3153244270566558	1.73607881372787	0.42314	29.312471687219904	-13.861108490518765	14.656	-0.5684172541299033	0.6367044485535898	-0.5210655144984075	-0.3590396101514251	0.4217679178096891	0.8325877622501978	3.1905	22.086	0.0	0.0	0.0
2021-10-01T23:17:19.000000	-2.5398	1.4489	0.2131	29.719	-9.7602	14.479	-2.3431281092747653	1.7491843566435368	0.2131	28.299142110559018	-13.328128932689136	14.479	-2.3431281092747653	1.7491843566435368	0.4091	28.299142110559018	-13.328128932689136	14.479	-0.5684172541299033	0.6367044485535898	-0.5210655144984075	-0.3590396101514251	0.4217679178096891	0.8325877622501978	3.1905	22.086	0.0	0.0	0.0
2021-10-01T23:17:19.000000	-2.5688	1.4584	0.19877	28.57	-9.3387	14.297	-2.3707455515519693	1.7621661470464547	0.19877	27.210446534172235	-12.769017859684993	14.297	-2.3707455515519693	1.7621661470464547	0.39477	27.210446534172235	-12.769017859684993	14.297	-0.5684172541299033	0.6367044485535898	-0.5210655144984075	-0.3590396101514251	0.4217679178096891	0.8325877622501978	3.1905	22.086	0.0	0.0	0.0
2021-10-01T23:17:19.000000	-2.5977	1.4678	0.18409	27.323	-8.8948	14.112	-2.3982760003671797	1.7750364379535433	0.18409	26.027234084241517	-12.17566761882471	14.112	-2.3982760003671797	1.7750364379535433	0.38009000000000004	26.027234084241517	-12.17566761882471	14.112	-0.5684172541299033	0.6367044485535898	-0.5210655144984075	-0.3590396101514251	0.4217679178096891	0.8325877622501978	3.1905	22.086	0.0	0.0	0.0
2021-10-01T23:17:19.000000	-2.6264	1.4771	0.16899	25.953	-8.4203	13.923	-2.4256202092414845	1.787782976347883	0.16899	24.725697888426204	-11.536876744607953	13.923	-2.4256202092414845	1.787782976347883	0.36499000000000004	24.725697888426204	-11.536876744607953	13.923	-0.5684172541299033	0.6367044485535898	-0.5210655144984075	-0.3590396101514251	0.4217679178096891	0.8325877622501978	3.1905	22.086	0.0	0.0	0.0
2021-10-01T23:17:19.000000	-2.6549	1.4864	0.15337	24.424	-7.904	13.733	-2.452765925157966	1.8005050087083863	0.15337	23.271481552212872	-10.837118545306026	13.733	-2.452765925157966	1.8005050087083863	0.34937	23.271481552212872	-10.837118545306026	13.733	-0.5684172541299033	0.6367044485535898	-0.5210655144984075	-0.3590396101514251	0.4217679178096891	0.8325877622501978	3.1905	22.086	0.0	0.0	0.0
2021-10-01T23:17:19.000000	-2.683	1.4955	0.13709	22.687	-7.3302	13.542	-2.4795391611926365	1.812979536043393	0.13709	21.61787802459088	-10.054807345439828	13.542	-2.4795391611926365	1.812979536043393	0.33309	21.61787802459088	-10.054807345439828	13.542	-0.5684172541299033	0.6367044485535898	-0.5210655144984075	-0.3590396101514251	0.4217679178096891	0.8325877622501978	3.1905	22.086	0.0	0.0	0.0
2021-10-01T23:17:19.000000	-2.7107	1.5044	0.11994	20.672	-6.6757	13.353	-2.505939917345496	1.8252065583529027	0.11994	19.698257470246958	-9.15834085005903	13.353	-2.505939917345496	1.8252065583529027	0.31594	19.698257470246958	-9.15834085005903	13.353	-0.5684172541299033	0.6367044485535898	-0.5210655144984075	-0.3590396101514251	0.4217679178096891	0.8325877622501978	3.1905	22.086	0.0	0.0	0.0
2021-10-01T23:17:19.000000	-2.7376	1.5131	0.10161	18.273	-5.9052	13.167	-2.531571207700897	1.837137063569243	0.10161	17.41174393650668	-8.099696854174406	13.167	-2.531571207700897	1.837137063569243	0.29761000000000004	17.41174393650668	-8.099696854174406	13.167	-0.5684172541299033	0.6367044485535898	-0.5210655144984075	-0.3590396101514251	0.4217679178096891	0.8325877622501978	3.1905	22.086	0.0	0.0	0.0
2021-10-01T23:17:19.000000	-2.755	1.5187	0.088472	16.382	-5.3005	13.046	-2.548153926084138	1.844826891332082	0.088472	15.609087013588171	-7.26784884627034	13.046	-2.548153926084138	1.844826891332082	0.284472	15.609087013588171	-7.26784884627034	13.046	-0.5684172541299033	0.6367044485535898	-0.5210655144984075	-0.3590396101514251	0.4217679178096891	0.8325877622501978	3.1905	22.086	0.0	0.0	0.0
2021-10-01T23:17:19.000000	-2.7717	1.5241	0.074334	14.175	-4.5945	12.93	-2.564066425148832	1.8522324550186697	0.074334	13.505223523446386	-6.2967446217669	12.93	-2.564066425148832	1.8522324550186697	0.270334	13.505223523446386	-6.2967446217669	12.93	-0.5684172541299033	0.6367044485535898	-0.5210655144984075	-0.3590396101514251	0.4217679178096891	0.8325877622501978	3.1905	22.086	0.0	0.0	0.0
2021-10-01T23:17:19.000000	-2.7872	1.5291	0.058835	11.547	-3.7512	12.823	-2.578836978534257	1.859093996586591	0.058835	11.000355749314451	-5.137789780491657	12.823	-2.578836978534257	1.859093996586591	0.25483500000000003	11.000355749314451	-5.137789780491657	12.823	-0.5684172541299033	0.6367044485535898	-0.5210655144984075	-0.3590396101514251	0.4217679178096891	0.8325877622501978	3.1905	22.086	0.0	0.0	0.0
2021-10-01T23:17:19.000000	-2.7965	1.5322	0.047497	9.4916	-3.0887	12.758	-2.5876870575485933	1.8633101680062556	0.047497	9.041619858843598	-4.2284333479629375	12.758	-2.5876870575485933	1.8633101680062556	0.24349700000000002	9.041619858843598	-4.2284333479629375	12.758	-0.5684172541299033	0.6367044485535898	-0.5210655144984075	-0.3590396101514251	0.4217679178096891	0.8325877622501978	3.1905	22.086	0.0	0.0	0.0
2021-10-01T23:17:19.000000	-2.8046	1.5348	0.035146	7.1374	-2.3264	12.702	-2.5954074439005796	1.866883070828342	0.035146	6.798564000268539	-3.1834169149284617	12.702	-2.5954074439005796	1.866883070828342	0.23114600000000002	6.798564000268539	-3.1834169149284617	12.702	-0.5684172541299033	0.6367044485535898	-0.5210655144984075	-0.3590396101514251	0.4217679178096891	0.8325877622501978	3.1905	22.086	0.0	0.0	0.0
2021-10-01T23:17:19.000000	-2.8108	1.5368	0.021649	4.4522	-1.4532	12.659	-2.601315665254749	1.8696276874555104	0.021649	4.24059089225758	-1.9877786507813355	12.659	-2.601315665254749	1.8696276874555104	0.217649	4.24059089225758	-1.9877786507813355	12.659	-0.5684172541299033	0.6367044485535898	-0.5210655144984075	-0.3590396101514251	0.4217679178096891	0.8325877622501978	3.1905	22.086	0.0	0.0	0.0
2021-10-01T23:17:19.000000	-2.8134	1.5377	0.012051	2.4919	-0.81387	12.641	-2.6037857965541935	1.8708394842055918	0.012051	2.373399379211942	-1.113070246505748	12.641	-2.6037857965541935	1.8708394842055918	0.208051	2.373399379211942	-1.113070246505748	12.641	-0.5684172541299033	0.6367044485535898	-0.5210655144984075	-0.3590396101514251	0.4217679178096891	0.8325877622501978	3.1905	22.086	0.0	0.0	1.0
2021-10-01T23:17:19.000000	-2.8109	1.5369	-0.021172	-4.3556	1.4217	12.658	-2.6014026587167427	1.8697391869513407	-0.021172	-4.148578493957976	1.9446795955810732	12.658	-2.6014026587167427	1.8697391869513407	0.174828	-4.148578493957976	1.9446795955810732	12.658	-0.5684172541299033	0.6367044485535898	-0.5210655144984075	-0.3590396101514251	0.4217679178096891	0.8325877622501978	3.1905	22.086	0.0	0.0	nan
2021-10-01T23:17:19.000000	-2.7946	1.5315	-0.050024	-9.959	3.2396	12.771	-2.585887145567696	1.862382635332426	-0.050024	-9.487008098747966	4.435466885716821	12.771	-2.585887145567696	1.862382635332426	0.145976	-9.487008098747966	4.435466885716821	12.771	-0.5684172541299033	0.6367044485535898	-0.5210655144984075	-0.3590396101514251	0.4217679178096891	0.8325877622501978	3.1905	22.086	0.0	0.0	0.0
2021-10-01T23:17:19.000000	-2.772	1.5242	-0.073998	-14.12	4.577	12.928	-2.5643519115686493	1.8523684605483361	-0.073998	-13.452782238005558	6.272637328652289	12.928	-2.5643519115686493	1.8523684605483361	0.12200200000000001	-13.452782238005558	6.272637328652289	12.928	-0.5684172541299033	0.6367044485535898	-0.5210655144984075	-0.3590396101514251	0.4217679178096891	0.8325877622501978	3.1905	22.086	0.0	0.0	0.0
2021-10-01T23:17:19.000000	-2.7468	1.5161	-0.094849	-17.318	5.6	13.103	-2.54033429325324	1.8412417354930775	-0.094849	-16.50133627053297	7.6797802889661515	13.103	-2.54033429325324	1.8412417354930775	0.101151	-16.50133627053297	7.6797802889661515	13.103	-0.5684172541299033	0.6367044485535898	-0.5210655144984075	-0.3590396101514251	0.4217679178096891	0.8325877622501978	3.1905	22.086	0.0	0.0	0.0
2021-10-01T23:17:19.000000	-2.7202	1.5074	-0.11371	-19.886	6.4227	13.287	-2.515000742334575	1.8293479893274922	-0.11371	-18.94918027880295	8.810938545434604	13.287	-2.515000742334575	1.8293479893274922	0.08229	-18.94918027880295	8.810938545434604	13.287	-0.5684172541299033	0.6367044485535898	-0.5210655144984075	-0.3590396101514251	0.4217679178096891	0.8325877622501978	3.1905	22.086	0.0	0.0	0.0
2021-10-01T23:17:19.000000	-2.6927	1.4986	-0.13123	-22.021	7.1127	13.476	-2.4887862261226203	1.8172447195307304	-0.13123	-20.983546786835124	9.75734116113101	13.476	-2.4887862261226203	1.8172447195307304	0.06477	-20.983546786835124	9.75734116113101	13.476	-0.5684172541299033	0.6367044485535898	-0.5210655144984075	-0.3590396101514251	0.4217679178096891	0.8325877622501978	3.1905	22.086	0.0	0.0	0.0
2021-10-01T23:17:19.000000	-2.6647	1.4895	-0.14778	-23.845	7.7115	13.666	-2.462112236566862	1.804782445212642	-0.14778	-22.720431496880867	10.575124105444047	13.666	-2.462112236566862	1.804782445212642	0.04822000000000001	-22.720431496880867	10.575124105444047	13.666	-0.5684172541299033	0.6367044485535898	-0.5210655144984075	-0.3590396101514251	0.4217679178096891	0.8325877622501978	3.1905	22.086	0.0	0.0	0.0
2021-10-01T23:17:19.000000	-2.6364	1.4804	-0.16361	-25.441	8.2458	13.857	-2.435140507574368	1.792283411843799	-0.16361	-24.238937430919858	11.300956192285334	13.857	-2.435140507574368	1.792283411843799	0.03239	-24.238937430919858	11.300956192285334	13.857	-0.5684172541299033	0.6367044485535898	-0.5210655144984075	-0.3590396101514251	0.4217679178096891	0.8325877622501978	3.1905	22.086	0.0	0.0	0.0
2021-10-01T23:17:19.000000	-2.6077	1.4711	-0.17888	-26.862	8.7334	14.046	-2.407796298700063	1.7795368734494592	-0.17888	-25.589484185763922	11.95899739386785	14.046	-2.407796298700063	1.7795368734494592	0.017119999999999996	-25.589484185763922	11.95899739386785	14.046	-0.5684172541299033	0.6367044485535898	-0.5210655144984075	-0.3590396101514251	0.4217679178096891	0.8325877622501978	3.1905	22.086	0.0	0.0	0.0
2021-10-01T23:17:19.000000	-2.5789	1.4617	-0.19369	-28.148	9.1869	14.233	-2.3803650963637644	1.7666788355592893	-0.19369	-26.810226472846107	12.566653973301788	14.233	-2.3803650963637644	1.7666788355592893	0.0023100000000000065	-26.810226472846107	12.566653973301788	14.233	-0.5684172541299033	0.6367044485535898	-0.5210655144984075	-0.3590396101514251	0.4217679178096891	0.8325877622501978	3.1905	22.086	0.0	0.0	0.0
2021-10-01T23:17:19.000000	-2.5499	1.4522	-0.20814	-29.328	9.6154	14.416	-2.3527476540865604	1.753697045156371	-0.20814	-27.928830746511288	13.136510735074417	14.416	-2.3527476540865604	1.753697045156371	-0.012139999999999984	-27.928830746511288	13.136510735074417	14.416	-0.5684172541299033	0.6367044485535898	-0.5210655144984075	-0.3590396101514251	0.4217679178096891	0.8325877622501978	3.1905	22.086	0.0	0.0	0.0
2021-10-01T23:17:19.000000	-2.5208	1.4426	-0.22228	-30.424	10.026	14.595	-2.3250432183473624	1.7406037552576228	-0.22228	-28.966261267918885	13.678309842910497	14.595	-2.3250432183473624	1.7406037552576228	-0.026279999999999998	-28.966261267918885	13.678309842910497	14.595	-0.5684172541299033	0.6367044485535898	-0.5210655144984075	-0.3590396101514251	0.4217679178096891	0.8325877622501978	3.1905	22.086	0.0	0.0	0.0
2021-10-01T23:17:19.000000	-2.4916	1.433	-0.23614	-31.453	10.423	14.768	-2.297239536129253	1.7274982123419558	-0.23614	-29.938863058756418	14.19840190827934	14.768	-2.297239536129253	1.7274982123419558	-0.04013999999999998	-29.938863058756418	14.19840190827934	14.768	-0.5684172541299033	0.6367044485535898	-0.5210655144984075	-0.3590396101514251	0.4217679178096891	0.8325877622501978	3.1905	22.086	0.0	0.0	0.0
2021-10-01T23:17:19.000000	-2.4623	1.4232	-0.24976	-32.428	10.81	14.936	-2.2693611134660685	1.7141819234515474	-0.24976	-30.859097052673366	14.70195269662114	14.936	-2.2693611134660685	1.7141819234515474	-0.05376	-30.859097052673366	14.70195269662114	14.936	-0.5684172541299033	0.6367044485535898	-0.5210655144984075	-0.3590396101514251	0.4217679178096891	0.8325877622501978	3.1905	22.086	0.0	0.0	0.0
2021-10-01T23:17:19.000000	-2.4329	1.4134	-0.26317	-33.36	11.191	15.096	-2.2413834443239717	1.7008533815442204	-0.26317	-31.737390241673317	15.194279898953383	15.096	-2.2413834443239717	1.7008533815442204	-0.06717000000000001	-31.737390241673317	15.194279898953383	15.096	-0.5684172541299033	0.6367044485535898	-0.5210655144984075	-0.3590396101514251	0.4217679178096891	0.8325877622501978	3.1905	22.086	0.0	0.0	0.0
2021-10-01T23:17:19.000000	-2.4035	1.4035	-0.27638	-34.256	11.569	15.249	-2.2134180281987934	1.6874255931579816	-0.27638	-32.58032228877255	15.679218620827701	15.249	-2.2134180281987934	1.6874255931579816	-0.08038000000000001	-32.58032228877255	15.679218620827701	15.249	-0.5684172541299033	0.6367044485535898	-0.5210655144984075	-0.3590396101514251	0.4217679178096891	0.8325877622501978	3.1905	22.086	0.0	0.0	0.0
2021-10-01T23:17:19.000000	-2.374	1.3935	-0.28941	-35.123	11.944	15.395	-2.185365618611621	1.673886305275913	-0.28941	-33.39484044749489	16.15762657342837	15.395	-2.185365618611621	1.673886305275913	-0.09340999999999999	-33.39484044749489	16.15762657342837	15.395	-0.5684172541299033	0.6367044485535898	-0.5210655144984075	-0.3590396101514251	0.4217679178096891	0.8325877622501978	3.1905	22.086	0.0	0.0	0.0
2021-10-01T23:17:19.000000	-2.3445	1.3834	-0.30226	-35.967	12.319	15.532	-2.157325462041367	1.6602477709149324	-0.30226	-34.186531916067516	16.63321633213784	15.532	-2.157325462041367	1.6602477709149324	-0.10625999999999997	-34.186531916067516	16.63321633213784	15.532	-0.5684172541299033	0.6367044485535898	-0.5210655144984075	-0.3590396101514251	0.4217679178096891	0.8325877622501978	3.1905	22.086	0.0	0.0	0.0
2021-10-01T23:17:19.000000	-2.3149	1.3733	-0.31494	-36.792	12.695	15.66	-2.129186058992201	1.6465969835370333	-0.31494	-34.959244023477694	17.107470482421967	15.66	-2.129186058992201	1.6465969835370333	-0.11893999999999999	-34.959244023477694	17.107470482421967	15.66	-0.5684172541299033	0.6367044485535898	-0.5210655144984075	-0.3590396101514251	0.4217679178096891	0.8325877622501978	3.1905	22.086	0.0	0.0	0.0
2021-10-01T23:17:19.000000	-2.2853	1.363	-0.32745	-37.602	13.073	15.78	-2.101071161976872	1.6327477032013107	-0.32745	-35.71682409871273	17.58187160974659	15.78	-2.101071161976872	1.6327477032013107	-0.13145	-35.71682409871273	17.58187160974659	15.78	-0.5684172541299033	0.6367044485535898	-0.5210655144984075	-0.3590396101514251	0.4217679178096891	0.8325877622501978	3.1905	22.086	0.0	0.0	0.0
2021-10-01T23:17:19.000000	-2.2556	1.3527	-0.33981	-38.4	13.453	15.891	-2.072857018482631	1.6188861698486698	-0.33981	-36.462249536139986	18.05678730461926	15.891	-2.072857018482631	1.6188861698486698	-0.14381	-36.462249536139986	18.05678730461926	15.891	-0.5684172541299033	0.6367044485535898	-0.5210655144984075	-0.3590396101514251	0.4217679178096891	0.8325877622501978	3.1905	22.086	0.0	0.0	0.0
2021-10-01T23:17:19.000000	-2.2259	1.3422	-0.35201	-39.189	13.838	15.993	-2.0446673810222267	1.6048261435382054	-0.35201	-37.19813013961925	18.53556255191488	15.993	-2.0446673810222267	1.6048261435382054	-0.15600999999999998	-37.19813013961925	18.53556255191488	15.993	-0.5684172541299033	0.6367044485535898	-0.5210655144984075	-0.3590396101514251	0.4217679178096891	0.8325877622501978	3.1905	22.086	0.0	0.0	0.0
2021-10-01T23:17:19.000000	-2.1962	1.3317	-0.36405	-39.97	14.227	16.086	-2.016477743561822	1.5907661172277408	-0.36405	-37.92558090410885	19.017327417013515	16.086	-2.016477743561822	1.5907661172277408	-0.16804999999999998	-37.92558090410885	19.017327417013515	16.086	-0.5684172541299033	0.6367044485535898	-0.5210655144984075	-0.3590396101514251	0.4217679178096891	0.8325877622501978	3.1905	22.086	0.0	0.0	0.0
2021-10-01T23:17:19.000000	-2.1665	1.321	-0.37594	-40.747	14.622	16.172	-1.988312612135254	1.5765075979594525	-0.37594	-38.64832662842687	19.504556950170134	16.172	-1.988312612135254	1.5765075979594525	-0.17994	-38.64832662842687	19.504556950170134	16.172	-0.5684172541299033	0.6367044485535898	-0.5210655144984075	-0.3590396101514251	0.4217679178096891	0.8325877622501978	3.1905	22.086	0.0	0.0	0.0
2021-10-01T23:17:19.000000	-2.1367	1.3103	-0.38767	-41.52	15.022	16.249	-1.9600482342297738	1.562236825674246	-0.38767	-39.36648984274251	19.996258686595613	16.249	-1.9600482342297738	1.562236825674246	-0.19167	-39.36648984274251	19.996258686595613	16.249	-0.5684172541299033	0.6367044485535898	-0.5210655144984075	-0.3590396101514251	0.4217679178096891	0.8325877622501978	3.1905	22.086	0.0	0.0	0.0
2021-10-01T23:17:19.000000	-2.1069	1.2995	-0.39925	-42.291	15.43	16.318	-1.9317961093412124	1.5478668069101276	-0.39925	-40.08168788612645	20.495655080995675	16.318	-1.9317961093412124	1.5478668069101276	-0.20325	-40.08168788612645	20.495655080995675	16.318	-0.5684172541299033	0.6367044485535898	-0.5210655144984075	-0.3590396101514251	0.4217679178096891	0.8325877622501978	3.1905	22.086	0.0	0.0	0.0
2021-10-01T23:17:19.000000	-2.0771	1.2886	-0.41068	-43.061	15.844	16.381	-1.903556237469569	1.5333975416670975	-0.41068	-40.79515828370618	21.000883733961267	16.381	-1.903556237469569	1.5333975416670975	-0.21467999999999998	-40.79515828370618	21.000883733961267	16.381	-0.5684172541299033	0.6367044485535898	-0.5210655144984075	-0.3590396101514251	0.4217679178096891	0.8325877622501978	3.1905	22.086	0.0	0.0	0.0
2021-10-01T23:17:19.000000	-2.0472	1.2775	-0.42195	-43.833	16.267	16.436	-1.8752416251528503	1.5187175304493252	-0.42195	-41.5095108393415	21.515289630367292	16.436	-1.8752416251528503	1.5187175304493252	-0.22594999999999998	-41.5095108393415	21.515289630367292	16.436	-0.5684172541299033	0.6367044485535898	-0.5210655144984075	-0.3590396101514251	0.4217679178096891	0.8325877622501978	3.1905	22.086	0.0	0.0	0.0
2021-10-01T23:17:19.000000	-2.0174	1.2664	-0.43306	-44.607	16.699	16.486	-1.8470262593150428	1.5040497722484714	-0.43306	-42.22474555303241	22.038872770213747	16.486	-1.8470262593150428	1.5040497722484714	-0.23706	-42.22474555303241	22.038872770213747	16.486	-0.5684172541299033	0.6367044485535898	-0.5210655144984075	-0.3590396101514251	0.4217679178096891	0.8325877622501978	3.1905	22.086	0.0	0.0	0.0
2021-10-01T23:17:19.000000	-1.9875	1.2552	-0.44403	-45.384	17.14	16.53	-1.8187239000152426	1.4892705145517873	-0.44403	-42.94185488956804	22.571755683669817	16.53	-1.8187239000152426	1.4892705145517873	-0.24802999999999997	-42.94185488956804	22.571755683669817	16.53	-0.5684172541299033	0.6367044485535898	-0.5210655144984075	-0.3590396101514251	0.4217679178096891	0.8325877622501978	3.1905	22.086	0.0	0.0	0.0
2021-10-01T23:17:19.000000	-1.9576	1.2438	-0.45483	-46.167	17.593	16.57	-1.7904460467492787	1.4742927638972794	-0.45483	-43.6634486528082	23.117283355610404	16.57	-1.7904460467492787	1.4742927638972794	-0.25883	-43.6634486528082	23.117283355610404	16.57	-0.5684172541299033	0.6367044485535898	-0.5210655144984075	-0.3590396101514251	0.4217679178096891	0.8325877622501978	3.1905	22.086	0.0	0.0	0.0
2021-10-01T23:17:19.000000	-1.9277	1.2324	-0.46549	-46.956	18.057	16.605	-1.7621681934833147	1.4593150132427717	-0.46549	-44.38964937292206	23.674463321246385	16.605	-1.7621681934833147	1.4593150132427717	-0.26949	-44.38964937292206	23.674463321246385	16.605	-0.5684172541299033	0.6367044485535898	-0.5210655144984075	-0.3590396101514251	0.4217679178096891	0.8325877622501978	3.1905	22.086	0.0	0.0	0.0
2021-10-01T23:17:19.000000	-1.8978	1.2208	-0.47599	-47.753	18.533	16.637	-1.733914846251187	1.4441387696304404	-0.47599	-45.12231944931867	24.24453310570526	16.637	-1.733914846251187	1.4441387696304404	-0.27999	-45.12231944931867	24.24453310570526	16.637	-0.5684172541299033	0.6367044485535898	-0.5210655144984075	-0.3590396101514251	0.4217679178096891	0.8325877622501978	3.1905	22.086	0.0	0.0	0.0
2021-10-01T23:17:19.000000	-1.8679	1.2092	-0.48634	-48.56	19.024	16.666	-1.7056614990190595	1.4289625260181087	-0.48634	-45.863076221068724	24.83071516369273	16.666	-1.7056614990190595	1.4289625260181087	-0.29034	-45.863076221068724	24.83071516369273	16.666	-0.5684172541299033	0.6367044485535898	-0.5210655144984075	-0.3590396101514251	0.4217679178096891	0.8325877622501978	3.1905	22.086	0.0	0.0	0.0
2021-10-01T23:17:19.000000	-1.8379	1.1974	-0.49654	-49.377	19.53	16.693	-1.6773334113418568	1.4135755364310356	-0.49654	-46.611919688172236	25.433009495208804	16.693	-1.6773334113418568	1.4135755364310356	-0.30054	-46.611919688172236	25.433009495208804	16.693	-0.5684172541299033	0.6367044485535898	-0.5210655144984075	-0.3590396101514251	0.4217679178096891	0.8325877622501978	3.1905	22.086	0.0	0.0	0.0
2021-10-01T23:17:19.000000	-1.808	1.1855	-0.50658	-50.207	20.052	16.719	-1.649116823160484	1.3981015533819683	-0.50658	-47.371704714827366	26.052776155550145	16.719	-1.649116823160484	1.3981015533819683	-0.31058	-47.371704714827366	26.052776155550145	16.719	-0.5684172541299033	0.6367044485535898	-0.5210655144984075	-0.3590396101514251	0.4217679178096891	0.8325877622501978	3.1905	22.086	0.0	0.0	0.0
2021-10-01T23:17:19.000000	-1.778	1.1735	-0.51648	-51.05	20.592	16.745	-1.6208132415171175	1.3825160708370712	-0.51648	-48.14218624069576	26.692000074294995	16.745	-1.6208132415171175	1.3825160708370712	-0.32048000000000004	-48.14218624069576	26.692000074294995	16.745	-0.5684172541299033	0.6367044485535898	-0.5210655144984075	-0.3590396101514251	0.4217679178096891	0.8325877622501978	3.1905	22.086	0.0	0.0	0.0
2021-10-01T23:17:19.000000	-1.7481	1.1613	-0.52623	-51.91	21.153	16.772	-1.5926334123864994	1.3667443483512687	-0.52623	-48.92696653442632	27.354148766487434	16.772	-1.5926334123864994	1.3667443483512687	-0.33022999999999997	-48.92696653442632	27.354148766487434	16.772	-0.5684172541299033	0.6367044485535898	-0.5210655144984075	-0.3590396101514251	0.4217679178096891	0.8325877622501978	3.1905	22.086	0.0	0.0	0.0
2021-10-01T23:17:19.000000	-1.7181	1.1491	-0.53583	-52.789	21.734	16.801	-1.5643543367769697	1.350960372848548	-0.53583	-49.7281530557665	28.038474827676716	16.801	-1.5643543367769697	1.350960372848548	-0.33983	-49.7281530557665	28.038474827676716	16.801	-0.5684172541299033	0.6367044485535898	-0.5210655144984075	-0.3590396101514251	0.4217679178096891	0.8325877622501978	3.1905	22.086	0.0	0.0	0.0
2021-10-01T23:17:19.000000	-1.6882	1.1367	-0.54529	-53.688	22.34	16.833	-1.536199013680188	1.3349901574049217	-0.54529	-50.54612561865948	28.750063111977607	16.833	-1.536199013680188	1.3349901574049217	-0.34929000000000004	-50.54612561865948	28.750063111977607	16.833	-0.5684172541299033	0.6367044485535898	-0.5210655144984075	-0.3590396101514251	0.4217679178096891	0.8325877622501978	3.1905	22.086	0.0	0.0	0.0
2021-10-01T23:17:19.000000	-1.6583	1.1241	-0.5546	-54.61	22.972	16.87	-1.5080681966172431	1.3188214490034715	-0.5546	-51.38373908730344	29.49027367468678	16.87	-1.5080681966172431	1.3188214490034715	-0.3586	-51.38373908730344	29.49027367468678	16.87	-0.5684172541299033	0.6367044485535898	-0.5210655144984075	-0.3590396101514251	0.4217679178096891	0.8325877622501978	3.1905	22.086	0.0	0.0	0.0
2021-10-01T23:17:19.000000	-1.6284	1.1115	-0.56377	-55.559	23.633	16.912	-1.479937379554298	1.3026527406020216	-0.56377	-52.24459573034731	30.262574030848317	16.912	-1.479937379554298	1.3026527406020216	-0.36777	-52.24459573034731	30.262574030848317	16.912	-0.5684172541299033	0.6367044485535898	-0.5210655144984075	-0.3590396101514251	0.4217679178096891	0.8325877622501978	3.1905	22.086	0.0	0.0	0.0
2021-10-01T23:17:19.000000	-1.5985	1.0987	-0.57281	-56.538	24.326	16.962	-1.4518310685251894	1.286285539242748	-0.57281	-53.1313053516509	31.07030916533712	16.962	-1.4518310685251894	1.286285539242748	-0.37681000000000003	-53.1313053516509	31.07030916533712	16.962	-0.5684172541299033	0.6367044485535898	-0.5210655144984075	-0.3590396101514251	0.4217679178096891	0.8325877622501978	3.1905	22.086	0.0	0.0	0.0
2021-10-01T23:17:19.000000	-1.5686	1.0858	-0.58171	-57.551	25.054	17.02	-1.423737010512999	1.2698190914045624	-0.58171	-54.047470219863136	31.916946593197277	17.02	-1.423737010512999	1.2698190914045624	-0.38570999999999994	-54.047470219863136	31.916946593197277	17.02	-0.5684172541299033	0.6367044485535898	-0.5210655144984075	-0.3590396101514251	0.4217679178096891	0.8325877622501978	3.1905	22.086	0.0	0.0	0.0
2021-10-01T23:17:19.000000	-1.5387	1.0727	-0.59048	-58.602	25.823	17.087	-1.3956674585346451	1.253154150608553	-0.59048	-54.99632501312538	32.80893122384023	17.087	-1.3956674585346451	1.253154150608553	-0.39448	-54.99632501312538	32.80893122384023	17.087	-0.5684172541299033	0.6367044485535898	-0.5210655144984075	-0.3590396101514251	0.4217679178096891	0.8325877622501978	3.1905	22.086	0.0	0.0	0.0
2021-10-01T23:17:19.000000	-1.5089	1.0595	-0.59911	-59.699	26.635	17.165	-1.3677094060521213	1.2364022163505501	-0.59911	-55.98556438941225	33.74922822819768	17.165	-1.3677094060521213	1.2364022163505501	-0.40311	-55.98556438941225	33.74922822819768	17.165	-0.5684172541299033	0.6367044485535898	-0.5210655144984075	-0.3590396101514251	0.4217679178096891	0.8325877622501978	3.1905	22.086	0.0	0.0	0.0
2021-10-01T23:17:19.000000	-1.4791	1.0461	-0.60762	-60.845	27.498	17.254	-1.3397758596034346	1.2194517891347236	-0.60762	-57.01718550173761	34.74614491509011	17.254	-1.3397758596034346	1.2194517891347236	-0.41162000000000004	-57.01718550173761	34.74614491509011	17.254	-0.5684172541299033	0.6367044485535898	-0.5210655144984075	-0.3590396101514251	0.4217679178096891	0.8325877622501978	3.1905	22.086	0.0	0.0	0.0
2021-10-01T23:17:19.000000	-1.4494	1.0326	-0.616	-62.049	28.416	17.354	-1.3119538126505772	1.2024143684569033	-0.616	-58.09963041252681	35.80475391519664	17.354	-1.3119538126505772	1.2024143684569033	-0.42	-58.09963041252681	35.80475391519664	17.354	-0.5684172541299033	0.6367044485535898	-0.5210655144984075	-0.3590396101514251	0.4217679178096891	0.8325877622501978	3.1905	22.086	0.0	0.0	0.0
2021-10-01T23:17:19.000000	-1.4196	1.0189	-0.62425	-63.319	29.397	17.465	-1.2840570252526446	1.1851662018043412	-0.62425	-59.23985859873934	36.933975188183695	17.465	-1.2840570252526446	1.1851662018043412	-0.42824999999999996	-59.23985859873934	36.933975188183695	17.465	-0.5684172541299033	0.6367044485535898	-0.5210655144984075	-0.3590396101514251	0.4217679178096891	0.8325877622501978	3.1905	22.086	0.0	0.0	0.0
2021-10-01T23:17:19.000000	-1.39	1.005	-0.63238	-64.662	30.447	17.585	-1.2563832368463725	1.1677440482277917	-0.63238	-60.44408213288394	38.14062123397024	17.585	-1.2563832368463725	1.1677440482277917	-0.43638000000000005	-60.44408213288394	38.14062123397024	17.585	-0.5684172541299033	0.6367044485535898	-0.5210655144984075	-0.3590396101514251	0.4217679178096891	0.8325877622501978	3.1905	22.086	0.0	0.0	0.0
2021-10-01T23:17:19.000000	-1.3603	0.99093	-0.64038	-66.089	31.576	17.711	-1.2286310320899494	1.1501409226201742	-0.64038	-61.72199282594906	39.43596453230848	17.711	-1.2286310320899494	1.1501409226201742	-0.44437999999999994	-61.72199282594906	39.43596453230848	17.711	-0.5684172541299033	0.6367044485535898	-0.5210655144984075	-0.3590396101514251	0.4217679178096891	0.8325877622501978	3.1905	22.086	0.0	0.0	0.0
2021-10-01T23:17:19.000000	-1.3308	0.97669	-0.64824	-67.61	32.792	17.839	-1.201098150420111	1.1323935840322426	-0.64824	-63.082535084472454	40.8291701032032	17.839	-1.201098150420111	1.1323935840322426	-0.45224000000000003	-63.082535084472454	40.8291701032032	17.839	-0.5684172541299033	0.6367044485535898	-0.5210655144984075	-0.3590396101514251	0.4217679178096891	0.8325877622501978	3.1905	22.086	0.0	0.0	0.0
2021-10-01T23:17:19.000000	-1.3013	0.96226	-0.65597	-69.237	34.105	17.965	-1.1735885494824172	1.1144576771343788	-0.65597	-64.53639318423171	42.331632956575746	17.965	-1.1735885494824172	1.1144576771343788	-0.45997000000000005	-64.53639318423171	42.331632956575746	17.965	-0.5684172541299033	0.6367044485535898	-0.5210655144984075	-0.3590396101514251	0.4217679178096891	0.8325877622501978	3.1905	22.086	0.0	0.0	0.0
2021-10-01T23:17:19.000000	-1.2718	0.94764	-0.66354	-70.981	35.527	18.081	-1.1461022292768686	1.0963332019265823	-0.66354	-66.09301387587695	43.95661050175657	18.081	-1.1461022292768686	1.0963332019265823	-0.46754	-66.09301387587695	43.95661050175657	18.081	-0.5684172541299033	0.6367044485535898	-0.5210655144984075	-0.3590396101514251	0.4217679178096891	0.8325877622501978	3.1905	22.086	0.0	0.0	0.0
2021-10-01T23:17:19.000000	-1.2424	0.9328	-0.67096	-72.856	37.068	18.18	-1.1187421121874515	1.078002637482098	-0.67096	-67.765066364764	45.715742809005405	18.18	-1.1187421121874515	1.078002637482098	-0.47496	-67.765066364764	45.715742809005405	18.18	-0.5684172541299033	0.6367044485535898	-0.5210655144984075	-0.3590396101514251	0.4217679178096891	0.8325877622501978	3.1905	22.086	0.0	0.0	0.0
2021-10-01T23:17:19.000000	-1.2131	0.91776	-0.67819	-74.876	38.743	18.249	-1.091505747610783	1.0594858330967083	-0.67819	-69.5646072054028	47.62563227252759	18.249	-1.091505747610783	1.0594858330967083	-0.48218999999999995	-69.5646072054028	47.62563227252759	18.249	-0.5684172541299033	0.6367044485535898	-0.5210655144984075	-0.3590396101514251	0.4217679178096891	0.8325877622501978	3.1905	22.086	0.0	0.0	0.0
2021-10-01T23:17:19.000000	-1.1838	0.90248	-0.68523	-77.054	40.563	18.278	-1.0642987902747179	1.04073083716193	-0.68523	-71.50319060819085	49.698788897202796	18.278	-1.0642987902747179	1.04073083716193	-0.48923	-71.50319060819085	49.698788897202796	18.278	-0.5684172541299033	0.6367044485535898	-0.5210655144984075	-0.3590396101514251	0.4217679178096891	0.8325877622501978	3.1905	22.086	0.0	0.0	0.0
2021-10-01T23:17:19.000000	-1.1546	0.88698	-0.69205	-79.407	42.544	18.25	-1.0372180360547851	1.021769751990464	-0.69205	-73.59572799183627	51.95317513253302	18.25	-1.0372180360547851	1.021769751990464	-0.49605000000000005	-73.59572799183627	51.95317513253302	18.25	-0.5684172541299033	0.6367044485535898	-0.5210655144984075	-0.3590396101514251	0.4217679178096891	0.8325877622501978	3.1905	22.086	0.0	0.0	0.0
2021-10-01T23:17:19.000000	-1.1255	0.87124	-0.69862	-81.951	44.7	18.15	-1.0102659355543677	1.0025827282865278	-0.69862	-75.85638337059638	54.40464596827284	18.15	-1.0102659355543677	1.0025827282865278	-0.5026200000000001	-75.85638337059638	54.40464596827284	18.15	-0.5684172541299033	0.6367044485535898	-0.5210655144984075	-0.3590396101514251	0.4217679178096891	0.8325877622501978	3.1905	22.086	0.0	0.0	0.0
2021-10-01T23:17:19.000000	-1.0964	0.85525	-0.70492	-84.701	47.05	17.958	-0.9833444675962464	0.9831475883853119	-0.70492	-78.29771564309353	57.07389618795325	17.958	-0.9833444675962464	0.9831475883853119	-0.50892	-78.29771564309353	57.07389618795325	17.958	-0.5684172541299033	0.6367044485535898	-0.5210655144984075	-0.3590396101514251	0.4217679178096891	0.8325877622501978	3.1905	22.086	0.0	0.0	0.0
2021-10-01T23:17:19.000000	-1.0675	0.83901	-0.71091	-87.677	49.611	17.652	-0.9566521251382439	0.963488838320653	-0.71091	-80.93749109223397	59.98024829637292	17.652	-0.9566521251382439	0.963488838320653	-0.51491	-80.93749109223397	59.98024829637292	17.652	-0.5684172541299033	0.6367044485535898	-0.5210655144984075	-0.3590396101514251	0.4217679178096891	0.8325877622501978	3.1905	22.086	0.0	0.0	0.0
2021-10-01T23:17:19.000000	-1.0386	0.82251	-0.71656	-90.897	52.401	17.209	-0.9299916405242292	0.943572047410823	-0.71656	-83.79136854117654	63.143772202781264	17.209	-0.9299916405242292	0.943572047410823	-0.5205599999999999	-83.79136854117654	63.143772202781264	17.209	-0.5684172541299033	0.6367044485535898	-0.5210655144984075	-0.3590396101514251	0.4217679178096891	0.8325877622501978	3.1905	22.086	0.0	0.0	0.0
2021-10-01T23:17:19.000000	-1.0098	0.80574	-0.72182	-94.382	55.443	16.6	-0.9034634855348057	0.9233995440248496	-0.72182	-86.87737155660152	66.58986773088083	16.6	-0.9034634855348057	0.9233995440248496	-0.52582	-86.87737155660152	66.58986773088083	16.6	-0.5684172541299033	0.6367044485535898	-0.5210655144984075	-0.3590396101514251	0.4217679178096891	0.8325877622501978	3.1905	22.086	0.0	0.0	0.0
2021-10-01T23:17:19.000000	-0.98104	0.7887	-0.72667	-98.154	58.759	15.796	-0.877008112282626	0.9029639763525812	-0.72667	-90.21463870014753	70.34306476975426	15.796	-0.877008112282626	0.9029639763525812	-0.53067	-90.21463870014753	70.34306476975426	15.796	-0.5684172541299033	0.6367044485535898	-0.5210655144984075	-0.3590396101514251	0.4217679178096891	0.8325877622501978	3.1905	22.086	0.0	0.0	0.0
2021-10-01T23:17:19.000000	-0.9524	0.77139	-0.73104	-102.24	62.375	14.763	-0.8507049179508198	0.8822751468075528	-0.73104	-93.82678073672201	74.43247571848656	14.763	-0.8507049179508198	0.8822751468075528	-0.53504	-93.82678073672201	74.43247571848656	14.763	-0.5684172541299033	0.6367044485535898	-0.5210655144984075	-0.3590396101514251	0.4217679178096891	0.8325877622501978	3.1905	22.086	0.0	0.0	0.0
2021-10-01T23:17:19.000000	-0.92385	0.75381	-0.73491	-106.66	66.319	13.463	-0.8245241285957134	0.8613293794846888	-0.73491	-97.73021611737023	78.88834019455668	13.463	-0.8245241285957134	0.8613293794846888	-0.53891	-97.73021611737023	78.88834019455668	13.463	-0.5684172541299033	0.6367044485535898	-0.5210655144984075	-0.3590396101514251	0.4217679178096891	0.8325877622501978	3.1905	22.086	0.0	0.0	0.0
2021-10-01T23:17:19.000000	-0.89541	0.73596	-0.73822	-111.46	70.622	11.853	-0.7984855935130897	0.8401291249873729	-0.73822	-101.96679978714698	83.7470609942097	11.853	-0.7984855935130897	0.8401291249873729	-0.5422199999999999	-101.96679978714698	83.7470609942097	11.853	-0.5684172541299033	0.6367044485535898	-0.5210655144984075	-0.3590396101514251	0.4217679178096891	0.8325877622501978	3.1905	22.086	0.0	0.0	0.0
2021-10-01T23:17:19.000000	-0.86707	0.71783	-0.74093	-116.65	75.32	9.8847	-0.7725806133567488	0.8186632333660221	-0.74093	-106.5420453078529	89.0455921515457	9.8847	-0.7725806133567488	0.8186632333660221	-0.5449299999999999	-106.5420453078529	89.0455921515457	9.8847	-0.5684172541299033	0.6367044485535898	-0.5210655144984075	-0.3590396101514251	0.4217679178096891	0.8325877622501978	3.1905	22.086	0.0	0.0	0.0
2021-10-01T23:17:19.000000	-0.83885	0.69944	-0.743	-122.29	80.453	7.504	-0.7468265868190894	0.7969540045198023	-0.743	-111.51059936006776	94.83098406828043	7.504	-0.7468265868190894	0.7969540045198023	-0.5469999999999999	-111.51059936006776	94.83098406828043	7.504	-0.5684172541299033	0.6367044485535898	-0.5210655144984075	-0.3590396101514251	0.4217679178096891	0.8325877622501978	3.1905	22.086	0.0	0.0	0.0
2021-10-01T23:17:19.000000	-0.81075	0.68078	-0.74437	-128.42	86.065	4.6481	-0.7212247392018035	0.7749915138008225	-0.74437	-116.90676920791228	101.15180640190232	4.6481	-0.7212247392018035	0.7749915138008225	-0.54837	-116.90676920791228	101.15180640190232	4.6481	-0.5684172541299033	0.6367044485535898	-0.5210655144984075	-0.3590396101514251	0.4217679178096891	0.8325877622501978	3.1905	22.086	0.0	0.0	0.0
2021-10-01T23:17:19.000000	-0.7828	0.66188	-0.74501	-135.09	92.21	1.2449	-0.6958011685434894	0.7528092110578315	-0.74501	-122.77356146170659	108.06777875948295	1.2449	-0.6958011685434894	0.7528092110578315	-0.54901	-122.77356146170659	108.06777875948295	1.2449	-0.5684172541299033	0.6367044485535898	-0.5210655144984075	-0.3590396101514251	0.4217679178096891	0.8325877622501978	3.1905	22.086	0.0	0.0	0.0
2021-10-01T23:17:19.000000	-0.75501	0.64273	-0.74487	-142.35	98.944	-2.7886	-0.6705670247937296	0.7303983969446302	-0.74487	-129.1537376714323	115.64060567767207	-2.7886	-0.6705670247937296	0.7303983969446302	-0.54887	-129.1537376714323	115.64060567767207	-2.7886	-0.5684172541299033	0.6367044485535898	-0.5210655144984075	-0.3590396101514251	0.4217679178096891	0.8325877622501978	3.1905	22.086	0.0	0.0	0.0
2021-10-01T23:17:19.000000	-0.72739	0.62336	-0.74391	-150.28	106.34	-7.5489	-0.6455285566953404	0.7077900707065836	-0.74391	-136.11775031786868	123.95253949960993	-7.5489	-0.6455285566953404	0.7077900707065836	-0.5479099999999999	-136.11775031786868	123.95253949960993	-7.5489	-0.5684172541299033	0.6367044485535898	-0.5210655144984075	-0.3590396101514251	0.4217679178096891	0.8325877622501978	3.1905	22.086	0.0	0.0	0.0
2021-10-01T23:17:19.000000	-0.69996	0.60378	-0.7421	-158.95	114.47	-13.149	-0.6207043882424119	0.6849966075949669	-0.7421	-143.72624976407278	133.08361480195583	-13.149	-0.6207043882424119	0.6849966075949669	-0.5461	-143.72624976407278	133.08361480195583	-13.149	-0.5684172541299033	0.6367044485535898	-0.5210655144984075	-0.3590396101514251	0.4217679178096891	0.8325877622501978	3.1905	22.086	0.0	0.0	0.0
2021-10-01T23:17:19.000000	-0.67275	0.58401	-0.73938	-168.46	123.43	-19.721	-0.5961218427752341	0.6620415328106379	-0.73938	-152.06671959271506	143.14136122138342	-19.721	-0.5961218427752341	0.6620415328106379	-0.54338	-152.06671959271506	143.14136122138342	-19.721	-0.5684172541299033	0.6367044485535898	-0.5210655144984075	-0.3590396101514251	0.4217679178096891	0.8325877622501978	3.1905	22.086	0.0	0.0	0.0
2021-10-01T23:17:19.000000	-0.64576	0.56407	-0.73574	-178.92	133.32	-27.423	-0.5717784696904236	0.6389446956493788	-0.73574	-161.23607791368016	154.2385035554146	-27.423	-0.5717784696904236	0.6389446956493788	-0.5397399999999999	-161.23607791368016	154.2385035554146	-27.423	-0.5684172541299033	0.6367044485535898	-0.5210655144984075	-0.3590396101514251	0.4217679178096891	0.8325877622501978	3.1905	22.086	0.0	0.0	0.0
2021-10-01T23:17:19.000000	-0.61903	0.54399	-0.73114	-190.44	144.26	-36.439	-0.5477102916744693	0.6157407712616306	-0.73114	-171.32879223346936	166.50761589735373	-36.439	-0.5477102916744693	0.6157407712616306	-0.53514	-171.32879223346936	166.50761589735373	-36.439	-0.5684172541299033	0.6367044485535898	-0.5210655144984075	-0.3590396101514251	0.4217679178096891	0.8325877622501978	3.1905	22.086	0.0	0.0	0.0
2021-10-01T23:17:19.000000	-0.59258	0.52379	-0.72555	-203.18	156.41	-46.993	-0.5239347074197701	0.5924520595465593	-0.72555	-182.48405209127236	180.1270974405289	-46.993	-0.5239347074197701	0.5924520595465593	-0.52955	-182.48405209127236	180.1270974405289	-46.993	-0.5684172541299033	0.6367044485535898	-0.5210655144984075	-0.3590396101514251	0.4217679178096891	0.8325877622501978	3.1905	22.086	0.0	0.0	0.0
2021-10-01T23:17:19.000000	-0.56643	0.5035	-0.71896	-217.32	169.93	-59.351	-0.5004678903170329	0.5691107850512219	-0.71896	-194.86089632206128	195.27779798165193	-59.351	-0.5004678903170329	0.5691107850512219	-0.5229600000000001	-194.86089632206128	195.27779798165193	-59.351	-0.5684172541299033	0.6367044485535898	-0.5210655144984075	-0.3590396101514251	0.4217679178096891	0.8325877622501978	3.1905	22.086	0.0	0.0	0.0
2021-10-01T23:17:19.000000	-0.5406	0.48315	-0.71135	-233.07	185.02	-73.834	-0.4773260137569646	0.5457491723226761	-0.71135	-208.64323649771458	212.1839418140749	-73.834	-0.4773260137569646	0.5457491723226761	-0.51535	-208.64323649771458	212.1839418140749	-73.834	-0.5684172541299033	0.6367044485535898	-0.5210655144984075	-0.3590396101514251	0.4217679178096891	0.8325877622501978	3.1905	22.086	0.0	0.0	0.0
2021-10-01T23:17:19.000000	-0.51513	0.46278	-0.70271	-250.66	201.92	-90.833	-0.45454387512436256	0.5224118211592534	-0.70271	-224.0299322791257	231.11190242609823	-90.833	-0.45454387512436256	0.5224118211592534	-0.50671	-224.0299322791257	231.11190242609823	-90.833	-0.5684172541299033	0.6367044485535898	-0.5210655144984075	-0.3590396101514251	0.4217679178096891	0.8325877622501978	3.1905	22.086	0.0	0.0	0.0
