# Supplementary material for: Direct evidence of substorm-related impulsive injections of electrons at Mercury
Source: Nat Commun. 2023 Jul 18;14:4019. doi: 10.1038/s41467-023-39565-4 (PMC10354196; doi:10.1038/s41467-023-39565-4)
Supplement: Supplementary file 3 — SourceDatafile [file 41467_2023_39565_MOESM3_ESM.zip › SourceDataFile/FieldLinetracing/Final_KT17tracing_001227.txt]

2021-10-01T23:35:27.000000	-0.31243	-0.45296	0.60787	317.95	426.42	-203.98	-0.36557703949720544	-0.4112647501214499	0.60787	367.8034944430366	384.2483680843565	-203.98	-0.36557703949720544	-0.4112647501214499	0.8038700000000001	367.8034944430366	384.2483680843565	-203.98	-0.6093442389903598	-0.6477259879832306	-0.45732990597642675	-0.39573506207326553	-0.4433657882940173	0.8042515392688367	2.3017	2.9266	0.0	0.0	0.0
2021-10-01T23:35:27.000000	-0.33148	-0.47834	0.61937	290.25	384.02	-164.73	-0.38759330942376524	-0.4341193067463521	0.61937	335.1169406111155	345.5619467120852	-164.73	-0.38759330942376524	-0.4341193067463521	0.8153699999999999	335.1169406111155	345.5619467120852	-164.73	-0.6093442389903598	-0.6477259879832306	-0.45732990597642675	-0.39573506207326553	-0.4433657882940173	0.8042515392688367	2.3017	2.9266	0.0	0.0	0.0
2021-10-01T23:35:27.000000	-0.35094	-0.5039	0.62972	266.07	347.01	-132.01	-0.4100385453443164	-0.4571022696639308	0.62972	306.5843004487853	311.79360435764056	-132.01	-0.4100385453443164	-0.4571022696639308	0.82572	306.5843004487853	311.79360435764056	-132.01	-0.6093442389903598	-0.6477259879832306	-0.45732990597642675	-0.39573506207326553	-0.4433657882940173	0.8042515392688367	2.3017	2.9266	0.0	0.0	0.0
2021-10-01T23:35:27.000000	-0.37079	-0.5296	0.63888	244.85	314.56	-104.63	-0.4328879967563094	-0.48017639088600494	0.63888	281.54809363371817	282.18821214079634	-104.63	-0.4328879967563094	-0.48017639088600494	0.8348800000000001	281.54809363371817	282.18821214079634	-104.63	-0.6093442389903598	-0.6477259879832306	-0.45732990597642675	-0.39573506207326553	-0.4433657882940173	0.8042515392688367	2.3017	2.9266	0.0	0.0	0.0
2021-10-01T23:35:27.000000	-0.39103	-0.5554	0.64685	226.12	285.98	-81.643	-0.45613676245297685	-0.5033019718210098	0.64685	259.4573158982924	256.11855853657636	-81.643	-0.45613676245297685	-0.5033019718210098	0.8428500000000001	259.4573158982924	256.11855853657636	-81.643	-0.6093442389903598	-0.6477259879832306	-0.45732990597642675	-0.39573506207326553	-0.4433657882940173	0.8042515392688367	2.3017	2.9266	0.0	0.0	0.0
2021-10-01T23:35:27.000000	-0.41164	-0.58125	0.65363	209.53	260.69	-62.289	-0.47975886663007733	-0.526431839832873	0.65363	239.89353706819065	233.05189952650596	-62.289	-0.47975886663007733	-0.526431839832873	0.8496300000000001	239.89353706819065	233.05189952650596	-62.289	-0.6093442389903598	-0.6477259879832306	-0.45732990597642675	-0.39573506207326553	-0.4433657882940173	0.8042515392688367	2.3017	2.9266	0.0	0.0	0.0
2021-10-01T23:35:27.000000	-0.4326	-0.60711	0.65921	194.75	238.22	-45.962	-0.503729558785061	-0.5495287469334137	0.65921	222.47165458348815	212.56221161552946	-45.962	-0.503729558785061	-0.5495287469334137	0.85521	222.47165458348815	212.56221161552946	-45.962	-0.6093442389903598	-0.6477259879832306	-0.45732990597642675	-0.39573506207326553	-0.4433657882940173	0.8042515392688367	2.3017	2.9266	0.0	0.0	0.0
2021-10-01T23:35:27.000000	-0.45389	-0.63293	0.6636	181.52	218.19	-32.17	-0.5280228631136866	-0.572545520486559	0.6636	206.8870661347246	194.3042160277694	-32.17	-0.5280228631136866	-0.572545520486559	0.8595999999999999	206.8870661347246	194.3042160277694	-32.17	-0.6093442389903598	-0.6477259879832306	-0.45732990597642675	-0.39573506207326553	-0.4433657882940173	0.8042515392688367	2.3017	2.9266	0.0	0.0	0.0
2021-10-01T23:35:27.000000	-0.47549	-0.65866	0.66682	169.64	200.27	-20.51	-0.5526128038117125	-0.5954349878562375	0.66682	192.90084380824612	177.9749054166531	-20.51	-0.5526128038117125	-0.5954349878562375	0.8628199999999999	192.90084380824612	177.9749054166531	-20.51	-0.6093442389903598	-0.6477259879832306	-0.45732990597642675	-0.39573506207326553	-0.4433657882940173	0.8042515392688367	2.3017	2.9266	0.0	0.0	0.0
2021-10-01T23:35:27.000000	-0.49738	-0.68426	0.66887	158.92	184.18	-10.654	-0.5774746303765891	-0.6181599010542674	0.66887	180.29011084674914	163.31967037337205	-10.654	-0.5774746303765891	-0.6181599010542674	0.86487	180.29011084674914	163.31967037337205	-10.654	-0.6093442389903598	-0.6477259879832306	-0.45732990597642675	-0.39573506207326553	-0.4433657882940173	0.8042515392688367	2.3017	2.9266	0.0	0.0	0.0
2021-10-01T23:35:27.000000	-0.51953	-0.7097	0.66978	149.21	169.7	-2.3311	-0.6025748929595673	-0.6406941620420511	0.66978	168.8790408946457	150.1385481696975	-2.3311	-0.6025748929595673	-0.6406941620420511	0.86578	168.8790408946457	150.1385481696975	-2.3311	-0.6093442389903598	-0.6477259879832306	-0.45732990597642675	-0.39573506207326553	-0.4433657882940173	0.8042515392688367	2.3017	2.9266	0.0	0.0	0.0
2021-10-01T23:35:27.000000	-0.54194	-0.73494	0.66957	140.39	156.62	4.6832	-0.6279086903538798	-0.6629980722280235	0.66957	158.52280684171322	138.23782482021653	4.6832	-0.6279086903538798	-0.6629980722280235	0.86557	158.52280684171322	138.23782482021653	4.6832	-0.6093442389903598	-0.6477259879832306	-0.45732990597642675	-0.39573506207326553	-0.4433657882940173	0.8042515392688367	2.3017	2.9266	0.0	0.0	0.0
2021-10-01T23:35:27.000000	-0.56457	-0.75994	0.66829	132.35	144.78	10.576	-0.6534314227611946	-0.6850368342273874	0.66829	149.0926327340795	127.4721842772802	10.576	-0.6534314227611946	-0.6850368342273874	0.86429	149.0926327340795	127.4721842772802	10.576	-0.6093442389903598	-0.6477259879832306	-0.45732990597642675	-0.39573506207326553	-0.4433657882940173	0.8042515392688367	2.3017	2.9266	0.0	0.0	0.0
2021-10-01T23:35:27.000000	-0.58741	-0.78468	0.66595	125.0	134.04	15.504	-0.6791307149302368	-0.706791824046052	0.66595	140.4820425170383	117.71370918563834	15.504	-0.6791307149302368	-0.706791824046052	0.86195	140.4820425170383	117.71370918563834	15.504	-0.6093442389903598	-0.6477259879832306	-0.45732990597642675	-0.39573506207326553	-0.4433657882940173	0.8042515392688367	2.3017	2.9266	0.0	0.0	0.0
2021-10-01T23:35:27.000000	-0.61044	-0.80912	0.66261	118.25	124.28	19.599	-0.7049818163584567	-0.7282257936958365	0.66261	132.58701073926707	108.85433148582318	19.599	-0.7049818163584567	-0.7282257936958365	0.8586100000000001	132.58701073926707	108.85433148582318	19.599	-0.6093442389903598	-0.6477259879832306	-0.45732990597642675	-0.39573506207326553	-0.4433657882940173	0.8042515392688367	2.3017	2.9266	0.0	0.0	0.0
2021-10-01T23:35:27.000000	-0.63363	-0.83325	0.65831	112.05	115.38	22.973	-0.7309537278004892	-0.749332494433925	0.65831	125.34321054100798	100.78108191159957	22.973	-0.7309537278004892	-0.749332494433925	0.8543099999999999	125.34321054100798	100.78108191159957	22.973	-0.6093442389903598	-0.6477259879832306	-0.45732990597642675	-0.39573506207326553	-0.4433657882940173	0.8042515392688367	2.3017	2.9266	0.0	0.0	0.0
2021-10-01T23:35:27.000000	-0.65698	-0.85705	0.65308	106.34	107.27	25.72	-0.7570439986529504	-0.7700920769645352	0.65308	118.68251692307113	93.43183973788021	25.72	-0.7570439986529504	-0.7700920769645352	0.8490800000000001	118.68251692307113	93.43183973788021	25.72	-0.6093442389903598	-0.6477259879832306	-0.45732990597642675	-0.39573506207326553	-0.4433657882940173	0.8042515392688367	2.3017	2.9266	0.0	0.0	0.0
2021-10-01T23:35:27.000000	-0.68048	-0.88051	0.64699	101.07	99.861	27.922	-0.7832414789662572	-0.7904958419414678	0.64699	112.54440146094336	86.72440210689265	27.922	-0.7832414789662572	-0.7904958419414678	0.8429899999999999	112.54440146094336	86.72440210689265	27.922	-0.6093442389903598	-0.6477259879832306	-0.45732990597642675	-0.39573506207326553	-0.4433657882940173	0.8042515392688367	2.3017	2.9266	0.0	0.0	0.0
2021-10-01T23:35:27.000000	-0.7041	-0.9036	0.64008	96.201	93.085	29.65	-0.8095127188916607	-0.8105176913261245	0.64008	106.88182597634464	80.59606008957493	29.65	-0.8095127188916607	-0.8105176913261245	0.8360799999999999	106.88182597634464	80.59606008957493	29.65	-0.6093442389903598	-0.6477259879832306	-0.45732990597642675	-0.39573506207326553	-0.4433657882940173	0.8042515392688367	2.3017	2.9266	0.0	0.0	0.0
2021-10-01T23:35:27.000000	-0.72783	-0.92633	0.63241	91.692	86.884	30.963	-0.8358490190829617	-0.8301687750680886	0.63241	101.64699266310853	74.9942744650947	30.963	-0.8358490190829617	-0.8301687750680886	0.8284100000000001	101.64699266310853	74.9942744650947	30.963	-0.6093442389903598	-0.6477259879832306	-0.45732990597642675	-0.39573506207326553	-0.4433657882940173	0.8042515392688367	2.3017	2.9266	0.0	0.0	0.0
2021-10-01T23:35:27.000000	-0.75168	-0.94869	0.62403	87.515	81.205	31.916	-0.8622590788863593	-0.8494379432177768	0.62403	96.80561840817306	69.86987544436576	31.916	-0.8622590788863593	-0.8494379432177768	0.82003	96.80561840817306	69.86987544436576	31.916	-0.6093442389903598	-0.6477259879832306	-0.45732990597642675	-0.39573506207326553	-0.4433657882940173	0.8042515392688367	2.3017	2.9266	0.0	0.0	0.0
2021-10-01T23:35:27.000000	-0.77563	-0.97069	0.615	83.645	76.005	32.554	-0.8887242743077631	-0.8683375710264641	0.615	92.32762279453536	65.18325029568555	32.554	-0.8887242743077631	-0.8683375710264641	0.8109999999999999	92.32762279453536	65.18325029568555	32.554	-0.6093442389903598	-0.6477259879832306	-0.45732990597642675	-0.39573506207326553	-0.4433657882940173	0.8042515392688367	2.3017	2.9266	0.0	0.0	0.0
2021-10-01T23:35:27.000000	-0.79969	-0.99232	0.60537	80.057	71.243	32.922	-0.9152533046933724	-0.8868565085445675	0.60537	88.18317046553103	60.896771216929835	32.922	-0.9152533046933724	-0.8868565085445675	0.8013699999999999	88.18317046553103	60.896771216929835	32.922	-0.6093442389903598	-0.6477259879832306	-0.45732990597642675	-0.39573506207326553	-0.4433657882940173	0.8042515392688367	2.3017	2.9266	0.0	0.0	0.0
2021-10-01T23:35:27.000000	-0.82384	-1.0136	0.5952	76.732	66.882	33.056	-0.9418287713507886	-0.9050170556712531	0.5952	84.34887097390705	56.976045084115654	33.056	-0.9418287713507886	-0.9050170556712531	0.7911999999999999	84.34887097390705	56.976045084115654	33.056	-0.6093442389903598	-0.6477259879832306	-0.45732990597642675	-0.39573506207326553	-0.4433657882940173	0.8042515392688367	2.3017	2.9266	0.0	0.0	0.0
2021-10-01T23:35:27.000000	-0.84808	-1.0345	0.58454	73.651	62.893	32.991	-0.968446998374936	-0.9227894384628471	0.58454	80.80231411376388	53.39461849157303	32.991	-0.968446998374936	-0.9227894384628471	0.78054	80.80231411376388	53.39461849157303	32.991	-0.6093442389903598	-0.6477259879832306	-0.45732990597642675	-0.39573506207326553	-0.4433657882940173	0.8042515392688367	2.3017	2.9266	0.0	0.0	0.0
2021-10-01T23:35:27.000000	-0.87243	-1.0551	0.57345	70.799	59.245	32.759	-0.9951376374751317	-0.9402506034990954	0.57345	77.52481447802009	50.12356298337704	32.759	-0.9951376374751317	-0.9402506034990954	0.76945	77.52481447802009	50.12356298337704	32.759	-0.6093442389903598	-0.6477259879832306	-0.45732990597642675	-0.39573506207326553	-0.4433657882940173	0.8042515392688367	2.3017	2.9266	0.0	0.0	0.0
2021-10-01T23:35:27.000000	-0.89687	-1.0753	0.56198	68.159	55.913	32.39	-1.021868586338675	-0.95730375490447	0.56198	74.4964369110311	47.14014995267583	32.39	-1.021868586338675	-0.95730375490447	0.7579800000000001	74.4964369110311	47.14014995267583	32.39	-0.6093442389903598	-0.6477259879832306	-0.45732990597642675	-0.39573506207326553	-0.4433657882940173	0.8042515392688367	2.3017	2.9266	0.0	0.0	0.0
2021-10-01T23:35:27.000000	-0.92141	-1.0953	0.55019	65.72	52.873	31.912	-1.0486742756472938	-0.9741461603351026	0.55019	71.7033235760562	44.42190807639155	31.912	-1.0486742756472938	-0.9741461603351026	0.7461899999999999	71.7033235760562	44.42190807639155	31.912	-0.6093442389903598	-0.6477259879832306	-0.45732990597642675	-0.39573506207326553	-0.4433657882940173	0.8042515392688367	2.3017	2.9266	0.0	0.0	0.0
2021-10-01T23:35:27.000000	-0.94606	-1.1149	0.53811	63.465	50.102	31.35	-1.0755401240150428	-0.9905781015314776	0.53811	69.12578437778923	41.94809367725058	31.35	-1.0755401240150428	-0.9905781015314776	0.73411	69.12578437778923	41.94809367725058	31.35	-0.6093442389903598	-0.6477259879832306	-0.45732990597642675	-0.39573506207326553	-0.4433657882940173	0.8042515392688367	2.3017	2.9266	0.0	0.0	0.0
2021-10-01T23:35:27.000000	-0.97081	-1.1343	0.5258	61.384	47.578	30.731	-1.1024807128278669	-1.006799296753111	0.5258	66.75119900461694	39.69809783158415	30.731	-1.1024807128278669	-1.006799296753111	0.7218	66.75119900461694	39.69809783158415	30.731	-0.6093442389903598	-0.6477259879832306	-0.45732990597642675	-0.39573506207326553	-0.4433657882940173	0.8042515392688367	2.3017	2.9266	0.0	0.0	0.0
2021-10-01T23:35:27.000000	-0.99567	-1.1534	0.51329	59.461	45.282	30.075	-1.1294937137167393	-1.0227092742193982	0.51329	64.561359946699	37.655024191105895	30.075	-1.1294937137167393	-1.0227092742193982	0.70929	64.561359946699	37.655024191105895	30.075	-0.6093442389903598	-0.6477259879832306	-0.45732990597642675	-0.39573506207326553	-0.4433657882940173	0.8042515392688367	2.3017	2.9266	0.0	0.0	0.0
2021-10-01T23:35:27.000000	-1.0206	-1.1722	0.50061	57.684	43.192	29.405	-1.1565394280900951	-1.0383129351371072	0.50061	62.541661962843946	35.79850889248543	29.405	-1.1565394280900951	-1.0383129351371072	0.69661	62.541661962843946	35.79850889248543	29.405	-0.6093442389903598	-0.6477259879832306	-0.45732990597642675	-0.39573506207326553	-0.4433657882940173	0.8042515392688367	2.3017	2.9266	0.0	0.0	0.0
2021-10-01T23:35:27.000000	-1.0457	-1.1908	0.48779	56.038	41.29	28.74	-1.1837293554437651	-1.0536972729682321	0.48779	60.67501253816973	34.11252552205634	28.74	-1.1837293554437651	-1.0536972729682321	0.68379	60.67501253816973	34.11252552205634	28.74	-0.6093442389903598	-0.6477259879832306	-0.45732990597642675	-0.39573506207326553	-0.4433657882940173	0.8042515392688367	2.3017	2.9266	0.0	0.0	0.0
2021-10-01T23:35:27.000000	-1.0709	-1.2092	0.47485	54.508	39.555	28.095	-1.2109940232425098	-1.0688708648246144	0.47485	58.94395156728676	32.578070271784874	28.095	-1.2109940232425098	-1.0688708648246144	0.67085	58.94395156728676	32.578070271784874	28.095	-0.6093442389903598	-0.6477259879832306	-0.45732990597642675	-0.39573506207326553	-0.4433657882940173	0.8042515392688367	2.3017	2.9266	0.0	0.0	0.0
2021-10-01T23:35:27.000000	-1.0961	-1.2274	0.46181	53.081	37.97	27.486	-1.2382341850074186	-1.0838459637231732	0.46181	57.33349399506035	31.179864132455393	27.486	-1.2382341850074186	-1.0838459637231732	0.65781	57.33349399506035	31.179864132455393	27.486	-0.6093442389903598	-0.6477259879832306	-0.45732990597642675	-0.39573506207326553	-0.4433657882940173	0.8042515392688367	2.3017	2.9266	0.0	0.0	0.0
2021-10-01T23:35:27.000000	-1.1214	-1.2454	0.44866	51.74	36.515	26.922	-1.2655490872174024	-1.09861031664699	0.44866	55.824317316691875	29.900140821161635	26.922	-1.2655490872174024	-1.09861031664699	0.64466	55.824317316691875	29.900140821161635	26.922	-0.6093442389903598	-0.6477259879832306	-0.45732990597642675	-0.39573506207326553	-0.4433657882940173	0.8042515392688367	2.3017	2.9266	0.0	0.0	0.0
2021-10-01T23:35:27.000000	-1.1469	-1.2632	0.4354	50.471	35.174	26.411	-1.2930379763513735	-1.1131516705791467	0.4354	54.400566542426716	28.724736323646244	26.411	-1.2930379763513735	-1.1131516705791467	0.6314	54.400566542426716	28.724736323646244	26.411	-0.6093442389903598	-0.6477259879832306	-0.45732990597642675	-0.39573506207326553	-0.4433657882940173	0.8042515392688367	2.3017	2.9266	0.0	0.0	0.0
2021-10-01T23:35:27.000000	-1.1723	-1.2809	0.42202	49.259	33.93	25.959	-1.3204153659895144	-1.1276060310493095	0.42202	53.04527168755203	27.638616691031952	25.959	-1.3204153659895144	-1.1276060310493095	0.61802	53.04527168755203	27.638616691031952	25.959	-0.6093442389903598	-0.6477259879832306	-0.45732990597642675	-0.39573506207326553	-0.4433657882940173	0.8042515392688367	2.3017	2.9266	0.0	0.0	0.0
2021-10-01T23:35:27.000000	-1.1978	-1.2984	0.40852	48.089	32.767	25.568	-1.3478674960727306	-1.1418496455447305	0.40852	51.74158529752411	26.627740439230603	25.568	-1.3478674960727306	-1.1418496455447305	0.60452	51.74158529752411	26.627740439230603	25.568	-0.6093442389903598	-0.6477259879832306	-0.45732990597642675	-0.39573506207326553	-0.4433657882940173	0.8042515392688367	2.3017	2.9266	0.0	0.0	0.0
2021-10-01T23:35:27.000000	-1.2234	-1.3157	0.39486	46.949	31.67	25.238	-1.3753943666010224	-1.1558825140654099	0.39486	50.47575984233578	25.678690958435602	25.238	-1.3753943666010224	-1.1558825140654099	0.5908599999999999	50.47575984233578	25.678690958435602	25.238	-0.6093442389903598	-0.6477259879832306	-0.45732990597642675	-0.39573506207326553	-0.4433657882940173	0.8042515392688367	2.3017	2.9266	0.0	0.0	0.0
2021-10-01T23:35:27.000000	-1.249	-1.3329	0.38103	45.824	30.628	24.966	-1.402908984112396	-1.1698161361071768	0.38103	49.231560518289264	24.782389088504374	24.966	-1.402908984112396	-1.1698161361071768	0.5770299999999999	49.231560518289264	24.782389088504374	24.966	-0.6093442389903598	-0.6477259879832306	-0.45732990597642675	-0.39573506207326553	-0.4433657882940173	0.8042515392688367	2.3017	2.9266	0.0	0.0	0.0
2021-10-01T23:35:27.000000	-1.2745	-1.3499	0.367	44.703	29.626	24.749	-1.430299849111021	-1.1835635182080388	0.367	47.996232260166536	23.925295689461166	24.749	-1.430299849111021	-1.1835635182080388	0.563	47.996232260166536	23.925295689461166	24.749	-0.6093442389903598	-0.6477259879832306	-0.45732990597642675	-0.39573506207326553	-0.4433657882940173	0.8042515392688367	2.3017	2.9266	0.0	0.0	0.0
2021-10-01T23:35:27.000000	-1.3	-1.3667	0.35274	43.573	28.655	24.582	-1.4576662080758096	-1.1971124073510768	0.35274	46.75577025418639	23.10007147040327	24.582	-1.4576662080758096	-1.1971124073510768	0.54874	46.75577025418639	23.10007147040327	24.582	-0.6093442389903598	-0.6477259879832306	-0.45732990597642675	-0.39573506207326553	-0.4433657882940173	0.8042515392688367	2.3017	2.9266	0.0	0.0	0.0
2021-10-01T23:35:27.000000	-1.3255	-1.3834	0.33821	42.424	27.705	24.458	-1.4850203140236797	-1.2105620500152028	0.33821	45.49902455076582	22.298017085131335	24.458	-1.4850203140236797	-1.2105620500152028	0.5342100000000001	45.49902455076582	22.298017085131335	24.458	-0.6093442389903598	-0.6477259879832306	-0.45732990597642675	-0.39573506207326553	-0.4433657882940173	0.8042515392688367	2.3017	2.9266	0.0	0.0	0.0
2021-10-01T23:35:27.000000	-1.3509	-1.3999	0.32338	41.243	26.764	24.373	-1.512250667458802	-1.2238254527384236	0.32338	44.211622745616104	21.508815848375306	24.373	-1.512250667458802	-1.2238254527384236	0.51938	44.211622745616104	21.508815848375306	24.373	-0.6093442389903598	-0.6477259879832306	-0.45732990597642675	-0.39573506207326553	-0.4433657882940173	0.8042515392688367	2.3017	2.9266	0.0	0.0	0.0
2021-10-01T23:35:27.000000	-1.3762	-1.4163	0.30822	40.02	25.825	24.32	-1.539369521398094	-1.2370018619996506	0.30822	42.88278247966178	20.72674580830318	24.32	-1.539369521398094	-1.2370018619996506	0.50422	42.88278247966178	20.72674580830318	24.32	-0.6093442389903598	-0.6477259879832306	-0.45732990597642675	-0.39573506207326553	-0.4433657882940173	0.8042515392688367	2.3017	2.9266	0.0	0.0	0.0
2021-10-01T23:35:27.000000	-1.4014	-1.4325	0.29267	38.742	24.878	24.293	-1.5663646228246373	-1.2499920313199726	0.29267	41.49837640895245	19.94347520922314	24.293	-1.5663646228246373	-1.2499920313199726	0.48867	41.49837640895245	19.94347520922314	24.293	-0.6093442389903598	-0.6477259879832306	-0.45732990597642675	-0.39573506207326553	-0.4433657882940173	0.8042515392688367	2.3017	2.9266	0.0	0.0	0.0
2021-10-01T23:35:27.000000	-1.4265	-1.4486	0.2767	37.395	23.911	24.287	-1.593248224755351	-1.2628952071783006	0.2767	40.04303966441032	19.148809896034322	24.287	-1.593248224755351	-1.2628952071783006	0.4727	40.04303966441032	19.148809896034322	24.287	-0.6093442389903598	-0.6477259879832306	-0.45732990597642675	-0.39573506207326553	-0.4433657882940173	0.8042515392688367	2.3017	2.9266	0.0	0.0	0.0
2021-10-01T23:35:27.000000	-1.4513	-1.4644	0.26025	35.962	22.915	24.298	-1.619797328198574	-1.2755374026506479	0.26025	38.49879757309769	18.335900698510756	24.298	-1.619797328198574	-1.2755374026506479	0.45625	38.49879757309769	18.335900698510756	24.298	-0.6093442389903598	-0.6477259879832306	-0.45732990597642675	-0.39573506207326553	-0.4433657882940173	0.8042515392688367	2.3017	2.9266	0.0	0.0	0.0
2021-10-01T23:35:27.000000	-1.4759	-1.4801	0.24326	34.425	21.874	24.321	-1.6461356856670553	-1.2881048576779197	0.24326	36.84582528610352	17.49107372307184	24.321	-1.6461356856670553	-1.2881048576779197	0.43926	36.84582528610352	17.49107372307184	24.321	-0.6093442389903598	-0.6477259879832306	-0.45732990597642675	-0.39573506207326553	-0.4433657882940173	0.8042515392688367	2.3017	2.9266	0.0	0.0	0.0
2021-10-01T23:35:27.000000	-1.5002	-1.4955	0.22565	32.758	20.773	24.352	-1.672139544648046	-1.3004113323192108	0.22565	35.05648076637299	16.60262778227953	24.352	-1.672139544648046	-1.3004113323192108	0.42164999999999997	35.05648076637299	16.60262778227953	24.352	-0.6093442389903598	-0.6477259879832306	-0.45732990597642675	-0.39573506207326553	-0.4433657882940173	0.8042515392688367	2.3017	2.9266	0.0	0.0	0.0
2021-10-01T23:35:27.000000	-1.5242	-1.5107	0.20734	30.93	19.589	24.39	-1.6978211581584648	-1.312556073053433	0.20734	33.09717941155223	15.651534621228766	24.39	-1.6978211581584648	-1.312556073053433	0.40334000000000003	33.09717941155223	15.651534621228766	24.39	-0.6093442389903598	-0.6477259879832306	-0.45732990597642675	-0.39573506207326553	-0.4433657882940173	0.8042515392688367	2.3017	2.9266	0.0	0.0	0.0
2021-10-01T23:35:27.000000	-1.5476	-1.5256	0.18818	28.899	18.294	24.431	-1.722870533744658	-1.324476592452429	0.18818	30.92280685576116	14.61515149292989	24.431	-1.722870533744658	-1.324476592452429	0.38417999999999997	30.92280685576116	14.61515149292989	24.431	-0.6093442389903598	-0.6477259879832306	-0.45732990597642675	-0.39573506207326553	-0.4433657882940173	0.8042515392688367	2.3017	2.9266	0.0	0.0	0.0
2021-10-01T23:35:27.000000	-1.5705	-1.54	0.16804	26.611	16.851	24.474	-1.7473624118517002	-1.3359621445414571	0.16804	28.475236384127605	13.463373829321363	24.474	-1.7473624118517002	-1.3359621445414571	0.36404000000000003	28.475236384127605	13.463373829321363	24.474	-0.6093442389903598	-0.6477259879832306	-0.45732990597642675	-0.39573506207326553	-0.4433657882940173	0.8042515392688367	2.3017	2.9266	0.0	0.0	0.0
2021-10-01T23:35:27.000000	-1.5926	-1.554	0.14668	23.991	15.209	24.517	-1.7710113060597747	-1.3471487348501836	0.14668	25.67378409883938	12.154775688846836	24.517	-1.7710113060597747	-1.3471487348501836	0.34268	25.67378409883938	12.154775688846836	24.517	-0.6093442389903598	-0.6477259879832306	-0.45732990597642675	-0.39573506207326553	-0.4433657882940173	0.8042515392688367	2.3017	2.9266	0.0	0.0	0.0
2021-10-01T23:35:27.000000	-1.6135	-1.5673	0.12382	20.938	13.298	24.558	-1.7933834714024792	-1.3577876360095462	0.12382	22.40963394435274	10.632260083355439	24.558	-1.7933834714024792	-1.3577876360095462	0.31982	22.40963394435274	10.632260083355439	24.558	-0.6093442389903598	-0.6477259879832306	-0.45732990597642675	-0.39573506207326553	-0.4433657882940173	0.8042515392688367	2.3017	2.9266	0.0	0.0	0.0
2021-10-01T23:35:27.000000	-1.6329	-1.5796	0.099037	17.315	11.024	24.594	-1.8141444093923236	-1.367617867633564	0.099037	18.535300408655292	8.819321955848029	24.594	-1.8141444093923236	-1.367617867633564	0.295037	18.535300408655292	8.819321955848029	24.594	-0.6093442389903598	-0.6477259879832306	-0.45732990597642675	-0.39573506207326553	-0.4433657882940173	0.8042515392688367	2.3017	2.9266	0.0	0.0	0.0
2021-10-01T23:35:27.000000	-1.6496	-1.5903	0.071811	12.955	8.2702	24.624	-1.8320296441808557	-1.376190987051785	0.071811	13.870730348203713	6.620503957209035	24.624	-1.8320296441808557	-1.376190987051785	0.267811	13.870730348203713	6.620503957209035	24.624	-0.6093442389903598	-0.6477259879832306	-0.45732990597642675	-0.39573506207326553	-0.4433657882940173	0.8042515392688367	2.3017	2.9266	0.0	0.0	0.0
2021-10-01T23:35:27.000000	-1.6623	-1.5984	0.041668	7.7095	4.9338	24.645	-1.8456264413730397	-1.3826738186950276	0.041668	8.255946640421952	3.951976437240671	24.645	-1.8456264413730397	-1.3826738186950276	0.237668	8.255946640421952	3.951976437240671	24.645	-0.6093442389903598	-0.6477259879832306	-0.45732990597642675	-0.39573506207326553	-0.4433657882940173	0.8042515392688367	2.3017	2.9266	0.0	0.0	0.0
2021-10-01T23:35:27.000000	-1.6686	-1.6024	0.008857	1.6603	1.0639	24.654	-1.8523690902212162	-1.385871737785652	0.008857	1.778149136366763	0.8524464492495323	24.654	-1.8523690902212162	-1.385871737785652	0.204857	1.778149136366763	0.8524464492495323	24.654	-0.6093442389903598	-0.6477259879832306	-0.45732990597642675	-0.39573506207326553	-0.4433657882940173	0.8042515392688367	2.3017	2.9266	0.0	0.0	0.0
2021-10-01T23:35:27.000000	-1.6666	-1.6011	-0.024683	-4.6073	-2.9512	24.651	-1.850224871423042	-1.3848265938981628	-0.024683	-4.934194058197214	-2.3644288371721642	24.651	-1.850224871423042	-1.3848265938981628	0.171317	-4.934194058197214	-2.3644288371721642	24.651	-0.6093442389903598	-0.6477259879832306	-0.45732990597642675	-0.39573506207326553	-0.4433657882940173	0.8042515392688367	2.3017	2.9266	0.0	0.0	0.0
2021-10-01T23:35:27.000000	-1.6569	-1.595	-0.056352	-10.313	-6.593	24.636	-1.839850528936579	-1.3799611013256097	-0.056352	-11.043130775599659	-5.2796667198795495	24.636	-1.839850528936579	-1.3799611013256097	0.139648	-11.043130775599659	-5.2796667198795495	24.636	-0.6093442389903598	-0.6477259879832306	-0.45732990597642675	-0.39573506207326553	-0.4433657882940173	0.8042515392688367	2.3017	2.9266	0.0	0.0	0.0
2021-10-01T23:35:27.000000	-1.6421	-1.5855	-0.085072	-15.128	-9.6447	24.611	-1.8239980134503908	-1.3723461323328845	-0.085072	-16.195774052499633	-7.7183887522189245	24.611	-1.8239980134503908	-1.3723461323328845	0.11092800000000001	-16.195774052499633	-7.7183887522189245	24.611	-0.6093442389903598	-0.6477259879832306	-0.45732990597642675	-0.39573506207326553	-0.4433657882940173	0.8042515392688367	2.3017	2.9266	0.0	0.0	0.0
2021-10-01T23:35:27.000000	-1.6239	-1.5739	-0.11107	-19.116	-12.155	24.577	-1.8045138043259163	-1.3630635898582308	-0.11107	-20.461311115203173	-9.721122797643437	24.577	-1.8045138043259163	-1.3630635898582308	0.08493	-20.461311115203173	-9.721122797643437	24.577	-0.6093442389903598	-0.6477259879832306	-0.45732990597642675	-0.39573506207326553	-0.4433657882940173	0.8042515392688367	2.3017	2.9266	0.0	0.0	0.0
2021-10-01T23:35:27.000000	-1.6038	-1.5611	-0.13488	-22.449	-14.244	24.539	-1.782996875899098	-1.3528228969580813	-0.13488	-24.02516178075749	-11.38598868822684	24.539	-1.782996875899098	-1.3528228969580813	0.06112000000000001	-24.02516178075749	-11.38598868822684	24.539	-0.6093442389903598	-0.6477259879832306	-0.45732990597642675	-0.39573506207326553	-0.4433657882940173	0.8042515392688367	2.3017	2.9266	0.0	0.0	0.0
2021-10-01T23:35:27.000000	-1.5822	-1.5475	-0.15699	-25.282	-16.017	24.497	-1.7598932261532558	-1.341972027480411	-0.15699	-27.054060518290868	-12.798500790040025	24.497	-1.7598932261532558	-1.341972027480411	0.03901000000000002	-27.054060518290868	-12.798500790040025	24.497	-0.6093442389903598	-0.6477259879832306	-0.45732990597642675	-0.39573506207326553	-0.4433657882940173	0.8042515392688367	2.3017	2.9266	0.0	0.0	0.0
2021-10-01T23:35:27.000000	-1.5597	-1.5332	-0.17774	-27.733	-17.558	24.454	-1.735810586978779	-1.3305367098026215	-0.17774	-29.675410707130627	-14.027567585405421	24.454	-1.735810586978779	-1.3305367098026215	0.01826	-29.675410707130627	-14.027567585405421	24.454	-0.6093442389903598	-0.6477259879832306	-0.45732990597642675	-0.39573506207326553	-0.4433657882940173	0.8042515392688367	2.3017	2.9266	0.0	0.0	0.0
2021-10-01T23:35:27.000000	-1.5366	-1.5185	-0.19739	-29.891	-18.925	24.412	-1.711083456863158	-1.3187779243106945	-0.19739	-31.984648463320898	-15.11984684703466	24.412	-1.711083456863158	-1.3187779243106945	-0.0013900000000000023	-31.984648463320898	-15.11984684703466	24.412	-0.6093442389903598	-0.6477259879832306	-0.45732990597642675	-0.39573506207326553	-0.4433657882940173	0.8042515392688367	2.3017	2.9266	0.0	0.0	0.0
2021-10-01T23:35:27.000000	-1.5128	-1.5035	-0.21613	-31.82	-20.163	24.372	-1.6856248423443994	-1.30680717050046	-0.21613	-34.05080539097848	-16.112157559610395	24.372	-1.6856248423443994	-1.30680717050046	-0.02012999999999998	-34.05080539097848	-16.112157559610395	24.372	-0.6093442389903598	-0.6477259879832306	-0.45732990597642675	-0.39573506207326553	-0.4433657882940173	0.8042515392688367	2.3017	2.9266	0.0	0.0	0.0
2021-10-01T23:35:27.000000	-1.4887	-1.4882	-0.23409	-33.567	-21.305	24.336	-1.6598317293381506	-1.294575436304244	-0.23409	-35.92457083077498	-17.03149214322196	24.336	-1.6598317293381506	-1.294575436304244	-0.038089999999999985	-35.92457083077498	-17.03149214322196	24.336	-0.6093442389903598	-0.6477259879832306	-0.45732990597642675	-0.39573506207326553	-0.4433657882940173	0.8042515392688367	2.3017	2.9266	0.0	0.0	0.0
2021-10-01T23:35:27.000000	-1.4643	-1.4727	-0.2514	-35.169	-22.375	24.308	-1.6337163708613294	-1.2821819682009592	-0.2514	-37.64560670396814	-17.897136136548458	24.308	-1.6337163708613294	-1.2821819682009592	-0.055400000000000005	-37.64560670396814	-17.897136136548458	24.308	-0.6093442389903598	-0.6477259879832306	-0.45732990597642675	-0.39573506207326553	-0.4433657882940173	0.8042515392688367	2.3017	2.9266	0.0	0.0	0.0
2021-10-01T23:35:27.000000	-1.4395	-1.4569	-0.26812	-36.654	-23.392	24.291	-1.6071672674181066	-1.2695397727286122	-0.26812	-39.24403009786777	-18.724515525846023	24.291	-1.6071672674181066	-1.2695397727286122	-0.07212000000000002	-39.24403009786777	-18.724515525846023	24.291	-0.6093442389903598	-0.6477259879832306	-0.45732990597642675	-0.39573506207326553	-0.4433657882940173	0.8042515392688367	2.3017	2.9266	0.0	0.0	0.0
2021-10-01T23:35:27.000000	-1.4146	-1.441	-0.28434	-38.044	-24.373	24.287	-1.5805066644790533	-1.2568105837942714	-0.28434	-40.743758250710556	-19.527806548807654	24.287	-1.5805066644790533	-1.2568105837942714	-0.08833999999999997	-40.743758250710556	-19.527806548807654	24.287	-0.6093442389903598	-0.6477259879832306	-0.45732990597642675	-0.39573506207326553	-0.4433657882940173	0.8042515392688367	2.3017	2.9266	0.0	0.0	0.0
2021-10-01T23:35:27.000000	-1.3895	-1.4249	-0.3001	-39.356	-25.329	24.303	-1.5536230625483398	-1.2439074079359431	-0.3001	-42.163010895772544	-20.315843305237557	24.303	-1.5536230625483398	-1.2439074079359431	-0.10409999999999997	-42.163010895772544	-20.315843305237557	24.303	-0.6093442389903598	-0.6477259879832306	-0.45732990597642675	-0.39573506207326553	-0.4433657882940173	0.8042515392688367	2.3017	2.9266	0.0	0.0	0.0
2021-10-01T23:35:27.000000	-1.3642	-1.4086	-0.31546	-40.607	-26.271	24.341	-1.5265164616259663	-1.230830245153628	-0.31546	-43.52000776632974	-21.09745989493993	24.341	-1.5265164616259663	-1.230830245153628	-0.11946000000000001	-43.52000776632974	-21.09745989493993	24.341	-0.6093442389903598	-0.6477259879832306	-0.45732990597642675	-0.39573506207326553	-0.4433657882940173	0.8042515392688367	2.3017	2.9266	0.0	0.0	0.0
2021-10-01T23:35:27.000000	-1.3389	-1.3921	-0.33046	-41.808	-27.21	24.409	-1.499385354669756	-1.2175545894134887	-0.33046	-44.82701380692347	-21.882225598734074	24.409	-1.499385354669756	-1.2175545894134887	-0.13445999999999997	-44.82701380692347	-21.882225598734074	24.409	-0.6093442389903598	-0.6477259879832306	-0.45732990597642675	-0.39573506207326553	-0.4433657882940173	0.8042515392688367	2.3017	2.9266	0.0	0.0	0.0
2021-10-01T23:35:27.000000	-1.3134	-1.3755	-0.34514	-42.972	-28.154	24.512	-1.4720435017388038	-1.2042041932282743	-0.34514	-46.09791130116572	-22.676487242733558	24.512	-1.4720435017388038	-1.2042041932282743	-0.14914	-46.09791130116572	-22.676487242733558	24.512	-0.6093442389903598	-0.6477259879832306	-0.45732990597642675	-0.39573506207326553	-0.4433657882940173	0.8042515392688367	2.3017	2.9266	0.0	0.0	0.0
2021-10-01T23:35:27.000000	-1.2879	-1.3587	-0.35954	-44.111	-29.113	24.655	-1.4446771427740155	-1.1906553040852366	-0.35954	-47.345835128217736	-23.488699112799388	24.655	-1.4446771427740155	-1.1906553040852366	-0.16354000000000002	-47.345835128217736	-23.488699112799388	24.655	-0.6093442389903598	-0.6477259879832306	-0.45732990597642675	-0.39573506207326553	-0.4433657882940173	0.8042515392688367	2.3017	2.9266	0.0	0.0	0.0
2021-10-01T23:35:27.000000	-1.2624	-1.3418	-0.37369	-45.235	-30.097	24.846	-1.4172985307923085	-1.1770071684632866	-0.37369	-48.58193523766255	-24.327560555130916	24.846	-1.4172985307923085	-1.1770071684632866	-0.17769000000000001	-48.58193523766255	-24.327560555130916	24.846	-0.6093442389903598	-0.6477259879832306	-0.45732990597642675	-0.39573506207326553	-0.4433657882940173	0.8042515392688367	2.3017	2.9266	0.0	0.0	0.0
2021-10-01T23:35:27.000000	-1.2368	-1.3247	-0.38762	-46.357	-31.117	25.088	-1.389796166297853	-1.163172792900431	-0.38762	-49.82046150361969	-25.202395790209074	25.088	-1.389796166297853	-1.163172792900431	-0.19162	-49.82046150361969	-25.202395790209074	25.088	-0.6093442389903598	-0.6477259879832306	-0.45732990597642675	-0.39573506207326553	-0.4433657882940173	0.8042515392688367	2.3017	2.9266	0.0	0.0	0.0
2021-10-01T23:35:27.000000	-1.2113	-1.3075	-0.40136	-47.487	-32.183	25.387	-1.362380795265392	-1.1492269178417458	-0.40136	-51.07256387567218	-26.121904164233232	25.387	-1.362380795265392	-1.1492269178417458	-0.20536	-51.07256387567218	-26.121904164233232	25.387	-0.6093442389903598	-0.6477259879832306	-0.45732990597642675	-0.39573506207326553	-0.4433657882940173	0.8042515392688367	2.3017	2.9266	0.0	0.0	0.0
2021-10-01T23:35:27.000000	-1.1857	-1.2901	-0.41494	-48.64	-33.31	25.746	-1.3348416717201819	-1.1350948028421548	-0.41494	-52.35496727819452	-27.099134696502425	25.746	-1.3348416717201819	-1.1350948028421548	-0.21893999999999997	-52.35496727819452	-27.099134696502425	25.746	-0.6093442389903598	-0.6477259879832306	-0.45732990597642675	-0.39573506207326553	-0.4433657882940173	0.8042515392688367	2.3017	2.9266	0.0	0.0	0.0
2021-10-01T23:35:27.000000	-1.1602	-1.2725	-0.42839	-49.828	-34.509	26.166	-1.307377288620047	-1.120751941867822	-0.42839	-53.68092912051715	-28.14353413766675	26.166	-1.307377288620047	-1.120751941867822	-0.23238999999999999	-53.68092912051715	-28.14353413766675	26.166	-0.6093442389903598	-0.6477259879832306	-0.45732990597642675	-0.39573506207326553	-0.4433657882940173	0.8042515392688367	2.3017	2.9266	0.0	0.0	0.0
2021-10-01T23:35:27.000000	-1.1348	-1.2548	-0.4417	-51.065	-35.798	26.646	-1.2799998989819064	-1.1062975813976588	-0.4417	-55.066549452733	-29.271251431561815	26.646	-1.2799998989819064	-1.1062975813976588	-0.24569999999999997	-55.066549452733	-29.271251431561815	26.646	-0.6093442389903598	-0.6477259879832306	-0.45732990597642675	-0.39573506207326553	-0.4433657882940173	0.8042515392688367	2.3017	2.9266	0.0	0.0	0.0
2021-10-01T23:35:27.000000	-1.1094	-1.2369	-0.45491	-52.366	-37.19	27.183	-1.2525980033099287	-1.0916447279696724	-0.45491	-56.52830813887825	-30.49335066790841	27.183	-1.2525980033099287	-1.0916447279696724	-0.25891	-56.52830813887825	-30.49335066790841	27.183	-0.6093442389903598	-0.6477259879832306	-0.45732990597642675	-0.39573506207326553	-0.4433657882940173	0.8042515392688367	2.3017	2.9266	0.0	0.0	0.0
2021-10-01T23:35:27.000000	-1.0841	-1.2188	-0.46801	-53.746	-38.705	27.77	-1.2252708480830266	-1.0767811285669437	-0.46801	-58.08354275417331	-31.827843189951164	27.77	-1.2252708480830266	-1.0767811285669437	-0.27201	-58.08354275417331	-31.827843189951164	27.77	-0.6093442389903598	-0.6477259879832306	-0.45732990597642675	-0.39573506207326553	-0.4433657882940173	0.8042515392688367	2.3017	2.9266	0.0	0.0	0.0
2021-10-01T23:35:27.000000	-1.0589	-1.2005	-0.48101	-55.22	-40.359	28.398	-1.1980184333011998	-1.0617067831894729	-0.48101	-59.74910075316187	-33.28877048177825	28.398	-1.1980184333011998	-1.0617067831894729	-0.28501	-59.74910075316187	-33.28877048177825	28.398	-0.6093442389903598	-0.6477259879832306	-0.45732990597642675	-0.39573506207326553	-0.4433657882940173	0.8042515392688367	2.3017	2.9266	0.0	0.0	0.0
2021-10-01T23:35:27.000000	-1.0338	-1.182	-0.49389	-56.803	-42.17	29.054	-1.1708407589644485	-1.0464216918372602	-0.49389	-61.54207465072601	-34.89215895705605	29.054	-1.1708407589644485	-1.0464216918372602	-0.29789	-61.54207465072601	-34.89215895705605	29.054	-0.6093442389903598	-0.6477259879832306	-0.45732990597642675	-0.39573506207326553	-0.4433657882940173	0.8042515392688367	2.3017	2.9266	0.0	0.0	0.0
2021-10-01T23:35:27.000000	-1.0088	-1.1633	-0.50665	-58.51	-44.159	29.724	-1.1437378250727723	-1.030925854510306	-0.50665	-63.47992455225532	-36.65701242381832	29.724	-1.1437378250727723	-1.030925854510306	-0.31065000000000004	-63.47992455225532	-36.65701242381832	29.724	-0.6093442389903598	-0.6477259879832306	-0.45732990597642675	-0.39573506207326553	-0.4433657882940173	0.8042515392688367	2.3017	2.9266	0.0	0.0	0.0
2021-10-01T23:35:27.000000	-0.98386	-1.1443	-0.51925	-60.355	-46.345	30.389	-1.1166576800176886	-1.015124925936465	-0.51925	-65.57887303801195	-38.600472290689765	30.389	-1.1166576800176886	-1.015124925936465	-0.32325	-65.57887303801195	-38.600472290689765	30.389	-0.6093442389903598	-0.6477259879832306	-0.45732990597642675	-0.39573506207326553	-0.4433657882940173	0.8042515392688367	2.3017	2.9266	0.0	0.0	0.0
2021-10-01T23:35:27.000000	-0.95905	-1.1251	-0.53167	-62.351	-48.747	31.03	-1.089682049351354	-0.9991095754828061	-0.53167	-67.85415022346889	-40.73980249646425	31.03	-1.089682049351354	-0.9991095754828061	-0.33566999999999997	-67.85415022346889	-40.73980249646425	31.03	-0.6093442389903598	-0.6477259879832306	-0.45732990597642675	-0.39573506207326553	-0.4433657882940173	0.8042515392688367	2.3017	2.9266	0.0	0.0	0.0
2021-10-01T23:35:27.000000	-0.93435	-1.1056	-0.54387	-64.513	-51.385	31.625	-1.0627788307610675	-0.982783007273802	-0.54387	-70.3230936838466	-43.09301438438642	31.625	-1.0627788307610675	-0.982783007273802	-0.34786999999999996	-70.3230936838466	-43.09301438438642	31.625	-0.6093442389903598	-0.6477259879832306	-0.45732990597642675	-0.39573506207326553	-0.4433657882940173	0.8042515392688367	2.3017	2.9266	0.0	0.0	0.0
2021-10-01T23:35:27.000000	-0.90975	-1.0858	-0.55582	-66.853	-54.281	32.151	-1.035938099598938	-0.9661464466111443	-0.55582	-73.00030866033644	-45.6804718177867	32.151	-1.035938099598938	-0.9661464466111443	-0.35982	-73.00030866033644	-45.6804718177867	32.151	-0.6093442389903598	-0.6477259879832306	-0.45732990597642675	-0.39573506207326553	-0.4433657882940173	0.8042515392688367	2.3017	2.9266	0.0	0.0	0.0
2021-10-01T23:35:27.000000	-0.88526	-1.0658	-0.56747	-69.386	-57.457	32.58	-1.0091820335297754	-0.9492979146720527	-0.56747	-75.9033777884973	-48.52217106948795	32.58	-1.0091820335297754	-0.9492979146720527	-0.37147	-75.9033777884973	-48.52217106948795	32.58	-0.6093442389903598	-0.6477259879832306	-0.45732990597642675	-0.39573506207326553	-0.4433657882940173	0.8042515392688367	2.3017	2.9266	0.0	0.0	0.0
2021-10-01T23:35:27.000000	-0.86086	-1.0454	-0.57876	-72.125	-60.935	32.888	-0.9824662772239601	-0.9320413691020871	-0.57876	-79.04789877430969	-51.6383534726514	32.888	-0.9824662772239601	-0.9320413691020871	-0.38276000000000004	-79.04789877430969	-51.6383534726514	32.888	-0.6093442389903598	-0.6477259879832306	-0.45732990597642675	-0.39573506207326553	-0.4433657882940173	0.8042515392688367	2.3017	2.9266	0.0	0.0	0.0
2021-10-01T23:35:27.000000	-0.83656	-1.0246	-0.58965	-75.084	-64.742	33.044	-0.9558007553293838	-0.9143755845995557	-0.58965	-82.45107443938917	-55.05410015421471	33.044	-0.9558007553293838	-0.9143755845995557	-0.39365	-82.45107443938917	-55.05410015421471	33.044	-0.6093442389903598	-0.6477259879832306	-0.45732990597642675	-0.39573506207326553	-0.4433657882940173	0.8042515392688367	2.3017	2.9266	0.0	0.0	0.0
2021-10-01T23:35:27.000000	-0.81236	-1.0035	-0.60009	-78.278	-68.904	33.019	-0.9291977208629646	-0.8963998076433708	-0.60009	-86.13097753997131	-58.793377246157206	33.019	-0.9291977208629646	-0.8963998076433708	-0.40409	-86.13097753997131	-58.793377246157206	33.019	-0.6093442389903598	-0.6477259879832306	-0.45732990597642675	-0.39573506207326553	-0.4433657882940173	0.8042515392688367	2.3017	2.9266	0.0	0.0	0.0
2021-10-01T23:35:27.000000	-0.78826	-0.9821	-0.61001	-81.726	-73.451	32.779	-0.9026571738247025	-0.8781140382335318	-0.61001	-90.11014081212481	-62.883630618938	32.779	-0.9026571738247025	-0.8781140382335318	-0.41401000000000004	-90.11014081212481	-62.883630618938	32.779	-0.6093442389903598	-0.6477259879832306	-0.45732990597642675	-0.39573506207326553	-0.4433657882940173	0.8042515392688367	2.3017	2.9266	0.0	0.0	0.0
2021-10-01T23:35:27.000000	-0.76425	-0.9603	-0.61936	-85.445	-78.416	32.288	-0.876156936549788	-0.8594202551928193	-0.61936	-94.40947965284771	-67.35552859772189	32.288	-0.876156936549788	-0.8594202551928193	-0.42336	-94.40947965284771	-67.35552859772189	32.288	-0.6093442389903598	-0.6477259879832306	-0.45732990597642675	-0.39573506207326553	-0.4433657882940173	0.8042515392688367	2.3017	2.9266	0.0	0.0	0.0
2021-10-01T23:35:27.000000	-0.74035	-0.93813	-0.62809	-89.458	-83.838	31.505	-0.8497205342390792	-0.8403457818615225	-0.62809	-99.05659942888788	-72.2449591153933	31.505	-0.8497205342390792	-0.8403457818615225	-0.43209000000000003	-99.05659942888788	-72.2449591153933	31.505	-0.6093442389903598	-0.6477259879832306	-0.45732990597642675	-0.39573506207326553	-0.4433657882940173	0.8042515392688367	2.3017	2.9266	0.0	0.0	0.0
2021-10-01T23:35:27.000000	-0.71655	-0.91559	-0.63614	-93.789	-89.758	30.388	-0.8233380422446848	-0.8208918435413338	-0.63614	-104.0803430321206	-77.58967250424571	30.388	-0.8233380422446848	-0.8208918435413338	-0.44014000000000003	-104.0803430321206	-77.58967250424571	30.388	-0.6093442389903598	-0.6477259879832306	-0.45732990597642675	-0.39573506207326553	-0.4433657882940173	0.8042515392688367	2.3017	2.9266	0.0	0.0	0.0
2021-10-01T23:35:27.000000	-0.69287	-0.89269	-0.64346	-98.466	-96.226	28.885	-0.7970305351640786	-0.8010659142767605	-0.64346	-109.51462598510034	-83.43586115899794	28.885	-0.7970305351640786	-0.8010659142767605	-0.44746	-109.51462598510034	-83.43586115899794	28.885	-0.6093442389903598	-0.6477259879832306	-0.45732990597642675	-0.39573506207326553	-0.4433657882940173	0.8042515392688367	2.3017	2.9266	0.0	0.0	0.0
2021-10-01T23:35:27.000000	-0.66931	-0.86942	-0.64999	-103.52	-103.3	26.94	-0.7707967876955693	-0.7808580694199114	-0.64999	-115.39732144610237	-89.83728960217421	26.94	-0.7707967876955693	-0.7808580694199114	-0.45398999999999995	-115.39732144610237	-89.83728960217421	26.94	-0.6093442389903598	-0.6477259879832306	-0.45732990597642675	-0.39573506207326553	-0.4433657882940173	0.8042515392688367	2.3017	2.9266	0.0	0.0	0.0
2021-10-01T23:35:27.000000	-0.64588	-0.8458	-0.65567	-109.0	-111.03	24.489	-0.7446491750904315	-0.7602869329648773	-0.65567	-121.7831866982526	-96.83757709494051	24.489	-0.7446491750904315	-0.7602869329648773	-0.45966999999999997	-121.7831866982526	-96.83757709494051	24.489	-0.6093442389903598	-0.6477259879832306	-0.45732990597642675	-0.39573506207326553	-0.4433657882940173	0.8042515392688367	2.3017	2.9266	0.0	0.0	0.0
2021-10-01T23:35:27.000000	-0.6226	-0.82184	-0.66047	-114.93	-119.5	21.455	-0.7186087719461395	-0.7393599789561653	-0.66047	-128.70633343070122	-104.5171499555224	21.455	-0.7186087719461395	-0.7393599789561653	-0.46447	-128.70633343070122	-104.5171499555224	21.455	-0.6093442389903598	-0.6477259879832306	-0.45732990597642675	-0.39573506207326553	-0.4433657882940173	0.8042515392688367	2.3017	2.9266	0.0	0.0	0.0
2021-10-01T23:35:27.000000	-0.60717	-0.80569	-0.66314	-119.17	-125.6	19.067	-0.7013161780177432	-0.7252223131223866	-0.66314	-133.661818168577	-110.05165725181175	19.067	-0.7013161780177432	-0.7252223131223866	-0.46713999999999994	-133.661818168577	-110.05165725181175	19.067	-0.6093442389903598	-0.6477259879832306	-0.45732990597642675	-0.39573506207326553	-0.4433657882940173	0.8042515392688367	2.3017	2.9266	0.0	0.0	0.0
2021-10-01T23:35:27.000000	-0.59693	-0.79484	-0.66469	-122.13	-129.88	17.295	-0.6898238862415393	-0.7157087790928792	-0.66469	-137.12394306846895	-113.93671724845893	17.295	-0.6898238862415393	-0.7157087790928792	-0.46869	-137.12394306846895	-113.93671724845893	17.295	-0.6093442389903598	-0.6477259879832306	-0.45732990597642675	-0.39573506207326553	-0.4433657882940173	0.8042515392688367	2.3017	2.9266	0.0	0.0	0.0
2021-10-01T23:35:27.000000	-0.59012	-0.78758	-0.66561	-124.17	-132.84	16.028	-0.6821756319993773	-0.7093379151760113	-0.66561	-139.51126053905094	-116.62445147911757	16.028	-0.6821756319993773	-0.7093379151760113	-0.46961	-139.51126053905094	-116.62445147911757	16.028	-0.6093442389903598	-0.6477259879832306	-0.45732990597642675	-0.39573506207326553	-0.4433657882940173	0.8042515392688367	2.3017	2.9266	0.0	0.0	1.0
2021-10-01T23:35:27.000000	-0.56726	-0.76287	-0.66806	-131.45	-143.46	11.205	-0.6564601664396281	-0.6876151499044039	-0.66806	-148.03767460055192	-126.27240790790796	11.205	-0.6564601664396281	-0.6876151499044039	-0.47206	-148.03767460055192	-126.27240790790796	11.205	-0.6093442389903598	-0.6477259879832306	-0.45732990597642675	-0.39573506207326553	-0.4433657882940173	0.8042515392688367	2.3017	2.9266	0.0	0.0	0.37511
2021-10-01T23:35:27.000000	-0.5446	-0.7379	-0.66948	-139.4	-155.16	5.4336	-0.6309113359937153	-0.665609837753789	-0.66948	-157.36137265347946	-136.91013109559412	5.4336	-0.6309113359937153	-0.665609837753789	-0.47347999999999996	-157.36137265347946	-136.91013109559412	5.4336	-0.6093442389903598	-0.6477259879832306	-0.45732990597642675	-0.39573506207326553	-0.4433657882940173	0.8042515392688367	2.3017	2.9266	0.0	0.0	0.0
2021-10-01T23:35:27.000000	-0.52217	-0.71269	-0.66981	-148.13	-168.08	-1.4392	-0.605561365208696	-0.6433381521148738	-0.66981	-167.60868004832204	-148.66308779404255	-1.4392	-0.605561365208696	-0.6433381521148738	-0.47381	-167.60868004832204	-148.66308779404255	-1.4392	-0.6093442389903598	-0.6477259879832306	-0.45732990597642675	-0.39573506207326553	-0.4433657882940173	0.8042515392688367	2.3017	2.9266	0.0	0.0	0.0
2021-10-01T23:35:27.000000	-0.49998	-0.68727	-0.66903	-157.72	-182.39	-9.5967	-0.5804238546375365	-0.6208286416296399	-0.66903	-178.87982409697025	-161.6901946038688	-9.5967	-0.5804238546375365	-0.6208286416296399	-0.47303	-178.87982409697025	-161.6901946038688	-9.5967	-0.6093442389903598	-0.6477259879832306	-0.45732990597642675	-0.39573506207326553	-0.4433657882940173	0.8042515392688367	2.3017	2.9266	0.0	0.0	0.0
2021-10-01T23:35:27.000000	-0.47806	-0.66169	-0.66712	-168.31	-198.28	-19.259	-0.5555347047323701	-0.5981272536324677	-0.66712	-191.33703060204533	-176.1628656113199	-19.259	-0.5555347047323701	-0.5981272536324677	-0.47112000000000004	-191.33703060204533	-176.1628656113199	-19.259	-0.6093442389903598	-0.6477259879832306	-0.45732990597642675	-0.39573506207326553	-0.4433657882940173	0.8042515392688367	2.3017	2.9266	0.0	0.0	0.0
2021-10-01T23:35:27.000000	-0.45642	-0.63597	-0.66404	-180.05	-215.97	-30.69	-0.5309062907444713	-0.5752526121174479	-0.66404	-205.15612591913523	-192.28106354462452	-30.69	-0.5309062907444713	-0.5752526121174479	-0.46803999999999996	-205.15612591913523	-192.28106354462452	-30.69	-0.6093442389903598	-0.6477259879832306	-0.45732990597642675	-0.39573506207326553	-0.4433657882940173	0.8042515392688367	2.3017	2.9266	0.0	0.0	0.0
2021-10-01T23:35:27.000000	-0.43509	-0.61016	-0.65979	-193.11	-235.74	-44.211	-0.5065745131259728	-0.5522506644189608	-0.65979	-220.54013750976117	-210.3018484159748	-44.211	-0.5065745131259728	-0.5522506644189608	-0.46379	-220.54013750976117	-210.3018484159748	-44.211	-0.6093442389903598	-0.6477259879832306	-0.45732990597642675	-0.39573506207326553	-0.4433657882940173	0.8042515392688367	2.3017	2.9266	0.0	0.0	0.0
