# Supplementary material for: Direct evidence of substorm-related impulsive injections of electrons at Mercury
Source: Nat Commun. 2023 Jul 18;14:4019. doi: 10.1038/s41467-023-39565-4 (PMC10354196; doi:10.1038/s41467-023-39565-4)
Supplement: Supplementary file 3 — SourceDatafile [file 41467_2023_39565_MOESM3_ESM.zip › SourceDataFile/FieldLinetracing/Final_KT17tracing_000887.txt]

2021-10-01T23:29:47.000000	-0.62237	-0.032617	0.55498	511.5	25.729	-100.31	-0.6216768773319318	0.04388787736742532	0.55498	510.79831835703015	-37.13905497761145	-100.31	-0.6216768773319318	0.04388787736742532	0.75098	510.79831835703015	-37.13905497761145	-100.31	-0.9324114295229073	0.06702171426437169	-0.3551295762283301	-0.6661318546446562	0.04709979815597651	0.7443453239198436	2.8893	0.15164	0.0	0.0	0.0
2021-10-01T23:29:47.000000	-0.66442	-0.034723	0.56222	450.27	22.451	-66.789	-0.6636680702506648	0.04695014013566528	0.56222	449.6280454247217	-32.8898322972983	-66.789	-0.6636680702506648	0.04695014013566528	0.7582200000000001	449.6280454247217	-32.8898322972983	-66.789	-0.9324114295229073	0.06702171426437169	-0.3551295762283301	-0.6661318546446562	0.04709979815597651	0.7443453239198436	2.8893	0.15164	0.0	0.0	0.0
2021-10-01T23:29:47.000000	-0.70674	-0.036823	0.56751	398.41	19.678	-40.804	-0.7059264934814448	0.05005144083831922	0.56751	397.8190453018911	-29.28752258372022	-40.804	-0.7059264934814448	0.05005144083831922	0.7635099999999999	397.8190453018911	-29.28752258372022	-40.804	-0.9324114295229073	0.06702171426437169	-0.3551295762283301	-0.6661318546446562	0.04709979815597651	0.7443453239198436	2.8893	0.15164	0.0	0.0	0.0
2021-10-01T23:29:47.000000	-0.74927	-0.038913	0.57093	354.15	17.315	-20.674	-0.7483921090162476	0.05318839752439267	0.57093	353.6030149457262	-26.209531592390423	-20.674	-0.7483921090162476	0.05318839752439267	0.7669300000000001	353.6030149457262	-26.209531592390423	-20.674	-0.9324114295229073	0.06702171426437169	-0.3551295762283301	-0.6661318546446562	0.04709979815597651	0.7443453239198436	2.8893	0.15164	0.0	0.0	0.0
2021-10-01T23:29:47.000000	-0.7919	-0.040987	0.57251	316.13	15.291	-5.1351	-0.7909550105472556	0.05635348666401025	0.57251	315.6215026010139	-23.559683293248177	-5.1351	-0.7909550105472556	0.05635348666401025	0.76851	315.6215026010139	-23.559683293248177	-5.1351	-0.9324114295229073	0.06702171426437169	-0.3551295762283301	-0.6661318546446562	0.04709979815597651	0.7443453239198436	2.8893	0.15164	0.0	0.0	0.0
2021-10-01T23:29:47.000000	-0.83456	-0.043038	0.57234	283.29	13.546	6.7716	-0.8335448678280458	0.05954507839885304	0.57234	282.81514378113764	-21.26764359430715	6.7716	-0.8335448678280458	0.05954507839885304	0.76834	282.81514378113764	-21.26764359430715	6.7716	-0.9324114295229073	0.06702171426437169	-0.3551295762283301	-0.6661318546446562	0.04709979815597651	0.7443453239198436	2.8893	0.15164	0.0	0.0	0.0
2021-10-01T23:29:47.000000	-0.87719	-0.045064	0.5705	254.78	12.035	15.783	-0.8761018879109329	0.06275780584834834	0.5705	254.33482955773323	-19.273922767272538	15.783	-0.8761018879109329	0.06275780584834834	0.7665	254.33482955773323	-19.273922767272538	15.783	-0.9324114295229073	0.06702171426437169	-0.3551295762283301	-0.6661318546446562	0.04709979815597651	0.7443453239198436	2.8893	0.15164	0.0	0.0	0.0
2021-10-01T23:29:47.000000	-0.91972	-0.047061	0.5671	229.91	10.722	22.47	-0.9185561081400019	0.06598706175980978	0.5671	229.49134814021846	-17.529703727816717	22.47	-0.9185561081400019	0.06598706175980978	0.7631000000000001	229.49134814021846	-17.529703727816717	22.47	-0.9324114295229073	0.06702171426437169	-0.3551295762283301	-0.6661318546446562	0.04709979815597651	0.7443453239198436	2.8893	0.15164	0.0	0.0	0.0
2021-10-01T23:29:47.000000	-0.96211	-0.049024	0.56224	208.15	9.5765	27.279	-0.9608672172728422	0.06923290725041575	0.56224	207.75495602020047	-16.00031566234108	27.279	-0.9608672172728422	0.06923290725041575	0.75824	207.75495602020047	-16.00031566234108	27.279	-0.9324114295229073	0.06702171426437169	-0.3551295762283301	-0.6661318546446562	0.04709979815597651	0.7443453239198436	2.8893	0.15164	0.0	0.0	0.0
2021-10-01T23:29:47.000000	-1.0043	-0.050953	0.55605	189.06	8.5752	30.565	-1.0029756674221064	0.07248799051001523	0.55605	188.6861137375251	-14.654969725991785	30.565	-1.0029756674221064	0.07248799051001523	0.7520500000000001	188.6861137375251	-14.654969725991785	30.565	-0.9324114295229073	0.06702171426437169	-0.3551295762283301	-0.6661318546446562	0.04709979815597651	0.7443453239198436	2.8893	0.15164	0.0	0.0	0.0
2021-10-01T23:29:47.000000	-1.0464	-0.052845	0.54867	172.26	7.6981	32.613	-1.0449902621240903	0.07576876725158566	0.54867	171.90523406894363	-13.466953750261865	32.613	-1.0449902621240903	0.07576876725158566	0.7446699999999999	171.90523406894363	-13.466953750261865	32.613	-0.9324114295229073	0.06702171426437169	-0.3551295762283301	-0.6661318546446562	0.04709979815597651	0.7443453239198436	2.8893	0.15164	0.0	0.0	0.0
2021-10-01T23:29:47.000000	-1.0882	-0.0547	0.54023	157.48	6.9291	33.654	-1.086702583773079	0.07904950613959877	0.54023	157.14237878567025	-12.419163272576856	33.654	-1.086702583773079	0.07904950613959877	0.7362299999999999	157.14237878567025	-12.419163272576856	33.654	-0.9324114295229073	0.06702171426437169	-0.3551295762283301	-0.6661318546446562	0.04709979815597651	0.7443453239198436	2.8893	0.15164	0.0	0.0	0.0
2021-10-01T23:29:47.000000	-1.1298	-0.056518	0.53088	144.47	6.2549	33.879	-1.1282118788479838	0.08234246019097272	0.53088	144.14780203917522	-11.494165532336416	33.879	-1.1282118788479838	0.08234246019097272	0.72688	144.14780203917522	-11.494165532336416	33.879	-0.9324114295229073	0.06702171426437169	-0.3551295762283301	-0.6661318546446562	0.04709979815597651	0.7443453239198436	2.8893	0.15164	0.0	0.0	0.0
2021-10-01T23:29:47.000000	-1.1713	-0.058298	0.52079	133.03	5.6642	33.452	-1.1696172712975483	0.08566087488741497	0.52079	132.721626280723	-10.67866934782108	33.452	-1.1696172712975483	0.08566087488741497	0.71679	132.721626280723	-10.67866934782108	33.452	-0.9324114295229073	0.06702171426437169	-0.3551295762283301	-0.6661318546446562	0.04709979815597651	0.7443453239198436	2.8893	0.15164	0.0	0.0	0.0
2021-10-01T23:29:47.000000	-1.2126	-0.060043	0.51012	122.98	5.1476	32.513	-1.2108198822333673	0.08898951981763983	0.51012	122.684056064682	-9.959948457595718	32.513	-1.2108198822333673	0.08898951981763983	0.7061200000000001	122.684056064682	-9.959948457595718	32.513	-0.9324114295229073	0.06702171426437169	-0.3551295762283301	-0.6661318546446562	0.04709979815597651	0.7443453239198436	2.8893	0.15164	0.0	0.0	0.0
2021-10-01T23:29:47.000000	-1.2538	-0.061753	0.49903	114.2	4.6969	31.187	-1.2519189581343533	0.09234064799856562	0.49903	113.91499086897066	-9.331437452629205	31.187	-1.2519189581343533	0.09234064799856562	0.69503	113.91499086897066	-9.331437452629205	31.187	-0.9324114295229073	0.06702171426437169	-0.3551295762283301	-0.6661318546446562	0.04709979815597651	0.7443453239198436	2.8893	0.15164	0.0	0.0	0.0
2021-10-01T23:29:47.000000	-1.295	-0.06343	0.48768	106.54	4.3051	29.59	-1.2930139905397562	0.09572452751753233	0.48768	106.26470326403694	-8.781704061067993	29.59	-1.2930139905397562	0.09572452751753233	0.6836800000000001	106.26470326403694	-8.781704061067993	29.59	-0.9324114295229073	0.06702171426437169	-0.3551295762283301	-0.6661318546446562	0.04709979815597651	0.7443453239198436	2.8893	0.15164	0.0	0.0	0.0
2021-10-01T23:29:47.000000	-1.3361	-0.065077	0.47623	99.901	3.9657	27.826	-1.3340061005611719	0.09912592796325434	0.47623	99.63414278965838	-8.305068817292291	27.826	-1.3340061005611719	0.09912592796325434	0.67223	99.63414278965838	-8.305068817292291	27.826	-0.9324114295229073	0.06702171426437169	-0.3551295762283301	-0.6661318546446562	0.04709979815597651	0.7443453239198436	2.8893	0.15164	0.0	0.0	0.0
2021-10-01T23:29:47.000000	-1.3772	-0.066696	0.46482	94.164	3.6727	25.991	-1.3749947797378503	0.10255511742307165	0.46482	93.90447095491486	-7.8929054199040936	25.991	-1.3749947797378503	0.10255511742307165	0.66082	93.90447095491486	-7.8929054199040936	25.991	-0.9324114295229073	0.06702171426437169	-0.3551295762283301	-0.6661318546446562	0.04709979815597651	0.7443453239198436	2.8893	0.15164	0.0	0.0	0.0
2021-10-01T23:29:47.000000	-1.4184	-0.068288	0.45355	89.224	3.4205	24.17	-1.416079397078873	0.10602335644911343	0.45355	88.97079278800145	-7.537906003958302	24.17	-1.416079397078873	0.10602335644911343	0.6495500000000001	88.97079278800145	-7.537906003958302	24.17	-0.9324114295229073	0.06702171426437169	-0.3551295762283301	-0.6661318546446562	0.04709979815597651	0.7443453239198436	2.8893	0.15164	0.0	0.0	0.0
2021-10-01T23:29:47.000000	-1.4596	-0.069855	0.44252	84.977	3.2036	22.435	-1.4571609511656656	0.10951640709488315	0.44252	84.72921803491931	-7.232785988200089	22.435	-1.4571609511656656	0.10951640709488315	0.63852	84.72921803491931	-7.232785988200089	22.435	-0.9324114295229073	0.06702171426437169	-0.3551295762283301	-0.6661318546446562	0.04709979815597651	0.7443453239198436	2.8893	0.15164	0.0	0.0	0.0
2021-10-01T23:29:47.000000	-1.5009	-0.0714	0.43177	81.316	3.0167	20.841	-1.4983390560676482	0.11304354498293173	0.43177	81.07290355333613	-6.969694707909257	20.841	-1.4983390560676482	0.11304354498293173	0.6277699999999999	81.07290355333613	-6.969694707909257	20.841	-0.9324114295229073	0.06702171426437169	-0.3551295762283301	-0.6661318546446562	0.04709979815597651	0.7443453239198436	2.8893	0.15164	0.0	0.0	0.0
2021-10-01T23:29:47.000000	-1.5423	-0.072924	0.42133	78.141	2.8547	19.423	-1.5396138343149903	0.11660377764847007	0.42133	77.9019779604772	-6.741440716592063	19.423	-1.5396138343149903	0.11660377764847007	0.6173299999999999	77.9019779604772	-6.741440716592063	19.423	-0.9324114295229073	0.06702171426437169	-0.3551295762283301	-0.6661318546446562	0.04709979815597651	0.7443453239198436	2.8893	0.15164	0.0	0.0	0.0
2021-10-01T23:29:47.000000	-1.5838	-0.074427	0.41117	75.359	2.7132	18.199	-1.580985285907691	0.12019710509149815	0.41117	75.12360289821008	-6.540995553586653	18.199	-1.580985285907691	0.12019710509149815	0.60717	75.12360289821008	-6.540995553586653	18.199	-0.9324114295229073	0.06702171426437169	-0.3551295762283301	-0.6661318546446562	0.04709979815597651	0.7443453239198436	2.8893	0.15164	0.0	0.0	0.0
2021-10-01T23:29:47.000000	-1.6253	-0.075912	0.40127	72.887	2.5882	17.169	-1.6223545319573462	0.12380829690073035	0.40127	72.65491366836125	-6.362159074007362	17.169	-1.6223545319573462	0.12380829690073035	0.59727	72.65491366836125	-6.362159074007362	17.169	-0.9324114295229073	0.06702171426437169	-0.3551295762283301	-0.6661318546446562	0.04709979815597651	0.7443453239198436	2.8893	0.15164	0.0	0.0	0.0
2021-10-01T23:29:47.000000	-1.6669	-0.077379	0.39158	70.654	2.4762	16.32	-1.6638208189428685	0.12744960609308492	0.39158	70.4250164153111	-6.1997052626041445	16.32	-1.6638208189428685	0.12744960609308492	0.58758	70.4250164153111	-6.1997052626041445	16.32	-0.9324114295229073	0.06702171426437169	-0.3551295762283301	-0.6661318546446562	0.04709979815597651	0.7443453239198436	2.8893	0.15164	0.0	0.0	0.0
2021-10-01T23:29:47.000000	-1.7085	-0.078828	0.38203	68.604	2.3745	15.633	-1.705284900385345	0.13110877965164364	0.38203	68.37800227941223	-6.0494520848334	15.633	-1.705284900385345	0.13110877965164364	0.57803	68.37800227941223	-6.0494520848334	15.633	-0.9324114295229073	0.06702171426437169	-0.3551295762283301	-0.6661318546446562	0.04709979815597651	0.7443453239198436	2.8893	0.15164	0.0	0.0	0.0
2021-10-01T23:29:47.000000	-1.7501	-0.08026	0.37259	66.694	2.2811	15.082	-1.7467468988149457	0.13478482511161738	0.37259	66.47095021439416	-5.908115672998522	15.082	-1.7467468988149457	0.13478482511161738	0.5685899999999999	66.47095021439416	-5.908115672998522	15.082	-0.9324114295229073	0.06702171426437169	-0.3551295762283301	-0.6661318546446562	0.04709979815597651	0.7443453239198436	2.8893	0.15164	0.0	0.0	0.0
2021-10-01T23:29:47.000000	-1.7918	-0.081676	0.36318	64.89	2.1941	14.643	-1.7883061832407514	0.13848900302513525	0.36318	64.66988361010546	-5.773415684446627	14.643	-1.7883061832407514	0.13848900302513525	0.55918	64.66988361010546	-5.773415684446627	14.643	-0.9324114295229073	0.06702171426437169	-0.3551295762283301	-0.6661318546446562	0.04709979815597651	0.7443453239198436	2.8893	0.15164	0.0	0.0	0.0
2021-10-01T23:29:47.000000	-1.8334	-0.083077	0.35378	63.169	2.1125	14.292	-1.8297643832351072	0.14219581489357164	0.35378	62.951853246227145	-5.643526390075639	14.292	-1.8297643832351072	0.14219581489357164	0.5497799999999999	62.951853246227145	-5.643526390075639	14.292	-0.9324114295229073	0.06702171426437169	-0.3551295762283301	-0.6661318546446562	0.04709979815597651	0.7443453239198436	2.8893	0.15164	0.0	0.0	0.0
2021-10-01T23:29:47.000000	-1.8751	-0.084461	0.34433	61.513	2.0354	14.007	-1.8713197466954992	0.14593175168034134	0.34433	61.29888447940287	-5.517135465150479	14.007	-1.8713197466954992	0.14593175168034134	0.54033	61.29888447940287	-5.517135465150479	14.007	-0.9324114295229073	0.06702171426437169	-0.3551295762283301	-0.6661318546446562	0.04709979815597651	0.7443453239198436	2.8893	0.15164	0.0	0.0	0.0
2021-10-01T23:29:47.000000	-1.9167	-0.085831	0.33481	59.912	1.962	13.773	-1.9127741482546106	0.14966932995724042	0.33481	59.700954637606095	-5.393811579810617	13.773	-1.9127741482546106	0.14966932995724042	0.53081	59.700954637606095	-5.393811579810617	13.773	-0.9324114295229073	0.06702171426437169	-0.3551295762283301	-0.6661318546446562	0.04709979815597651	0.7443453239198436	2.8893	0.15164	0.0	0.0	0.0
2021-10-01T23:29:47.000000	-1.9583	-0.087187	0.32519	58.356	1.8919	13.575	-1.9542268343913531	0.15342080274118713	0.32519	58.148090060877955	-5.272726418279877	13.575	-1.9542268343913531	0.15342080274118713	0.52119	58.148090060877955	-5.272726418279877	13.575	-0.9324114295229073	0.06702171426437169	-0.3551295762283301	-0.6661318546446562	0.04709979815597651	0.7443453239198436	2.8893	0.15164	0.0	0.0	0.0
2021-10-01T23:29:47.000000	-1.9998	-0.088528	0.31546	56.839	1.8247	13.404	-1.9955784360966464	0.15717490948005242	0.31546	56.63428694841606	-5.153541785458809	13.404	-1.9955784360966464	0.15717490948005242	0.51146	56.63428694841606	-5.153541785458809	13.404	-0.9324114295229073	0.06702171426437169	-0.3551295762283301	-0.6661318546446562	0.04709979815597651	0.7443453239198436	2.8893	0.15164	0.0	0.0	0.0
2021-10-01T23:29:47.000000	-2.0414	-0.089855	0.30559	55.356	1.7601	13.252	-2.037027568858483	0.1609551637428836	0.30559	55.15454621722407	-5.035942769938237	13.252	-2.037027568858483	0.1609551637428836	0.50159	55.15454621722407	-5.035942769938237	13.252	-0.9324114295229073	0.06702171426437169	-0.3551295762283301	-0.6661318546446562	0.04709979815597651	0.7443453239198436	2.8893	0.15164	0.0	0.0	0.0
2021-10-01T23:29:47.000000	-2.0829	-0.091168	0.29557	53.9	1.6978	13.114	-2.0783757397190388	0.16473705949584416	0.29557	53.70188385472741	-4.91936939997062	13.114	-2.0783757397190388	0.16473705949584416	0.49157	53.70188385472741	-4.91936939997062	13.114	-0.9324114295229073	0.06702171426437169	-0.3551295762283301	-0.6661318546446562	0.04709979815597651	0.7443453239198436	2.8893	0.15164	0.0	0.0	0.0
2021-10-01T23:29:47.000000	-2.1243	-0.092468	0.2854	52.465	1.6374	12.987	-2.119623071208484	0.16851960427414509	0.2854	52.270296060123684	-4.803483480456512	12.987	-2.119623071208484	0.16851960427414509	0.4814	52.270296060123684	-4.803483480456512	12.987	-0.9324114295229073	0.06702171426437169	-0.3551295762283301	-0.6661318546446562	0.04709979815597651	0.7443453239198436	2.8893	0.15164	0.0	0.0	0.0
2021-10-01T23:29:47.000000	-2.1658	-0.093755	0.27505	51.046	1.5788	12.868	-2.1609680562846414	0.17232730411162275	0.27505	50.854808256450376	-4.687771607028907	12.868	-2.1609680562846414	0.17232730411162275	0.47105	50.854808256450376	-4.687771607028907	12.868	-0.9324114295229073	0.06702171426437169	-0.3551295762283301	-0.6661318546446562	0.04709979815597651	0.7443453239198436	2.8893	0.15164	0.0	0.0	0.0
2021-10-01T23:29:47.000000	-2.2071	-0.095029	0.26452	49.633	1.5215	12.754	-2.2021129555107755	0.17612339995752246	0.26452	49.445434530731724	-4.5715047103905455	12.754	-2.2021129555107755	0.17612339995752246	0.46052	49.445434530731724	-4.5715047103905455	12.754	-0.9324114295229073	0.06702171426437169	-0.3551295762283301	-0.6661318546446562	0.04709979815597651	0.7443453239198436	2.8893	0.15164	0.0	0.0	0.0
2021-10-01T23:29:47.000000	-2.2485	-0.096291	0.2538	48.22	1.4653	12.641	-2.2433556308537916	0.1799436583978098	0.2538	48.03619558819916	-4.454146102484152	12.641	-2.2433556308537916	0.1799436583978098	0.44980000000000003	48.03619558819916	-4.454146102484152	12.641	-0.9324114295229073	0.06702171426437169	-0.3551295762283301	-0.6661318546446562	0.04709979815597651	0.7443453239198436	2.8893	0.15164	0.0	0.0	0.0
2021-10-01T23:29:47.000000	-2.2897	-0.097539	0.24286	46.799	1.4099	12.528	-2.2843980978166147	0.18375330531130835	0.24286	46.61911495148901	-4.335013281393005	12.528	-2.2843980978166147	0.18375330531130835	0.43886000000000003	46.61911495148901	-4.335013281393005	12.528	-0.9324114295229073	0.06702171426437169	-0.3551295762283301	-0.6661318546446562	0.04709979815597651	0.7443453239198436	2.8893	0.15164	0.0	0.0	0.0
2021-10-01T23:29:47.000000	-2.331	-0.098776	0.23171	45.362	1.3551	12.41	-2.325538463426489	0.1875861223544055	0.23171	45.186228396254464	-4.213324498721466	12.41	-2.325538463426489	0.1875861223544055	0.42771000000000003	45.186228396254464	-4.213324498721466	12.41	-0.9324114295229073	0.06702171426437169	-0.3551295762283301	-0.6661318546446562	0.04709979815597651	0.7443453239198436	2.8893	0.15164	0.0	0.0	0.0
2021-10-01T23:29:47.000000	-2.3721	-0.1	0.22033	43.899	1.3005	12.284	-2.366478743186341	0.19140733540592467	0.22033	43.72756226253667	-4.088251438693359	12.284	-2.366478743186341	0.19140733540592467	0.41633	43.72756226253667	-4.088251438693359	12.284	-0.9324114295229073	0.06702171426437169	-0.3551295762283301	-0.6661318546446562	0.04709979815597651	0.7443453239198436	2.8893	0.15164	0.0	0.0	0.0
2021-10-01T23:29:47.000000	-2.4132	-0.10121	0.2087	42.402	1.246	12.147	-2.4074173075238234	0.1952424429644914	0.2087	42.235164579005776	-3.958913106434136	12.147	-2.4074173075238234	0.1952424429644914	0.4047	42.235164579005776	-3.958913106434136	12.147	-0.9324114295229073	0.06702171426437169	-0.3551295762283301	-0.6661318546446562	0.04709979815597651	0.7443453239198436	2.8893	0.15164	0.0	0.0	0.0
2021-10-01T23:29:47.000000	-2.4542	-0.10241	0.1968	40.858	1.1913	11.996	-2.448255400080703	0.1990752221540312	0.1968	40.69609654435246	-3.8240143491811587	11.996	-2.448255400080703	0.1990752221540312	0.39280000000000004	40.69609654435246	-3.8240143491811587	11.996	-0.9324114295229073	0.06702171426437169	-0.3551295762283301	-0.6661318546446562	0.04709979815597651	0.7443453239198436	2.8893	0.15164	0.0	0.0	0.0
2021-10-01T23:29:47.000000	-2.4951	-0.1036	0.18463	39.256	1.136	11.828	-2.488993020856978	0.20290567297454382	0.18463	39.099392033828764	-3.682604320989069	11.828	-2.488993020856978	0.20290567297454382	0.38063	39.099392033828764	-3.682604320989069	11.828	-0.9324114295229073	0.06702171426437169	-0.3551295762283301	-0.6661318546446562	0.04709979815597651	0.7443453239198436	2.8893	0.15164	0.0	0.0	0.0
2021-10-01T23:29:47.000000	-2.536	-0.10478	0.17216	37.579	1.0797	11.643	-2.5297294163315622	0.20674604844294775	0.17216	37.428130133952	-3.532996994897411	11.643	-2.5297294163315622	0.20674604844294775	0.36816000000000004	37.428130133952	-3.532996994897411	11.643	-0.9324114295229073	0.06702171426437169	-0.3551295762283301	-0.6661318546446562	0.04709979815597651	0.7443453239198436	2.8893	0.15164	0.0	0.0	0.0
2021-10-01T23:29:47.000000	-2.5767	-0.10595	0.15935	35.806	1.022	11.44	-2.5702660935466306	0.21057184252540634	0.15935	35.661420072083	-3.373016223269001	11.44	-2.5702660935466306	0.21057184252540634	0.35535	35.661420072083	-3.373016223269001	11.44	-0.9324114295229073	0.06702171426437169	-0.3551295762283301	-0.6661318546446562	0.04709979815597651	0.7443453239198436	2.8893	0.15164	0.0	0.0	0.0
2021-10-01T23:29:47.000000	-2.6173	-0.1071	0.14615	33.906	0.96195	11.219	-2.610701073679403	0.21440523288672897	0.14615	33.76837903609836	-3.199806412408843	11.219	-2.610701073679403	0.21440523288672897	0.34215	33.76837903609836	-3.199806412408843	11.219	-0.9324114295229073	0.06702171426437169	-0.3551295762283301	-0.6661318546446562	0.04709979815597651	0.7443453239198436	2.8893	0.15164	0.0	0.0	0.0
2021-10-01T23:29:47.000000	-2.6578	-0.10825	0.13249	31.839	0.89856	10.98	-2.6510368073332633	0.2182263702311334	0.13249	31.709187129565855	-3.009448895690865	10.98	-2.6510368073332633	0.2182263702311334	0.32849	31.709187129565855	-3.009448895690865	10.98	-0.9324114295229073	0.06702171426437169	-0.3551295762283301	-0.6661318546446562	0.04709979815597651	0.7443453239198436	2.8893	0.15164	0.0	0.0	0.0
2021-10-01T23:29:47.000000	-2.698	-0.10938	0.11826	29.542	0.83014	10.728	-2.6910723509470054	0.2220305978205654	0.11826	29.421111994785104	-2.7959015379501824	10.728	-2.6910723509470054	0.2220305978205654	0.31426	29.421111994785104	-2.7959015379501824	10.728	-0.9324114295229073	0.06702171426437169	-0.3551295762283301	-0.6661318546446562	0.04709979815597651	0.7443453239198436	2.8893	0.15164	0.0	0.0	0.0
2021-10-01T23:29:47.000000	-2.738	-0.1105	0.10326	26.922	0.75409	10.463	-2.7309081763012313	0.22582024402405215	0.10326	26.811535827928196	-2.5503494419045296	10.463	-2.7309081763012313	0.22582024402405215	0.29926	26.811535827928196	-2.5503494419045296	10.463	-0.9324114295229073	0.06702171426437169	-0.3551295762283301	-0.6661318546446562	0.04709979815597651	0.7443453239198436	2.8893	0.15164	0.0	0.0	0.0
2021-10-01T23:29:47.000000	-2.7776	-0.11161	0.087178	23.822	0.66601	10.191	-2.770345790438118	0.2295708028077571	0.087178	23.72410252435912	-2.2579222160643795	10.191	-2.770345790438118	0.2295708028077571	0.28317800000000004	23.72410252435912	-2.2579222160643795	10.191	-0.9324114295229073	0.06702171426437169	-0.3551295762283301	-0.6661318546446562	0.04709979815597651	0.7443453239198436	2.8893	0.15164	0.0	0.0	0.0
2021-10-01T23:29:47.000000	-2.8035	-0.11233	0.075568	21.358	0.59691	10.007	-2.7961388501981	0.23202975954141813	0.075568	21.27020244928053	-2.0245871961268214	10.007	-2.7961388501981	0.23202975954141813	0.27156800000000003	21.27020244928053	-2.0245871961268214	10.007	-0.9324114295229073	0.06702171426437169	-0.3551295762283301	-0.6661318546446562	0.04709979815597651	0.7443453239198436	2.8893	0.15164	0.0	0.0	0.0
2021-10-01T23:29:47.000000	-2.829	-0.11305	0.062879	18.418	0.5149	9.8232	-2.8215349240424343	0.23443970420740629	0.062879	18.342307270097358	-1.7457405360859193	9.8232	-2.8215349240424343	0.23443970420740629	0.258879	18.342307270097358	-1.7457405360859193	9.8232	-0.9324114295229073	0.06702171426437169	-0.3551295762283301	-0.6661318546446562	0.04709979815597651	0.7443453239198436	2.8893	0.15164	0.0	0.0	0.0
2021-10-01T23:29:47.000000	-2.8455	-0.11351	0.053535	16.071	0.44961	9.703	-2.8379669569407135	0.23600491819592273	0.053535	16.004992415290218	-1.5229602550961705	9.703	-2.8379669569407135	0.23600491819592273	0.249535	16.004992415290218	-1.5229602550961705	9.703	-0.9324114295229073	0.06702171426437169	-0.3551295762283301	-0.6661318546446562	0.04709979815597651	0.7443453239198436	2.8893	0.15164	0.0	0.0	0.0
2021-10-01T23:29:47.000000	-2.8614	-0.11395	0.04312	13.271	0.37162	9.5867	-2.853801060362139	0.23751646337871216	0.04312	13.21653487786376	-1.2572781102885604	9.5867	-2.853801060362139	0.23751646337871216	0.23912	13.21653487786376	-1.2572781102885604	9.5867	-0.9324114295229073	0.06702171426437169	-0.3551295762283301	-0.6661318546446562	0.04709979815597651	0.7443453239198436	2.8893	0.15164	0.0	0.0	0.0
2021-10-01T23:29:47.000000	-2.8713	-0.11423	0.03531	11.045	0.30954	9.5133	-2.8636607702217836	0.23845162191266558	0.03531	10.999701584383036	-1.046138167796822	9.5133	-2.8636607702217836	0.23845162191266558	0.23131000000000002	10.999701584383036	-1.046138167796822	9.5133	-0.9324114295229073	0.06702171426437169	-0.3551295762283301	-0.6661318546446562	0.04709979815597651	0.7443453239198436	2.8893	0.15164	0.0	0.0	0.0
2021-10-01T23:29:47.000000	-2.8804	-0.11448	0.026491	8.4138	0.236	9.4463	-2.8727228323450578	0.2393185302549466	0.026491	8.379317362612651	-0.7967226472356381	9.4463	-2.8727228323450578	0.2393185302549466	0.222491	8.379317362612651	-0.7967226472356381	9.4463	-0.9324114295229073	0.06702171426437169	-0.3551295762283301	-0.6661318546446562	0.04709979815597651	0.7443453239198436	2.8893	0.15164	0.0	0.0	0.0
2021-10-01T23:29:47.000000	-2.8856	-0.11463	0.019857	6.3639	0.1786	9.4077	-2.877902028773852	0.23980681741632778	0.019857	6.337830559687478	-0.6025155323238612	9.4077	-2.877902028773852	0.23980681741632778	0.21585700000000002	6.337830559687478	-0.6025155323238612	9.4077	-0.9324114295229073	0.06702171426437169	-0.3551295762283301	-0.6661318546446562	0.04709979815597651	0.7443453239198436	2.8893	0.15164	0.0	0.0	0.0
2021-10-01T23:29:47.000000	-2.8897	-0.11474	0.012488	4.0308	0.11318	9.3773	-2.8819846127278477	0.24020001998317286	0.012488	4.01429503652709	-0.3815674411083344	9.3773	-2.8819846127278477	0.24020001998317286	0.208488	4.01429503652709	-0.3815674411083344	9.3773	-0.9324114295229073	0.06702171426437169	-0.3551295762283301	-0.6661318546446562	0.04709979815597651	0.7443453239198436	2.8893	0.15164	0.0	0.0	0.0
2021-10-01T23:29:47.000000	-2.892	-0.11481	0.00441	1.4294	0.040147	9.3598	-2.884275858854663	0.24041236683705433	0.00441	1.4235483882682125	-0.13530013994070564	9.3598	-2.884275858854663	0.24041236683705433	0.20041	1.4235483882682125	-0.13530013994070564	9.3598	-0.9324114295229073	0.06702171426437169	-0.3551295762283301	-0.6661318546446562	0.04709979815597651	0.7443453239198436	2.8893	0.15164	0.0	0.0	0.0
2021-10-01T23:29:47.000000	-2.8921	-0.11481	-0.0039979	-1.296	-0.0364	9.3593	-2.884375105333575	0.2404246198539726	-0.0039979	-1.2906944648558722	0.12267338093658899	9.3593	-2.884375105333575	0.2404246198539726	0.1920021	-1.2906944648558722	0.12267338093658899	9.3593	-0.9324114295229073	0.06702171426437169	-0.3551295762283301	-0.6661318546446562	0.04709979815597651	0.7443453239198436	2.8893	0.15164	0.0	0.0	0.0
2021-10-01T23:29:47.000000	-2.8858	-0.11464	-0.01951	-6.2551	-0.17555	9.4059	-2.878101747033367	0.23982139880227304	-0.01951	-6.229476673615374	0.5922112675236181	9.4059	-2.878101747033367	0.23982139880227304	0.17649	-6.229476673615374	0.5922112675236181	9.4059	-0.9324114295229073	0.06702171426437169	-0.3551295762283301	-0.6661318546446562	0.04709979815597651	0.7443453239198436	2.8893	0.15164	0.0	0.0	0.0
2021-10-01T23:29:47.000000	-2.8748	-0.11433	-0.032214	-10.135	-0.28412	9.4878	-2.867146650000617	0.23878123102589247	-0.032214	-10.093443909384545	0.9598641687801515	9.4878	-2.867146650000617	0.23878123102589247	0.16378600000000001	-10.093443909384545	0.9598641687801515	9.4878	-0.9324114295229073	0.06702171426437169	-0.3551295762283301	-0.6661318546446562	0.04709979815597651	0.7443453239198436	2.8893	0.15164	0.0	0.0	0.0
2021-10-01T23:29:47.000000	-2.8617	-0.11396	-0.042875	-13.202	-0.36971	9.5842	-2.8541000251005664	0.23754329778157568	-0.042875	-13.147820774791441	1.250719136362185	9.5842	-2.8541000251005664	0.23754329778157568	0.153125	-13.147820774791441	1.250719136362185	9.5842	-0.9324114295229073	0.06702171426437169	-0.3551295762283301	-0.6661318546446562	0.04709979815597651	0.7443453239198436	2.8893	0.15164	0.0	0.0	0.0
2021-10-01T23:29:47.000000	-2.8331	-0.11316	-0.060675	-17.878	-0.49988	9.7936	-2.82561750799643	0.2348329067742514	-0.060675	-17.804535880832226	1.6944810658599363	9.7936	-2.82561750799643	0.2348329067742514	0.135325	-17.804535880832226	1.6944810658599363	9.7936	-0.9324114295229073	0.06702171426437169	-0.3551295762283301	-0.6661318546446562	0.04709979815597651	0.7443453239198436	2.8893	0.15164	0.0	0.0	0.0
2021-10-01T23:29:47.000000	-2.803	-0.11232	-0.075837	-21.418	-0.59857	10.011	-2.7956413925018486	0.23197841910471806	-0.075837	-21.329953736708482	2.0302915147278333	10.011	-2.7956413925018486	0.23197841910471806	0.120163	-21.329953736708482	2.0302915147278333	10.011	-0.9324114295229073	0.06702171426437169	-0.3551295762283301	-0.6661318546446562	0.04709979815597651	0.7443453239198436	2.8893	0.15164	0.0	0.0	0.0
2021-10-01T23:29:47.000000	-2.7721	-0.11146	-0.089486	-24.287	-0.67915	10.229	-2.764868854572589	0.22904575659562115	-0.089486	-24.1872086977223	2.301857757405218	10.229	-2.764868854572589	0.22904575659562115	0.10651400000000001	-24.1872086977223	2.301857757405218	10.229	-0.9324114295229073	0.06702171426437169	-0.3551295762283301	-0.6661318546446562	0.04709979815597651	0.7443453239198436	2.8893	0.15164	0.0	0.0	0.0
2021-10-01T23:29:47.000000	-2.7408	-0.11058	-0.10215	-26.718	-0.74825	10.444	-2.733696880124298	0.22608393131463364	-0.10215	-26.608357434759984	2.5311492817597547	10.444	-2.733696880124298	0.22608393131463364	0.09385	-26.608357434759984	2.5311492817597547	10.444	-0.9324114295229073	0.06702171426437169	-0.3551295762283301	-0.6661318546446562	0.04709979815597651	0.7443453239198436	2.8893	0.15164	0.0	0.0	0.0
2021-10-01T23:29:47.000000	-2.7093	-0.1097	-0.11412	-28.843	-0.80966	10.654	-2.702326412718183	0.22309759999980958	-0.11412	-28.724869689326383	2.730578628572771	10.654	-2.702326412718183	0.22309759999980958	0.08188000000000001	-28.724869689326383	2.730578628572771	10.654	-0.9324114295229073	0.06702171426437169	-0.3551295762283301	-0.6661318546446562	0.04709979815597651	0.7443453239198436	2.8893	0.15164	0.0	0.0	0.0
2021-10-01T23:29:47.000000	-2.6776	-0.1088	-0.12558	-30.744	-0.86571	10.858	-2.670755001750861	0.22010661194693143	-0.12558	-30.618413069423408	2.907880828758586	10.858	-2.670755001750861	0.22010661194693143	0.07042000000000001	-30.618413069423408	2.907880828758586	10.858	-0.9324114295229073	0.06702171426437169	-0.3551295762283301	-0.6661318546446562	0.04709979815597651	0.7443453239198436	2.8893	0.15164	0.0	0.0	0.0
2021-10-01T23:29:47.000000	-2.6457	-0.1079	-0.13662	-32.477	-0.91794	11.053	-2.638985097825716	0.21709111786021676	-0.13662	-32.34475429970224	3.068389176016175	11.053	-2.638985097825716	0.21709111786021676	0.059380000000000016	-32.34475429970224	3.068389176016175	11.053	-0.9324114295229073	0.06702171426437169	-0.3551295762283301	-0.6661318546446562	0.04709979815597651	0.7443453239198436	2.8893	0.15164	0.0	0.0	0.0
2021-10-01T23:29:47.000000	-2.6137	-0.107	-0.14734	-34.081	-0.9674	11.239	-2.607115947421658	0.21406337075658388	-0.14734	-33.94272816361615	3.2158402589150827	11.239	-2.607115947421658	0.21406337075658388	0.04866000000000001	-33.94272816361615	3.2158402589150827	11.239	-0.9324114295229073	0.06702171426437169	-0.3551295762283301	-0.6661318546446562	0.04709979815597651	0.7443453239198436	2.8893	0.15164	0.0	0.0	0.0
2021-10-01T23:29:47.000000	-2.5816	-0.10609	-0.15777	-35.584	-1.0149	11.414	-2.5751463252369966	0.21103329528392384	-0.15777	-35.44022292469749	3.3528610257132305	11.414	-2.5751463252369966	0.21103329528392384	0.038230000000000014	-35.44022292469749	3.3528610257132305	11.414	-0.9324114295229073	0.06702171426437169	-0.3551295762283301	-0.6661318546446562	0.04709979815597651	0.7443453239198436	2.8893	0.15164	0.0	0.0	0.0
2021-10-01T23:29:47.000000	-2.5495	-0.10517	-0.16796	-37.005	-1.0608	11.578	-2.5431754777506437	0.20801314445915509	-0.16796	-36.856139524800405	3.4814222623010043	11.578	-2.5431754777506437	0.20801314445915509	0.02804000000000001	-36.856139524800405	3.4814222623010043	11.578	-0.9324114295229073	0.06702171426437169	-0.3551295762283301	-0.6661318546446562	0.04709979815597651	0.7443453239198436	2.8893	0.15164	0.0	0.0	0.0
2021-10-01T23:29:47.000000	-2.5172	-0.10424	-0.17793	-38.36	-1.1057	11.731	-2.5110049120047746	0.20497841224844096	-0.17793	-38.20643091865232	3.6028889725118525	11.731	-2.5110049120047746	0.20497841224844096	0.018070000000000003	-38.20643091865232	3.6028889725118525	11.731	-0.9324114295229073	0.06702171426437169	-0.3551295762283301	-0.6661318546446562	0.04709979815597651	0.7443453239198436	2.8893	0.15164	0.0	0.0	0.0
2021-10-01T23:29:47.000000	-2.4849	-0.10331	-0.1877	-39.662	-1.1499	11.872	-2.4788343462589064	0.2019436800377269	-0.1877	-39.50403590756253	3.718556309108411	11.872	-2.4788343462589064	0.2019436800377269	0.008300000000000002	-39.50403590756253	3.718556309108411	11.872	-0.9324114295229073	0.06702171426437169	-0.3551295762283301	-0.6661318546446562	0.04709979815597651	0.7443453239198436	2.8893	0.15164	0.0	0.0	0.0
2021-10-01T23:29:47.000000	-2.4526	-0.10237	-0.19728	-40.92	-1.1935	12.002	-2.4466625552113457	0.19891887247490392	-0.19728	-40.75789892765002	3.8294277971344126	12.002	-2.4466625552113457	0.19891887247490392	-0.0012800000000000034	-40.75789892765002	3.8294277971344126	12.002	-0.9324114295229073	0.06702171426437169	-0.3551295762283301	-0.6661318546446562	0.04709979815597651	0.7443453239198436	2.8893	0.15164	0.0	0.0	0.0
2021-10-01T23:29:47.000000	-2.4202	-0.10142	-0.20669	-42.142	-1.2367	12.122	-2.4143902923831817	0.19589173654305397	-0.20669	-41.97598420326156	3.9362851849854916	12.122	-2.4143902923831817	0.19589173654305397	-0.010690000000000005	-41.97598420326156	3.9362851849854916	12.122	-0.9324114295229073	0.06702171426437169	-0.3551295762283301	-0.6661318546446562	0.04709979815597651	0.7443453239198436	2.8893	0.15164	0.0	0.0	0.0
2021-10-01T23:29:47.000000	-2.3877	-0.10046	-0.21593	-43.334	-1.2798	12.233	-2.382017557774414	0.19286227224217695	-0.21593	-43.16428328218262	4.039565914240008	12.233	-2.382017557774414	0.19286227224217695	-0.019930000000000003	-43.16428328218262	4.039565914240008	12.233	-0.9324114295229073	0.06702171426437169	-0.3551295762283301	-0.6661318546446562	0.04709979815597651	0.7443453239198436	2.8893	0.15164	0.0	0.0	0.0
2021-10-01T23:29:47.000000	-2.3553	-0.0995	-0.22502	-44.502	-1.3229	12.337	-2.3497440696445584	0.18984506095821813	-0.22502	-44.328763206164844	4.139905919434144	12.337	-2.3497440696445584	0.18984506095821813	-0.02901999999999999	-44.328763206164844	4.139905919434144	12.337	-0.9324114295229073	0.06702171426437169	-0.3551295762283301	-0.6661318546446562	0.04709979815597651	0.7443453239198436	2.8893	0.15164	0.0	0.0	0.0
2021-10-01T23:29:47.000000	-2.3227	-0.098529	-0.23396	-45.651	-1.366	12.434	-2.317270740725018	0.18681426075310312	-0.23396	-45.47438629915382	4.237917851413814	12.434	-2.317270740725018	0.18681426075310312	-0.037959999999999994	-45.47438629915382	4.237917851413814	12.434	-0.9324114295229073	0.06702171426437169	-0.3551295762283301	-0.6661318546446562	0.04709979815597651	0.7443453239198436	2.8893	0.15164	0.0	0.0	0.0
2021-10-01T23:29:47.000000	-2.2902	-0.097552	-0.24276	-46.785	-1.4093	12.527	-2.2848959231033734	0.18380166835364112	-0.24276	-46.605146926339835	4.33389333789792	12.527	-2.2848959231033734	0.18380166835364112	-0.046759999999999996	-46.605146926339835	4.33389333789792	12.527	-0.9324114295229073	0.06702171426437169	-0.3551295762283301	-0.6661318546446562	0.04709979815597651	0.7443453239198436	2.8893	0.15164	0.0	0.0	0.0
2021-10-01T23:29:47.000000	-2.2575	-0.096566	-0.25141	-47.909	-1.453	12.617	-2.252321509752383	0.1807735021034446	-0.25141	-47.72603191770236	4.428246536774557	12.617	-2.252321509752383	0.1807735021034446	-0.055410000000000015	-47.72603191770236	4.428246536774557	12.617	-0.9324114295229073	0.06702171426437169	-0.3551295762283301	-0.6661318546446562	0.04709979815597651	0.7443453239198436	2.8893	0.15164	0.0	0.0	0.0
2021-10-01T23:29:47.000000	-2.2249	-0.095573	-0.25994	-49.027	-1.4972	12.705	-2.2198454851691207	0.1777645361236902	-0.25994	-48.84102338541475	4.521368322241538	12.705	-2.2198454851691207	0.1777645361236902	-0.06394	-48.84102338541475	4.521368322241538	12.705	-0.9324114295229073	0.06702171426437169	-0.3551295762283301	-0.6661318546446562	0.04709979815597651	0.7443453239198436	2.8893	0.15164	0.0	0.0	0.0
2021-10-01T23:29:47.000000	-2.1922	-0.094572	-0.26834	-50.142	-1.542	12.794	-2.187269233865593	0.17475125684533058	-0.26834	-49.9531109768613	4.6135270383275016	12.794	-2.187269233865593	0.17475125684533058	-0.07234000000000002	-49.9531109768613	4.6135270383275016	12.794	-0.9324114295229073	0.06702171426437169	-0.3551295762283301	-0.6661318546446562	0.04709979815597651	0.7443453239198436	2.8893	0.15164	0.0	0.0	0.0
2021-10-01T23:29:47.000000	-2.1595	-0.093562	-0.27662	-51.259	-1.5875	12.885	-2.1546918797905423	0.17174690975007295	-0.27662	-51.06726926900452	4.705236089399446	12.885	-2.1546918797905423	0.17174690975007295	-0.08061999999999997	-51.06726926900452	4.705236089399446	12.885	-0.9324114295229073	0.06702171426437169	-0.3551295762283301	-0.6661318546446562	0.04709979815597651	0.7443453239198436	2.8893	0.15164	0.0	0.0	0.0
2021-10-01T23:29:47.000000	-2.1268	-0.092545	-0.28479	-52.381	-1.6339	12.98	-2.1221136680043067	0.16874950990833915	-0.28479	-52.186500162245586	4.796664573007097	12.98	-2.1221136680043067	0.16874950990833915	-0.08878999999999998	-52.186500162245586	4.796664573007097	12.98	-0.9324114295229073	0.06702171426437169	-0.3551295762283301	-0.6661318546446562	0.04709979815597651	0.7443453239198436	2.8893	0.15164	0.0	0.0	0.0
2021-10-01T23:29:47.000000	-2.094	-0.09152	-0.29285	-53.512	-1.6814	13.079	-2.089435229497807	0.16574779676800006	-0.29285	-53.31479802177482	4.88810411686936	13.079	-2.089435229497807	0.16574779676800006	-0.09684999999999999	-53.31479802177482	4.88810411686936	13.079	-0.9324114295229073	0.06702171426437169	-0.3551295762283301	-0.6661318546446562	0.04709979815597651	0.7443453239198436	2.8893	0.15164	0.0	0.0	0.0
2021-10-01T23:29:47.000000	-2.0613	-0.090486	-0.30081	-54.655	-1.73	13.184	-2.056854934698696	0.16276726882768133	-0.30081	-54.45514024195958	4.979922311493782	13.184	-2.056854934698696	0.16276726882768133	-0.10481000000000001	-54.45514024195958	4.979922311493782	13.184	-0.9324114295229073	0.06702171426437169	-0.3551295762283301	-0.6661318546446562	0.04709979815597651	0.7443453239198436	2.8893	0.15164	0.0	0.0	0.0
2021-10-01T23:29:47.000000	-2.0285	-0.089443	-0.30868	-55.814	-1.78	13.297	-2.024174290649151	0.1597834200535464	-0.30868	-55.6115334410071	5.072311538120358	13.297	-2.024174290649151	0.1597834200535464	-0.11268	-55.6115334410071	5.072311538120358	13.297	-0.9324114295229073	0.06702171426437169	-0.3551295762283301	-0.6661318546446562	0.04709979815597651	0.7443453239198436	2.8893	0.15164	0.0	0.0	0.0
2021-10-01T23:29:47.000000	-1.9956	-0.088393	-0.31645	-56.991	-1.8314	13.42	-1.991393542409509	0.15679426551601697	-0.31645	-56.785962548495604	5.165516857087453	13.42	-1.991393542409509	0.15679426551601697	-0.12045	-56.785962548495604	5.165516857087453	13.42	-0.9324114295229073	0.06702171426437169	-0.3551295762283301	-0.6661318546446562	0.04709979815597651	0.7443453239198436	2.8893	0.15164	0.0	0.0	0.0
2021-10-01T23:29:47.000000	-1.9628	-0.087333	-0.32414	-58.189	-1.8845	13.555	-1.9587108153470874	0.15382728864329706	-0.32414	-57.981441717843204	5.259608119465878	13.555	-1.9587108153470874	0.15382728864329706	-0.12813999999999998	-57.981441717843204	5.259608119465878	13.555	-0.9324114295229073	0.06702171426437169	-0.3551295762283301	-0.6661318546446562	0.04709979815597651	0.7443453239198436	2.8893	0.15164	0.0	0.0	0.0
2021-10-01T23:29:47.000000	-1.9299	-0.086265	-0.33176	-59.412	-1.9393	13.706	-1.9259278615644002	0.1508559984719718	-0.33176	-59.20194080820638	5.355075445932364	13.706	-1.9259278615644002	0.1508559984719718	-0.13576	-59.20194080820638	5.355075445932364	13.706	-0.9324114295229073	0.06702171426437169	-0.3551295762283301	-0.6661318546446562	0.04709979815597651	0.7443453239198436	2.8893	0.15164	0.0	0.0	0.0
2021-10-01T23:29:47.000000	-1.897	-0.085187	-0.33931	-60.661	-1.9962	13.878	-1.8931436824800216	0.14789463294853777	-0.33931	-60.448501296441925	5.451644380740447	13.878	-1.8931436824800216	0.14789463294853777	-0.14331	-60.448501296441925	5.451644380740447	13.878	-0.9324114295229073	0.06702171426437169	-0.3551295762283301	-0.6661318546446562	0.04709979815597651	0.7443453239198436	2.8893	0.15164	0.0	0.0	0.0
2021-10-01T23:29:47.000000	-1.8642	-0.0841	-0.34681	-61.941	-2.0552	14.076	-1.860457647103032	0.14495445262512402	-0.34681	-61.72608550649542	5.549927574736037	14.076	-1.860457647103032	0.14495445262512402	-0.15081	-61.72608550649542	5.549927574736037	14.076	-0.9324114295229073	0.06702171426437169	-0.3551295762283301	-0.6661318546446562	0.04709979815597651	0.7443453239198436	2.8893	0.15164	0.0	0.0	0.0
2021-10-01T23:29:47.000000	-1.8313	-0.083004	-0.35427	-63.256	-2.1166	14.308	-1.827671262475608	0.14201095146789405	-0.35427	-63.03870005657411	5.6501174091591295	14.308	-1.827671262475608	0.14201095146789405	-0.15826999999999997	-63.03870005657411	5.6501174091591295	14.308	-0.9324114295229073	0.06702171426437169	-0.3551295762283301	-0.6661318546446562	0.04709979815597651	0.7443453239198436	2.8893	0.15164	0.0	0.0	0.0
2021-10-01T23:29:47.000000	-1.7984	-0.081899	-0.3617	-64.613	-2.1809	14.582	-1.7948837750766615	0.13907638249376625	-0.3617	-64.39335346528641	5.752575362799443	14.582	-1.7948837750766615	0.13907638249376625	-0.16570000000000001	-64.39335346528641	5.752575362799443	14.582	-0.9324114295229073	0.06702171426437169	-0.3551295762283301	-0.6661318546446562	0.04709979815597651	0.7443453239198436	2.8893	0.15164	0.0	0.0	0.0
2021-10-01T23:29:47.000000	-1.7655	-0.080783	-0.36913	-66.019	-2.2484	14.909	-1.7620949398458536	0.1361527306323187	-0.36913	-65.7970297452069	5.85786140740452	14.909	-1.7620949398458536	0.1361527306323187	-0.17313	-65.7970297452069	5.85786140740452	14.909	-0.9324114295229073	0.06702171426437169	-0.3551295762283301	-0.6661318546446562	0.04709979815597651	0.7443453239198436	2.8893	0.15164	0.0	0.0	0.0
2021-10-01T23:29:47.000000	-1.7326	-0.079657	-0.37657	-67.486	-2.3197	15.3	-1.729304879313354	0.1332390034187623	-0.37657	-67.2617119919065	5.966850426131076	15.3	-1.729304879313354	0.1332390034187623	-0.18057	-67.2617119919065	5.966850426131076	15.3	-0.9324114295229073	0.06702171426437169	-0.3551295762283301	-0.6661318546446562	0.04709979815597651	0.7443453239198436	2.8893	0.15164	0.0	0.0	0.0
2021-10-01T23:29:47.000000	-1.6997	-0.078521	-0.38405	-69.027	-2.3954	15.767	-1.6965135934791629	0.13033520085309716	-0.38405	-68.8003757657453	6.080539832305016	15.767	-1.6965135934791629	0.13033520085309716	-0.18805	-68.8003757657453	6.080539832305016	15.767	-0.9324114295229073	0.06702171426437169	-0.3551295762283301	-0.6661318546446562	0.04709979815597651	0.7443453239198436	2.8893	0.15164	0.0	0.0	0.0
2021-10-01T23:29:47.000000	-1.6668	-0.077375	-0.3916	-70.66	-2.4765	16.322	-1.66372108234328	0.12744132293532315	-0.3916	-70.43100796309658	6.200142704182503	16.322	-1.66372108234328	0.12744132293532315	-0.1956	-70.43100796309658	6.200142704182503	16.322	-0.9324114295229073	0.06702171426437169	-0.3551295762283301	-0.6661318546446562	0.04709979815597651	0.7443453239198436	2.8893	0.15164	0.0	0.0	0.0
2021-10-01T23:29:47.000000	-1.6339	-0.076218	-0.39924	-72.406	-2.564	16.978	-1.6309272233755354	0.12455836213022946	-0.39924	-72.17457287470101	6.327239710527255	16.978	-1.6309272233755354	0.12455836213022946	-0.20323999999999998	-72.17457287470101	6.327239710527255	16.978	-0.9324114295229073	0.06702171426437169	-0.3551295762283301	-0.6661318546446562	0.04709979815597651	0.7443453239198436	2.8893	0.15164	0.0	0.0	0.0
2021-10-01T23:29:47.000000	-1.6011	-0.075049	-0.40701	-74.294	-2.6593	17.746	-1.598231140524673	0.12169956391952344	-0.40701	-74.0600235216799	6.463994775540796	17.746	-1.598231140524673	0.12169956391952344	-0.21100999999999998	-74.0600235216799	6.463994775540796	17.746	-0.9324114295229073	0.06702171426437169	-0.3551295762283301	-0.6661318546446562	0.04709979815597651	0.7443453239198436	2.8893	0.15164	0.0	0.0	0.0
2021-10-01T23:29:47.000000	-1.5683	-0.073869	-0.41492	-76.356	-2.7639	18.632	-1.5655337098419497	0.11885168282149773	-0.41492	-76.11930257253883	6.6128401674532835	18.632	-1.5655337098419497	0.11885168282149773	-0.21892	-76.11930257253883	6.6128401674532835	18.632	-0.9324114295229073	0.06702171426437169	-0.3551295762283301	-0.6661318546446562	0.04709979815597651	0.7443453239198436	2.8893	0.15164	0.0	0.0	0.0
2021-10-01T23:29:47.000000	-1.5356	-0.072677	-0.42301	-78.63	-2.8796	19.641	-1.532934055276108	0.11602796431785968	-0.42301	-78.3903442435688	6.776645596073244	19.641	-1.532934055276108	0.11602796431785968	-0.22701	-78.3903442435688	6.776645596073244	19.641	-0.9324114295229073	0.06702171426437169	-0.3551295762283301	-0.6661318546446562	0.04709979815597651	0.7443453239198436	2.8893	0.15164	0.0	0.0	0.0
2021-10-01T23:29:47.000000	-1.5029	-0.071472	-0.43128	-81.157	-3.0086	20.77	-1.5003328078180667	0.11321714785648018	-0.43128	-80.9141091574959	6.958251375801099	20.77	-1.5003328078180667	0.11321714785648018	-0.23528	-80.9141091574959	6.958251375801099	20.77	-0.9324114295229073	0.06702171426437169	-0.3551295762283301	-0.6661318546446562	0.04709979815597651	0.7443453239198436	2.8893	0.15164	0.0	0.0	0.0
2021-10-01T23:29:47.000000	-1.4702	-0.070254	-0.43973	-83.985	-3.153	22.011	-1.4677299674678261	0.11041923343735924	-0.43973	-83.73849293755308	7.161454778700457	22.011	-1.4677299674678261	0.11041923343735924	-0.24373	-83.73849293755308	7.161454778700457	22.011	-0.9324114295229073	0.06702171426437169	-0.3551295762283301	-0.6661318546446562	0.04709979815597651	0.7443453239198436	2.8893	0.15164	0.0	0.0	0.0
2021-10-01T23:29:47.000000	-1.4376	-0.069022	-0.44837	-87.162	-3.3152	23.346	-1.4352246581741288	0.10764746654220418	-0.44837	-86.91142796602409	7.389755337398194	23.346	-1.4352246581741288	0.10764746654220418	-0.25237	-86.91142796602409	7.389755337398194	23.346	-0.9324114295229073	0.06702171426437169	-0.3551295762283301	-0.6661318546446562	0.04709979815597651	0.7443453239198436	2.8893	0.15164	0.0	0.0	0.0
2021-10-01T23:29:47.000000	-1.4051	-0.067775	-0.45718	-90.741	-3.498	24.753	-1.4028167574068058	0.10490283963580414	-0.45718	-90.48585796120591	7.6468682494514475	24.753	-1.4028167574068058	0.10490283963580414	-0.26117999999999997	-90.48585796120591	7.6468682494514475	24.753	-0.9324114295229073	0.06702171426437169	-0.3551295762283301	-0.6661318546446562	0.04709979815597651	0.7443453239198436	2.8893	0.15164	0.0	0.0	0.0
2021-10-01T23:29:47.000000	-1.3834	-0.066936	-0.46312	-93.376	-3.6325	25.715	-1.3811774686709892	0.10307661292261464	-0.46312	-93.11748298828832	7.836248731110858	25.715	-1.3811774686709892	0.10307661292261464	-0.26711999999999997	-93.11748298828832	7.836248731110858	25.715	-0.9324114295229073	0.06702171426437169	-0.3551295762283301	-0.6661318546446562	0.04709979815597651	0.7443453239198436	2.8893	0.15164	0.0	0.0	0.0
2021-10-01T23:29:47.000000	-1.3689	-0.066372	-0.46711	-95.251	-3.7283	26.362	-1.3667176222133515	0.1018596756105314	-0.46711	-94.99009285809326	7.970914671530467	26.362	-1.3667176222133515	0.1018596756105314	-0.27111	-94.99009285809326	7.970914671530467	26.362	-0.9324114295229073	0.06702171426437169	-0.3551295762283301	-0.6661318546446562	0.04709979815597651	0.7443453239198436	2.8893	0.15164	0.0	0.0	0.0
2021-10-01T23:29:47.000000	-1.3593	-0.065994	-0.46978	-96.558	-3.795	26.793	-1.3571436438338622	0.10105853767666632	-0.46978	-96.29541709975568	8.064864201217773	26.793	-1.3571436438338622	0.10105853767666632	-0.27377999999999997	-96.29541709975568	8.064864201217773	26.793	-0.9324114295229073	0.06702171426437169	-0.3551295762283301	-0.6661318546446562	0.04709979815597651	0.7443453239198436	2.8893	0.15164	0.0	0.0	1.0
2021-10-01T23:29:47.000000	-1.3182	-0.064364	-0.48122	-102.68	-4.1074	28.609	-1.316153616825323	0.09764026532952932	-0.48122	-102.40956496359199	8.504947896832327	28.609	-1.316153616825323	0.09764026532952932	-0.28522	-102.40956496359199	8.504947896832327	28.609	-0.9324114295229073	0.06702171426437169	-0.3551295762283301	-0.6661318546446562	0.04709979815597651	0.7443453239198436	2.8893	0.15164	0.0	0.0	nan
2021-10-01T23:29:47.000000	-1.2771	-0.062704	-0.49265	-109.75	-4.4689	30.312	-1.2751599139117078	0.09425176692606585	-0.49265	-109.47058567881953	9.012460171686161	30.312	-1.2751599139117078	0.09425176692606585	-0.29664999999999997	-109.47058567881953	9.012460171686161	30.312	-0.9324114295229073	0.06702171426437169	-0.3551295762283301	-0.6661318546446562	0.04709979815597651	0.7443453239198436	2.8893	0.15164	0.0	0.0	0.0
2021-10-01T23:29:47.000000	-1.2359	-0.061012	-0.5039	-117.88	-4.8855	31.804	-1.2340630435537674	0.09088277437893595	-0.5039	-117.5903704828347	9.595169615993001	31.804	-1.2340630435537674	0.09088277437893595	-0.3079	-117.5903704828347	9.595169615993001	31.804	-0.9324114295229073	0.06702171426437169	-0.3551295762283301	-0.6661318546446562	0.04709979815597651	0.7443453239198436	2.8893	0.15164	0.0	0.0	0.0
2021-10-01T23:29:47.000000	-1.1946	-0.059287	-0.51483	-127.19	-5.364	32.976	-1.192862883221332	0.08753428015292869	-0.51483	-126.88884835548214	10.261031089488737	32.976	-1.192862883221332	0.08753428015292869	-0.31883	-126.88884835548214	10.261031089488737	32.976	-0.9324114295229073	0.06702171426437169	-0.3551295762283301	-0.6661318546446562	0.04709979815597651	0.7443453239198436	2.8893	0.15164	0.0	0.0	0.0
2021-10-01T23:29:47.000000	-1.1533	-0.057527	-0.52527	-137.83	-5.9118	33.709	-1.1516584343329748	0.0842205221945406	-0.52527	-137.5157957383816	11.021079878111271	33.709	-1.1516584343329748	0.0842205221945406	-0.32927	-137.5157957383816	11.021079878111271	33.709	-0.9324114295229073	0.06702171426437169	-0.3551295762283301	-0.6661318546446562	0.04709979815597651	0.7443453239198436	2.8893	0.15164	0.0	0.0	0.0
2021-10-01T23:29:47.000000	-1.1117	-0.055731	-0.53505	-149.93	-6.5377	33.87	-1.1101518349217916	0.080905733917806	-0.53505	-149.60131131960725	11.882511213710075	33.87	-1.1101518349217916	0.080905733917806	-0.33905	-149.60131131960725	11.882511213710075	33.87	-0.9324114295229073	0.06702171426437169	-0.3551295762283301	-0.6661318546446562	0.04709979815597651	0.7443453239198436	2.8893	0.15164	0.0	0.0	0.0
2021-10-01T23:29:47.000000	-1.07	-0.053897	-0.54402	-163.69	-7.2517	33.311	-1.0685413328852678	0.07761640628613967	-0.54402	-163.3451133586747	12.859906482230464	33.311	-1.0685413328852678	0.07761640628613967	-0.34801999999999994	-163.3451133586747	12.859906482230464	33.311	-0.9324114295229073	0.06702171426437169	-0.3551295762283301	-0.6661318546446562	0.04709979815597651	0.7443453239198436	2.8893	0.15164	0.0	0.0	0.0
2021-10-01T23:29:47.000000	-1.0281	-0.052026	-0.55202	-179.31	-8.0659	31.858	-1.0267278042746606	0.07433929381783425	-0.55202	-178.9471774284547	13.965762893560605	31.858	-1.0267278042746606	0.07433929381783425	-0.35601999999999995	-178.9471774284547	13.965762893560605	31.858	-0.9324114295229073	0.06702171426437169	-0.3551295762283301	-0.6661318546446562	0.04709979815597651	0.7443453239198436	2.8893	0.15164	0.0	0.0	0.0
2021-10-01T23:29:47.000000	-0.98596	-0.050117	-0.5589	-197.07	-8.9949	29.302	-0.9846714279682357	0.0710704877709115	-0.5589	-196.6871826103705	15.219898909150459	29.302	-0.9846714279682357	0.0710704877709115	-0.36289999999999994	-196.6871826103705	15.219898909150459	29.302	-0.9324114295229073	0.06702171426437169	-0.3551295762283301	-0.6661318546446562	0.04709979815597651	0.7443453239198436	2.8893	0.15164	0.0	0.0	0.0
2021-10-01T23:29:47.000000	-0.94366	-0.048173	-0.56453	-217.28	-10.056	25.391	-0.9424519687396308	0.06781681316453875	-0.56453	-216.87491276097577	16.643129240594845	25.391	-0.9424519687396308	0.06781681316453875	-0.36852999999999997	-216.87491276097577	16.643129240594845	25.391	-0.9324114295229073	0.06702171426437169	-0.3551295762283301	-0.6661318546446562	0.04709979815597651	0.7443453239198436	2.8893	0.15164	0.0	0.0	0.0
2021-10-01T23:29:47.000000	-0.90121	-0.046195	-0.56877	-240.33	-11.271	19.812	-0.9000794737669057	0.06457850283561861	-0.56877	-239.9001003057149	18.261604921472156	19.812	-0.9000794737669057	0.06457850283561861	-0.37277	-239.9001003057149	18.261604921472156	19.812	-0.9324114295229073	0.06702171426437169	-0.3551295762283301	-0.6661318546446562	0.04709979815597651	0.7443453239198436	2.8893	0.15164	0.0	0.0	0.0
2021-10-01T23:29:47.000000	-0.85863	-0.044185	-0.5715	-266.71	-12.667	12.174	-0.8575740374061814	0.06135602245795656	-0.5715	-266.2523735588407	20.10846993889669	12.174	-0.8575740374061814	0.06135602245795656	-0.3755	-266.2523735588407	20.10846993889669	12.174	-0.9324114295229073	0.06702171426437169	-0.3551295762283301	-0.6661318546446562	0.04709979815597651	0.7443453239198436	2.8893	0.15164	0.0	0.0	0.0
2021-10-01T23:29:47.000000	-0.81598	-0.042148	-0.57262	-297.02	-14.274	1.9808	-0.814995820195651	0.05815176151775794	-0.57262	-296.5308872989	22.2274684507044	1.9808	-0.814995820195651	0.05815176151775794	-0.37662	-296.5308872989	22.2274684507044	1.9808	-0.9324114295229073	0.06702171426437169	-0.3551295762283301	-0.6661318546446562	0.04709979815597651	0.7443453239198436	2.8893	0.15164	0.0	0.0	0.0
