# Supplementary material for: Direct evidence of substorm-related impulsive injections of electrons at Mercury
Source: Nat Commun. 2023 Jul 18;14:4019. doi: 10.1038/s41467-023-39565-4 (PMC10354196; doi:10.1038/s41467-023-39565-4)
Supplement: Supplementary file 3 — SourceDatafile [file 41467_2023_39565_MOESM3_ESM.zip › SourceDataFile/FieldLinetracing/Final_KT17tracing_001541.txt]

2021-10-01T23:40:41.000000	0.18229	-0.28934	0.71063	-210.79	385.87	-510.85	0.14546352725715794	-0.3094957866238344	0.71063	-161.92093651585085	408.7905225391481	-510.85	0.14546352725715794	-0.3094957866238344	0.90663	-161.92093651585085	408.7905225391481	-510.85	0.225989057774316	-0.61789993088308	-0.7530794255461783	0.15855178399589442	-0.3410350335630356	0.9265832060178829	1.7266	6.066	0.0	0.0	0.0
2021-10-01T23:40:41.000000	0.19284	-0.30899	0.73596	-184.28	349.0	-437.77	0.1535263129579227	-0.330290413014889	0.73596	-140.12838229407666	368.9500709793198	-437.77	0.1535263129579227	-0.330290413014889	0.9319599999999999	-140.12838229407666	368.9500709793198	-437.77	0.225989057774316	-0.61789993088308	-0.7530794255461783	0.15855178399589442	-0.3410350335630356	0.9265832060178829	1.7266	6.066	0.0	0.0	0.0
2021-10-01T23:40:41.000000	0.20338	-0.32932	0.76076	-161.14	317.17	-376.0	0.16149585349575216	-0.35175869016085237	0.76076	-121.06288235895215	334.52456862679384	-376.0	0.16149585349575216	-0.35175869016085237	0.95676	-121.06288235895215	334.52456862679384	-376.0	0.225989057774316	-0.61789993088308	-0.7530794255461783	0.15855178399589442	-0.3410350335630356	0.9265832060178829	1.7266	6.066	0.0	0.0	0.0
2021-10-01T23:40:41.000000	0.21384	-0.35036	0.78498	-140.83	289.58	-323.45	0.16929900043033255	-0.3739218148935553	0.78498	-104.28652985969946	304.65387735891693	-323.45	0.16929900043033255	-0.3739218148935553	0.98098	-104.28652985969946	304.65387735891693	-323.45	0.225989057774316	-0.61789993088308	-0.7530794255461783	0.15855178399589442	-0.3410350335630356	0.9265832060178829	1.7266	6.066	0.0	0.0	0.0
2021-10-01T23:40:41.000000	0.22419	-0.37216	0.80857	-122.89	265.54	-278.47	0.17689985330953123	-0.39682573454737824	0.80857	-89.4273368100598	278.59683259337345	-278.47	0.17689985330953123	-0.39682573454737824	1.00457	-89.4273368100598	278.59683259337345	-278.47	0.225989057774316	-0.61789993088308	-0.7530794255461783	0.15855178399589442	-0.3410350335630356	0.9265832060178829	1.7266	6.066	0.0	0.0	0.0
2021-10-01T23:40:41.000000	0.23436	-0.39475	0.83149	-106.97	244.53	-239.76	0.1842252636930344	-0.420491645954152	0.83149	-76.20165622181669	255.7944670806076	-239.76	0.1842252636930344	-0.420491645954152	1.02749	-76.20165622181669	255.7944670806076	-239.76	0.225989057774316	-0.61789993088308	-0.7530794255461783	0.15855178399589442	-0.3410350335630356	0.9265832060178829	1.7266	6.066	0.0	0.0	0.0
2021-10-01T23:40:41.000000	0.24429	-0.41818	0.85366	-92.782	226.1	-206.26	0.19120955718503582	-0.44496182054318156	0.85366	-64.37879681183605	235.7648829767918	-206.26	0.19120955718503582	-0.44496182054318156	1.04966	-64.37879681183605	235.7648829767918	-206.26	0.225989057774316	-0.61789993088308	-0.7530794255461783	0.15855178399589442	-0.3410350335630356	0.9265832060178829	1.7266	6.066	0.0	0.0	0.0
2021-10-01T23:40:41.000000	0.25391	-0.44248	0.875	-80.084	209.89	-177.14	0.19777958534522178	-0.4702574551462976	0.875	-53.76269296205697	218.121140656901	-177.14	0.19777958534522178	-0.4702574551462976	1.071	-53.76269296205697	218.121140656901	-177.14	0.225989057774316	-0.61789993088308	-0.7530794255461783	0.15855178399589442	-0.3410350335630356	0.9265832060178829	1.7266	6.066	0.0	0.0	0.0
2021-10-01T23:40:41.000000	0.26316	-0.46771	0.89542	-68.68	195.59	-151.72	0.2038684484760941	-0.4964307458406964	0.89542	-44.19680592625869	202.53156012314878	-151.72	0.2038684484760941	-0.4964307458406964	1.09142	-44.19680592625869	202.53156012314878	-151.72	0.225989057774316	-0.61789993088308	-0.7530794255461783	0.15855178399589442	-0.3410350335630356	0.9265832060178829	1.7266	6.066	0.0	0.0	0.0
2021-10-01T23:40:41.000000	0.27193	-0.49389	0.91483	-58.409	182.97	-129.42	0.20936452484746618	-0.5234880636035503	0.91483	-35.54953081230513	188.74814711679946	-129.42	0.20936452484746618	-0.5234880636035503	1.11083	-35.54953081230513	188.74814711679946	-129.42	0.225989057774316	-0.61789993088308	-0.7530794255461783	0.15855178399589442	-0.3410350335630356	0.9265832060178829	1.7266	6.066	0.0	0.0	0.0
2021-10-01T23:40:41.000000	0.28015	-0.52104	0.9331	-49.137	171.79	-109.8	0.2141958913207161	-0.5514406806187987	0.9331	-27.717284579058234	176.5162910457941	-109.8	0.2141958913207161	-0.5514406806187987	1.1291	-27.717284579058234	176.5162910457941	-109.8	0.225989057774316	-0.61789993088308	-0.7530794255461783	0.15855178399589442	-0.3410350335630356	0.9265832060178829	1.7266	6.066	0.0	0.0	0.0
2021-10-01T23:40:41.000000	0.28772	-0.54918	0.95012	-40.754	161.9	-92.466	0.21826085081354818	-0.5802961931653059	0.95012	-20.609275625092295	165.67364387315496	-92.466	0.21826085081354818	-0.5802961931653059	1.14612	-20.609275625092295	165.67364387315496	-92.466	0.225989057774316	-0.61789993088308	-0.7530794255461783	0.15855178399589442	-0.3410350335630356	0.9265832060178829	1.7266	6.066	0.0	0.0	0.0
2021-10-01T23:40:41.000000	0.29453	-0.5783	0.96576	-33.169	153.13	-77.111	0.2214514575008515	-0.6100311982765706	0.96576	-14.156019783358573	156.04033633933616	-77.111	0.2214514575008515	-0.6100311982765706	1.16176	-14.156019783358573	156.04033633933616	-77.111	0.225989057774316	-0.61789993088308	-0.7530794255461783	0.15855178399589442	-0.3410350335630356	0.9265832060178829	1.7266	6.066	0.0	0.0	0.0
2021-10-01T23:40:41.000000	0.30051	-0.60836	0.97989	-26.306	145.35	-63.469	0.2237031400541547	-0.6405974202491852	0.97989	-8.298018651877783	147.47803572889453	-63.469	0.2237031400541547	-0.6405974202491852	1.17589	-8.298018651877783	147.47803572889453	-63.469	0.225989057774316	-0.61789993088308	-0.7530794255461783	0.15855178399589442	-0.3410350335630356	0.9265832060178829	1.7266	6.066	0.0	0.0	0.0
2021-10-01T23:40:41.000000	0.30555	-0.6393	0.99237	-20.1	138.44	-51.317	0.22491407915680603	-0.6719218328771925	0.99237	-2.985465639659104	139.85968180613887	-51.317	0.22491407915680603	-0.6719218328771925	1.18837	-2.985465639659104	139.85968180613887	-51.317	0.225989057774316	-0.61789993088308	-0.7530794255461783	0.15855178399589442	-0.3410350335630356	0.9265832060178829	1.7266	6.066	0.0	0.0	0.0
2021-10-01T23:40:41.000000	0.30959	-0.67104	1.0031	-14.496	132.3	-40.464	0.2250345293349928	-0.7039176871673123	1.0031	1.8239717997807308	133.07928893285236	-40.464	0.2250345293349928	-0.7039176871673123	1.1991	1.8239717997807308	133.07928893285236	-40.464	0.225989057774316	-0.61789993088308	-0.7530794255461783	0.15855178399589442	-0.3410350335630356	0.9265832060178829	1.7266	6.066	0.0	0.0	0.0
2021-10-01T23:40:41.000000	0.31257	-0.70345	1.012	-9.4469	126.83	-30.747	0.2240208716233616	-0.7364486108868081	1.012	6.164785741090951	127.03183945915464	-30.747	0.2240208716233616	-0.7364486108868081	1.208	6.164785741090951	127.03183945915464	-30.747	0.225989057774316	-0.61789993088308	-0.7530794255461783	0.15855178399589442	-0.3410350335630356	0.9265832060178829	1.7266	6.066	0.0	0.0	0.0
2021-10-01T23:40:41.000000	0.31446	-0.73642	1.0189	-4.9077	121.94	-22.023	0.22185681039684907	-0.7694017570038013	1.0189	10.070609384555468	121.62249769641183	-22.023	0.22185681039684907	-0.7694017570038013	1.2148999999999999	10.070609384555468	121.62249769641183	-22.023	0.225989057774316	-0.61789993088308	-0.7530794255461783	0.15855178399589442	-0.3410350335630356	0.9265832060178829	1.7266	6.066	0.0	0.0	0.0
2021-10-01T23:40:41.000000	0.31524	-0.76978	1.024	-0.8381	117.55	-14.168	0.21854332648843372	-0.8026059559007582	1.024	13.571636647641164	116.76692849567638	-14.168	0.21854332648843372	-0.8026059559007582	1.22	13.571636647641164	116.76692849567638	-14.168	0.225989057774316	-0.61789993088308	-0.7530794255461783	0.15855178399589442	-0.3410350335630356	0.9265832060178829	1.7266	6.066	0.0	0.0	0.0
2021-10-01T23:40:41.000000	0.31494	-0.80338	1.027	2.8004	113.59	-7.0717	0.2141285733671666	-0.8359160137643864	1.027	16.697500312886326	112.39094191019649	-7.0717	0.2141285733671666	-0.8359160137643864	1.2229999999999999	16.697500312886326	112.39094191019649	-7.0717	0.225989057774316	-0.61789993088308	-0.7530794255461783	0.15855178399589442	-0.3410350335630356	0.9265832060178829	1.7266	6.066	0.0	0.0	0.0
2021-10-01T23:40:41.000000	0.3136	-0.83708	1.0282	6.0443	109.99	-0.63778	0.2086694038482979	-0.8691978867309768	1.0282	19.475848233251007	108.42059305355865	-0.63778	0.2086694038482979	-0.8691978867309768	1.2242	19.475848233251007	108.42059305355865	-0.63778	0.225989057774316	-0.61789993088308	-0.7530794255461783	0.15855178399589442	-0.3410350335630356	0.9265832060178829	1.7266	6.066	0.0	0.0	0.0
2021-10-01T23:40:41.000000	0.31126	-0.87073	1.0274	8.9283	106.69	5.2189	0.20222389604876978	-0.9023076062889287	1.0274	21.933767126766675	104.79208224154517	5.2189	0.20222389604876978	-0.9023076062889287	1.2234	21.933767126766675	104.79208224154517	5.2189	0.225989057774316	-0.61789993088308	-0.7530794255461783	0.15855178399589442	-0.3410350335630356	0.9265832060178829	1.7266	6.066	0.0	0.0	0.0
2021-10-01T23:40:41.000000	0.308	-0.90422	1.0249	11.485	103.65	10.573	0.19488492547032182	-0.9351458037249737	1.0249	24.098710138791283	101.46171639907595	10.573	0.19488492547032182	-0.9351458037249737	1.2208999999999999	24.098710138791283	101.46171639907595	10.573	0.225989057774316	-0.61789993088308	-0.7530794255461783	0.15855178399589442	-0.3410350335630356	0.9265832060178829	1.7266	6.066	0.0	0.0	0.0
2021-10-01T23:40:41.000000	0.30389	-0.93745	1.0207	13.744	100.8	15.488	0.18673421766511059	-0.9676218096720428	1.0207	25.99147711523998	98.35639609790486	15.488	0.18673421766511059	-0.9676218096720428	1.2167	25.99147711523998	98.35639609790486	15.488	0.225989057774316	-0.61789993088308	-0.7530794255461783	0.15855178399589442	-0.3410350335630356	0.9265832060178829	1.7266	6.066	0.0	0.0	0.0
2021-10-01T23:40:41.000000	0.29901	-0.97032	1.0148	15.734	98.122	20.019	0.17786342283318374	-0.9996461800647587	1.0148	27.638346252515177	95.45474035597226	20.019	0.17786342283318374	-0.9996461800647587	1.2107999999999999	27.638346252515177	95.45474035597226	20.019	0.225989057774316	-0.61789993088308	-0.7530794255461783	0.15855178399589442	-0.3410350335630356	0.9265832060178829	1.7266	6.066	0.0	0.0	0.0
2021-10-01T23:40:41.000000	0.29344	-1.0028	1.0074	17.479	95.575	24.215	0.16835561406274627	-1.0311989433729825	1.0074	29.058112968619234	92.7131173928639	24.215	0.16835561406274627	-1.0311989433729825	1.2034	29.058112968619234	92.7131173928639	24.215	0.225989057774316	-0.61789993088308	-0.7530794255461783	0.15855178399589442	-0.3410350335630356	0.9265832060178829	1.7266	6.066	0.0	0.0	0.0
2021-10-01T23:40:41.000000	0.28725	-1.0347	0.99848	19.001	93.132	28.115	0.15830354462118115	-1.0621001083986243	0.99848	30.26930317434484	90.10203499555156	28.115	0.15830354462118115	-1.0621001083986243	1.19448	30.26930317434484	90.10203499555156	28.115	0.225989057774316	-0.61789993088308	-0.7530794255461783	0.15855178399589442	-0.3410350335630356	0.9265832060178829	1.7266	6.066	0.0	0.0	0.0
2021-10-01T23:40:41.000000	0.28052	-1.0662	0.98824	20.32	90.772	31.752	0.14776455626116494	-1.0925381212172602	0.98824	31.289193031921524	87.5982008000801	31.752	0.14776455626116494	-1.0925381212172602	1.18424	31.289193031921524	87.5982008000801	31.752	0.225989057774316	-0.61789993088308	-0.7530794255461783	0.15855178399589442	-0.3410350335630356	0.9265832060178829	1.7266	6.066	0.0	0.0	0.0
2021-10-01T23:40:41.000000	0.27332	-1.0971	0.9767	21.453	88.475	35.155	0.13683262755177264	-1.122323065982909	0.9767	32.13220383938066	85.17968249779103	35.155	0.13683262755177264	-1.122323065982909	1.1727	32.13220383938066	85.17968249779103	35.155	0.225989057774316	-0.61789993088308	-0.7530794255461783	0.15855178399589442	-0.3410350335630356	0.9265832060178829	1.7266	6.066	0.0	0.0	0.0
2021-10-01T23:40:41.000000	0.26571	-1.1274	0.96394	22.415	86.227	38.347	0.12556730638035113	-1.1514622945057222	0.96394	32.81150714619046	82.83074762909901	38.347	0.12556730638035113	-1.1514622945057222	1.15994	32.81150714619046	82.83074762909901	38.347	0.225989057774316	-0.61789993088308	-0.7530794255461783	0.15855178399589442	-0.3410350335630356	0.9265832060178829	1.7266	6.066	0.0	0.0	0.0
2021-10-01T23:40:41.000000	0.25774	-1.1571	0.95003	23.22	84.014	41.348	0.1140182159863565	-1.1799619332941587	0.95003	33.339282037030046	80.53578626458777	41.348	0.1140182159863565	-1.1799619332941587	1.14603	33.339282037030046	80.53578626458777	41.348	0.225989057774316	-0.61789993088308	-0.7530794255461783	0.15855178399589442	-0.3410350335630356	0.9265832060178829	1.7266	6.066	0.0	0.0	0.0
2021-10-01T23:40:41.000000	0.24948	-1.1861	0.93503	23.878	81.826	44.174	0.1022670819219452	-1.2077313129811489	0.93503	33.72422785809876	78.28364845467433	44.174	0.1022670819219452	-1.2077313129811489	1.13103	33.72422785809876	78.28364845467433	44.174	0.225989057774316	-0.61789993088308	-0.7530794255461783	0.15855178399589442	-0.3410350335630356	0.9265832060178829	1.7266	6.066	0.0	0.0	0.0
2021-10-01T23:40:41.000000	0.24097	-1.2146	0.91899	24.401	79.654	46.84	0.09032909674484552	-1.2349738277312845	0.91899	33.97715141534339	76.06393165422642	46.84	0.09032909674484552	-1.2349738277312845	1.11499	33.97715141534339	76.06393165422642	46.84	0.225989057774316	-0.61789993088308	-0.7530794255461783	0.15855178399589442	-0.3410350335630356	0.9265832060178829	1.7266	6.066	0.0	0.0	0.0
2021-10-01T23:40:41.000000	0.23226	-1.2424	0.90197	24.797	77.492	49.355	0.07827838972834988	-1.2614971110952002	0.90197	34.1052572460618	73.86970083315586	49.355	0.07827838972834988	-1.2614971110952002	1.0979700000000001	34.1052572460618	73.86970083315586	49.355	0.225989057774316	-0.61789993088308	-0.7530794255461783	0.15855178399589442	-0.3410350335630356	0.9265832060178829	1.7266	6.066	0.0	0.0	0.0
2021-10-01T23:40:41.000000	0.22339	-1.2695	0.884	25.074	75.331	51.73	0.06615465946402296	-1.2873060642796643	0.884	34.11538229704428	71.69104356700716	51.73	0.06615465946402296	-1.2873060642796643	1.08	34.11538229704428	71.69104356700716	51.73	0.225989057774316	-0.61789993088308	-0.7530794255461783	0.15855178399589442	-0.3410350335630356	0.9265832060178829	1.7266	6.066	0.0	0.0	0.0
2021-10-01T23:40:41.000000	0.21441	-1.296	0.86513	25.24	73.168	53.974	0.05399527617440256	-1.3125060602720469	0.86513	34.01509869609624	69.52400222005946	53.974	0.05399527617440256	-1.3125060602720469	1.06113	34.01509869609624	69.52400222005946	53.974	0.225989057774316	-0.61789993088308	-0.7530794255461783	0.15855178399589442	-0.3410350335630356	0.9265832060178829	1.7266	6.066	0.0	0.0	0.0
2021-10-01T23:40:41.000000	0.20535	-1.3219	0.8454	25.3	70.997	56.094	0.04183001380316215	-1.337100774977424	0.8454	33.80863358614817	67.36200935273216	56.094	0.04183001380316215	-1.337100774977424	1.0414	33.80863358614817	67.36200935273216	56.094	0.225989057774316	-0.61789993088308	-0.7530794255461783	0.15855178399589442	-0.3410350335630356	0.9265832060178829	1.7266	6.066	0.0	0.0	0.0
2021-10-01T23:40:41.000000	0.19624	-1.3471	0.82484	25.263	68.815	58.096	0.029700899310893536	-1.3609946378219586	0.82484	33.50455155979459	65.20098479913524	58.096	0.029700899310893536	-1.3609946378219586	1.02084	33.50455155979459	65.20098479913524	58.096	0.225989057774316	-0.61789993088308	-0.7530794255461783	0.15855178399589442	-0.3410350335630356	0.9265832060178829	1.7266	6.066	0.0	0.0	0.0
2021-10-01T23:40:41.000000	0.18713	-1.3715	0.80349	25.132	66.618	59.986	0.01766980895397094	-1.3840945288351985	0.80349	33.10533989072614	63.03659110960471	59.986	0.01766980895397094	-1.3840945288351985	0.99949	33.10533989072614	63.03659110960471	59.986	0.225989057774316	-0.61789993088308	-0.7530794255461783	0.15855178399589442	-0.3410350335630356	0.9265832060178829	1.7266	6.066	0.0	0.0	0.0
2021-10-01T23:40:41.000000	0.17803	-1.3954	0.78136	24.913	64.405	61.772	0.0057099083295307496	-1.4066994127555708	0.78136	32.61683083750833	60.867100638336346	61.772	0.0057099083295307496	-1.4066994127555708	0.97736	32.61683083750833	60.867100638336346	61.772	0.225989057774316	-0.61789993088308	-0.7530794255461783	0.15855178399589442	-0.3410350335630356	0.9265832060178829	1.7266	6.066	0.0	0.0	0.0
2021-10-01T23:40:41.000000	0.16899	-1.4185	0.75849	24.613	62.173	63.457	-0.00609242027221632	-1.4285176766547998	0.75849	32.04560406315746	58.68867827977851	63.457	-0.00609242027221632	-1.4285176766547998	0.9544900000000001	32.04560406315746	58.68867827977851	63.457	0.225989057774316	-0.61789993088308	-0.7530794255461783	0.15855178399589442	-0.3410350335630356	0.9265832060178829	1.7266	6.066	0.0	0.0	0.0
2021-10-01T23:40:41.000000	0.16002	-1.4409	0.7349	24.234	59.921	65.048	-0.017739505220297352	-1.4496497923134881	0.7349	31.39352196708257	56.50008650880372	65.048	-0.017739505220297352	-1.4496497923134881	0.9309000000000001	31.39352196708257	56.50008650880372	65.048	0.225989057774316	-0.61789993088308	-0.7530794255461783	0.15855178399589442	-0.3410350335630356	0.9265832060178829	1.7266	6.066	0.0	0.0	0.0
2021-10-01T23:40:41.000000	0.15116	-1.4626	0.71062	23.783	57.649	66.55	-0.0291916479231476	-1.4701006609384035	0.71062	30.667531802807495	54.30046761422769	66.55	-0.0291916479231476	-1.4701006609384035	0.90662	30.667531802807495	54.30046761422769	66.55	0.225989057774316	-0.61789993088308	-0.7530794255461783	0.15855178399589442	-0.3410350335630356	0.9265832060178829	1.7266	6.066	0.0	0.0	0.0
2021-10-01T23:40:41.000000	0.14243	-1.4835	0.68566	23.263	55.355	67.967	-0.04041674606806647	-1.489773486654018	0.68566	29.87036590436123	52.08746907596465	67.967	-0.04041674606806647	-1.489773486654018	0.8816600000000001	29.87036590436123	52.08746907596465	67.967	0.225989057774316	-0.61789993088308	-0.7530794255461783	0.15855178399589442	-0.3410350335630356	0.9265832060178829	1.7266	6.066	0.0	0.0	0.0
2021-10-01T23:40:41.000000	0.13385	-1.5038	0.66004	22.679	53.041	69.307	-0.05141945639310805	-1.5088692130215384	0.66004	29.00723165602772	49.862463172746914	69.307	-0.05141945639310805	-1.5088692130215384	0.8560399999999999	29.00723165602772	49.862463172746914	69.307	0.225989057774316	-0.61789993088308	-0.7530794255461783	0.15855178399589442	-0.3410350335630356	0.9265832060178829	1.7266	6.066	0.0	0.0	0.0
2021-10-01T23:40:41.000000	0.12546	-1.5232	0.63378	22.034	50.706	70.572	-0.06212332125595291	-1.5270950018109972	0.63378	28.080983922005156	47.62408984927783	70.572	-0.06212332125595291	-1.5270950018109972	0.82978	28.080983922005156	47.62408984927783	70.572	0.225989057774316	-0.61789993088308	-0.7530794255461783	0.15855178399589442	-0.3410350335630356	0.9265832060178829	1.7266	6.066	0.0	0.0	0.0
2021-10-01T23:40:41.000000	0.11727	-1.5419	0.60691	21.332	48.352	71.768	-0.07254292204254625	-1.5446505712819094	0.60691	27.095837621788363	45.37384391445889	71.768	-0.07254292204254625	-1.5446505712819094	0.80291	27.095837621788363	45.37384391445889	71.768	0.225989057774316	-0.61789993088308	-0.7530794255461783	0.15855178399589442	-0.3410350335630356	0.9265832060178829	1.7266	6.066	0.0	0.0	0.0
2021-10-01T23:40:41.000000	0.10931	-1.5598	0.57944	20.576	45.979	72.899	-0.08263623179229636	-1.5614403508604386	0.57944	26.054770149744705	43.11135777778255	72.899	-0.08263623179229636	-1.5614403508604386	0.7754399999999999	26.054770149744705	43.11135777778255	72.899	0.225989057774316	-0.61789993088308	-0.7530794255461783	0.15855178399589442	-0.3410350335630356	0.9265832060178829	1.7266	6.066	0.0	0.0	0.0
2021-10-01T23:40:41.000000	0.1016	-1.577	0.55138	19.769	43.589	73.969	-0.09239565422633911	-1.5775660376288807	0.55138	24.961003960579895	40.83824877831951	73.969	-0.09239565422633911	-1.5775660376288807	0.7473799999999999	24.961003960579895	40.83824877831951	73.969	0.225989057774316	-0.61789993088308	-0.7530794255461783	0.15855178399589442	-0.3410350335630356	0.9265832060178829	1.7266	6.066	0.0	0.0	0.0
2021-10-01T23:40:41.000000	0.094173	-1.5932	0.52277	18.915	41.184	74.981	-0.10175167895587879	-1.5927339356460826	0.52277	23.818753973788777	38.556011724971256	74.981	-0.10175167895587879	-1.5927339356460826	0.7187699999999999	23.818753973788777	38.556011724971256	74.981	0.225989057774316	-0.61789993088308	-0.7530794255461783	0.15855178399589442	-0.3410350335630356	0.9265832060178829	1.7266	6.066	0.0	0.0	0.0
2021-10-01T23:40:41.000000	0.087039	-1.6087	0.49362	18.016	38.764	75.938	-0.11073114038377903	-1.607243009650472	0.49362	22.63000511894959	36.264401557399445	75.938	-0.11073114038377903	-1.607243009650472	0.68962	22.63000511894959	36.264401557399445	75.938	0.225989057774316	-0.61789993088308	-0.7530794255461783	0.15855178399589442	-0.3410350335630356	0.9265832060178829	1.7266	6.066	0.0	0.0	0.0
2021-10-01T23:40:41.000000	0.080226	-1.6233	0.46396	17.073	36.329	76.841	-0.11928174346210796	-1.6208981975289625	0.46396	21.39574986085145	33.963295745434884	76.841	-0.11928174346210796	-1.6208981975289625	0.65996	21.39574986085145	33.963295745434884	76.841	0.225989057774316	-0.61789993088308	-0.7530794255461783	0.15855178399589442	-0.3410350335630356	0.9265832060178829	1.7266	6.066	0.0	0.0	0.0
2021-10-01T23:40:41.000000	0.073754	-1.637	0.4338	16.089	33.882	77.692	-0.12738363889508325	-1.6337019498849374	0.4338	20.119333184369253	31.655304092937374	77.692	-0.12738363889508325	-1.6337019498849374	0.6298	20.119333184369253	31.655304092937374	77.692	0.225989057774316	-0.61789993088308	-0.7530794255461783	0.15855178399589442	-0.3410350335630356	0.9265832060178829	1.7266	6.066	0.0	0.0	0.0
2021-10-01T23:40:41.000000	0.067645	-1.6498	0.40318	15.065	31.421	78.492	-0.13501499245734427	-1.645656962382119	0.40318	18.80150249395377	29.338319140159513	78.492	-0.13501499245734427	-1.645656962382119	0.59918	18.80150249395377	29.338319140159513	78.492	0.225989057774316	-0.61789993088308	-0.7530794255461783	0.15855178399589442	-0.3410350335630356	0.9265832060178829	1.7266	6.066	0.0	0.0	0.0
2021-10-01T23:40:41.000000	0.06192	-1.6616	0.37212	14.003	28.947	79.239	-0.14214270937140128	-1.6566665616751481	0.37212	17.444365249352405	27.013088291552044	79.239	-0.14214270937140128	-1.6566665616751481	0.56812	17.444365249352405	27.013088291552044	79.239	0.225989057774316	-0.61789993088308	-0.7530794255461783	0.15855178399589442	-0.3410350335630356	0.9265832060178829	1.7266	6.066	0.0	0.0	0.0
2021-10-01T23:40:41.000000	0.056598	-1.6726	0.34064	12.906	26.46	79.933	-0.1487724388400975	-1.666931568795063	0.34064	16.05089884493252	24.679243956607422	79.933	-0.1487724388400975	-1.666931568795063	0.53664	16.05089884493252	24.679243956607422	79.933	0.225989057774316	-0.61789993088308	-0.7530794255461783	0.15855178399589442	-0.3410350335630356	0.9265832060178829	1.7266	6.066	0.0	0.0	0.0
2021-10-01T23:40:41.000000	0.051699	-1.6826	0.30879	11.773	23.959	80.573	-0.15485982553381414	-1.6762559413874234	0.30879	14.619988285735808	22.335916200705707	80.573	-0.15485982553381414	-1.6762559413874234	0.5047900000000001	14.619988285735808	22.335916200705707	80.573	0.225989057774316	-0.61789993088308	-0.7530794255461783	0.15855178399589442	-0.3410350335630356	0.9265832060178829	1.7266	6.066	0.0	0.0	0.0
2021-10-01T23:40:41.000000	0.047242	-1.6917	0.27658	10.608	21.443	81.157	-0.1603982656384761	-1.6847412540043556	0.27658	13.155480900749568	19.98162243838106	81.157	-0.1603982656384761	-1.6847412540043556	0.47258	13.155480900749568	19.98162243838106	81.157	0.225989057774316	-0.61789993088308	-0.7530794255461783	0.15855178399589442	-0.3410350335630356	0.9265832060178829	1.7266	6.066	0.0	0.0	0.0
2021-10-01T23:40:41.000000	0.043242	-1.6997	0.24405	9.4113	18.912	81.682	-0.16534836614841017	-1.692190851640574	0.24405	11.657674429410534	17.61632591058271	81.682	-0.16534836614841017	-1.692190851640574	0.44005	11.657674429410534	17.61632591058271	81.682	0.225989057774316	-0.61789993088308	-0.7530794255461783	0.15855178399589442	-0.3410350335630356	0.9265832060178829	1.7266	6.066	0.0	0.0	0.0
2021-10-01T23:40:41.000000	0.039717	-1.7068	0.21124	8.1862	16.366	82.147	-0.1697167687312487	-1.6988054327969475	0.21124	10.129844005522795	15.239622267752369	82.147	-0.1697167687312487	-1.6988054327969475	0.40724000000000005	10.129844005522795	15.239622267752369	82.147	0.225989057774316	-0.61789993088308	-0.7530794255461783	0.15855178399589442	-0.3410350335630356	0.9265832060178829	1.7266	6.066	0.0	0.0	0.0
2021-10-01T23:40:41.000000	0.036681	-1.7128	0.17818	6.935	13.804	82.549	-0.17346507284610752	-1.7043882199380205	0.17818	8.574149767932143	12.850237225711794	82.549	-0.17346507284610752	-1.7043882199380205	0.37418	8.574149767932143	12.850237225711794	82.549	0.225989057774316	-0.61789993088308	-0.7530794255461783	0.15855178399589442	-0.3410350335630356	0.9265832060178829	1.7266	6.066	0.0	0.0	0.0
2021-10-01T23:40:41.000000	0.034147	-1.7179	0.1449	5.6609	11.227	82.885	-0.17660488248456457	-1.7091392989138166	0.1449	6.993890134132939	10.448771152708721	82.885	-0.17660488248456457	-1.7091392989138166	0.3409	6.993890134132939	10.448771152708721	82.885	0.225989057774316	-0.61789993088308	-0.7530794255461783	0.15855178399589442	-0.3410350335630356	0.9265832060178829	1.7266	6.066	0.0	0.0	0.0
2021-10-01T23:40:41.000000	0.032127	-1.7219	0.11146	4.3672	8.6366	83.155	-0.17909978203531396	-1.7128616471285423	0.11146	5.392536286199967	8.036407642847436	83.155	-0.17909978203531396	-1.7128616471285423	0.30746	5.392536286199967	8.036407642847436	83.155	0.225989057774316	-0.61789993088308	-0.7530794255461783	0.15855178399589442	-0.3410350335630356	0.9265832060178829	1.7266	6.066	0.0	0.0	0.0
2021-10-01T23:40:41.000000	0.030629	-1.7248	0.07787	3.0582	6.0352	83.355	-0.18094183178004278	-1.7155562448235508	0.07787	3.7746498951324723	5.6150017318943375	83.355	-0.18094183178004278	-1.7155562448235508	0.27387	3.7746498951324723	5.6150017318943375	83.355	0.225989057774316	-0.61789993088308	-0.7530794255461783	0.15855178399589442	-0.3410350335630356	0.9265832060178829	1.7266	6.066	0.0	0.0	0.0
2021-10-01T23:40:41.000000	0.02966	-1.7267	0.04419	1.738	3.4253	83.484	-0.18213633748214536	-1.717323196188938	0.04419	2.1446063919887997	3.1865322081285763	83.484	-0.18213633748214536	-1.717323196188938	0.24019000000000001	2.1446063919887997	3.1865322081285763	83.484	0.225989057774316	-0.61789993088308	-0.7530794255461783	0.15855178399589442	-0.3410350335630356	0.9265832060178829	1.7266	6.066	0.0	0.0	0.0
2021-10-01T23:40:41.000000	0.029226	-1.7276	0.010456	0.4115	0.81049	83.542	-0.18267734435288704	-1.7181632364057196	0.010456	0.5077087375429942	0.7539616223140931	83.542	-0.18267734435288704	-1.7181632364057196	0.206456	0.5077087375429942	0.7539616223140931	83.542	0.225989057774316	-0.61789993088308	-0.7530794255461783	0.15855178399589442	-0.3410350335630356	0.9265832060178829	1.7266	6.066	0.0	0.0	0.0
2021-10-01T23:40:41.000000	0.029328	-1.7274	-0.023292	-0.91656	-1.8055	83.529	-0.18255160691056047	-1.7179772415251524	-0.023292	-1.1308817475734716	-1.679588924887626	83.529	-0.18255160691056047	-1.7179772415251524	0.172708	-1.1308817475734716	-1.679588924887626	83.529	0.225989057774316	-0.61789993088308	-0.7530794255461783	0.15855178399589442	-0.3410350335630356	0.9265832060178829	1.7266	6.066	0.0	0.0	0.0
2021-10-01T23:40:41.000000	0.029966	-1.7261	-0.057011	-2.2412	-4.4189	83.443	-0.1817591251551656	-1.7167652115472367	-0.057011	-2.7657606499729694	-4.110988041464131	83.443	-0.1817591251551656	-1.7167652115472367	0.138989	-2.7657606499729694	-4.110988041464131	83.443	0.225989057774316	-0.61789993088308	-0.7530794255461783	0.15855178399589442	-0.3410350335630356	0.9265832060178829	1.7266	6.066	0.0	0.0	0.0
2021-10-01T23:40:41.000000	0.031136	-1.7238	-0.09066	-3.5577	-7.0259	83.287	-0.1803161219627772	-1.7146259028302078	-0.09066	-4.391776695906274	-6.537032778967424	83.287	-0.1803161219627772	-1.7146259028302078	0.10534	-4.391776695906274	-6.537032778967424	83.287	0.225989057774316	-0.61789993088308	-0.7530794255461783	0.15855178399589442	-0.3410350335630356	0.9265832060178829	1.7266	6.066	0.0	0.0	0.0
2021-10-01T23:40:41.000000	0.032834	-1.7205	-0.1242	-4.8614	-9.6234	83.06	-0.17822656719255167	-1.7115588252533882	-0.1242	-6.003925155931627	-8.955217487139626	83.06	-0.17822656719255167	-1.7115588252533882	0.0718	-6.003925155931627	-8.955217487139626	83.06	0.225989057774316	-0.61789993088308	-0.7530794255461783	0.15855178399589442	-0.3410350335630356	0.9265832060178829	1.7266	6.066	0.0	0.0	0.0
2021-10-01T23:40:41.000000	0.035051	-1.7161	-0.15758	-6.148	-12.209	82.765	-0.17548714001067292	-1.7074636295663441	-0.15758	-7.597644359049783	-11.363687130214338	82.765	-0.17548714001067292	-1.7074636295663441	0.03842000000000001	-7.597644359049783	-11.363687130214338	82.765	0.225989057774316	-0.61789993088308	-0.7530794255461783	0.15855178399589442	-0.3410350335630356	0.9265832060178829	1.7266	6.066	0.0	0.0	0.0
2021-10-01T23:40:41.000000	0.037778	-1.7106	-0.19078	-7.4139	-14.78	82.404	-0.17210677260024299	-1.702339212997553	-0.19078	-9.16903060056312	-13.760203161869997	82.404	-0.17210677260024299	-1.702339212997553	0.005220000000000002	-9.16903060056312	-13.760203161869997	82.404	0.225989057774316	-0.61789993088308	-0.7530794255461783	0.15855178399589442	-0.3410350335630356	0.9265832060178829	1.7266	6.066	0.0	0.0	0.0
2021-10-01T23:40:41.000000	0.041001	-1.7042	-0.22375	-8.6555	-17.336	81.978	-0.168123865502146	-1.6963823530824693	-0.22375	-10.71446199516314	-16.14480970480001	81.978	-0.168123865502146	-1.6963823530824693	-0.027749999999999997	-10.71446199516314	-16.14480970480001	81.978	0.225989057774316	-0.61789993088308	-0.7530794255461783	0.15855178399589442	-0.3410350335630356	0.9265832060178829	1.7266	6.066	0.0	0.0	0.0
2021-10-01T23:40:41.000000	0.044709	-1.6968	-0.25646	-9.8699	-19.877	81.489	-0.16353708281214405	-1.689492455510321	-0.25646	-12.231060394961398	-18.517862096495016	81.489	-0.16353708281214405	-1.689492455510321	-0.060460000000000014	-12.231060394961398	-18.517862096495016	81.489	0.225989057774316	-0.61789993088308	-0.7530794255461783	0.15855178399589442	-0.3410350335630356	0.9265832060178829	1.7266	6.066	0.0	0.0	0.0
2021-10-01T23:40:41.000000	0.048884	-1.6883	-0.28887	-11.055	-22.402	80.941	-0.158352035879523	-1.68156806825915	-0.28887	-13.716619093731563	-20.878625185521166	80.941	-0.158352035879523	-1.68156806825915	-0.09287000000000001	-13.716619093731563	-20.878625185521166	80.941	0.225989057774316	-0.61789993088308	-0.7530794255461783	0.15855178399589442	-0.3410350335630356	0.9265832060178829	1.7266	6.066	0.0	0.0	0.0
2021-10-01T23:40:41.000000	0.053512	-1.6789	-0.32095	-12.208	-24.912	80.336	-0.152607125245167	-1.6728059688644126	-0.32095	-15.168481720233284	-23.228434521141292	80.336	-0.152607125245167	-1.6728059688644126	-0.12495	-15.168481720233284	-23.228434521141292	80.336	0.225989057774316	-0.61789993088308	-0.7530794255461783	0.15855178399589442	-0.3410350335630356	0.9265832060178829	1.7266	6.066	0.0	0.0	0.0
2021-10-01T23:40:41.000000	0.058574	-1.6685	-0.35266	-13.327	-27.408	79.675	-0.14630895472315109	-1.6631045827739814	-0.35266	-16.584885121536423	-25.568515375465974	79.675	-0.14630895472315109	-1.6631045827739814	-0.15665999999999997	-16.584885121536423	-25.568515375465974	79.675	0.225989057774316	-0.61789993088308	-0.7530794255461783	0.15855178399589442	-0.3410350335630356	0.9265832060178829	1.7266	6.066	0.0	0.0	0.0
2021-10-01T23:40:41.000000	0.064051	-1.6572	-0.38398	-14.412	-29.89	78.961	-0.13948863416138674	-1.6525608283935542	-0.38398	-17.965829297640973	-27.898867748495192	78.961	-0.13948863416138674	-1.6525608283935542	-0.18797999999999998	-17.965829297640973	-27.898867748495192	78.961	0.225989057774316	-0.61789993088308	-0.7530794255461783	0.15855178399589442	-0.3410350335630356	0.9265832060178829	1.7266	6.066	0.0	0.0	0.0
2021-10-01T23:40:41.000000	0.069925	-1.645	-0.41488	-15.459	-32.358	78.194	-0.13216402792607806	-1.641172500180086	-0.41488	-19.307344389390465	-30.219981760905686	78.194	-0.13216402792607806	-1.641172500180086	-0.21888000000000002	-19.307344389390465	-30.219981760905686	78.194	0.225989057774316	-0.61789993088308	-0.7530794255461783	0.15855178399589442	-0.3410350335630356	0.9265832060178829	1.7266	6.066	0.0	0.0	0.0
2021-10-01T23:40:41.000000	0.076174	-1.6319	-0.44533	-16.468	-34.814	77.375	-0.1243569702425857	-1.6289369024698543	-0.44533	-20.609675457123263	-32.5338423422757	77.375	-0.1243569702425857	-1.6289369024698543	-0.24933	-20.609675457123263	-32.5338423422757	77.375	0.225989057774316	-0.61789993088308	-0.7530794255461783	0.15855178399589442	-0.3410350335630356	0.9265832060178829	1.7266	6.066	0.0	0.0	0.0
2021-10-01T23:40:41.000000	0.082779	-1.6178	-0.4753	-17.436	-37.257	76.504	-0.11607406492498465	-1.6157524607107332	-0.4753	-21.869722576302827	-34.83982461832364	76.504	-0.11607406492498465	-1.6157524607107332	-0.2793	-21.869722576302827	-34.83982461832364	76.504	0.225989057774316	-0.61789993088308	-0.7530794255461783	0.15855178399589442	-0.3410350335630356	0.9265832060178829	1.7266	6.066	0.0	0.0	0.0
2021-10-01T23:40:41.000000	0.089717	-1.6029	-0.50477	-18.363	-39.686	75.581	-0.10736264469726114	-1.6018148496666553	-0.50477	-23.087363216759975	-37.136936124260416	75.581	-0.10736264469726114	-1.6018148496666553	-0.30877000000000004	-23.087363216759975	-37.136936124260416	75.581	0.225989057774316	-0.61789993088308	-0.7530794255461783	0.15855178399589442	-0.3410350335630356	0.9265832060178829	1.7266	6.066	0.0	0.0	0.0
2021-10-01T23:40:41.000000	0.096966	-1.5871	-0.53372	-19.246	-42.101	74.603	-0.09823229076785756	-1.5870221271949863	-0.53372	-24.259619984127355	-39.425544450593556	74.603	-0.09823229076785756	-1.5870221271949863	-0.33771999999999996	-24.259619984127355	-39.425544450593556	74.603	0.225989057774316	-0.61789993088308	-0.7530794255461783	0.15855178399589442	-0.3410350335630356	0.9265832060178829	1.7266	6.066	0.0	0.0	0.0
2021-10-01T23:40:41.000000	0.10451	-1.5705	-0.56212	-20.082	-44.5	73.569	-0.08871113559031796	-1.5714715792919312	-0.56212	-25.383270423699244	-41.704032258252376	73.569	-0.08871113559031796	-1.5714715792919312	-0.36611999999999995	-25.383270423699244	-41.704032258252376	73.569	0.225989057774316	-0.61789993088308	-0.7530794255461783	0.15855178399589442	-0.3410350335630356	0.9265832060178829	1.7266	6.066	0.0	0.0	0.0
2021-10-01T23:40:41.000000	0.11231	-1.5531	-0.58996	-20.869	-46.884	72.476	-0.07883788529141807	-1.5551584272808918	-0.58996	-26.456452136066588	-43.97363707236436	72.476	-0.07883788529141807	-1.5551584272808918	-0.39396000000000003	-26.456452136066588	-43.97363707236436	72.476	0.225989057774316	-0.61789993088308	-0.7530794255461783	0.15855178399589442	-0.3410350335630356	0.9265832060178829	1.7266	6.066	0.0	0.0	0.0
2021-10-01T23:40:41.000000	0.12036	-1.5349	-0.6172	-21.605	-49.249	71.321	-0.06861849465989252	-1.5380819359808533	-0.6172	-27.47669007097442	-46.2306340941114	71.321	-0.06861849465989252	-1.5380819359808533	-0.42119999999999996	-27.47669007097442	-46.2306340941114	71.321	0.225989057774316	-0.61789993088308	-0.7530794255461783	0.15855178399589442	-0.3410350335630356	0.9265832060178829	1.7266	6.066	0.0	0.0	0.0
2021-10-01T23:40:41.000000	0.12863	-1.5159	-0.64384	-22.286	-51.596	70.099	-0.05808273763941496	-1.5202384294867404	-0.64384	-28.440136899435444	-48.47650590895934	70.099	-0.05808273763941496	-1.5202384294867404	-0.44783999999999996	-28.440136899435444	-48.47650590895934	70.099	0.225989057774316	-0.61789993088308	-0.7530794255461783	0.15855178399589442	-0.3410350335630356	0.9265832060178829	1.7266	6.066	0.0	0.0	0.0
2021-10-01T23:40:41.000000	0.13709	-1.4962	-0.66986	-22.908	-53.923	68.806	-0.047272641190577086	-1.501723478372389	-0.66986	-29.342577701954827	-50.709757708006684	68.806	-0.047272641190577086	-1.501723478372389	-0.47386	-29.342577701954827	-50.709757708006684	68.806	0.225989057774316	-0.61789993088308	-0.7530794255461783	0.15855178399589442	-0.3410350335630356	0.9265832060178829	1.7266	6.066	0.0	0.0	0.0
2021-10-01T23:40:41.000000	0.14573	-1.4756	-0.69523	-23.469	-56.23	67.438	-0.036173623927433646	-1.4823373643782836	-0.69523	-30.182027548954323	-52.93063455159178	67.438	-0.036173623927433646	-1.4823373643782836	-0.49923	-30.182027548954323	-52.93063455159178	67.438	0.225989057774316	-0.61789993088308	-0.7530794255461783	0.15855178399589442	-0.3410350335630356	0.9265832060178829	1.7266	6.066	0.0	0.0	0.0
2021-10-01T23:40:41.000000	0.15452	-1.4544	-0.71994	-23.963	-58.516	65.988	-0.02485221884441291	-1.4623741510360846	-0.71994	-30.952409121530053	-55.138879155940614	65.988	-0.02485221884441291	-1.4623741510360846	-0.5239400000000001	-30.952409121530053	-55.138879155940614	65.988	0.225989057774316	-0.61789993088308	-0.7530794255461783	0.15855178399589442	-0.3410350335630356	0.9265832060178829	1.7266	6.066	0.0	0.0	0.0
2021-10-01T23:40:41.000000	0.16342	-1.4324	-0.74396	-24.387	-60.78	64.453	-0.013323618499243128	-1.4416304441812007	-0.74396	-31.650622495145466	-57.333866646771625	64.453	-0.013323618499243128	-1.4416304441812007	-0.54796	-31.650622495145466	-57.333866646771625	64.453	0.225989057774316	-0.61789993088308	-0.7530794255461783	0.15855178399589442	-0.3410350335630356	0.9265832060178829	1.7266	6.066	0.0	0.0	0.0
2021-10-01T23:40:41.000000	0.17242	-1.4098	-0.76728	-24.736	-63.025	62.827	-0.0016222535736520882	-1.4203035114697642	-0.76728	-32.27207293636252	-59.519187069298056	62.827	-0.0016222535736520882	-1.4203035114697642	-0.57128	-32.27207293636252	-59.519187069298056	62.827	0.225989057774316	-0.61789993088308	-0.7530794255461783	0.15855178399589442	-0.3410350335630356	0.9265832060178829	1.7266	6.066	0.0	0.0	0.0
2021-10-01T23:40:41.000000	0.17846	-1.3942	-0.78242	-24.926	-64.51	61.69	0.006283704391870731	-1.4055611429813772	-0.78242	-32.64259854753104	-60.969716548994434	61.69	0.006283704391870731	-1.4055611429813772	-0.5864199999999999	-32.64259854753104	-60.969716548994434	61.69	0.225989057774316	-0.61789993088308	-0.7530794255461783	0.15855178399589442	-0.3410350335630356	0.9265832060178829	1.7266	6.066	0.0	0.0	0.0
2021-10-01T23:40:41.000000	0.1825	-1.3837	-0.79233	-25.031	-65.495	60.907	0.011579828916325752	-1.3956352845791298	-0.79233	-32.867499567033235	-61.93442869851203	60.907	0.011579828916325752	-1.3956352845791298	-0.59633	-32.867499567033235	-61.93442869851203	60.907	0.225989057774316	-0.61789993088308	-0.7530794255461783	0.15855178399589442	-0.3410350335630356	0.9265832060178829	1.7266	6.066	0.0	0.0	0.0
2021-10-01T23:40:41.000000	0.1852	-1.3767	-0.79886	-25.093	-66.15	60.374	0.015117195031223218	-1.3890188625120927	-0.79886	-33.00928964477311	-62.57689626489535	60.374	0.015117195031223218	-1.3890188625120927	-0.60286	-33.00928964477311	-62.57689626489535	60.374	0.225989057774316	-0.61789993088308	-0.7530794255461783	0.15855178399589442	-0.3410350335630356	0.9265832060178829	1.7266	6.066	0.0	0.0	1.0
2021-10-01T23:40:41.000000	0.19431	-1.3523	-0.82038	-25.242	-68.35	58.506	0.027148285388145843	-1.3659189714988529	-0.82038	-33.42673327055325	-64.74206180574795	58.506	0.027148285388145843	-1.3659189714988529	-0.6243799999999999	-33.42673327055325	-64.74206180574795	58.506	0.225989057774316	-0.61789993088308	-0.7530794255461783	0.15855178399589442	-0.3410350335630356	0.9265832060178829	1.7266	6.066	0.0	0.0	0.0
2021-10-01T23:40:41.000000	0.20342	-1.3273	-0.84111	-25.3	-70.535	56.528	0.03925289384657793	-1.3422236016121416	-0.84111	-33.75202464798586	-66.90349062015939	56.528	0.03925289384657793	-1.3422236016121416	-0.6451100000000001	-33.75202464798586	-66.90349062015939	56.528	0.225989057774316	-0.61789993088308	-0.7530794255461783	0.15855178399589442	-0.3410350335630356	0.9265832060178829	1.7266	6.066	0.0	0.0	0.0
2021-10-01T23:40:41.000000	0.21249	-1.3016	-0.86102	-25.261	-72.708	54.434	0.05140357483187305	-1.3178286051662804	-0.86102	-33.979576578843776	-69.06489528351209	54.434	0.05140357483187305	-1.3178286051662804	-0.66502	-33.979576578843776	-69.06489528351209	54.434	0.225989057774316	-0.61789993088308	-0.7530794255461783	0.15855178399589442	-0.3410350335630356	0.9265832060178829	1.7266	6.066	0.0	0.0	0.0
2021-10-01T23:40:41.000000	0.22149	-1.2752	-0.88007	-25.118	-74.872	52.217	0.06357055440035758	-1.292730306256193	-0.88007	-34.10280940011073	-71.23011090135772	52.217	0.06357055440035758	-1.292730306256193	-0.68407	-34.10280940011073	-71.23011090135772	52.217	0.225989057774316	-0.61789993088308	-0.7530794255461783	0.15855178399589442	-0.3410350335630356	0.9265832060178829	1.7266	6.066	0.0	0.0	0.0
2021-10-01T23:40:41.000000	0.23039	-1.2482	-0.89823	-24.865	-77.033	49.87	0.07571180559143978	-1.2670242754557166	-0.89823	-34.1165035040671	-73.40582744344606	49.87	0.07571180559143978	-1.2670242754557166	-0.7022299999999999	-34.1165035040671	-73.40582744344606	49.87	0.225989057774316	-0.61789993088308	-0.7530794255461783	0.15855178399589442	-0.3410350335630356	0.9265832060178829	1.7266	6.066	0.0	0.0	0.0
2021-10-01T23:40:41.000000	0.23913	-1.2205	-0.91546	-24.495	-79.195	47.385	0.08778003353469074	-1.2406039144757879	-0.91546	-34.01420175786578	-75.59687248011784	47.385	0.08778003353469074	-1.2406039144757879	-0.71946	-34.01420175786578	-75.59687248011784	47.385	0.225989057774316	-0.61789993088308	-0.7530794255461783	0.15855178399589442	-0.3410350335630356	0.9265832060178829	1.7266	6.066	0.0	0.0	0.0
2021-10-01T23:40:41.000000	0.24769	-1.1922	-0.93171	-24.0	-81.364	44.753	0.09974313591740985	-1.2135660191919355	-0.93171	-33.78869962420892	-77.8101810414613	44.753	0.09974313591740985	-1.2135660191919355	-0.7357100000000001	-33.78869962420892	-77.8101810414613	44.753	0.225989057774316	-0.61789993088308	-0.7530794255461783	0.15855178399589442	-0.3410350335630356	0.9265832060178829	1.7266	6.066	0.0	0.0	0.0
2021-10-01T23:40:41.000000	0.25601	-1.1633	-0.94694	-23.371	-83.548	41.962	0.11154156485225003	-1.185903237794008	-0.94694	-33.4320451613479	-80.05479561731198	41.962	0.11154156485225003	-1.185903237794008	-0.7509399999999999	-33.4320451613479	-80.05479561731198	41.962	0.225989057774316	-0.61789993088308	-0.7530794255461783	0.15855178399589442	-0.3410350335630356	0.9265832060178829	1.7266	6.066	0.0	0.0	0.0
2021-10-01T23:40:41.000000	0.26404	-1.1337	-0.96109	-22.599	-85.755	38.999	0.12313795011667353	-1.1575101972946342	-0.96109	-32.93628642753414	-82.33975869750547	38.999	0.12313795011667353	-1.1575101972946342	-0.76509	-32.93628642753414	-82.33975869750547	38.999	0.225989057774316	-0.61789993088308	-0.7530794255461783	0.15855178399589442	-0.3410350335630356	0.9265832060178829	1.7266	6.066	0.0	0.0	0.0
2021-10-01T23:40:41.000000	0.27174	-1.1035	-0.97409	-21.671	-87.994	35.849	0.1344803401021974	-1.1284812429659596	-0.97409	-32.28962415203172	-84.67559535734324	35.849	0.1344803401021974	-1.1284812429659596	-0.77809	-32.28962415203172	-84.67559535734324	35.849	0.225989057774316	-0.61789993088308	-0.7530794255461783	0.15855178399589442	-0.3410350335630356	0.9265832060178829	1.7266	6.066	0.0	0.0	0.0
2021-10-01T23:40:41.000000	0.27903	-1.0728	-0.98589	-20.575	-90.28	32.493	0.14547708460877395	-1.0989058188733607	-0.98589	-31.481986709908966	-87.07866293069223	32.493	0.14547708460877395	-1.0989058188733607	-0.78989	-31.481986709908966	-87.07866293069223	32.493	0.225989057774316	-0.61789993088308	-0.7530794255461783	0.15855178399589442	-0.3410350335630356	0.9265832060178829	1.7266	6.066	0.0	0.0	0.0
2021-10-01T23:40:41.000000	0.28587	-1.0414	-0.99642	-19.297	-92.625	28.907	0.15611299107867485	-1.068580530852247	-0.99642	-30.500949956148403	-89.56258641739043	28.907	0.15611299107867485	-1.068580530852247	-0.8004199999999999	-30.500949956148403	-89.56258641739043	28.907	0.225989057774316	-0.61789993088308	-0.7530794255461783	0.15855178399589442	-0.3410350335630356	0.9265832060178829	1.7266	6.066	0.0	0.0	0.0
2021-10-01T23:40:41.000000	0.29218	-1.0096	-1.0056	-17.819	-95.048	25.066	0.16627190327801597	-1.0377933159258186	-1.0056	-29.330977597760366	-92.14842819147638	25.066	0.16627190327801597	-1.0377933159258186	-0.8096000000000001	-29.330977597760366	-92.14842819147638	25.066	0.225989057774316	-0.61789993088308	-0.7530794255461783	0.15855178399589442	-0.3410350335630356	0.9265832060178829	1.7266	6.066	0.0	0.0	0.0
2021-10-01T23:40:41.000000	0.29788	-0.97724	-1.0133	-16.124	-97.572	20.936	0.17589402885073696	-1.0063755773142828	-1.0133	-27.958015927221037	-94.86109795597591	20.936	0.17589402885073696	-1.0063755773142828	-0.8173000000000001	-27.958015927221037	-94.86109795597591	20.936	0.225989057774316	-0.61789993088308	-0.7530794255461783	0.15855178399589442	-0.3410350335630356	0.9265832060178829	1.7266	6.066	0.0	0.0	0.0
2021-10-01T23:40:41.000000	0.30292	-0.94446	-1.0195	-14.188	-100.22	16.48	0.1849125903336964	-0.9744601335796568	-1.0195	-26.361063983482772	-97.72636312509908	16.48	0.1849125903336964	-0.9744601335796568	-0.8235000000000001	-26.361063983482772	-97.72636312509908	16.48	0.225989057774316	-0.61789993088308	-0.7530794255461783	0.15855178399589442	-0.3410350335630356	0.9265832060178829	1.7266	6.066	0.0	0.0	0.0
2021-10-01T23:40:41.000000	0.3072	-0.9113	-1.0241	-11.988	-103.03	11.65	0.193223440041215	-0.942074430296587	-1.0241	-24.521951222824768	-100.78475555472366	11.65	0.193223440041215	-0.942074430296587	-0.8281000000000001	-24.521951222824768	-100.78475555472366	11.65	0.225989057774316	-0.61789993088308	-0.7530794255461783	0.15855178399589442	-0.3410350335630356	0.9265832060178829	1.7266	6.066	0.0	0.0	0.0
2021-10-01T23:40:41.000000	0.31064	-0.87786	-1.027	-9.4971	-106.03	6.3947	0.20073492777324517	-0.9093079115304507	-1.027	-22.41741118715686	-104.06736032049594	6.3947	0.20073492777324517	-0.9093079115304507	-0.831	-22.41741118715686	-104.06736032049594	6.3947	0.225989057774316	-0.61789993088308	-0.7530794255461783	0.15855178399589442	-0.3410350335630356	0.9265832060178829	1.7266	6.066	0.0	0.0	0.0
2021-10-01T23:40:41.000000	0.31318	-0.84423	-1.0282	-6.6852	-109.27	0.65056	0.20737647792721337	-0.8762425473021177	-1.0282	-20.02369719478569	-107.62748881996426	0.65056	0.20737647792721337	-0.8762425473021177	-0.8322	-20.02369719478569	-107.62748881996426	0.65056	0.225989057774316	-0.61789993088308	-0.7530794255461783	0.15855178399589442	-0.3410350335630356	0.9265832060178829	1.7266	6.066	0.0	0.0	0.0
2021-10-01T23:40:41.000000	0.31474	-0.81053	-1.0274	-3.5205	-112.8	-5.6542	0.21305398969968808	-0.8429876309727474	-1.0274	-17.315375373876424	-111.51866075196452	-5.6542	0.21305398969968808	-0.8429876309727474	-0.8314000000000001	-17.315375373876424	-111.51866075196452	-5.6542	0.225989057774316	-0.61789993088308	-0.7530794255461783	0.15855178399589442	-0.3410350335630356	0.9265832060178829	1.7266	6.066	0.0	0.0	0.0
2021-10-01T23:40:41.000000	0.31527	-0.77689	-1.0248	0.031254	-116.68	-12.602	0.21770191092921978	-0.8096660564564665	-1.0248	-14.26580164569354	-115.80462115225906	-12.602	0.21770191092921978	-0.8096660564564665	-0.8288	-14.26580164569354	-115.80462115225906	-12.602	0.225989057774316	-0.61789993088308	-0.7530794255461783	0.15855178399589442	-0.3410350335630356	0.9265832060178829	1.7266	6.066	0.0	0.0	0.0
2021-10-01T23:40:41.000000	0.31471	-0.74347	-1.0202	4.0063	-120.97	-20.287	0.2212410889013921	-0.7764292663093826	-1.0202	-10.846362881359909	-120.54935815646576	-20.287	0.2212410889013921	-0.7764292663093826	-0.8242	-10.846362881359909	-120.54935815646576	-20.287	0.225989057774316	-0.61789993088308	-0.7530794255461783	0.15855178399589442	-0.3410350335630356	0.9265832060178829	1.7266	6.066	0.0	0.0	0.0
2021-10-01T23:40:41.000000	0.31306	-0.71041	-1.0136	8.4425	-125.74	-28.817	0.2236543693925196	-0.7434162056019725	-1.0136	-7.0280594908727	-125.82698353708854	-28.817	0.2236543693925196	-0.7434162056019725	-0.8176000000000001	-7.0280594908727	-125.82698353708854	-28.817	0.225989057774316	-0.61789993088308	-0.7530794255461783	0.15855178399589442	-0.3410350335630356	0.9265832060178829	1.7266	6.066	0.0	0.0	0.0
2021-10-01T23:40:41.000000	0.31031	-0.67786	-1.0051	13.38	-131.08	-38.312	0.2249134482293335	-0.7107745187509121	-1.0051	-2.7820756980343866	-131.73173822132011	-38.312	0.2249134482293335	-0.7107745187509121	-0.8091000000000002	-2.7820756980343866	-131.73173822132011	-38.312	0.225989057774316	-0.61789993088308	-0.7530794255461783	0.15855178399589442	-0.3410350335630356	0.9265832060178829	1.7266	6.066	0.0	0.0	0.0
2021-10-01T23:40:41.000000	0.30649	-0.64597	-0.9948	18.862	-137.08	-48.911	0.2250297198301302	-0.6786567513796449	-0.9948	1.923435260818529	-138.35823734348975	-48.911	0.2250297198301302	-0.6786567513796449	-0.7988	1.923435260818529	-138.35823734348975	-48.911	0.225989057774316	-0.61789993088308	-0.7530794255461783	0.15855178399589442	-0.3410350335630356	0.9265832060178829	1.7266	6.066	0.0	0.0	0.0
2021-10-01T23:40:41.000000	0.30166	-0.61485	-0.98268	24.936	-143.81	-60.773	0.2240492537636467	-0.6471794264251245	-0.98268	7.127038351326412	-145.78177362187196	-60.773	0.2240492537636467	-0.6471794264251245	-0.78668	7.127038351326412	-145.78177362187196	-60.773	0.225989057774316	-0.61789993088308	-0.7530794255461783	0.15855178399589442	-0.3410350335630356	0.9265832060178829	1.7266	6.066	0.0	0.0	0.0
2021-10-01T23:40:41.000000	0.29587	-0.5846	-0.96889	31.655	-151.4	-74.081	0.22200942025242065	-0.6164479168747219	-0.96889	12.865405285318811	-154.1378615780188	-74.081	0.22200942025242065	-0.6164479168747219	-0.7728900000000001	12.865405285318811	-154.1378615780188	-74.081	0.225989057774316	-0.61789993088308	-0.7530794255461783	0.15855178399589442	-0.3410350335630356	0.9265832060178829	1.7266	6.066	0.0	0.0	0.0
2021-10-01T23:40:41.000000	0.28923	-0.55528	-0.95356	39.081	-159.95	-89.052	0.21901203861310403	-0.5865352489343946	-0.95356	19.187815862802832	-163.5333445613315	-89.052	0.21901203861310403	-0.5865352489343946	-0.75756	19.187815862802832	-163.5333445613315	-89.052	0.225989057774316	-0.61789993088308	-0.7530794255461783	0.15855178399589442	-0.3410350335630356	0.9265832060178829	1.7266	6.066	0.0	0.0	0.0
2021-10-01T23:40:41.000000	0.28181	-0.52693	-0.93682	47.287	-169.59	-105.94	0.215121680174168	-0.5574896983075498	-0.93682	26.150791091390396	-174.10618769674574	-105.94	0.215121680174168	-0.5574896983075498	-0.74082	26.150791091390396	-174.10618769674574	-105.94	0.225989057774316	-0.61789993088308	-0.7530794255461783	0.15855178399589442	-0.3410350335630356	0.9265832060178829	1.7266	6.066	0.0	0.0	0.0
2021-10-01T23:40:41.000000	0.27373	-0.49957	-0.9188	56.362	-180.48	-125.05	0.21045499010692298	-0.5293458179102721	-0.9188	33.823055510243876	-186.0260905355777	-125.05	0.21045499010692298	-0.5293458179102721	-0.7227999999999999	33.823055510243876	-186.0260905355777	-125.05	0.225989057774316	-0.61789993088308	-0.7530794255461783	0.15855178399589442	-0.3410350335630356	0.9265832060178829	1.7266	6.066	0.0	0.0	0.0
2021-10-01T23:40:41.000000	0.26506	-0.47319	-0.89963	66.411	-192.78	-146.74	0.2050826662482993	-0.5021022602065127	-0.89963	42.28921309515151	-199.46471311185059	-146.74	0.2050826662482993	-0.5021022602065127	-0.70363	42.28921309515151	-199.46471311185059	-146.74	0.225989057774316	-0.61789993088308	-0.7530794255461783	0.15855178399589442	-0.3410350335630356	0.9265832060178829	1.7266	6.066	0.0	0.0	0.0
2021-10-01T23:40:41.000000	0.25591	-0.44776	-0.87941	77.562	-206.7	-171.46	0.19911755563017533	-0.47574272957120844	-0.87941	51.65056800359212	-214.6461568929346	-171.46	0.19911755563017533	-0.47574272957120844	-0.6834100000000001	51.65056800359212	-214.6461568929346	-171.46	0.225989057774316	-0.61789993088308	-0.7530794255461783	0.15855178399589442	-0.3410350335630356	0.9265832060178829	1.7266	6.066	0.0	0.0	0.0
2021-10-01T23:40:41.000000	0.24636	-0.42326	-0.85826	89.97	-222.48	-199.74	0.19264150603906416	-0.4502571791221115	-0.85826	62.03154503727533	-231.8276056044415	-199.74	0.19264150603906416	-0.4502571791221115	-0.6622600000000001	62.03154503727533	-231.8276056044415	-199.74	0.225989057774316	-0.61789993088308	-0.7530794255461783	0.15855178399589442	-0.3410350335630356	0.9265832060178829	1.7266	6.066	0.0	0.0	0.0
