# Supplementary material for: Direct evidence of substorm-related impulsive injections of electrons at Mercury
Source: Nat Commun. 2023 Jul 18;14:4019. doi: 10.1038/s41467-023-39565-4 (PMC10354196; doi:10.1038/s41467-023-39565-4)
Supplement: Supplementary file 3 — SourceDatafile [file 41467_2023_39565_MOESM3_ESM.zip › SourceDataFile/FieldLinetracing/Final_KT17tracing_000893.txt]

2021-10-01T23:29:53.000000	-0.6144	-0.038878	0.55367	523.23	31.81	-107.48	-0.6145340943519085	0.03669748987436971	0.55367	523.1850362921894	-32.541155479492176	-107.48	-0.6145340943519085	0.03669748987436971	0.7496700000000001	523.1850362921894	-32.541155479492176	-107.48	-0.9329061431591293	0.05718071619194067	-0.35555097208661196	-0.6663070535645524	0.03989635332370569	0.7446094220204271	2.8938	0.18283	0.0	0.0	0.0
2021-10-01T23:29:53.000000	-0.65635	-0.041418	0.56127	460.17	27.734	-72.37	-0.6564792188851549	0.039316769907213965	0.56127	460.1007737207863	-28.859689491291682	-72.37	-0.6564792188851549	0.039316769907213965	0.7572700000000001	460.1007737207863	-28.859689491291682	-72.37	-0.9329061431591293	0.05718071619194067	-0.35555097208661196	-0.6663070535645524	0.03989635332370569	0.7446094220204271	2.8938	0.18283	0.0	0.0	0.0
2021-10-01T23:29:53.000000	-0.69861	-0.043953	0.56693	406.82	24.291	-45.155	-0.698731394852182	0.04197899661645039	0.56693	406.7309058488168	-25.739761234341103	-45.155	-0.698731394852182	0.04197899661645039	0.7629300000000001	406.7309058488168	-25.739761234341103	-45.155	-0.9329061431591293	0.05718071619194067	-0.35555097208661196	-0.6663070535645524	0.03989635332370569	0.7446094220204271	2.8938	0.18283	0.0	0.0	0.0
2021-10-01T23:29:53.000000	-0.74108	-0.046476	0.5707	361.36	21.361	-24.064	-0.7411905180628939	0.04467886423868455	0.5707	361.2544431397833	-23.077461575422547	-24.064	-0.7411905180628939	0.04467886423868455	0.7666999999999999	361.2544431397833	-23.077461575422547	-24.064	-0.9329061431591293	0.05718071619194067	-0.35555097208661196	-0.6663070535645524	0.03989635332370569	0.7446094220204271	2.8938	0.18283	0.0	0.0	0.0
2021-10-01T23:29:53.000000	-0.78368	-0.048981	0.57262	322.35	18.852	-7.7663	-0.783776456153146	0.0474125251491166	0.57262	322.23096352179016	-20.787653831512127	-7.7663	-0.783776456153146	0.0474125251491166	0.7686200000000001	322.23096352179016	-20.787653831512127	-7.7663	-0.9329061431591293	0.05718071619194067	-0.35555097208661196	-0.6663070535645524	0.03989635332370569	0.7446094220204271	2.8938	0.18283	0.0	0.0	0.0
2021-10-01T23:29:53.000000	-0.82632	-0.051461	0.57278	288.68	16.692	4.7449	-0.8263990295807332	0.050175898886043874	0.57278	288.5500089067346	-18.805786979633822	4.7449	-0.8263990295807332	0.050175898886043874	0.76878	288.5500089067346	-18.805786979633822	4.7449	-0.9329061431591293	0.05718071619194067	-0.35555097208661196	-0.6663070535645524	0.03989635332370569	0.7446094220204271	2.8938	0.18283	0.0	0.0	0.0
2021-10-01T23:29:53.000000	-0.86893	-0.05391	0.57125	259.47	14.823	14.242	-0.8689880306294021	0.052966363126358364	0.57125	259.33110353037995	-17.081597428675913	14.242	-0.8689880306294021	0.052966363126358364	0.76725	259.33110353037995	-17.081597428675913	14.242	-0.9329061431591293	0.05718071619194067	-0.35555097208661196	-0.6663070535645524	0.03989635332370569	0.7446094220204271	2.8938	0.18283	0.0	0.0	0.0
2021-10-01T23:29:53.000000	-0.91146	-0.056324	0.56814	234.02	13.2	21.321	-0.9114933459390202	0.055781761220757405	0.56814	233.8740081827299	-15.573974975720999	21.321	-0.9114933459390202	0.055781761220757405	0.76414	233.8740081827299	-15.573974975720999	21.321	-0.9329061431591293	0.05718071619194067	-0.35555097208661196	-0.6663070535645524	0.03989635332370569	0.7446094220204271	2.8938	0.18283	0.0	0.0	0.0
2021-10-01T23:29:53.000000	-0.95386	-0.0587	0.56355	211.76	11.785	26.449	-0.9538649846796239	0.058618944055149225	0.56355	211.60836178755793	-14.250791086321556	26.449	-0.9538649846796239	0.058618944055149225	0.75955	211.60836178755793	-14.250791086321556	26.449	-0.9329061431591293	0.05718071619194067	-0.35555097208661196	-0.6663070535645524	0.03989635332370569	0.7446094220204271	2.8938	0.18283	0.0	0.0	0.0
2021-10-01T23:29:53.000000	-0.99609	-0.061034	0.55761	192.23	10.548	29.997	-0.9960627581389719	0.061476980281923006	0.55761	192.0739546367941	-13.085455826327212	29.997	-0.9960627581389719	0.061476980281923006	0.7536100000000001	192.0739546367941	-13.085455826327212	29.997	-0.9329061431591293	0.05718071619194067	-0.35555097208661196	-0.6663070535645524	0.03989635332370569	0.7446094220204271	2.8938	0.18283	0.0	0.0	0.0
2021-10-01T23:29:53.000000	-1.0381	-0.063325	0.55044	175.06	9.4655	32.258	-1.038036920547439	0.06435073585740872	0.55044	174.9006952994887	-12.055955955684722	32.258	-1.038036920547439	0.06435073585740872	0.74644	174.9006952994887	-12.055955955684722	32.258	-0.9329061431591293	0.05718071619194067	-0.35555097208661196	-0.6663070535645524	0.03989635332370569	0.7446094220204271	2.8938	0.18283	0.0	0.0	0.0
2021-10-01T23:29:53.000000	-1.08	-0.06557	0.5422	159.95	8.5162	33.474	-1.0798962754413204	0.06725666649458382	0.5422	159.78823444630257	-11.146671923647565	33.474	-1.0798962754413204	0.06725666649458382	0.7382	159.78823444630257	-11.146671923647565	33.474	-0.9329061431591293	0.05718071619194067	-0.35555097208661196	-0.6663070535645524	0.03989635332370569	0.7446094220204271	2.8938	0.18283	0.0	0.0	0.0
2021-10-01T23:29:53.000000	-1.1216	-0.067771	0.53302	146.65	7.6837	33.842	-1.1214524995710224	0.07016950653172539	0.53302	146.48644638518158	-10.343247610461667	33.842	-1.1214524995710224	0.07016950653172539	0.72902	146.48644638518158	-10.343247610461667	33.842	-0.9329061431591293	0.05718071619194067	-0.35555097208661196	-0.6663070535645524	0.03989635332370569	0.7446094220204271	2.8938	0.18283	0.0	0.0	0.0
2021-10-01T23:29:53.000000	-1.1631	-0.069926	0.52306	134.95	6.9541	33.529	-1.1629038408340302	0.07311574693224819	0.52306	134.7852103410591	-9.633746941167448	33.529	-1.1629038408340302	0.07311574693224819	0.71906	134.7852103410591	-9.633746941167448	33.529	-0.9329061431591293	0.05718071619194067	-0.35555097208661196	-0.6663070535645524	0.03989635332370569	0.7446094220204271	2.8938	0.18283	0.0	0.0	0.0
2021-10-01T23:29:53.000000	-1.2045	-0.072038	0.5125	124.67	6.3158	32.68	-1.204250666820851	0.07609241030178479	0.5125	124.50446130193131	-9.007627076865841	32.68	-1.204250666820851	0.07609241030178479	0.7084999999999999	124.50446130193131	-9.007627076865841	32.68	-0.9329061431591293	0.05718071619194067	-0.35555097208661196	-0.6663070535645524	0.03989635332370569	0.7446094220204271	2.8938	0.18283	0.0	0.0	0.0
2021-10-01T23:29:53.000000	-1.2457	-0.074108	0.50148	115.67	5.7586	31.423	-1.245393853582743	0.07908625115862793	0.50148	115.50400438959596	-8.457856934720304	31.423	-1.245393853582743	0.07908625115862793	0.6974800000000001	115.50400438959596	-8.457856934720304	31.423	-0.9329061431591293	0.05718071619194067	-0.35555097208661196	-0.6663070535645524	0.03989635332370569	0.7446094220204271	2.8938	0.18283	0.0	0.0	0.0
2021-10-01T23:29:53.000000	-1.2868	-0.076139	0.49018	107.83	5.2739	29.874	-1.2864330151891246	0.08210654512532838	0.49018	107.66369006990384	-7.97826809161536	29.874	-1.2864330151891246	0.08210654512532838	0.68618	107.66369006990384	-7.97826809161536	29.874	-0.9329061431591293	0.05718071619194067	-0.35555097208661196	-0.6663070535645524	0.03989635332370569	0.7446094220204271	2.8938	0.18283	0.0	0.0	0.0
2021-10-01T23:29:53.000000	-1.3279	-0.078131	0.47875	101.02	4.8536	28.139	-1.327467398118908	0.0851655452188045	0.47875	100.85350542589917	-7.560970590349141	28.139	-1.327467398118908	0.0851655452188045	0.67475	100.85350542589917	-7.560970590349141	28.139	-0.9329061431591293	0.05718071619194067	-0.35555097208661196	-0.6663070535645524	0.03989635332370569	0.7446094220204271	2.8938	0.18283	0.0	0.0	0.0
2021-10-01T23:29:53.000000	-1.369	-0.080089	0.46732	95.126	4.4907	26.316	-1.3684976150229395	0.08825828911511065	0.46732	94.95945176043818	-7.198943245158679	26.316	-1.3684976150229395	0.08825828911511065	0.66332	94.95945176043818	-7.198943245158679	26.316	-0.9329061431591293	0.05718071619194067	-0.35555097208661196	-0.6663070535645524	0.03989635332370569	0.7446094220204271	2.8938	0.18283	0.0	0.0	0.0
2021-10-01T23:29:53.000000	-1.4102	-0.082015	0.45603	90.052	4.178	24.492	-1.4096231574404685	0.0913950449015868	0.45603	89.88537023654733	-6.8875689062841055	24.492	-1.4096231574404685	0.0913950449015868	0.65203	89.88537023654733	-6.8875689062841055	24.492	-0.9329061431591293	0.05718071619194067	-0.35555097208661196	-0.6663070535645524	0.03989635332370569	0.7446094220204271	2.8938	0.18283	0.0	0.0	0.0
2021-10-01T23:29:53.000000	-1.4514	-0.083911	0.44495	85.688	3.9091	22.741	-1.4507450239529227	0.09456157463173655	0.44495	85.52130553434084	-6.619721029765705	22.741	-1.4507450239529227	0.09456157463173655	0.64095	85.52130553434084	-6.619721029765705	22.741	-0.9329061431591293	0.05718071619194067	-0.35555097208661196	-0.6663070535645524	0.03989635332370569	0.7446094220204271	2.8938	0.18283	0.0	0.0	0.0
2021-10-01T23:29:53.000000	-1.4927	-0.085779	0.43415	81.929	3.6775	21.121	-1.4919627060995513	0.09776814639289982	0.43415	81.76225240486158	-6.38898496896859	21.121	-1.4919627060995513	0.09776814639289982	0.63015	81.76225240486158	-6.38898496896859	21.121	-0.9329061431591293	0.05718071619194067	-0.35555097208661196	-0.6663070535645524	0.03989635332370569	0.7446094220204271	2.8938	0.18283	0.0	0.0	0.0
2021-10-01T23:29:53.000000	-1.5341	-0.087621	0.42365	78.673	3.477	19.672	-1.5332764489406931	0.10101277525549848	0.42365	78.50621975257053	-6.189015928328676	19.672	-1.5332764489406931	0.10101277525549848	0.61965	78.50621975257053	-6.189015928328676	19.672	-0.9329061431591293	0.05718071619194067	-0.35555097208661196	-0.6663070535645524	0.03989635332370569	0.7446094220204271	2.8938	0.18283	0.0	0.0	0.0
2021-10-01T23:29:53.000000	-1.5755	-0.089439	0.41344	75.827	3.3022	18.414	-1.5745872510577743	0.10428122327303595	0.41344	75.66024668916604	-6.013777911973237	18.414	-1.5745872510577743	0.10428122327303595	0.60944	75.66024668916604	-6.013777911973237	18.414	-0.9329061431591293	0.05718071619194067	-0.35555097208661196	-0.6663070535645524	0.03989635332370569	0.7446094220204271	2.8938	0.18283	0.0	0.0	0.0
2021-10-01T23:29:53.000000	-1.617	-0.091234	0.40349	73.304	3.148	17.35	-1.6159944814598766	0.1075847509976414	0.40349	73.13736387413203	-5.857672365607901	17.35	-1.6159944814598766	0.1075847509976414	0.5994900000000001	73.13736387413203	-5.857672365607901	17.35	-0.9329061431591293	0.05718071619194067	-0.35555097208661196	-0.6663070535645524	0.03989635332370569	0.7446094220204271	2.8938	0.18283	0.0	0.0	0.0
2021-10-01T23:29:53.000000	-1.6585	-0.093006	0.39376	71.032	3.0103	16.471	-1.6573988936680875	0.1109111054123966	0.39376	70.86561146895826	-5.715946222686911	16.471	-1.6573988936680875	0.1109111054123966	0.5897600000000001	70.86561146895826	-5.715946222686911	16.471	-0.9329061431591293	0.05718071619194067	-0.35555097208661196	-0.6663070535645524	0.03989635332370569	0.7446094220204271	2.8938	0.18283	0.0	0.0	0.0
2021-10-01T23:29:53.000000	-1.7001	-0.094758	0.38419	68.953	2.8856	15.757	-1.6989001017518264	0.11426956213985238	0.38419	68.78699766028377	-5.584966360159603	15.757	-1.6989001017518264	0.11426956213985238	0.58019	68.78699766028377	-5.584966360159603	15.757	-0.9329061431591293	0.05718071619194067	-0.35555097208661196	-0.6663070535645524	0.03989635332370569	0.7446094220204271	2.8938	0.18283	0.0	0.0	0.0
2021-10-01T23:29:53.000000	-1.7418	-0.096489	0.37473	67.02	2.7712	15.183	-1.7404979831809244	0.11766111364479791	0.37473	66.85454577156315	-5.461653515005015	15.183	-1.7404979831809244	0.11766111364479791	0.57073	66.85454577156315	-5.461653515005015	15.183	-0.9329061431591293	0.05718071619194067	-0.35555097208661196	-0.6663070535645524	0.03989635332370569	0.7446094220204271	2.8938	0.18283	0.0	0.0	0.0
2021-10-01T23:29:53.000000	-1.7834	-0.0982	0.36532	65.199	2.665	14.726	-1.781994167527727	0.1210602614286076	0.36532	65.0342546866111	-5.343925837528094	14.726	-1.781994167527727	0.1210602614286076	0.56132	65.0342546866111	-5.343925837528094	14.726	-0.9329061431591293	0.05718071619194067	-0.35555097208661196	-0.6663070535645524	0.03989635332370569	0.7446094220204271	2.8938	0.18283	0.0	0.0	0.0
2021-10-01T23:29:53.000000	-1.825	-0.099893	0.35591	63.465	2.5655	14.36	-1.8234881463314843	0.12447727357862137	0.35591	63.3011289904459	-5.230208770682957	14.36	-1.8234881463314843	0.12447727357862137	0.55191	63.3011289904459	-5.230208770682957	14.36	-0.9329061431591293	0.05718071619194067	-0.35555097208661196	-0.6663070535645524	0.03989635332370569	0.7446094220204271	2.8938	0.18283	0.0	0.0	0.0
2021-10-01T23:29:53.000000	-1.8666	-0.10157	0.34646	61.799	2.4715	14.065	-1.8649801646525346	0.12791016516526107	0.34646	61.63616481587126	-5.119365199002075	14.065	-1.8649801646525346	0.12791016516526107	0.5424599999999999	61.63616481587126	-5.119365199002075	14.065	-0.9329061431591293	0.05718071619194067	-0.35555097208661196	-0.6663070535645524	0.03989635332370569	0.7446094220204271	2.8938	0.18283	0.0	0.0	0.0
2021-10-01T23:29:53.000000	-1.9082	-0.10322	0.33695	60.189	2.3822	13.823	-1.906468874659017	0.13136985330120693	0.33695	60.027354561282415	-5.010718732286556	13.823	-1.906468874659017	0.13136985330120693	0.53295	60.027354561282415	-5.010718732286556	13.823	-0.9329061431591293	0.05718071619194067	-0.35555097208661196	-0.6663070535645524	0.03989635332370569	0.7446094220204271	2.8938	0.18283	0.0	0.0	0.0
2021-10-01T23:29:53.000000	-1.9498	-0.10486	0.32735	58.627	2.297	13.619	-1.9479563593638076	0.13483946608504405	0.32735	58.4666849902649	-4.90388460805641	13.619	-1.9479563593638076	0.13483946608504405	0.52335	58.4666849902649	-4.90388460805641	13.619	-0.9329061431591293	0.05718071619194067	-0.35555097208661196	-0.6663070535645524	0.03989635332370569	0.7446094220204271	2.8938	0.18283	0.0	0.0	0.0
2021-10-01T23:29:53.000000	-1.9914	-0.10648	0.31763	57.104	2.2154	13.444	-1.9894413934652146	0.13832892816466347	0.31763	56.94516265463207	-4.798256287183554	13.444	-1.9894413934652146	0.13832892816466347	0.51363	56.94516265463207	-4.798256287183554	13.444	-0.9329061431591293	0.05718071619194067	-0.35555097208661196	-0.6663070535645524	0.03989635332370569	0.7446094220204271	2.8938	0.18283	0.0	0.0	0.0
2021-10-01T23:29:53.000000	-2.0329	-0.10808	0.30778	55.616	2.137	13.289	-2.0308247304843263	0.14182598652314704	0.30778	55.45876868315977	-4.693740634906906	13.289	-2.0308247304843263	0.14182598652314704	0.50378	55.45876868315977	-4.693740634906906	13.289	-0.9329061431591293	0.05718071619194067	-0.35555097208661196	-0.6663070535645524	0.03989635332370569	0.7446094220204271	2.8938	0.18283	0.0	0.0	0.0
2021-10-01T23:29:53.000000	-2.0744	-0.10967	0.29779	54.156	2.0613	13.149	-2.0722068422017452	0.14533296952952174	0.29779	54.000494557239584	-4.589976172436748	13.149	-2.0722068422017452	0.14533296952952174	0.49379	54.000494557239584	-4.589976172436748	13.149	-0.9329061431591293	0.05718071619194067	-0.35555097208661196	-0.6663070535645524	0.03989635332370569	0.7446094220204271	2.8938	0.18283	0.0	0.0	0.0
2021-10-01T23:29:53.000000	-2.1159	-0.11124	0.28763	52.719	1.9881	13.021	-2.1135865033157817	0.14885980183167888	0.28763	52.56535344689209	-4.486548741884991	13.021	-2.1135865033157817	0.14885980183167888	0.48363	52.56535344689209	-4.486548741884991	13.021	-0.9329061431591293	0.05718071619194067	-0.35555097208661196	-0.6663070535645524	0.03989635332370569	0.7446094220204271	2.8938	0.18283	0.0	0.0	0.0
2021-10-01T23:29:53.000000	-2.1573	-0.1128	0.27731	51.298	1.917	12.9	-2.1548656926492145	0.15238430576480902	0.27731	51.14634908652577	-4.382997617983004	12.9	-2.1548656926492145	0.15238430576480902	0.47331	51.14634908652577	-4.382997617983004	12.9	-0.9329061431591293	0.05718071619194067	-0.35555097208661196	-0.6663070535645524	0.03989635332370569	0.7446094220204271	2.8938	0.18283	0.0	0.0	0.0
2021-10-01T23:29:53.000000	-2.1987	-0.11434	0.26681	49.885	1.8476	12.786	-2.1961424313792626	0.1559286589937214	0.26681	49.735492745760006	-4.278739545292976	12.786	-2.1961424313792626	0.1559286589937214	0.46281	49.735492745760006	-4.278739545292976	12.786	-0.9329061431591293	0.05718071619194067	-0.35555097208661196	-0.6663070535645524	0.03989635332370569	0.7446094220204271	2.8938	0.18283	0.0	0.0	0.0
2021-10-01T23:29:53.000000	-2.24	-0.11586	0.25611	48.474	1.7797	12.673	-2.2373174730270162	0.159480608501498	0.25611	48.32680512982625	-4.173237835757634	12.673	-2.2373174730270162	0.159480608501498	0.45211	48.32680512982625	-4.173237835757634	12.673	-0.9329061431591293	0.05718071619194067	-0.35555097208661196	-0.6663070535645524	0.03989635332370569	0.7446094220204271	2.8938	0.18283	0.0	0.0	0.0
2021-10-01T23:29:53.000000	-2.2813	-0.11737	0.24521	47.056	1.7127	12.56	-2.278491289373077	0.1630424826571657	0.24521	46.91128053752092	-4.06598519672781	12.56	-2.278491289373077	0.1630424826571657	0.44121	46.91128053752092	-4.06598519672781	12.56	-0.9329061431591293	0.05718071619194067	-0.35555097208661196	-0.6663070535645524	0.03989635332370569	0.7446094220204271	2.8938	0.18283	0.0	0.0	0.0
2021-10-01T23:29:53.000000	-2.3225	-0.11886	0.23409	45.623	1.6465	12.444	-2.3195634086368426	0.16661195309169755	0.23409	45.48096699751418	-3.956100633328952	12.444	-2.3195634086368426	0.16661195309169755	0.43009	45.48096699751418	-3.956100633328952	12.444	-0.9329061431591293	0.05718071619194067	-0.35555097208661196	-0.6663070535645524	0.03989635332370569	0.7446094220204271	2.8938	0.18283	0.0	0.0	0.0
2021-10-01T23:29:53.000000	-2.3637	-0.12034	0.22274	44.167	1.5807	12.32	-2.360634302598917	0.17019134817412063	0.22274	44.02787577942538	-3.84300089012325	12.32	-2.360634302598917	0.17019134817412063	0.41874	44.02787577942538	-3.84300089012325	12.32	-0.9329061431591293	0.05718071619194067	-0.35555097208661196	-0.6663070535645524	0.03989635332370569	0.7446094220204271	2.8938	0.18283	0.0	0.0	0.0
2021-10-01T23:29:53.000000	-2.4047	-0.1218	0.21115	42.678	1.5151	12.185	-2.4015042529997834	0.17376608651848957	0.21115	42.54205772932949	-3.7256591583767023	12.185	-2.4015042529997834	0.17376608651848957	0.40715	42.54205772932949	-3.7256591583767023	12.185	-0.9329061431591293	0.05718071619194067	-0.35555097208661196	-0.6663070535645524	0.03989635332370569	0.7446094220204271	2.8938	0.18283	0.0	0.0	0.0
2021-10-01T23:29:53.000000	-2.4457	-0.12326	0.19929	41.145	1.4492	12.037	-2.44237420340065	0.17734082486285846	0.19929	41.01253446946165	-3.603223838622861	12.037	-2.44237420340065	0.17734082486285846	0.39529000000000003	41.01253446946165	-3.603223838622861	12.037	-0.9329061431591293	0.05718071619194067	-0.35555097208661196	-0.6663070535645524	0.03989635332370569	0.7446094220204271	2.8938	0.18283	0.0	0.0	0.0
2021-10-01T23:29:53.000000	-2.4867	-0.12469	0.18717	39.556	1.3827	11.873	-2.483240477896441	0.18094533715090094	0.18717	39.427359663301644	-3.474522308268271	11.873	-2.483240477896441	0.18094533715090094	0.38317	39.427359663301644	-3.474522308268271	11.873	-0.9329061431591293	0.05718071619194067	-0.35555097208661196	-0.6663070535645524	0.03989635332370569	0.7446094220204271	2.8938	0.18283	0.0	0.0	0.0
2021-10-01T23:29:53.000000	-2.5275	-0.12611	0.17474	37.896	1.3151	11.691	-2.5239070341327166	0.18453526805299808	0.17474	37.77158507392814	-3.338212847169755	11.691	-2.5239070341327166	0.18453526805299808	0.37074	37.77158507392814	-3.338212847169755	11.691	-0.9329061431591293	0.05718071619194067	-0.35555097208661196	-0.6663070535645524	0.03989635332370569	0.7446094220204271	2.8938	0.18283	0.0	0.0	0.0
2021-10-01T23:29:53.000000	-2.5683	-0.12752	0.16198	36.144	1.2459	11.491	-2.5645723650673005	0.18813512360298643	0.16198	36.02430767568502	-3.19221855416904	11.491	-2.5645723650673005	0.18813512360298643	0.35798	36.02430767568502	-3.19221855416904	11.491	-0.9329061431591293	0.05718071619194067	-0.35555097208661196	-0.6663070535645524	0.03989635332370569	0.7446094220204271	2.8938	0.18283	0.0	0.0	0.0
2021-10-01T23:29:53.000000	-2.6089	-0.12892	0.14885	34.272	1.1741	11.273	-2.605037977742369	0.1917203977670295	0.14885	34.157615924307805	-3.0341010493181346	11.273	-2.605037977742369	0.1917203977670295	0.34485	34.157615924307805	-3.0341010493181346	11.273	-0.9329061431591293	0.05718071619194067	-0.35555097208661196	-0.6663070535645524	0.03989635332370569	0.7446094220204271	2.8938	0.18283	0.0	0.0	0.0
2021-10-01T23:29:53.000000	-2.6494	-0.1303	0.13528	32.242	1.0986	11.038	-2.6454018933351415	0.19531326820993664	0.13528	32.13366137462389	-2.8602958974561346	11.038	-2.6454018933351415	0.19531326820993664	0.33128	32.13366137462389	-2.8602958974561346	11.038	-0.9329061431591293	0.05718071619194067	-0.35555097208661196	-0.6663070535645524	0.03989635332370569	0.7446094220204271	2.8938	0.18283	0.0	0.0	0.0
2021-10-01T23:29:53.000000	-2.6897	-0.13167	0.12115	29.996	1.0174	10.788	-2.685566090668399	0.1988915572668985	0.12115	29.894636008526028	-2.6656812783486927	10.788	-2.685566090668399	0.1988915572668985	0.31715	29.894636008526028	-2.6656812783486927	10.788	-0.9329061431591293	0.05718071619194067	-0.35555097208661196	-0.6663070535645524	0.03989635332370569	0.7446094220204271	2.8938	0.18283	0.0	0.0	0.0
2021-10-01T23:29:53.000000	-2.7297	-0.13303	0.10631	27.448	0.92782	10.526	-2.7254313232632286	0.20244301192099673	0.10631	27.35485947329662	-2.442379403080954	10.526	-2.7254313232632286	0.20244301192099673	0.30231	27.35485947329662	-2.442379403080954	10.526	-0.9329061431591293	0.05718071619194067	-0.35555097208661196	-0.6663070535645524	0.03989635332370569	0.7446094220204271	2.8938	0.18283	0.0	0.0	0.0
2021-10-01T23:29:53.000000	-2.7693	-0.13436	0.090454	24.457	0.82496	10.254	-2.764895894037336	0.20597522845109562	0.090454	24.373793835840953	-2.177976595264867	10.254	-2.764895894037336	0.20597522845109562	0.286454	24.373793835840953	-2.177976595264867	10.254	-0.9329061431591293	0.05718071619194067	-0.35555097208661196	-0.6663070535645524	0.03989635332370569	0.7446094220204271	2.8938	0.18283	0.0	0.0	0.0
2021-10-01T23:29:53.000000	-2.7954	-0.13524	0.079073	22.102	0.74508	10.071	-2.7909070515822103	0.2082998968523342	0.079073	22.02675154755249	-1.9686961341948974	10.071	-2.7909070515822103	0.2082998968523342	0.275073	22.02675154755249	-1.9686961341948974	10.071	-0.9329061431591293	0.05718071619194067	-0.35555097208661196	-0.6663070535645524	0.03989635332370569	0.7446094220204271	2.8938	0.18283	0.0	0.0	0.0
2021-10-01T23:29:53.000000	-2.8211	-0.13611	0.066729	19.319	0.65134	9.8868	-2.8165199979097455	0.210585477833791	0.066729	19.25323606137642	-1.7207283226920063	9.8868	-2.8165199979097455	0.210585477833791	0.262729	19.25323606137642	-1.7207283226920063	9.8868	-0.9329061431591293	0.05718071619194067	-0.35555097208661196	-0.6663070535645524	0.03989635332370569	0.7446094220204271	2.8938	0.18283	0.0	0.0	0.0
2021-10-01T23:29:53.000000	-2.8378	-0.13667	0.057727	17.125	0.57768	9.7657	-2.8331627767827676	0.21207595137723217	0.057727	17.066742741788364	-1.525002087872101	9.7657	-2.8331627767827676	0.21207595137723217	0.25372700000000004	17.066742741788364	-1.525002087872101	9.7657	-0.9329061431591293	0.05718071619194067	-0.35555097208661196	-0.6663070535645524	0.03989635332370569	0.7446094220204271	2.8938	0.18283	0.0	0.0	0.0
2021-10-01T23:29:53.000000	-2.8539	-0.13722	0.047818	14.542	0.49096	9.6474	-2.8492088514806264	0.213502831467055	0.047818	14.492580375223662	-1.2945732073860952	9.6474	-2.8492088514806264	0.213502831467055	0.243818	14.492580375223662	-1.2945732073860952	9.6474	-0.9329061431591293	0.05718071619194067	-0.35555097208661196	-0.6663070535645524	0.03989635332370569	0.7446094220204271	2.8938	0.18283	0.0	0.0	0.0
2021-10-01T23:29:53.000000	-2.8642	-0.13757	0.040497	12.521	0.42302	9.5715	-2.859474124367761	0.21441752953344317	0.040497	12.478484336720834	-1.1143677932410017	9.5715	-2.859474124367761	0.21441752953344317	0.236497	12.478484336720834	-1.1143677932410017	9.5715	-0.9329061431591293	0.05718071619194067	-0.35555097208661196	-0.6663070535645524	0.03989635332370569	0.7446094220204271	2.8938	0.18283	0.0	0.0	0.0
2021-10-01T23:29:53.000000	-2.8739	-0.13789	0.032363	10.167	0.3438	9.5	-2.8691402424763495	0.21528848344199536	0.032363	10.13251538313315	-0.9045548355793966	9.5	-2.8691402424763495	0.21528848344199536	0.228363	10.13251538313315	-0.9045548355793966	9.5	-0.9329061431591293	0.05718071619194067	-0.35555097208661196	-0.6663070535645524	0.03989635332370569	0.7446094220204271	2.8938	0.18283	0.0	0.0	0.0
2021-10-01T23:29:53.000000	-2.8825	-0.13818	0.023092	7.3616	0.24914	9.4363	-2.8777109734118316	0.2160544281081204	0.023092	7.3366559579251795	-0.6547554158928072	9.4363	-2.8777109734118316	0.2160544281081204	0.219092	7.3366559579251795	-0.6547554158928072	9.4363	-0.9329061431591293	0.05718071619194067	-0.35555097208661196	-0.6663070535645524	0.03989635332370569	0.7446094220204271	2.8938	0.18283	0.0	0.0	0.0
2021-10-01T23:29:53.000000	-2.8872	-0.13834	0.016077	5.167	0.17496	9.4016	-2.882395162747758	0.21647152553701915	0.016077	5.1495034437756715	-0.45947174466173324	9.4016	-2.882395162747758	0.21647152553701915	0.21207700000000002	5.1495034437756715	-0.45947174466173324	9.4016	-0.9329061431591293	0.05718071619194067	-0.35555097208661196	-0.6663070535645524	0.03989635332370569	0.7446094220204271	2.8938	0.18283	0.0	0.0	0.0
2021-10-01T23:29:53.000000	-2.8904	-0.13845	0.0083105	2.6863	0.090997	9.3774	-2.8855845283915476	0.21675445095160004	0.0083105	2.6772080408142367	-0.2388414750594965	9.3774	-2.8855845283915476	0.21675445095160004	0.2043105	2.6772080408142367	-0.2388414750594965	9.3774	-0.9329061431591293	0.05718071619194067	-0.35555097208661196	-0.6663070535645524	0.03989635332370569	0.7446094220204271	2.8938	0.18283	0.0	0.0	0.0
2021-10-01T23:29:53.000000	-2.8916	-0.13849	-1.4562e-05	-0.004717	-0.00015981	9.3686	-2.8867803873452567	0.21686178856305427	-1.4562e-05	-0.004701037956609213	0.0004193690100847597	9.3686	-2.8867803873452567	0.21686178856305427	0.195985438	-0.004701037956609213	0.0004193690100847597	9.3686	-0.9329061431591293	0.05718071619194067	-0.35555097208661196	-0.6663070535645524	0.03989635332370569	0.7446094220204271	2.8938	0.18283	0.0	0.0	0.0
2021-10-01T23:29:53.000000	-2.8904	-0.13845	-0.0083384	-2.6953	-0.091301	9.3775	-2.8855845283915476	0.21675445095160004	-0.0083384	-2.686177473087735	0.23964253728624682	9.3775	-2.8855845283915476	0.21675445095160004	0.1876616	-2.686177473087735	0.23964253728624682	9.3775	-0.9329061431591293	0.05718071619194067	-0.35555097208661196	-0.6663070535645524	0.03989635332370569	0.7446094220204271	2.8938	0.18283	0.0	0.0	0.0
2021-10-01T23:29:53.000000	-2.8872	-0.13834	-0.016102	-5.1751	-0.17523	9.4017	-2.882395162747758	0.21647152553701915	-0.016102	-5.15757549171321	0.4601962735390494	9.4017	-2.882395162747758	0.21647152553701915	0.179898	-5.15757549171321	0.4601962735390494	9.4017	-0.9329061431591293	0.05718071619194067	-0.35555097208661196	-0.6663070535645524	0.03989635332370569	0.7446094220204271	2.8938	0.18283	0.0	0.0	0.0
2021-10-01T23:29:53.000000	-2.8769	-0.138	-0.029438	-9.2954	-0.31441	9.4778	-2.8721311151623152	0.21554690282273975	-0.029438	-9.263881911265157	0.8269260802721344	9.4778	-2.8721311151623152	0.21554690282273975	0.16656200000000002	-9.263881911265157	0.8269260802721344	9.4778	-0.9329061431591293	0.05718071619194067	-0.35555097208661196	-0.6663070535645524	0.03989635332370569	0.7446094220204271	2.8938	0.18283	0.0	0.0	0.0
2021-10-01T23:29:53.000000	-2.8642	-0.13757	-0.040514	-12.525	-0.42318	9.5717	-2.859474124367761	0.21441752953344317	-0.040514	-12.482473800704378	1.1146991195514726	9.5717	-2.859474124367761	0.21441752953344317	0.155486	-12.482473800704378	1.1146991195514726	9.5717	-0.9329061431591293	0.05718071619194067	-0.35555097208661196	-0.6663070535645524	0.03989635332370569	0.7446094220204271	2.8938	0.18283	0.0	0.0	0.0
2021-10-01T23:29:53.000000	-2.8504	-0.1371	-0.050132	-15.161	-0.51175	9.6735	-2.8457205210984093	0.21319307164961057	-0.050132	-15.109463481905344	1.3497860391442806	9.6735	-2.8457205210984093	0.21319307164961057	0.145868	-15.109463481905344	1.3497860391442806	9.6735	-0.9329061431591293	0.05718071619194067	-0.35555097208661196	-0.6663070535645524	0.03989635332370569	0.7446094220204271	2.8938	0.18283	0.0	0.0	0.0
2021-10-01T23:29:53.000000	-2.821	-0.13611	-0.066742	-19.322	-0.65145	9.887	-2.816420751430834	0.2105732248168728	-0.066742	-19.256226934062386	1.720986742072751	9.887	-2.816420751430834	0.2105732248168728	0.129258	-19.256226934062386	1.720986742072751	9.887	-0.9329061431591293	0.05718071619194067	-0.35555097208661196	-0.6663070535645524	0.03989635332370569	0.7446094220204271	2.8938	0.18283	0.0	0.0	0.0
2021-10-01T23:29:53.000000	-2.7906	-0.13508	-0.081254	-22.568	-0.76084	10.105	-2.786123615767372	0.20787054640651723	-0.081254	-22.491171214748046	2.010153947957429	10.105	-2.786123615767372	0.20787054640651723	0.114746	-22.491171214748046	2.010153947957429	10.105	-0.9329061431591293	0.05718071619194067	-0.35555097208661196	-0.6663070535645524	0.03989635332370569	0.7446094220204271	2.8938	0.18283	0.0	0.0	0.0
2021-10-01T23:29:53.000000	-2.7596	-0.13404	-0.094496	-25.25	-0.85203	10.322	-2.755229775928747	0.2051042745425434	-0.094496	-25.164135305291726	2.2482769975851404	10.322	-2.755229775928747	0.2051042745425434	0.10150400000000001	-25.164135305291726	2.2482769975851404	10.322	-0.9329061431591293	0.05718071619194067	-0.35555097208661196	-0.6663070535645524	0.03989635332370569	0.7446094220204271	2.8938	0.18283	0.0	0.0	0.0
2021-10-01T23:29:53.000000	-2.7282	-0.13298	-0.10688	-27.551	-0.9314	10.536	-2.7239364995710917	0.202308839906679	-0.10688	-27.457522004581502	2.4514469865617055	10.536	-2.7239364995710917	0.202308839906679	0.08912	-27.457522004581502	2.4514469865617055	10.536	-0.9329061431591293	0.05718071619194067	-0.35555097208661196	-0.6663070535645524	0.03989635332370569	0.7446094220204271	2.8938	0.18283	0.0	0.0	0.0
2021-10-01T23:29:53.000000	-2.6966	-0.13191	-0.11865	-29.582	-1.0027	10.744	-2.692443504953921	0.1994988238848692	-0.11865	-29.481954392343972	2.629543020707186	10.744	-2.692443504953921	0.1994988238848692	0.07735	-29.481954392343972	2.629543020707186	10.744	-0.9329061431591293	0.05718071619194067	-0.35555097208661196	-0.6663070535645524	0.03989635332370569	0.7446094220204271	2.8938	0.18283	0.0	0.0	0.0
2021-10-01T23:29:53.000000	-2.6648	-0.13083	-0.12995	-31.413	-1.0684	10.944	-2.660750792077234	0.19667422647711413	-0.12995	-31.30720765333531	2.788690823835233	10.944	-2.660750792077234	0.19667422647711413	0.06605	-31.30720765333531	2.788690823835233	10.944	-0.9329061431591293	0.05718071619194067	-0.35555097208661196	-0.6663070535645524	0.03989635332370569	0.7446094220204271	2.8938	0.18283	0.0	0.0	0.0
2021-10-01T23:29:53.000000	-2.6329	-0.12974	-0.14088	-33.093	-1.1299	11.136	-2.6289576074199434	0.193847300700332	-0.14088	-32.98208410445918	2.9335049235310224	11.136	-2.6289576074199434	0.193847300700332	0.05512	-32.98208410445918	2.9335049235310224	11.136	-0.9329061431591293	0.05718071619194067	-0.35555097208661196	-0.6663070535645524	0.03989635332370569	0.7446094220204271	2.8938	0.18283	0.0	0.0	0.0
2021-10-01T23:29:53.000000	-2.6008	-0.12864	-0.15149	-34.654	-1.1886	11.318	-2.5969647045031374	0.19100579353760452	-0.15149	-34.53851416120424	3.0665168345036267	11.318	-2.5969647045031374	0.19100579353760452	0.044509999999999994	-34.53851416120424	3.0665168345036267	11.318	-0.9329061431591293	0.05718071619194067	-0.35555097208661196	-0.6663070535645524	0.03989635332370569	0.7446094220204271	2.8938	0.18283	0.0	0.0	0.0
2021-10-01T23:29:53.000000	-2.5687	-0.12754	-0.16183	-36.123	-1.245	11.489	-2.5649718015863323	0.18816428637487712	-0.16183	-36.00335563796126	3.190538638926414	11.489	-2.5649718015863323	0.18816428637487712	0.034170000000000006	-36.00335563796126	3.190538638926414	11.489	-0.9329061431591293	0.05718071619194067	-0.35555097208661196	-0.6663070535645524	0.03989635332370569	0.7446094220204271	2.8938	0.18283	0.0	0.0	0.0
2021-10-01T23:29:53.000000	-2.5366	-0.12643	-0.17194	-37.517	-1.2999	11.648	-2.532977673367834	0.1853327038600408	-0.17194	-37.39357846028064	3.3068593778441944	11.648	-2.532977673367834	0.1853327038600408	0.024059999999999998	-37.39357846028064	3.3068593778441944	11.648	-0.9329061431591293	0.05718071619194067	-0.35555097208661196	-0.6663070535645524	0.03989635332370569	0.7446094220204271	2.8938	0.18283	0.0	0.0	0.0
2021-10-01T23:29:53.000000	-2.5043	-0.12531	-0.18184	-38.85	-1.3537	11.796	-2.5007838268898213	0.18248653995925923	-0.18184	-38.72312614727767	3.416797487709873	11.796	-2.5007838268898213	0.18248653995925923	0.014160000000000006	-38.72312614727767	3.416797487709873	11.796	-0.9329061431591293	0.05718071619194067	-0.35555097208661196	-0.6663070535645524	0.03989635332370569	0.7446094220204271	2.8938	0.18283	0.0	0.0	0.0
2021-10-01T23:29:53.000000	-2.472	-0.12418	-0.19155	-40.133	-1.4066	11.933	-2.4685887551101158	0.17965030070636878	-0.19155	-40.00294031766651	3.5215023074266343	11.933	-2.4685887551101158	0.17965030070636878	0.0044500000000000095	-40.00294031766651	3.5215023074266343	11.933	-0.9329061431591293	0.05718071619194067	-0.35555097208661196	-0.6663070535645524	0.03989635332370569	0.7446094220204271	2.8938	0.18283	0.0	0.0	0.0
2021-10-01T23:29:53.000000	-2.4397	-0.12304	-0.20107	-41.376	-1.459	12.06	-2.436392458028719	0.17682398610136962	-0.20107	-41.24299463140602	3.6218021527706536	12.06	-2.436392458028719	0.17682398610136962	-0.005069999999999991	-41.24299463140602	3.6218021527706536	12.06	-0.9329061431591293	0.05718071619194067	-0.35555097208661196	-0.6663070535645524	0.03989635332370569	0.7446094220204271	2.8938	0.18283	0.0	0.0	0.0
2021-10-01T23:29:53.000000	-2.4072	-0.12189	-0.21043	-42.586	-1.511	12.176	-2.4039964426878067	0.17398309011042506	-0.21043	-42.450248595036946	3.7184554884473	12.176	-2.4039964426878067	0.17398309011042506	-0.014429999999999998	-42.450248595036946	3.7184554884473	12.176	-0.9329061431591293	0.05718071619194067	-0.35555097208661196	-0.6663070535645524	0.03989635332370569	0.7446094220204271	2.8938	0.18283	0.0	0.0	0.0
2021-10-01T23:29:53.000000	-2.3748	-0.12074	-0.21962	-43.767	-1.5629	12.284	-2.3716996738258054	0.17115444713639882	-0.21962	-43.62870882676652	3.8116546956965656	12.284	-2.3716996738258054	0.17115444713639882	-0.023620000000000002	-43.62870882676652	3.8116546956965656	12.284	-0.9329061431591293	0.05718071619194067	-0.35555097208661196	-0.6663070535645524	0.03989635332370569	0.7446094220204271	2.8938	0.18283	0.0	0.0	0.0
2021-10-01T23:29:53.000000	-2.3423	-0.11957	-0.22866	-44.927	-1.6149	12.385	-2.339301207881509	0.16833340044123662	-0.22866	-44.786339550941506	3.902181522914087	12.385	-2.339301207881509	0.16833340044123662	-0.032659999999999995	-44.786339550941506	3.902181522914087	12.385	-0.9329061431591293	0.05718071619194067	-0.35555097208661196	-0.6663070535645524	0.03989635332370569	0.7446094220204271	2.8938	0.18283	0.0	0.0	0.0
2021-10-01T23:29:53.000000	-2.3098	-0.1184	-0.23755	-46.069	-1.6669	12.48	-2.3069027419372135	0.16551235374607448	-0.23755	-45.926105908912376	3.990502807086324	12.48	-2.3069027419372135	0.16551235374607448	-0.041550000000000004	-45.926105908912376	3.990502807086324	12.48	-0.9329061431591293	0.05718071619194067	-0.35555097208661196	-0.6663070535645524	0.03989635332370569	0.7446094220204271	2.8938	0.18283	0.0	0.0	0.0
2021-10-01T23:29:53.000000	-2.2772	-0.11722	-0.2463	-47.198	-1.7193	12.572	-2.274403804212314	0.16268897868188525	-0.2463	-47.053019236692364	4.076834213143541	12.572	-2.274403804212314	0.16268897868188525	-0.050299999999999984	-47.053019236692364	4.076834213143541	12.572	-0.9329061431591293	0.05718071619194067	-0.35555097208661196	-0.6663070535645524	0.03989635332370569	0.7446094220204271	2.8938	0.18283	0.0	0.0	0.0
2021-10-01T23:29:53.000000	-2.2446	-0.11603	-0.25492	-48.318	-1.7722	12.661	-2.241903641185722	0.15987552826558726	-0.25492	-48.17106164645489	4.161566615283555	12.661	-2.241903641185722	0.15987552826558726	-0.05891999999999997	-48.17106164645489	4.161566615283555	12.661	-0.9329061431591293	0.05718071619194067	-0.35555097208661196	-0.6663070535645524	0.03989635332370569	0.7446094220204271	2.8938	0.18283	0.0	0.0	0.0
2021-10-01T23:29:53.000000	-2.2119	-0.11483	-0.2634	-49.433	-1.8257	12.749	-2.209303006378527	0.15705974948026213	-0.2634	-49.28421525037332	4.245090887704187	12.749	-2.209303006378527	0.15705974948026213	-0.06740000000000002	-49.28421525037332	4.245090887704187	12.749	-0.9329061431591293	0.05718071619194067	-0.35555097208661196	-0.6663070535645524	0.03989635332370569	0.7446094220204271	2.8938	0.18283	0.0	0.0	0.0
2021-10-01T23:29:53.000000	-2.1793	-0.11361	-0.27177	-50.548	-1.88	12.839	-2.17679916744686	0.15427607300763768	-0.27177	-50.39746687842711	4.327821188293525	12.839	-2.17679916744686	0.15427607300763768	-0.07577	-50.39746687842711	4.327821188293525	12.839	-0.9329061431591293	0.05718071619194067	-0.35555097208661196	-0.6663070535645524	0.03989635332370569	0.7446094220204271	2.8938	0.18283	0.0	0.0	0.0
2021-10-01T23:29:53.000000	-2.1466	-0.11239	-0.28001	-51.666	-1.9353	12.931	-2.1441960820362804	0.15148014351809497	-0.28001	-51.51381843101743	4.409926614601289	12.931	-2.1441960820362804	0.15148014351809497	-0.08400999999999997	-51.51381843101743	4.409926614601289	12.931	-0.9329061431591293	0.05718071619194067	-0.35555097208661196	-0.6663070535645524	0.03989635332370569	0.7446094220204271	2.8938	0.18283	0.0	0.0	0.0
2021-10-01T23:29:53.000000	-2.1138	-0.11116	-0.28815	-52.79	-1.9917	13.027	-2.111492524845098	0.14868188565952514	-0.28815	-52.63625955552856	4.491675510656119	13.027	-2.111492524845098	0.14868188565952514	-0.09215000000000001	-52.63625955552856	4.491675510656119	13.027	-0.9329061431591293	0.05718071619194067	-0.35555097208661196	-0.6663070535645524	0.03989635332370569	0.7446094220204271	2.8938	0.18283	0.0	0.0	0.0
2021-10-01T23:29:53.000000	-2.0811	-0.10992	-0.29617	-53.925	-2.0495	13.128	-2.0788869888311354	0.14590580546576482	-0.29617	-53.769789334956855	4.573382787867191	13.128	-2.0788869888311354	0.14590580546576482	-0.10016999999999998	-53.769789334956855	4.573382787867191	13.128	-0.9329061431591293	0.05718071619194067	-0.35555097208661196	-0.6663070535645524	0.03989635332370569	0.7446094220204271	2.8938	0.18283	0.0	0.0	0.0
2021-10-01T23:29:53.000000	-2.0483	-0.10867	-0.3041	-55.073	-2.1087	13.236	-2.046180981036569	0.14312739690297738	-0.3041	-54.91639269888054	4.655293506572871	13.236	-2.046180981036569	0.14312739690297738	-0.10809999999999997	-54.91639269888054	4.655293506572871	13.236	-0.9329061431591293	0.05718071619194067	-0.35555097208661196	-0.6663070535645524	0.03989635332370569	0.7446094220204271	2.8938	0.18283	0.0	0.0	0.0
2021-10-01T23:29:53.000000	-2.0155	-0.10741	-0.31194	-56.238	-2.1696	13.352	-2.013473747940311	0.14035891298808115	-0.31194	-56.080076265506854	4.737600048013149	13.352	-2.013473747940311	0.14035891298808115	-0.11593999999999999	-56.080076265506854	4.737600048013149	13.352	-0.9329061431591293	0.05718071619194067	-0.35555097208661196	-0.6663070535645524	0.03989635332370569	0.7446094220204271	2.8938	0.18283	0.0	0.0	0.0
2021-10-01T23:29:53.000000	-1.9827	-0.10614	-0.31969	-57.422	-2.2323	13.479	-1.9807652895423613	0.1376003537210761	-0.31969	-57.26283721743095	4.820448226047481	13.479	-1.9807652895423613	0.1376003537210761	-0.12368999999999997	-57.26283721743095	4.820448226047481	13.479	-0.9329061431591293	0.05718071619194067	-0.35555097208661196	-0.6663070535645524	0.03989635332370569	0.7446094220204271	2.8938	0.18283	0.0	0.0	0.0
2021-10-01T23:29:53.000000	-1.9498	-0.10486	-0.32736	-58.628	-2.2971	13.619	-1.9479563593638076	0.13483946608504405	-0.32736	-58.46768970807094	4.90390789174668	13.619	-1.9479563593638076	0.13483946608504405	-0.13135999999999998	-58.46768970807094	4.90390789174668	13.619	-0.9329061431591293	0.05718071619194067	-0.35555097208661196	-0.6663070535645524	0.03989635332370569	0.7446094220204271	2.8938	0.18283	0.0	0.0	0.0
2021-10-01T23:29:53.000000	-1.917	-0.10357	-0.33495	-59.859	-2.3641	13.778	-1.915245450362474	0.13210075611382135	-0.33495	-59.69762338481109	4.98824738913938	13.778	-1.915245450362474	0.13210075611382135	-0.13895000000000002	-59.69762338481109	4.98824738913938	13.778	-0.9329061431591293	0.05718071619194067	-0.35555097208661196	-0.6663070535645524	0.03989635332370569	0.7446094220204271	2.8938	0.18283	0.0	0.0	0.0
2021-10-01T23:29:53.000000	-1.8841	-0.10226	-0.34249	-61.118	-2.4336	13.958	-1.8824328442788452	0.12936964242146282	-0.34249	-60.95565240106952	5.073536569296394	13.958	-1.8824328442788452	0.12936964242146282	-0.14649	-60.95565240106952	5.073536569296394	13.958	-0.9329061431591293	0.05718071619194067	-0.35555097208661196	-0.6663070535645524	0.03989635332370569	0.7446094220204271	2.8938	0.18283	0.0	0.0	0.0
2021-10-01T23:29:53.000000	-1.8512	-0.10095	-0.34997	-62.41	-2.5058	14.168	-1.849620238195216	0.12663852872910425	-0.34997	-62.246763586825644	5.160189590105809	14.168	-1.849620238195216	0.12663852872910425	-0.15397	-62.246763586825644	5.160189590105809	14.168	-0.9329061431591293	0.05718071619194067	-0.35555097208661196	-0.6663070535645524	0.03989635332370569	0.7446094220204271	2.8938	0.18283	0.0	0.0	0.0
2021-10-01T23:29:53.000000	-1.8183	-0.099621	-0.35743	-63.739	-2.5811	14.414	-1.8168053040383725	0.12392627186773895	-0.35743	-63.57497581330363	5.248299586328708	14.414	-1.8168053040383725	0.12392627186773895	-0.16143000000000002	-63.57497581330363	5.248299586328708	14.414	-0.9329061431591293	0.05718071619194067	-0.35555097208661196	-0.6663070535645524	0.03989635332370569	0.7446094220204271	2.8938	0.18283	0.0	0.0	0.0
2021-10-01T23:29:53.000000	-1.7854	-0.098283	-0.36486	-65.113	-2.66	14.706	-1.7839892671100064	0.12122294718947572	-0.36486	-64.94829006390101	5.338350566923993	14.706	-1.7839892671100064	0.12122294718947572	-0.16886	-64.94829006390101	5.338350566923993	14.706	-0.9329061431591293	0.05718071619194067	-0.35555097208661196	-0.6663070535645524	0.03989635332370569	0.7446094220204271	2.8938	0.18283	0.0	0.0	0.0
2021-10-01T23:29:53.000000	-1.7525	-0.096933	-0.37229	-66.54	-2.743	15.055	-1.75117175981961	0.11853153208868189	-0.37229	-66.37470732201531	5.430826540850565	15.055	-1.75117175981961	0.11853153208868189	-0.17629	-66.37470732201531	5.430826540850565	15.055	-0.9329061431591293	0.05718071619194067	-0.35555097208661196	-0.6663070535645524	0.03989635332370569	0.7446094220204271	2.8938	0.18283	0.0	0.0	0.0
2021-10-01T23:29:53.000000	-1.7196	-0.095571	-0.37975	-68.032	-2.8309	15.472	-1.7183527821671833	0.1158520265653575	-0.37975	-67.86623518925131	5.526403898307315	15.472	-1.7183527821671833	0.1158520265653575	-0.18374999999999997	-67.86623518925131	5.526403898307315	15.472	-0.9329061431591293	0.05718071619194067	-0.35555097208661196	-0.6663070535645524	0.03989635332370569	0.7446094220204271	2.8938	0.18283	0.0	0.0	0.0
2021-10-01T23:29:53.000000	-1.6868	-0.094197	-0.38726	-69.604	-2.9245	15.97	-1.6856315806316386	0.11319668363642081	-0.38726	-69.43785866158115	5.62612662000069	15.97	-1.6856315806316386	0.11319668363642081	-0.19125999999999999	-69.43785866158115	5.62612662000069	15.97	-0.9329061431591293	0.05718071619194067	-0.35555097208661196	-0.6663070535645524	0.03989635332370569	0.7446094220204271	2.8938	0.18283	0.0	0.0	0.0
2021-10-01T23:29:53.000000	-1.6539	-0.092809	-0.39484	-71.275	-3.025	16.561	-1.652809417194813	0.11054298219761348	-0.39484	-71.10858160620107	5.731131821398215	16.561	-1.652809417194813	0.11054298219761348	-0.19884000000000002	-71.10858160620107	5.731131821398215	16.561	-0.9329061431591293	0.05718071619194067	-0.35555097208661196	-0.6663070535645524	0.03989635332370569	0.7446094220204271	2.8938	0.18283	0.0	0.0	0.0
2021-10-01T23:29:53.000000	-1.6211	-0.091409	-0.40253	-73.071	-3.1339	17.256	-1.6200850298748695	0.10791344335319385	-0.40253	-72.90439190288193	5.843116589714953	17.256	-1.6200850298748695	0.10791344335319385	-0.20653	-72.90439190288193	5.843116589714953	17.256	-0.9329061431591293	0.05718071619194067	-0.35555097208661196	-0.6663070535645524	0.03989635332370569	0.7446094220204271	2.8938	0.18283	0.0	0.0	0.0
2021-10-01T23:29:53.000000	-1.5883	-0.089994	-0.41035	-75.019	-3.2527	18.066	-1.587358804602388	0.105298791480611	-0.41035	-74.85226989618374	5.963900542335157	18.066	-1.587358804602388	0.105298791480611	-0.21434999999999998	-74.85226989618374	5.963900542335157	18.066	-0.9329061431591293	0.05718071619194067	-0.35555097208661196	-0.6663070535645524	0.03989635332370569	0.7446094220204271	2.8938	0.18283	0.0	0.0	0.0
2021-10-01T23:29:53.000000	-1.5555	-0.088566	-0.41833	-77.154	-3.3836	18.996	-1.5546309864377075	0.10269704165028669	-0.41833	-76.98722142009781	6.0955888126441495	18.996	-1.5546309864377075	0.10269704165028669	-0.22232999999999997	-76.98722142009781	6.0955888126441495	18.996	-0.9329061431591293	0.05718071619194067	-0.35555097208661196	-0.6663070535645524	0.03989635332370569	0.7446094220204271	2.8938	0.18283	0.0	0.0	0.0
2021-10-01T23:29:53.000000	-1.5228	-0.087122	-0.42648	-79.515	-3.5288	20.048	-1.5220004542692314	0.10012342427350651	-0.42648	-79.348222167772	6.240776654703991	20.048	-1.5220004542692314	0.10012342427350651	-0.23048000000000002	-79.348222167772	6.240776654703991	20.048	-0.9329061431591293	0.05718071619194067	-0.35555097208661196	-0.6663070535645524	0.03989635332370569	0.7446094220204271	2.8938	0.18283	0.0	0.0	0.0
2021-10-01T23:29:53.000000	-1.4901	-0.085663	-0.43481	-82.147	-3.6909	21.217	-1.489368084148218	0.0975646938685631	-0.43481	-81.98025163315647	6.402397517676183	21.217	-1.489368084148218	0.0975646938685631	-0.23880999999999997	-81.98025163315647	6.402397517676183	21.217	-0.9329061431591293	0.05718071619194067	-0.35555097208661196	-0.6663070535645524	0.03989635332370569	0.7446094220204271	2.8938	0.18283	0.0	0.0	0.0
2021-10-01T23:29:53.000000	-1.4575	-0.084188	-0.44334	-85.097	-3.8727	22.492	-1.4568330000234093	0.09503409591716387	-0.44334	-84.93029874581353	6.583431418102768	22.492	-1.4568330000234093	0.09503409591716387	-0.24734	-84.93029874581353	6.583431418102768	22.492	-0.9329061431591293	0.05718071619194067	-0.35555097208661196	-0.6663070535645524	0.03989635332370569	0.7446094220204271	2.8938	0.18283	0.0	0.0	0.0
2021-10-01T23:29:53.000000	-1.4249	-0.082696	-0.45204	-88.416	-4.0772	23.854	-1.4242958328857247	0.09252036986717964	-0.45204	-88.24934680049579	6.787150000244703	23.854	-1.4242958328857247	0.09252036986717964	-0.25604	-88.24934680049579	6.787150000244703	23.854	-0.9329061431591293	0.05718071619194067	-0.35555097208661196	-0.6663070535645524	0.03989635332370569	0.7446094220204271	2.8938	0.18283	0.0	0.0	0.0
2021-10-01T23:29:53.000000	-1.3924	-0.081186	-0.46089	-92.154	-4.3076	25.276	-1.3918557066839066	0.09003676120031782	-0.46089	-91.98741113320054	7.016503885235931	25.276	-1.3918557066839066	0.09003676120031782	-0.26489	-91.98741113320054	7.016503885235931	25.276	-0.9329061431591293	0.05718071619194067	-0.35555097208661196	-0.6663070535645524	0.03989635332370569	0.7446094220204271	2.8938	0.18283	0.0	0.0	0.0
2021-10-01T23:29:53.000000	-1.3707	-0.080168	-0.46686	-94.905	-4.4771	26.242	-1.3701944850478063	0.0883881856843805	-0.46686	-94.7384506317421	7.185361598901362	26.242	-1.3701944850478063	0.0883881856843805	-0.27086	-94.7384506317421	7.185361598901362	26.242	-0.9329061431591293	0.05718071619194067	-0.35555097208661196	-0.6663070535645524	0.03989635332370569	0.7446094220204271	2.8938	0.18283	0.0	0.0	0.0
2021-10-01T23:29:53.000000	-1.3563	-0.079485	-0.47086	-96.863	-4.5977	26.886	-1.355819303978948	0.08730160469912063	-0.47086	-96.6964738272396	7.305584416592976	26.886	-1.355819303978948	0.08730160469912063	-0.27486	-96.6964738272396	7.305584416592976	26.886	-0.9329061431591293	0.05718071619194067	-0.35555097208661196	-0.6663070535645524	0.03989635332370569	0.7446094220204271	2.8938	0.18283	0.0	0.0	0.0
2021-10-01T23:29:53.000000	-1.3466	-0.079027	-0.47354	-98.226	-4.6817	27.315	-1.3461362767070124	0.0865676109314668	-0.47354	-98.0594958690195	7.389225994902748	27.315	-1.3461362767070124	0.0865676109314668	-0.27754	-98.0594958690195	7.389225994902748	27.315	-0.9329061431591293	0.05718071619194067	-0.35555097208661196	-0.6663070535645524	0.03989635332370569	0.7446094220204271	2.8938	0.18283	0.0	0.0	1.0
2021-10-01T23:29:53.000000	-1.3055	-0.07705	-0.48498	-104.61	-5.075	29.101	-1.3051037317297665	0.08349372386615395	-0.48498	-104.44358219829174	7.7811221934034265	29.101	-1.3051037317297665	0.08349372386615395	-0.28898	-104.44358219829174	7.7811221934034265	29.101	-0.9329061431591293	0.05718071619194067	-0.35555097208661196	-0.6663070535645524	0.03989635332370569	0.7446094220204271	2.8938	0.18283	0.0	0.0	490.47
2021-10-01T23:29:53.000000	-1.2644	-0.075037	-0.49636	-111.97	-5.5295	30.748	-1.26406677566643	0.08045556553324928	-0.49636	-111.80381300809765	8.23186899193216	30.748	-1.26406677566643	0.08045556553324928	-0.30036	-111.80381300809765	8.23186899193216	30.748	-0.9329061431591293	0.05718071619194067	-0.35555097208661196	-0.6663070535645524	0.03989635332370569	0.7446094220204271	2.8938	0.18283	0.0	0.0	0.0
2021-10-01T23:29:53.000000	-1.2232	-0.072986	-0.50753	-120.42	-6.0526	32.152	-1.222925916977753	0.07744286784541296	-0.50753	-120.25423600764869	8.748090590336272	32.152	-1.222925916977753	0.07744286784541296	-0.31153000000000003	-120.25423600764869	8.748090590336272	32.152	-0.9329061431591293	0.05718071619194067	-0.35555097208661196	-0.6663070535645524	0.03989635332370569	0.7446094220204271	2.8938	0.18283	0.0	0.0	0.0
2021-10-01T23:29:53.000000	-1.182	-0.070893	-0.51832	-130.1	-6.6529	33.201	-1.1817799120219699	0.07447185367871956	-0.51832	-129.9348500268764	9.338406015114888	33.201	-1.1817799120219699	0.07447185367871956	-0.32232	-129.9348500268764	9.338406015114888	33.201	-0.9329061431591293	0.05718071619194067	-0.35555097208661196	-0.6663070535645524	0.03989635332370569	0.7446094220204271	2.8938	0.18283	0.0	0.0	0.0
2021-10-01T23:29:53.000000	-1.1406	-0.068757	-0.52857	-141.13	-7.3395	33.775	-1.1404301453110888	0.07151900946412179	-0.52857	-140.96586586501462	10.008487456988938	33.775	-1.1404301453110888	0.07151900946412179	-0.33257	-140.96586586501462	10.008487456988938	33.775	-0.9329061431591293	0.05718071619194067	-0.35555097208661196	-0.6663070535645524	0.03989635332370569	0.7446094220204271	2.8938	0.18283	0.0	0.0	0.0
2021-10-01T23:29:53.000000	-1.099	-0.066578	-0.53812	-153.68	-8.1236	33.736	-1.0988766168451085	0.0685843352016196	-0.53812	-153.5173748741083	10.76804943908131	33.736	-1.0988766168451085	0.0685843352016196	-0.34212000000000004	-153.5173748741083	10.76804943908131	33.736	-0.9329061431591293	0.05718071619194067	-0.35555097208661196	-0.6663070535645524	0.03989635332370569	0.7446094220204271	2.8938	0.18283	0.0	0.0	0.0
2021-10-01T23:29:53.000000	-1.0572	-0.064352	-0.54681	-167.94	-9.0178	32.928	-1.0571188365033533	0.06567180075036948	-0.54681	-167.77948924422168	11.627867637193782	32.928	-1.0571188365033533	0.06567180075036948	-0.35081	-167.77948924422168	11.627867637193782	32.928	-0.9329061431591293	0.05718071619194067	-0.35555097208661196	-0.6663070535645524	0.03989635332370569	0.7446094220204271	2.8938	0.18283	0.0	0.0	0.0
2021-10-01T23:29:53.000000	-1.0153	-0.062082	-0.55449	-184.14	-10.038	31.17	-1.0152564183552424	0.06279068173292236	-0.55449	-183.98242410654203	12.600343800091343	31.17	-1.0152564183552424	0.06279068173292236	-0.35849000000000003	-183.98242410654203	12.600343800091343	31.17	-0.9329061431591293	0.05718071619194067	-0.35555097208661196	-0.6663070535645524	0.03989635332370569	0.7446094220204271	2.8938	0.18283	0.0	0.0	0.0
2021-10-01T23:29:53.000000	-0.97311	-0.059768	-0.561	-202.55	-11.202	28.241	-0.9731007940908427	0.0599176974171335	-0.561	-202.3963259911428	13.70089520020696	28.241	-0.9731007940908427	0.0599176974171335	-0.36500000000000005	-202.3963259911428	13.70089520020696	28.241	-0.9329061431591293	0.05718071619194067	-0.35555097208661196	-0.6663070535645524	0.03989635332370569	0.7446094220204271	2.8938	0.18283	0.0	0.0	0.0
2021-10-01T23:29:53.000000	-0.93078	-0.057411	-0.56622	-223.52	-12.532	23.873	-0.9308009559586918	0.05707023486359121	-0.56622	-223.37127774397132	14.950374678436065	23.873	-0.9308009559586918	0.05707023486359121	-0.37021999999999994	-223.37127774397132	14.950374678436065	23.873	-0.9329061431591293	0.05718071619194067	-0.35555097208661196	-0.6663070535645524	0.03989635332370569	0.7446094220204271	2.8938	0.18283	0.0	0.0	0.0
2021-10-01T23:29:53.000000	-0.88831	-0.055014	-0.57002	-247.46	-14.056	17.733	-0.8883572715492969	0.0542453166779281	-0.57002	-247.3176207733033	16.371230590048157	17.733	-0.8883572715492969	0.0542453166779281	-0.37401999999999996	-247.3176207733033	16.371230590048157	17.733	-0.9329061431591293	0.05718071619194067	-0.35555097208661196	-0.6663070535645524	0.03989635332370569	0.7446094220204271	2.8938	0.18283	0.0	0.0	0.0
2021-10-01T23:29:53.000000	-0.84572	-0.05258	-0.57228	-274.88	-15.808	9.4026	-0.845789957748948	0.05144241606916048	-0.57228	-274.74567814734144	17.99220951849628	9.4026	-0.845789957748948	0.05144241606916048	-0.37628	-274.74567814734144	17.99220951849628	9.4026	-0.9329061431591293	0.05718071619194067	-0.35555097208661196	-0.6663070535645524	0.03989635332370569	0.7446094220204271	2.8938	0.18283	0.0	0.0	0.0
2021-10-01T23:29:53.000000	-0.80309	-0.050113	-0.5729	-306.42	-17.829	-1.6523	-0.8031789018614514	0.048667365591666484	-0.5729	-306.295651068058	19.851039715703372	-1.6523	-0.8031789018614514	0.048667365591666484	-0.37689999999999996	-306.295651068058	19.851039715703372	-1.6523	-0.9329061431591293	0.05718071619194067	-0.35555097208661196	-0.6663070535645524	0.03989635332370569	0.7446094220204271	2.8938	0.18283	0.0	0.0	0.0
