# Supplementary material for: Direct evidence of substorm-related impulsive injections of electrons at Mercury
Source: Nat Commun. 2023 Jul 18;14:4019. doi: 10.1038/s41467-023-39565-4 (PMC10354196; doi:10.1038/s41467-023-39565-4)
Supplement: Supplementary file 3 — SourceDatafile [file 41467_2023_39565_MOESM3_ESM.zip › SourceDataFile/FieldLinetracing/Final_KT17tracing_001555.txt]

2021-10-01T23:40:55.000000	0.20706	-0.25428	0.72928	-231.07	324.85	-508.89	0.17434278781516221	-0.2777350434079886	0.72928	-189.52491336269026	350.7152329381556	-508.89	0.17434278781516221	-0.2777350434079886	0.9252800000000001	-189.52491336269026	350.7152329381556	-508.89	0.2798107895116481	-0.5514810971026037	-0.7858590978104005	0.18624973741282963	-0.2983995792028541	0.9360922638528809	1.7325	6.1622	0.0	0.0	0.0
2021-10-01T23:40:55.000000	0.21916	-0.27155	0.75564	-202.87	294.44	-437.72	0.18423551574171504	-0.2963575253631739	0.75564	-165.26354875438687	317.0790279301146	-437.72	0.18423551574171504	-0.2963575253631739	0.95164	-165.26354875438687	317.0790279301146	-437.72	0.2798107895116481	-0.5514810971026037	-0.7858590978104005	0.18624973741282963	-0.2983995792028541	0.9360922638528809	1.7325	6.1622	0.0	0.0	0.0
2021-10-01T23:40:55.000000	0.23128	-0.28946	0.78155	-178.21	268.16	-377.39	0.19406967365577343	-0.31561763538677867	0.78155	-144.0094599008394	287.9754593000392	-377.39	0.19406967365577343	-0.31561763538677867	0.9775499999999999	-144.0094599008394	287.9754593000392	-377.39	0.2798107895116481	-0.5514810971026037	-0.7858590978104005	0.18624973741282963	-0.2983995792028541	0.9360922638528809	1.7325	6.1622	0.0	0.0	0.0
2021-10-01T23:40:55.000000	0.24339	-0.30805	0.80697	-156.52	245.36	-325.91	0.20381058640689648	-0.33555139616529234	0.80697	-125.27658648221897	262.6895827385683	-325.91	0.20381058640689648	-0.33555139616529234	1.00297	-125.27658648221897	262.6895827385683	-325.91	0.2798107895116481	-0.5514810971026037	-0.7858590978104005	0.18624973741282963	-0.2983995792028541	0.9360922638528809	1.7325	6.1622	0.0	0.0	0.0
2021-10-01T23:40:55.000000	0.25544	-0.32738	0.83188	-137.33	225.49	-281.73	0.21340127894547745	-0.3562122290776027	0.83188	-108.6658616406902	240.6179534321709	-281.73	0.21340127894547745	-0.3562122290776027	1.02788	-108.6658616406902	240.6179534321709	-281.73	0.2798107895116481	-0.5514810971026037	-0.7858590978104005	0.18624973741282963	-0.2983995792028541	0.9360922638528809	1.7325	6.1622	0.0	0.0	0.0
2021-10-01T23:40:55.000000	0.26738	-0.34749	0.85621	-120.28	208.11	-243.61	0.222787226825293	-0.3776337062068155	0.85621	-93.87391132661067	221.27977601272926	-243.61	0.222787226825293	-0.3776337062068155	1.05221	-93.87391132661067	221.27977601272926	-243.61	0.2798107895116481	-0.5514810971026037	-0.7858590978104005	0.18624973741282963	-0.2983995792028541	0.9360922638528809	1.7325	6.1622	0.0	0.0	0.0
2021-10-01T23:40:55.000000	0.27914	-0.36845	0.8799	-105.06	192.88	-210.54	0.2318903803992621	-0.39987672297632615	0.8799	-80.63473171287576	204.2996280994964	-210.54	0.2318903803992621	-0.39987672297632615	1.0759	-80.63473171287576	204.2996280994964	-210.54	0.2798107895116481	-0.5514810971026037	-0.7858590978104005	0.18624973741282963	-0.2983995792028541	0.9360922638528809	1.7325	6.1622	0.0	0.0	0.0
2021-10-01T23:40:55.000000	0.29066	-0.3903	0.90289	-91.406	179.5	-181.72	0.24064629057327036	-0.4229736261675485	0.90289	-68.72307114591288	189.34742229107266	-181.72	0.24064629057327036	-0.4229736261675485	1.09889	-68.72307114591288	189.34742229107266	-181.72	0.2798107895116481	-0.5514810971026037	-0.7858590978104005	0.18624973741282963	-0.2983995792028541	0.9360922638528809	1.7325	6.1622	0.0	0.0	0.0
2021-10-01T23:40:55.000000	0.30186	-0.41313	0.92509	-79.121	167.71	-156.49	0.24896453244896183	-0.4470039351979687	0.92509	-57.97527190625311	176.1409792989582	-156.49	0.24896453244896183	-0.4470039351979687	1.12109	-57.97527190625311	176.1409792989582	-156.49	0.2798107895116481	-0.5514810971026037	-0.7858590978104005	0.18624973741282963	-0.2983995792028541	0.9360922638528809	1.7325	6.1622	0.0	0.0	0.0
2021-10-01T23:40:55.000000	0.31264	-0.43698	0.94639	-68.032	157.33	-134.32	0.25674095834065735	-0.47199509564223313	0.94639	-48.24169301583184	164.4804577418431	-134.32	0.25674095834065735	-0.47199509564223313	1.14239	-48.24169301583184	164.4804577418431	-134.32	0.2798107895116481	-0.5514810971026037	-0.7858590978104005	0.18624973741282963	-0.2983995792028541	0.9360922638528809	1.7325	6.1622	0.0	0.0	0.0
2021-10-01T23:40:55.000000	0.32291	-0.46191	0.96668	-57.997	148.19	-114.77	0.26387889460718533	-0.49799562767246247	0.96668	-39.40223460335521	154.17973932155337	-114.77	0.26387889460718533	-0.49799562767246247	1.16268	-39.40223460335521	154.17973932155337	-114.77	0.2798107895116481	-0.5514810971026037	-0.7858590978104005	0.18624973741282963	-0.2983995792028541	0.9360922638528809	1.7325	6.1622	0.0	0.0	0.0
2021-10-01T23:40:55.000000	0.33256	-0.48797	0.98583	-48.902	140.13	-97.479	0.2702630436132837	-0.5250416762095027	0.98583	-31.363360509932928	145.06606123254323	-97.479	0.2702630436132837	-0.5250416762095027	1.18183	-31.363360509932928	145.06606123254323	-97.479	0.2798107895116481	-0.5514810971026037	-0.7858590978104005	0.18624973741282963	-0.2983995792028541	0.9360922638528809	1.7325	6.1622	0.0	0.0	0.0
2021-10-01T23:40:55.000000	0.34146	-0.51519	1.0037	-40.652	133.04	-82.135	0.27576070903129135	-0.5531470862750335	1.0037	-24.044264899208798	137.01861198193723	-82.135	0.27576070903129135	-0.5531470862750335	1.1997	-24.044264899208798	137.01861198193723	-82.135	0.2798107895116481	-0.5514810971026037	-0.7858590978104005	0.18624973741282963	-0.2983995792028541	0.9360922638528809	1.7325	6.1622	0.0	0.0	0.0
2021-10-01T23:40:55.000000	0.3495	-0.54356	1.0201	-33.168	126.81	-68.491	0.28026394503609725	-0.5822884549025538	1.0201	-17.380021371452532	129.918540559567	-68.491	0.28026394503609725	-0.5822884549025538	1.2161	-17.380021371452532	129.918540559567	-68.491	0.2798107895116481	-0.5514810971026037	-0.7858590978104005	0.18624973741282963	-0.2983995792028541	0.9360922638528809	1.7325	6.1622	0.0	0.0	0.0
2021-10-01T23:40:55.000000	0.35656	-0.57305	1.0349	-26.385	121.35	-56.333	0.2836573317580826	-0.612421304528088	1.0349	-11.317147430597851	123.66856067341493	-56.333	0.2836573317580826	-0.612421304528088	1.2308999999999999	-11.317147430597851	123.66856067341493	-56.333	0.2798107895116481	-0.5514810971026037	-0.7858590978104005	0.18624973741282963	-0.2983995792028541	0.9360922638528809	1.7325	6.1622	0.0	0.0	0.0
2021-10-01T23:40:55.000000	0.36253	-0.60359	1.0479	-20.248	116.56	-45.479	0.28584027518228716	-0.6434626842977876	1.0479	-5.813310530161477	118.1626866852642	-45.479	0.28584027518228716	-0.6434626842977876	1.2439	-5.813310530161477	118.1626866852642	-45.479	0.2798107895116481	-0.5514810971026037	-0.7858590978104005	0.18624973741282963	-0.2983995792028541	0.9360922638528809	1.7325	6.1622	0.0	0.0	0.0
2021-10-01T23:40:55.000000	0.36732	-0.63508	1.0591	-14.71	112.38	-35.771	0.2867357064946084	-0.6753023200175146	1.0591	-0.8292166352057926	113.33561178981607	-35.771	0.2867357064946084	-0.6753023200175146	1.2550999999999999	-0.8292166352057926	113.33561178981607	-35.771	0.2798107895116481	-0.5514810971026037	-0.7858590978104005	0.18624973741282963	-0.2983995792028541	0.9360922638528809	1.7325	6.1622	0.0	0.0	0.0
2021-10-01T23:40:55.000000	0.37087	-0.66736	1.0682	-9.7272	108.72	-27.069	0.2863036826347685	-0.7077740655108589	1.0682	3.6675764968061735	109.09264733463972	-27.069	0.2863036826347685	-0.7077740655108589	1.2642	3.6675764968061735	109.09264733463972	-27.069	0.2798107895116481	-0.5514810971026037	-0.7858590978104005	0.18624973741282963	-0.2983995792028541	0.9360922638528809	1.7325	6.1622	0.0	0.0	0.0
2021-10-01T23:40:55.000000	0.37315	-0.70027	1.0753	-5.2571	105.5	-19.251	0.28453403448616316	-0.7407154505064861	1.0753	7.709446205877355	105.34918860441537	-19.251	0.28453403448616316	-0.7407154505064861	1.2712999999999999	7.709446205877355	105.34918860441537	-19.251	0.2798107895116481	-0.5514810971026037	-0.7858590978104005	0.18624973741282963	-0.2983995792028541	0.9360922638528809	1.7325	6.1622	0.0	0.0	0.0
2021-10-01T23:40:55.000000	0.37418	-0.73363	1.0803	-1.259	102.67	-12.205	0.28146866677502747	-0.7739502819457387	1.0803	11.330659300465756	102.05062538180141	-12.205	0.28146866677502747	-0.7739502819457387	1.2763	11.330659300465756	102.05062538180141	-12.205	0.2798107895116481	-0.5514810971026037	-0.7858590978104005	0.18624973741282963	-0.2983995792028541	0.9360922638528809	1.7325	6.1622	0.0	0.0	0.0
2021-10-01T23:40:55.000000	0.37399	-0.76724	1.0833	2.3073	100.15	-5.8296	0.2771618594788715	-0.8072837427758682	1.0833	14.561310451559342	99.11263477086717	-5.8296	0.2771618594788715	-0.8072837427758682	1.2792999999999999	14.561310451559342	99.11263477086717	-5.8296	0.2798107895116481	-0.5514810971026037	-0.7858590978104005	0.18624973741282963	-0.2983995792028541	0.9360922638528809	1.7325	6.1622	0.0	0.0	0.0
2021-10-01T23:40:55.000000	0.37266	-0.80094	1.0843	5.4815	97.893	-0.036101	0.27171261460789403	-0.8405668410441504	1.0843	17.435041593334542	96.48370647880756	-0.036101	0.27171261460789403	-0.8405668410441504	1.2803	17.435041593334542	96.48370647880756	-0.036101	0.2798107895116481	-0.5514810971026037	-0.7858590978104005	0.18624973741282963	-0.2983995792028541	0.9360922638528809	1.7325	6.1622	0.0	0.0	0.0
2021-10-01T23:40:55.000000	0.37025	-0.83459	1.0833	8.3014	95.834	5.2553	0.2651976342731277	-0.8736679834902595	1.0833	19.981403433823175	94.0946986539348	5.2553	0.2651976342731277	-0.8736679834902595	1.2792999999999999	19.981403433823175	94.0946986539348	5.2553	0.2798107895116481	-0.5514810971026037	-0.7858590978104005	0.18624973741282963	-0.2983995792028541	0.9360922638528809	1.7325	6.1622	0.0	0.0	0.0
2021-10-01T23:40:55.000000	0.36687	-0.86805	1.0806	10.802	93.933	10.114	0.2577432438250609	-0.906461703362329	1.0806	22.23023103387709	91.90162414876272	10.114	0.2577432438250609	-0.906461703362329	1.2766	22.23023103387709	91.90162414876272	10.114	0.2798107895116481	-0.5514810971026037	-0.7858590978104005	0.18624973741282963	-0.2983995792028541	0.9360922638528809	1.7325	6.1622	0.0	0.0	0.0
2021-10-01T23:40:55.000000	0.36261	-0.90123	1.0762	13.017	92.15	14.6	0.249449792809941	-0.9388697065445649	1.0762	24.21006925012228	89.86065510502516	14.6	0.249449792809941	-0.9388697065445649	1.2722	24.21006925012228	89.86065510502516	14.6	0.2798107895116481	-0.5514810971026037	-0.7858590978104005	0.18624973741282963	-0.2983995792028541	0.9360922638528809	1.7325	6.1622	0.0	0.0	0.0
2021-10-01T23:40:55.000000	0.35757	-0.93406	1.0702	14.975	90.453	18.764	0.2404251048185225	-0.9708347735186469	1.0702	25.945381610113706	87.93652828663168	18.764	0.2404251048185225	-0.9708347735186469	1.2662	25.945381610113706	87.93652828663168	18.764	0.2798107895116481	-0.5514810971026037	-0.7858590978104005	0.18624973741282963	-0.2983995792028541	0.9360922638528809	1.7325	6.1622	0.0	0.0	0.0
2021-10-01T23:40:55.000000	0.35184	-0.96646	1.0627	16.702	88.817	22.649	0.23076830409536064	-1.002288534816672	1.0627	27.458908944138877	86.10124628945557	22.649	0.23076830409536064	-1.002288534816672	1.2587	27.458908944138877	86.10124628945557	22.649	0.2798107895116481	-0.5514810971026037	-0.7858590978104005	0.18624973741282963	-0.2983995792028541	0.9360922638528809	1.7325	6.1622	0.0	0.0	0.0
2021-10-01T23:40:55.000000	0.3455	-0.99839	1.0538	18.22	87.219	26.291	0.22056368903035226	-1.03320109426061	1.0538	28.769667283667204	84.32928675962513	26.291	0.22056368903035226	-1.03320109426061	1.2498	28.769667283667204	84.32928675962513	26.291	0.2798107895116481	-0.5514810971026037	-0.7858590978104005	0.18624973741282963	-0.2983995792028541	0.9360922638528809	1.7325	6.1622	0.0	0.0	0.0
2021-10-01T23:40:55.000000	0.33863	-1.0298	1.0436	19.548	85.644	29.719	0.20989678331508596	-1.0635326310245399	1.0436	29.89467550715421	82.60343465208909	29.719	0.20989678331508596	-1.0635326310245399	1.2396	29.89467550715421	82.60343465208909	29.719	0.2798107895116481	-0.5514810971026037	-0.7858590978104005	0.18624973741282963	-0.2983995792028541	0.9360922638528809	1.7325	6.1622	0.0	0.0	0.0
2021-10-01T23:40:55.000000	0.33129	-1.0607	1.0322	20.705	84.078	32.958	0.19882590953521698	-1.0933004215665032	1.0322	30.85107502322459	80.90746738658532	32.958	0.19882590953521698	-1.0933004215665032	1.2282	30.85107502322459	80.90746738658532	32.958	0.2798107895116481	-0.5514810971026037	-0.7858590978104005	0.18624973741282963	-0.2983995792028541	0.9360922638528809	1.7325	6.1622	0.0	0.0	0.0
2021-10-01T23:40:55.000000	0.32356	-1.0911	1.0196	21.703	82.511	36.028	0.1874292395721831	-1.1225241929479262	1.0196	31.649550107655934	79.22998995319244	36.028	0.1874292395721831	-1.1225241929479262	1.2156	31.649550107655934	79.22998995319244	36.028	0.2798107895116481	-0.5514810971026037	-0.7858590978104005	0.18624973741282963	-0.2983995792028541	0.9360922638528809	1.7325	6.1622	0.0	0.0	0.0
2021-10-01T23:40:55.000000	0.3155	-1.1209	1.006	22.554	80.935	38.944	0.17577857433024952	-1.1511120505000478	1.006	32.30103009656421	77.56159227156733	38.944	0.17577857433024952	-1.1511120505000478	1.202	32.30103009656421	77.56159227156733	38.944	0.2798107895116481	-0.5514810971026037	-0.7858590978104005	0.18624973741282963	-0.2983995792028541	0.9360922638528809	1.7325	6.1622	0.0	0.0	0.0
2021-10-01T23:40:55.000000	0.30714	-1.1501	0.99127	23.271	79.343	41.721	0.1639036877530899	-1.1790676701279437	0.99127	32.817559321023694	75.89373419598677	41.721	0.1639036877530899	-1.1790676701279437	1.18727	32.817559321023694	75.89373419598677	41.721	0.2798107895116481	-0.5514810971026037	-0.7858590978104005	0.18624973741282963	-0.2983995792028541	0.9360922638528809	1.7325	6.1622	0.0	0.0	0.0
2021-10-01T23:40:55.000000	0.29855	-1.1787	0.97558	23.861	77.73	44.367	0.15187405237594243	-1.2063996289434564	0.97558	33.20547238371228	74.2205956913209	44.367	0.15187405237594243	-1.2063996289434564	1.17158	33.20547238371228	74.2205956913209	44.367	0.2798107895116481	-0.5514810971026037	-0.7858590978104005	0.18624973741282963	-0.2983995792028541	0.9360922638528809	1.7325	6.1622	0.0	0.0	0.0
2021-10-01T23:40:55.000000	0.28977	-1.2067	0.95895	24.332	76.092	46.892	0.13972936679037198	-1.2331128281533534	0.95895	33.47221888226619	72.53722665705976	46.892	0.13972936679037198	-1.2331128281533534	1.15495	33.47221888226619	72.53722665705976	46.892	0.2798107895116481	-0.5514810971026037	-0.7858590978104005	0.18624973741282963	-0.2983995792028541	0.9360922638528809	1.7325	6.1622	0.0	0.0	0.0
2021-10-01T23:40:55.000000	0.28083	-1.2341	0.94142	24.691	74.425	49.303	0.12749940494005207	-1.25921094366271	0.94142	33.62425594953254	70.83879952286264	49.303	0.12749940494005207	-1.25921094366271	1.13742	33.62425594953254	70.83879952286264	49.303	0.2798107895116481	-0.5514810971026037	-0.7858590978104005	0.18624973741282963	-0.2983995792028541	0.9360922638528809	1.7325	6.1622	0.0	0.0	0.0
2021-10-01T23:40:55.000000	0.27179	-1.2609	0.92303	24.945	72.727	51.606	0.11524371471232975	-1.284701327281677	0.92303	33.66828577869679	69.12247164796702	51.606	0.11524371471232975	-1.284701327281677	1.11903	33.66828577869679	69.12247164796702	51.606	0.2798107895116481	-0.5514810971026037	-0.7858590978104005	0.18624973741282963	-0.2983995792028541	0.9360922638528809	1.7325	6.1622	0.0	0.0	0.0
2021-10-01T23:40:55.000000	0.26266	-1.2871	0.90382	25.098	70.995	53.804	0.10297222075509635	-1.3095852043119467	0.90382	33.60791063840786	67.38477551732878	53.804	0.10297222075509635	-1.3095852043119467	1.09982	33.60791063840786	67.38477551732878	53.804	0.2798107895116481	-0.5514810971026037	-0.7858590978104005	0.18624973741282963	-0.2983995792028541	0.9360922638528809	1.7325	6.1622	0.0	0.0	0.0
2021-10-01T23:40:55.000000	0.25349	-1.3127	0.8838	25.157	69.227	55.902	0.09073454630780761	-1.333868701261978	0.8838	33.449832721851216	65.62286849018543	55.902	0.09073454630780761	-1.333868701261978	1.0798	33.449832721851216	65.62286849018543	55.902	0.2798107895116481	-0.5514810971026037	-0.7858590978104005	0.18624973741282963	-0.2983995792028541	0.9360922638528809	1.7325	6.1622	0.0	0.0	0.0
2021-10-01T23:40:55.000000	0.24431	-1.3377	0.86302	25.124	67.421	57.903	0.07856046531413724	-1.3575554940368464	0.86302	33.19579189826673	63.83452057662037	57.903	0.07856046531413724	-1.3575554940368464	1.05902	33.19579189826673	63.83452057662037	57.903	0.2798107895116481	-0.5514810971026037	-0.7858590978104005	0.18624973741282963	-0.2983995792028541	0.9360922638528809	1.7325	6.1622	0.0	0.0	0.0
2021-10-01T23:40:55.000000	0.23514	-1.362	0.84149	25.006	65.575	59.812	0.06648208008678572	-1.3805487867610235	0.84149	32.852490360839866	62.016889135871075	59.812	0.06648208008678572	-1.3805487867610235	1.03749	32.852490360839866	62.016889135871075	59.812	0.2798107895116481	-0.5514810971026037	-0.7858590978104005	0.18624973741282963	-0.2983995792028541	0.9360922638528809	1.7325	6.1622	0.0	0.0	0.0
2021-10-01T23:40:55.000000	0.22601	-1.3857	0.81924	24.807	63.689	61.631	0.054516911552508485	-1.4029515018184968	0.81924	32.423897968727104	60.169484047260816	61.631	0.054516911552508485	-1.4029515018184968	1.01524	32.423897968727104	60.169484047260816	61.631	0.2798107895116481	-0.5514810971026037	-0.7858590978104005	0.18624973741282963	-0.2983995792028541	0.9360922638528809	1.7325	6.1622	0.0	0.0	0.0
2021-10-01T23:40:55.000000	0.21695	-1.4087	0.79629	24.529	61.763	63.363	0.04270698667189729	-1.42466806863543	0.79629	31.911999651506683	58.292060250451236	63.363	0.04270698667189729	-1.42466806863543	0.9922900000000001	31.911999651506683	58.292060250451236	63.363	0.2798107895116481	-0.5514810971026037	-0.7858590978104005	0.18624973741282963	-0.2983995792028541	0.9360922638528809	1.7325	6.1622	0.0	0.0	0.0
2021-10-01T23:40:55.000000	0.20799	-1.4311	0.77267	24.179	59.795	65.012	0.031069826371707465	-1.44580140959581	0.77267	31.323497602364057	56.38177510467982	65.012	0.031069826371707465	-1.44580140959581	0.9686699999999999	31.323497602364057	56.38177510467982	65.012	0.2798107895116481	-0.5514810971026037	-0.7858590978104005	0.18624973741282963	-0.2983995792028541	0.9360922638528809	1.7325	6.1622	0.0	0.0	0.0
2021-10-01T23:40:55.000000	0.19914	-1.4528	0.74838	23.759	57.786	66.582	0.019627608316748396	-1.4662535035224176	0.74838	30.66049928104665	54.43937601439732	66.582	0.019627608316748396	-1.4662535035224176	0.94438	30.66049928104665	54.43937601439732	66.582	0.2798107895116481	-0.5514810971026037	-0.7858590978104005	0.18624973741282963	-0.2983995792028541	0.9360922638528809	1.7325	6.1622	0.0	0.0	0.0
2021-10-01T23:40:55.000000	0.19043	-1.4738	0.72345	23.273	55.737	68.076	0.00841010645069365	-1.4860280263203274	0.72345	29.927097076880123	52.465365323716114	68.076	0.00841010645069365	-1.4860280263203274	0.9194500000000001	29.927097076880123	52.465365323716114	68.076	0.2798107895116481	-0.5514810971026037	-0.7858590978104005	0.18624973741282963	-0.2983995792028541	0.9360922638528809	1.7325	6.1622	0.0	0.0	0.0
2021-10-01T23:40:55.000000	0.18188	-1.4941	0.6979	22.725	53.648	69.499	-0.0025628299306743874	-1.5051274285929235	0.6979	29.12726084902095	50.45925291195948	69.499	-0.0025628299306743874	-1.5051274285929235	0.8938999999999999	29.12726084902095	50.45925291195948	69.499	0.2798107895116481	-0.5514810971026037	-0.7858590978104005	0.18624973741282963	-0.2983995792028541	0.9360922638528809	1.7325	6.1622	0.0	0.0	0.0
2021-10-01T23:40:55.000000	0.17352	-1.5137	0.67173	22.119	51.521	70.852	-0.01326142688368212	-1.5235553862452813	0.67173	28.26520551696396	48.42253358802893	70.852	-0.01326142688368212	-1.5235553862452813	0.8677300000000001	28.26520551696396	48.42253358802893	70.852	0.2798107895116481	-0.5514810971026037	-0.7858590978104005	0.18624973741282963	-0.2983995792028541	0.9360922638528809	1.7325	6.1622	0.0	0.0	0.0
2021-10-01T23:40:55.000000	0.16537	-1.5326	0.64497	21.459	49.358	72.142	-0.023665835112547273	-1.5413143498807844	0.64497	27.345146000204004	46.35670216082596	72.142	-0.023665835112547273	-1.5413143498807844	0.84097	27.345146000204004	46.35670216082596	72.142	0.2798107895116481	-0.5514810971026037	-0.7858590978104005	0.18624973741282963	-0.2983995792028541	0.9360922638528809	1.7325	6.1622	0.0	0.0	0.0
2021-10-01T23:40:55.000000	0.15744	-1.5507	0.61763	20.747	47.161	73.37	-0.03375387695246032	-1.558306298322213	0.61763	26.369312288657675	44.26349849959047	73.37	-0.03375387695246032	-1.558306298322213	0.8136300000000001	26.369312288657675	44.26349849959047	73.37	0.2798107895116481	-0.5514810971026037	-0.7858590978104005	0.18624973741282963	-0.2983995792028541	0.9360922638528809	1.7325	6.1622	0.0	0.0	0.0
2021-10-01T23:40:55.000000	0.14975	-1.5681	0.58973	19.987	44.931	74.54	-0.043517956124557194	-1.5746329286518623	0.58973	25.341796771650635	42.1434249484348	74.54	-0.043517956124557194	-1.5746329286518623	0.78573	25.341796771650635	42.1434249484348	74.54	0.2798107895116481	-0.5514810971026037	-0.7858590978104005	0.18624973741282963	-0.2983995792028541	0.9360922638528809	1.7325	6.1622	0.0	0.0	0.0
2021-10-01T23:40:55.000000	0.14234	-1.5847	0.56129	19.182	42.672	75.656	-0.05290612102035486	-1.590199895597588	0.56129	24.266066964226972	40.00008377600792	75.656	-0.05290612102035486	-1.590199895597588	0.75729	24.266066964226972	40.00008377600792	75.656	0.2798107895116481	-0.5514810971026037	-0.7858590978104005	0.18624973741282963	-0.2983995792028541	0.9360922638528809	1.7325	6.1622	0.0	0.0	0.0
2021-10-01T23:40:55.000000	0.1352	-1.6005	0.53233	18.334	40.386	76.718	-0.06192829628774457	-1.6050059738576978	0.53233	23.144352856303282	37.835214851549686	76.718	-0.06192829628774457	-1.6050059738576978	0.7283299999999999	23.144352856303282	37.835214851549686	76.718	0.2798107895116481	-0.5514810971026037	-0.7858590978104005	0.18624973741282963	-0.2983995792028541	0.9360922638528809	1.7325	6.1622	0.0	0.0	0.0
2021-10-01T23:40:55.000000	0.12838	-1.6154	0.50286	17.446	38.076	77.73	-0.0705226056703521	-1.6189580434617394	0.50286	21.97999943275447	35.651427978919905	77.73	-0.0705226056703521	-1.6189580434617394	0.69886	21.97999943275447	35.651427978919905	77.73	0.2798107895116481	-0.5514810971026037	-0.7858590978104005	0.18624973741282963	-0.2983995792028541	0.9360922638528809	1.7325	6.1622	0.0	0.0	0.0
2021-10-01T23:40:55.000000	0.12187	-1.6296	0.47292	16.521	35.742	78.692	-0.0787234798499051	-1.6322533720658448	0.47292	20.775984087947894	33.44835556761103	78.692	-0.0787234798499051	-1.6322533720658448	0.66892	20.775984087947894	33.44835556761103	78.692	0.2798107895116481	-0.5514810971026037	-0.7858590978104005	0.18624973741282963	-0.2983995792028541	0.9360922638528809	1.7325	6.1622	0.0	0.0	0.0
2021-10-01T23:40:55.000000	0.11571	-1.6428	0.44251	15.56	33.388	79.604	-0.08645446118408416	-1.6445991214400455	0.44251	19.5337894073494	31.22984494661035	79.604	-0.08645446118408416	-1.6445991214400455	0.63851	19.5337894073494	31.22984494661035	79.604	0.2798107895116481	-0.5514810971026037	-0.7858590978104005	0.18624973741282963	-0.2983995792028541	0.9360922638528809	1.7325	6.1622	0.0	0.0	0.0
2021-10-01T23:40:55.000000	0.1099	-1.6553	0.41167	14.565	31.015	80.466	-0.093752308723644	-1.6562930310210768	0.41167	18.255522850706406	28.996643520368632	80.466	-0.093752308723644	-1.6562930310210768	0.6076699999999999	18.255522850706406	28.996643520368632	80.466	0.2798107895116481	-0.5514810971026037	-0.7858590978104005	0.18624973741282963	-0.2983995792028541	0.9360922638528809	1.7325	6.1622	0.0	0.0	0.0
2021-10-01T23:40:55.000000	0.10447	-1.6668	0.38041	13.539	28.624	81.278	-0.10055048947415628	-1.6670410372772795	0.38041	16.944284342555456	26.74937616316743	81.278	-0.10055048947415628	-1.6670410372772795	0.5764100000000001	16.944284342555456	26.74937616316743	81.278	0.2798107895116481	-0.5514810971026037	-0.7858590978104005	0.18624973741282963	-0.2983995792028541	0.9360922638528809	1.7325	6.1622	0.0	0.0	0.0
2021-10-01T23:40:55.000000	0.099433	-1.6774	0.34878	12.482	26.217	82.036	-0.10684835441028075	-1.6769439795797636	0.34878	15.60031894323491	24.49002780458499	82.036	-0.10684835441028075	-1.6769439795797636	0.54478	15.60031894323491	24.49002780458499	82.036	0.2798107895116481	-0.5514810971026037	-0.7858590978104005	0.18624973741282963	-0.2983995792028541	0.9360922638528809	1.7325	6.1622	0.0	0.0	0.0
2021-10-01T23:40:55.000000	0.094797	-1.6871	0.31679	11.396	23.793	82.74	-0.11263796381370442	-1.6860028381698835	0.31679	14.225489052153826	22.217360919493828	82.74	-0.11263796381370442	-1.6860028381698835	0.5127900000000001	14.225489052153826	22.217360919493828	82.74	0.2798107895116481	-0.5514810971026037	-0.7858590978104005	0.18624973741282963	-0.2983995792028541	0.9360922638528809	1.7325	6.1622	0.0	0.0	0.0
2021-10-01T23:40:55.000000	0.09058	-1.6959	0.28448	10.283	21.353	83.386	-0.1179014533182232	-1.694219818590684	0.28448	12.82190212905962	19.9321229123447	83.386	-0.1179014533182232	-1.694219818590684	0.48048	12.82190212905962	19.9321229123447	83.386	0.2798107895116481	-0.5514810971026037	-0.7858590978104005	0.18624973741282963	-0.2983995792028541	0.9360922638528809	1.7325	6.1622	0.0	0.0	0.0
2021-10-01T23:40:55.000000	0.086794	-1.7037	0.25187	9.145	18.898	83.972	-0.12261466032944938	-1.7014971447252838	0.25187	11.391665633699711	17.635061187588345	83.972	-0.12261466032944938	-1.7014971447252838	0.44787	11.391665633699711	17.635061187588345	83.972	0.2798107895116481	-0.5514810971026037	-0.7858590978104005	0.18624973741282963	-0.2983995792028541	0.9360922638528809	1.7325	6.1622	0.0	0.0	0.0
2021-10-01T23:40:55.000000	0.083452	-1.7106	0.21901	7.9837	16.429	84.493	-0.12677693582204275	-1.7079356559447938	0.21901	9.936589286384788	15.32695990872629	84.493	-0.12677693582204275	-1.7079356559447938	0.41501	9.936589286384788	15.32695990872629	84.493	0.2798107895116481	-0.5514810971026037	-0.7858590978104005	0.18624973741282963	-0.2983995792028541	0.9360922638528809	1.7325	6.1622	0.0	0.0	0.0
2021-10-01T23:40:55.000000	0.080563	-1.7166	0.18591	6.8014	13.945	84.948	-0.13037934761290113	-1.7135364550207368	0.18591	8.458833225960637	13.00654479158029	84.948	-0.13037934761290113	-1.7135364550207368	0.38190999999999997	8.458833225960637	13.00654479158029	84.948	0.2798107895116481	-0.5514810971026037	-0.7858590978104005	0.18624973741282963	-0.2983995792028541	0.9360922638528809	1.7325	6.1622	0.0	0.0	0.0
2021-10-01T23:40:55.000000	0.078138	-1.7215	0.15261	5.6004	11.448	85.332	-0.13338647255550778	-1.7181023968271503	0.15261	6.960925181780596	10.675518946339459	85.332	-0.13338647255550778	-1.7181023968271503	0.34861	6.960925181780596	10.675518946339459	85.332	0.2798107895116481	-0.5514810971026037	-0.7858590978104005	0.18624973741282963	-0.2983995792028541	0.9360922638528809	1.7325	6.1622	0.0	0.0	0.0
2021-10-01T23:40:55.000000	0.076184	-1.7255	0.11916	4.3837	8.9392	85.644	-0.13581586943017537	-1.7218328320330418	0.11916	5.445989584415043	8.334705740243194	85.644	-0.13581586943017537	-1.7218328320330418	0.31516	5.445989584415043	8.334705740243194	85.644	0.2798107895116481	-0.5514810971026037	-0.7858590978104005	0.18624973741282963	-0.2983995792028541	0.9360922638528809	1.7325	6.1622	0.0	0.0	0.0
2021-10-01T23:40:55.000000	0.074708	-1.7285	0.085578	3.1544	6.4206	85.881	-0.13764833796646178	-1.724629371870684	0.085578	3.9173481350486066	5.985710259345269	85.881	-0.13764833796646178	-1.724629371870684	0.281578	3.9173481350486066	5.985710259345269	85.881	0.2798107895116481	-0.5514810971026037	-0.7858590978104005	0.18624973741282963	-0.2983995792028541	0.9360922638528809	1.7325	6.1622	0.0	0.0	0.0
2021-10-01T23:40:55.000000	0.073715	-1.7305	0.051905	1.9157	3.8946	86.042	-0.13887891584042145	-1.726492628990923	0.051905	2.378470793412506	3.63052232259818	86.042	-0.13887891584042145	-1.726492628990923	0.24790500000000001	2.378470793412506	3.63052232259818	86.042	0.2798107895116481	-0.5514810971026037	-0.7858590978104005	0.18624973741282963	-0.2983995792028541	0.9360922638528809	1.7325	6.1622	0.0	0.0	0.0
2021-10-01T23:40:55.000000	0.073208	-1.7316	0.018176	0.67129	1.3639	86.123	-0.1395168786746053	-1.727522217463178	0.018176	0.8333505860353806	1.2713694486082665	86.123	-0.1395168786746053	-1.727522217463178	0.214176	0.8333505860353806	1.2713694486082665	86.123	0.2798107895116481	-0.5514810971026037	-0.7858590978104005	0.18624973741282963	-0.2983995792028541	0.9360922638528809	1.7325	6.1622	0.0	0.0	0.0
2021-10-01T23:40:55.000000	0.073189	-1.7316	-0.015573	-0.57516	-1.1685	86.126	-0.13953573550559856	-1.7275198893899635	-0.015573	-0.714002550799157	-1.0892206539780163	86.126	-0.13953573550559856	-1.7275198893899635	0.180427	-0.714002550799157	-1.0892206539780163	86.126	0.2798107895116481	-0.5514810971026037	-0.7858590978104005	0.18624973741282963	-0.2983995792028541	0.9360922638528809	1.7325	6.1622	0.0	0.0	0.0
2021-10-01T23:40:55.000000	0.073659	-1.7306	-0.049304	-1.8199	-3.6995	86.051	-0.13894674688553035	-1.7265850137803607	-0.049304	-2.2594870306074464	-3.448630832448835	86.051	-0.13894674688553035	-1.7265850137803607	0.146696	-2.2594870306074464	-3.448630832448835	86.051	0.2798107895116481	-0.5514810971026037	-0.7858590978104005	0.18624973741282963	-0.2983995792028541	0.9360922638528809	1.7325	6.1622	0.0	0.0	0.0
2021-10-01T23:40:55.000000	0.074614	-1.7287	-0.082983	-3.0591	-6.226	85.897	-0.1377661356904754	-1.7248163469926046	-0.082983	-3.798921869722698	-5.804253736505891	85.897	-0.1377661356904754	-1.7248163469926046	0.113017	-3.798921869722698	-5.804253736505891	85.897	0.2798107895116481	-0.5514810971026037	-0.7858590978104005	0.18624973741282963	-0.2983995792028541	0.9360922638528809	1.7325	6.1622	0.0	0.0	0.0
2021-10-01T23:40:55.000000	0.076053	-1.7258	-0.11657	-4.2893	-8.7452	85.665	-0.13598264136830462	-1.7221145200176144	-0.11657	-5.32853005550085	-8.153734419125025	85.665	-0.13598264136830462	-1.7221145200176144	0.07943000000000001	-5.32853005550085	-8.153734419125025	85.665	0.2798107895116481	-0.5514810971026037	-0.7858590978104005	0.18624973741282963	-0.2983995792028541	0.9360922638528809	1.7325	6.1622	0.0	0.0	0.0
2021-10-01T23:40:55.000000	0.077971	-1.7219	-0.15004	-5.5071	-11.255	85.359	-0.13360122624296356	-1.7184789202045443	-0.15004	-6.844679894303617	-10.495405306824306	85.359	-0.13360122624296356	-1.7184789202045443	0.04596	-6.844679894303617	-10.495405306824306	85.359	0.2798107895116481	-0.5514810971026037	-0.7858590978104005	0.18624973741282963	-0.2983995792028541	0.9360922638528809	1.7325	6.1622	0.0	0.0	0.0
2021-10-01T23:40:55.000000	0.08036	-1.717	-0.18335	-6.7093	-13.753	84.98	-0.13062983003276518	-1.7139085673120402	-0.18335	-8.343901426399782	-12.827276580651237	84.98	-0.13062983003276518	-1.7139085673120402	0.012649999999999995	-8.343901426399782	-12.827276580651237	84.98	0.2798107895116481	-0.5514810971026037	-0.7858590978104005	0.18624973741282963	-0.2983995792028541	0.9360922638528809	1.7325	6.1622	0.0	0.0	0.0
2021-10-01T23:40:55.000000	0.083213	-1.7111	-0.21646	-7.8932	-16.238	84.531	-0.12707539999123332	-1.7084026036289186	-0.21646	-9.823367960655705	-15.148488114315663	84.531	-0.12707539999123332	-1.7084026036289186	-0.020460000000000006	-9.823367960655705	-15.148488114315663	84.531	0.2798107895116481	-0.5514810971026037	-0.7858590978104005	0.18624973741282963	-0.2983995792028541	0.9360922638528809	1.7325	6.1622	0.0	0.0	0.0
2021-10-01T23:40:55.000000	0.08652	-1.7043	-0.24935	-9.0562	-18.708	84.014	-0.12296011378317735	-1.702059050332399	-0.24935	-11.280254028281313	-17.457373556679226	84.014	-0.12296011378317735	-1.702059050332399	-0.05334999999999998	-11.280254028281313	-17.457373556679226	84.014	0.2798107895116481	-0.5514810971026037	-0.7858590978104005	0.18624973741282963	-0.2983995792028541	0.9360922638528809	1.7325	6.1622	0.0	0.0	0.0
2021-10-01T23:40:55.000000	0.090272	-1.6965	-0.28197	-10.196	-21.164	83.434	-0.11828065057478118	-1.694777558172047	-0.28197	-12.712399490430816	-19.755207191920167	83.434	-0.11828065057478118	-1.694777558172047	-0.08596999999999999	-12.712399490430816	-19.755207191920167	83.434	0.2798107895116481	-0.5514810971026037	-0.7858590978104005	0.18624973741282963	-0.2983995792028541	0.9360922638528809	1.7325	6.1622	0.0	0.0	0.0
2021-10-01T23:40:55.000000	0.094456	-1.6878	-0.31431	-11.311	-23.605	82.792	-0.11306216542522157	-1.6866557807345752	-0.31431	-14.118093873272441	-22.041192603520052	82.792	-0.11306216542522157	-1.6866557807345752	-0.11830999999999997	-14.118093873272441	-22.041192603520052	82.792	0.2798107895116481	-0.5514810971026037	-0.7858590978104005	0.18624973741282963	-0.2983995792028541	0.9360922638528809	1.7325	6.1622	0.0	0.0	0.0
2021-10-01T23:40:55.000000	0.09906	-1.6782	-0.34632	-12.399	-26.03	82.093	-0.10731656791196792	-1.6776922476579534	-0.34632	-15.495031224100945	-24.31460689306197	82.093	-0.10731656791196792	-1.6776922476579534	-0.15032	-15.495031224100945	-24.31460689306197	82.093	0.2798107895116481	-0.5514810971026037	-0.7858590978104005	0.18624973741282963	-0.2983995792028541	0.9360922638528809	1.7325	6.1622	0.0	0.0	0.0
2021-10-01T23:40:55.000000	0.10407	-1.6676	-0.37799	-13.458	-28.439	81.338	-0.10104549952514967	-1.667785997040901	-0.37799	-16.841226613338094	-26.57569512088428	81.338	-0.10104549952514967	-1.667785997040901	-0.18198999999999999	-16.841226613338094	-26.57569512088428	81.338	0.2798107895116481	-0.5514810971026037	-0.7858590978104005	0.18624973741282963	-0.2983995792028541	0.9360922638528809	1.7325	6.1622	0.0	0.0	0.0
2021-10-01T23:40:55.000000	0.10947	-1.6562	-0.40927	-14.487	-30.831	80.531	-0.09428934573522918	-1.657133561358535	-0.40927	-18.155565046025583	-28.823587352367053	80.531	-0.09428934573522918	-1.657133561358535	-0.21327000000000002	-18.155565046025583	-28.823587352367053	80.531	0.2798107895116481	-0.5514810971026037	-0.7858590978104005	0.18624973741282963	-0.2983995792028541	0.9360922638528809	1.7325	6.1622	0.0	0.0	0.0
2021-10-01T23:40:55.000000	0.11525	-1.6438	-0.44014	-15.485	-33.206	79.672	-0.08703352515626116	-1.64553522235134	-0.44014	-19.437054057374297	-31.05840611767947	79.672	-0.08703352515626116	-1.64553522235134	-0.24413999999999997	-19.437054057374297	-31.05840611767947	79.672	0.2798107895116481	-0.5514810971026037	-0.7858590978104005	0.18624973741282963	-0.2983995792028541	0.9360922638528809	1.7325	6.1622	0.0	0.0	0.0
2021-10-01T23:40:55.000000	0.12139	-1.6306	-0.47059	-16.448	-35.561	78.764	-0.07932239311786449	-1.6331870223737557	-0.47059	-20.68135619772021	-33.27766414313089	78.764	-0.07932239311786449	-1.6331870223737557	-0.27459	-20.68135619772021	-33.27766414313089	78.764	0.2798107895116481	-0.5514810971026037	-0.7858590978104005	0.18624973741282963	-0.2983995792028541	0.9360922638528809	1.7325	6.1622	0.0	0.0	0.0
2021-10-01T23:40:55.000000	0.12786	-1.6165	-0.50057	-17.376	-37.896	77.806	-0.07117347054679446	-1.619986039041795	-0.50057	-21.888471467063326	-35.48136142872134	77.806	-0.07117347054679446	-1.619986039041795	-0.30456999999999995	-21.888471467063326	-35.48136142872134	77.806	0.2798107895116481	-0.5514810971026037	-0.7858590978104005	0.18624973741282963	-0.2983995792028541	0.9360922638528809	1.7325	6.1622	0.0	0.0	0.0
2021-10-01T23:40:55.000000	0.13467	-1.6016	-0.53008	-18.267	-40.209	76.798	-0.06258908581207809	-1.6060327441360613	-0.53008	-23.05616987548704	-37.667758105210936	76.798	-0.06258908581207809	-1.6060327441360613	-0.33408	-23.05616987548704	-37.667758105210936	76.798	0.2798107895116481	-0.5514810971026037	-0.7858590978104005	0.18624973741282963	-0.2983995792028541	0.9360922638528809	1.7325	6.1622	0.0	0.0	0.0
2021-10-01T23:40:55.000000	0.14178	-1.5859	-0.55908	-19.118	-42.497	75.739	-0.05360893750528026	-1.5913222364497879	-0.55908	-24.181106438116448	-39.83424436873986	75.739	-0.05360893750528026	-1.5913222364497879	-0.36308	-24.181106438116448	-39.83424436873986	75.739	0.2798107895116481	-0.5514810971026037	-0.7858590978104005	0.18624973741282963	-0.2983995792028541	0.9360922638528809	1.7325	6.1622	0.0	0.0	0.0
2021-10-01T23:40:55.000000	0.14917	-1.5694	-0.58756	-19.926	-44.758	74.628	-0.04425287492218316	-1.5758520653795907	-0.58756	-25.260058700245835	-41.97920288023744	74.628	-0.04425287492218316	-1.5758520653795907	-0.39155999999999996	-25.260058700245835	-41.97920288023744	74.628	0.2798107895116481	-0.5514810971026037	-0.7858590978104005	0.18624973741282963	-0.2983995792028541	0.9360922638528809	1.7325	6.1622	0.0	0.0	0.0
2021-10-01T23:40:55.000000	0.15684	-1.5521	-0.6155	-20.69	-46.99	73.462	-0.03452089806278691	-1.5596222309254695	-0.6155	-26.291789136747713	-44.1007712402946	73.462	-0.03452089806278691	-1.5596222309254695	-0.41950000000000004	-26.291789136747713	-44.1007712402946	73.462	0.2798107895116481	-0.5514810971026037	-0.7858590978104005	0.18624973741282963	-0.2983995792028541	0.9360922638528809	1.7325	6.1622	0.0	0.0	0.0
2021-10-01T23:40:55.000000	0.16475	-1.534	-0.64288	-21.406	-49.19	72.239	-0.024452705518656248	-1.5426278318806574	-0.64288	-27.27196029795806	-46.19646217522072	72.239	-0.024452705518656248	-1.5426278318806574	-0.44688	-27.27196029795806	-46.19646217522072	72.239	0.2798107895116481	-0.5514810971026037	-0.7858590978104005	0.18624973741282963	-0.2983995792028541	0.9360922638528809	1.7325	6.1622	0.0	0.0	0.0
2021-10-01T23:40:55.000000	0.17289	-1.5152	-0.66969	-22.07	-51.355	70.954	-0.014070474954600565	-1.5249668894223742	-0.66969	-28.196234734212858	-48.263788411325194	70.954	-0.014070474954600565	-1.5249668894223742	-0.47369	-28.196234734212858	-48.263788411325194	70.954	0.2798107895116481	-0.5514810971026037	-0.7858590978104005	0.18624973741282963	-0.2983995792028541	0.9360922638528809	1.7325	6.1622	0.0	0.0	0.0
2021-10-01T23:40:55.000000	0.18123	-1.4956	-0.6959	-22.68	-53.485	69.605	-0.0033917272973751633	-1.5065364811666329	-0.6959	-29.06262751593387	-50.30299500894637	69.605	-0.0033917272973751633	-1.5065364811666329	-0.49989999999999996	-29.06262751593387	-50.30299500894637	69.605	0.2798107895116481	-0.5514810971026037	-0.7858590978104005	0.18624973741282963	-0.2983995792028541	0.9360922638528809	1.7325	6.1622	0.0	0.0	0.0
2021-10-01T23:40:55.000000	0.18977	-1.4754	-0.7215	-23.233	-55.577	68.189	0.007559031419183432	-1.4875351000712567	-0.7215	-29.867793658246185	-52.31147216422444	68.189	0.007559031419183432	-1.4875351000712567	-0.5255000000000001	-29.867793658246185	-52.31147216422444	68.189	0.2798107895116481	-0.5514810971026037	-0.7858590978104005	0.18624973741282963	-0.2983995792028541	0.9360922638528809	1.7325	6.1622	0.0	0.0	0.0
2021-10-01T23:40:55.000000	0.19846	-1.4544	-0.74648	-23.723	-57.629	66.7	0.01875668398945579	-1.467758126669963	-0.74648	-30.605533312076734	-54.287970128596264	66.7	0.01875668398945579	-1.467758126669963	-0.5504800000000001	-30.605533312076734	-54.287970128596264	66.7	0.2798107895116481	-0.5514810971026037	-0.7858590978104005	0.18624973741282963	-0.2983995792028541	0.9360922638528809	1.7325	6.1622	0.0	0.0	0.0
2021-10-01T23:40:55.000000	0.2073	-1.4328	-0.77082	-24.149	-59.641	65.136	0.030176724379605446	-1.447404053920576	-0.77082	-31.2748540126364	-56.23261143223104	65.136	0.030176724379605446	-1.447404053920576	-0.5748199999999999	-31.2748540126364	-56.23261143223104	65.136	0.2798107895116481	-0.5514810971026037	-0.7858590978104005	0.18624973741282963	-0.2983995792028541	0.9360922638528809	1.7325	6.1622	0.0	0.0	0.0
2021-10-01T23:40:55.000000	0.21326	-1.418	-0.78668	-24.394	-60.96	64.05	0.03790526102665279	-1.433445854849949	-0.78668	-31.67962517912214	-57.51165259762868	64.05	0.03790526102665279	-1.433445854849949	-0.5906800000000001	-31.67962517912214	-57.51165259762868	64.05	0.2798107895116481	-0.5514810971026037	-0.7858590978104005	0.18624973741282963	-0.2983995792028541	0.9360922638528809	1.7325	6.1622	0.0	0.0	0.0
2021-10-01T23:40:55.000000	0.21726	-1.4079	-0.79708	-24.54	-61.829	63.305	0.04311267489187007	-1.4239120811565817	-0.79708	-31.931003755353032	-58.35621509467205	63.305	0.04311267489187007	-1.4239120811565817	-0.6010800000000001	-31.931003755353032	-58.35621509467205	63.305	0.2798107895116481	-0.5514810971026037	-0.7858590978104005	0.18624973741282963	-0.2983995792028541	0.9360922638528809	1.7325	6.1622	0.0	0.0	0.0
2021-10-01T23:40:55.000000	0.21993	-1.4012	-0.80395	-24.629	-62.404	62.8	0.04658350801233921	-1.4175897226212049	-0.80395	-32.08978796886451	-58.91597716335797	62.8	0.04658350801233921	-1.4175897226212049	-0.60795	-32.08978796886451	-58.91597716335797	62.8	0.2798107895116481	-0.5514810971026037	-0.7858590978104005	0.18624973741282963	-0.2983995792028541	0.9360922638528809	1.7325	6.1622	0.0	0.0	1.0
2021-10-01T23:40:55.000000	0.22902	-1.3779	-0.82667	-24.881	-64.317	61.04	0.05845996588737873	-1.3955790922726112	-0.82667	-32.57428930936848	-60.783684702307745	61.04	0.05845996588737873	-1.3955790922726112	-0.6306700000000001	-32.57428930936848	-60.783684702307745	61.04	0.2798107895116481	-0.5514810971026037	-0.7858590978104005	0.18624973741282963	-0.2983995792028541	0.9360922638528809	1.7325	6.1622	0.0	0.0	490.47
2021-10-01T23:40:55.000000	0.23816	-1.354	-0.84868	-25.055	-66.189	59.192	0.07045956510338364	-1.3729791095590063	-0.84868	-32.976354659384725	-62.62025853809991	59.192	0.07045956510338364	-1.3729791095590063	-0.6526799999999999	-32.976354659384725	-62.62025853809991	59.192	0.2798107895116481	-0.5514810971026037	-0.7858590978104005	0.18624973741282963	-0.2983995792028541	0.9360922638528809	1.7325	6.1622	0.0	0.0	0.0
2021-10-01T23:40:55.000000	0.24734	-1.3295	-0.86996	-25.145	-68.021	57.253	0.08257238101246284	-1.3497885491786972	-0.86996	-33.29015176034771	-64.42742631653866	57.253	0.08257238101246284	-1.3497885491786972	-0.6739599999999999	-33.29015176034771	-64.42742631653866	57.253	0.2798107895116481	-0.5514810971026037	-0.7858590978104005	0.18624973741282963	-0.2983995792028541	0.9360922638528809	1.7325	6.1622	0.0	0.0	0.0
2021-10-01T23:40:55.000000	0.25652	-1.3043	-0.8905	-25.148	-69.815	55.22	0.0947709680399697	-1.3259032634460053	-0.8905	-33.51294827822845	-66.20754055770976	55.22	0.0947709680399697	-1.3259032634460053	-0.6944999999999999	-33.51294827822845	-66.20754055770976	55.22	0.2798107895116481	-0.5514810971026037	-0.7858590978104005	0.18624973741282963	-0.2983995792028541	0.9360922638528809	1.7325	6.1622	0.0	0.0	0.0
2021-10-01T23:40:55.000000	0.26568	-1.2786	-0.91025	-25.058	-71.571	53.089	0.10701097085628553	-1.3015192947153702	-0.91025	-33.63878942429223	-67.96133644262835	53.089	0.10701097085628553	-1.3015192947153702	-0.71425	-33.63878942429223	-67.96133644262835	53.089	0.2798107895116481	-0.5514810971026037	-0.7858590978104005	0.18624973741282963	-0.2983995792028541	0.9360922638528809	1.7325	6.1622	0.0	0.0	0.0
2021-10-01T23:40:55.000000	0.27478	-1.2521	-0.9292	-24.872	-73.292	50.857	0.11928944992060012	-1.2763340023432896	-0.9292	-33.66506539467924	-69.69215895616931	50.857	0.11928944992060012	-1.2763340023432896	-0.7332000000000001	-33.66506539467924	-69.69215895616931	50.857	0.2798107895116481	-0.5514810971026037	-0.7858590978104005	0.18624973741282963	-0.2983995792028541	0.9360922638528809	1.7325	6.1622	0.0	0.0	0.0
2021-10-01T23:40:55.000000	0.2838	-1.2251	-0.94731	-24.585	-74.979	48.519	0.13154979688637652	-1.2506426751631152	-0.94731	-33.58693639561308	-71.40161321396765	48.519	0.13154979688637652	-1.2506426751631152	-0.7513099999999999	-33.58693639561308	-71.40161321396765	48.519	0.2798107895116481	-0.5514810971026037	-0.7858590978104005	0.18624973741282963	-0.2983995792028541	0.9360922638528809	1.7325	6.1622	0.0	0.0	0.0
2021-10-01T23:40:55.000000	0.29269	-1.1975	-0.96454	-24.189	-76.636	46.071	0.143754641531077	-1.2243399401874757	-0.96454	-33.39695282945752	-73.09464931653334	46.071	0.143754641531077	-1.2243399401874757	-0.76854	-33.39695282945752	-73.09464931653334	46.071	0.2798107895116481	-0.5514810971026037	-0.7858590978104005	0.18624973741282963	-0.2983995792028541	0.9360922638528809	1.7325	6.1622	0.0	0.0	0.0
2021-10-01T23:40:55.000000	0.30141	-1.1693	-0.98087	-23.679	-78.265	43.507	0.15586428526313686	-1.197420896209604	-0.98087	-33.09039743260533	-74.77386484429051	43.507	0.15586428526313686	-1.197420896209604	-0.78487	-33.09039743260533	-74.77386484429051	43.507	0.2798107895116481	-0.5514810971026037	-0.7858590978104005	0.18624973741282963	-0.2983995792028541	0.9360922638528809	1.7325	6.1622	0.0	0.0	0.0
2021-10-01T23:40:55.000000	0.30993	-1.1405	-0.99623	-23.049	-79.871	40.818	0.16784895413888243	-1.169881867324425	-0.99623	-32.66192806716772	-76.44495730219987	40.818	0.16784895413888243	-1.169881867324425	-0.80023	-32.66192806716772	-76.44495730219987	40.818	0.2798107895116481	-0.5514810971026037	-0.7858590978104005	0.18624973741282963	-0.2983995792028541	0.9360922638528809	1.7325	6.1622	0.0	0.0	0.0
2021-10-01T23:40:55.000000	0.31819	-1.1111	-1.0106	-22.289	-81.457	37.997	0.17964910027096673	-1.141715501721787	-1.0106	-32.10198767576106	-78.11212938632055	37.997	0.17964910027096673	-1.141715501721787	-0.8146	-32.10198767576106	-78.11212938632055	37.997	0.2798107895116481	-0.5514810971026037	-0.7858590978104005	0.18624973741282963	-0.2983995792028541	0.9360922638528809	1.7325	6.1622	0.0	0.0	0.0
2021-10-01T23:40:55.000000	0.32616	-1.0811	-1.0239	-21.39	-83.029	35.032	0.19123494971571614	-1.1129181234966152	-1.0239	-31.40237925629836	-79.78243865690997	35.032	0.19123494971571614	-1.1129181234966152	-0.8279000000000001	-31.40237925629836	-79.78243865690997	35.032	0.2798107895116481	-0.5514810971026037	-0.7858590978104005	0.18624973741282963	-0.2983995792028541	0.9360922638528809	1.7325	6.1622	0.0	0.0	0.0
2021-10-01T23:40:55.000000	0.33376	-1.0506	-1.0361	-20.341	-84.595	31.908	0.2025148522730829	-1.0835791767142868	-1.0361	-30.55316593745279	-81.46517266414203	31.908	0.2025148522730829	-1.0835791767142868	-0.8401000000000001	-30.55316593745279	-81.46517266414203	31.908	0.2798107895116481	-0.5514810971026037	-0.7858590978104005	0.18624973741282963	-0.2983995792028541	0.9360922638528809	1.7325	6.1622	0.0	0.0	0.0
2021-10-01T23:40:55.000000	0.34095	-1.0195	-1.0471	-19.129	-86.163	28.609	0.2134613623684206	-1.0535945136891223	-1.0471	-29.542425918319257	-83.16986401852907	28.609	0.2134613623684206	-1.0535945136891223	-0.8511	-29.542425918319257	-83.16986401852907	28.609	0.2798107895116481	-0.5514810971026037	-0.7858590978104005	0.18624973741282963	-0.2983995792028541	0.9360922638528809	1.7325	6.1622	0.0	0.0	0.0
2021-10-01T23:40:55.000000	0.34766	-0.9879	-1.0569	-17.74	-87.744	25.113	0.22399275444957262	-1.0230548037881908	-1.0569	-28.35761252371111	-84.90914525511997	25.113	0.22399275444957262	-1.0230548037881908	-0.8609	-28.35761252371111	-84.90914525511997	25.113	0.2798107895116481	-0.5514810971026037	-0.7858590978104005	0.18624973741282963	-0.2983995792028541	0.9360922638528809	1.7325	6.1622	0.0	0.0	0.0
2021-10-01T23:40:55.000000	0.35381	-0.95581	-1.0653	-16.156	-89.352	21.395	0.23402840603171768	-0.9919601692458491	-1.0653	-26.982576809792786	-86.69911642400766	21.395	0.23402840603171768	-0.9919601692458491	-0.8693	-26.982576809792786	-86.69911642400766	21.395	0.2798107895116481	-0.5514810971026037	-0.7858590978104005	0.18624973741282963	-0.2983995792028541	0.9360922638528809	1.7325	6.1622	0.0	0.0	0.0
2021-10-01T23:40:55.000000	0.35932	-0.92326	-1.0723	-14.355	-91.006	17.422	0.2434852440266508	-0.960330581592236	-1.0723	-25.397812624418126	-88.56133001990737	17.422	0.2434852440266508	-0.960330581592236	-0.8763000000000001	-25.397812624418126	-88.56133001990737	17.422	0.2798107895116481	-0.5514810971026037	-0.7858590978104005	0.18624973741282963	-0.2983995792028541	0.9360922638528809	1.7325	6.1622	0.0	0.0	0.0
2021-10-01T23:40:55.000000	0.36411	-0.89031	-1.0778	-12.316	-92.728	13.156	0.2522765194410916	-0.9282157863011642	-1.0778	-23.585173870737663	-90.52019340173258	13.156	0.2522765194410916	-0.9282157863011642	-0.8818000000000001	-23.585173870737663	-90.52019340173258	13.156	0.2798107895116481	-0.5514810971026037	-0.7858590978104005	0.18624973741282963	-0.2983995792028541	0.9360922638528809	1.7325	6.1622	0.0	0.0	0.0
2021-10-01T23:40:55.000000	0.36809	-0.85703	-1.0817	-10.01	-94.546	8.5534	0.26030433333217656	-0.8956742281926454	-1.0817	-21.519309914604072	-92.60704895848492	8.5534	0.26030433333217656	-0.8956742281926454	-0.8857000000000002	-21.519309914604072	-92.60704895848492	8.5534	0.2798107895116481	-0.5514810971026037	-0.7858590978104005	0.18624973741282963	-0.2983995792028541	0.9360922638528809	1.7325	6.1622	0.0	0.0	0.0
2021-10-01T23:40:55.000000	0.37116	-0.82349	-1.0839	-7.407	-96.495	3.5588	0.2674608621091511	-0.8627631267849998	-1.0839	-19.174735368265175	-94.86030886285897	3.5588	0.2674608621091511	-0.8627631267849998	-0.8879000000000001	-19.174735368265175	-94.86030886285897	3.5588	0.2798107895116481	-0.5514810971026037	-0.7858590978104005	0.18624973741282963	-0.2983995792028541	0.9360922638528809	1.7325	6.1622	0.0	0.0	0.0
2021-10-01T23:40:55.000000	0.37322	-0.78981	-1.0842	-4.4742	-98.615	-1.8903	0.2736321556728015	-0.8295893248360032	-1.0842	-16.52379859340519	-97.32369069596866	-1.8903	0.2736321556728015	-0.8295893248360032	-0.8882000000000001	-16.52379859340519	-97.32369069596866	-1.8903	0.2798107895116481	-0.5514810971026037	-0.7858590978104005	0.18624973741282963	-0.2983995792028541	0.9360922638528809	1.7325	6.1622	0.0	0.0	0.0
2021-10-01T23:40:55.000000	0.37419	-0.75612	-1.0825	-1.1748	-100.95	-7.8666	0.2787228879180045	-0.7962720403547066	-1.0825	-13.535368213228583	-100.04537201876117	-7.8666	0.2787228879180045	-0.7962720403547066	-0.8865000000000001	-13.535368213228583	-100.04537201876117	-7.8666	0.2798107895116481	-0.5514810971026037	-0.7858590978104005	0.18624973741282963	-0.2983995792028541	0.9360922638528809	1.7325	6.1622	0.0	0.0	0.0
2021-10-01T23:40:55.000000	0.37398	-0.72257	-1.0789	2.5297	-103.57	-14.453	0.28262535748836204	-0.7629491153442511	-1.0789	-10.179811445197064	-103.09954277798828	-14.453	0.28262535748836204	-0.7629491153442511	-0.8829	-10.179811445197064	-103.09954277798828	-14.453	0.2798107895116481	-0.5514810971026037	-0.7858590978104005	0.18624973741282963	-0.2983995792028541	0.9360922638528809	1.7325	6.1622	0.0	0.0	0.0
2021-10-01T23:40:55.000000	0.37254	-0.68935	-1.0732	6.6792	-106.52	-21.743	0.2852666604122736	-0.7298029916061104	-1.0732	-6.423042801838014	-106.53575284291071	-21.743	0.2852666604122736	-0.7298029916061104	-0.8772	-6.423042801838014	-106.53575284291071	-21.743	0.2798107895116481	-0.5514810971026037	-0.7858590978104005	0.18624973741282963	-0.2983995792028541	0.9360922638528809	1.7325	6.1622	0.0	0.0	0.0
2021-10-01T23:40:55.000000	0.36983	-0.65662	-1.0654	11.314	-109.87	-29.839	0.2865874932711052	-0.6969875622997761	-1.0654	-2.2336430639927336	-110.42841271458481	-29.839	0.2865874932711052	-0.6969875622997761	-0.8694	-2.2336430639927336	-110.42841271458481	-29.839	0.2798107895116481	-0.5514810971026037	-0.7858590978104005	0.18624973741282963	-0.2983995792028541	0.9360922638528809	1.7325	6.1622	0.0	0.0	0.0
2021-10-01T23:40:55.000000	0.36587	-0.62458	-1.0556	16.476	-113.7	-38.859	0.28658319932680265	-0.6647037709864553	-1.0556	2.4201696294682513	-114.86205359022883	-38.859	0.28658319932680265	-0.6647037709864553	-0.8596000000000001	2.4201696294682513	-114.86205359022883	-38.859	0.2798107895116481	-0.5514810971026037	-0.7858590978104005	0.18624973741282963	-0.2983995792028541	0.9360922638528809	1.7325	6.1622	0.0	0.0	0.0
2021-10-01T23:40:55.000000	0.36068	-0.59339	-1.0438	22.206	-118.07	-48.93	0.28525402304807923	-0.6331128626357909	-1.0438	7.571536031790021	-119.9012225880925	-48.93	0.28525402304807923	-0.6331128626357909	-0.8478000000000001	7.571536031790021	-119.9012225880925	-48.93	0.2798107895116481	-0.5514810971026037	-0.7858590978104005	0.18624973741282963	-0.2983995792028541	0.9360922638528809	1.7325	6.1622	0.0	0.0	0.0
2021-10-01T23:40:55.000000	0.35434	-0.56319	-1.0302	28.551	-123.07	-60.196	0.28266220739437875	-0.6023635847317939	-1.0302	13.25607427283473	-125.6410004571481	-60.196	0.28266220739437875	-0.6023635847317939	-0.8342	13.25607427283473	-125.6410004571481	-60.196	0.2798107895116481	-0.5514810971026037	-0.7858590978104005	0.18624973741282963	-0.2983995792028541	0.9360922638528809	1.7325	6.1622	0.0	0.0	0.0
2021-10-01T23:40:55.000000	0.34695	-0.53406	-1.0148	35.559	-128.78	-72.823	0.2788971964310786	-0.5725475874745123	-1.0148	19.511620248945462	-132.16666582864585	-72.823	0.2788971964310786	-0.5725475874745123	-0.8188	19.511620248945462	-132.16666582864585	-72.823	0.2798107895116481	-0.5514810971026037	-0.7858590978104005	0.18624973741282963	-0.2983995792028541	0.9360922638528809	1.7325	6.1622	0.0	0.0	0.0
2021-10-01T23:40:55.000000	0.33861	-0.50607	-0.99794	43.288	-135.28	-87.003	0.27404965952524785	-0.5437465964161025	-0.99794	26.385934504356502	-139.5647226355278	-87.003	0.27404965952524785	-0.5437465964161025	-0.8019400000000001	26.385934504356502	-139.5647226355278	-87.003	0.2798107895116481	-0.5514810971026037	-0.7858590978104005	0.18624973741282963	-0.2983995792028541	0.9360922638528809	1.7325	6.1622	0.0	0.0	0.0
2021-10-01T23:40:55.000000	0.32945	-0.47924	-0.97964	51.808	-142.68	-102.96	0.2682461664960881	-0.5159963897743404	-0.97964	33.93501125569607	-147.9529191164398	-102.96	0.2682461664960881	-0.5159963897743404	-0.7836399999999999	33.93501125569607	-147.9529191164398	-102.96	0.2798107895116481	-0.5514810971026037	-0.7858590978104005	0.18624973741282963	-0.2983995792028541	0.9360922638528809	1.7325	6.1622	0.0	0.0	0.0
2021-10-01T23:40:55.000000	0.31958	-0.45355	-0.9601	61.202	-151.08	-120.96	0.26159833907378616	-0.48929059657205387	-0.9601	42.22897206354274	-157.44067175433585	-120.96	0.26159833907378616	-0.48929059657205387	-0.7641	42.22897206354274	-157.44067175433585	-120.96	0.2798107895116481	-0.5514810971026037	-0.7858590978104005	0.18624973741282963	-0.2983995792028541	0.9360922638528809	1.7325	6.1622	0.0	0.0	0.0
2021-10-01T23:40:55.000000	0.30913	-0.42898	-0.93946	71.571	-160.62	-141.33	0.25423764828431117	-0.46362529643545425	-0.93946	51.35090164791197	-168.17930116677994	-141.33	0.25423764828431117	-0.46362529643545425	-0.74346	51.35090164791197	-168.17930116677994	-141.33	0.2798107895116481	-0.5514810971026037	-0.7858590978104005	0.18624973741282963	-0.2983995792028541	0.9360922638528809	1.7325	6.1622	0.0	0.0	0.0
2021-10-01T23:40:55.000000	0.2982	-0.40548	-0.91785	83.038	-171.44	-164.46	0.246269467115034	-0.438963119142004	-0.91785	61.40571895417977	-180.32282363505814	-164.46	0.246269467115034	-0.438963119142004	-0.7218500000000001	61.40571895417977	-180.32282363505814	-164.46	0.2798107895116481	-0.5514810971026037	-0.7858590978104005	0.18624973741282963	-0.2983995792028541	0.9360922638528809	1.7325	6.1622	0.0	0.0	0.0
2021-10-01T23:40:55.000000	0.28689	-0.38298	-0.89538	95.754	-183.73	-190.81	0.23780161915670922	-0.41524684517338284	-0.89538	72.52000543335839	-194.07830952464954	-190.81	0.23780161915670922	-0.41524684517338284	-0.6993799999999999	72.52000543335839	-194.07830952464954	-190.81	0.2798107895116481	-0.5514810971026037	-0.7858590978104005	0.18624973741282963	-0.2983995792028541	0.9360922638528809	1.7325	6.1622	0.0	0.0	0.0
2021-10-01T23:40:55.000000	0.27528	-0.36143	-0.87215	109.9	-197.69	-220.95	0.2289196281009256	-0.3924366537036696	-0.87215	84.84889117844173	-209.66642975399984	-220.95	0.2289196281009256	-0.3924366537036696	-0.67615	84.84889117844173	-209.66642975399984	-220.95	0.2798107895116481	-0.5514810971026037	-0.7858590978104005	0.18624973741282963	-0.2983995792028541	0.9360922638528809	1.7325	6.1622	0.0	0.0	0.0
