# Supplementary material for: Direct evidence of substorm-related impulsive injections of electrons at Mercury
Source: Nat Commun. 2023 Jul 18;14:4019. doi: 10.1038/s41467-023-39565-4 (PMC10354196; doi:10.1038/s41467-023-39565-4)
Supplement: Supplementary file 3 — SourceDatafile [file 41467_2023_39565_MOESM3_ESM.zip › SourceDataFile/FieldLinetracing/Final_KT17tracing_001233.txt]

2021-10-01T23:35:33.000000	-0.30335	-0.45946	0.6103	307.21	429.01	-203.69	-0.35736190531169526	-0.41882834518689743	0.6103	357.46177574608606	388.13482590519345	-203.69	-0.35736190531169526	-0.41882834518689743	0.8063	357.46177574608606	388.13482590519345	-203.69	-0.5954351961833318	-0.6584808615421364	-0.4602823938940561	-0.3851599651746656	-0.44964936006288997	0.8058953121973622	2.287	2.9913	0.0	0.0	0.0
2021-10-01T23:35:33.000000	-0.32189	-0.48517	0.62188	280.7	386.5	-164.64	-0.3789124531516348	-0.4420729055784918	0.62188	325.942776694606	349.193422504792	-164.64	-0.3789124531516348	-0.4420729055784918	0.8178799999999999	325.942776694606	349.193422504792	-164.64	-0.5954351961833318	-0.6584808615421364	-0.4602823938940561	-0.3851599651746656	-0.44964936006288997	0.8058953121973622	2.287	2.9913	0.0	0.0	0.0
2021-10-01T23:35:33.000000	-0.34084	-0.51108	0.63229	257.55	349.39	-132.06	-0.4008944175889494	-0.46546572155854504	0.63229	298.42012224814965	315.1996275971775	-132.06	-0.4008944175889494	-0.46546572155854504	0.82829	298.42012224814965	315.1996275971775	-132.06	-0.5954351961833318	-0.6584808615421364	-0.4602823938940561	-0.3851599651746656	-0.44964936006288997	0.8058953121973622	2.287	2.9913	0.0	0.0	0.0
2021-10-01T23:35:33.000000	-0.3602	-0.53713	0.64152	237.23	316.84	-104.78	-0.4233004468134882	-0.4889472452397101	0.64152	274.2648807263709	285.38471174915713	-104.78	-0.4233004468134882	-0.4889472452397101	0.83752	274.2648807263709	285.38471174915713	-104.78	-0.5954351961833318	-0.6584808615421364	-0.4602823938940561	-0.3851599651746656	-0.44964936006288997	0.8058953121973622	2.287	2.9913	0.0	0.0	0.0
2021-10-01T23:35:33.000000	-0.37995	-0.56329	0.64956	219.3	288.15	-81.855	-0.44610701562439325	-0.512490153281697	0.64956	252.95459650362994	259.1078628827882	-81.855	-0.44610701562439325	-0.512490153281697	0.8455600000000001	252.95459650362994	259.1078628827882	-81.855	-0.5954351961833318	-0.6584808615421364	-0.4602823938940561	-0.3851599651746656	-0.44964936006288997	0.8058953121973622	2.287	2.9913	0.0	0.0	0.0
2021-10-01T23:35:33.000000	-0.40007	-0.58951	0.6564	203.4	262.77	-62.539	-0.4692881482174231	-0.5360472730484335	0.6564	234.06459066279356	235.86733622496115	-62.539	-0.4692881482174231	-0.5360472730484335	0.8524	234.06459066279356	235.86733622496115	-62.539	-0.5954351961833318	-0.6584808615421364	-0.4602823938940561	-0.3851599651746656	-0.44964936006288997	0.8058953121973622	2.287	2.9913	0.0	0.0	0.0
2021-10-01T23:35:33.000000	-0.42055	-0.61573	0.66204	189.23	240.21	-46.229	-0.4928265681345356	-0.5595602819542643	0.66204	217.23708398422693	215.2135830797627	-46.229	-0.4928265681345356	-0.5595602819542643	0.8580399999999999	217.23708398422693	215.2135830797627	-46.229	-0.5954351961833318	-0.6584808615421364	-0.4602823938940561	-0.3851599651746656	-0.44964936006288997	0.8058953121973622	2.287	2.9913	0.0	0.0	0.0
2021-10-01T23:35:33.000000	-0.44136	-0.64192	0.66649	176.55	220.1	-32.438	-0.5166888255269818	-0.5830030819605915	0.66649	202.18854875594403	196.80879871582277	-32.438	-0.5166888255269818	-0.5830030819605915	0.86249	202.18854875594403	196.80879871582277	-32.438	-0.5954351961833318	-0.6584808615421364	-0.4602823938940561	-0.3851599651746656	-0.44964936006288997	0.8058953121973622	2.287	2.9913	0.0	0.0	0.0
2021-10-01T23:35:33.000000	-0.4625	-0.66803	0.66976	165.15	202.1	-20.767	-0.5408687938863026	-0.6063260498279587	0.66976	188.66890711470785	180.3412764403694	-20.767	-0.5408687938863026	-0.6063260498279587	0.8657600000000001	188.66890711470785	180.3412764403694	-20.767	-0.5954351961833318	-0.6584808615421364	-0.4602823938940561	-0.3851599651746656	-0.44964936006288997	0.8058953121973622	2.287	2.9913	0.0	0.0	0.0
2021-10-01T23:35:33.000000	-0.48393	-0.69401	0.67185	154.86	185.93	-10.89	-0.565320648112474	-0.6294844635236777	0.67185	176.47513159899725	165.5539562412104	-10.89	-0.565320648112474	-0.6294844635236777	0.86785	176.47513159899725	165.5539562412104	-10.89	-0.5954351961833318	-0.6584808615421364	-0.4602823938940561	-0.3851599651746656	-0.44964936006288997	0.8058953121973622	2.287	2.9913	0.0	0.0	0.0
2021-10-01T23:35:33.000000	-0.50565	-0.71983	0.6728	145.54	171.37	-2.5386	-0.5900407123004205	-0.6524485491040748	0.6728	165.4413205011154	152.2456500884252	-2.5386	-0.5900407123004205	-0.6524485491040748	0.8688	165.4413205011154	152.2456500884252	-2.5386	-0.5954351961833318	-0.6584808615421364	-0.4602823938940561	-0.3851599651746656	-0.44964936006288997	0.8058953121973622	2.287	2.9913	0.0	0.0	0.0
2021-10-01T23:35:33.000000	-0.52762	-0.74545	0.67262	137.06	158.23	4.5101	-0.6149843866518101	-0.6751835091843525	0.67262	155.4151726663323	140.24371859407506	4.5101	-0.6149843866518101	-0.6751835091843525	0.86862	155.4151726663323	140.24371859407506	4.5101	-0.5954351961833318	-0.6584808615421364	-0.4602823938940561	-0.3851599651746656	-0.44964936006288997	0.8058953121973622	2.287	2.9913	0.0	0.0	0.0
2021-10-01T23:35:33.000000	-0.54983	-0.77083	0.67136	129.33	146.32	10.442	-0.6401368453119847	-0.6976508704746381	0.67136	146.28408553148256	129.37062116345385	10.442	-0.6401368453119847	-0.6976508704746381	0.8673599999999999	146.28408553148256	129.37062116345385	10.442	-0.5954351961833318	-0.6584808615421364	-0.4602823938940561	-0.3851599651746656	-0.44964936006288997	0.8058953121973622	2.287	2.9913	0.0	0.0	0.0
2021-10-01T23:35:33.000000	-0.57225	-0.79594	0.66903	122.25	135.52	15.412	-0.6654646384321945	-0.7198245349363332	0.66903	137.9341089973524	119.51951503878564	15.412	-0.6654646384321945	-0.7198245349363332	0.86503	137.9341089973524	119.51951503878564	15.412	-0.5954351961833318	-0.6584808615421364	-0.4602823938940561	-0.3851599651746656	-0.44964936006288997	0.8058953121973622	2.287	2.9913	0.0	0.0	0.0
2021-10-01T23:35:33.000000	-0.59487	-0.82076	0.66569	115.76	125.69	19.552	-0.6909553907611653	-0.7416858785753477	0.66569	130.28854095290922	110.5588069597447	19.552	-0.6909553907611653	-0.7416858785753477	0.8616900000000001	130.28854095290922	110.5588069597447	19.552	-0.5954351961833318	-0.6584808615421364	-0.4602823938940561	-0.3851599651746656	-0.44964936006288997	0.8058953121973622	2.287	2.9913	0.0	0.0	0.0
2021-10-01T23:35:33.000000	-0.61767	-0.84526	0.66137	109.78	116.74	22.972	-0.716585577098039	-0.7632075780513912	0.66137	123.25695649979707	102.40897750884503	22.972	-0.716585577098039	-0.7632075780513912	0.85737	123.25695649979707	102.40897750884503	22.972	-0.5954351961833318	-0.6584808615421364	-0.4602823938940561	-0.3851599651746656	-0.44964936006288997	0.8058953121973622	2.287	2.9913	0.0	0.0	0.0
2021-10-01T23:35:33.000000	-0.64064	-0.86943	0.65613	104.27	108.57	25.767	-0.7423440474932325	-0.7843809340182646	0.65613	116.78740402953298	94.97568141394206	25.767	-0.7423440474932325	-0.7843809340182646	0.85213	116.78740402953298	94.97568141394206	25.767	-0.5954351961833318	-0.6584808615421364	-0.4602823938940561	-0.3851599651746656	-0.44964936006288997	0.8058953121973622	2.287	2.9913	0.0	0.0	0.0
2021-10-01T23:35:33.000000	-0.66376	-0.89324	0.65	99.18	101.1	28.018	-0.7682072767458883	-0.805178623135678	0.65	110.82045788912644	88.18564800036542	28.018	-0.7682072767458883	-0.805178623135678	0.8460000000000001	110.82045788912644	88.18564800036542	28.018	-0.5954351961833318	-0.6584808615421364	-0.4602823938940561	-0.3851599651746656	-0.44964936006288997	0.8058953121973622	2.287	2.9913	0.0	0.0	0.0
2021-10-01T23:35:33.000000	-0.68701	-0.9167	0.64305	94.469	94.269	29.793	-0.7941566408619155	-0.825613020654906	0.64305	105.3079526819034	81.98336065291537	29.793	-0.7941566408619155	-0.825613020654906	0.8390500000000001	105.3079526819034	81.98336065291537	29.793	-0.5954351961833318	-0.6584808615421364	-0.4602823938940561	-0.3851599651746656	-0.44964936006288997	0.8058953121973622	2.287	2.9913	0.0	0.0	0.0
2021-10-01T23:35:33.000000	-0.71039	-0.93978	0.63531	90.103	88.013	31.154	-0.8201884639362388	-0.8456543526322754	0.63531	100.20830267420621	76.3094676508405	31.154	-0.8201884639362388	-0.8456543526322754	0.83131	100.20830267420621	76.3094676508405	31.154	-0.5954351961833318	-0.6584808615421364	-0.4602823938940561	-0.3851599651746656	-0.44964936006288997	0.8058953121973622	2.287	2.9913	0.0	0.0	0.0
2021-10-01T23:35:33.000000	-0.73388	-0.96248	0.62686	86.054	82.281	32.153	-0.8462828966730758	-0.8653050696711698	0.62686	95.48746981331122	71.11678413463292	32.153	-0.8462828966730758	-0.8653050696711698	0.8228599999999999	95.48746981331122	71.11678413463292	32.153	-0.5954351961833318	-0.6584808615421364	-0.4602823938940561	-0.3851599651746656	-0.44964936006288997	0.8058953121973622	2.287	2.9913	0.0	0.0	0.0
2021-10-01T23:35:33.000000	-0.75748	-0.98481	0.61773	82.297	77.028	32.838	-0.8724411643741183	-0.8845750964194801	0.61773	91.11512862187726	66.36371244301183	32.838	-0.8724411643741183	-0.8845750964194801	0.8137300000000001	91.11512862187726	66.36371244301183	32.838	-0.5954351961833318	-0.6584808615421364	-0.4602823938940561	-0.3851599651746656	-0.44964936006288997	0.8058953121973622	2.287	2.9913	0.0	0.0	0.0
2021-10-01T23:35:33.000000	-0.78119	-1.0068	0.608	78.808	72.214	33.249	-0.8986669429444418	-0.90349420682088	0.608	87.06255873819818	62.01349470847287	33.249	-0.8986669429444418	-0.90349420682088	0.804	87.06255873819818	62.01349470847287	33.249	-0.5954351961833318	-0.6584808615421364	-0.4602823938940561	-0.3851599651746656	-0.44964936006288997	0.8058953121973622	2.287	2.9913	0.0	0.0	0.0
2021-10-01T23:35:33.000000	-0.805	-1.0284	0.5977	75.57	67.803	33.425	-0.9249441812276961	-0.9220140029376055	0.5977	83.30847717476837	58.03248521148387	33.425	-0.9249441812276961	-0.9220140029376055	0.7937000000000001	83.30847717476837	58.03248521148387	33.425	-0.5954351961833318	-0.6584808615421364	-0.4602823938940561	-0.3851599651746656	-0.44964936006288997	0.8058953121973622	2.287	2.9913	0.0	0.0	0.0
2021-10-01T23:35:33.000000	-0.82891	-1.0496	0.58691	72.565	63.763	33.399	-0.9512716539221892	-0.9401245601217653	0.58691	79.8310985999699	54.39113062183834	33.399	-0.9512716539221892	-0.9401245601217653	0.78291	79.8310985999699	54.39113062183834	33.399	-0.5954351961833318	-0.6584808615421364	-0.4602823938940561	-0.3851599651746656	-0.44964936006288997	0.8058953121973622	2.287	2.9913	0.0	0.0	0.0
2021-10-01T23:35:33.000000	-0.85293	-1.0705	0.57566	69.778	60.066	33.204	-0.9776715386927305	-0.9579238995505794	0.57566	76.61210519722889	51.06347987797869	33.204	-0.9776715386927305	-0.9579238995505794	0.77166	76.61210519722889	51.06347987797869	33.204	-0.5954351961833318	-0.6584808615421364	-0.4602823938940561	-0.3851599651746656	-0.44964936006288997	0.8058953121973622	2.287	2.9913	0.0	0.0	0.0
2021-10-01T23:35:33.000000	-0.87704	-1.091	0.56402	67.195	56.685	32.868	-1.0041117332266196	-0.9753152253485199	0.56402	73.63429414492968	48.02445185296727	32.868	-1.0041117332266196	-0.9753152253485199	0.7600199999999999	73.63429414492968	48.02445185296727	32.868	-0.5954351961833318	-0.6584808615421364	-0.4602823938940561	-0.3851599651746656	-0.44964936006288997	0.8058953121973622	2.287	2.9913	0.0	0.0	0.0
2021-10-01T23:35:33.000000	-0.90125	-1.1112	0.55204	64.802	53.597	32.419	-1.0306144151886656	-0.9923965586928063	0.55204	70.88095274213352	45.25293527902291	32.419	-1.0306144151886656	-0.9923965586928063	0.74804	70.88095274213352	45.25293527902291	32.419	-0.5954351961833318	-0.6584808615421364	-0.4602823938940561	-0.3851599651746656	-0.44964936006288997	0.8058953121973622	2.287	2.9913	0.0	0.0	0.0
2021-10-01T23:35:33.000000	-0.92557	-1.1312	0.53976	62.586	50.78	31.883	-1.0572017622436785	-1.009265920760659	0.53976	68.33648328285975	42.72868882298437	31.883	-1.0572017622436785	-1.009265920760659	0.73576	68.33648328285975	42.72868882298437	31.883	-0.5954351961833318	-0.6584808615421364	-0.4602823938940561	-0.3851599651746656	-0.44964936006288997	0.8058953121973622	2.287	2.9913	0.0	0.0	0.0
2021-10-01T23:35:33.000000	-0.94999	-1.1508	0.52722	60.537	48.211	31.284	-1.0838393437099298	-1.0257260438959461	0.52722	65.98814292532604	40.430111096393745	31.284	-1.0838393437099298	-1.0257260438959461	0.72322	65.98814292532604	40.430111096393745	31.284	-0.5954351961833318	-0.6584808615421364	-0.4602823938940561	-0.3851599651746656	-0.44964936006288997	0.8058953121973622	2.287	2.9913	0.0	0.0	0.0
2021-10-01T23:35:33.000000	-0.97452	-1.1702	0.51447	58.639	45.871	30.646	-1.110561590269148	-1.0419741957547992	0.51447	63.81772415969204	38.340305750964724	30.646	-1.110561590269148	-1.0419741957547992	0.7104699999999999	63.81772415969204	38.340305750964724	30.646	-0.5954351961833318	-0.6584808615421364	-0.4602823938940561	-0.3851599651746656	-0.44964936006288997	0.8058953121973622	2.287	2.9913	0.0	0.0	0.0
2021-10-01T23:35:33.000000	-0.99916	-1.1893	0.50154	56.882	43.74	29.989	-1.1373562489044144	-1.057911129858307	0.50154	61.81285173468287	36.440648792606744	29.989	-1.1373562489044144	-1.057911129858307	0.69754	61.81285173468287	36.440648792606744	29.989	-0.5954351961833318	-0.6584808615421364	-0.4602823938940561	-0.3851599651746656	-0.44964936006288997	0.8058953121973622	2.287	2.9913	0.0	0.0	0.0
2021-10-01T23:35:33.000000	-1.0239	-1.2081	0.48845	55.251	41.798	29.331	-1.1642133949678377	-1.0735380715081608	0.48845	59.956188075078146	34.713128878075175	29.331	-1.1642133949678377	-1.0735380715081608	0.68445	59.956188075078146	34.713128878075175	29.331	-0.5954351961833318	-0.6584808615421364	-0.4602823938940561	-0.3851599651746656	-0.44964936006288997	0.8058953121973622	2.287	2.9913	0.0	0.0	0.0
2021-10-01T23:35:33.000000	-1.0487	-1.2268	0.47523	53.733	40.026	28.691	-1.1911178359016903	-1.0890584148689517	0.47523	58.232503065404835	33.140482068576134	28.691	-1.1911178359016903	-1.0890584148689517	0.67123	58.232503065404835	33.140482068576134	28.691	-0.5954351961833318	-0.6584808615421364	-0.4602823938940561	-0.3851599651746656	-0.44964936006288997	0.8058953121973622	2.287	2.9913	0.0	0.0	0.0
2021-10-01T23:35:33.000000	-1.0737	-1.2452	0.46189	52.314	38.405	28.082	-1.2181840107426116	-1.1042565127591708	0.46189	56.62557412540081	31.705566955484933	28.082	-1.2181840107426116	-1.1042565127591708	0.6578900000000001	56.62557412540081	31.705566955484933	28.082	-0.5954351961833318	-0.6584808615421364	-0.4602823938940561	-0.3851599651746656	-0.44964936006288997	0.8058953121973622	2.287	2.9913	0.0	0.0	0.0
2021-10-01T23:35:33.000000	-1.0987	-1.2634	0.44842	50.978	36.918	27.516	-1.2452256795496963	-1.119256117691566	0.44842	55.117438805564085	30.39347212009346	27.516	-1.2452256795496963	-1.119256117691566	0.64442	55.117438805564085	30.39347212009346	27.516	-0.5954351961833318	-0.6584808615421364	-0.4602823938940561	-0.3851599651746656	-0.44964936006288997	0.8058953121973622	2.287	2.9913	0.0	0.0	0.0
2021-10-01T23:35:33.000000	-1.1237	-1.2815	0.43485	49.712	35.545	27.002	-1.2722550953398626	-1.1341564761450498	0.43485	53.692744460252456	29.18594115881873	27.002	-1.2722550953398626	-1.1341564761450498	0.63085	53.692744460252456	29.18594115881873	27.002	-0.5954351961833318	-0.6584808615421364	-0.4602823938940561	-0.3851599651746656	-0.44964936006288997	0.8058953121973622	2.287	2.9913	0.0	0.0	0.0
2021-10-01T23:35:33.000000	-1.1489	-1.2993	0.42114	48.501	34.272	26.544	-1.2994462450370983	-1.1487345891279608	0.42114	52.33488869526059	28.070917517150818	26.544	-1.2994462450370983	-1.1487345891279608	0.61714	52.33488869526059	28.070917517150818	26.544	-0.5954351961833318	-0.6584808615421364	-0.4602823938940561	-0.3851599651746656	-0.44964936006288997	0.8058953121973622	2.287	2.9913	0.0	0.0	0.0
2021-10-01T23:35:33.000000	-1.1741	-1.317	0.4073	47.331	33.081	26.147	-1.3266251417174155	-1.1632134556319602	0.4073	51.02777146049556	27.03225225125415	26.147	-1.3266251417174155	-1.1632134556319602	0.6033	51.02777146049556	27.03225225125415	26.147	-0.5954351961833318	-0.6584808615421364	-0.4602823938940561	-0.3851599651746656	-0.44964936006288997	0.8058953121973622	2.287	2.9913	0.0	0.0	0.0
2021-10-01T23:35:33.000000	-1.1993	-1.3346	0.39329	46.188	31.958	25.81	-1.3537917853808148	-1.177593075657048	0.39329	49.75578282654113	26.057766276449605	25.81	-1.3537917853808148	-1.177593075657048	0.58929	49.75578282654113	26.057766276449605	25.81	-0.5954351961833318	-0.6584808615421364	-0.4602823938940561	-0.3851599651746656	-0.44964936006288997	0.8058953121973622	2.287	2.9913	0.0	0.0	0.0
2021-10-01T23:35:33.000000	-1.2245	-1.3519	0.3791	45.058	30.889	25.532	-1.380921669993459	-1.1916749562454003	0.3791	48.503312863981094	25.1352805080581	25.532	-1.380921669993459	-1.1916749562454003	0.5751	48.503312863981094	25.1352805080581	25.532	-0.5954351961833318	-0.6584808615421364	-0.4602823938940561	-0.3851599651746656	-0.44964936006288997	0.8058953121973622	2.287	2.9913	0.0	0.0	0.0
2021-10-01T23:35:33.000000	-1.2497	-1.3691	0.3647	43.929	29.862	25.31	-1.408039301589185	-1.2056575903548403	0.3647	47.25698163331585	24.254355730640384	25.31	-1.408039301589185	-1.2056575903548403	0.5607	47.25698163331585	24.254355730640384	25.31	-0.5954351961833318	-0.6584808615421364	-0.4602823938940561	-0.3851599651746656	-0.44964936006288997	0.8058953121973622	2.287	2.9913	0.0	0.0	0.0
2021-10-01T23:35:33.000000	-1.2749	-1.3862	0.35006	42.789	28.864	25.138	-1.4351446801679928	-1.2195409779853688	0.35006	46.00328666487659	23.403560263968117	25.138	-1.4351446801679928	-1.2195409779853688	0.54606	46.00328666487659	23.403560263968117	25.138	-0.5954351961833318	-0.6584808615421364	-0.4602823938940561	-0.3851599651746656	-0.44964936006288997	0.8058953121973622	2.287	2.9913	0.0	0.0	0.0
2021-10-01T23:35:33.000000	-1.3	-1.4031	0.33513	41.625	27.885	25.012	-1.4621263062340522	-1.2332381256749918	0.33513	44.72810061471295	22.57456235234948	25.012	-1.4621263062340522	-1.2332381256749918	0.53113	44.72810061471295	22.57456235234948	25.012	-0.5954351961833318	-0.6584808615421364	-0.4602823938940561	-0.3851599651746656	-0.44964936006288997	0.8058953121973622	2.287	2.9913	0.0	0.0	0.0
2021-10-01T23:35:33.000000	-1.325	-1.4198	0.31989	40.426	26.915	24.926	-1.488984179787363	-1.246749033423709	0.31989	43.41928106845281	21.758785179754298	24.926	-1.488984179787363	-1.246749033423709	0.51589	43.41928106845281	21.758785179754298	24.926	-0.5954351961833318	-0.6584808615421364	-0.4602823938940561	-0.3851599651746656	-0.44964936006288997	0.8058953121973622	2.287	2.9913	0.0	0.0	0.0
2021-10-01T23:35:33.000000	-1.35	-1.4364	0.3043	39.179	25.942	24.873	-1.5158298003237562	-1.2601606946935147	0.3043	42.06245562180743	20.94591206091252	24.873	-1.5158298003237562	-1.2601606946935147	0.5003	42.06245562180743	20.94591206091252	24.873	-0.5954351961833318	-0.6584808615421364	-0.4602823938940561	-0.3851599651746656	-0.44964936006288997	0.8058953121973622	2.287	2.9913	0.0	0.0	0.0
2021-10-01T23:35:33.000000	-1.3748	-1.4527	0.2883	37.87	24.957	24.848	-1.5424401688515705	-1.2732991225604213	0.2883	40.6426269962065	20.128726235090635	24.848	-1.5424401688515705	-1.2732991225604213	0.4843	40.6426269962065	20.128726235090635	24.848	-0.5954351961833318	-0.6584808615421364	-0.4602823938940561	-0.3851599651746656	-0.44964936006288997	0.8058953121973622	2.287	2.9913	0.0	0.0	0.0
2021-10-01T23:35:33.000000	-1.3994	-1.4689	0.27185	36.484	23.947	24.845	-1.5688397914046428	-1.2863628099822524	0.27185	39.1433153276139	19.296163612567835	24.845	-1.5688397914046428	-1.2863628099822524	0.46785	39.1433153276139	19.296163612567835	24.845	-0.5954351961833318	-0.6584808615421364	-0.4602823938940561	-0.3851599651746656	-0.44964936006288997	0.8058953121973622	2.287	2.9913	0.0	0.0	0.0
2021-10-01T23:35:33.000000	-1.4238	-1.4849	0.25488	35.003	22.9	24.86	-1.595016414966055	-1.2992525104800965	0.25488	37.54518588779527	18.438520158919985	24.86	-1.595016414966055	-1.2992525104800965	0.45088	37.54518588779527	18.438520158919985	24.86	-0.5954351961833318	-0.6584808615421364	-0.4602823938940561	-0.3851599651746656	-0.44964936006288997	0.8058953121973622	2.287	2.9913	0.0	0.0	0.0
2021-10-01T23:35:33.000000	-1.4479	-1.5007	0.23733	33.404	21.8	24.888	-1.6208707930568953	-1.3119804770708712	0.23733	35.823451503893985	17.542734631412387	24.888	-1.6208707930568953	-1.3119804770708712	0.43333	35.823451503893985	17.542734631412387	24.888	-0.5954351961833318	-0.6584808615421364	-0.4602823938940561	-0.3851599651746656	-0.44964936006288997	0.8058953121973622	2.287	2.9913	0.0	0.0	0.0
2021-10-01T23:35:33.000000	-1.4717	-1.5162	0.21912	31.661	20.627	24.924	-1.646390672660245	-1.3244474632756655	0.21912	33.949857488009314	16.592143518661413	24.924	-1.646390672660245	-1.3244474632756655	0.41512000000000004	33.949857488009314	16.592143518661413	24.924	-0.5954351961833318	-0.6584808615421364	-0.4602823938940561	-0.3851599651746656	-0.44964936006288997	0.8058953121973622	2.287	2.9913	0.0	0.0	0.0
2021-10-01T23:35:33.000000	-1.4951	-1.5314	0.20013	29.737	19.355	24.968	-1.6714768072971928	-1.3366657221113973	0.20013	31.884496858545113	15.565476352409737	24.968	-1.6714768072971928	-1.3366657221113973	0.39613	31.884496858545113	15.565476352409737	24.968	-0.5954351961833318	-0.6584808615421364	-0.4602823938940561	-0.3851599651746656	-0.44964936006288997	0.8058953121973622	2.287	2.9913	0.0	0.0	0.0
2021-10-01T23:35:33.000000	-1.518	-1.5463	0.18022	27.585	17.952	25.014	-1.6960299504888263	-1.3486475065949846	0.18022	29.576802804998984	14.436733177357137	25.014	-1.6960299504888263	-1.3486475065949846	0.37622	29.576802804998984	14.436733177357137	25.014	-0.5954351961833318	-0.6584808615421364	-0.4602823938940561	-0.3851599651746656	-0.44964936006288997	0.8058953121973622	2.287	2.9913	0.0	0.0	0.0
2021-10-01T23:35:33.000000	-1.5401	-1.5607	0.15921	25.142	16.374	25.062	-1.719727856764574	-1.3602310828193585	0.15921	26.95885871821242	13.169964943440892	25.062	-1.719727856764574	-1.3602310828193585	0.35521	26.95885871821242	13.169964943440892	25.062	-0.5954351961833318	-0.6584808615421364	-0.4602823938940561	-0.3851599651746656	-0.44964936006288997	0.8058953121973622	2.287	2.9913	0.0	0.0	0.0
2021-10-01T23:35:33.000000	-1.5613	-1.5745	0.13685	22.324	14.559	25.11	-1.7424590266286053	-1.3713294573225256	0.13685	23.939700685410156	11.71393136794699	25.11	-1.7424590266286053	-1.3713294573225256	0.33285	23.939700685410156	11.71393136794699	25.11	-0.5954351961833318	-0.6584808615421364	-0.4602823938940561	-0.3851599651746656	-0.44964936006288997	0.8058953121973622	2.287	2.9913	0.0	0.0	0.0
2021-10-01T23:35:33.000000	-1.5811	-1.5874	0.11279	19.017	12.429	25.154	-1.7636904686356065	-1.3817061557523413	0.11279	20.396630367436437	10.005188636610985	25.154	-1.7636904686356065	-1.3817061557523413	0.30879	20.396630367436437	10.005188636610985	25.154	-0.5954351961833318	-0.6584808615421364	-0.4602823938940561	-0.3851599651746656	-0.44964936006288997	0.8058953121973622	2.287	2.9913	0.0	0.0	0.0
2021-10-01T23:35:33.000000	-1.5988	-1.5991	0.086589	15.074	9.8776	25.192	-1.7826906983824398	-1.3911492097904983	0.086589	16.170718230289832	7.956150430740486	25.192	-1.7826906983824398	-1.3911492097904983	0.282589	16.170718230289832	7.956150430740486	25.192	-0.5954351961833318	-0.6584808615421364	-0.4602823938940561	-0.3851599651746656	-0.44964936006288997	0.8058953121973622	2.287	2.9913	0.0	0.0	0.0
2021-10-01T23:35:33.000000	-1.6134	-1.6086	0.057738	10.339	6.7928	25.222	-1.798344720910804	-1.3987886848170603	0.057738	11.093416387919401	5.474775400346689	25.222	-1.798344720910804	-1.3987886848170603	0.253738	11.093416387919401	5.474775400346689	25.222	-0.5954351961833318	-0.6584808615421364	-0.4602823938940561	-0.3851599651746656	-0.44964936006288997	0.8058953121973622	2.287	2.9913	0.0	0.0	0.0
2021-10-01T23:35:33.000000	-1.6229	-1.6149	0.026049	4.7563	3.131	25.241	-1.80854507647328	-1.4038771763812734	0.026049	5.104102236194888	2.524617011047487	25.241	-1.80854507647328	-1.4038771763812734	0.222049	5.104102236194888	2.524617011047487	25.241	-0.5954351961833318	-0.6584808615421364	-0.4602823938940561	-0.3851599651746656	-0.44964936006288997	0.8058953121973622	2.287	2.9913	0.0	0.0	0.0
2021-10-01T23:35:33.000000	-1.6252	-1.6164	-0.0074767	-1.3717	-0.90342	25.246	-1.8110115407420264	-1.4050840541758318	-0.0074767	-1.472060156676746	-0.7285379067178546	25.246	-1.8110115407420264	-1.4050840541758318	0.1885233	-1.472060156676746	-0.7285379067178546	25.246	-0.5954351961833318	-0.6584808615421364	-0.4602823938940561	-0.3851599651746656	-0.44964936006288997	0.8058953121973622	2.287	2.9913	0.0	0.0	0.0
2021-10-01T23:35:33.000000	-1.6195	-1.6126	-0.040425	-7.3286	-4.8208	25.235	-1.8048888768011573	-1.4020111099415213	-0.040425	-7.864070893129079	-3.8864996575118864	25.235	-1.8048888768011573	-1.4020111099415213	0.15557500000000002	-7.864070893129079	-3.8864996575118864	25.235	-0.5954351961833318	-0.6584808615421364	-0.4602823938940561	-0.3851599651746656	-0.44964936006288997	0.8058953121973622	2.287	2.9913	0.0	0.0	0.0
2021-10-01T23:35:33.000000	-1.6075	-1.6047	-0.070883	-12.545	-8.2324	25.21	-1.7920113109951932	-1.3956410001376747	-0.070883	-13.459188144270012	-6.633226157545174	25.21	-1.7920113109951932	-1.3956410001376747	0.125117	-13.459188144270012	-6.633226157545174	25.21	-0.5954351961833318	-0.6584808615421364	-0.4602823938940561	-0.3851599651746656	-0.44964936006288997	0.8058953121973622	2.287	2.9913	0.0	0.0	0.0
2021-10-01T23:35:33.000000	-1.5913	-1.5941	-0.098504	-16.911	-11.068	25.176	-1.7746345616181385	-1.3871058621137746	-0.098504	-18.139735961295425	-8.912492594918968	25.176	-1.7746345616181385	-1.3871058621137746	0.09749600000000001	-18.139735961295425	-8.912492594918968	25.176	-0.5954351961833318	-0.6584808615421364	-0.4602823938940561	-0.3851599651746656	-0.44964936006288997	0.8058953121973622	2.287	2.9913	0.0	0.0	0.0
2021-10-01T23:35:33.000000	-1.5725	-1.5818	-0.12369	-20.552	-13.419	25.135	-1.7544691025017651	-1.3772021123882472	-0.12369	-22.041368686224065	-10.799644968143223	25.135	-1.7544691025017651	-1.3772021123882472	0.07231000000000001	-22.041368686224065	-10.799644968143223	25.135	-0.5954351961833318	-0.6584808615421364	-0.4602823938940561	-0.3851599651746656	-0.44964936006288997	0.8058953121973622	2.287	2.9913	0.0	0.0	0.0
2021-10-01T23:35:33.000000	-1.552	-1.5685	-0.14695	-23.626	-15.397	25.089	-1.732493923074708	-1.3665141991612115	-0.14695	-25.33457012261742	-12.386082580952731	25.089	-1.732493923074708	-1.3665141991612115	0.04905000000000001	-25.33457012261742	-12.386082580952731	25.089	-0.5954351961833318	-0.6584808615421364	-0.4602823938940561	-0.3851599651746656	-0.44964936006288997	0.8058953121973622	2.287	2.9913	0.0	0.0	0.0
2021-10-01T23:35:33.000000	-1.5304	-1.5544	-0.16868	-26.266	-17.099	25.041	-1.7093290082442743	-1.3551670972889818	-0.16868	-28.163223513838965	-13.75177800539072	25.041	-1.7093290082442743	-1.3551670972889818	0.02732000000000001	-28.163223513838965	-13.75177800539072	25.041	-0.5954351961833318	-0.6584808615421364	-0.4602823938940561	-0.3851599651746656	-0.44964936006288997	0.8058953121973622	2.287	2.9913	0.0	0.0	0.0
2021-10-01T23:35:33.000000	-1.5079	-1.5398	-0.18917	-28.57	-18.593	24.993	-1.685209610019043	-1.3434340401744571	-0.18917	-30.63292246072672	-14.952210890537373	24.993	-1.685209610019043	-1.3434340401744571	0.006830000000000003	-30.63292246072672	-14.952210890537373	24.993	-0.5954351961833318	-0.6584808615421364	-0.4602823938940561	-0.3851599651746656	-0.44964936006288997	0.8058953121973622	2.287	2.9913	0.0	0.0	0.0
2021-10-01T23:35:33.000000	-1.4848	-1.5247	-0.20865	-30.615	-19.933	24.948	-1.660433467835749	-1.3312782687668823	-0.20865	-32.82670338117867	-16.03153951197803	24.948	-1.660433467835749	-1.3312782687668823	-0.012649999999999995	-32.82670338117867	-16.03153951197803	24.948	-0.5954351961833318	-0.6584808615421364	-0.4602823938940561	-0.3851599651746656	-0.44964936006288997	0.8058953121973622	2.287	2.9913	0.0	0.0	0.0
2021-10-01T23:35:33.000000	-1.4612	-1.5094	-0.22728	-32.454	-21.157	24.907	-1.6351365872240595	-1.3189852694860755	-0.22728	-34.80182305544703	-17.02098343273253	24.907	-1.6351365872240595	-1.3189852694860755	-0.03128	-34.80182305544703	-17.02098343273253	24.907	-0.5954351961833318	-0.6584808615421364	-0.4602823938940561	-0.3851599651746656	-0.44964936006288997	0.8058953121973622	2.287	2.9913	0.0	0.0	0.0
2021-10-01T23:35:33.000000	-1.4373	-1.4937	-0.24519	-34.129	-22.296	24.874	-1.6094929551079613	-1.306332043340376	-0.24519	-36.60376343991944	-17.94616279415788	24.874	-1.6094929551079613	-1.306332043340376	-0.049189999999999984	-36.60376343991944	-17.94616279415788	24.874	-0.5954351961833318	-0.6584808615421364	-0.4602823938940561	-0.3851599651746656	-0.44964936006288997	0.8058953121973622	2.287	2.9913	0.0	0.0	0.0
2021-10-01T23:35:33.000000	-1.413	-1.4779	-0.26247	-35.672	-23.37	24.852	-1.5834400840592973	-1.2936285827834375	-0.26247	-38.26673401123134	-18.82300592662262	24.852	-1.5834400840592973	-1.2936285827834375	-0.06646999999999997	-38.26673401123134	-18.82300592662262	24.852	-0.5954351961833318	-0.6584808615421364	-0.4602823938940561	-0.3851599651746656	-0.44964936006288997	0.8058953121973622	2.287	2.9913	0.0	0.0	0.0
2021-10-01T23:35:33.000000	-1.3885	-1.4618	-0.2792	-37.109	-24.399	24.844	-1.5571519610020552	-1.2806518888235998	-0.2792	-39.818989457283465	-19.66817634151036	24.844	-1.5571519610020552	-1.2806518888235998	-0.0832	-39.818989457283465	-19.66817634151036	24.844	-0.5954351961833318	-0.6584808615421364	-0.4602823938940561	-0.3851599651746656	-0.44964936006288997	0.8058953121973622	2.287	2.9913	0.0	0.0	0.0
2021-10-01T23:35:33.000000	-1.3638	-1.4455	-0.29544	-38.459	-25.396	24.856	-1.5306408389531525	-1.2675012079397752	-0.29544	-41.28097950126845	-20.492248007865186	24.856	-1.5306408389531525	-1.2675012079397752	-0.09943999999999997	-41.28097950126845	-20.492248007865186	24.856	-0.5954351961833318	-0.6584808615421364	-0.4602823938940561	-0.3851599651746656	-0.44964936006288997	0.8058953121973622	2.287	2.9913	0.0	0.0	0.0
2021-10-01T23:35:33.000000	-1.3389	-1.429	-0.31126	-39.738	-26.374	24.893	-1.5039067179125898	-1.2541765401319631	-0.31126	-42.670176472011526	-21.30616248523872	24.893	-1.5039067179125898	-1.2541765401319631	-0.11525999999999997	-42.670176472011526	-21.30616248523872	24.893	-0.5954351961833318	-0.6584808615421364	-0.4602823938940561	-0.3851599651746656	-0.44964936006288997	0.8058953121973622	2.287	2.9913	0.0	0.0	0.0
2021-10-01T23:35:33.000000	-1.314	-1.4124	-0.32669	-40.963	-27.345	24.96	-1.4771603438551089	-1.2407526258452393	-0.32669	-44.004922632957935	-22.119746338224274	24.96	-1.4771603438551089	-1.2407526258452393	-0.13068999999999997	-44.004922632957935	-22.119746338224274	24.96	-0.5954351961833318	-0.6584808615421364	-0.4602823938940561	-0.3851599651746656	-0.44964936006288997	0.8058953121973622	2.287	2.9913	0.0	0.0	0.0
2021-10-01T23:35:33.000000	-1.2889	-1.3956	-0.34179	-42.144	-28.318	25.063	-1.4501909708059677	-1.2271547246345282	-0.34179	-45.29624540352149	-22.940706448232103	25.063	-1.4501909708059677	-1.2271547246345282	-0.14578999999999998	-45.29624540352149	-22.940706448232103	25.063	-0.5954351961833318	-0.6584808615421364	-0.4602823938940561	-0.3851599651746656	-0.44964936006288997	0.8058953121973622	2.287	2.9913	0.0	0.0	0.0
2021-10-01T23:35:33.000000	-1.2637	-1.3787	-0.35658	-43.296	-29.304	25.209	-1.4231100982609965	-1.2134698299618234	-0.35658	-46.560379587399986	-23.77812197540475	25.209	-1.4231100982609965	-1.2134698299618234	-0.16058	-46.560379587399986	-23.77812197540475	25.209	-0.5954351961833318	-0.6584808615421364	-0.4602823938940561	-0.3851599651746656	-0.44964936006288997	0.8058953121973622	2.287	2.9913	0.0	0.0	0.0
2021-10-01T23:35:33.000000	-1.2385	-1.3615	-0.37111	-44.43	-30.313	25.402	-1.3959924666652703	-1.1994871958523832	-0.37111	-47.80946759896554	-24.640569735772424	25.402	-1.3959924666652703	-1.1994871958523832	-0.17511	-47.80946759896554	-24.640569735772424	25.402	-0.5954351961833318	-0.6584808615421364	-0.4602823938940561	-0.3851599651746656	-0.44964936006288997	0.8058953121973622	2.287	2.9913	0.0	0.0	0.0
2021-10-01T23:35:33.000000	-1.2133	-1.3443	-0.38542	-45.558	-31.357	25.648	-1.3688748350695443	-1.1855045617429432	-0.38542	-49.056889377717766	-25.538488944774333	25.648	-1.3688748350695443	-1.1855045617429432	-0.18941999999999998	-49.056889377717766	-25.538488944774333	25.648	-0.5954351961833318	-0.6584808615421364	-0.4602823938940561	-0.3851599651746656	-0.44964936006288997	0.8058953121973622	2.287	2.9913	0.0	0.0	0.0
2021-10-01T23:35:33.000000	-1.1881	-1.3268	-0.39952	-46.692	-32.448	25.952	-1.3417204444230635	-1.1712241881967673	-0.39952	-50.31602486315629	-26.48231881784972	25.952	-1.3417204444230635	-1.1712241881967673	-0.20351999999999998	-50.31602486315629	-26.48231881784972	25.952	-0.5954351961833318	-0.6584808615421364	-0.4602823938940561	-0.3851599651746656	-0.44964936006288997	0.8058953121973622	2.287	2.9913	0.0	0.0	0.0
2021-10-01T23:35:33.000000	-1.1629	-1.3092	-0.41345	-47.846	-33.6	26.316	-1.3145538007596647	-1.1568445681716795	-0.41345	-51.602483984697315	-27.48423843967769	26.316	-1.3145538007596647	-1.1568445681716795	-0.21744999999999998	-51.602483984697315	-27.48423843967769	26.316	-0.5954351961833318	-0.6584808615421364	-0.4602823938940561	-0.3851599651746656	-0.44964936006288997	0.8058953121973622	2.287	2.9913	0.0	0.0	0.0
2021-10-01T23:35:33.000000	-1.1377	-1.2914	-0.42723	-49.032	-34.825	26.74	-1.287362651062429	-1.1422664551887682	-0.42723	-52.929646681840445	-28.554687025697476	26.74	-1.287362651062429	-1.1422664551887682	-0.23123	-52.929646681840445	-28.554687025697476	26.74	-0.5954351961833318	-0.6584808615421364	-0.4602823938940561	-0.3851599651746656	-0.44964936006288997	0.8058953121973622	2.287	2.9913	0.0	0.0	0.0
2021-10-01T23:35:33.000000	-1.1126	-1.2735	-0.44088	-50.266	-36.141	27.223	-1.260258494827187	-1.127576842710027	-0.44088	-54.315597934256886	-29.709568459406285	27.223	-1.260258494827187	-1.127576842710027	-0.24488	-54.315597934256886	-29.709568459406285	27.223	-0.5954351961833318	-0.6584808615421364	-0.4602823938940561	-0.3851599651746656	-0.44964936006288997	0.8058953121973622	2.287	2.9913	0.0	0.0	0.0
2021-10-01T23:35:33.000000	-1.0876	-1.2554	-0.45441	-51.561	-37.562	27.761	-1.2332290790370204	-1.1126764842565435	-0.45441	-55.77495520657371	-30.961184355652406	27.761	-1.2332290790370204	-1.1126764842565435	-0.25841	-55.77495520657371	-30.961184355652406	27.761	-0.5954351961833318	-0.6584808615421364	-0.4602823938940561	-0.3851599651746656	-0.44964936006288997	0.8058953121973622	2.287	2.9913	0.0	0.0	0.0
2021-10-01T23:35:33.000000	-1.0626	-1.2371	-0.46782	-52.932	-39.106	28.348	-1.2061751572130175	-1.0975776328452365	-0.46782	-57.324811013673	-32.32556112810225	28.348	-1.2061751572130175	-1.0975776328452365	-0.27182	-57.324811013673	-32.32556112810225	28.348	-0.5954351961833318	-0.6584808615421364	-0.4602823938940561	-0.3851599651746656	-0.44964936006288997	0.8058953121973622	2.287	2.9913	0.0	0.0	0.0
2021-10-01T23:35:33.000000	-1.0377	-1.2185	-0.48111	-54.393	-40.792	28.972	-1.1791837228171715	-1.0821687889802754	-0.48111	-58.981387935816855	-33.81984018538049	28.972	-1.1791837228171715	-1.0821687889802754	-0.28511	-58.981387935816855	-33.81984018538049	28.972	-0.5954351961833318	-0.6584808615421364	-0.4602823938940561	-0.3851599651746656	-0.44964936006288997	0.8058953121973622	2.287	2.9913	0.0	0.0	0.0
2021-10-01T23:35:33.000000	-1.0129	-1.1998	-0.49427	-55.959	-42.637	29.622	-1.152279281883319	-1.0666484456194845	-0.49427	-60.76165595771819	-35.459055476364426	29.622	-1.152279281883319	-1.0666484456194845	-0.29827	-60.76165595771819	-35.459055476364426	29.622	-0.5954351961833318	-0.6584808615421364	-0.4602823938940561	-0.3851599651746656	-0.44964936006288997	0.8058953121973622	2.287	2.9913	0.0	0.0	0.0
2021-10-01T23:35:33.000000	-0.98822	-1.1808	-0.5073	-57.645	-44.661	30.281	-1.1254571776734064	-1.050815659201656	-0.5073	-62.6829526545974	-37.26121834429868	30.281	-1.1254571776734064	-1.050815659201656	-0.31129999999999997	-62.6829526545974	-37.26121834429868	30.281	-0.5954351961833318	-0.6584808615421364	-0.4602823938940561	-0.3851599651746656	-0.44964936006288997	0.8058953121973622	2.287	2.9913	0.0	0.0	0.0
2021-10-01T23:35:33.000000	-0.96364	-1.1616	-0.52015	-59.462	-46.882	30.933	-1.098709813908569	-1.0347721268090853	-0.52015	-64.7584006821801	-39.242845323526375	30.933	-1.098709813908569	-1.0347721268090853	-0.32415	-64.7584006821801	-39.242845323526375	30.933	-0.5954351961833318	-0.6584808615421364	-0.4602823938940561	-0.3851599651746656	-0.44964936006288997	0.8058953121973622	2.287	2.9913	0.0	0.0	0.0
2021-10-01T23:35:33.000000	-0.93915	-1.1421	-0.53281	-61.426	-49.321	31.556	-1.0720150129239974	-1.0184198272645528	-0.53281	-67.006452610645	-41.4228176919121	31.556	-1.0720150129239974	-1.0184198272645528	-0.33681	-67.006452610645	-41.4228176919121	31.556	-0.5954351961833318	-0.6584808615421364	-0.4602823938940561	-0.3851599651746656	-0.44964936006288997	0.8058953121973622	2.287	2.9913	0.0	0.0	0.0
2021-10-01T23:35:33.000000	-0.91478	-1.1224	-0.54524	-63.547	-51.997	32.13	-1.0454148016802833	-1.001854331141895	-0.54524	-69.43936116109775	-43.81876697875726	32.13	-1.0454148016802833	-1.001854331141895	-0.34923999999999994	-69.43936116109775	-43.81876697875726	32.13	-0.5954351961833318	-0.6584808615421364	-0.4602823938940561	-0.3851599651746656	-0.44964936006288997	0.8058953121973622	2.287	2.9913	0.0	0.0	0.0
2021-10-01T23:35:33.000000	-0.8905	-1.1023	-0.55739	-65.84	-54.932	32.63	-1.0188549001999172	-0.984880821388363	-0.55739	-72.07470896909719	-46.45068945688473	32.63	-1.0188549001999172	-0.984880821388363	-0.36139000000000004	-72.07470896909719	-46.45068945688473	32.63	-0.5954351961833318	-0.6584808615421364	-0.4602823938940561	-0.3851599651746656	-0.44964936006288997	0.8058953121973622	2.287	2.9913	0.0	0.0	0.0
2021-10-01T23:35:33.000000	-0.86634	-1.0819	-0.56923	-68.316	-58.146	33.032	-0.9923773354434905	-0.9675948685777936	-0.56923	-74.9258637507072	-49.33708659021589	33.032	-0.9923773354434905	-0.9675948685777936	-0.37323	-74.9258637507072	-49.33708659021589	33.032	-0.5954351961833318	-0.6584808615421364	-0.4602823938940561	-0.3851599651746656	-0.44964936006288997	0.8058953121973622	2.287	2.9913	0.0	0.0	0.0
2021-10-01T23:35:33.000000	-0.84227	-1.0613	-0.5807	-70.988	-61.664	33.31	-0.9659645864842479	-0.9500993950941741	-0.5807	-78.00879080241593	-52.50117710627931	33.31	-0.9659645864842479	-0.9500993950941741	-0.3847	-78.00879080241593	-52.50117710627931	33.31	-0.5954351961833318	-0.6584808615421364	-0.4602823938940561	-0.3851599651746656	-0.44964936006288997	0.8058953121973622	2.287	2.9913	0.0	0.0	0.0
2021-10-01T23:35:33.000000	-0.8183	-1.0402	-0.59175	-73.87	-65.51	33.433	-0.939589818919326	-0.9320954361990773	-0.59175	-81.34032535533142	-55.96506473764529	33.433	-0.939589818919326	-0.9320954361990773	-0.39575	-81.34032535533142	-55.96506473764529	33.433	-0.5954351961833318	-0.6584808615421364	-0.4602823938940561	-0.3851599651746656	-0.44964936006288997	0.8058953121973622	2.287	2.9913	0.0	0.0	0.0
2021-10-01T23:35:33.000000	-0.79443	-1.0188	-0.60233	-76.976	-69.711	33.374	-0.9132775387825611	-0.9137814848503264	-0.60233	-84.93767023106923	-59.75383061125148	33.374	-0.9132775387825611	-0.9137814848503264	-0.40633	-84.93767023106923	-59.75383061125148	33.374	-0.5954351961833318	-0.6584808615421364	-0.4602823938940561	-0.3851599651746656	-0.44964936006288997	0.8058953121973622	2.287	2.9913	0.0	0.0	0.0
2021-10-01T23:35:33.000000	-0.77067	-0.99708	-0.61239	-80.323	-74.297	33.098	-0.887035220118461	-0.8951364664504476	-0.61239	-88.82137323611987	-63.89516565789532	33.098	-0.887035220118461	-0.8951364664504476	-0.41639	-88.82137323611987	-63.89516565789532	33.098	-0.5954351961833318	-0.6584808615421364	-0.4602823938940561	-0.3851599651746656	-0.44964936006288997	0.8058953121973622	2.287	2.9913	0.0	0.0	0.0
2021-10-01T23:35:33.000000	-0.74701	-0.97496	-0.62186	-83.928	-79.301	32.57	-0.8608431358655997	-0.8760822091180032	-0.62186	-93.01234976748138	-68.41973820274164	32.57	-0.8608431358655997	-0.8760822091180032	-0.42585999999999996	-93.01234976748138	-68.41973820274164	32.57	-0.5954351961833318	-0.6584808615421364	-0.4602823938940561	-0.3851599651746656	-0.44964936006288997	0.8058953121973622	2.287	2.9913	0.0	0.0	0.0
2021-10-01T23:35:33.000000	-0.72345	-0.95246	-0.63069	-87.812	-84.761	31.752	-0.834703736627361	-0.8566385621487752	-0.63069	-97.53609773215419	-73.36268877422408	31.752	-0.834703736627361	-0.8566385621487752	-0.43468999999999997	-97.53609773215419	-73.36268877422408	31.752	-0.5954351961833318	-0.6584808615421364	-0.4602823938940561	-0.3851599651746656	-0.44964936006288997	0.8058953121973622	2.287	2.9913	0.0	0.0	0.0
2021-10-01T23:35:33.000000	-0.70001	-0.92959	-0.63883	-91.998	-90.719	30.598	-0.8086380970012188	-0.8368129995872718	-0.63883	-102.42059008739368	-78.76288269959447	30.598	-0.8086380970012188	-0.8368129995872718	-0.44283	-102.42059008739368	-78.76288269959447	30.598	-0.5954351961833318	-0.6584808615421364	-0.4602823938940561	-0.3851599651746656	-0.44964936006288997	0.8058953121973622	2.287	2.9913	0.0	0.0	0.0
2021-10-01T23:35:33.000000	-0.67668	-0.90634	-0.64623	-96.513	-97.223	29.06	-0.7826350670375903	-0.8165968220872931	-0.64623	-107.69850483062677	-84.66464997416253	29.06	-0.7826350670375903	-0.8165968220872931	-0.45022999999999996	-107.69850483062677	-84.66464997416253	29.06	-0.5954351961833318	-0.6584808615421364	-0.4602823938940561	-0.3851599651746656	-0.44964936006288997	0.8058953121973622	2.287	2.9913	0.0	0.0	0.0
2021-10-01T23:35:33.000000	-0.65349	-0.88273	-0.65282	-101.39	-104.33	27.082	-0.7567268712835329	-0.7960062030395463	-0.65282	-113.40957751953785	-91.12051759532501	27.082	-0.7567268712835329	-0.7960062030395463	-0.45681999999999995	-113.40957751953785	-91.12051759532501	27.082	-0.5954351961833318	-0.6584808615421364	-0.4602823938940561	-0.3851599651746656	-0.44964936006288997	0.8058953121973622	2.287	2.9913	0.0	0.0	0.0
2021-10-01T23:35:33.000000	-0.63044	-0.85876	-0.65857	-106.66	-112.1	24.6	-0.7309135097390463	-0.7750411424440311	-0.65857	-119.59192637274049	-98.18623501518437	24.6	-0.7309135097390463	-0.7750411424440311	-0.46257	-119.59192637274049	-98.18623501518437	24.6	-0.5954351961833318	-0.6584808615421364	-0.4602823938940561	-0.3851599651746656	-0.44964936006288997	0.8058953121973622	2.287	2.9913	0.0	0.0	0.0
2021-10-01T23:35:33.000000	-0.60754	-0.83444	-0.66341	-112.37	-120.61	21.538	-0.7052061323537135	-0.7537103396469471	-0.66341	-126.30163205835032	-105.93246310455115	21.538	-0.7052061323537135	-0.7537103396469471	-0.46741000000000005	-126.30163205835032	-105.93246310455115	21.538	-0.5954351961833318	-0.6584808615421364	-0.4602823938940561	-0.3851599651746656	-0.44964936006288997	0.8058953121973622	2.287	2.9913	0.0	0.0	0.0
2021-10-01T23:35:33.000000	-0.59237	-0.81805	-0.66611	-116.45	-126.73	19.134	-0.6881421720298843	-0.7393026244197927	-0.66611	-131.1007730333508	-111.50642452369208	19.134	-0.6881421720298843	-0.7393026244197927	-0.47011	-131.1007730333508	-111.50642452369208	19.134	-0.5954351961833318	-0.6584808615421364	-0.4602823938940561	-0.3851599651746656	-0.44964936006288997	0.8058953121973622	2.287	2.9913	0.0	0.0	0.0
2021-10-01T23:35:33.000000	-0.58231	-0.80704	-0.66767	-119.29	-131.03	17.352	-0.6768089190886526	-0.7296082405935733	-0.66767	-134.44625276193216	-115.42603743642353	17.352	-0.6768089190886526	-0.7296082405935733	-0.47167	-134.44625276193216	-115.42603743642353	17.352	-0.5954351961833318	-0.6584808615421364	-0.4602823938940561	-0.3851599651746656	-0.44964936006288997	0.8058953121973622	2.287	2.9913	0.0	0.0	0.0
2021-10-01T23:35:33.000000	-0.57561	-0.79966	-0.6686	-121.25	-133.99	16.08	-0.6692551323529916	-0.7231048025834012	-0.6686	-136.75417304938466	-118.12357408061676	16.08	-0.6692551323529916	-0.7231048025834012	-0.47259999999999996	-136.75417304938466	-118.12357408061676	16.08	-0.5954351961833318	-0.6584808615421364	-0.4602823938940561	-0.3851599651746656	-0.44964936006288997	0.8058953121973622	2.287	2.9913	0.0	0.0	1.0
2021-10-01T23:35:33.000000	-0.55316	-0.77459	-0.67108	-128.23	-144.64	11.241	-0.6439024664958753	-0.7009745126183461	-0.67108	-144.98652357922555	-127.83806350383544	11.241	-0.6439024664958753	-0.7009745126183461	-0.47508	-144.98652357922555	-127.83806350383544	11.241	-0.5954351961833318	-0.6584808615421364	-0.4602823938940561	-0.3851599651746656	-0.44964936006288997	0.8058953121973622	2.287	2.9913	0.0	0.0	0.37511
2021-10-01T23:35:33.000000	-0.53092	-0.74925	-0.6725	-135.86	-156.37	5.4622	-0.6187251350987948	-0.6785505258247008	-0.6725	-153.99630880471065	-138.54477028933357	5.4622	-0.6187251350987948	-0.6785505258247008	-0.4765	-153.99630880471065	-138.54477028933357	5.4622	-0.5954351961833318	-0.6584808615421364	-0.4602823938940561	-0.3851599651746656	-0.44964936006288997	0.8058953121973622	2.287	2.9913	0.0	0.0	0.0
2021-10-01T23:35:33.000000	-0.50891	-0.72367	-0.67284	-144.22	-169.33	-1.4088	-0.5937466633626076	-0.6558601655427552	-0.67284	-163.88130543434664	-150.38276174194428	-1.4088	-0.5937466633626076	-0.6558601655427552	-0.47684	-163.88130543434664	-150.38276174194428	-1.4088	-0.5954351961833318	-0.6584808615421364	-0.4602823938940561	-0.3851599651746656	-0.44964936006288997	0.8058953121973622	2.287	2.9913	0.0	0.0	0.0
2021-10-01T23:35:33.000000	-0.48716	-0.69788	-0.67207	-153.41	-183.66	-9.5526	-0.569000501136063	-0.632929529811107	-0.67207	-174.7579141707311	-163.4787299152259	-9.5526	-0.569000501136063	-0.632929529811107	-0.47606999999999994	-174.7579141707311	-163.4787299152259	-9.5526	-0.5954351961833318	-0.6584808615421364	-0.4602823938940561	-0.3851599651746656	-0.44964936006288997	0.8058953121973622	2.287	2.9913	0.0	0.0	0.0
2021-10-01T23:35:33.000000	-0.46568	-0.67192	-0.67014	-163.54	-199.57	-19.186	-0.5445014742738195	-0.6097970919196295	-0.67014	-186.7610374761953	-178.0276140962833	-19.186	-0.5445014742738195	-0.6097970919196295	-0.47413999999999995	-186.7610374761953	-178.0276140962833	-19.186	-0.5954351961833318	-0.6584808615421364	-0.4602823938940561	-0.3851599651746656	-0.44964936006288997	0.8058953121973622	2.287	2.9913	0.0	0.0	0.0
2021-10-01T23:35:33.000000	-0.4445	-0.64582	-0.66705	-174.77	-217.29	-30.57	-0.5202830326246258	-0.5864889499069206	-0.66705	-200.07765165591022	-194.2380763595445	-30.57	-0.5202830326246258	-0.5864889499069206	-0.47105	-200.07765165591022	-194.2380763595445	-30.57	-0.5954351961833318	-0.6584808615421364	-0.4602823938940561	-0.3851599651746656	-0.44964936006288997	0.8058953121973622	2.287	2.9913	0.0	0.0	0.0
2021-10-01T23:35:33.000000	-0.42363	-0.61965	-0.66278	-187.25	-237.07	-44.022	-0.4963636779482162	-0.563073351006527	-0.66278	-214.88725897053922	-212.33985337691183	-44.022	-0.4963636779482162	-0.563073351006527	-0.46678000000000003	-214.88725897053922	-212.33985337691183	-44.022	-0.5954351961833318	-0.6584808615421364	-0.4602823938940561	-0.3851599651746656	-0.44964936006288997	0.8058953121973622	2.287	2.9913	0.0	0.0	0.0
2021-10-01T23:35:33.000000	-0.4031	-0.59342	-0.65732	-201.18	-259.23	-59.927	-0.4727744094899558	-0.5395565439612641	-0.65732	-231.42756203204442	-232.62602784706667	-59.927	-0.4727744094899558	-0.5395565439612641	-0.46132	-231.42756203204442	-232.62602784706667	-59.927	-0.5954351961833318	-0.6584808615421364	-0.4602823938940561	-0.3851599651746656	-0.44964936006288997	0.8058953121973622	2.287	2.9913	0.0	0.0	0.0
