# Supplementary material for: Direct evidence of substorm-related impulsive injections of electrons at Mercury
Source: Nat Commun. 2023 Jul 18;14:4019. doi: 10.1038/s41467-023-39565-4 (PMC10354196; doi:10.1038/s41467-023-39565-4)
Supplement: Supplementary file 3 — SourceDatafile [file 41467_2023_39565_MOESM3_ESM.zip › SourceDataFile/FieldLinetracing/Final_KT17tracing_000878.txt]

2021-10-01T23:29:38.000000	-0.61424	-0.02241	0.55297	526.05	18.444	-108.14	-0.6123574731595524	0.05302179519450465	0.55297	524.3460487562105	-46.151974927945204	-108.14	-0.6123574731595524	0.05302179519450465	0.7489699999999999	524.3460487562105	-46.151974927945204	-108.14	-0.931404724423696	0.08150125229290761	-0.3547432665969948	-0.6654805618917082	0.05768599314549463	0.744182738270053	2.8899	0.10556	0.0	0.0	0.0
2021-10-01T23:29:38.000000	-0.65624	-0.023876	0.56059	462.54	16.077	-72.815	-0.6542206235305528	0.05671310891932135	0.56059	461.024581088837	-40.71924803900902	-72.815	-0.6542206235305528	0.05671310891932135	0.7565900000000001	461.024581088837	-40.71924803900902	-72.815	-0.931404724423696	0.08150125229290761	-0.3547432665969948	-0.6654805618917082	0.05768599314549463	0.744182738270053	2.8899	0.10556	0.0	0.0	0.0
2021-10-01T23:29:38.000000	-0.69855	-0.02534	0.56626	408.82	14.079	-45.44	-0.6963911929258414	0.060444391926162855	0.56626	407.46455733936233	-36.119871999184625	-45.44	-0.6963911929258414	0.060444391926162855	0.7622599999999999	407.46455733936233	-36.119871999184625	-45.44	-0.931404724423696	0.08150125229290761	-0.3547432665969948	-0.6654805618917082	0.05768599314549463	0.744182738270053	2.8899	0.10556	0.0	0.0	0.0
2021-10-01T23:29:38.000000	-0.74107	-0.026797	0.57004	363.05	12.378	-24.229	-0.7387693222156606	0.0642083535220565	0.57004	361.8310201236273	-32.19984876199281	-24.229	-0.7387693222156606	0.0642083535220565	0.76604	361.8310201236273	-32.19984876199281	-24.229	-0.931404724423696	0.08150125229290761	-0.3547432665969948	-0.6654805618917082	0.05768599314549463	0.744182738270053	2.8899	0.10556	0.0	0.0	0.0
2021-10-01T23:29:38.000000	-0.78371	-0.028243	0.57197	323.79	10.923	-7.8437	-0.7812651994483131	0.06799793585093238	0.57197	322.68857110667284	-28.83335058805583	-7.8437	-0.7812651994483131	0.06799793585093238	0.76797	322.68857110667284	-28.83335058805583	-7.8437	-0.931404724423696	0.08150125229290761	-0.3547432665969948	-0.6654805618917082	0.05768599314549463	0.744182738270053	2.8899	0.10556	0.0	0.0	0.0
2021-10-01T23:29:38.000000	-0.8264	-0.029675	0.57213	289.91	9.6695	4.7327	-0.823808984498053	0.07180753919531502	0.57213	288.91027248426644	-25.92608306931324	4.7327	-0.823808984498053	0.07180753919531502	0.76813	288.91027248426644	-25.92608306931324	4.7327	-0.931404724423696	0.08150125229290761	-0.3547432665969948	-0.6654805618917082	0.05768599314549463	0.744182738270053	2.8899	0.10556	0.0	0.0	0.0
2021-10-01T23:29:38.000000	-0.86906	-0.031089	0.57061	260.53	8.5857	14.277	-0.866320790061074	0.07563133100082634	0.57061	259.61885878260364	-23.401780037178423	14.277	-0.866320790061074	0.07563133100082634	0.76661	259.61885878260364	-23.401780037178423	14.277	-0.931404724423696	0.08150125229290761	-0.3547432665969948	-0.6654805618917082	0.05768599314549463	0.744182738270053	2.8899	0.10556	0.0	0.0	0.0
2021-10-01T23:29:38.000000	-0.91164	-0.032484	0.56749	234.93	7.6443	21.391	-0.9087508703677509	0.07946417722379628	0.56749	234.09641027990065	-21.199314058582942	21.391	-0.9087508703677509	0.07946417722379628	0.76349	234.09641027990065	-21.199314058582942	21.391	-0.931404724423696	0.08150125229290761	-0.3547432665969948	-0.6654805618917082	0.05768599314549463	0.744182738270053	2.8899	0.10556	0.0	0.0	0.0
2021-10-01T23:29:38.000000	-0.95408	-0.033856	0.5629	212.54	6.8238	26.543	-0.9510391874100603	0.08330269591323042	0.5629	211.77458764772223	-19.270180930058803	26.543	-0.9510391874100603	0.08330269591323042	0.7588999999999999	211.77458764772223	-19.270180930058803	26.543	-0.931404724423696	0.08150125229290761	-0.3547432665969948	-0.6654805618917082	0.05768599314549463	0.744182738270053	2.8899	0.10556	0.0	0.0	0.0
2021-10-01T23:29:38.000000	-0.99636	-0.035204	0.55695	192.9	6.1068	30.106	-0.9931657693620503	0.08714542893053419	0.55695	192.19472505813027	-17.575285661112744	30.106	-0.9931657693620503	0.08714542893053419	0.75295	192.19472505813027	-17.575285661112744	30.106	-0.931404724423696	0.08150125229290761	-0.3547432665969948	-0.6654805618917082	0.05768599314549463	0.744182738270053	2.8899	0.10556	0.0	0.0	0.0
2021-10-01T23:29:38.000000	-1.0384	-0.036526	0.54978	175.63	5.479	32.377	-1.035050973980253	0.09098455879175124	0.54978	174.97793370984027	-16.082259033939806	32.377	-1.035050973980253	0.09098455879175124	0.7457800000000001	174.97793370984027	-16.082259033939806	32.377	-0.931404724423696	0.08150125229290761	-0.3547432665969948	-0.6654805618917082	0.05768599314549463	0.744182738270053	2.8899	0.10556	0.0	0.0	0.0
2021-10-01T23:29:38.000000	-1.0803	-0.037823	0.54152	160.44	4.9286	33.597	-1.0767941702737496	0.09483134604901072	0.54152	159.8349529580116	-14.767278383988664	33.597	-1.0767941702737496	0.09483134604901072	0.73752	159.8349529580116	-14.767278383988664	33.597	-0.931404724423696	0.08150125229290761	-0.3547432665969948	-0.6654805618917082	0.05768599314549463	0.744182738270053	2.8899	0.10556	0.0	0.0	0.0
2021-10-01T23:29:38.000000	-1.122	-0.039094	0.53233	147.06	4.4461	33.965	-1.1183356878250237	0.09867943135695081	0.53233	146.49665327297498	-13.606688981076676	33.965	-1.1183356878250237	0.09867943135695081	0.7283299999999999	146.49665327297498	-13.606688981076676	33.965	-0.931404724423696	0.08150125229290761	-0.3547432665969948	-0.6654805618917082	0.05768599314549463	0.744182738270053	2.8899	0.10556	0.0	0.0	0.0
2021-10-01T23:29:38.000000	-1.1635	-0.040339	0.52236	135.3	4.0233	33.649	-1.1596755266340752	0.10252881471557143	0.52236	134.77346159741055	-12.58534830432994	33.649	-1.1596755266340752	0.10252881471557143	0.7183600000000001	134.77346159741055	-12.58534830432994	33.649	-0.931404724423696	0.08150125229290761	-0.3547432665969948	-0.6654805618917082	0.05768599314549463	0.744182738270053	2.8899	0.10556	0.0	0.0	0.0
2021-10-01T23:29:38.000000	-1.2049	-0.041558	0.51178	124.97	3.6533	32.794	-1.2009129331798163	0.10639174914179093	0.51178	124.4759641632185	-11.686823628648705	32.794	-1.2009129331798163	0.10639174914179093	0.7077800000000001	124.4759641632185	-11.686823628648705	32.794	-0.931404724423696	0.08150125229290761	-0.3547432665969948	-0.6654805618917082	0.05768599314549463	0.744182738270053	2.8899	0.10556	0.0	0.0	0.0
2021-10-01T23:29:38.000000	-1.2462	-0.042754	0.50074	115.93	3.3304	31.529	-1.2420482750527544	0.11026525724124189	0.50074	115.46451747795787	-10.899617779645395	31.529	-1.2420482750527544	0.11026525724124189	0.6967399999999999	115.46451747795787	-10.899617779645395	31.529	-0.931404724423696	0.08150125229290761	-0.3547432665969948	-0.6654805618917082	0.05768599314549463	0.744182738270053	2.8899	0.10556	0.0	0.0	0.0
2021-10-01T23:29:38.000000	-1.2873	-0.043926	0.48942	108.04	3.0495	29.969	-1.2829821832438084	0.11413807846179523	0.48942	107.59955156728921	-10.211638104058967	29.969	-1.2829821832438084	0.11413807846179523	0.68542	107.59955156728921	-10.211638104058967	29.969	-0.931404724423696	0.08150125229290761	-0.3547432665969948	-0.6654805618917082	0.05768599314549463	0.744182738270053	2.8899	0.10556	0.0	0.0	0.0
2021-10-01T23:29:38.000000	-1.3285	-0.045077	0.47796	101.2	2.8061	28.222	-1.3240127647802211	0.11804399445983826	0.47796	100.78126856653938	-9.615097676522204	28.222	-1.3240127647802211	0.11804399445983826	0.67396	100.78126856653938	-9.615097676522204	28.222	-0.931404724423696	0.08150125229290761	-0.3547432665969948	-0.6654805618917082	0.05768599314549463	0.744182738270053	2.8899	0.10556	0.0	0.0	0.0
2021-10-01T23:29:38.000000	-1.3696	-0.046207	0.46652	95.28	2.5958	26.387	-1.3649415267041694	0.12195849920153452	0.46652	94.88010892037853	-9.098434420113506	26.387	-1.3649415267041694	0.12195849920153452	0.66252	94.88010892037853	-9.098434420113506	26.387	-0.931404724423696	0.08150125229290761	-0.3547432665969948	-0.6654805618917082	0.05768599314549463	0.744182738270053	2.8899	0.10556	0.0	0.0	0.0
2021-10-01T23:29:38.000000	-1.4108	-0.04732	0.45521	90.184	2.4147	24.549	-1.4059674520941536	0.1259021288615641	0.45521	89.80031814139149	-8.653756051268918	24.549	-1.4059674520941536	0.1259021288615641	0.6512100000000001	89.80031814139149	-8.653756051268918	24.549	-0.931404724423696	0.08150125229290761	-0.3547432665969948	-0.6654805618917082	0.05768599314549463	0.744182738270053	2.8899	0.10556	0.0	0.0	0.0
2021-10-01T23:29:38.000000	-1.452	-0.048414	0.44411	85.802	2.259	22.786	-1.446991049410923	0.1298646153525869	0.44411	85.43225948813233	-8.271355617577015	22.786	-1.446991049410923	0.1298646153525869	0.64011	85.43225948813233	-8.271355617577015	22.786	-0.931404724423696	0.08150125229290761	-0.3547432665969948	-0.6654805618917082	0.05768599314549463	0.744182738270053	2.8899	0.10556	0.0	0.0	0.0
2021-10-01T23:29:38.000000	-1.4933	-0.049493	0.4333	82.029	2.125	21.154	-1.4881120552540668	0.13385424183236472	0.4333	81.67127079611762	-7.942039570993373	21.154	-1.4881120552540668	0.13385424183236472	0.6293	81.67127079611762	-7.942039570993373	21.154	-0.931404724423696	0.08150125229290761	-0.3547432665969948	-0.6654805618917082	0.05768599314549463	0.744182738270053	2.8899	0.10556	0.0	0.0	0.0
2021-10-01T23:29:38.000000	-1.5347	-0.050557	0.42279	78.763	2.009	19.695	-1.5293304696235845	0.13787100830089757	0.42279	78.4156672952313	-7.656981953981119	19.695	-1.5293304696235845	0.13787100830089757	0.61879	78.4156672952313	-7.656981953981119	19.695	-0.931404724423696	0.08150125229290761	-0.3547432665969948	-0.6654805618917082	0.05768599314549463	0.744182738270053	2.8899	0.10556	0.0	0.0	0.0
2021-10-01T23:29:38.000000	-1.5762	-0.051607	0.41258	75.908	1.9079	18.428	-1.5706464150496457	0.14191392229339636	0.41258	75.56979252219351	-7.407496511145003	18.428	-1.5706464150496457	0.14191392229339636	0.60858	75.56979252219351	-7.407496511145003	18.428	-0.931404724423696	0.08150125229290761	-0.3547432665969948	-0.6654805618917082	0.05768599314549463	0.744182738270053	2.8899	0.10556	0.0	0.0	0.0
2021-10-01T23:29:38.000000	-1.6177	-0.052643	0.40263	73.378	1.8187	17.356	-1.611960645053338	0.14597073079294276	0.40263	73.04792691463253	-7.186023042302683	17.356	-1.611960645053338	0.14597073079294276	0.59863	73.04792691463253	-7.186023042302683	17.356	-0.931404724423696	0.08150125229290761	-0.3547432665969948	-0.6654805618917082	0.05768599314549463	0.744182738270053	2.8899	0.10556	0.0	0.0	0.0
2021-10-01T23:29:38.000000	-1.6593	-0.053667	0.3929	71.102	1.7391	16.471	-1.6533726511739124	0.15005170188687686	0.3929	70.7793236531318	-6.986144574457176	16.471	-1.6533726511739124	0.15005170188687686	0.5889	70.7793236531318	-6.986144574457176	16.471	-0.931404724423696	0.08150125229290761	-0.3547432665969948	-0.6654805618917082	0.05768599314549463	0.744182738270053	2.8899	0.10556	0.0	0.0	0.0
2021-10-01T23:29:38.000000	-1.7009	-0.054678	0.38334	69.019	1.667	15.752	-1.6947830644022872	0.15414557502306953	0.38334	68.70318507219982	-6.802470943345501	15.752	-1.6947830644022872	0.15414557502306953	0.57934	68.70318507219982	-6.802470943345501	15.752	-0.931404724423696	0.08150125229290761	-0.3547432665969948	-0.6654805618917082	0.05768599314549463	0.744182738270053	2.8899	0.10556	0.0	0.0	0.0
2021-10-01T23:29:38.000000	-1.7425	-0.055678	0.37388	67.083	1.6009	15.175	-1.736192129798801	0.15825036527194244	0.37388	66.77367399628336	-6.63085445836894	15.175	-1.736192129798801	0.15825036527194244	0.5698799999999999	66.77367399628336	-6.63085445836894	15.175	-0.931404724423696	0.08150125229290761	-0.3547432665969948	-0.6654805618917082	0.05768599314549463	0.744182738270053	2.8899	0.10556	0.0	0.0	0.0
2021-10-01T23:29:38.000000	-1.7842	-0.056666	0.36448	65.258	1.5395	14.715	-1.7776989713121965	0.16237931811520306	0.36448	64.95490240375422	-6.468174237662779	14.715	-1.7776989713121965	0.16237931811520306	0.5604800000000001	64.95490240375422	-6.468174237662779	14.715	-0.931404724423696	0.08150125229290761	-0.3547432665969948	-0.6654805618917082	0.05768599314549463	0.744182738270053	2.8899	0.10556	0.0	0.0	0.0
2021-10-01T23:29:38.000000	-1.8258	-0.057644	0.35508	63.521	1.482	14.347	-1.8191053410449882	0.16650594258943663	0.35508	63.22394558032732	-6.312406059167115	14.347	-1.8191053410449882	0.16650594258943663	0.55108	63.22394558032732	-6.312406059167115	14.347	-0.931404724423696	0.08150125229290761	-0.3547432665969948	-0.6654805618917082	0.05768599314549463	0.744182738270053	2.8899	0.10556	0.0	0.0	0.0
2021-10-01T23:29:38.000000	-1.8675	-0.05861	0.34565	61.852	1.4277	14.05	-1.8606094868946617	0.1706567296580578	0.34565	61.56086845910186	-6.16179404485068	14.05	-1.8606094868946617	0.1706567296580578	0.54165	61.56086845910186	-6.16179404485068	14.05	-0.931404724423696	0.08150125229290761	-0.3547432665969948	-0.6654805618917082	0.05768599314549463	0.744182738270053	2.8899	0.10556	0.0	0.0	0.0
2021-10-01T23:29:38.000000	-1.9091	-0.059566	0.33615	60.24	1.3761	13.807	-1.9020131609637316	0.174805188357652	0.33615	59.95469266231296	-6.015486595247027	13.807	-1.9020131609637316	0.174805188357652	0.53215	59.95469266231296	-6.015486595247027	13.807	-0.931404724423696	0.08150125229290761	-0.3547432665969948	-0.6654805618917082	0.05768599314549463	0.744182738270053	2.8899	0.10556	0.0	0.0	0.0
2021-10-01T23:29:38.000000	-1.9507	-0.060512	0.32656	58.674	1.3269	13.602	-1.9434156097311095	0.17896357170513733	0.32656	58.39446431822954	-5.8724336179318835	13.602	-1.9434156097311095	0.17896357170513733	0.52256	58.39446431822954	-5.8724336179318835	13.602	-0.931404724423696	0.08150125229290761	-0.3547432665969948	-0.6654805618917082	0.05768599314549463	0.744182738270053	2.8899	0.10556	0.0	0.0	0.0
2021-10-01T23:29:38.000000	-1.9923	-0.061448	0.31685	57.149	1.2797	13.426	-1.9848168331967955	0.18313187970051387	0.31685	56.875172090838355	-5.732419447974985	13.426	-1.9848168331967955	0.18313187970051387	0.51285	56.875172090838355	-5.732419447974985	13.426	-0.931404724423696	0.08150125229290761	-0.3547432665969948	-0.6654805618917082	0.05768599314549463	0.744182738270053	2.8899	0.10556	0.0	0.0	0.0
2021-10-01T23:29:38.000000	-2.0339	-0.062374	0.30702	55.658	1.2344	13.27	-2.0262168313607902	0.1873101123437816	0.30702	55.38985647359864	-5.594685620670965	13.27	-2.0262168313607902	0.1873101123437816	0.50302	55.38985647359864	-5.594685620670965	13.27	-0.931404724423696	0.08150125229290761	-0.3547432665969948	-0.6654805618917082	0.05768599314549463	0.744182738270053	2.8899	0.10556	0.0	0.0	0.0
2021-10-01T23:29:38.000000	-2.0754	-0.063291	0.29704	54.196	1.1907	13.13	-2.0675164802743495	0.19148502415323315	0.29704	53.933518383514055	-5.458917224610649	13.13	-2.0675164802743495	0.19148502415323315	0.49304000000000003	53.933518383514055	-5.458917224610649	13.13	-0.931404724423696	0.08150125229290761	-0.3547432665969948	-0.6654805618917082	0.05768599314549463	0.744182738270053	2.8899	0.10556	0.0	0.0	0.0
2021-10-01T23:29:38.000000	-2.1169	-0.064198	0.28691	52.757	1.1484	13.0	-2.1088149038862176	0.1956698606105758	0.28691	52.50017852581606	-5.324577571736763	13.0	-2.1088149038862176	0.1956698606105758	0.48291	52.50017852581606	-5.324577571736763	13.0	-0.931404724423696	0.08150125229290761	-0.3547432665969948	-0.6654805618917082	0.05768599314549463	0.744182738270053	2.8899	0.10556	0.0	0.0	0.0
2021-10-01T23:29:38.000000	-2.1583	-0.065096	0.2766	51.333	1.1073	12.88	-2.1500129782476516	0.19985137623410237	0.2766	51.08187267615785	-5.190884913653674	12.88	-2.1500129782476516	0.19985137623410237	0.4726	51.08187267615785	-5.190884913653674	12.88	-0.931404724423696	0.08150125229290761	-0.3547432665969948	-0.6654805618917082	0.05768599314549463	0.744182738270053	2.8899	0.10556	0.0	0.0	0.0
2021-10-01T23:29:38.000000	-2.1997	-0.065985	0.26612	49.918	1.0672	12.765	-2.1912099498375617	0.20404182404073098	0.26612	49.6726215397709	-5.057302562304107	12.765	-2.1912099498375617	0.20404182404073098	0.46212000000000003	49.6726215397709	-5.057302562304107	12.765	-0.931404724423696	0.08150125229290761	-0.3547432665969948	-0.6654805618917082	0.05768599314549463	0.744182738270053	2.8899	0.10556	0.0	0.0	0.0
2021-10-01T23:29:38.000000	-2.2411	-0.066865	0.25544	48.505	1.0279	12.652	-2.23240581865595	0.20824120403046162	0.25544	48.265453357097535	-4.923171299461612	12.652	-2.23240581865595	0.20824120403046162	0.45144	48.265453357097535	-4.923171299461612	12.652	-0.931404724423696	0.08150125229290761	-0.3547432665969948	-0.6654805618917082	0.05768599314549463	0.744182738270053	2.8899	0.10556	0.0	0.0	0.0
2021-10-01T23:29:38.000000	-2.2824	-0.067736	0.24456	47.084	0.98924	12.539	-2.273501338223904	0.2124372631863761	0.24456	46.85042387541949	-4.787424617800619	12.539	-2.273501338223904	0.2124372631863761	0.44056	46.85042387541949	-4.787424617800619	12.539	-0.931404724423696	0.08150125229290761	-0.3547432665969948	-0.6654805618917082	0.05768599314549463	0.744182738270053	2.8899	0.10556	0.0	0.0	0.0
2021-10-01T23:29:38.000000	-2.3236	-0.068599	0.23346	45.649	0.95098	12.422	-2.3144966310715924	0.21662900904368526	0.23346	45.42154889876146	-4.649565527855424	12.422	-2.3144966310715924	0.21662900904368526	0.42946	45.42154889876146	-4.649565527855424	12.422	-0.931404724423696	0.08150125229290761	-0.3547432665969948	-0.6654805618917082	0.05768599314549463	0.744182738270053	2.8899	0.10556	0.0	0.0	0.0
2021-10-01T23:29:38.000000	-2.3648	-0.069453	0.22212	44.19	0.91296	12.298	-2.355490821147758	0.22082968708409656	0.22212	43.96888417440518	-4.5085275223004615	12.298	-2.355490821147758	0.22082968708409656	0.41812000000000005	43.96888417440518	-4.5085275223004615	12.298	-0.931404724423696	0.08150125229290761	-0.3547432665969948	-0.6654805618917082	0.05768599314549463	0.744182738270053	2.8899	0.10556	0.0	0.0	0.0
2021-10-01T23:29:38.000000	-2.4059	-0.070299	0.21055	42.698	0.87499	12.163	-2.3963847845036583	0.2250260518259025	0.21055	42.483474238516465	-4.363396397923022	12.163	-2.3963847845036583	0.2250260518259025	0.40654999999999997	42.483474238516465	-4.363396397923022	12.163	-0.931404724423696	0.08150125229290761	-0.3547432665969948	-0.6654805618917082	0.05768599314549463	0.744182738270053	2.8899	0.10556	0.0	0.0	0.0
2021-10-01T23:29:38.000000	-2.4469	-0.071137	0.19872	41.162	0.83689	12.015	-2.4371785211392933	0.22921810326910314	0.19872	40.95437992298453	-4.2130029665241375	12.015	-2.4371785211392933	0.22921810326910314	0.39472	40.95437992298453	-4.2130029665241375	12.015	-0.931404724423696	0.08150125229290761	-0.3547432665969948	-0.6654805618917082	0.05768599314549463	0.744182738270053	2.8899	0.10556	0.0	0.0	0.0
2021-10-01T23:29:38.000000	-2.4879	-0.071966	0.18661	39.57	0.79844	11.851	-2.4779711550034063	0.2334190868954059	0.18661	39.369664693702745	-4.056095208327225	11.851	-2.4779711550034063	0.2334190868954059	0.38261	39.369664693702745	-4.056095208327225	11.851	-0.931404724423696	0.08150125229290761	-0.3547432665969948	-0.6654805618917082	0.05768599314549463	0.744182738270053	2.8899	0.10556	0.0	0.0	0.0
2021-10-01T23:29:38.000000	-2.5288	-0.072788	0.1742	37.906	0.75937	11.669	-2.5186636846774224	0.23761476475831417	0.1742	37.71341603089954	-3.8909806061184273	11.669	-2.5186636846774224	0.23761476475831417	0.3702	37.71341603089954	-3.8909806061184273	11.669	-0.931404724423696	0.08150125229290761	-0.3547432665969948	-0.6654805618917082	0.05768599314549463	0.744182738270053	2.8899	0.10556	0.0	0.0	0.0
2021-10-01T23:29:38.000000	-2.5695	-0.073602	0.16147	36.149	0.71933	11.469	-2.5591567411522615	0.24179387630569898	0.16147	35.96474928844419	-3.715433389021103	11.469	-2.5591567411522615	0.24179387630569898	0.35747	35.96474928844419	-3.715433389021103	11.469	-0.931404724423696	0.08150125229290761	-0.3547432665969948	-0.6654805618917082	0.05768599314549463	0.744182738270053	2.8899	0.10556	0.0	0.0	0.0
2021-10-01T23:29:38.000000	-2.6102	-0.074408	0.14836	34.273	0.67782	11.251	-2.5996488173857473	0.24598092757139664	0.14836	34.09779911673505	-3.5267640050310676	11.251	-2.5996488173857473	0.24598092757139664	0.34436	34.09779911673505	-3.5267640050310676	11.251	-0.931404724423696	0.08150125229290761	-0.3547432665969948	-0.6654805618917082	0.05768599314549463	0.744182738270053	2.8899	0.10556	0.0	0.0	0.0
2021-10-01T23:29:38.000000	-2.6507	-0.075207	0.1348	32.237	0.63412	11.016	-2.639941542950225	0.2501504200567817	0.1348	32.07178623769642	-3.3206632918600025	11.016	-2.639941542950225	0.2501504200567817	0.3308	32.07178623769642	-3.3206632918600025	11.016	-0.931404724423696	0.08150125229290761	-0.3547432665969948	-0.6654805618917082	0.05768599314549463	0.744182738270053	2.8899	0.10556	0.0	0.0	0.0
2021-10-01T23:29:38.000000	-2.691	-0.075998	0.12069	29.984	0.58716	10.766	-2.6800347953155255	0.25430334622664313	0.12069	29.830009051067538	-3.0912089671888645	10.766	-2.6800347953155255	0.25430334622664313	0.31669	29.830009051067538	-3.0912089671888645	10.766	-0.931404724423696	0.08150125229290761	-0.3547432665969948	-0.6654805618917082	0.05768599314549463	0.744182738270053	2.8899	0.10556	0.0	0.0	0.0
2021-10-01T23:29:38.000000	-2.731	-0.076781	0.10586	27.428	0.53526	10.503	-2.719829328002737	0.2584274530640628	0.10586	27.28690973429997	-2.8295307773136793	10.503	-2.719829328002737	0.2584274530640628	0.30186	27.28690973429997	-2.8295307773136793	10.503	-0.931404724423696	0.08150125229290761	-0.3547432665969948	-0.6654805618917082	0.05768599314549463	0.744182738270053	2.8899	0.10556	0.0	0.0	0.0
2021-10-01T23:29:38.000000	-2.7707	-0.077554	0.090017	24.425	0.47566	10.232	-2.7593248959515213	0.262524725498619	0.090017	24.299235174493717	-2.5207235806901336	10.232	-2.7593248959515213	0.262524725498619	0.286017	24.299235174493717	-2.5207235806901336	10.232	-0.931404724423696	0.08150125229290761	-0.3547432665969948	-0.6654805618917082	0.05768599314549463	0.744182738270053	2.8899	0.10556	0.0	0.0	0.0
2021-10-01T23:29:38.000000	-2.7968	-0.078062	0.078639	22.059	0.42933	10.048	-2.78529047227346	0.2652185908014097	0.078639	21.945386660701026	-2.27679809408423	10.048	-2.78529047227346	0.2652185908014097	0.274639	21.945386660701026	-2.27679809408423	10.048	-0.931404724423696	0.08150125229290761	-0.3547432665969948	-0.6654805618917082	0.05768599314549463	0.744182738270053	2.8899	0.10556	0.0	0.0	0.0
2021-10-01T23:29:38.000000	-2.8224	-0.078561	0.066289	19.261	0.37493	9.8642	-2.810758713429317	0.2678601232027112	0.066289	19.161804539543816	-1.9879487652396781	9.8642	-2.810758713429317	0.2678601232027112	0.262289	19.161804539543816	-1.9879487652396781	9.8642	-0.931404724423696	0.08150125229290761	-0.3547432665969948	-0.6654805618917082	0.05768599314549463	0.744182738270053	2.8899	0.10556	0.0	0.0	0.0
2021-10-01T23:29:38.000000	-2.8391	-0.078886	0.057276	17.053	0.33213	9.743	-2.8273726977125806	0.26958382597159525	0.057276	16.965197993929067	-1.7598796446590197	9.743	-2.8273726977125806	0.26958382597159525	0.253276	16.965197993929067	-1.7598796446590197	9.743	-0.931404724423696	0.08150125229290761	-0.3547432665969948	-0.6654805618917082	0.05768599314549463	0.744182738270053	2.8899	0.10556	0.0	0.0	0.0
2021-10-01T23:29:38.000000	-2.8553	-0.079201	0.047344	14.451	0.28168	9.6247	-2.8434892242995935	0.2712561883037792	0.047344	14.376622965607364	-1.4911259930572172	9.6247	-2.8434892242995935	0.2712561883037792	0.243344	14.376622965607364	-1.4911259930572172	9.6247	-0.931404724423696	0.08150125229290761	-0.3547432665969948	-0.6654805618917082	0.05768599314549463	0.744182738270053	2.8899	0.10556	0.0	0.0	0.0
2021-10-01T23:29:38.000000	-2.8656	-0.079402	0.039996	12.411	0.2421	9.5489	-2.8537362401915205	0.27231876362374596	0.039996	12.347145051709298	-1.2804462042782543	9.5489	-2.8537362401915205	0.27231876362374596	0.235996	12.347145051709298	-1.2804462042782543	9.5489	-0.931404724423696	0.08150125229290761	-0.3547432665969948	-0.6654805618917082	0.05768599314549463	0.744182738270053	2.8899	0.10556	0.0	0.0	0.0
2021-10-01T23:29:38.000000	-2.8753	-0.07959	0.03182	10.033	0.19587	9.4776	-2.8633861843177764	0.27332072288446185	0.03182	9.9813992134641	-1.034951109163249	9.4776	-2.8633861843177764	0.27332072288446185	0.22782000000000002	9.9813992134641	-1.034951109163249	9.4776	-0.931404724423696	0.08150125229290761	-0.3547432665969948	-0.6654805618917082	0.05768599314549463	0.744182738270053	2.8899	0.10556	0.0	0.0	0.0
2021-10-01T23:29:38.000000	-2.8838	-0.079757	0.022484	7.1929	0.14055	9.4144	-2.8718425975635373	0.2741964877027302	0.022484	7.155921596929355	-0.7418563278021039	9.4144	-2.8718425975635373	0.2741964877027302	0.218484	7.155921596929355	-0.7418563278021039	9.4144	-0.931404724423696	0.08150125229290761	-0.3547432665969948	-0.6654805618917082	0.05768599314549463	0.744182738270053	2.8899	0.10556	0.0	0.0	0.0
2021-10-01T23:29:38.000000	-2.8884	-0.079846	0.01541	4.9694	0.097153	9.3804	-2.87641884077854	0.274671797114738	0.01541	4.943858696572266	-0.5124804910782201	9.3804	-2.87641884077854	0.274671797114738	0.21141000000000001	4.943858696572266	-0.5124804910782201	9.3804	-0.931404724423696	0.08150125229290761	-0.3547432665969948	-0.6654805618917082	0.05768599314549463	0.744182738270053	2.8899	0.10556	0.0	0.0	0.0
2021-10-01T23:29:38.000000	-2.8915	-0.079907	0.0075854	2.4595	0.048102	9.3572	-2.8795029559651275	0.2749911002870676	0.0075854	2.4468610950350684	-0.25362340981814807	9.3572	-2.8795029559651275	0.2749911002870676	0.2035854	2.4468610950350684	-0.25362340981814807	9.3572	-0.931404724423696	0.08150125229290761	-0.3547432665969948	-0.6654805618917082	0.05768599314549463	0.744182738270053	2.8899	0.10556	0.0	0.0	0.0
2021-10-01T23:29:38.000000	-2.8925	-0.079926	-0.00076558	-0.24867	-0.004864	9.3499	-2.8804977488274606	0.2750947736252568	-0.00076558	-0.2473922058530113	0.0256422284363366	9.3499	-2.8804977488274606	0.2750947736252568	0.19523442000000002	-0.2473922058530113	0.0256422284363366	9.3499	-0.931404724423696	0.08150125229290761	-0.3547432665969948	-0.6654805618917082	0.05768599314549463	0.744182738270053	2.8899	0.10556	0.0	0.0	0.0
2021-10-01T23:29:38.000000	-2.8876	-0.079832	-0.01675	-5.3946	-0.10546	9.3859	-2.8756231535248764	0.2745876674864397	-0.01675	-5.366872583020869	0.556335914011406	9.3859	-2.8756231535248764	0.2745876674864397	0.17925000000000002	-5.366872583020869	0.556335914011406	9.3859	-0.931404724423696	0.08150125229290761	-0.3547432665969948	-0.6654805618917082	0.05768599314549463	0.744182738270053	2.8899	0.10556	0.0	0.0	0.0
2021-10-01T23:29:38.000000	-2.8772	-0.079628	-0.029948	-9.4731	-0.18498	9.4633	-2.8652765235635305	0.27351581654392204	-0.029948	-9.424383824494232	0.9771544089914754	9.4633	-2.8652765235635305	0.27351581654392204	0.166052	-9.424383824494232	0.9771544089914754	9.4633	-0.931404724423696	0.08150125229290761	-0.3547432665969948	-0.6654805618917082	0.05768599314549463	0.744182738270053	2.8899	0.10556	0.0	0.0	0.0
2021-10-01T23:29:38.000000	-2.8644	-0.079378	-0.040923	-12.673	-0.2472	9.5579	-2.8525423417205173	0.2721955465756658	-0.040923	-12.607795730321188	1.3074875381795616	9.5579	-2.8525423417205173	0.2721955465756658	0.15507700000000002	-12.607795730321188	1.3074875381795616	9.5579	-0.931404724423696	0.08150125229290761	-0.3547432665969948	-0.6654805618917082	0.05768599314549463	0.744182738270053	2.8899	0.10556	0.0	0.0	0.0
2021-10-01T23:29:38.000000	-2.8505	-0.079107	-0.050471	-15.289	-0.29794	9.6601	-2.838713875475921	0.2707613351818804	-0.050471	-15.21030079943961	1.5776687973610743	9.6601	-2.838713875475921	0.2707613351818804	0.14552900000000002	-15.21030079943961	1.5776687973610743	9.6601	-0.931404724423696	0.08150125229290761	-0.3547432665969948	-0.6654805618917082	0.05768599314549463	0.744182738270053	2.8899	0.10556	0.0	0.0	0.0
2021-10-01T23:29:38.000000	-2.8211	-0.078534	-0.066985	-19.425	-0.37812	9.874	-2.8094652008888943	0.26772763053208015	-0.066985	-19.32495963619895	2.004877750308318	9.874	-2.8094652008888943	0.26772763053208015	0.129015	-19.32495963619895	2.004877750308318	9.874	-0.931404724423696	0.08150125229290761	-0.3547432665969948	-0.6654805618917082	0.05768599314549463	0.744182738270053	2.8899	0.10556	0.0	0.0	0.0
2021-10-01T23:29:38.000000	-2.7906	-0.077941	-0.081432	-22.658	-0.44102	10.092	-2.779122364430454	0.26457899199196155	-0.081432	-22.541305447060772	2.3385917520397443	10.092	-2.779122364430454	0.26457899199196155	0.114568	-22.541305447060772	2.3385917520397443	10.092	-0.931404724423696	0.08150125229290761	-0.3547432665969948	-0.6654805618917082	0.05768599314549463	0.744182738270053	2.8899	0.10556	0.0	0.0	0.0
2021-10-01T23:29:38.000000	-2.7595	-0.077336	-0.094625	-25.331	-0.49352	10.309	-2.748182578736512	0.26136874492780293	-0.094625	-25.200596662256714	2.61401049283581	10.309	-2.748182578736512	0.26136874492780293	0.101375	-25.200596662256714	2.61401049283581	10.309	-0.931404724423696	0.08150125229290761	-0.3547432665969948	-0.6654805618917082	0.05768599314549463	0.744182738270053	2.8899	0.10556	0.0	0.0	0.0
2021-10-01T23:29:38.000000	-2.7281	-0.076724	-0.10697	-27.627	-0.53926	10.523	-2.7169441958946496	0.25812868606641337	-0.10697	-27.48490034801129	2.8499444218245196	10.523	-2.7169441958946496	0.25812868606641337	0.08903000000000001	-27.48490034801129	2.8499444218245196	10.523	-0.931404724423696	0.08150125229290761	-0.3547432665969948	-0.6654805618917082	0.05768599314549463	0.744182738270053	2.8899	0.10556	0.0	0.0	0.0
2021-10-01T23:29:38.000000	-2.6965	-0.076105	-0.11871	-29.654	-0.58039	10.731	-2.68550646238378	0.25487106842471113	-0.11871	-29.50166614141305	3.057492997980976	10.731	-2.68550646238378	0.25487106842471113	0.07729000000000001	-29.50166614141305	3.057492997980976	10.731	-0.931404724423696	0.08150125229290761	-0.3547432665969948	-0.6654805618917082	0.05768599314549463	0.744182738270053	2.8899	0.10556	0.0	0.0	0.0
2021-10-01T23:29:38.000000	-2.6647	-0.075482	-0.12997	-31.484	-0.61827	10.931	-2.65386974579441	0.2515929146083289	-0.12997	-31.322518148308617	3.2441286413731185	10.931	-2.65386974579441	0.2515929146083289	0.06603	-31.322518148308617	3.2441286413731185	10.931	-0.931404724423696	0.08150125229290761	-0.3547432665969948	-0.6654805618917082	0.05768599314549463	0.744182738270053	2.8899	0.10556	0.0	0.0	0.0
2021-10-01T23:29:38.000000	-2.6327	-0.074854	-0.14087	-33.162	-0.65381	11.122	-2.6220339235963697	0.2482952170820557	-0.14087	-32.992228786662274	3.414462066656059	11.122	-2.6220339235963697	0.2482952170820557	0.05513000000000001	-32.992228786662274	3.414462066656059	11.122	-0.931404724423696	0.08150125229290761	-0.3547432665969948	-0.6654805618917082	0.05768599314549463	0.744182738270053	2.8899	0.10556	0.0	0.0	0.0
2021-10-01T23:29:38.000000	-2.6007	-0.07422	-0.15145	-34.723	-0.68767	11.304	-2.5901973662173146	0.2450034743445173	-0.15145	-34.54561519400483	3.5721268029903683	11.304	-2.5901973662173146	0.2450034743445173	0.044550000000000006	-34.54561519400483	3.5721268029903683	11.304	-0.931404724423696	0.08150125229290761	-0.3547432665969948	-0.6654805618917082	0.05768599314549463	0.744182738270053	2.8899	0.10556	0.0	0.0	0.0
2021-10-01T23:29:38.000000	-2.5686	-0.073583	-0.16177	-36.192	-0.72028	11.474	-2.55826119476884	0.24170245598442797	-0.16177	-36.007541678037015	3.7197593447462873	11.474	-2.55826119476884	0.24170245598442797	0.03423000000000001	-36.007541678037015	3.7197593447462873	11.474	-0.931404724423696	0.08150125229290761	-0.3547432665969948	-0.6654805618917082	0.05768599314549463	0.744182738270053	2.8899	0.10556	0.0	0.0	0.0
2021-10-01T23:29:38.000000	-2.5364	-0.07294	-0.17186	-37.586	-0.752	11.633	-2.5262250416604393	0.2383951393961551	-0.17186	-37.39492425103473	3.8590854174758347	11.633	-2.5262250416604393	0.2383951393961551	0.024139999999999995	-37.39492425103473	3.8590854174758347	11.633	-0.931404724423696	0.08150125229290761	-0.3547432665969948	-0.6654805618917082	0.05768599314549463	0.744182738270053	2.8899	0.10556	0.0	0.0	0.0
2021-10-01T23:29:38.000000	-2.5041	-0.072293	-0.18173	-38.92	-0.78305	11.781	-2.4940891519524495	0.23507953965012043	-0.18173	-38.72267684147198	3.9917246314631423	11.781	-2.4940891519524495	0.23507953965012043	0.014270000000000005	-38.72267684147198	3.9917246314631423	11.781	-0.931404724423696	0.08150125229290761	-0.3547432665969948	-0.6654805618917082	0.05768599314549463	0.744182738270053	2.8899	0.10556	0.0	0.0	0.0
2021-10-01T23:29:38.000000	-2.4718	-0.071641	-0.19141	-40.204	-0.81364	11.918	-2.4619526495936133	0.23176890222803137	-0.19141	-40.00074982857548	4.11869387079432	11.918	-2.4619526495936133	0.23176890222803137	0.004590000000000011	-40.00074982857548	4.11869387079432	11.918	-0.931404724423696	0.08150125229290761	-0.3547432665969948	-0.6654805618917082	0.05768599314549463	0.744182738270053	2.8899	0.10556	0.0	0.0	0.0
2021-10-01T23:29:38.000000	-2.4394	-0.070983	-0.20092	-41.448	-0.84392	12.043	-2.4297161655748503	0.22845196657775874	-0.20092	-41.2390862397618	4.241069567442826	12.043	-2.4297161655748503	0.22845196657775874	-0.00491999999999998	-41.2390862397618	4.241069567442826	12.043	-0.931404724423696	0.08150125229290761	-0.3547432665969948	-0.6654805618917082	0.05768599314549463	0.744182738270053	2.8899	0.10556	0.0	0.0	0.0
2021-10-01T23:29:38.000000	-2.407	-0.070321	-0.21025	-42.658	-0.87401	12.16	-2.3974791914354108	0.22513900078664267	-0.21025	-42.44365556738593	4.359467806649059	12.16	-2.3974791914354108	0.22513900078664267	-0.014249999999999985	-42.44365556738593	4.359467806649059	12.16	-0.931404724423696	0.08150125229290761	-0.3547432665969948	-0.6654805618917082	0.05768599314549463	0.744182738270053	2.8899	0.10556	0.0	0.0	0.0
2021-10-01T23:29:38.000000	-2.3745	-0.069654	-0.21942	-43.841	-0.90401	12.267	-2.365142358166213	0.22181874430255383	-0.21942	-43.62141731798864	4.474647053118385	12.267	-2.365142358166213	0.22181874430255383	-0.023419999999999996	-43.62141731798864	4.474647053118385	12.267	-0.931404724423696	0.08150125229290761	-0.3547432665969948	-0.6654805618917082	0.05768599314549463	0.744182738270053	2.8899	0.10556	0.0	0.0	0.0
2021-10-01T23:29:38.000000	-2.342	-0.068981	-0.22843	-45.002	-0.93402	12.368	-2.3328047897160014	0.21850444260719978	-0.22843	-44.77734606853243	4.587120711217807	12.368	-2.3328047897160014	0.21850444260719978	-0.03242999999999999	-44.77734606853243	4.587120711217807	12.368	-0.931404724423696	0.08150125229290761	-0.3547432665969948	-0.6654805618917082	0.05768599314549463	0.744182738270053	2.8899	0.10556	0.0	0.0	0.0
2021-10-01T23:29:38.000000	-2.3094	-0.068303	-0.2373	-46.145	-0.96412	12.463	-2.3003673621360314	0.21518285021887307	-0.2373	-45.91542148058732	4.697299504440922	12.463	-2.3003673621360314	0.21518285021887307	-0.0413	-45.91542148058732	4.697299504440922	12.463	-0.931404724423696	0.08150125229290761	-0.3547432665969948	-0.6654805618917082	0.05768599314549463	0.744182738270053	2.8899	0.10556	0.0	0.0	0.0
2021-10-01T23:29:38.000000	-2.2768	-0.06762	-0.24603	-47.276	-0.99442	12.554	-2.267929321905215	0.21186622015449194	-0.24603	-47.041611821206615	4.805809442676023	12.554	-2.267929321905215	0.21186622015449194	-0.05002999999999999	-47.041611821206615	4.805809442676023	12.554	-0.931404724423696	0.08150125229290761	-0.3547432665969948	-0.6654805618917082	0.05768599314549463	0.744182738270053	2.8899	0.10556	0.0	0.0	0.0
2021-10-01T23:29:38.000000	-2.2442	-0.066931	-0.25463	-48.398	-1.025	12.643	-2.235490546493384	0.20855554487884553	-0.25463	-48.15890428717122	4.912938719247529	12.643	-2.235490546493384	0.20855554487884553	-0.058630000000000015	-48.15890428717122	4.912938719247529	12.643	-0.931404724423696	0.08150125229290761	-0.3547432665969948	-0.6654805618917082	0.05768599314549463	0.744182738270053	2.8899	0.10556	0.0	0.0	0.0
2021-10-01T23:29:38.000000	-2.2115	-0.066237	-0.26309	-49.515	-1.0559	12.732	-2.202951911951795	0.20523757891022643	-0.26309	-49.27127363884437	5.019137756240605	12.732	-2.202951911951795	0.20523757891022643	-0.06708999999999998	-49.27127363884437	5.019137756240605	12.732	-0.931404724423696	0.08150125229290761	-0.3547432665969948	-0.6654805618917082	0.05768599314549463	0.744182738270053	2.8899	0.10556	0.0	0.0	0.0
2021-10-01T23:29:38.000000	-2.1788	-0.065537	-0.27144	-50.632	-1.0873	12.822	-2.1704125422291907	0.20192556773034206	-0.27144	-50.383704255602105	5.124840560839121	12.822	-2.1704125422291907	0.20192556773034206	-0.07544000000000001	-50.383704255602105	5.124840560839121	12.822	-0.931404724423696	0.08150125229290761	-0.3547432665969948	-0.6654805618917082	0.05768599314549463	0.744182738270053	2.8899	0.10556	0.0	0.0	0.0
2021-10-01T23:29:38.000000	-2.1461	-0.064832	-0.27966	-51.752	-1.1193	12.915	-2.137872559855741	0.19861851887440335	-0.27966	-51.49918578482871	5.230315477071714	12.915	-2.137872559855741	0.19861851887440335	-0.08366000000000001	-51.49918578482871	5.230315477071714	12.915	-0.931404724423696	0.08150125229290761	-0.3547432665969948	-0.6654805618917082	0.05768599314549463	0.744182738270053	2.8899	0.10556	0.0	0.0	0.0
2021-10-01T23:29:38.000000	-2.1134	-0.064121	-0.28778	-52.878	-1.1519	13.011	-2.1053318423012755	0.1953174248071992	-0.28778	-52.62069562089154	5.33593009544593	13.011	-2.1053318423012755	0.1953174248071992	-0.09177999999999997	-52.62069562089154	5.33593009544593	13.011	-0.931404724423696	0.08150125229290761	-0.3547432665969948	-0.6654805618917082	0.05768599314549463	0.744182738270053	2.8899	0.10556	0.0	0.0	0.0
2021-10-01T23:29:38.000000	-2.0806	-0.063404	-0.29579	-54.016	-1.1853	13.113	-2.072691143086884	0.19201003251181165	-0.29579	-53.75421305855913	5.442221104019041	13.113	-2.072691143086884	0.19201003251181165	-0.09978999999999999	-53.75421305855913	5.442221104019041	13.113	-0.931404724423696	0.08150125229290761	-0.3547432665969948	-0.6654805618917082	0.05768599314549463	0.744182738270053	2.8899	0.10556	0.0	0.0	0.0
2021-10-01T23:29:38.000000	-2.0478	-0.062682	-0.3037	-55.166	-1.2196	13.221	-2.0400498312216455	0.1887076025403696	-0.3037	-54.899750350848414	5.549089256312136	13.221	-2.0400498312216455	0.1887076025403696	-0.10770000000000002	-54.899750350848414	5.549089256312136	13.221	-0.931404724423696	0.08150125229290761	-0.3547432665969948	-0.6654805618917082	0.05768599314549463	0.744182738270053	2.8899	0.10556	0.0	0.0	0.0
2021-10-01T23:29:38.000000	-2.015	-0.061953	-0.31152	-56.334	-1.2548	13.339	-2.0074076616452237	0.18541211982245148	-0.31152	-56.0632622864941	5.65726973334031	13.339	-2.0074076616452237	0.18541211982245148	-0.11552000000000001	-56.0632622864941	5.65726973334031	13.339	-0.931404724423696	0.08150125229290761	-0.3547432665969948	-0.6654805618917082	0.05768599314549463	0.744182738270053	2.8899	0.10556	0.0	0.0	0.0
2021-10-01T23:29:38.000000	-1.9821	-0.061219	-0.31925	-57.521	-1.2911	13.467	-1.9746656329390435	0.18210934641156065	-0.31925	-57.24576583631913	5.766686572314919	13.467	-1.9746656329390435	0.18210934641156065	-0.12324999999999997	-57.24576583631913	5.766686572314919	13.467	-0.931404724423696	0.08150125229290761	-0.3547432665969948	-0.6654805618917082	0.05768599314549463	0.744182738270053	2.8899	0.10556	0.0	0.0	0.0
2021-10-01T23:29:38.000000	-1.9493	-0.060478	-0.3269	-58.73	-1.3286	13.609	-1.9420219930005913	0.1788257732711119	-0.3269	-58.45025064770779	5.8776081172646	13.609	-1.9420219930005913	0.1788257732711119	-0.13090000000000002	-58.45025064770779	5.8776081172646	13.609	-0.931404724423696	0.08150125229290761	-0.3547432665969948	-0.6654805618917082	0.05768599314549463	0.744182738270053	2.8899	0.10556	0.0	0.0	0.0
2021-10-01T23:29:38.000000	-1.9164	-0.059732	-0.33449	-59.964	-1.3674	13.769	-1.9092784939323812	0.17553490943769048	-0.33449	-59.67970636804435	5.990302712217991	13.769	-1.9092784939323812	0.17553490943769048	-0.13849	-59.67970636804435	5.990302712217991	13.769	-0.931404724423696	0.08150125229290761	-0.3547432665969948	-0.6654805618917082	0.05768599314549463	0.744182738270053	2.8899	0.10556	0.0	0.0	0.0
2021-10-01T23:29:38.000000	-1.8835	-0.058978	-0.34201	-61.227	-1.4076	13.951	-1.8765340146228175	0.172251985322582	-0.34201	-60.9381151095022	6.105161231372907	13.951	-1.8765340146228175	0.172251985322582	-0.14600999999999997	-60.9381151095022	6.105161231372907	13.951	-0.931404724423696	0.08150125229290761	-0.3547432665969948	-0.6654805618917082	0.05768599314549463	0.744182738270053	2.8899	0.10556	0.0	0.0	0.0
2021-10-01T23:29:38.000000	-1.8506	-0.058219	-0.34948	-62.523	-1.4494	14.163	-1.843788922662408	0.16897402353141913	-0.34948	-62.22947123727167	6.222475302448257	14.163	-1.843788922662408	0.16897402353141913	-0.15348	-62.22947123727167	6.222475302448257	14.163	-0.931404724423696	0.08150125229290761	-0.3547432665969948	-0.6654805618917082	0.05768599314549463	0.744182738270053	2.8899	0.10556	0.0	0.0	0.0
2021-10-01T23:29:38.000000	-1.8177	-0.057453	-0.35692	-63.856	-1.4931	14.413	-1.8110429729908142	0.16570300899378013	-0.35692	-63.557781369559954	6.342437306684032	14.413	-1.8110429729908142	0.16570300899378013	-0.16092	-63.557781369559954	6.342437306684032	14.413	-0.931404724423696	0.08150125229290761	-0.3547432665969948	-0.6654805618917082	0.05768599314549463	0.744182738270053	2.8899	0.10556	0.0	0.0	0.0
2021-10-01T23:29:38.000000	-1.7848	-0.05668	-0.36435	-65.234	-1.5387	14.709	-1.778296165608036	0.16243894170966489	-0.36435	-64.93098522468001	6.4660274854336945	14.709	-1.778296165608036	0.16243894170966489	-0.16835	-64.93098522468001	6.4660274854336945	14.709	-0.931404724423696	0.08150125229290761	-0.3547432665969948	-0.6654805618917082	0.05768599314549463	0.744182738270053	2.8899	0.10556	0.0	0.0	0.0
2021-10-01T23:29:38.000000	-1.7518	-0.0559	-0.37178	-66.666	-1.5868	15.063	-1.745449254035162	0.1591695686621553	-0.37178	-66.35808850383545	6.593753131346415	15.063	-1.745449254035162	0.1591695686621553	-0.17578	-66.35808850383545	6.593753131346415	15.063	-0.931404724423696	0.08150125229290761	-0.3547432665969948	-0.6654805618917082	0.05768599314549463	0.744182738270053	2.8899	0.10556	0.0	0.0	0.0
2021-10-01T23:29:38.000000	-1.7189	-0.055113	-0.37923	-68.164	-1.6377	15.486	-1.7127007312300153	0.1559193958850877	-0.37923	-67.85103754354641	6.726786867015647	15.486	-1.7127007312300153	0.1559193958850877	-0.18323	-67.85103754354641	6.726786867015647	15.486	-0.931404724423696	0.08150125229290761	-0.3547432665969948	-0.6654805618917082	0.05768599314549463	0.744182738270053	2.8899	0.10556	0.0	0.0	0.0
2021-10-01T23:29:38.000000	-1.686	-0.054319	-0.38673	-69.743	-1.692	15.991	-1.6799513507136843	0.152676170361544	-0.38673	-69.4247928337512	6.866371166105658	15.991	-1.6799513507136843	0.152676170361544	-0.19073	-69.4247928337512	6.866371166105658	15.991	-0.931404724423696	0.08150125229290761	-0.3547432665969948	-0.6654805618917082	0.05768599314549463	0.744182738270053	2.8899	0.10556	0.0	0.0	0.0
2021-10-01T23:29:38.000000	-1.6532	-0.053517	-0.39432	-71.423	-1.7503	16.59	-1.6473002364349119	0.14945313757323148	-0.39432	-71.09927718833369	7.014361153126628	16.59	-1.6473002364349119	0.14945313757323148	-0.19832	-71.09927718833369	7.014361153126628	16.59	-0.931404724423696	0.08150125229290761	-0.3547432665969948	-0.6654805618917082	0.05768599314549463	0.744182738270053	2.8899	0.10556	0.0	0.0	0.0
2021-10-01T23:29:38.000000	-1.6203	-0.052708	-0.40201	-73.228	-1.8134	17.295	-1.6145490179660433	0.14622479902152452	-0.40201	-72.89840778636807	7.172903580307636	17.295	-1.6145490179660433	0.14622479902152452	-0.20600999999999997	-72.89840778636807	7.172903580307636	17.295	-0.931404724423696	0.08150125229290761	-0.3547432665969948	-0.6654805618917082	0.05768599314549463	0.744182738270053	2.8899	0.10556	0.0	0.0	0.0
2021-10-01T23:29:38.000000	-1.5875	-0.051891	-0.40984	-75.189	-1.8825	18.116	-1.581896065734733	0.1430166532050488	-0.40984	-74.85309807252004	7.344605925146402	18.116	-1.581896065734733	0.1430166532050488	-0.21383999999999997	-74.85309807252004	7.344605925146402	18.116	-0.931404724423696	0.08150125229290761	-0.3547432665969948	-0.6654805618917082	0.05768599314549463	0.744182738270053	2.8899	0.10556	0.0	0.0	0.0
2021-10-01T23:29:38.000000	-1.5547	-0.051065	-0.41783	-77.339	-1.9585	19.058	-1.5492420107319	0.13981743957167514	-0.41783	-76.99620966198277	7.5326184649157435	19.058	-1.5492420107319	0.13981743957167514	-0.22182999999999997	-76.99620966198277	7.5326184649157435	19.058	-0.931404724423696	0.08150125229290761	-0.3547432665969948	-0.6654805618917082	0.05768599314549463	0.744182738270053	2.8899	0.10556	0.0	0.0	0.0
2021-10-01T23:29:38.000000	-1.522	-0.050231	-0.42599	-79.719	-2.0429	20.123	-1.5166862219666257	0.13663841867353263	-0.42599	-79.3686174063639	7.7404762393684585	20.123	-1.5166862219666257	0.13663841867353263	-0.22998999999999997	-79.3686174063639	7.7404762393684585	20.123	-0.931404724423696	0.08150125229290761	-0.3547432665969948	-0.6654805618917082	0.05768599314549463	0.744182738270053	2.8899	0.10556	0.0	0.0	0.0
2021-10-01T23:29:38.000000	-1.4893	-0.049389	-0.43434	-82.373	-2.1372	21.306	-1.4841294529599978	0.13346733749370313	-0.43434	-82.01417355163844	7.972081878764904	21.306	-1.4841294529599978	0.13346733749370313	-0.23834	-82.01417355163844	7.972081878764904	21.306	-0.931404724423696	0.08150125229290761	-0.3547432665969948	-0.6654805618917082	0.05768599314549463	0.744182738270053	2.8899	0.10556	0.0	0.0	0.0
2021-10-01T23:29:38.000000	-1.4566	-0.048536	-0.44289	-85.35	-2.243	22.595	-1.4515713361215086	0.13030717342655385	-0.44289	-84.98170492074382	8.231851417732425	22.595	-1.4515713361215086	0.13030717342655385	-0.24689	-84.98170492074382	8.231851417732425	22.595	-0.931404724423696	0.08150125229290761	-0.3547432665969948	-0.6654805618917082	0.05768599314549463	0.744182738270053	2.8899	0.10556	0.0	0.0	0.0
2021-10-01T23:29:38.000000	-1.424	-0.047674	-0.45161	-88.699	-2.362	23.97	-1.4191113629904089	0.12716819455942496	-0.45161	-88.32005058963455	8.52410164441947	23.97	-1.4191113629904089	0.12716819455942496	-0.25561	-88.32005058963455	8.52410164441947	23.97	-0.931404724423696	0.08150125229290761	-0.3547432665969948	-0.6654805618917082	0.05768599314549463	0.744182738270053	2.8899	0.10556	0.0	0.0	0.0
2021-10-01T23:29:38.000000	-1.4023	-0.047094	-0.45751	-91.165	-2.4496	24.922	-1.397503809568411	0.12508491946585376	-0.45751	-90.77820240242126	8.739321126096701	24.922	-1.397503809568411	0.12508491946585376	-0.26150999999999996	-90.77820240242126	8.739321126096701	24.922	-0.931404724423696	0.08150125229290761	-0.3547432665969948	-0.6654805618917082	0.05768599314549463	0.744182738270053	2.8899	0.10556	0.0	0.0	0.0
2021-10-01T23:29:38.000000	-1.3879	-0.046704	-0.46147	-92.921	-2.512	25.566	-1.3831645298391226	0.12370754629738215	-0.46147	-92.5286164546704	8.892554300340151	25.566	-1.3831645298391226	0.12370754629738215	-0.26547	-92.5286164546704	8.892554300340151	25.566	-0.931404724423696	0.08150125229290761	-0.3547432665969948	-0.6654805618917082	0.05768599314549463	0.744182738270053	2.8899	0.10556	0.0	0.0	0.0
2021-10-01T23:29:38.000000	-1.3782	-0.046443	-0.46413	-94.145	-2.5554	25.998	-1.3735056410105162	0.12277803696627199	-0.46413	-93.74871116589401	8.999458255571772	25.998	-1.3735056410105162	0.12277803696627199	-0.26813	-93.74871116589401	8.999458255571772	25.998	-0.931404724423696	0.08150125229290761	-0.3547432665969948	-0.6654805618917082	0.05768599314549463	0.744182738270053	2.8899	0.10556	0.0	0.0	1.0
2021-10-01T23:29:38.000000	-1.3371	-0.045316	-0.47555	-99.881	-2.7592	27.841	-1.3325772466770753	0.11886055483020831	-0.47555	-99.46646084475735	9.500026981980163	27.841	-1.3325772466770753	0.11886055483020831	-0.27954999999999997	-99.46646084475735	9.500026981980163	27.841	-0.931404724423696	0.08150125229290761	-0.3547432665969948	-0.6654805618917082	0.05768599314549463	0.744182738270053	2.8899	0.10556	0.0	0.0	1.4816e-308
2021-10-01T23:29:38.000000	-1.296	-0.04417	-0.48702	-106.52	-2.9954	29.614	-1.2916465242704203	0.11496192952513792	-0.48702	-106.08437620567626	10.079084591992897	29.614	-1.2916465242704203	0.11496192952513792	-0.29102	-106.08437620567626	10.079084591992897	29.614	-0.931404724423696	0.08150125229290761	-0.3547432665969948	-0.6654805618917082	0.05768599314549463	0.744182738270053	2.8899	0.10556	0.0	0.0	0.0
2021-10-01T23:29:38.000000	-1.2548	-0.043002	-0.49838	-114.18	-3.2681	31.222	-1.250613859721131	0.11107288542850988	-0.49838	-113.72007046746036	10.747020539938127	31.222	-1.250613859721131	0.11107288542850988	-0.30238	-113.72007046746036	10.747020539938127	31.222	-0.931404724423696	0.08150125229290761	-0.3547432665969948	-0.6654805618917082	0.05768599314549463	0.744182738270053	2.8899	0.10556	0.0	0.0	0.0
2021-10-01T23:29:38.000000	-1.2136	-0.041811	-0.50949	-122.97	-3.5817	32.558	-1.209578376977951	0.10720666802203158	-0.50949	-122.48226142486796	11.512823769184617	32.558	-1.209578376977951	0.10720666802203158	-0.31349	-122.48226142486796	11.512823769184617	32.558	-0.931404724423696	0.08150125229290761	-0.3547432665969948	-0.6654805618917082	0.05768599314549463	0.744182738270053	2.8899	0.10556	0.0	0.0	0.0
2021-10-01T23:29:38.000000	-1.1722	-0.040597	-0.52018	-133.01	-3.9413	33.509	-1.1683415830830555	0.1033387712718665	-0.52018	-132.49066975645613	12.386136329609766	33.509	-1.1683415830830555	0.1033387712718665	-0.32417999999999997	-132.49066975645613	12.386136329609766	33.509	-0.931404724423696	0.08150125229290761	-0.3547432665969948	-0.6654805618917082	0.05768599314549463	0.744182738270053	2.8899	0.10556	0.0	0.0	0.0
2021-10-01T23:29:38.000000	-1.1308	-0.039358	-0.53029	-144.46	-4.3525	33.95	-1.1271017259339309	0.0994956861414294	-0.53029	-143.90477599743127	13.381005245463705	33.95	-1.1271017259339309	0.0994956861414294	-0.33429000000000003	-143.90477599743127	13.381005245463705	33.95	-0.931404724423696	0.08150125229290761	-0.3547432665969948	-0.6654805618917082	0.05768599314549463	0.744182738270053	2.8899	0.10556	0.0	0.0	0.0
2021-10-01T23:29:38.000000	-1.0891	-0.038092	-0.53966	-157.48	-4.8219	33.739	-1.0855608210335028	0.09564263850954371	-0.53966	-156.8841832131689	14.510485076207447	33.739	-1.0855608210335028	0.09564263850954371	-0.34366	-156.8841832131689	14.510485076207447	33.739	-0.931404724423696	0.08150125229290761	-0.3547432665969948	-0.6654805618917082	0.05768599314549463	0.744182738270053	2.8899	0.10556	0.0	0.0	0.0
2021-10-01T23:29:38.000000	-1.0473	-0.036801	-0.54813	-172.28	-5.3572	32.713	-1.0439176063999331	0.0918021494804678	-0.54813	-171.63825249168676	15.79266517849311	32.713	-1.0439176063999331	0.0918021494804678	-0.35213	-171.63825249168676	15.79266517849311	32.713	-0.931404724423696	0.08150125229290761	-0.3547432665969948	-0.6654805618917082	0.05768599314549463	0.744182738270053	2.8899	0.10556	0.0	0.0	0.0
2021-10-01T23:29:38.000000	-1.0052	-0.035484	-0.55554	-189.08	-5.9679	30.682	-1.0019734665452293	0.08795070548515418	-0.55554	-188.386490123198	17.245073774044208	30.682	-1.0019734665452293	0.08795070548515418	-0.35954	-188.386490123198	17.245073774044208	30.682	-0.931404724423696	0.08150125229290761	-0.3547432665969948	-0.6654805618917082	0.05768599314549463	0.744182738270053	2.8899	0.10556	0.0	0.0	0.0
2021-10-01T23:29:38.000000	-0.96298	-0.034141	-0.56176	-208.19	-6.665	27.413	-0.9599070451314323	0.08411036195405576	-0.56176	-207.43790802419042	18.894778102627008	27.413	-0.9599070451314323	0.08411036195405576	-0.36576000000000003	-207.43790802419042	18.894778102627008	27.413	-0.931404724423696	0.08150125229290761	-0.3547432665969948	-0.6654805618917082	0.05768599314549463	0.744182738270053	2.8899	0.10556	0.0	0.0	0.0
2021-10-01T23:29:38.000000	-0.92057	-0.032774	-0.56665	-229.97	-7.4624	22.623	-0.9176491146836425	0.08027055684575152	-0.56665	-229.15149668809835	20.772093764578464	22.623	-0.9176491146836425	0.08027055684575152	-0.37065	-229.15149668809835	20.772093764578464	22.623	-0.931404724423696	0.08150125229290761	-0.3547432665969948	-0.6654805618917082	0.05768599314549463	0.744182738270053	2.8899	0.10556	0.0	0.0	0.0
2021-10-01T23:29:38.000000	-0.87802	-0.031384	-0.57008	-254.85	-8.3768	15.957	-0.875249420971485	0.07643642420391143	-0.57008	-253.95606222806813	22.91313457066876	15.957	-0.875249420971485	0.07643642420391143	-0.37408	-253.95606222806813	22.91313457066876	15.957	-0.931404724423696	0.08150125229290761	-0.3547432665969948	-0.6654805618917082	0.05768599314549463	0.744182738270053	2.8899	0.10556	0.0	0.0	0.0
2021-10-01T23:29:38.000000	-0.83537	-0.029974	-0.57195	-283.39	-9.4286	6.9681	-0.8327480301770318	0.07260988784093549	-0.57195	-282.4098845414575	25.366271133942075	6.9681	-0.8327480301770318	0.07260988784093549	-0.37594999999999995	-282.4098845414575	25.366271133942075	6.9681	-0.931404724423696	0.08150125229290761	-0.3547432665969948	-0.6654805618917082	0.05768599314549463	0.744182738270053	2.8899	0.10556	0.0	0.0	0.0
2021-10-01T23:29:38.000000	-0.79269	-0.028545	-0.57215	-316.26	-10.644	-4.9132	-0.7902145373656907	0.06879853240387732	-0.57215	-315.1811253274083	28.187596090275765	-4.9132	-0.7902145373656907	0.06879853240387732	-0.37615000000000004	-315.1811253274083	28.187596090275765	-4.9132	-0.931404724423696	0.08150125229290761	-0.3547432665969948	-0.6654805618917082	0.05768599314549463	0.744182738270053	2.8899	0.10556	0.0	0.0	0.0
