# Supplementary material for: Direct evidence of substorm-related impulsive injections of electrons at Mercury
Source: Nat Commun. 2023 Jul 18;14:4019. doi: 10.1038/s41467-023-39565-4 (PMC10354196; doi:10.1038/s41467-023-39565-4)
Supplement: Supplementary file 3 — SourceDatafile [file 41467_2023_39565_MOESM3_ESM.zip › SourceDataFile/FieldLinetracing/Final_KT17tracing_000844.txt]

2021-10-01T23:29:04.000000	-0.64544	0.013329	0.55788	479.22	-9.4715	-80.748	-0.6389432688636381	0.09231443557130581	0.55788	474.4484317439755	-68.11903792576797	-80.748	-0.6389432688636381	0.09231443557130581	0.7538800000000001	474.4484317439755	-68.11903792576797	-80.748	-0.9259538532660624	0.13331896341128388	-0.3533206979737704	-0.6620603487005594	0.0956774071850746	0.7433181878797499	2.8787	23.94	0.0	0.0	0.0
2021-10-01T23:29:04.000000	-0.6877	0.014161	0.56401	422.94	-8.2833	-51.468	-0.6807828857510276	0.09831829122550437	0.56401	418.7381037594066	-60.04379334174691	-51.468	-0.6807828857510276	0.09831829122550437	0.7600100000000001	418.7381037594066	-60.04379334174691	-51.468	-0.9259538532660624	0.13331896341128388	-0.3533206979737704	-0.6620603487005594	0.0956774071850746	0.7433181878797499	2.8787	23.94	0.0	0.0	0.0
2021-10-01T23:29:04.000000	-0.7302	0.014989	0.56822	375.08	-7.2744	-28.786	-0.7228611843084826	0.10434758426115025	0.56822	371.3623596398814	-53.17820171893136	-28.786	-0.7228611843084826	0.10434758426115025	0.7642199999999999	371.3623596398814	-53.17820171893136	-28.786	-0.9259538532660624	0.13331896341128388	-0.3533206979737704	-0.6620603487005594	0.0956774071850746	0.7433181878797499	2.8787	23.94	0.0	0.0	0.0
2021-10-01T23:29:04.000000	-0.77284	0.015812	0.57056	334.09	-6.4122	-11.253	-0.7650790405872601	0.11038906919653607	0.57056	330.7868734457815	-47.29998694296318	-11.253	-0.7650790405872601	0.11038906919653607	0.7665599999999999	330.7868734457815	-47.29998694296318	-11.253	-0.9259538532660624	0.13331896341128388	-0.3533206979737704	-0.6620603487005594	0.0956774071850746	0.7433181878797499	2.8787	23.94	0.0	0.0	0.0
2021-10-01T23:29:04.000000	-0.81554	0.016627	0.57112	298.78	-5.671	2.2242	-0.8073574249947381	0.11642996622375991	0.57112	295.8337611034039	-42.23783176743488	2.2242	-0.8073574249947381	0.11642996622375991	0.76712	295.8337611034039	-42.23783176743488	2.2242	-0.9259538532660624	0.13331896341128388	-0.3533206979737704	-0.6620603487005594	0.0956774071850746	0.7433181878797499	2.8787	23.94	0.0	0.0	0.0
2021-10-01T23:29:04.000000	-0.85822	0.017432	0.56996	268.2	-5.0308	12.481	-0.8496171854081255	0.1224584879997089	0.56996	265.56263166646954	-37.85548323584072	12.481	-0.8496171854081255	0.1224584879997089	0.76596	265.56263166646954	-37.85548323584072	12.481	-0.9259538532660624	0.13331896341128388	-0.3533206979737704	-0.6620603487005594	0.0956774071850746	0.7433181878797499	2.8787	23.94	0.0	0.0	0.0
2021-10-01T23:29:04.000000	-0.90084	0.018227	0.56718	241.58	-4.4753	20.16	-0.8918186232358576	0.12846973331761574	0.56718	239.21128448911486	-34.04241594184756	20.16	-0.8918186232358576	0.12846973331761574	0.76318	239.21128448911486	-34.04241594184756	20.16	-0.9259538532660624	0.13331896341128388	-0.3533206979737704	-0.6620603487005594	0.0956774071850746	0.7433181878797499	2.8787	23.94	0.0	0.0	0.0
2021-10-01T23:29:04.000000	-0.94333	0.019009	0.56289	218.33	-3.9917	25.764	-0.9338926335332037	0.13445214767127034	0.56289	216.19573373192543	-30.713633536336996	25.764	-0.9338926335332037	0.13445214767127034	0.7588900000000001	216.19573373192543	-30.713633536336996	25.764	-0.9259538532660624	0.13331896341128388	-0.3533206979737704	-0.6620603487005594	0.0956774071850746	0.7433181878797499	2.8787	23.94	0.0	0.0	0.0
2021-10-01T23:29:04.000000	-0.98566	0.019777	0.55721	197.95	-3.5693	29.687	-0.9758095648866594	0.1404010626908081	0.55721	196.0210580731522	-27.797251561474223	29.687	-0.9758095648866594	0.1404010626908081	0.7532099999999999	196.0210580731522	-27.797251561474223	29.687	-0.9259538532660624	0.13331896341128388	-0.3533206979737704	-0.6620603487005594	0.0956774071850746	0.7433181878797499	2.8787	23.94	0.0	0.0	0.0
2021-10-01T23:29:04.000000	-1.0278	0.020531	0.55027	180.04	-3.1996	32.245	-1.0175396433525514	0.14631280247115352	0.55027	178.29131310358588	-25.235821998878748	32.245	-1.0175396433525514	0.14631280247115352	0.74627	178.29131310358588	-25.235821998878748	32.245	-0.9259538532660624	0.13331896341128388	-0.3533206979737704	-0.6620603487005594	0.0956774071850746	0.7433181878797499	2.8787	23.94	0.0	0.0	0.0
2021-10-01T23:29:04.000000	-1.0697	0.021271	0.5422	164.29	-2.8757	33.692	-1.0590332456914233	0.15218124050384746	0.5422	162.69968019676708	-22.98451248905907	33.692	-1.0590332456914233	0.15218124050384746	0.7382	162.69968019676708	-22.98451248905907	33.692	-0.9259538532660624	0.13331896341128388	-0.3533206979737704	-0.6620603487005594	0.0956774071850746	0.7433181878797499	2.8787	23.94	0.0	0.0	0.0
2021-10-01T23:29:04.000000	-1.1115	0.021996	0.53316	150.42	-2.5916	34.239	-1.1004294395039207	0.15802253854778636	0.53316	148.96900439275765	-21.00305979590939	34.239	-1.1004294395039207	0.15802253854778636	0.72916	148.96900439275765	-21.00305979590939	34.239	-0.9259538532660624	0.13331896341128388	-0.3533206979737704	-0.6620603487005594	0.0956774071850746	0.7433181878797499	2.8787	23.94	0.0	0.0	0.0
2021-10-01T23:29:04.000000	-1.153	0.022706	0.5233	138.22	-2.3427	34.059	-1.1415297318322206	0.16381219056913376	0.5233	136.891431724621	-19.26116724587144	34.059	-1.1415297318322206	0.16381219056913376	0.7193	136.891431724621	-19.26116724587144	34.059	-0.9259538532660624	0.13331896341128388	-0.3533206979737704	-0.6620603487005594	0.0956774071850746	0.7433181878797499	2.8787	23.94	0.0	0.0	0.0
2021-10-01T23:29:04.000000	-1.1944	0.023402	0.51278	127.51	-2.1249	33.303	-1.1825324931039771	0.16957569506651524	0.51278	126.28882090400936	-17.73271030285698	33.303	-1.1825324931039771	0.16957569506651524	0.70878	126.28882090400936	-17.73271030285698	33.303	-0.9259538532660624	0.13331896341128388	-0.3533206979737704	-0.6620603487005594	0.0956774071850746	0.7433181878797499	2.8787	23.94	0.0	0.0	0.0
2021-10-01T23:29:04.000000	-1.2357	0.024084	0.50177	118.12	-1.9347	32.105	-1.2234377233191907	0.17531305203993086	0.50177	116.99288177236475	-16.393385211343073	32.105	-1.2234377233191907	0.17531305203993086	0.69777	116.99288177236475	-16.393385211343073	32.105	-0.9259538532660624	0.13331896341128388	-0.3533206979737704	-0.6620603487005594	0.0956774071850746	0.7433181878797499	2.8787	23.94	0.0	0.0	0.0
2021-10-01T23:29:04.000000	-1.2769	0.024752	0.49043	109.93	-1.769	30.584	-1.2642454224778605	0.1810242614893805	0.49043	108.88489839851745	-15.22541171018156	30.584	-1.2642454224778605	0.1810242614893805	0.68643	108.88489839851745	-15.22541171018156	30.584	-0.9259538532660624	0.13331896341128388	-0.3533206979737704	-0.6620603487005594	0.0956774071850746	0.7433181878797499	2.8787	23.94	0.0	0.0	0.0
2021-10-01T23:29:04.000000	-1.318	0.025408	0.47892	102.81	-1.6254	28.848	-1.304955345519649	0.18671130834444255	0.47892	101.83614443228804	-14.210478961884824	28.848	-1.304955345519649	0.18671130834444255	0.67492	101.83614443228804	-14.210478961884824	28.848	-0.9259538532660624	0.13331896341128388	-0.3533206979737704	-0.6620603487005594	0.0956774071850746	0.7433181878797499	2.8787	23.94	0.0	0.0	0.0
2021-10-01T23:29:04.000000	-1.3591	0.026053	0.4674	96.65	-1.5013	27.0	-1.3456666163932982	0.1923874380868242	0.4674	95.73776732531336	-13.33252823939109	27.0	-1.3456666163932982	0.1923874380868242	0.6634	95.73776732531336	-13.33252823939109	27.0	-0.9259538532660624	0.13331896341128388	-0.3533206979737704	-0.6620603487005594	0.0956774071850746	0.7433181878797499	2.8787	23.94	0.0	0.0	0.0
2021-10-01T23:29:04.000000	-1.4003	0.026687	0.45598	91.344	-1.3944	25.131	-1.3864784815777207	0.19806490373344388	0.45598	90.48484762933597	-12.576288675752037	25.131	-1.3864784815777207	0.19806490373344388	0.65198	90.48484762933597	-12.576288675752037	25.131	-0.9259538532660624	0.13331896341128388	-0.3533206979737704	-0.6620603487005594	0.0956774071850746	0.7433181878797499	2.8787	23.94	0.0	0.0	0.0
2021-10-01T23:29:04.000000	-1.4415	0.02731	0.44477	86.784	-1.3025	23.319	-1.4272916945940037	0.2037314522673832	0.44477	85.97046871350331	-11.926343590159902	23.319	-1.4272916945940037	0.2037314522673832	0.6407700000000001	85.97046871350331	-11.926343590159902	23.319	-0.9259538532660624	0.13331896341128388	-0.3533206979737704	-0.6620603487005594	0.0956774071850746	0.7433181878797499	2.8787	23.94	0.0	0.0	0.0
2021-10-01T23:29:04.000000	-1.4828	0.027925	0.43383	82.863	-1.2235	21.629	-1.468205134330552	0.20940231409992782	0.43383	82.08869415873492	-11.367498078455004	21.629	-1.468205134330552	0.20940231409992782	0.62983	82.08869415873492	-11.367498078455004	21.629	-0.9259538532660624	0.13331896341128388	-0.3533206979737704	-0.6620603487005594	0.0956774071850746	0.7433181878797499	2.8787	23.94	0.0	0.0	0.0
2021-10-01T23:29:04.000000	-1.5241	0.028531	0.4232	79.477	-1.1553	20.106	-1.5091196768386235	0.21506424374937042	0.4232	78.73656494031779	-10.884924826985216	20.106	-1.5091196768386235	0.21506424374937042	0.6192	78.73656494031779	-10.884924826985216	20.106	-0.9259538532660624	0.13331896341128388	-0.3533206979737704	-0.6620603487005594	0.0956774071850746	0.7433181878797499	2.8787	23.94	0.0	0.0	0.0
2021-10-01T23:29:04.000000	-1.5656	0.029129	0.41287	76.527	-1.0959	18.775	-1.550233692545872	0.22074273971433656	0.41287	75.81607210446754	-10.464508419423236	18.775	-1.550233692545872	0.22074273971433656	0.60887	75.81607210446754	-10.464508419423236	18.775	-0.9259538532660624	0.13331896341128388	-0.3533206979737704	-0.6620603487005594	0.0956774071850746	0.7433181878797499	2.8787	23.94	0.0	0.0	0.0
2021-10-01T23:29:04.000000	-1.6071	0.029719	0.40283	73.925	-1.0438	17.643	-1.5913486884944736	0.22641329596098972	0.40283	73.2400625449955	-10.093977503697326	17.643	-1.5913486884944736	0.22641329596098972	0.59883	73.2400625449955	-10.093977503697326	17.643	-0.9259538532660624	0.13331896341128388	-0.3533206979737704	-0.6620603487005594	0.0956774071850746	0.7433181878797499	2.8787	23.94	0.0	0.0	0.0
2021-10-01T23:29:04.000000	-1.6487	0.030302	0.39303	71.592	-0.99746	16.704	-1.6325637886331716	0.23208915797103732	0.39303	70.93032024002186	-9.76212380066683	16.704	-1.6325637886331716	0.23208915797103732	0.5890299999999999	70.93032024002186	-9.76212380066683	16.704	-0.9259538532660624	0.13331896341128388	-0.3533206979737704	-0.6620603487005594	0.0956774071850746	0.7433181878797499	2.8787	23.94	0.0	0.0	0.0
2021-10-01T23:29:04.000000	-1.6903	0.030878	0.3834	69.467	-0.95562	15.939	-1.6737797464830535	0.23775807272756105	0.3834	68.82645922542355	-9.460222464377324	15.939	-1.6737797464830535	0.23775807272756105	0.5794	68.82645922542355	-9.460222464377324	15.939	-0.9259538532660624	0.13331896341128388	-0.3533206979737704	-0.6620603487005594	0.0956774071850746	0.7433181878797499	2.8787	23.94	0.0	0.0	0.0
2021-10-01T23:29:04.000000	-1.7319	0.031448	0.3739	67.498	-0.91737	15.324	-1.714996439513951	0.24342103269535012	0.3739	66.87698283462036	-9.180998783073223	15.324	-1.714996439513951	0.24342103269535012	0.5699000000000001	66.87698283462036	-9.180998783073223	15.324	-0.9259538532660624	0.13331896341128388	-0.3533206979737704	-0.6620603487005594	0.0956774071850746	0.7433181878797499	2.8787	23.94	0.0	0.0	0.0
2021-10-01T23:29:04.000000	-1.7736	0.03201	0.36447	65.649	-0.88196	14.834	-1.7563133592651137	0.24908830596174447	0.36447	65.04625423283093	-8.919297322072115	14.834	-1.7563133592651137	0.24908830596174447	0.56047	65.04625423283093	-8.919297322072115	14.834	-0.9259538532660624	0.13331896341128388	-0.3533206979737704	-0.6620603487005594	0.0956774071850746	0.7433181878797499	2.8787	23.94	0.0	0.0	0.0
2021-10-01T23:29:04.000000	-1.8152	0.032567	0.35506	63.891	-0.84884	14.443	-1.7975316451882102	0.25473836388727494	0.35506	63.30555933276387	-8.671018850833697	14.443	-1.7975316451882102	0.25473836388727494	0.55106	63.30555933276387	-8.671018850833697	14.443	-0.9259538532660624	0.13331896341128388	-0.3533206979737704	-0.6620603487005594	0.0956774071850746	0.7433181878797499	2.8787	23.94	0.0	0.0	0.0
2021-10-01T23:29:04.000000	-1.8569	0.033117	0.34562	62.205	-0.81761	14.129	-1.8388500353014032	0.26039372757619994	0.34562	61.636090315493576	-8.43343831022785	14.129	-1.8388500353014032	0.26039372757619994	0.54162	61.636090315493576	-8.43343831022785	14.129	-0.9259538532660624	0.13331896341128388	-0.3533206979737704	-0.6620603487005594	0.0956774071850746	0.7433181878797499	2.8787	23.94	0.0	0.0	0.0
2021-10-01T23:29:04.000000	-1.8985	0.033662	0.33613	60.577	-0.78796	13.872	-1.8800697915865299	0.26603187592426103	0.33613	60.02399065832485	-8.204532613801396	13.872	-1.8800697915865299	0.26603187592426103	0.53213	60.02399065832485	-8.204532613801396	13.872	-0.9259538532660624	0.13331896341128388	-0.3533206979737704	-0.6620603487005594	0.0956774071850746	0.7433181878797499	2.8787	23.94	0.0	0.0	0.0
2021-10-01T23:29:04.000000	-1.9402	0.034201	0.32655	58.998	-0.75969	13.658	-1.9213895295315837	0.2716763225005056	0.32655	58.46035268418946	-7.983000497073866	13.658	-1.9213895295315837	0.2716763225005056	0.5225500000000001	58.46035268418946	-7.983000497073866	13.658	-0.9259538532660624	0.13331896341128388	-0.3533206979737704	-0.6620603487005594	0.0956774071850746	0.7433181878797499	2.8787	23.94	0.0	0.0	0.0
2021-10-01T23:29:04.000000	-1.9818	0.034734	0.31686	57.459	-0.73262	13.475	-1.962610756178741	0.2773025612710973	0.31686	56.936266265415796	-7.767560544860579	13.475	-1.962610756178741	0.2773025612710973	0.51286	56.936266265415796	-7.767560544860579	13.475	-0.9259538532660624	0.13331896341128388	-0.3533206979737704	-0.6620603487005594	0.0956774071850746	0.7433181878797499	2.8787	23.94	0.0	0.0	0.0
2021-10-01T23:29:04.000000	-2.0233	0.035261	0.30704	55.956	-0.70662	13.314	-2.003733471528001	0.282910592236036	0.30704	55.44777747176938	-7.557593616062219	13.314	-2.003733471528001	0.282910592236036	0.5030399999999999	55.44777747176938	-7.557593616062219	13.314	-0.9259538532660624	0.13331896341128388	-0.3533206979737704	-0.6620603487005594	0.0956774071850746	0.7433181878797499	2.8787	23.94	0.0	0.0	0.0
2021-10-01T23:29:04.000000	-2.0649	0.035783	0.29708	54.483	-0.68156	13.17	-2.044956046007019	0.2885259138939474	0.29708	53.988947443437475	-7.352235509241104	13.17	-2.044956046007019	0.2885259138939474	0.49308	53.988947443437475	-7.352235509241104	13.17	-0.9259538532660624	0.13331896341128388	-0.3533206979737704	-0.6620603487005594	0.0956774071850746	0.7433181878797499	2.8787	23.94	0.0	0.0	0.0
2021-10-01T23:29:04.000000	-2.1064	0.0363	0.28696	53.032	-0.65732	13.038	-2.086079986657971	0.2941240202109949	0.28696	52.551851165727456	-7.150386887269081	13.038	-2.086079986657971	0.2941240202109949	0.48296	52.551851165727456	-7.150386887269081	13.038	-0.9259538532660624	0.13331896341128388	-0.3533206979737704	-0.6620603487005594	0.0956774071850746	0.7433181878797499	2.8787	23.94	0.0	0.0	0.0
2021-10-01T23:29:04.000000	-2.1478	0.036811	0.27668	51.599	-0.63379	12.915	-2.127105416011027	0.2997039187223895	0.27668	51.132532257801444	-6.951448458342616	12.915	-2.127105416011027	0.2997039187223895	0.47268	51.132532257801444	-6.951448458342616	12.915	-0.9259538532660624	0.13331896341128388	-0.3533206979737704	-0.6620603487005594	0.0956774071850746	0.7433181878797499	2.8787	23.94	0.0	0.0	0.0
2021-10-01T23:29:04.000000	-2.1892	0.037318	0.26622	50.175	-0.61085	12.799	-2.168131335484759	0.30527984737462754	0.26622	49.722073240177686	-6.754198355164375	12.799	-2.168131335484759	0.30527984737462754	0.46222	49.722073240177686	-6.754198355164375	12.799	-0.9259538532660624	0.13331896341128388	-0.3533206979737704	-0.6620603487005594	0.0956774071850746	0.7433181878797499	2.8787	23.94	0.0	0.0	0.0
2021-10-01T23:29:04.000000	-2.2306	0.037819	0.25556	48.753	-0.58838	12.686	-2.209157990139506	0.31084982123813093	0.25556	48.31354156295266	-6.557659770775384	12.686	-2.209157990139506	0.31084982123813093	0.45156	48.31354156295266	-6.557659770775384	12.686	-0.9259538532660624	0.13331896341128388	-0.3533206979737704	-0.6620603487005594	0.0956774071850746	0.7433181878797499	2.8787	23.94	0.0	0.0	0.0
2021-10-01T23:29:04.000000	-2.2719	0.038315	0.2447	47.326	-0.56626	12.573	-2.250086010966187	0.31640257976077046	0.2447	46.90000467622282	-6.360855898216672	12.573	-2.250086010966187	0.31640257976077046	0.4407	46.90000467622282	-6.360855898216672	12.573	-0.9259538532660624	0.13331896341128388	-0.3533206979737704	-0.6620603487005594	0.0956774071850746	0.7433181878797499	2.8787	23.94	0.0	0.0	0.0
2021-10-01T23:29:04.000000	-2.3131	0.038807	0.23362	45.883	-0.5444	12.458	-2.2909152754346334	0.3219391154073352	0.23362	45.47055649502309	-6.162349583796212	12.458	-2.2909152754346334	0.3219391154073352	0.42962	45.47055649502309	-6.162349583796212	12.458	-0.9259538532660624	0.13331896341128388	-0.3533206979737704	-0.6620603487005594	0.0956774071850746	0.7433181878797499	2.8787	23.94	0.0	0.0	0.0
2021-10-01T23:29:04.000000	-2.3543	0.039294	0.22231	44.417	-0.52267	12.336	-2.3317451525539252	0.32747068872995444	0.22231	44.01826569475165	-5.961154095907139	12.336	-2.3317451525539252	0.32747068872995444	0.41831	44.01826569475165	-5.961154095907139	12.336	-0.9259538532660624	0.13331896341128388	-0.3533206979737704	-0.6620603487005594	0.0956774071850746	0.7433181878797499	2.8787	23.94	0.0	0.0	0.0
2021-10-01T23:29:04.000000	-2.3954	0.039775	0.21076	42.918	-0.50097	12.205	-2.3724765183753207	0.33298405424692074	0.21076	42.53321988053421	-5.7559448863787175	12.205	-2.3724765183753207	0.33298405424692074	0.40676	42.53321988053421	-5.7559448863787175	12.205	-0.9259538532660624	0.13331896341128388	-0.3533206979737704	-0.6620603487005594	0.0956774071850746	0.7433181878797499	2.8787	23.94	0.0	0.0	0.0
2021-10-01T23:29:04.000000	-2.4365	0.040253	0.19894	41.375	-0.47919	12.06	-2.4132082517872235	0.33849444236951964	0.19894	41.00451541800909	-5.545264952223137	12.06	-2.4132082517872235	0.33849444236951964	0.39494	41.00451541800909	-5.545264952223137	12.06	-0.9259538532660624	0.13331896341128388	-0.3533206979737704	-0.6620603487005594	0.0956774071850746	0.7433181878797499	2.8787	23.94	0.0	0.0	0.0
2021-10-01T23:29:04.000000	-2.4775	0.040725	0.18685	39.775	-0.45721	11.9	-2.45384147390123	0.34398662268646557	0.18685	39.41926496853806	-5.327402305466331	11.9	-2.45384147390123	0.34398662268646557	0.38285	39.41926496853806	-5.327402305466331	11.9	-0.9259538532660624	0.13331896341128388	-0.3533206979737704	-0.6620603487005594	0.0956774071850746	0.7433181878797499	2.8787	23.94	0.0	0.0	0.0
2021-10-01T23:29:04.000000	-2.5183	0.041193	0.17445	38.102	-0.43486	11.723	-2.494276693178089	0.3494503271104185	0.17445	37.761609925623965	-5.10022774438723	11.723	-2.494276693178089	0.3494503271104185	0.37045	37.761609925623965	-5.10022774438723	11.723	-0.9259538532660624	0.13331896341128388	-0.3533206979737704	-0.6620603487005594	0.0956774071850746	0.7433181878797499	2.8787	23.94	0.0	0.0	0.0
2021-10-01T23:29:04.000000	-2.5591	0.041657	0.16171	36.336	-0.41195	11.527	-2.5347124025756242	0.35491006167521505	0.16171	36.01172427421659	-4.861102097292251	11.527	-2.5347124025756242	0.35491006167521505	0.35771	36.01172427421659	-4.861102097292251	11.527	-0.9259538532660624	0.13331896341128388	-0.3533206979737704	-0.6620603487005594	0.0956774071850746	0.7433181878797499	2.8787	23.94	0.0	0.0	0.0
2021-10-01T23:29:04.000000	-2.5997	0.042117	0.1486	34.449	-0.38819	11.313	-2.574950109136013	0.36034132034701855	0.1486	34.14185453396968	-4.606306704655441	11.313	-2.574950109136013	0.36034132034701855	0.3446	34.14185453396968	-4.606306704655441	11.313	-0.9259538532660624	0.13331896341128388	-0.3533206979737704	-0.6620603487005594	0.0956774071850746	0.7433181878797499	2.8787	23.94	0.0	0.0	0.0
2021-10-01T23:29:04.000000	-2.6402	0.042572	0.13503	32.402	-0.36316	11.082	-2.615089181868336	0.36575536367795825	0.13503	32.113346040778666	-4.330646054667252	11.082	-2.615089181868336	0.36575536367795825	0.33103000000000005	32.113346040778666	-4.330646054667252	11.082	-0.9259538532660624	0.13331896341128388	-0.3533206979737704	-0.6620603487005594	0.0956774071850746	0.7433181878797499	2.8787	23.94	0.0	0.0	0.0
2021-10-01T23:29:04.000000	-2.6806	0.043022	0.12091	30.137	-0.33627	10.834	-2.655129620772593	0.3711521916680341	0.12091	29.868708129674488	-4.02642784328952	10.834	-2.655129620772593	0.3711521916680341	0.31691	29.868708129674488	-4.02642784328952	10.834	-0.9259538532660624	0.13331896341128388	-0.3533206979737704	-0.6620603487005594	0.0956774071850746	0.7433181878797499	2.8787	23.94	0.0	0.0	0.0
2021-10-01T23:29:04.000000	-2.7206	0.043469	0.10606	27.566	-0.30654	10.573	-2.6947734413517104	0.3764970301960696	0.10606	27.320723978780514	-3.68189680014085	10.573	-2.6947734413517104	0.3764970301960696	0.30206	27.320723978780514	-3.68189680014085	10.573	-0.9259538532660624	0.13331896341128388	-0.3533206979737704	-0.6620603487005594	0.0956774071850746	0.7433181878797499	2.8787	23.94	0.0	0.0	0.0
2021-10-01T23:29:04.000000	-2.7603	0.043909	0.090189	24.547	-0.2724	10.303	-2.734120380205276	0.3817981624198265	0.090189	24.328655960407527	-3.278095471478413	10.303	-2.734120380205276	0.3817981624198265	0.286189	24.328655960407527	-3.278095471478413	10.303	-0.9259538532660624	0.13331896341128388	-0.3533206979737704	-0.6620603487005594	0.0956774071850746	0.7433181878797499	2.8787	23.94	0.0	0.0	0.0
2021-10-01T23:29:04.000000	-2.7864	0.044198	0.07879	22.169	-0.24587	10.119	-2.759988299982376	0.38528302215954463	0.07879	21.971825417272047	-2.960388638307143	10.119	-2.759988299982376	0.38528302215954463	0.27479	21.971825417272047	-2.960388638307143	10.119	-0.9259538532660624	0.13331896341128388	-0.3533206979737704	-0.6620603487005594	0.0956774071850746	0.7433181878797499	2.8787	23.94	0.0	0.0	0.0
2021-10-01T23:29:04.000000	-2.812	0.044483	0.066418	19.357	-0.21471	9.9353	-2.785360477485594	0.3887026469555151	0.066418	19.18483247034243	-2.584908599737054	9.9353	-2.785360477485594	0.3887026469555151	0.26241800000000004	19.18483247034243	-2.584908599737054	9.9353	-0.9259538532660624	0.13331896341128388	-0.3533206979737704	-0.6620603487005594	0.0956774071850746	0.7433181878797499	2.8787	23.94	0.0	0.0	0.0
2021-10-01T23:29:04.000000	-2.8287	0.044668	0.057388	17.138	-0.1902	9.8138	-2.801911971382575	0.3909325067668496	0.057388	16.985556317735057	-2.288688842339819	9.8138	-2.801911971382575	0.3909325067668496	0.253388	16.985556317735057	-2.288688842339819	9.8138	-0.9259538532660624	0.13331896341128388	-0.3533206979737704	-0.6620603487005594	0.0956774071850746	0.7433181878797499	2.8787	23.94	0.0	0.0	0.0
2021-10-01T23:29:04.000000	-2.8449	0.044848	0.047438	14.523	-0.16131	9.6952	-2.817967845535842	0.39309613916964725	0.047438	14.39380079077775	-1.939600142169979	9.6952	-2.817967845535842	0.39309613916964725	0.24343800000000002	14.39380079077775	-1.939600142169979	9.6952	-0.9259538532660624	0.13331896341128388	-0.3533206979737704	-0.6620603487005594	0.0956774071850746	0.7433181878797499	2.8787	23.94	0.0	0.0	0.0
2021-10-01T23:29:04.000000	-2.8551	0.044962	0.040079	12.474	-0.13865	9.6191	-2.828077017945565	0.39445908788126816	0.040079	12.363016971507534	-1.6660465733936358	9.6191	-2.828077017945565	0.39445908788126816	0.236079	12.363016971507534	-1.6660465733936358	9.6191	-0.9259538532660624	0.13331896341128388	-0.3533206979737704	-0.6620603487005594	0.0956774071850746	0.7433181878797499	2.8787	23.94	0.0	0.0	0.0
2021-10-01T23:29:04.000000	-2.8648	0.045069	0.031892	10.085	-0.1122	9.5474	-2.8376908156719116	0.3957538242547739	0.031892	9.995259513278217	-1.3470713055444876	9.5474	-2.8376908156719116	0.3957538242547739	0.227892	9.995259513278217	-1.3470713055444876	9.5474	-0.9259538532660624	0.13331896341128388	-0.3533206979737704	-0.6620603487005594	0.0956774071850746	0.7433181878797499	2.8787	23.94	0.0	0.0	0.0
2021-10-01T23:29:04.000000	-2.8733	0.045164	0.022547	7.2345	-0.08055	9.4839	-2.846115126013347	0.39688961484779134	0.022547	7.170116711750438	-0.9663875477142049	9.4839	-2.846115126013347	0.39688961484779134	0.21854700000000002	7.170116711750438	-0.9663875477142049	9.4839	-0.9259538532660624	0.13331896341128388	-0.3533206979737704	-0.6620603487005594	0.0956774071850746	0.7433181878797499	2.8787	23.94	0.0	0.0	0.0
2021-10-01T23:29:04.000000	-2.8779	0.045215	0.01547	5.0037	-0.05574	9.4496	-2.850674215004664	0.3975038693302758	0.01547	4.959166233682214	-0.6684241948838806	9.4496	-2.850674215004664	0.3975038693302758	0.21147000000000002	4.959166233682214	-0.6684241948838806	9.4496	-0.9259538532660624	0.13331896341128388	-0.3533206979737704	-0.6620603487005594	0.0956774071850746	0.7433181878797499	2.8787	23.94	0.0	0.0	0.0
2021-10-01T23:29:04.000000	-2.881	0.045249	0.007646	2.4866	-0.027711	9.4263	-2.8537466898251793	0.39791745665757156	0.007646	2.4644675111039493	-0.33218571046043754	9.4263	-2.8537466898251793	0.39791745665757156	0.203646	2.4644675111039493	-0.33218571046043754	9.4263	-0.9259538532660624	0.13331896341128388	-0.3533206979737704	-0.6620603487005594	0.0956774071850746	0.7433181878797499	2.8787	23.94	0.0	0.0	0.0
2021-10-01T23:29:04.000000	-2.882	0.045261	-0.00070372	-0.22927	0.0025553	9.4188	-2.854737684252268	0.3980518964042235	-0.00070372	-0.22722930085989598	0.030628537164103537	9.4188	-2.854737684252268	0.3980518964042235	0.19529628000000002	-0.22722930085989598	0.030628537164103537	9.4188	-0.9259538532660624	0.13331896341128388	-0.3533206979737704	-0.6620603487005594	0.0956774071850746	0.7433181878797499	2.8787	23.94	0.0	0.0	0.0
2021-10-01T23:29:04.000000	-2.8772	0.045207	-0.016703	-5.3961	0.060106	9.4547	-2.8499804698936346	0.39741015849353517	-0.016703	-5.348074450213678	0.7208381345403803	9.4547	-2.8499804698936346	0.39741015849353517	0.179297	-5.348074450213678	0.7208381345403803	9.4547	-0.9259538532660624	0.13331896341128388	-0.3533206979737704	-0.6620603487005594	0.0956774071850746	0.7433181878797499	2.8787	23.94	0.0	0.0	0.0
2021-10-01T23:29:04.000000	-2.8668	0.045092	-0.029929	-9.497	0.10567	9.5324	-2.8396729270562577	0.39602171128328867	-0.029929	-9.412490339281275	1.2685427709922408	9.5324	-2.8396729270562577	0.39602171128328867	0.166071	-9.412490339281275	1.2685427709922408	9.5324	-0.9259538532660624	0.13331896341128388	-0.3533206979737704	-0.6620603487005594	0.0956774071850746	0.7433181878797499	2.8787	23.94	0.0	0.0	0.0
2021-10-01T23:29:04.000000	-2.854	0.044949	-0.040932	-12.716	0.14134	9.6273	-2.8269868995697336	0.39431140265290887	-0.040932	-12.602863844319119	1.6983686046185267	9.6273	-2.8269868995697336	0.39431140265290887	0.155068	-12.602863844319119	1.6983686046185267	9.6273	-0.9259538532660624	0.13331896341128388	-0.3533206979737704	-0.6620603487005594	0.0956774071850746	0.7433181878797499	2.8787	23.94	0.0	0.0	0.0
2021-10-01T23:29:04.000000	-2.8256	0.044634	-0.05912	-17.575	0.19502	9.8362	-2.7988394965620595	0.3905189194395539	-0.05912	-17.418672835164397	2.347018206556117	9.8362	-2.7988394965620595	0.3905189194395539	0.13688	-17.418672835164397	2.347018206556117	9.8362	-0.9259538532660624	0.13331896341128388	-0.3533206979737704	-0.6620603487005594	0.0956774071850746	0.7433181878797499	2.8787	23.94	0.0	0.0	0.0
2021-10-01T23:29:04.000000	-2.7956	0.044301	-0.074492	-21.221	0.23534	10.053	-2.7691063554348405	0.38651252358930277	-0.074492	-21.03225903986916	2.8337793836927267	10.053	-2.7691063554348405	0.38651252358930277	0.121508	-21.03225903986916	2.8337793836927267	10.053	-0.9259538532660624	0.13331896341128388	-0.3533206979737704	-0.6620603487005594	0.0956774071850746	0.7433181878797499	2.8787	23.94	0.0	0.0	0.0
2021-10-01T23:29:04.000000	-2.7648	0.043959	-0.088274	-24.161	0.26807	10.271	-2.7385803452478505	0.38239917142060365	-0.088274	-23.946095107440332	3.2265014536370895	10.271	-2.7385803452478505	0.38239917142060365	0.107726	-23.946095107440332	3.2265014536370895	10.271	-0.9259538532660624	0.13331896341128388	-0.3533206979737704	-0.6620603487005594	0.0956774071850746	0.7433181878797499	2.8787	23.94	0.0	0.0	0.0
2021-10-01T23:29:04.000000	-2.7336	0.043612	-0.10103	-26.643	0.29603	10.486	-2.707657961796058	0.3782318448602858	-0.10103	-26.405966770502207	3.5583706490517786	10.486	-2.707657961796058	0.3782318448602858	0.09497000000000001	-26.405966770502207	3.5583706490517786	10.486	-0.9259538532660624	0.13331896341128388	-0.3533206979737704	-0.6620603487005594	0.0956774071850746	0.7433181878797499	2.8787	23.94	0.0	0.0	0.0
2021-10-01T23:29:04.000000	-2.702	0.043262	-0.11307	-28.807	0.3208	10.696	-2.6763389600191263	0.3740125288379278	-0.11307	-28.55062550186408	3.848109287989147	10.696	-2.6763389600191263	0.3740125288379278	0.08293	-28.55062550186408	3.848109287989147	10.696	-0.9259538532660624	0.13331896341128388	-0.3533206979737704	-0.6620603487005594	0.0956774071850746	0.7433181878797499	2.8787	23.94	0.0	0.0	0.0
2021-10-01T23:29:04.000000	-2.6703	0.042908	-0.12457	-30.74	0.34335	10.899	-2.644921201883959	0.369776989939495	-0.12457	-30.466296883915152	4.107340186013519	10.899	-2.644921201883959	0.369776989939495	0.07143000000000001	-30.466296883915152	4.107340186013519	10.899	-0.9259538532660624	0.13331896341128388	-0.3533206979737704	-0.6620603487005594	0.0956774071850746	0.7433181878797499	2.8787	23.94	0.0	0.0	0.0
2021-10-01T23:29:04.000000	-2.6384	0.042551	-0.13566	-32.499	0.36433	11.093	-2.6133053183814754	0.36551396761285826	-0.13566	-32.20947176502523	4.343692664881222	11.093	-2.6133053183814754	0.36551396761285826	0.060340000000000005	-32.20947176502523	4.343692664881222	11.093	-0.9259538532660624	0.13331896341128388	-0.3533206979737704	-0.6620603487005594	0.0956774071850746	0.7433181878797499	2.8787	23.94	0.0	0.0	0.0
2021-10-01T23:29:04.000000	-2.6064	0.042192	-0.1464	-34.125	0.38417	11.276	-2.5815904334604185	0.3612367073397251	-0.1464	-33.82078851357539	4.5626172213880585	11.276	-2.5815904334604185	0.3612367073397251	0.049600000000000005	-33.82078851357539	4.5626172213880585	11.276	-0.9259538532660624	0.13331896341128388	-0.3533206979737704	-0.6620603487005594	0.0956774071850746	0.7433181878797499	2.8787	23.94	0.0	0.0	0.0
2021-10-01T23:29:04.000000	-2.5743	0.04183	-0.15685	-35.646	0.40317	11.449	-2.5497766696509574	0.35694421665530635	-0.15685	-35.32799938461022	4.7678424397078745	11.449	-2.5497766696509574	0.35694421665530635	0.03915000000000002	-35.32799938461022	4.7678424397078745	11.449	-0.9259538532660624	0.13331896341128388	-0.3533206979737704	-0.6620603487005594	0.0956774071850746	0.7433181878797499	2.8787	23.94	0.0	0.0	0.0
2021-10-01T23:29:04.000000	-2.5422	0.041465	-0.16705	-37.083	0.42156	11.611	-2.517963273432004	0.3526487485765202	-0.16705	-36.7519179567623	4.962169720294999	11.611	-2.517963273432004	0.3526487485765202	0.028950000000000004	-36.7519179567623	4.962169720294999	11.611	-0.9259538532660624	0.13331896341128388	-0.3533206979737704	-0.6620603487005594	0.0956774071850746	0.7433181878797499	2.8787	23.94	0.0	0.0	0.0
2021-10-01T23:29:04.000000	-2.5099	0.041098	-0.17702	-38.453	0.4395	11.761	-2.4859516293155655	0.3483267895343194	-0.17702	-38.10939652661958	5.147840870391795	11.761	-2.4859516293155655	0.3483267895343194	0.018979999999999997	-38.10939652661958	5.147840870391795	11.761	-0.9259538532660624	0.13331896341128388	-0.3533206979737704	-0.6620603487005594	0.0956774071850746	0.7433181878797499	2.8787	23.94	0.0	0.0	0.0
2021-10-01T23:29:04.000000	-2.4776	0.040727	-0.1868	-39.768	0.45712	11.9	-2.453940475319803	0.34400086063296204	-0.1868	-39.41232874272946	5.3264552724510335	11.9	-2.453940475319803	0.34400086063296204	0.009200000000000014	-39.41232874272946	5.3264552724510335	11.9	-0.9259538532660624	0.13331896341128388	-0.3533206979737704	-0.6620603487005594	0.0956774071850746	0.7433181878797499	2.8787	23.94	0.0	0.0	0.0
2021-10-01T23:29:04.000000	-2.4453	0.040354	-0.19638	-41.038	0.47451	12.027	-2.4219295663843794	0.3396729468020265	-0.19638	-40.67062822526792	5.499327549995564	12.027	-2.4219295663843794	0.3396729468020265	-0.00037999999999999146	-40.67062822526792	5.499327549995564	12.027	-0.9259538532660624	0.13331896341128388	-0.3533206979737704	-0.6620603487005594	0.0956774071850746	0.7433181878797499	2.8787	23.94	0.0	0.0	0.0
2021-10-01T23:29:04.000000	-2.4129	0.039978	-0.20578	-42.27	0.49176	12.145	-2.3898197785605513	0.3353298025598053	-0.20578	-41.89123120004357	5.667404736040685	12.145	-2.3898197785605513	0.3353298025598053	-0.009779999999999983	-41.89123120004357	5.667404736040685	12.145	-0.9259538532660624	0.13331896341128388	-0.3533206979737704	-0.6620603487005594	0.0956774071850746	0.7433181878797499	2.8787	23.94	0.0	0.0	0.0
2021-10-01T23:29:04.000000	-2.3804	0.0396	-0.21502	-43.471	0.50892	12.254	-2.357610989318149	0.33097242037108765	-0.21502	-43.08107879407176	5.8315941650101255	12.254	-2.357610989318149	0.33097242037108765	-0.01901999999999998	-43.08107879407176	5.8315941650101255	12.254	-0.9259538532660624	0.13331896341128388	-0.3533206979737704	-0.6620603487005594	0.0956774071850746	0.7433181878797499	2.8787	23.94	0.0	0.0	0.0
2021-10-01T23:29:04.000000	-2.3479	0.039218	-0.2241	-44.648	0.52606	12.356	-2.3254026901964244	0.3266110683232135	-0.2241	-44.2471096837645	5.992823020623406	12.356	-2.3254026901964244	0.3266110683232135	-0.028099999999999986	-44.2471096837645	5.992823020623406	12.356	-0.9259538532660624	0.13331896341128388	-0.3533206979737704	-0.6620603487005594	0.0956774071850746	0.7433181878797499	2.8787	23.94	0.0	0.0	0.0
2021-10-01T23:29:04.000000	-2.3153	0.038833	-0.23302	-45.805	0.54323	12.452	-2.2930955121862957	0.3222344858640538	-0.23302	-45.393287601769785	6.151631046796709	12.452	-2.2930955121862957	0.3222344858640538	-0.03702	-45.393287601769785	6.151631046796709	12.452	-0.9259538532660624	0.13331896341128388	-0.3533206979737704	-0.6620603487005594	0.0956774071850746	0.7433181878797499	2.8787	23.94	0.0	0.0	0.0
2021-10-01T23:29:04.000000	-2.2828	0.038445	-0.24181	-46.947	0.56048	12.543	-2.2608879482455855	0.31786717902744493	-0.24181	-46.52456874552477	6.308680517615405	12.543	-2.2608879482455855	0.31786717902744493	-0.04580999999999999	-46.52456874552477	6.308680517615405	12.543	-0.9259538532660624	0.13331896341128388	-0.3533206979737704	-0.6620603487005594	0.0956774071850746	0.7433181878797499	2.8787	23.94	0.0	0.0	0.0
2021-10-01T23:29:04.000000	-2.2501	0.038055	-0.25045	-48.079	0.57787	12.633	-2.228482136407391	0.3134733812274214	-0.25045	-47.64590808716487	6.464643631812752	12.633	-2.228482136407391	0.3134733812274214	-0.05445	-47.64590808716487	6.464643631812752	12.633	-0.9259538532660624	0.13331896341128388	-0.3533206979737704	-0.6620603487005594	0.0956774071850746	0.7433181878797499	2.8787	23.94	0.0	0.0	0.0
2021-10-01T23:29:04.000000	-2.2175	0.037661	-0.25896	-49.204	0.59545	12.722	-2.1961760611687837	0.3090878665851596	-0.25896	-48.760276894549	6.619937603135754	12.722	-2.1961760611687837	0.3090878665851596	-0.06296000000000002	-48.760276894549	6.619937603135754	12.722	-0.9259538532660624	0.13331896341128388	-0.3533206979737704	-0.6620603487005594	0.0956774071850746	0.7433181878797499	2.8787	23.94	0.0	0.0	0.0
2021-10-01T23:29:04.000000	-2.1848	0.037264	-0.26735	-50.327	0.61328	12.811	-2.1637711070417733	0.3046871215316122	-0.26735	-49.87263013981259	6.775234630317671	12.811	-2.1637711070417733	0.3046871215316122	-0.07134999999999997	-49.87263013981259	6.775234630317671	12.811	-0.9259538532660624	0.13331896341128388	-0.3533206979737704	-0.6620603487005594	0.0956774071850746	0.7433181878797499	2.8787	23.94	0.0	0.0	0.0
2021-10-01T23:29:04.000000	-2.1521	0.036864	-0.27561	-51.452	0.63141	12.903	-2.1313665205052694	0.30028339908369744	-0.27561	-50.98693155560368	6.931074457274689	12.903	-2.1313665205052694	0.30028339908369744	-0.07961000000000001	-50.98693155560368	6.931074457274689	12.903	-0.9259538532660624	0.13331896341128388	-0.3533206979737704	-0.6620603487005594	0.0956774071850746	0.7433181878797499	2.8787	23.94	0.0	0.0	0.0
2021-10-01T23:29:04.000000	-2.1193	0.03646	-0.28377	-52.582	0.64989	12.999	-2.0988631776105313	0.2958634537597079	-0.28377	-52.10615240978114	7.08787429775381	12.999	-2.0988631776105313	0.2958634537597079	-0.08777000000000001	-52.10615240978114	7.08787429775381	12.999	-0.9259538532660624	0.13331896341128388	-0.3533206979737704	-0.6620603487005594	0.0956774071850746	0.7433181878797499	2.8787	23.94	0.0	0.0	0.0
2021-10-01T23:29:04.000000	-2.0866	0.036054	-0.29181	-53.722	0.6688	13.1	-2.066459326255043	0.2914537765230584	-0.29181	-53.23524522387703	7.246326199784078	13.1	-2.066459326255043	0.2914537765230584	-0.09581	-53.23524522387703	7.246326199784078	13.1	-0.9259538532660624	0.13331896341128388	-0.3533206979737704	-0.6620603487005594	0.0956774071850746	0.7433181878797499	2.8787	23.94	0.0	0.0	0.0
2021-10-01T23:29:04.000000	-2.0538	0.035644	-0.29976	-54.874	0.68818	13.207	-2.0339567185413197	0.2870278764103342	-0.29976	-54.37619002626284	7.406714922295421	13.207	-2.0339567185413197	0.2870278764103342	-0.10376000000000002	-54.37619002626284	7.406714922295421	13.207	-0.9259538532660624	0.13331896341128388	-0.3533206979737704	-0.6620603487005594	0.0956774071850746	0.7433181878797499	2.8787	23.94	0.0	0.0	0.0
2021-10-01T23:29:04.000000	-2.0209	0.035231	-0.30761	-56.042	0.70809	13.323	-2.001355231939192	0.2825867458863245	-0.30761	-55.53294932428487	7.569590133851916	13.323	-2.001355231939192	0.2825867458863245	-0.11160999999999999	-55.53294932428487	7.569590133851916	13.323	-0.9259538532660624	0.13331896341128388	-0.3533206979737704	-0.6620603487005594	0.0956774071850746	0.7433181878797499	2.8787	23.94	0.0	0.0	0.0
2021-10-01T23:29:04.000000	-1.9881	0.034814	-0.31537	-57.228	0.7286	13.449	-1.968853481936653	0.27815389852007644	-0.31537	-56.70749947040953	7.735266367327168	13.449	-1.968853481936653	0.27815389852007644	-0.11936999999999998	-56.70749947040953	7.735266367327168	13.449	-0.9259538532660624	0.13331896341128388	-0.3533206979737704	-0.6620603487005594	0.0956774071850746	0.7433181878797499	2.8787	23.94	0.0	0.0	0.0
2021-10-01T23:29:04.000000	-1.9552	0.034394	-0.32305	-58.436	0.74976	13.589	-1.9362528530457097	0.2737058207425428	-0.32305	-57.90380419728483	7.904283366637362	13.589	-1.9362528530457097	0.2737058207425428	-0.12705	-57.90380419728483	7.904283366637362	13.589	-0.9259538532660624	0.13331896341128388	-0.3533206979737704	-0.6620603487005594	0.0956774071850746	0.7433181878797499	2.8787	23.94	0.0	0.0	0.0
2021-10-01T23:29:04.000000	-1.9223	0.033971	-0.33066	-59.668	0.77163	13.745	-1.9036525917452736	0.2692547655706418	-0.33066	-59.123841082678844	8.07694574000821	13.745	-1.9036525917452736	0.2692547655706418	-0.13466	-59.123841082678844	8.07694574000821	13.745	-0.9259538532660624	0.13331896341128388	-0.3533206979737704	-0.6620603487005594	0.0956774071850746	0.7433181878797499	2.8787	23.94	0.0	0.0	0.0
2021-10-01T23:29:04.000000	-1.8895	0.033544	-0.33821	-60.928	0.7943	13.924	-1.8711520670444266	0.26481199355650265	-0.33821	-60.37156895803284	8.25383292994746	13.924	-1.8711520670444266	0.26481199355650265	-0.14221	-60.37156895803284	8.25383292994746	13.924	-0.9259538532660624	0.13331896341128388	-0.3533206979737704	-0.6620603487005594	0.0956774071850746	0.7433181878797499	2.8787	23.94	0.0	0.0	0.0
2021-10-01T23:29:04.000000	-1.8566	0.033113	-0.3457	-62.219	0.81785	14.131	-1.8385527859853443	0.2603529986662887	-0.3457	-61.64995541530063	8.435391924145794	14.131	-1.8385527859853443	0.2603529986662887	-0.1497	-61.64995541530063	8.435391924145794	14.131	-0.9259538532660624	0.13331896341128388	-0.3533206979737704	-0.6620603487005594	0.0956774071850746	0.7433181878797499	2.8787	23.94	0.0	0.0	0.0
2021-10-01T23:29:04.000000	-1.8236	0.032678	-0.35316	-63.546	0.8424	14.374	-1.805854748568027	0.2558777809	-0.35316	-62.963948074807504	8.622354469223815	14.374	-1.805854748568027	0.2558777809	-0.15715999999999997	-62.963948074807504	8.622354469223815	14.374	-0.9259538532660624	0.13331896341128388	-0.3533206979737704	-0.6620603487005594	0.0956774071850746	0.7433181878797499	2.8787	23.94	0.0	0.0	0.0
2021-10-01T23:29:04.000000	-1.7907	0.03224	-0.3606	-64.916	0.86808	14.662	-1.7732563252201285	0.2514118387562623	-0.3606	-64.3204782611553	8.815707296788386	14.662	-1.7732563252201285	0.2514118387562623	-0.16459999999999997	-64.3204782611553	8.815707296788386	14.662	-0.9259538532660624	0.13331896341128388	-0.3533206979737704	-0.6620603487005594	0.0956774071850746	0.7433181878797499	2.8787	23.94	0.0	0.0	0.0
2021-10-01T23:29:04.000000	-1.7578	0.031798	-0.36804	-66.337	0.89507	15.006	-1.7406583919929073	0.24694192675336807	-0.36804	-65.72746363722652	9.016609291855012	15.006	-1.7406583919929073	0.24694192675336807	-0.17203999999999997	-65.72746363722652	9.016609291855012	15.006	-0.9259538532660624	0.13331896341128388	-0.3533206979737704	-0.6620603487005594	0.0956774071850746	0.7433181878797499	2.8787	23.94	0.0	0.0	0.0
2021-10-01T23:29:04.000000	-1.7249	0.031352	-0.3755	-67.821	0.92361	15.418	-1.708060948886363	0.24246804489131735	-0.3755	-67.19678437324995	9.226769008003266	15.418	-1.708060948886363	0.24246804489131735	-0.1795	-67.19678437324995	9.226769008003266	15.418	-0.9259538532660624	0.13331896341128388	-0.3533206979737704	-0.6620603487005594	0.0956774071850746	0.7433181878797499	2.8787	23.94	0.0	0.0	0.0
2021-10-01T23:29:04.000000	-1.692	0.030902	-0.38301	-69.383	0.95398	15.911	-1.6754639959004949	0.23799019317011014	-0.38301	-68.74329313261505	9.448302287911842	15.911	-1.6754639959004949	0.23799019317011014	-0.18701	-68.74329313261505	9.448302287911842	15.911	-0.9259538532660624	0.13331896341128388	-0.3533206979737704	-0.6620603487005594	0.0956774071850746	0.7433181878797499	2.8787	23.94	0.0	0.0	0.0
2021-10-01T23:29:04.000000	-1.6591	0.030447	-0.3906	-71.041	0.98657	16.496	-1.6428676555654729	0.23350737912495736	-0.3906	-70.38480649475993	9.683801735893779	16.496	-1.6428676555654729	0.23350737912495736	-0.1946	-70.38480649475993	9.683801735893779	16.496	-0.9259538532660624	0.13331896341128388	-0.3533206979737704	-0.6620603487005594	0.0956774071850746	0.7433181878797499	2.8787	23.94	0.0	0.0	0.0
2021-10-01T23:29:04.000000	-1.6263	0.029989	-0.39829	-72.82	1.0218	17.187	-1.6103709292998702	0.22903384070235547	-0.39829	-72.14608461674152	9.936747441390072	17.187	-1.6103709292998702	0.22903384070235547	-0.20228999999999997	-72.14608461674152	9.936747441390072	17.187	-0.9259538532660624	0.13331896341128388	-0.3533206979737704	-0.6620603487005594	0.0956774071850746	0.7433181878797499	2.8787	23.94	0.0	0.0	0.0
2021-10-01T23:29:04.000000	-1.5934	0.029526	-0.40611	-74.748	1.0603	17.994	-1.5777755692062017	0.22454308693888975	-0.40611	-74.05483931864855	10.211195501954972	17.994	-1.5777755692062017	0.22454308693888975	-0.21011000000000002	-74.05483931864855	10.211195501954972	17.994	-0.9259538532660624	0.13331896341128388	-0.3533206979737704	-0.6620603487005594	0.0956774071850746	0.7433181878797499	2.8787	23.94	0.0	0.0	0.0
2021-10-01T23:29:04.000000	-1.5606	0.029058	-0.41409	-76.859	1.1026	18.923	-1.545280068242291	0.22005962386839667	-0.41409	-76.14474946232136	10.511837949678917	18.923	-1.545280068242291	0.22005962386839667	-0.21809	-76.14474946232136	10.511837949678917	18.923	-0.9259538532660624	0.13331896341128388	-0.3533206979737704	-0.6620603487005594	0.0956774071850746	0.7433181878797499	2.8787	23.94	0.0	0.0	0.0
2021-10-01T23:29:04.000000	-1.5279	0.028585	-0.42225	-79.193	1.1495	19.977	-1.512884426408138	0.2155834514908763	-0.42225	-78.45541561518938	10.844369963160501	19.977	-1.512884426408138	0.2155834514908763	-0.22625	-78.45541561518938	10.844369963160501	19.977	-0.9259538532660624	0.13331896341128388	-0.3533206979737704	-0.6620603487005594	0.0956774071850746	0.7433181878797499	2.8787	23.94	0.0	0.0	0.0
2021-10-01T23:29:04.000000	-1.4952	0.028108	-0.4306	-81.794	1.2019	21.153	-1.4804892746946618	0.2111033092541994	-0.4306	-81.03039595082154	11.215076088153964	21.153	-1.4804892746946618	0.2111033092541994	-0.23459999999999998	-81.03039595082154	11.215076088153964	21.153	-0.9259538532660624	0.13331896341128388	-0.3533206979737704	-0.6620603487005594	0.0956774071850746	0.7433181878797499	2.8787	23.94	0.0	0.0	0.0
2021-10-01T23:29:04.000000	-1.4734	0.027787	-0.43628	-83.7	1.2403	21.999	-1.4588928744761853	0.20811357036871408	-0.43628	-82.91732868038487	11.486729238517936	21.999	-1.4588928744761853	0.20811357036871408	-0.24028	-82.91732868038487	11.486729238517936	21.999	-0.9259538532660624	0.13331896341128388	-0.3533206979737704	-0.6620603487005594	0.0956774071850746	0.7433181878797499	2.8787	23.94	0.0	0.0	0.0
2021-10-01T23:29:04.000000	-1.4589	0.027571	-0.44011	-85.056	1.2677	22.587	-1.4445286015505099	0.20612251052111843	-0.44011	-84.25975360779402	11.680073683151237	22.587	-1.4445286015505099	0.20612251052111843	-0.24411	-84.25975360779402	11.680073683151237	22.587	-0.9259538532660624	0.13331896341128388	-0.3533206979737704	-0.6620603487005594	0.0956774071850746	0.7433181878797499	2.8787	23.94	0.0	0.0	0.0
2021-10-01T23:29:04.000000	-1.4493	0.027427	-0.44268	-86.0	1.2867	22.99	-1.4350185839193341	0.20480330596733348	-0.44268	-85.19431229550746	11.814598993852758	22.99	-1.4350185839193341	0.20480330596733348	-0.24668	-85.19431229550746	11.814598993852758	22.99	-0.9259538532660624	0.13331896341128388	-0.3533206979737704	-0.6620603487005594	0.0956774071850746	0.7433181878797499	2.8787	23.94	0.0	0.0	1.0
2021-10-01T23:29:04.000000	-1.408	0.026805	-0.45385	-90.431	1.376	24.783	-1.3941060018939697	0.19912549688126502	-0.45385	-89.5809818319837	12.446157279168645	24.783	-1.3941060018939697	0.19912549688126502	-0.25784999999999997	-89.5809818319837	12.446157279168645	24.783	-0.9259538532660624	0.13331896341128388	-0.3533206979737704	-0.6620603487005594	0.0956774071850746	0.7433181878797499	2.8787	23.94	0.0	0.0	0.0
2021-10-01T23:29:04.000000	-1.3669	0.026173	-0.46523	-95.588	1.4799	26.647	-1.353393138128121	0.19346226918114184	-0.46523	-94.68639186488996	13.181162453232151	26.647	-1.353393138128121	0.19346226918114184	-0.26922999999999997	-94.68639186488996	13.181162453232151	26.647	-0.9259538532660624	0.13331896341128388	-0.3533206979737704	-0.6620603487005594	0.0956774071850746	0.7433181878797499	2.8787	23.94	0.0	0.0	0.0
2021-10-01T23:29:04.000000	-1.3257	0.025531	-0.47675	-101.58	1.6006	28.506	-1.3125822531850524	0.18777686381620928	-0.47675	-100.61845148986795	14.035153727020225	28.506	-1.3125822531850524	0.18777686381620928	-0.28075	-100.61845148986795	14.035153727020225	28.506	-0.9259538532660624	0.13331896341128388	-0.3533206979737704	-0.6620603487005594	0.0956774071850746	0.7433181878797499	2.8787	23.94	0.0	0.0	0.0
2021-10-01T23:29:04.000000	-1.2846	0.024877	-0.48827	-108.51	1.7404	30.27	-1.2718720850829255	0.1820918018907255	-0.48827	-107.47910276080773	15.023034376973635	30.27	-1.2718720850829255	0.1820918018907255	-0.29227	-107.47910276080773	15.023034376973635	30.27	-0.9259538532660624	0.13331896341128388	-0.3533206979737704	-0.6620603487005594	0.0956774071850746	0.7433181878797499	2.8787	23.94	0.0	0.0	0.0
2021-10-01T23:29:04.000000	-1.2434	0.024211	-0.49965	-116.49	1.9017	31.84	-1.2310641408639171	0.17638257737085405	-0.49965	-115.37920766168455	16.160909697534706	31.84	-1.2310641408639171	0.17638257737085405	-0.30365	-115.37920766168455	16.160909697534706	31.84	-0.9259538532660624	0.13331896341128388	-0.3533206979737704	-0.6620603487005594	0.0956774071850746	0.7433181878797499	2.8787	23.94	0.0	0.0	0.0
2021-10-01T23:29:04.000000	-1.2022	0.023531	-0.51074	-125.64	2.087	33.108	-1.1902579120672774	0.17065945834393495	-0.51074	-124.43755564176969	17.465964470978136	33.108	-1.1902579120672774	0.17065945834393495	-0.31473999999999996	-124.43755564176969	17.465964470978136	33.108	-0.9259538532660624	0.13331896341128388	-0.3533206979737704	-0.6620603487005594	0.0956774071850746	0.7433181878797499	2.8787	23.94	0.0	0.0	0.0
2021-10-01T23:29:04.000000	-1.1608	0.022838	-0.52136	-136.1	2.2994	33.956	-1.149254783205013	0.16489893124092084	-0.52136	-134.79271192801525	18.958429561835732	33.956	-1.149254783205013	0.16489893124092084	-0.32536000000000004	-134.79271192801525	18.958429561835732	33.956	-0.9259538532660624	0.13331896341128388	-0.3533206979737704	-0.6620603487005594	0.0956774071850746	0.7433181878797499	2.8787	23.94	0.0	0.0	0.0
2021-10-01T23:29:04.000000	-1.1193	0.022131	-0.53136	-148.0	2.5422	34.255	-1.1081541232862058	0.15911225661394077	-0.53136	-146.5732925934484	20.65750902590532	34.255	-1.1081541232862058	0.15911225661394077	-0.33536000000000005	-146.5732925934484	20.65750902590532	34.255	-0.9259538532660624	0.13331896341128388	-0.3533206979737704	-0.6620603487005594	0.0956774071850746	0.7433181878797499	2.8787	23.94	0.0	0.0	0.0
2021-10-01T23:29:04.000000	-1.0776	0.021409	-0.54057	-161.54	2.8193	33.858	-1.0668568083621122	0.15328618898128746	-0.54057	-159.977312728233	22.591579509700946	33.858	-1.0668568083621122	0.15328618898128746	-0.34457	-159.977312728233	22.591579509700946	33.858	-0.9259538532660624	0.13331896341128388	-0.3533206979737704	-0.6620603487005594	0.0956774071850746	0.7433181878797499	2.8787	23.94	0.0	0.0	0.0
2021-10-01T23:29:04.000000	-1.0357	0.020672	-0.54883	-176.92	3.1353	32.596	-1.025362838432733	0.14742072834296086	-0.54883	-175.2027016514145	24.78971238508906	32.596	-1.025362838432733	0.14742072834296086	-0.35283000000000003	-175.2027016514145	24.78971238508906	32.596	-0.9259538532660624	0.13331896341128388	-0.3533206979737704	-0.6620603487005594	0.0956774071850746	0.7433181878797499	2.8787	23.94	0.0	0.0	0.0
2021-10-01T23:29:04.000000	-0.99361	0.01992	-0.556	-194.4	3.4958	30.265	-0.9836821381459588	0.14151710000065282	-0.556	-192.50681403921632	27.289323298876184	30.265	-0.9836821381459588	0.14151710000065282	-0.36000000000000004	-192.50681403921632	27.289323298876184	30.265	-0.9259538532660624	0.13331896341128388	-0.3533206979737704	-0.6620603487005594	0.0956774071850746	0.7433181878797499	2.8787	23.94	0.0	0.0	0.0
2021-10-01T23:29:04.000000	-0.95132	0.019154	-0.56192	-214.28	3.9077	26.621	-0.9418046603237294	0.13557507111746064	-0.56192	-212.18654387020663	30.134019308861962	26.621	-0.9418046603237294	0.13557507111746064	-0.36591999999999997	-212.18654387020663	30.134019308861962	26.621	-0.9259538532660624	0.13331896341128388	-0.3533206979737704	-0.6620603487005594	0.0956774071850746	0.7433181878797499	2.8787	23.94	0.0	0.0	0.0
2021-10-01T23:29:04.000000	-0.90886	0.018375	-0.56648	-236.96	4.3791	21.361	-0.8997600563795494	0.12959931006324885	-0.56648	-234.63788456566255	33.38085144751126	21.361	-0.8997600563795494	0.12959931006324885	-0.37048	-234.63788456566255	33.38085144751126	21.361	-0.9259538532660624	0.13331896341128388	-0.3533206979737704	-0.6620603487005594	0.0956774071850746	0.7433181878797499	2.8787	23.94	0.0	0.0	0.0
2021-10-01T23:29:04.000000	-0.86626	0.017583	-0.56955	-262.9	4.9201	14.108	-0.8575781002570921	0.123593492743093	-0.56955	-260.3161323738697	37.09620748701812	14.108	-0.8575781002570921	0.123593492743093	-0.37355	-260.3161323738697	37.09620748701812	14.108	-0.9259538532660624	0.13331896341128388	-0.3533206979737704	-0.6620603487005594	0.0956774071850746	0.7433181878797499	2.8787	23.94	0.0	0.0	0.0
2021-10-01T23:29:04.000000	-0.82358	0.016779	-0.57103	-292.69	5.5432	4.3811	-0.8153182173135354	0.11756596343193312	-0.57103	-289.80530989329355	41.364786037064185	4.3811	-0.8153182173135354	0.11756596343193312	-0.37503000000000003	-289.80530989329355	41.364786037064185	4.3811	-0.9259538532660624	0.13331896341128388	-0.3533206979737704	-0.6620603487005594	0.0956774071850746	0.7433181878797499	2.8787	23.94	0.0	0.0	0.0
2021-10-01T23:29:04.000000	-0.78088	0.015966	-0.5708	-327.04	6.2639	-8.4323	-0.773039587845719	0.11152705133428753	-0.5708	-323.8081679065856	46.28896672200037	-8.4323	-0.773039587845719	0.11152705133428753	-0.37479999999999997	-323.8081679065856	46.28896672200037	-8.4323	-0.9259538532660624	0.13331896341128388	-0.3533206979737704	-0.6620603487005594	0.0956774071850746	0.7433181878797499	2.8787	23.94	0.0	0.0	0.0
