# Supplementary material for: Direct evidence of substorm-related impulsive injections of electrons at Mercury
Source: Nat Commun. 2023 Jul 18;14:4019. doi: 10.1038/s41467-023-39565-4 (PMC10354196; doi:10.1038/s41467-023-39565-4)
Supplement: Supplementary file 3 — SourceDatafile [file 41467_2023_39565_MOESM3_ESM.zip › SourceDataFile/FieldLinetracing/Final_KT17tracing_001582.txt]

2021-10-01T23:41:22.000000	0.26803	-0.042518	0.74402	-331.4	58.124	-579.62	0.2608005996941416	-0.07503937914972428	0.74402	-321.7808875603217	98.29252146980248	-579.62	0.2608005996941416	-0.07503937914972428	0.9400200000000001	-321.7808875603217	98.29252146980248	-579.62	0.4779169548657539	-0.15213819681895918	-0.8651296742804055	0.28140507516180263	-0.0812135499594569	0.956146193307364	1.7479	6.3381	0.0	0.0	0.0
2021-10-01T23:41:22.000000	0.28487	-0.045507	0.77312	-293.24	52.685	-500.67	0.27714746406721147	-0.0800692644534327	0.77312	-284.57487279774176	88.21875422578302	-500.67	0.27714746406721147	-0.0800692644534327	0.96912	-284.57487279774176	88.21875422578302	-500.67	0.4779169548657539	-0.15213819681895918	-0.8651296742804055	0.28140507516180263	-0.0812135499594569	0.956146193307364	1.7479	6.3381	0.0	0.0	0.0
2021-10-01T23:41:22.000000	0.302	-0.048626	0.80203	-259.96	47.998	-433.74	0.29376621430713185	-0.08526370392878944	0.80203	-252.11994351883496	79.48926772879122	-433.74	0.29376621430713185	-0.08526370392878944	0.99803	-252.11994351883496	79.48926772879122	-433.74	0.4779169548657539	-0.15213819681895918	-0.8651296742804055	0.28140507516180263	-0.0812135499594569	0.956146193307364	1.7479	6.3381	0.0	0.0	0.0
2021-10-01T23:41:22.000000	0.31941	-0.05189	0.83076	-230.76	43.943	-376.61	0.3106450878134741	-0.09063635924593948	0.83076	-223.63683151260855	71.8869420687869	-376.61	0.3106450878134741	-0.09063635924593948	1.0267600000000001	-223.63683151260855	71.8869420687869	-376.61	0.4779169548657539	-0.15213819681895918	-0.8651296742804055	0.28140507516180263	-0.0812135499594569	0.956146193307364	1.7479	6.3381	0.0	0.0	0.0
2021-10-01T23:41:22.000000	0.33709	-0.055315	0.8593	-204.99	40.421	-327.55	0.32777219945563985	-0.09620188453981685	0.8593	-198.49256515288448	65.23387862167868	-327.55	0.32777219945563985	-0.09620188453981685	1.0553	-198.49256515288448	65.23387862167868	-327.55	0.4779169548657539	-0.15213819681895918	-0.8651296742804055	0.28140507516180263	-0.0812135499594569	0.956146193307364	1.7479	6.3381	0.0	0.0	0.0
2021-10-01T23:41:22.000000	0.35502	-0.05892	0.88767	-182.12	37.354	-285.17	0.34512537186463244	-0.1019766860380312	0.88767	-176.17069545462613	59.38772414424864	-285.17	0.34512537186463244	-0.1019766860380312	1.08367	-176.17069545462613	59.38772414424864	-285.17	0.4779169548657539	-0.15213819681895918	-0.8651296742804055	0.28140507516180263	-0.0812135499594569	0.956146193307364	1.7479	6.3381	0.0	0.0	0.0
2021-10-01T23:41:22.000000	0.37319	-0.062731	0.91585	-161.72	34.679	-248.36	0.36269149460816186	-0.10798534252340776	0.91585	-156.25218195917103	54.23326538203379	-248.36	0.36269149460816186	-0.10798534252340776	1.11185	-156.25218195917103	54.23326538203379	-248.36	0.4779169548657539	-0.15213819681895918	-0.8651296742804055	0.28140507516180263	-0.0812135499594569	0.956146193307364	1.7479	6.3381	0.0	0.0	0.0
2021-10-01T23:41:22.000000	0.3916	-0.066776	0.94385	-143.42	32.343	-216.22	0.380467136841491	-0.11425564301004185	0.94385	-138.376306793512	49.672565538613355	-216.22	0.380467136841491	-0.11425564301004185	1.13985	-138.376306793512	49.672565538613355	-216.22	0.4779169548657539	-0.15213819681895918	-0.8651296742804055	0.28140507516180263	-0.0812135499594569	0.956146193307364	1.7479	6.3381	0.0	0.0	0.0
2021-10-01T23:41:22.000000	0.41021	-0.071094	0.97167	-126.93	30.304	-188.04	0.39840782129645713	-0.12082139241794182	0.97167	-122.26040143591037	45.628407343781426	-188.04	0.39840782129645713	-0.12082139241794182	1.16767	-122.26040143591037	45.628407343781426	-188.04	0.4779169548657539	-0.15213819681895918	-0.8651296742804055	0.28140507516180263	-0.0812135499594569	0.956146193307364	1.7479	6.3381	0.0	0.0	0.0
2021-10-01T23:41:22.000000	0.42902	-0.075731	0.9993	-112.01	28.53	-163.2	0.41650791158527767	-0.12772824412740708	0.9993	-107.67019530239145	42.03962468368242	-163.2	0.41650791158527767	-0.12772824412740708	1.1953	-107.67019530239145	42.03962468368242	-163.2	0.4779169548657539	-0.15213819681895918	-0.8651296742804055	0.28140507516180263	-0.0812135499594569	0.956146193307364	1.7479	6.3381	0.0	0.0	0.0
2021-10-01T23:41:22.000000	0.44801	-0.080746	1.0268	-98.438	26.993	-141.23	0.4347403291321886	-0.13503230295761198	1.0268	-94.38879205450809	38.8512268466625	-141.23	0.4347403291321886	-0.13503230295761198	1.2227999999999999	-94.38879205450809	38.8512268466625	-141.23	0.4779169548657539	-0.15213819681895918	-0.8651296742804055	0.28140507516180263	-0.0812135499594569	0.956146193307364	1.7479	6.3381	0.0	0.0	0.0
2021-10-01T23:41:22.000000	0.46715	-0.086216	1.054	-86.047	25.674	-121.7	0.45306586517048925	-0.14280631279224323	1.054	-82.25277814569195	36.02389446347494	-121.7	0.45306586517048925	-0.14280631279224323	1.25	-82.25277814569195	36.02389446347494	-121.7	0.4779169548657539	-0.15213819681895918	-0.8651296742804055	0.28140507516180263	-0.0812135499594569	0.956146193307364	1.7479	6.3381	0.0	0.0	0.0
2021-10-01T23:41:22.000000	0.4864	-0.092243	1.0811	-74.688	24.558	-104.29	0.4714323230313583	-0.15114660383302359	1.0811	-71.1161142749021	33.524483567074775	-104.29	0.4714323230313583	-0.15114660383302359	1.2771	-71.1161142749021	33.524483567074775	-104.29	0.4779169548657539	-0.15213819681895918	-0.8651296742804055	0.28140507516180263	-0.0812135499594569	0.956146193307364	1.7479	6.3381	0.0	0.0	0.0
2021-10-01T23:41:22.000000	0.50573	-0.098961	1.1079	-64.234	23.638	-88.707	0.4897935097284518	-0.16018249045661942	1.1079	-60.853615125104746	31.33048557245199	-88.707	0.4897935097284518	-0.16018249045661942	1.3039	-60.853615125104746	31.33048557245199	-88.707	0.4779169548657539	-0.15213819681895918	-0.8651296742804055	0.28140507516180263	-0.0812135499594569	0.956146193307364	1.7479	6.3381	0.0	0.0	0.0
2021-10-01T23:41:22.000000	0.52507	-0.10656	1.1345	-54.58	22.915	-74.729	0.5080566719943868	-0.17009396386112052	1.1345	-51.360949363273285	29.430027276631545	-74.729	0.5080566719943868	-0.17009396386112052	1.3305	-51.360949363273285	29.430027276631545	-74.729	0.4779169548657539	-0.15213819681895918	-0.8651296742804055	0.28140507516180263	-0.0812135499594569	0.956146193307364	1.7479	6.3381	0.0	0.0	0.0
2021-10-01T23:41:22.000000	0.54434	-0.11529	1.1608	-45.639	22.397	-62.162	0.5261117801037378	-0.18111933783027195	1.1608	-42.55079231140094	27.82038827320752	-62.162	0.5261117801037378	-0.18111933783027195	1.3568	-42.55079231140094	27.82038827320752	-62.162	0.4779169548657539	-0.15213819681895918	-0.8651296742804055	0.28140507516180263	-0.0812135499594569	0.956146193307364	1.7479	6.3381	0.0	0.0	0.0
2021-10-01T23:41:22.000000	0.56337	-0.12553	1.1867	-37.344	22.109	-50.858	0.543743676108235	-0.19361392639038855	1.1867	-34.353585574387196	26.51817066057265	-50.858	0.543743676108235	-0.19361392639038855	1.3827	-34.353585574387196	26.51817066057265	-50.858	0.4779169548657539	-0.15213819681895918	-0.8651296742804055	0.28140507516180263	-0.0812135499594569	0.956146193307364	1.7479	6.3381	0.0	0.0	0.0
2021-10-01T23:41:22.000000	0.58193	-0.13782	1.2121	-29.652	22.091	-40.711	0.5606579268150224	-0.20808547858868237	1.2121	-26.721751959532657	25.55780423301682	-40.711	0.5606579268150224	-0.20808547858868237	1.4081	-26.721751959532657	25.55780423301682	-40.711	0.4779169548657539	-0.15213819681895918	-0.8651296742804055	0.28140507516180263	-0.0812135499594569	0.956146193307364	1.7479	6.3381	0.0	0.0	0.0
2021-10-01T23:41:22.000000	0.59958	-0.15294	1.2365	-22.56	22.416	-31.678	0.5763222741849254	-0.22525420368622562	1.2365	-19.64336937011965	25.011371329638145	-31.678	0.5763222741849254	-0.22525420368622562	1.4324999999999999	-19.64336937011965	25.011371329638145	-31.678	0.4779169548657539	-0.15213819681895918	-0.8651296742804055	0.28140507516180263	-0.0812135499594569	0.956146193307364	1.7479	6.3381	0.0	0.0	0.0
2021-10-01T23:41:22.000000	0.61553	-0.17188	1.2594	-16.128	23.184	-23.8	0.5898313661670498	-0.24600584299059147	1.2594	-13.165732676577043	24.985470239499424	-23.8	0.5898313661670498	-0.24600584299059147	1.4554	-13.165732676577043	24.985470239499424	-23.8	0.4779169548657539	-0.15213819681895918	-0.8651296742804055	0.28140507516180263	-0.0812135499594569	0.956146193307364	1.7479	6.3381	0.0	0.0	0.0
2021-10-01T23:41:22.000000	0.6286	-0.19551	1.2795	-10.512	24.503	-17.216	0.599907493063047	-0.2710592552686777	1.2795	-7.430433127735615	25.60640186621793	-17.216	0.599907493063047	-0.2710592552686777	1.4755	-7.430433127735615	25.60640186621793	-17.216	0.4779169548657539	-0.15213819681895918	-0.8651296742804055	0.28140507516180263	-0.0812135499594569	0.956146193307364	1.7479	6.3381	0.0	0.0	0.0
2021-10-01T23:41:22.000000	0.63757	-0.22371	1.2956	-5.8937	26.395	-12.06	0.6053545514504941	-0.30014585793938753	1.2956	-2.6151059120561886	26.918264166894726	-12.06	0.6053545514504941	-0.30014585793938753	1.4916	-2.6151059120561886	26.918264166894726	-12.06	0.4779169548657539	-0.15213819681895918	-0.8651296742804055	0.28140507516180263	-0.0812135499594569	0.956146193307364	1.7479	6.3381	0.0	0.0	0.0
2021-10-01T23:41:22.000000	0.64215	-0.25507	1.3071	-2.2894	28.732	-8.236	0.6060574940790942	-0.33183074190100076	1.3071	1.248387932743244	28.79601889028032	-8.236	0.6060574940790942	-0.33183074190100076	1.5030999999999999	1.248387932743244	28.79601889028032	-8.236	0.4779169548657539	-0.15213819681895918	-0.8651296742804055	0.28140507516180263	-0.0812135499594569	0.956146193307364	1.7479	6.3381	0.0	0.0	0.0
2021-10-01T23:41:22.000000	0.64308	-0.28795	1.3145	0.49857	31.321	-5.4036	0.6029516943702543	-0.3645769372245581	1.3145	4.332580598875524	31.023899793532525	-5.4036	0.6029516943702543	-0.3645769372245581	1.5105	4.332580598875524	31.023899793532525	-5.4036	0.4779169548657539	-0.15213819681895918	-0.8651296742804055	0.28140507516180263	-0.0812135499594569	0.956146193307364	1.7479	6.3381	0.0	0.0	0.0
2021-10-01T23:41:22.000000	0.64141	-0.32136	1.3189	2.7228	34.019	-3.202	0.5972005452200395	-0.39753056044647384	1.3189	6.87063695323101	33.429034516373584	-3.202	0.5972005452200395	-0.39753056044647384	1.5149	6.87063695323101	33.429034516373584	-3.202	0.4779169548657539	-0.15213819681895918	-0.8651296742804055	0.28140507516180263	-0.0812135499594569	0.956146193307364	1.7479	6.3381	0.0	0.0	0.0
2021-10-01T23:41:22.000000	0.63794	-0.35486	1.321	4.578	36.739	-1.3704	0.5896519317341847	-0.4303529511948817	1.321	9.045139690180093	35.90122077290866	-1.3704	0.5896519317341847	-0.4303529511948817	1.517	9.045139690180093	35.90122077290866	-1.3704	0.4779169548657539	-0.15213819681895918	-0.8651296742804055	0.28140507516180263	-0.0812135499594569	0.956146193307364	1.7479	6.3381	0.0	0.0	0.0
2021-10-01T23:41:22.000000	0.63321	-0.38827	1.3215	6.1905	39.432	0.25559	0.5808638403292672	-0.46293163209909904	1.3215	10.975462908242182	38.37634855219814	0.25559	0.5808638403292672	-0.46293163209909904	1.5174999999999998	10.975462908242182	38.37634855219814	0.25559	0.4779169548657539	-0.15213819681895918	-0.8651296742804055	0.28140507516180263	-0.0812135499594569	0.956146193307364	1.7479	6.3381	0.0	0.0	0.0
2021-10-01T23:41:22.000000	0.62756	-0.42153	1.3207	7.6386	42.068	1.776	0.5711810608437379	-0.4952487155293007	1.3207	12.735640695329778	40.815049798321446	1.776	0.5711810608437379	-0.4952487155293007	1.5167	12.735640695329778	40.815049798321446	1.776	0.4779169548657539	-0.15213819681895918	-0.8651296742804055	0.28140507516180263	-0.0812135499594569	0.956146193307364	1.7479	6.3381	0.0	0.0	0.0
2021-10-01T23:41:22.000000	0.62122	-0.45462	1.3188	8.9707	44.625	3.2518	0.5608343107824778	-0.5273125341286162	1.3188	14.37101268351421	43.189559825729575	3.2518	0.5608343107824778	-0.5273125341286162	1.5148	14.37101268351421	43.189559825729575	3.2518	0.4779169548657539	-0.15213819681895918	-0.8651296742804055	0.28140507516180263	-0.0812135499594569	0.956146193307364	1.7479	6.3381	0.0	0.0	0.0
2021-10-01T23:41:22.000000	0.61433	-0.48753	1.3159	10.217	47.089	4.7204	0.5499637605176554	-0.5591303174728401	1.3159	15.909835887058295	45.48228371626552	4.7204	0.5499637605176554	-0.5591303174728401	1.5119	15.909835887058295	45.48228371626552	4.7204	0.4779169548657539	-0.15213819681895918	-0.8651296742804055	0.28140507516180263	-0.0812135499594569	0.956146193307364	1.7479	6.3381	0.0	0.0	0.0
2021-10-01T23:41:22.000000	0.607	-0.52027	1.3122	11.396	49.446	6.2047	0.5386773558743818	-0.5907254685284735	1.3122	17.368755482192178	47.677060154751764	6.2047	0.5386773558743818	-0.5907254685284735	1.5082	17.368755482192178	47.677060154751764	6.2047	0.4779169548657539	-0.15213819681895918	-0.8651296742804055	0.28140507516180263	-0.0812135499594569	0.956146193307364	1.7479	6.3381	0.0	0.0	0.0
2021-10-01T23:41:22.000000	0.59931	-0.55282	1.3077	12.519	51.688	7.7189	0.5270569446391703	-0.6220879404132688	1.3077	18.75800607967944	49.76456483196361	7.7189	0.5270569446391703	-0.6220879404132688	1.5037	18.75800607967944	49.76456483196361	7.7189	0.4779169548657539	-0.15213819681895918	-0.8651296742804055	0.28140507516180263	-0.0812135499594569	0.956146193307364	1.7479	6.3381	0.0	0.0	0.0
2021-10-01T23:41:22.000000	0.5913	-0.58519	1.3025	13.595	53.805	9.2709	0.5151410001018937	-0.6532325589818841	1.3025	20.085294560930315	51.7337703284872	9.2709	0.5151410001018937	-0.6532325589818841	1.4985	20.085294560930315	51.7337703284872	9.2709	0.4779169548657539	-0.15213819681895918	-0.8651296742804055	0.28140507516180263	-0.0812135499594569	0.956146193307364	1.7479	6.3381	0.0	0.0	0.0
2021-10-01T23:41:22.000000	0.58301	-0.61737	1.2966	14.627	55.791	10.865	0.5029704461558084	-0.684154300793196	1.2966	21.35286313929707	53.5783542650803	10.865	0.5029704461558084	-0.684154300793196	1.4926	21.35286313929707	53.5783542650803	10.865	0.4779169548657539	-0.15213819681895918	-0.8651296742804055	0.28140507516180263	-0.0812135499594569	0.956146193307364	1.7479	6.3381	0.0	0.0	0.0
2021-10-01T23:41:22.000000	0.57448	-0.64935	1.29	15.618	57.641	12.504	0.4905862066941713	-0.7148481424060803	1.29	22.563076558301145	55.29298672728975	12.504	0.4905862066941713	-0.7148481424060803	1.486	22.563076558301145	55.29298672728975	12.504	0.4779169548657539	-0.15213819681895918	-0.8651296742804055	0.28140507516180263	-0.0812135499594569	0.956146193307364	1.7479	6.3381	0.0	0.0	0.0
2021-10-01T23:41:22.000000	0.56574	-0.68113	1.2828	16.57	59.349	14.186	0.47801805566065586	-0.7453177597256126	1.2828	23.717184566505686	56.87146786604249	14.186	0.47801805566065586	-0.7453177597256126	1.4788	23.717184566505686	56.87146786604249	14.186	0.4779169548657539	-0.15213819681895918	-0.8651296742804055	0.28140507516180263	-0.0812135499594569	0.956146193307364	1.7479	6.3381	0.0	0.0	0.0
2021-10-01T23:41:22.000000	0.5568	-0.71271	1.2749	17.484	60.912	15.912	0.4652759177031531	-0.7755643780534847	1.2749	24.815812038192263	58.31069775680198	15.912	0.4652759177031531	-0.7755643780534847	1.4708999999999999	24.815812038192263	58.31069775680198	15.912	0.4779169548657539	-0.15213819681895918	-0.8651296742804055	0.28140507516180263	-0.0812135499594569	0.956146193307364	1.7479	6.3381	0.0	0.0	0.0
2021-10-01T23:41:22.000000	0.54768	-0.74406	1.2664	18.358	62.329	17.68	0.4523833180225211	-0.8055606740494068	1.2664	25.85685151361345	59.60992899511746	17.68	0.4523833180225211	-0.8055606740494068	1.4624	25.85685151361345	59.60992899511746	17.68	0.4779169548657539	-0.15213819681895918	-0.8651296742804055	0.28140507516180263	-0.0812135499594569	0.956146193307364	1.7479	6.3381	0.0	0.0	0.0
2021-10-01T23:41:22.000000	0.5384	-0.77518	1.2572	19.194	63.598	19.486	0.439360105914542	-0.8353090983167621	1.2572	26.842042862009126	60.76693159107233	19.486	0.439360105914542	-0.8353090983167621	1.4532	26.842042862009126	60.76693159107233	19.486	0.4779169548657539	-0.15213819681895918	-0.8651296742804055	0.28140507516180263	-0.0812135499594569	0.956146193307364	1.7479	6.3381	0.0	0.0	0.0
2021-10-01T23:41:22.000000	0.52897	-0.80606	1.2474	19.99	64.72	21.33	0.42621743132879897	-0.864800951509352	1.2474	27.769523683970238	61.78294306979408	21.33	0.42621743132879897	-0.864800951509352	1.4434	27.769523683970238	61.78294306979408	21.33	0.4779169548657539	-0.15213819681895918	-0.8651296742804055	0.28140507516180263	-0.0812135499594569	0.956146193307364	1.7479	6.3381	0.0	0.0	0.0
2021-10-01T23:41:22.000000	0.51941	-0.83669	1.2369	20.746	65.695	23.207	0.41297636886276606	-0.8940287595826684	1.2369	28.639293979496777	62.65796343128269	23.207	0.41297636886276606	-0.8940287595826684	1.4329	28.639293979496777	62.65796343128269	23.207	0.4779169548657539	-0.15213819681895918	-0.8651296742804055	0.28140507516180263	-0.0812135499594569	0.956146193307364	1.7479	6.3381	0.0	0.0	0.0
2021-10-01T23:41:22.000000	0.50971	-0.86706	1.2258	21.461	66.526	25.115	0.399628219170244	-0.9229813725871283	1.2258	29.450728874307185	63.39509260007472	25.115	0.399628219170244	-0.9229813725871283	1.4218	29.450728874307185	63.39509260007472	25.115	0.4779169548657539	-0.15213819681895918	-0.8651296742804055	0.28140507516180263	-0.0812135499594569	0.956146193307364	1.7479	6.3381	0.0	0.0	0.0
2021-10-01T23:41:22.000000	0.49991	-0.89714	1.2141	22.133	67.215	27.051	0.38621635674787314	-0.9516339177858256	1.2141	30.202088499161576	63.99656056608677	27.051	0.38621635674787314	-0.9516339177858256	1.4101	30.202088499161576	63.99656056608677	27.051	0.4779169548657539	-0.15213819681895918	-0.8651296742804055	0.28140507516180263	-0.0812135499594569	0.956146193307364	1.7479	6.3381	0.0	0.0	0.0
2021-10-01T23:41:22.000000	0.49	-0.92694	1.2017	22.762	67.766	29.011	0.37272963164607026	-0.9799950945249597	1.2017	30.893862974736695	64.46633718847531	29.011	0.37272963164607026	-0.9799950945249597	1.3977	30.893862974736695	64.46633718847531	29.011	0.4779169548657539	-0.15213819681895918	-0.8651296742804055	0.28140507516180263	-0.0812135499594569	0.956146193307364	1.7479	6.3381	0.0	0.0	0.0
2021-10-01T23:41:22.000000	0.47999	-0.95643	1.1887	23.347	68.183	30.992	0.3591816444178021	-1.0080363541625488	1.1887	31.525549956920138	64.80851485656598	30.992	0.3591816444178021	-1.0080363541625488	1.3847	31.525549956920138	64.80851485656598	30.992	0.4779169548657539	-0.15213819681895918	-0.8651296742804055	0.28140507516180263	-0.0812135499594569	0.956146193307364	1.7479	6.3381	0.0	0.0	0.0
2021-10-01T23:41:22.000000	0.46991	-0.9856	1.175	23.885	68.472	32.99	0.345603394308434	-1.0357514479557772	1.175	32.09490723235965	65.02941594960105	32.99	0.345603394308434	-1.0357514479557772	1.371	32.09490723235965	65.02941594960105	32.99	0.4779169548657539	-0.15213819681895918	-0.8651296742804055	0.28140507516180263	-0.0812135499594569	0.956146193307364	1.7479	6.3381	0.0	0.0	0.0
2021-10-01T23:41:22.000000	0.45976	-1.0144	1.1607	24.377	68.636	35.001	0.33200100782642517	-1.0630907526651887	1.1607	32.6032948563519	65.13189533177871	35.001	0.33200100782642517	-1.0630907526651887	1.3567	32.6032948563519	65.13189533177871	35.001	0.4779169548657539	-0.15213819681895918	-0.8651296742804055	0.28140507516180263	-0.0812135499594569	0.956146193307364	1.7479	6.3381	0.0	0.0	0.0
2021-10-01T23:41:22.000000	0.44955	-1.0429	1.1458	24.82	68.68	37.021	0.318375832507824	-1.090124966127714	1.1458	33.048348085375444	65.1212829175521	37.021	0.318375832507824	-1.090124966127714	1.3417999999999999	33.048348085375444	65.1212829175521	37.021	0.4779169548657539	-0.15213819681895918	-0.8651296742804055	0.28140507516180263	-0.0812135499594569	0.956146193307364	1.7479	6.3381	0.0	0.0	0.0
2021-10-01T23:41:22.000000	0.4393	-1.0711	1.1302	25.212	68.61	39.046	0.3047477176484128	-1.1168565389467364	1.1302	33.428817170867134	65.00377855599424	39.046	0.3047477176484128	-1.1168565389467364	1.3262	33.428817170867134	65.00377855599424	39.046	0.4779169548657539	-0.15213819681895918	-0.8651296742804055	0.28140507516180263	-0.0812135499594569	0.956146193307364	1.7479	6.3381	0.0	0.0	0.0
2021-10-01T23:41:22.000000	0.42902	-1.0988	1.114	25.554	68.43	41.072	0.29115109392991934	-1.143088203466124	1.114	33.74618469829283	64.78322957609251	41.072	0.29115109392991934	-1.143088203466124	1.31	33.74618469829283	64.78322957609251	41.072	0.4779169548657539	-0.15213819681895918	-0.8651296742804055	0.28140507516180263	-0.0812135499594569	0.956146193307364	1.7479	6.3381	0.0	0.0	0.0
2021-10-01T23:41:22.000000	0.41873	-1.1262	1.0971	25.842	68.145	43.093	0.2775813046142893	-1.1690209032470846	1.0971	33.99709345934196	64.46508842246915	43.093	0.2775813046142893	-1.1690209032470846	1.2931	33.99709345934196	64.46508842246915	43.093	0.4779169548657539	-0.15213819681895918	-0.8651296742804055	0.28140507516180263	-0.0812135499594569	0.956146193307364	1.7479	6.3381	0.0	0.0	0.0
2021-10-01T23:41:22.000000	0.40843	-1.1531	1.0796	26.077	67.759	45.105	0.2640628557353595	-1.1944561453317935	1.0796	34.18302603948038	64.05320242411153	45.105	0.2640628557353595	-1.1944561453317935	1.2755999999999998	34.18302603948038	64.05320242411153	45.105	0.4779169548657539	-0.15213819681895918	-0.8651296742804055	0.28140507516180263	-0.0812135499594569	0.956146193307364	1.7479	6.3381	0.0	0.0	0.0
2021-10-01T23:41:22.000000	0.39814	-1.1797	1.0615	26.256	67.276	47.104	0.25059109055507545	-1.2195948732814588	1.0615	34.30149516501746	63.55190903068359	47.104	0.25059109055507545	-1.2195948732814588	1.2575	34.30149516501746	63.55190903068359	47.104	0.4779169548657539	-0.15213819681895918	-0.8651296742804055	0.28140507516180263	-0.0812135499594569	0.956146193307364	1.7479	6.3381	0.0	0.0	0.0
2021-10-01T23:41:22.000000	0.38788	-1.2058	1.0428	26.378	66.698	49.084	0.23721036440305635	-1.2442410447416405	1.0428	34.35175343150244	62.963315701932814	49.084	0.23721036440305635	-1.2442410447416405	1.2388	34.35175343150244	62.963315701932814	49.084	0.4779169548657539	-0.15213819681895918	-0.8651296742804055	0.28140507516180263	-0.0812135499594569	0.956146193307364	1.7479	6.3381	0.0	0.0	0.0
2021-10-01T23:41:22.000000	0.37766	-1.2315	1.0234	26.443	66.03	51.041	0.2239183489102749	-1.268495131492942	1.0234	34.33441348978124	62.292384761804776	51.041	0.2239183489102749	-1.268495131492942	1.2194	34.33441348978124	62.292384761804776	51.041	0.4779169548657539	-0.15213819681895918	-0.8651296742804055	0.28140507516180263	-0.0812135499594569	0.956146193307364	1.7479	6.3381	0.0	0.0	0.0
2021-10-01T23:41:22.000000	0.36749	-1.2567	1.0034	26.45	65.273	52.97	0.21073722174154064	-1.2922591123581433	1.0034	34.24860540523393	61.540231205257754	52.97	0.21073722174154064	-1.2922591123581433	1.1994	34.24860540523393	61.540231205257754	52.97	0.4779169548657539	-0.15213819681895918	-0.8651296742804055	0.28140507516180263	-0.0812135499594569	0.956146193307364	1.7479	6.3381	0.0	0.0	0.0
2021-10-01T23:41:22.000000	0.3574	-1.2815	0.98283	26.398	64.428	54.866	0.19768450382360883	-1.315635909721232	0.98283	34.09345924324057	60.70797002725008	54.866	0.19768450382360883	-1.315635909721232	1.17883	34.09345924324057	60.70797002725008	54.866	0.4779169548657539	-0.15213819681895918	-0.8651296742804055	0.28140507516180263	-0.0812135499594569	0.956146193307364	1.7479	6.3381	0.0	0.0	0.0
2021-10-01T23:41:22.000000	0.3474	-1.3058	0.96165	26.287	63.499	56.726	0.18478237282128898	-1.3385275024049876	0.96165	33.86946512447788	59.799571086938215	56.726	0.18478237282128898	-1.3385275024049876	1.15765	33.86946512447788	59.799571086938215	56.726	0.4779169548657539	-0.15213819681895918	-0.8651296742804055	0.28140507516180263	-0.0812135499594569	0.956146193307364	1.7479	6.3381	0.0	0.0	0.0
2021-10-01T23:41:22.000000	0.33749	-1.3296	0.93987	26.117	62.485	58.545	0.17203082873458106	-1.3609338904094104	0.93987	33.57650051877668	58.81404191953303	58.545	0.17203082873458106	-1.3609338904094104	1.13587	33.57650051877668	58.81404191953303	58.545	0.4779169548657539	-0.15213819681895918	-0.8651296742804055	0.28140507516180263	-0.0812135499594569	0.956146193307364	1.7479	6.3381	0.0	0.0	0.0
2021-10-01T23:41:22.000000	0.32771	-1.3529	0.9175	25.888	61.389	60.322	0.15946957015504978	-1.3828599749412678	0.9175	33.21493301664453	57.7543599194019	60.322	0.15946957015504978	-1.3828599749412678	1.1135	33.21493301664453	57.7543599194019	60.322	0.4779169548657539	-0.15213819681895918	-0.8651296742804055	0.28140507516180263	-0.0812135499594569	0.956146193307364	1.7479	6.3381	0.0	0.0	0.0
2021-10-01T23:41:22.000000	0.31806	-1.3757	0.89457	25.602	60.211	62.052	0.14709859708269513	-1.4043057560005594	0.89457	32.78674754765966	56.62028002620645	62.052	0.14709859708269513	-1.4043057560005594	1.09057	32.78674754765966	56.62028002620645	62.052	0.4779169548657539	-0.15213819681895918	-0.8651296742804055	0.28140507516180263	-0.0812135499594569	0.956146193307364	1.7479	6.3381	0.0	0.0	0.0
2021-10-01T23:41:22.000000	0.30855	-1.3979	0.87106	25.259	58.953	63.734	0.13494008718232658	-1.4251732124100656	0.87106	32.29218917216043	55.41378716952492	63.734	0.13494008718232658	-1.4251732124100656	1.06706	32.29218917216043	55.41378716952492	63.734	0.4779169548657539	-0.15213819681895918	-0.8651296742804055	0.28140507516180263	-0.0812135499594569	0.956146193307364	1.7479	6.3381	0.0	0.0	0.0
2021-10-01T23:41:22.000000	0.2992	-1.4197	0.84699	24.859	57.615	65.367	0.12298938371589	-1.4456632877309934	0.84699	31.731257890146843	54.13488134935731	65.367	0.12298938371589	-1.4456632877309934	1.04299	31.731257890146843	54.13488134935731	65.367	0.4779169548657539	-0.15213819681895918	-0.8651296742804055	0.28140507516180263	-0.0812135499594569	0.956146193307364	1.7479	6.3381	0.0	0.0	0.0
2021-10-01T23:41:22.000000	0.29004	-1.4408	0.82237	24.406	56.199	66.949	0.11131301967781368	-1.4654819184316832	0.82237	31.10816862111374	52.78505737460512	66.949	0.11131301967781368	-1.4654819184316832	1.01837	31.10816862111374	52.78505737460512	66.949	0.4779169548657539	-0.15213819681895918	-0.8651296742804055	0.28140507516180263	-0.0812135499594569	0.956146193307364	1.7479	6.3381	0.0	0.0	0.0
2021-10-01T23:41:22.000000	0.28106	-1.4615	0.7972	23.901	54.707	68.481	0.09986431136945165	-1.4849256186471782	0.7972	30.424158890188608	51.36617764467741	68.481	0.09986431136945165	-1.4849256186471782	0.9932000000000001	30.424158890188608	51.36617764467741	68.481	0.4779169548657539	-0.15213819681895918	-0.8651296742804055	0.28140507516180263	-0.0812135499594569	0.956146193307364	1.7479	6.3381	0.0	0.0	0.0
2021-10-01T23:41:22.000000	0.27228	-1.4815	0.77149	23.345	53.14	69.962	0.08869986713734113	-1.503699099544127	0.77149	29.68034369232974	49.87911209419412	69.962	0.08869986713734113	-1.503699099544127	0.96749	29.68034369232974	49.87911209419412	69.962	0.4779169548657539	-0.15213819681895918	-0.8651296742804055	0.28140507516180263	-0.0812135499594569	0.956146193307364	1.7479	6.3381	0.0	0.0	0.0
2021-10-01T23:41:22.000000	0.26373	-1.5009	0.74525	22.742	51.502	71.393	0.07783720790823734	-1.521905283506516	0.74525	28.881183007370346	48.32734046163499	71.393	0.07783720790823734	-1.521905283506516	0.9412499999999999	28.881183007370346	48.32734046163499	71.393	0.4779169548657539	-0.15213819681895918	-0.8651296742804055	0.28140507516180263	-0.0812135499594569	0.956146193307364	1.7479	6.3381	0.0	0.0	0.0
2021-10-01T23:41:22.000000	0.2554	-1.5197	0.71849	22.094	49.794	72.776	0.0672664090342491	-1.5395429452326548	0.71849	28.028784295057843	46.71161015145077	72.776	0.0672664090342491	-1.5395429452326548	0.91449	28.028784295057843	46.71161015145077	72.776	0.4779169548657539	-0.15213819681895918	-0.8651296742804055	0.28140507516180263	-0.0812135499594569	0.956146193307364	1.7479	6.3381	0.0	0.0	0.0
2021-10-01T23:41:22.000000	0.24733	-1.5379	0.69121	21.402	48.02	74.112	0.057027169106941195	-1.5566169859293095	0.69121	27.12463014085808	45.03576849262876	74.112	0.057027169106941195	-1.5566169859293095	0.88721	27.12463014085808	45.03576849262876	74.112	0.4779169548657539	-0.15213819681895918	-0.8651296742804055	0.28140507516180263	-0.0812135499594569	0.956146193307364	1.7479	6.3381	0.0	0.0	0.0
2021-10-01T23:41:22.000000	0.23951	-1.5554	0.66344	20.671	46.183	75.402	0.047121816495340696	-1.5730269338158769	0.66344	26.17405045922419	43.302180228690396	75.402	0.047121816495340696	-1.5730269338158769	0.85944	26.17405045922419	43.302180228690396	75.402	0.4779169548657539	-0.15213819681895918	-0.8651296742804055	0.28140507516180263	-0.0812135499594569	0.956146193307364	1.7479	6.3381	0.0	0.0	0.0
2021-10-01T23:41:22.000000	0.23196	-1.5722	0.63517	19.902	44.288	76.648	0.03757020049522991	-1.5887752394957406	0.63517	25.17865036579122	41.515685153412086	76.648	0.03757020049522991	-1.5887752394957406	0.83117	25.17865036579122	41.515685153412086	76.648	0.4779169548657539	-0.15213819681895918	-0.8651296742804055	0.28140507516180263	-0.0812135499594569	0.956146193307364	1.7479	6.3381	0.0	0.0	0.0
2021-10-01T23:41:22.000000	0.22471	-1.5883	0.60642	19.098	42.338	77.851	0.028402095050282433	-1.6038655788739762	0.60642	24.141774845434064	39.678893070653665	77.851	0.028402095050282433	-1.6038655788739762	0.8024199999999999	24.141774845434064	39.678893070653665	77.851	0.4779169548657539	-0.15213819681895918	-0.8651296742804055	0.28140507516180263	-0.0812135499594569	0.956146193307364	1.7479	6.3381	0.0	0.0	0.0
2021-10-01T23:41:22.000000	0.21775	-1.6037	0.57721	18.262	40.338	79.012	0.019607575512607084	-1.6182967266488915	0.57721	23.06701394336599	37.79639871385314	79.012	0.019607575512607084	-1.6182967266488915	0.77321	23.06701394336599	37.79639871385314	79.012	0.4779169548657539	-0.15213819681895918	-0.8651296742804055	0.28140507516180263	-0.0812135499594569	0.956146193307364	1.7479	6.3381	0.0	0.0	0.0
2021-10-01T23:41:22.000000	0.2111	-1.6184	0.54754	17.396	38.292	80.132	0.011206491177986194	-1.6320711334238707	0.54754	21.956842709841965	35.871926881828635	80.132	0.011206491177986194	-1.6320711334238707	0.7435400000000001	21.956842709841965	35.871926881828635	80.132	0.4779169548657539	-0.15213819681895918	-0.8651296742804055	0.28140507516180263	-0.0812135499594569	0.956146193307364	1.7479	6.3381	0.0	0.0	0.0
2021-10-01T23:41:22.000000	0.20478	-1.6323	0.51744	16.503	36.204	81.211	0.003230944359120441	-1.6450920033233851	0.51744	20.81472865990607	33.90907984322909	81.211	0.003230944359120441	-1.6450920033233851	0.7134400000000001	20.81472865990607	33.90907984322909	81.211	0.4779169548657539	-0.15213819681895918	-0.8651296742804055	0.28140507516180263	-0.0812135499594569	0.956146193307364	1.7479	6.3381	0.0	0.0	0.0
2021-10-01T23:41:22.000000	0.19879	-1.6454	0.48693	15.584	34.079	82.248	-0.004319064943990231	-1.6573593363474348	0.48693	19.642276909193342	31.91269739183089	82.248	-0.004319064943990231	-1.6573593363474348	0.68293	19.642276909193342	31.91269739183089	82.248	0.4779169548657539	-0.15213819681895918	-0.8651296742804055	0.28140507516180263	-0.0812135499594569	0.956146193307364	1.7479	6.3381	0.0	0.0	0.0
2021-10-01T23:41:22.000000	0.19314	-1.6577	0.45603	14.643	31.92	83.242	-0.011433612083454558	-1.6688743577977116	0.45603	18.443824907367805	29.885266801324676	83.242	-0.011433612083454558	-1.6688743577977116	0.65203	18.443824907367805	29.885266801324676	83.242	0.4779169548657539	-0.15213819681895918	-0.8651296742804055	0.28140507516180263	-0.0812135499594569	0.956146193307364	1.7479	6.3381	0.0	0.0	0.0
2021-10-01T23:41:22.000000	0.18785	-1.6692	0.42475	13.679	29.732	84.191	-0.018092847763490266	-1.6796395182775996	0.42475	17.218992840486248	27.831872925825227	84.191	-0.018092847763490266	-1.6796395182775996	0.62075	17.218992840486248	27.831872925825227	84.191	0.4779169548657539	-0.15213819681895918	-0.8651296742804055	0.28140507516180263	-0.0812135499594569	0.956146193307364	1.7479	6.3381	0.0	0.0	0.0
2021-10-01T23:41:22.000000	0.18292	-1.6799	0.39312	12.696	27.517	85.093	-0.02429677198409727	-1.6896548177870983	0.39312	15.971995628043512	25.75401057423404	85.093	-0.02429677198409727	-1.6896548177870983	0.5891200000000001	15.971995628043512	25.75401057423404	85.093	0.4779169548657539	-0.15213819681895918	-0.8651296742804055	0.28140507516180263	-0.0812135499594569	0.956146193307364	1.7479	6.3381	0.0	0.0	0.0
2021-10-01T23:41:22.000000	0.17837	-1.6898	0.36117	11.694	25.279	85.943	-0.030025535449493268	-1.6989227069295916	0.36117	14.703323390716328	23.6556496057076	85.943	-0.030025535449493268	-1.6989227069295916	0.5571699999999999	14.703323390716328	23.6556496057076	85.943	0.4779169548657539	-0.15213819681895918	-0.8651296742804055	0.28140507516180263	-0.0812135499594569	0.956146193307364	1.7479	6.3381	0.0	0.0	0.0
2021-10-01T23:41:22.000000	0.17419	-1.6988	0.32892	10.676	23.021	86.74	-0.03527680979065115	-1.7073427139244757	0.32892	13.416321113379595	21.539399824105704	86.74	-0.03527680979065115	-1.7073427139244757	0.52492	13.416321113379595	21.539399824105704	86.74	0.4779169548657539	-0.15213819681895918	-0.8651296742804055	0.28140507516180263	-0.0812135499594569	0.956146193307364	1.7479	6.3381	0.0	0.0	0.0
2021-10-01T23:41:22.000000	0.17039	-1.707	0.29639	9.6416	20.743	87.478	-0.04005292337659802	-1.7150153105523542	0.29639	12.110591810117668	19.405310241496032	87.478	-0.04005292337659802	-1.7150153105523542	0.49239	12.110591810117668	19.405310241496032	87.478	0.4779169548657539	-0.15213819681895918	-0.8651296742804055	0.28140507516180263	-0.0812135499594569	0.956146193307364	1.7479	6.3381	0.0	0.0	0.0
2021-10-01T23:41:22.000000	0.16699	-1.7143	0.26362	8.5933	18.45	88.152	-0.04432177389463321	-1.7218437009376992	0.26362	10.789229293749258	17.258036856401215	88.152	-0.04432177389463321	-1.7218437009376992	0.45962000000000003	10.789229293749258	17.258036856401215	88.152	0.4779169548657539	-0.15213819681895918	-0.8651296742804055	0.28140507516180263	-0.0812135499594569	0.956146193307364	1.7479	6.3381	0.0	0.0	0.0
2021-10-01T23:41:22.000000	0.16398	-1.7208	0.23063	7.532	16.141	88.76	-0.04810553900956621	-1.7279259062577303	0.23063	9.453004252415386	15.096476926879879	88.76	-0.04810553900956621	-1.7279259062577303	0.42663	9.453004252415386	15.096476926879879	88.76	0.4779169548657539	-0.15213819681895918	-0.8651296742804055	0.28140507516180263	-0.0812135499594569	0.956146193307364	1.7479	6.3381	0.0	0.0	0.0
2021-10-01T23:41:22.000000	0.16138	-1.7263	0.19745	6.4591	13.82	89.295	-0.05135986339177809	-1.7330658841580078	0.19745	8.10379625749755	12.924428769851636	89.295	-0.05135986339177809	-1.7330658841580078	0.39344999999999997	8.10379625749755	12.924428769851636	89.295	0.4779169548657539	-0.15213819681895918	-0.8651296742804055	0.28140507516180263	-0.0812135499594569	0.956146193307364	1.7479	6.3381	0.0	0.0	0.0
2021-10-01T23:41:22.000000	0.15917	-1.7311	0.16411	5.3761	11.487	89.755	-0.05414135538780601	-1.7375589234718838	0.16411	6.743094006179425	10.741708590062714	89.755	-0.05414135538780601	-1.7375589234718838	0.36011000000000004	6.743094006179425	10.741708590062714	89.755	0.4779169548657539	-0.15213819681895918	-0.8651296742804055	0.28140507516180263	-0.0812135499594569	0.956146193307364	1.7479	6.3381	0.0	0.0	0.0
2021-10-01T23:41:22.000000	0.15737	-1.7349	0.13062	4.2844	9.1439	90.134	-0.05639340665111284	-1.7411097353660057	0.13062	5.372519756487227	8.550030528375581	90.134	-0.05639340665111284	-1.7411097353660057	0.32662	5.372519756487227	8.550030528375581	90.134	0.4779169548657539	-0.15213819681895918	-0.8651296742804055	0.28140507516180263	-0.0812135499594569	0.956146193307364	1.7479	6.3381	0.0	0.0	0.0
2021-10-01T23:41:22.000000	0.15598	-1.7379	0.097034	3.1857	6.7931	90.43	-0.05814052321553506	-1.7439168127981974	0.097034	3.9940547709684937	6.351568198996513	90.43	-0.05814052321553506	-1.7439168127981974	0.293034	3.9940547709684937	6.351568198996513	90.43	0.4779169548657539	-0.15213819681895918	-0.8651296742804055	0.28140507516180263	-0.0812135499594569	0.956146193307364	1.7479	6.3381	0.0	0.0	0.0
2021-10-01T23:41:22.000000	0.15501	-1.7399	0.063365	2.0817	4.4363	90.641	-0.05934827439934501	-1.7457828881123274	0.063365	2.6095945410523376	4.147800490779401	90.641	-0.05934827439934501	-1.7457828881123274	0.259365	2.6095945410523376	4.147800490779401	90.641	0.4779169548657539	-0.15213819681895918	-0.8651296742804055	0.28140507516180263	-0.0812135499594569	0.956146193307364	1.7479	6.3381	0.0	0.0	0.0
2021-10-01T23:41:22.000000	0.15444	-1.7412	0.029642	0.97423	2.0754	90.764	-0.06007326854907985	-1.7470032501417476	0.029642	1.2211880846242913	1.940388856613966	90.764	-0.06007326854907985	-1.7470032501417476	0.225642	1.2211880846242913	1.940388856613966	90.764	0.4779169548657539	-0.15213819681895918	-0.8651296742804055	0.28140507516180263	-0.0812135499594569	0.956146193307364	1.7479	6.3381	0.0	0.0	0.0
2021-10-01T23:41:22.000000	0.15428	-1.7415	-0.0041046	-0.13492	-0.28739	90.797	-0.060268821966093566	-1.7472813847514141	-0.0041046	-0.16911729466922873	-0.2686926853186764	90.797	-0.060268821966093566	-1.7472813847514141	0.1918954	-0.16911729466922873	-0.2686926853186764	90.797	0.4779169548657539	-0.15213819681895918	-0.8651296742804055	0.28140507516180263	-0.0812135499594569	0.956146193307364	1.7479	6.3381	0.0	0.0	0.0
2021-10-01T23:41:22.000000	0.15454	-1.7409	-0.037848	-1.2438	-2.6499	90.742	-0.05993726301941321	-1.7467177637219304	-0.037848	-1.5591204000223156	-2.477529420256045	90.742	-0.05993726301941321	-1.7467177637219304	0.15815200000000001	-1.5591204000223156	-2.477529420256045	90.742	0.4779169548657539	-0.15213819681895918	-0.8651296742804055	0.28140507516180263	-0.0812135499594569	0.956146193307364	1.7479	6.3381	0.0	0.0	0.0
2021-10-01T23:41:22.000000	0.15521	-1.7395	-0.07156	-2.3507	-5.01	90.598	-0.05910076937384834	-1.7454104082305169	-0.07156	-2.9468631273852175	-4.684216924786619	90.598	-0.05910076937384834	-1.7454104082305169	0.12444000000000001	-2.9468631273852175	-4.684216924786619	90.598	0.4779169548657539	-0.15213819681895918	-0.8651296742804055	0.28140507516180263	-0.0812135499594569	0.956146193307364	1.7479	6.3381	0.0	0.0	0.0
2021-10-01T23:41:22.000000	0.15629	-1.7372	-0.10521	-3.4535	-7.3656	90.366	-0.057747088012480574	-1.7432600717982611	-0.10521	-4.329985363351414	-6.886940711459808	90.366	-0.057747088012480574	-1.7432600717982611	0.09079000000000001	-4.329985363351414	-6.886940711459808	90.366	0.4779169548657539	-0.15213819681895918	-0.8651296742804055	0.28140507516180263	-0.0812135499594569	0.956146193307364	1.7479	6.3381	0.0	0.0	0.0
2021-10-01T23:41:22.000000	0.15777	-1.734	-0.13878	-4.5506	-9.7145	90.049	-0.05588614358320118	-1.7402655291234719	-0.13878	-5.70662959788611	-9.083713406010242	90.049	-0.05588614358320118	-1.7402655291234719	0.05722000000000002	-5.70662959788611	-9.083713406010242	90.049	0.4779169548657539	-0.15213819681895918	-0.8651296742804055	0.28140507516180263	-0.0812135499594569	0.956146193307364	1.7479	6.3381	0.0	0.0	0.0
2021-10-01T23:41:22.000000	0.15967	-1.73	-0.17223	-5.6404	-12.055	89.65	-0.05351033980714598	-1.7365284772884444	-0.17223	-7.074999586039108	-11.273043866567114	89.65	-0.05351033980714598	-1.7365284772884444	0.023770000000000013	-7.074999586039108	-11.273043866567114	89.65	0.4779169548657539	-0.15213819681895918	-0.8651296742804055	0.28140507516180263	-0.0812135499594569	0.956146193307364	1.7479	6.3381	0.0	0.0	0.0
2021-10-01T23:41:22.000000	0.16197	-1.7251	-0.20554	-6.7211	-14.385	89.172	-0.050627272963179176	-1.7319472192108833	-0.20554	-8.433051577834712	-13.4530684713778	89.172	-0.050627272963179176	-1.7319472192108833	-0.009539999999999993	-8.433051577834712	-13.4530684713778	89.172	0.4779169548657539	-0.15213819681895918	-0.8651296742804055	0.28140507516180263	-0.0812135499594569	0.956146193307364	1.7479	6.3381	0.0	0.0	0.0
2021-10-01T23:41:22.000000	0.16468	-1.7193	-0.23868	-7.7912	-16.704	88.619	-0.04722701840340951	-1.7265229801924804	-0.23868	-9.779235611004651	-15.623474783301521	88.619	-0.04722701840340951	-1.7265229801924804	-0.042679999999999996	-9.779235611004651	-15.623474783301521	88.619	0.4779169548657539	-0.15213819681895918	-0.8651296742804055	0.28140507516180263	-0.0812135499594569	0.956146193307364	1.7479	6.3381	0.0	0.0	0.0
2021-10-01T23:41:22.000000	0.16778	-1.7126	-0.27161	-8.8495	-19.009	87.994	-0.04332942542361931	-1.7202533096298518	-0.27161	-11.111993137294439	-17.78143244417393	87.994	-0.04332942542361931	-1.7202533096298518	-0.07561000000000001	-11.111993137294439	-17.78143244417393	87.994	0.4779169548657539	-0.15213819681895918	-0.8651296742804055	0.28140507516180263	-0.0812135499594569	0.956146193307364	1.7479	6.3381	0.0	0.0	0.0
2021-10-01T23:41:22.000000	0.17128	-1.7051	-0.30433	-9.8945	-21.299	87.304	-0.0389368223928358	-1.7132386793036014	-0.30433	-12.429712929351211	-19.92613278445969	87.304	-0.0389368223928358	-1.7132386793036014	-0.10832999999999998	-12.429712929351211	-19.92613278445969	87.304	0.4779169548657539	-0.15213819681895918	-0.8651296742804055	0.28140507516180263	-0.0812135499594569	0.956146193307364	1.7479	6.3381	0.0	0.0	0.0
2021-10-01T23:41:22.000000	0.17517	-1.6967	-0.33679	-10.925	-23.572	86.551	-0.03404688094203179	-1.7053786174331258	-0.33679	-13.730958969089663	-22.05573791078358	86.551	-0.03404688094203179	-1.7053786174331258	-0.14078999999999997	-13.730958969089663	-22.05573791078358	86.551	0.4779169548657539	-0.15213819681895918	-0.8651296742804055	0.28140507516180263	-0.0812135499594569	0.956146193307364	1.7479	6.3381	0.0	0.0	0.0
2021-10-01T23:41:22.000000	0.17944	-1.6875	-0.36897	-11.939	-25.826	85.741	-0.02868177873601674	-1.6967711451956442	-0.36897	-15.01350126659319	-24.16850795390573	85.741	-0.02868177873601674	-1.6967711451956442	-0.17297	-15.01350126659319	-24.16850795390573	85.741	0.4779169548657539	-0.15213819681895918	-0.8651296742804055	0.28140507516180263	-0.0812135499594569	0.956146193307364	1.7479	6.3381	0.0	0.0	0.0
2021-10-01T23:41:22.000000	0.18409	-1.6774	-0.40084	-12.937	-28.058	84.878	-0.022829262757872365	-1.6873170161122455	-0.40084	-16.277468463748807	-26.26140425437419	84.878	-0.022829262757872365	-1.6873170161122455	-0.20483999999999997	-16.277468463748807	-26.26140425437419	84.878	0.4779169548657539	-0.15213819681895918	-0.8651296742804055	0.28140507516180263	-0.0812135499594569	0.956146193307364	1.7479	6.3381	0.0	0.0	0.0
2021-10-01T23:41:22.000000	0.1891	-1.6665	-0.43239	-13.915	-30.267	83.964	-0.0165214353202994	-1.6771130260584577	-0.43239	-17.518768171230853	-28.333924468076578	83.964	-0.0165214353202994	-1.6771130260584577	-0.23639	-17.518768171230853	-28.333924468076578	83.964	0.4779169548657539	-0.15213819681895918	-0.8651296742804055	0.28140507516180263	-0.0812135499594569	0.956146193307364	1.7479	6.3381	0.0	0.0	0.0
2021-10-01T23:41:22.000000	0.19448	-1.6548	-0.46358	-14.874	-32.448	83.004	-0.009748371775406522	-1.6661604003359725	-0.46358	-18.73778020298254	-30.38098374089811	83.004	-0.009748371775406522	-1.6661604003359725	-0.26758	-18.73778020298254	-30.38098374089811	83.004	0.4779169548657539	-0.15213819681895918	-0.8651296742804055	0.28140507516180263	-0.0812135499594569	0.956146193307364	1.7479	6.3381	0.0	0.0	0.0
2021-10-01T23:41:22.000000	0.20021	-1.6423	-0.49439	-15.81	-34.599	81.999	-0.0025299214189761776	-1.6544566883414065	-0.49439	-19.930289639509027	-32.401087263937285	81.999	-0.0025299214189761776	-1.6544566883414065	-0.29839	-19.930289639509027	-32.401087263937285	81.999	0.4779169548657539	-0.15213819681895918	-0.8651296742804055	0.28140507516180263	-0.0812135499594569	0.956146193307364	1.7479	6.3381	0.0	0.0	0.0
2021-10-01T23:41:22.000000	0.20629	-1.629	-0.5248	-16.723	-36.716	80.952	0.005133915748991663	-1.6420018900747593	-0.5248	-21.095806360133583	-34.39026517803762	80.952	0.005133915748991663	-1.6420018900747593	-0.32880000000000004	-21.095806360133583	-34.39026517803762	80.952	0.4779169548657539	-0.15213819681895918	-0.8651296742804055	0.28140507516180263	-0.0812135499594569	0.956146193307364	1.7479	6.3381	0.0	0.0	0.0
2021-10-01T23:41:22.000000	0.21269	-1.6149	-0.5548	-17.609	-38.794	79.863	0.013213365784823378	-1.6287923296309557	-0.5548	-22.22974785485382	-36.34404527993026	79.863	0.013213365784823378	-1.6287923296309557	-0.35879999999999995	-22.22974785485382	-36.34404527993026	79.863	0.4779169548657539	-0.15213819681895918	-0.8651296742804055	0.28140507516180263	-0.0812135499594569	0.956146193307364	1.7479	6.3381	0.0	0.0	0.0
2021-10-01T23:41:22.000000	0.21941	-1.6	-0.58435	-18.468	-40.829	78.733	0.02170842868851902	-1.6148280070099958	-0.58435	-23.33162400299301	-38.25845771045875	78.733	0.02170842868851902	-1.6148280070099958	-0.38835000000000003	-23.33162400299301	-38.25845771045875	78.733	0.4779169548657539	-0.15213819681895918	-0.8651296742804055	0.28140507516180263	-0.0812135499594569	0.956146193307364	1.7479	6.3381	0.0	0.0	0.0
2021-10-01T23:41:22.000000	0.22645	-1.5845	-0.61346	-19.297	-42.817	77.562	0.030594598426242126	-1.6003074151697032	-0.61346	-24.397967289507065	-40.12990020097413	77.562	0.030594598426242126	-1.6003074151697032	-0.41746	-24.397967289507065	-40.12990020097413	77.562	0.4779169548657539	-0.15213819681895918	-0.8651296742804055	0.28140507516180263	-0.0812135499594569	0.956146193307364	1.7479	6.3381	0.0	0.0	0.0
2021-10-01T23:41:22.000000	0.23377	-1.5682	-0.64209	-20.092	-44.754	76.349	0.039856682440264385	-1.5850271599454868	-0.64209	-25.42431773456278	-41.954893012996656	76.349	0.039856682440264385	-1.5850271599454868	-0.44609000000000004	-25.42431773456278	-41.954893012996656	76.349	0.4779169548657539	-0.15213819681895918	-0.8651296742804055	0.28140507516180263	-0.0812135499594569	0.956146193307364	1.7479	6.3381	0.0	0.0	0.0
2021-10-01T23:41:22.000000	0.24139	-1.5512	-0.67024	-20.852	-46.635	75.092	0.04950227700945001	-1.569088938419642	-0.67024	-26.40907022252513	-43.728596352749946	75.092	0.04950227700945001	-1.569088938419642	-0.47423999999999994	-26.40907022252513	-43.728596352749946	75.092	0.4779169548657539	-0.15213819681895918	-0.8651296742804055	0.28140507516180263	-0.0812135499594569	0.956146193307364	1.7479	6.3381	0.0	0.0	0.0
2021-10-01T23:41:22.000000	0.24927	-1.5335	-0.6979	-21.574	-48.457	73.791	0.05949168354223411	-1.552487849385402	-0.6979	-27.348879768519215	-45.44840041637418	73.791	0.05949168354223411	-1.552487849385402	-0.5019	-27.348879768519215	-45.44840041637418	73.791	0.4779169548657539	-0.15213819681895918	-0.8651296742804055	0.28140507516180263	-0.0812135499594569	0.956146193307364	1.7479	6.3381	0.0	0.0	0.0
2021-10-01T23:41:22.000000	0.25741	-1.5152	-0.72505	-22.255	-50.215	72.444	0.06981264902169862	-1.535323139321678	-0.72505	-28.24015632733175	-47.1097104704313	72.444	0.06981264902169862	-1.535323139321678	-0.52905	-28.24015632733175	-47.1097104704313	72.444	0.4779169548657539	-0.15213819681895918	-0.8651296742804055	0.28140507516180263	-0.0812135499594569	0.956146193307364	1.7479	6.3381	0.0	0.0	0.0
2021-10-01T23:41:22.000000	0.26579	-1.4962	-0.75168	-22.893	-51.907	71.05	0.08045757716897925	-1.5174931111461751	-0.75168	-29.08066990904615	-48.71078664568144	71.05	0.08045757716897925	-1.5174931111461751	-0.55568	-29.08066990904615	-48.71078664568144	71.05	0.4779169548657539	-0.15213819681895918	-0.8651296742804055	0.28140507516180263	-0.0812135499594569	0.956146193307364	1.7479	6.3381	0.0	0.0	0.0
2021-10-01T23:41:22.000000	0.2744	-1.4767	-0.77779	-23.485	-53.528	69.606	0.09139203730234832	-1.4991950325150245	-0.77779	-29.866830468449137	-50.247034208686564	69.606	0.09139203730234832	-1.4991950325150245	-0.58179	-29.866830468449137	-50.247034208686564	69.606	0.4779169548657539	-0.15213819681895918	-0.8651296742804055	0.28140507516180263	-0.0812135499594569	0.956146193307364	1.7479	6.3381	0.0	0.0	0.0
2021-10-01T23:41:22.000000	0.28026	-1.4633	-0.7949	-23.853	-54.569	68.616	0.09884978523362836	-1.4866140311322456	-0.7949	-30.359611416963737	-51.235098951899815	68.616	0.09884978523362836	-1.4866140311322456	-0.5989	-30.359611416963737	-51.235098951899815	68.616	0.4779169548657539	-0.15213819681895918	-0.8651296742804055	0.28140507516180263	-0.0812135499594569	0.956146193307364	1.7479	6.3381	0.0	0.0	0.0
2021-10-01T23:41:22.000000	0.28422	-1.4542	-0.80618	-24.086	-55.244	67.944	0.10389497033809841	-1.4780678210212295	-0.80618	-30.67356357702653	-51.876463155135305	67.944	0.10389497033809841	-1.4780678210212295	-0.61018	-30.67356357702653	-51.876463155135305	67.944	0.4779169548657539	-0.15213819681895918	-0.8651296742804055	0.28140507516180263	-0.0812135499594569	0.956146193307364	1.7479	6.3381	0.0	0.0	0.0
2021-10-01T23:41:22.000000	0.28688	-1.4481	-0.81363	-24.236	-55.686	67.49	0.10728236070916694	-1.4723397160576317	-0.81363	-30.876591630172975	-52.296753066548334	67.49	0.10728236070916694	-1.4723397160576317	-0.6176299999999999	-30.876591630172975	-52.296753066548334	67.49	0.4779169548657539	-0.15213819681895918	-0.8651296742804055	0.28140507516180263	-0.0812135499594569	0.956146193307364	1.7479	6.3381	0.0	0.0	1.0
2021-10-01T23:41:22.000000	0.29598	-1.4271	-0.83845	-24.707	-57.129	65.925	0.11888692384297789	-1.452612980025703	-0.83845	-31.520853579978137	-53.67116804756143	65.925	0.11888692384297789	-1.452612980025703	-0.64245	-31.520853579978137	-53.67116804756143	65.925	0.4779169548657539	-0.15213819681895918	-0.8651296742804055	0.28140507516180263	-0.0812135499594569	0.956146193307364	1.7479	6.3381	0.0	0.0	490.47
2021-10-01T23:41:22.000000	0.30527	-1.4056	-0.86271	-25.125	-58.494	64.31	0.1307413203713126	-1.4324132923313597	-0.86271	-32.10295754276378	-54.97466487398996	64.31	0.1307413203713126	-1.4324132923313597	-0.6667099999999999	-32.10295754276378	-54.97466487398996	64.31	0.4779169548657539	-0.15213819681895918	-0.8651296742804055	0.28140507516180263	-0.0812135499594569	0.956146193307364	1.7479	6.3381	0.0	0.0	0.0
2021-10-01T23:41:22.000000	0.31472	-1.3835	-0.88642	-25.488	-59.781	62.645	0.1428280293674158	-1.4116377305906145	-0.88642	-32.620918588951675	-56.207488606172284	62.645	0.1428280293674158	-1.4116377305906145	-0.69042	-32.620918588951675	-56.207488606172284	62.645	0.4779169548657539	-0.15213819681895918	-0.8651296742804055	0.28140507516180263	-0.0812135499594569	0.956146193307364	1.7479	6.3381	0.0	0.0	0.0
2021-10-01T23:41:22.000000	0.32432	-1.3609	-0.90956	-25.795	-60.987	60.931	0.155124873166478	-1.3903843159806875	-0.90956	-33.07337666324515	-57.36678437991022	60.931	0.155124873166478	-1.3903843159806875	-0.71356	-33.07337666324515	-57.36678437991022	60.931	0.4779169548657539	-0.15213819681895918	-0.8651296742804055	0.28140507516180263	-0.0812135499594569	0.956146193307364	1.7479	6.3381	0.0	0.0	0.0
2021-10-01T23:41:22.000000	0.33406	-1.3378	-0.93212	-26.044	-62.112	59.171	0.16762192712060808	-1.3686518231998865	-0.93212	-33.45834683606596	-58.452797255542144	59.171	0.16762192712060808	-1.3686518231998865	-0.7361199999999999	-33.45834683606596	-58.452797255542144	59.171	0.4779169548657539	-0.15213819681895918	-0.8651296742804055	0.28140507516180263	-0.0812135499594569	0.956146193307364	1.7479	6.3381	0.0	0.0	0.0
2021-10-01T23:41:22.000000	0.34393	-1.3141	-0.9541	-26.234	-63.154	57.366	0.180321519598833	-1.3463397804676083	-0.9541	-33.77459158228664	-59.46366483365899	57.366	0.180321519598833	-1.3463397804676083	-0.7581	-33.77459158228664	-59.46366483365899	57.366	0.4779169548657539	-0.15213819681895918	-0.8651296742804055	0.28140507516180263	-0.0812135499594569	0.956146193307364	1.7479	6.3381	0.0	0.0	0.0
2021-10-01T23:41:22.000000	0.3539	-1.29	-0.9755	-26.366	-64.113	55.52	0.19316937062364284	-1.3236430048366008	-0.9755	-34.02310336669629	-60.39926458409158	55.52	0.19316937062364284	-1.3236430048366008	-0.7795000000000001	-34.02310336669629	-60.39926458409158	55.52	0.4779169548657539	-0.15213819681895918	-0.8651296742804055	0.28140507516180263	-0.0812135499594569	0.956146193307364	1.7479	6.3381	0.0	0.0	0.0
2021-10-01T23:41:22.000000	0.36396	-1.2654	-0.9963	-26.438	-64.987	53.636	0.20616780856406455	-1.3004610245262607	-0.9963	-34.201652199378316	-61.25785663760004	53.636	0.20616780856406455	-1.3004610245262607	-0.8003	-34.201652199378316	-61.25785663760004	53.636	0.4779169548657539	-0.15213819681895918	-0.8651296742804055	0.28140507516180263	-0.0812135499594569	0.956146193307364	1.7479	6.3381	0.0	0.0	0.0
2021-10-01T23:41:22.000000	0.3741	-1.2403	-1.0165	-26.452	-65.775	51.718	0.219306908772207	-1.2767926142348955	-1.0165	-34.31210047974178	-62.0382034690569	51.718	0.219306908772207	-1.2767926142348955	-0.8205	-34.31210047974178	-62.0382034690569	51.718	0.4779169548657539	-0.15213819681895918	-0.8651296742804055	0.28140507516180263	-0.0812135499594569	0.956146193307364	1.7479	6.3381	0.0	0.0	0.0
2021-10-01T23:41:22.000000	0.3843	-1.2148	-1.0361	-26.407	-66.475	49.771	0.23255456893536952	-1.252734569838034	-1.0361	-34.35321068265918	-62.73844267905309	49.771	0.23255456893536952	-1.252734569838034	-0.8401000000000001	-34.35321068265918	-62.73844267905309	49.771	0.4779169548657539	-0.15213819681895918	-0.8651296742804055	0.28140507516180263	-0.0812135499594569	0.956146193307364	1.7479	6.3381	0.0	0.0	0.0
2021-10-01T23:41:22.000000	0.39455	-1.1888	-1.055	-26.305	-67.084	47.798	0.2459131174225793	-1.2281864195550725	-1.055	-34.326600147201226	-63.3553518128829	47.798	0.2459131174225793	-1.2281864195550725	-0.859	-34.326600147201226	-63.3553518128829	47.798	0.4779169548657539	-0.15213819681895918	-0.8651296742804055	0.28140507516180263	-0.0812135499594569	0.956146193307364	1.7479	6.3381	0.0	0.0	0.0
2021-10-01T23:41:22.000000	0.40483	-1.1625	-1.0734	-26.146	-67.601	45.806	0.2593381989042173	-1.2033442057404509	-1.0734	-34.23214634319873	-63.887938405757204	45.806	0.2593381989042173	-1.2033442057404509	-0.8774	-34.23214634319873	-63.887938405757204	45.806	0.4779169548657539	-0.15213819681895918	-0.8651296742804055	0.28140507516180263	-0.0812135499594569	0.956146193307364	1.7479	6.3381	0.0	0.0	0.0
2021-10-01T23:41:22.000000	0.41513	-1.1356	-1.0911	-25.93	-68.021	43.797	0.2728566477831472	-1.1779089636557416	-1.0911	-34.069236619805764	-64.3312401337304	43.797	0.2728566477831472	-1.1779089636557416	-0.8951	-34.069236619805764	-64.3312401337304	43.797	0.4779169548657539	-0.15213819681895918	-0.8651296742804055	0.28140507516180263	-0.0812135499594569	0.956146193307364	1.7479	6.3381	0.0	0.0	0.0
2021-10-01T23:41:22.000000	0.42543	-1.1084	-1.1082	-25.661	-68.342	41.779	0.28641185571283184	-1.152175982134297	-1.1082	-33.84159577584046	-64.68278194654755	41.779	0.28641185571283184	-1.152175982134297	-0.9122000000000001	-33.84159577584046	-64.68278194654755	41.779	0.4779169548657539	-0.15213819681895918	-0.8651296742804055	0.28140507516180263	-0.0812135499594569	0.956146193307364	1.7479	6.3381	0.0	0.0	0.0
2021-10-01T23:41:22.000000	0.43572	-1.0808	-1.1246	-25.338	-68.559	39.754	0.3000061510622983	-1.126044789395513	-1.1246	-33.54761869566777	-64.93772405043221	39.754	0.3000061510622983	-1.126044789395513	-0.9286000000000001	-33.54761869566777	-64.93772405043221	39.754	0.4779169548657539	-0.15213819681895918	-0.8651296742804055	0.28140507516180263	-0.0812135499594569	0.956146193307364	1.7479	6.3381	0.0	0.0	0.0
2021-10-01T23:41:22.000000	0.44598	-1.0528	-1.1404	-24.963	-68.668	37.728	0.31361968453576416	-1.0995129348360062	-1.1404	-33.188800188189205	-65.09185152588957	37.728	0.31361968453576416	-1.0995129348360062	-0.9444000000000001	-33.188800188189205	-65.09185152588957	37.728	0.4779169548657539	-0.15213819681895918	-0.8651296742804055	0.28140507516180263	-0.0812135499594569	0.956146193307364	1.7479	6.3381	0.0	0.0	0.0
2021-10-01T23:41:22.000000	0.4562	-1.0244	-1.1556	-24.537	-68.664	35.706	0.32724253148533833	-1.0725791931540845	-1.1556	-32.76552006734798	-65.14007951880482	35.706	0.32724253148533833	-1.0725791931540845	-0.9596	-32.76552006734798	-65.14007951880482	35.706	0.4779169548657539	-0.15213819681895918	-0.8651296742804055	0.28140507516180263	-0.0812135499594569	0.956146193307364	1.7479	6.3381	0.0	0.0	0.0
2021-10-01T23:41:22.000000	0.46637	-0.99571	-1.1701	-24.063	-68.543	33.691	0.34085128894451944	-1.0453515101748596	-1.1701	-32.2802656068347	-65.07807057951399	33.691	0.34085128894451944	-1.0453515101748596	-0.9741	-32.2802656068347	-65.07807057951399	33.691	0.4779169548657539	-0.15213819681895918	-0.8651296742804055	0.28140507516180263	-0.0812135499594569	0.956146193307364	1.7479	6.3381	0.0	0.0	0.0
2021-10-01T23:41:22.000000	0.47648	-0.96666	-1.184	-23.54	-68.299	31.688	0.3544446093772592	-1.0177591880614008	-1.184	-31.731309160845186	-64.89999244945152	31.688	0.3544446093772592	-1.0177591880614008	-0.988	-31.731309160845186	-64.89999244945152	31.688	0.4779169548657539	-0.15213819681895918	-0.8651296742804055	0.28140507516180263	-0.0812135499594569	0.956146193307364	1.7479	6.3381	0.0	0.0	0.0
2021-10-01T23:41:22.000000	0.48651	-0.93728	-1.1972	-22.972	-67.927	29.701	0.3679989675826997	-0.9898295501539985	-1.1972	-31.12200793768997	-64.60039268399507	29.701	0.3679989675826997	-0.9898295501539985	-1.0012	-31.12200793768997	-64.60039268399507	29.701	0.4779169548657539	-0.15213819681895918	-0.8651296742804055	0.28140507516180263	-0.0812135499594569	0.956146193307364	1.7479	6.3381	0.0	0.0	0.0
2021-10-01T23:41:22.000000	0.49646	-0.90759	-1.2098	-22.358	-67.423	27.733	0.3815119129574572	-0.9615824457484348	-1.2098	-30.450879351903207	-64.17542395415735	27.733	0.3815119129574572	-0.9615824457484348	-1.0138	-30.450879351903207	-64.17542395415735	27.733	0.4779169548657539	-0.15213819681895918	-0.8651296742804055	0.28140507516180263	-0.0812135499594569	0.956146193307364	1.7479	6.3381	0.0	0.0	0.0
2021-10-01T23:41:22.000000	0.5063	-0.8776	-1.2218	-21.701	-66.782	25.789	0.39495244625616643	-0.9330241235875255	-1.2218	-29.720288147006354	-63.619756345485264	25.789	0.39495244625616643	-0.9330241235875255	-1.0258	-29.720288147006354	-63.619756345485264	25.789	0.4779169548657539	-0.15213819681895918	-0.8651296742804055	0.28140507516180263	-0.0812135499594569	0.956146193307364	1.7479	6.3381	0.0	0.0	0.0
2021-10-01T23:41:22.000000	0.51603	-0.84733	-1.2331	-21.001	-66.001	23.871	0.40831811687544367	-0.9041744329670528	-1.2331	-28.929866732491853	-62.93041246361143	23.871	0.40831811687544367	-0.9041744329670528	-1.0371000000000001	-28.929866732491853	-62.93041246361143	23.871	0.4779169548657539	-0.15213819681895918	-0.8651296742804055	0.28140507516180263	-0.0812135499594569	0.956146193307364	1.7479	6.3381	0.0	0.0	0.0
2021-10-01T23:41:22.000000	0.52565	-0.81679	-1.2438	-20.259	-65.077	21.982	0.4216076995135972	-0.875043298534908	-1.2438	-28.080239982641274	-62.1042923839993	21.982	0.4216076995135972	-0.875043298534908	-1.0478	-28.080239982641274	-62.1042923839993	21.982	0.4779169548657539	-0.15213819681895918	-0.8651296742804055	0.28140507516180263	-0.0812135499594569	0.956146193307364	1.7479	6.3381	0.0	0.0	0.0
2021-10-01T23:41:22.000000	0.53512	-0.786	-1.2538	-19.477	-64.007	20.126	0.43477904497567865	-0.8456456683801064	-1.2538	-27.173025236525316	-61.13817365194318	20.126	0.43477904497567865	-0.8456456683801064	-1.0578	-27.173025236525316	-61.13817365194318	20.126	0.4779169548657539	-0.15213819681895918	-0.8651296742804055	0.28140507516180263	-0.0812135499594569	0.956146193307364	1.7479	6.3381	0.0	0.0	0.0
2021-10-01T23:41:22.000000	0.54446	-0.75496	-1.2632	-18.655	-62.789	18.307	0.4478520025574703	-0.8159839931060312	-1.2632	-26.207977433805603	-60.0300713378648	18.307	0.4478520025574703	-0.8159839931060312	-1.0672000000000001	-26.207977433805603	-60.0300713378648	18.307	0.4779169548657539	-0.15213819681895918	-0.8651296742804055	0.28140507516180263	-0.0812135499594569	0.956146193307364	1.7479	6.3381	0.0	0.0	0.0
2021-10-01T23:41:22.000000	0.55363	-0.72368	-1.272	-17.794	-61.424	16.525	0.46078564836571545	-0.7860632961538065	-1.272	-25.186211569440445	-58.7808553763841	16.525	0.46078564836571545	-0.7860632961538065	-1.076	-25.186211569440445	-58.7808553763841	16.525	0.4779169548657539	-0.15213819681895918	-0.8651296742804055	0.28140507516180263	-0.0812135499594569	0.956146193307364	1.7479	6.3381	0.0	0.0	0.0
2021-10-01T23:41:22.000000	0.56264	-0.69219	-1.2801	-16.894	-59.912	14.784	0.47358623114323006	-0.755914576768798	-1.2801	-24.107727643429833	-57.3905257675011	14.784	0.47358623114323006	-0.755914576768798	-1.0841	-24.107727643429833	-57.3905257675011	14.784	0.4779169548657539	-0.15213819681895918	-0.8651296742804055	0.28140507516180263	-0.0812135499594569	0.956146193307364	1.7479	6.3381	0.0	0.0	0.0
2021-10-01T23:41:22.000000	0.57145	-0.66048	-1.2876	-15.955	-58.254	13.086	0.48621527760014116	-0.7255230090963467	-1.2876	-22.97264818594296	-55.860074976004924	13.086	0.48621527760014116	-0.7255230090963467	-1.0916000000000001	-22.97264818594296	-55.860074976004924	13.086	0.4779169548657539	-0.15213819681895918	-0.8651296742804055	0.28140507516180263	-0.0812135499594569	0.956146193307364	1.7479	6.3381	0.0	0.0	0.0
2021-10-01T23:41:22.000000	0.58006	-0.62857	-1.2944	-14.978	-56.453	11.433	0.49867033713306497	-0.6949084424322353	-1.2944	-21.782333252276484	-54.19235786609372	11.433	0.49867033713306497	-0.6949084424322353	-1.0984	-21.782333252276484	-54.19235786609372	11.433	0.4779169548657539	-0.15213819681895918	-0.8651296742804055	0.28140507516180263	-0.0812135499594569	0.956146193307364	1.7479	6.3381	0.0	0.0	0.0
2021-10-01T23:41:22.000000	0.58843	-0.59645	-1.3005	-13.96	-54.514	9.8229	0.5109129364521287	-0.6640560509218052	-1.3005	-20.534418098908965	-52.39270435222064	9.8229	0.5109129364521287	-0.6640560509218052	-1.1045	-20.534418098908965	-52.39270435222064	9.8229	0.4779169548657539	-0.15213819681895918	-0.8651296742804055	0.28140507516180263	-0.0812135499594569	0.956146193307364	1.7479	6.3381	0.0	0.0	0.0
2021-10-01T23:41:22.000000	0.59654	-0.56415	-1.306	-12.9	-52.442	8.2565	0.5229195503564743	-0.6329931579053463	-1.306	-19.228522911897198	-50.466199288500455	8.2565	0.5229195503564743	-0.6329931579053463	-1.11	-19.228522911897198	-50.466199288500455	8.2565	0.4779169548657539	-0.15213819681895918	-0.8651296742804055	0.28140507516180263	-0.0812135499594569	0.956146193307364	1.7479	6.3381	0.0	0.0	0.0
2021-10-01T23:41:22.000000	0.60435	-0.53166	-1.3107	-11.794	-50.243	6.7298	0.5346517055562292	-0.6017049375282001	-1.3107	-17.8614130130998	-48.41928758434462	6.7298	0.5346517055562292	-0.6017049375282001	-1.1147	-17.8614130130998	-48.41928758434462	6.7298	0.4779169548657539	-0.15213819681895918	-0.8651296742804055	0.28140507516180263	-0.0812135499594569	0.956146193307364	1.7479	6.3381	0.0	0.0	0.0
2021-10-01T23:41:22.000000	0.61182	-0.49899	-1.3147	-10.635	-47.925	5.2363	0.5460684781581365	-0.5701964132314905	-1.3147	-16.427121390346404	-46.26076666925034	5.2363	0.5460684781581365	-0.5701964132314905	-1.1187	-16.427121390346404	-46.26076666925034	5.2363	0.4779169548657539	-0.15213819681895918	-0.8651296742804055	0.28140507516180263	-0.0812135499594569	0.956146193307364	1.7479	6.3381	0.0	0.0	0.0
2021-10-01T23:41:22.000000	0.61887	-0.46614	-1.3179	-9.4146	-45.497	3.7643	0.557090470979067	-0.538457782601683	-1.3179	-14.918414110931057	-44.00059797974083	3.7643	0.557090470979067	-0.538457782601683	-1.1219000000000001	-14.918414110931057	-44.00059797974083	3.7643	0.4779169548657539	-0.15213819681895918	-0.8651296742804055	0.28140507516180263	-0.0812135499594569	0.956146193307364	1.7479	6.3381	0.0	0.0	0.0
2021-10-01T23:41:22.000000	0.62542	-0.43311	-1.3201	-8.1154	-42.971	2.2944	0.5676382868358909	-0.5064792432252428	-1.3201	-13.319492649553283	-41.65282311822928	2.2944	0.5676382868358909	-0.5064792432252428	-1.1241	-13.319492649553283	-41.65282311822928	2.2944	0.4779169548657539	-0.15213819681895918	-0.8651296742804055	0.28140507516180263	-0.0812135499594569	0.956146193307364	1.7479	6.3381	0.0	0.0	0.0
2021-10-01T23:41:22.000000	0.63133	-0.3999	-1.3214	-6.7121	-40.361	0.79502	0.577572980658132	-0.4742436408784846	-1.3214	-11.606963069416942	-39.23443660504367	0.79502	0.577572980658132	-0.4742436408784846	-1.1254	-11.606963069416942	-39.23443660504367	0.79502	0.4779169548657539	-0.15213819681895918	-0.8651296742804055	0.28140507516180263	-0.0812135499594569	0.956146193307364	1.7479	6.3381	0.0	0.0	0.0
2021-10-01T23:41:22.000000	0.63641	-0.36654	-1.3214	-5.1641	-37.685	-0.78517	0.586702308230782	-0.4417574687729371	-1.3214	-9.742736843129105	-36.76827753125695	-0.78517	0.586702308230782	-0.4417574687729371	-1.1254	-9.742736843129105	-36.76827753125695	-0.78517	0.4779169548657539	-0.15213819681895918	-0.8651296742804055	0.28140507516180263	-0.0812135499594569	0.956146193307364	1.7479	6.3381	0.0	0.0	0.0
2021-10-01T23:41:22.000000	0.64037	-0.33307	-1.3198	-3.4052	-34.97	-2.5302	0.5947335535582292	-0.4090248917511021	-1.3198	-7.664421116218048	-34.289253943375186	-2.5302	0.5947335535582292	-0.4090248917511021	-1.1238000000000001	-7.664421116218048	-34.289253943375186	-2.5302	0.4779169548657539	-0.15213819681895918	-0.8651296742804055	0.28140507516180263	-0.0812135499594569	0.956146193307364	1.7479	6.3381	0.0	0.0	0.0
2021-10-01T23:41:22.000000	0.64275	-0.2996	-1.3163	-1.3282	-32.257	-4.5785	0.6011967045188693	-0.3760987170619589	-1.3163	-5.270647400226748	-31.851192131888606	-4.5785	0.6011967045188693	-0.3760987170619589	-1.1203	-5.270647400226748	-31.851192131888606	-4.5785	0.4779169548657539	-0.15213819681895918	-0.8651296742804055	0.28140507516180263	-0.0812135499594569	0.956146193307364	1.7479	6.3381	0.0	0.0	0.0
2021-10-01T23:41:22.000000	0.64283	-0.26645	-1.3101	1.2362	-29.616	-7.1538	0.6053379768103981	-0.3432083117162139	-1.3101	-2.401968518200211	-29.54430898967811	-7.1538	0.6053379768103981	-0.3432083117162139	-1.1141	-2.401968518200211	-29.54430898967811	-7.1538	0.4779169548657539	-0.15213819681895918	-0.8651296742804055	0.28140507516180263	-0.0812135499594569	0.956146193307364	1.7479	6.3381	0.0	0.0	0.0
2021-10-01T23:41:22.000000	0.63965	-0.2344	-1.3001	4.526	-27.171	-10.587	0.6061090307033	-0.3110101692869643	-1.3001	1.1626284086931484	-27.520832330859825	-10.587	0.6061090307033	-0.3110101692869643	-1.1041	1.1626284086931484	-27.520832330859825	-10.587	0.4779169548657539	-0.15213819681895918	-0.8651296742804055	0.28140507516180263	-0.0812135499594569	0.956146193307364	1.7479	6.3381	0.0	0.0	0.0
2021-10-01T23:41:22.000000	0.63224	-0.20489	-1.2857	8.7793	-25.103	-15.251	0.6023707319085068	-0.2808145848064339	-1.2857	5.637271286120425	-25.989572715546558	-15.251	0.6023707319085068	-0.2808145848064339	-1.0897000000000001	5.637271286120425	-25.989572715546558	-15.251	0.4779169548657539	-0.15213819681895918	-0.8651296742804055	0.28140507516180263	-0.0812135499594569	0.956146193307364	1.7479	6.3381	0.0	0.0	0.0
2021-10-01T23:41:22.000000	0.62049	-0.17958	-1.2668	14.063	-23.578	-21.344	0.5938105092183726	-0.25425557150594935	-1.2668	11.068016000389356	-25.123476567050293	-21.344	0.5938105092183726	-0.25425557150594935	-1.0708	11.068016000389356	-25.123476567050293	-21.344	0.4779169548657539	-0.15213819681895918	-0.8651296742804055	0.28140507516180263	-0.0812135499594569	0.956146193307364	1.7479	6.3381	0.0	0.0	0.0
2021-10-01T23:41:22.000000	0.60539	-0.15907	-1.2447	20.232	-22.628	-28.79	0.5813373846726154	-0.23204991312647255	-1.2447	17.306934945185002	-24.936523631074444	-28.79	0.5813373846726154	-0.23204991312647255	-1.0487	17.306934945185002	-24.936523631074444	-28.79	0.4779169548657539	-0.15213819681895918	-0.8651296742804055	0.28140507516180263	-0.0812135499594569	0.956146193307364	1.7479	6.3381	0.0	0.0	0.0
2021-10-01T23:41:22.000000	0.58823	-0.14274	-1.2207	27.105	-22.161	-37.429	0.5663076065540913	-0.21374034541699527	-1.2207	24.185367029804958	-25.315192427347323	-37.429	0.5663076065540913	-0.21374034541699527	-1.0247	24.185367029804958	-25.315192427347323	-37.429	0.4779169548657539	-0.15213819681895918	-0.8651296742804055	0.28140507516180263	-0.0812135499594569	0.956146193307364	1.7479	6.3381	0.0	0.0	0.0
2021-10-01T23:41:22.000000	0.56993	-0.12956	-1.1956	34.59	-22.069	-47.185	0.5497604485430473	-0.19841735740037336	-1.1956	31.625238751922033	-26.141023983079336	-47.185	0.5497604485430473	-0.19841735740037336	-0.9996	31.625238751922033	-26.141023983079336	-47.185	0.4779169548657539	-0.15213819681895918	-0.8651296742804055	0.28140507516180263	-0.0812135499594569	0.956146193307364	1.7479	6.3381	0.0	0.0	0.0
2021-10-01T23:41:22.000000	0.55102	-0.11867	-1.1699	42.671	-22.269	-58.076	0.5323272929232128	-0.1852923703476316	-1.1699	39.62084067895247	-27.32968323806672	-58.076	0.5323272929232128	-0.1852923703476316	-0.9739	39.62084067895247	-27.32968323806672	-58.076	0.4779169548657539	-0.15213819681895918	-0.8651296742804055	0.28140507516180263	-0.0812135499594569	0.956146193307364	1.7479	6.3381	0.0	0.0	0.0
2021-10-01T23:41:22.000000	0.53182	-0.10946	-1.1437	51.379	-22.709	-70.187	0.5144004718303076	-0.17379919039154607	-1.1437	48.20931078815643	-28.833360458519984	-70.187	0.5144004718303076	-0.17379919039154607	-0.9477	48.20931078815643	-28.833360458519984	-70.187	0.4779169548657539	-0.15213819681895918	-0.8651296742804055	0.28140507516180263	-0.0812135499594569	0.956146193307364	1.7479	6.3381	0.0	0.0	0.0
2021-10-01T23:41:22.000000	0.51249	-0.1015	-1.1172	60.775	-23.363	-83.652	0.4961914676033388	-0.16353066249986503	-1.1172	57.4543752160689	-30.633725900242165	-83.652	0.4961914676033388	-0.16353066249986503	-0.9212	57.4543752160689	-30.633725900242165	-83.652	0.4779169548657539	-0.15213819681895918	-0.8651296742804055	0.28140507516180263	-0.0812135499594569	0.956146193307364	1.7479	6.3381	0.0	0.0	0.0
2021-10-01T23:41:22.000000	0.49315	-0.094503	-1.0905	70.938	-24.214	-98.648	0.477854542175556	-0.15421665289841327	-1.0905	67.43652169390633	-32.72358754518366	-98.648	0.477854542175556	-0.15421665289841327	-0.8945000000000001	67.43652169390633	-32.72358754518366	-98.648	0.4779169548657539	-0.15213819681895918	-0.8651296742804055	0.28140507516180263	-0.0812135499594569	0.956146193307364	1.7479	6.3381	0.0	0.0	0.0
2021-10-01T23:41:22.000000	0.47386	-0.088252	-1.0635	81.968	-25.261	-115.39	0.45947583248101914	-0.14564914853810307	-1.0635	78.25511923074978	-35.114205945473614	-115.39	0.45947583248101914	-0.14564914853810307	-0.8674999999999999	78.25511923074978	-35.114205945473614	-115.39	0.4779169548657539	-0.15213819681895918	-0.8651296742804055	0.28140507516180263	-0.0812135499594569	0.956146193307364	1.7479	6.3381	0.0	0.0	0.0
2021-10-01T23:41:22.000000	0.45468	-0.082601	-1.0363	93.983	-26.508	-134.14	0.44113277581177573	-0.13769060136987407	-1.0363	90.0267885510385	-37.824009520232025	-134.14	0.44113277581177573	-0.13769060136987407	-0.8403	90.0267885510385	-37.824009520232025	-134.14	0.4779169548657539	-0.15213819681895918	-0.8651296742804055	0.28140507516180263	-0.0812135499594569	0.956146193307364	1.7479	6.3381	0.0	0.0	0.0
2021-10-01T23:41:22.000000	0.43564	-0.077436	-1.0089	107.12	-27.967	-155.22	0.4228691145507863	-0.13023154631284228	-1.0089	102.88602696885152	-40.88169448010632	-155.22	0.4228691145507863	-0.13023154631284228	-0.8129	102.88602696885152	-40.88169448010632	-155.22	0.4779169548657539	-0.15213819681895918	-0.8651296742804055	0.28140507516180263	-0.0812135499594569	0.956146193307364	1.7479	6.3381	0.0	0.0	0.0
2021-10-01T23:41:22.000000	0.41676	-0.072675	-0.98134	121.55	-29.656	-179.01	0.404714745467706	-0.12319305185768353	-0.98134	117.00034042008286	-44.32607785023083	-179.01	0.404714745467706	-0.12319305185768353	-0.7853399999999999	117.00034042008286	-44.32607785023083	-179.01	0.4779169548657539	-0.15213819681895918	-0.8651296742804055	0.28140507516180263	-0.0812135499594569	0.956146193307364	1.7479	6.3381	0.0	0.0	0.0
2021-10-01T23:41:22.000000	0.39808	-0.068252	-0.95359	137.47	-31.599	-205.96	0.3867174541452658	-0.11651451653508332	-0.95359	132.56230374412849	-48.20511722887336	-205.96	0.3867174541452658	-0.11651451653508332	-0.75759	132.56230374412849	-48.20511722887336	-205.96	0.4779169548657539	-0.15213819681895918	-0.8651296742804055	0.28140507516180263	-0.0812135499594569	0.956146193307364	1.7479	6.3381	0.0	0.0	0.0
2021-10-01T23:41:22.000000	0.3796	-0.064116	-0.92565	155.1	-33.826	-236.64	0.36888348962209394	-0.11014532464079668	-0.92565	149.78658328951894	-52.57554319692761	-236.64	0.36888348962209394	-0.11014532464079668	-0.7296499999999999	149.78658328951894	-52.57554319692761	-236.64	0.4779169548657539	-0.15213819681895918	-0.8651296742804055	0.28140507516180263	-0.0812135499594569	0.956146193307364	1.7479	6.3381	0.0	0.0	0.0
2021-10-01T23:41:22.000000	0.36134	-0.060227	-0.89753	174.73	-36.378	-271.72	0.35123760240074003	-0.10404822818664246	-0.89753	168.9559701081622	-57.51358055981035	-271.72	0.35123760240074003	-0.10404822818664246	-0.70153	168.9559701081622	-57.51358055981035	-271.72	0.4779169548657539	-0.15213819681895918	-0.8651296742804055	0.28140507516180263	-0.0812135499594569	0.956146193307364	1.7479	6.3381	0.0	0.0	0.0
