# Supplementary material for: Direct evidence of substorm-related impulsive injections of electrons at Mercury
Source: Nat Commun. 2023 Jul 18;14:4019. doi: 10.1038/s41467-023-39565-4 (PMC10354196; doi:10.1038/s41467-023-39565-4)
Supplement: Supplementary file 3 — SourceDatafile [file 41467_2023_39565_MOESM3_ESM.zip › SourceDataFile/FieldLinetracing/Final_KT17tracing_000688.txt]

2021-10-01T23:26:28.000000	-0.63059	0.15056	0.55708	464.03	-105.87	-77.216	-0.6073902290981457	0.22669179803447242	0.55708	447.5611670833268	-161.92992162972968	-77.216	-0.6073902290981457	0.22669179803447242	0.75308	447.5611670833268	-161.92992162972968	-77.216	-0.87910029202445	0.3228041182341785	-0.350685297401504	-0.6278699542067819	0.2342907811498524	0.7422177244397803	2.7441	23.305	0.0	0.0	0.0
2021-10-01T23:26:28.000000	-0.67185	0.15993	0.56294	409.73	-92.61	-48.356	-0.6471912186119367	0.2410467878889826	0.56294	395.2950790775498	-142.11645033940874	-48.356	-0.6471912186119367	0.2410467878889826	0.75894	395.2950790775498	-142.11645033940874	-48.356	-0.87910029202445	0.3228041182341785	-0.350685297401504	-0.6278699542067819	0.2342907811498524	0.7422177244397803	2.7441	23.305	0.0	0.0	0.0
2021-10-01T23:26:28.000000	-0.71334	0.16927	0.56686	363.53	-81.345	-26.001	-0.6872241509323007	0.2554001857387312	0.56686	350.8235081761139	-125.27544067375746	-26.001	-0.6872241509323007	0.2554001857387312	0.7628600000000001	350.8235081761139	-125.27544067375746	-26.001	-0.87910029202445	0.3228041182341785	-0.350685297401504	-0.6278699542067819	0.2342907811498524	0.7422177244397803	2.7441	23.305	0.0	0.0	0.0
2021-10-01T23:26:28.000000	-0.75499	0.17854	0.56891	323.95	-71.713	-8.724	-0.7274244547307663	0.26970371588031067	0.56891	312.72196241236776	-110.86627572872482	-8.724	-0.7274244547307663	0.26970371588031067	0.76491	312.72196241236776	-110.86627572872482	-8.724	-0.87910029202445	0.3228041182341785	-0.350685297401504	-0.6278699542067819	0.2342907811498524	0.7422177244397803	2.7441	23.305	0.0	0.0	0.0
2021-10-01T23:26:28.000000	-0.7967	0.18772	0.56913	289.84	-63.431	4.5504	-0.7676953341318054	0.28392527600102047	0.56913	279.88378331670367	-98.46717827443038	4.5504	-0.7676953341318054	0.28392527600102047	0.7651300000000001	279.88378331670367	-98.46717827443038	4.5504	-0.87910029202445	0.3228041182341785	-0.350685297401504	-0.6278699542067819	0.2342907811498524	0.7422177244397803	2.7441	23.305	0.0	0.0	0.0
2021-10-01T23:26:28.000000	-0.83841	0.19679	0.56763	260.27	-56.274	14.644	-0.8079796918514546	0.2980376649949272	0.56763	251.41354792330745	-87.74089067598284	14.644	-0.8079796918514546	0.2980376649949272	0.76363	251.41354792330745	-87.74089067598284	14.644	-0.87910029202445	0.3228041182341785	-0.350685297401504	-0.6278699542067819	0.2342907811498524	0.7422177244397803	2.7441	23.305	0.0	0.0	0.0
2021-10-01T23:26:28.000000	-0.88006	0.20574	0.56448	234.52	-50.061	22.192	-0.8482192053040586	0.31202360640398874	0.56448	226.61885954463582	-78.41955508474028	22.192	-0.8482192053040586	0.31202360640398874	0.76048	226.61885954463582	-78.41955508474028	22.192	-0.87910029202445	0.3228041182341785	-0.350685297401504	-0.6278699542067819	0.2342907811498524	0.7422177244397803	2.7441	23.305	0.0	0.0	0.0
2021-10-01T23:26:28.000000	-0.92159	0.21454	0.55979	212.01	-44.65	27.687	-0.8883580025073456	0.3258459744743806	0.55979	204.94148788702387	-70.29117400252207	27.687	-0.8883580025073456	0.3258459744743806	0.75579	204.94148788702387	-70.29117400252207	27.687	-0.87910029202445	0.3228041182341785	-0.350685297401504	-0.6278699542067819	0.2342907811498524	0.7422177244397803	2.7441	23.305	0.0	0.0	0.0
2021-10-01T23:26:28.000000	-0.96297	0.2232	0.55369	192.26	-39.921	31.52	-0.9283650842159505	0.3395110179489185	0.55369	185.91975347199667	-63.17783717342635	31.52	-0.9283650842159505	0.3395110179489185	0.74969	185.91975347199667	-63.17783717342635	31.52	-0.87910029202445	0.3228041182341785	-0.350685297401504	-0.6278699542067819	0.2342907811498524	0.7422177244397803	2.7441	23.305	0.0	0.0	0.0
2021-10-01T23:26:28.000000	-1.0042	0.23169	0.5463	174.9	-35.781	33.999	-0.9682441263349487	0.3529889628839289	0.5463	169.19783963331432	-56.94190920946761	33.999	-0.9682441263349487	0.3529889628839289	0.7423	169.19783963331432	-56.94190920946761	33.999	-0.87910029202445	0.3228041182341785	-0.350685297401504	-0.6278699542067819	0.2342907811498524	0.7422177244397803	2.7441	23.305	0.0	0.0	0.0
2021-10-01T23:26:28.000000	-1.0452	0.24002	0.53775	159.61	-32.152	35.376	-1.0079145063795187	0.36627993151376836	0.53775	154.46771499165504	-51.46676820295619	35.376	-1.0079145063795187	0.36627993151376836	0.7337499999999999	154.46771499165504	-51.46676820295619	35.376	-0.87910029202445	0.3228041182341785	-0.350685297401504	-0.6278699542067819	0.2342907811498524	0.7422177244397803	2.7441	23.305	0.0	0.0	0.0
2021-10-01T23:26:28.000000	-1.086	0.24818	0.52821	146.14	-28.968	35.857	-1.0474072235950262	0.37937767509562115	0.52821	141.48935034090533	-46.656278935514635	35.857	-1.0474072235950262	0.37937767509562115	0.72421	141.48935034090533	-46.656278935514635	35.857	-0.87910029202445	0.3228041182341785	-0.350685297401504	-0.6278699542067819	0.2342907811498524	0.7422177244397803	2.7441	23.305	0.0	0.0	0.0
2021-10-01T23:26:28.000000	-1.1267	0.25617	0.51782	134.28	-26.176	35.612	-1.086821524460383	0.3922944466464055	0.51782	130.06082217431697	-42.43210943779137	35.612	-1.086821524460383	0.3922944466464055	0.7138199999999999	130.06082217431697	-42.43210943779137	35.612	-0.87910029202445	0.3228041182341785	-0.350685297401504	-0.6278699542067819	0.2342907811498524	0.7422177244397803	2.7441	23.305	0.0	0.0	0.0
2021-10-01T23:26:28.000000	-1.1672	0.264	0.50674	123.86	-23.731	34.792	-1.126056937194985	0.40502791779709446	0.50674	120.01892533535292	-38.72876866551502	34.792	-1.126056937194985	0.40502791779709446	0.7027399999999999	120.01892533535292	-38.72876866551502	34.792	-0.87910029202445	0.3228041182341785	-0.350685297401504	-0.6278699542067819	0.2342907811498524	0.7422177244397803	2.7441	23.305	0.0	0.0	0.0
2021-10-01T23:26:28.000000	-1.2076	0.27167	0.49515	114.71	-21.596	33.525	-1.1652127082777441	0.41759034156460617	0.49515	111.19947442612288	-35.48870529272717	33.525	-1.1652127082777441	0.41759034156460617	0.6911499999999999	111.19947442612288	-35.48870529272717	33.525	-0.87910029202445	0.3228041182341785	-0.350685297401504	-0.6278699542067819	0.2342907811498524	0.7422177244397803	2.7441	23.305	0.0	0.0	0.0
2021-10-01T23:26:28.000000	-1.2479	0.27919	0.48322	106.73	-19.736	31.93	-1.2042876124069692	0.42999164259683187	0.48322	103.50751152363635	-32.66493003489043	31.93	-1.2042876124069692	0.42999164259683187	0.6792199999999999	103.50751152363635	-32.66493003489043	31.93	-0.87910029202445	0.3228041182341785	-0.350685297401504	-0.6278699542067819	0.2342907811498524	0.7422177244397803	2.7441	23.305	0.0	0.0	0.0
2021-10-01T23:26:28.000000	-1.2882	0.28657	0.4711	99.784	-18.123	30.116	-1.2433796707598797	0.4422539985585809	0.4711	96.81149226131032	-30.21298977490067	30.116	-1.2433796707598797	0.4422539985585809	0.6671	96.81149226131032	-30.21298977490067	30.116	-0.87910029202445	0.3228041182341785	-0.350685297401504	-0.6278699542067819	0.2342907811498524	0.7422177244397803	2.7441	23.305	0.0	0.0	0.0
2021-10-01T23:26:28.000000	-1.3285	0.29383	0.45895	93.778	-16.73	28.185	-1.2824864327330918	0.45439725874563575	0.45895	91.02143326353557	-28.09457012754852	28.185	-1.2824864327330918	0.45439725874563575	0.65495	91.02143326353557	-28.09457012754852	28.185	-0.87910029202445	0.3228041182341785	-0.350685297401504	-0.6278699542067819	0.2342907811498524	0.7422177244397803	2.7441	23.305	0.0	0.0	0.0
2021-10-01T23:26:28.000000	-1.3688	0.30096	0.4469	88.606	-15.532	26.23	-1.3216091236282979	0.4664114985101052	0.4469	86.03519651689508	-26.27187127517268	26.23	-1.3216091236282979	0.4664114985101052	0.6429	86.03519651689508	-26.27187127517268	26.23	-0.87910029202445	0.3228041182341785	-0.350685297401504	-0.6278699542067819	0.2342907811498524	0.7422177244397803	2.7441	23.305	0.0	0.0	0.0
2021-10-01T23:26:28.000000	-1.4093	0.30799	0.43506	84.166	-14.503	24.332	-1.3609425604982461	0.4783509978294993	0.43506	81.75473639729753	-24.706591055999453	24.332	-1.3609425604982461	0.4783509978294993	0.63106	81.75473639729753	-24.706591055999453	24.332	-0.87910029202445	0.3228041182341785	-0.350685297401504	-0.6278699542067819	0.2342907811498524	0.7422177244397803	2.7441	23.305	0.0	0.0	0.0
2021-10-01T23:26:28.000000	-1.4498	0.31492	0.42351	80.354	-13.62	22.559	-1.4002882503851124	0.4901912506699815	0.42351	78.07965476056579	-23.36315964228414	22.559	-1.4002882503851124	0.4901912506699815	0.61951	78.07965476056579	-23.36315964228414	22.559	-0.87910029202445	0.3228041182341785	-0.350685297401504	-0.6278699542067819	0.2342907811498524	0.7422177244397803	2.7441	23.305	0.0	0.0	0.0
2021-10-01T23:26:28.000000	-1.4904	0.32175	0.41228	77.069	-12.86	20.96	-1.4397454397678087	0.5019445100484702	0.41228	74.91253085689007	-22.206374796789575	20.96	-1.4397454397678087	0.5019445100484702	0.6082799999999999	74.91253085689007	-22.206374796789575	20.96	-0.87910029202445	0.3228041182341785	-0.350685297401504	-0.6278699542067819	0.2342907811498524	0.7422177244397803	2.7441	23.305	0.0	0.0	0.0
2021-10-01T23:26:28.000000	-1.5312	0.3285	0.40137	74.213	-12.201	19.564	-1.4794109245218634	0.5136428782776659	0.40137	72.15879880065879	-21.20239433757527	19.564	-1.4794109245218634	0.5136428782776659	0.59737	72.15879880065879	-21.20239433757527	19.564	-0.87910029202445	0.3228041182341785	-0.350685297401504	-0.6278699542067819	0.2342907811498524	0.7422177244397803	2.7441	23.305	0.0	0.0	0.0
2021-10-01T23:26:28.000000	-1.572	0.33517	0.39076	71.696	-11.623	18.379	-1.5190862116894528	0.525261849323732	0.39076	69.73158736423488	-20.320341253632435	18.379	-1.5190862116894528	0.525261849323732	0.58676	69.73158736423488	-20.320341253632435	18.379	-0.87910029202445	0.3228041182341785	-0.350685297401504	-0.6278699542067819	0.2342907811498524	0.7422177244397803	2.7441	23.305	0.0	0.0	0.0
2021-10-01T23:26:28.000000	-1.6129	0.34176	0.3804	69.441	-11.11	17.399	-1.5588705477494884	0.5368136762035869	0.3804	67.5564372415632	-19.534901285308116	17.399	-1.5588705477494884	0.5368136762035869	0.5764	67.5564372415632	-19.534901285308116	17.399	-0.87910029202445	0.3228041182341785	-0.350685297401504	-0.6278699542067819	0.2342907811498524	0.7422177244397803	2.7441	23.305	0.0	0.0	0.0
2021-10-01T23:26:28.000000	-1.6539	0.34827	0.37022	67.383	-10.647	16.605	-1.5987639327019705	0.5482983589172307	0.37022	65.57067617388873	-18.823222999768667	16.605	-1.5987639327019705	0.5482983589172307	0.56622	65.57067617388873	-18.823222999768667	16.605	-0.87910029202445	0.3228041182341785	-0.350685297401504	-0.6278699542067819	0.2342907811498524	0.7422177244397803	2.7441	23.305	0.0	0.0	0.0
2021-10-01T23:26:28.000000	-1.6949	0.35471	0.36017	65.472	-10.224	15.971	-1.6386658947662958	0.5597135690956361	0.36017	63.72590622344738	-18.169255240663794	15.971	-1.6386658947662958	0.5597135690956361	0.55617	63.72590622344738	-18.169255240663794	15.971	-0.87910029202445	0.3228041182341785	-0.350685297401504	-0.6278699542067819	0.2342907811498524	0.7422177244397803	2.7441	23.305	0.0	0.0	0.0
2021-10-01T23:26:28.000000	-1.7359	0.36108	0.35018	63.669	-9.8313	15.471	-1.6785764339424634	0.5710593067388031	0.35018	61.984609806104615	-17.55859242294092	15.471	-1.6785764339424634	0.5710593067388031	0.54618	61.984609806104615	-17.55859242294092	15.471	-0.87910029202445	0.3228041182341785	-0.350685297401504	-0.6278699542067819	0.2342907811498524	0.7422177244397803	2.7441	23.305	0.0	0.0	0.0
2021-10-01T23:26:28.000000	-1.777	0.36739	0.34021	61.946	-9.4631	15.076	-1.718593571407694	0.5823577495115413	0.34021	60.319708582746365	-16.982047406086046	15.076	-1.718593571407694	0.5823577495115413	0.5362100000000001	60.319708582746365	-16.982047406086046	15.076	-0.87910029202445	0.3228041182341785	-0.350685297401504	-0.6278699542067819	0.2342907811498524	0.7422177244397803	2.7441	23.305	0.0	0.0	0.0
2021-10-01T23:26:28.000000	-1.818	0.37363	0.33019	60.284	-9.1148	14.763	-1.7585200395058556	0.5935744667321231	0.33019	58.712909361157614	-16.432726778854764	14.763	-1.7585200395058556	0.5935744667321231	0.5261899999999999	58.712909361157614	-16.432726778854764	14.763	-0.87910029202445	0.3228041182341785	-0.350685297401504	-0.6278699542067819	0.2342907811498524	0.7422177244397803	2.7441	23.305	0.0	0.0	0.0
2021-10-01T23:26:28.000000	-1.8591	0.3798	0.32009	58.668	-8.7829	14.511	-1.7985543311947714	0.6047339644343848	0.32009	57.14975402509371	-15.905318961947419	14.511	-1.7985543311947714	0.6047339644343848	0.5160899999999999	57.14975402509371	-15.905318961947419	14.511	-0.87910029202445	0.3228041182341785	-0.350685297401504	-0.6278699542067819	0.2342907811498524	0.7422177244397803	2.7441	23.305	0.0	0.0	0.0
2021-10-01T23:26:28.000000	-1.9001	0.38591	0.30988	57.089	-8.4651	14.303	-1.8384967282149267	0.6158216612323809	0.30988	55.62159221084173	-15.396438514826396	14.303	-1.8384967282149267	0.6158216612323809	0.50588	55.62159221084173	-15.396438514826396	14.303	-0.87910029202445	0.3228041182341785	-0.350685297401504	-0.6278699542067819	0.2342907811498524	0.7422177244397803	2.7441	23.305	0.0	0.0	0.0
2021-10-01T23:26:28.000000	-1.9411	0.39197	0.29953	55.54	-8.1594	14.126	-1.878445251743541	0.6268597347909213	0.29953	54.1217217252162	-14.903242796729186	14.126	-1.878445251743541	0.6268597347909213	0.49553	54.1217217252162	-14.903242796729186	14.126	-0.87910029202445	0.3228041182341785	-0.350685297401504	-0.6278699542067819	0.2342907811498524	0.7422177244397803	2.7441	23.305	0.0	0.0	0.0
2021-10-01T23:26:28.000000	-1.9821	0.39796	0.28902	54.013	-7.8643	13.972	-1.9184023523839981	0.6378283358142234	0.28902	52.642386645157934	-14.423262869118647	13.972	-1.9184023523839981	0.6378283358142234	0.48502	52.642386645157934	-14.423262869118647	13.972	-0.87910029202445	0.3228041182341785	-0.350685297401504	-0.6278699542067819	0.2342907811498524	0.7422177244397803	2.7441	23.305	0.0	0.0	0.0
2021-10-01T23:26:28.000000	-2.023	0.40389	0.27834	52.504	-7.5784	13.835	-1.9582675583556943	0.6487251359332601	0.27834	51.17978865374733	-13.954619160613282	13.835	-1.9582675583556943	0.6487251359332601	0.47434	51.17978865374733	-13.954619160613282	13.835	-0.87910029202445	0.3228041182341785	-0.350685297401504	-0.6278699542067819	0.2342907811498524	0.7422177244397803	2.7441	23.305	0.0	0.0	0.0
2021-10-01T23:26:28.000000	-2.0639	0.40977	0.26746	51.004	-7.3002	13.71	-1.9981388908358495	0.6595723128128408	0.26746	49.725179363136085	-13.494720202506773	13.71	-1.9981388908358495	0.6595723128128408	0.46346	49.725179363136085	-13.494720202506773	13.71	-0.87910029202445	0.3228041182341785	-0.350685297401504	-0.6278699542067819	0.2342907811498524	0.7422177244397803	2.7441	23.305	0.0	0.0	0.0
2021-10-01T23:26:28.000000	-2.1047	0.41559	0.25637	49.506	-7.0281	13.595	-2.037918328647244	0.6703476887881562	0.25637	48.27180756807107	-13.04112033995225	13.595	-2.037918328647244	0.6703476887881562	0.45237	48.27180756807107	-13.04112033995225	13.595	-0.87910029202445	0.3228041182341785	-0.350685297401504	-0.6278699542067819	0.2342907811498524	0.7422177244397803	2.7441	23.305	0.0	0.0	0.0
2021-10-01T23:26:28.000000	-2.1455	0.42135	0.24504	48.0	-6.7606	13.486	-2.07770511826879	0.6810635168761245	0.24504	46.809932415914865	-12.591105574074215	13.486	-2.07770511826879	0.6810635168761245	0.44104	46.809932415914865	-12.591105574074215	13.486	-0.87910029202445	0.3228041182341785	-0.350685297401504	-0.6278699542067819	0.2342907811498524	0.7422177244397803	2.7441	23.305	0.0	0.0	0.0
2021-10-01T23:26:28.000000	-2.1862	0.42707	0.23346	46.475	-6.4959	13.381	-2.1173975626181902	0.6917273933556098	0.23346	45.32885734829169	-12.141541636391242	13.381	-2.1173975626181902	0.6917273933556098	0.42946	45.32885734829169	-12.141541636391242	13.381	-0.87910029202445	0.3228041182341785	-0.350685297401504	-0.6278699542067819	0.2342907811498524	0.7422177244397803	2.7441	23.305	0.0	0.0	0.0
2021-10-01T23:26:28.000000	-2.2269	0.43273	0.22161	44.918	-6.2322	13.277	-2.157097358777742	0.7023317219477481	0.22161	43.81590087724754	-11.68904919808355	13.277	-2.157097358777742	0.7023317219477481	0.41761000000000004	43.81590087724754	-11.68904919808355	13.277	-0.87910029202445	0.3228041182341785	-0.350685297401504	-0.6278699542067819	0.2342907811498524	0.7422177244397803	2.7441	23.305	0.0	0.0	0.0
2021-10-01T23:26:28.000000	-2.2674	0.43834	0.20945	43.316	-5.9675	13.17	-2.196604788487929	0.7128619212665938	0.20945	42.258406020862246	-11.230050437373528	13.17	-2.196604788487929	0.7128619212665938	0.40545	42.258406020862246	-11.230050437373528	13.17	-0.87910029202445	0.3228041182341785	-0.350685297401504	-0.6278699542067819	0.2342907811498524	0.7422177244397803	2.7441	23.305	0.0	0.0	0.0
2021-10-01T23:26:28.000000	-2.3079	0.44389	0.19696	41.651	-5.6996	13.057	-2.236119570008267	0.7233325726980924	0.19696	40.63877797930387	-10.760156388679828	13.057	-2.236119570008267	0.7233325726980924	0.39296	40.63877797930387	-10.760156388679828	13.057	-0.87910029202445	0.3228041182341785	-0.350685297401504	-0.6278699542067819	0.2342907811498524	0.7422177244397803	2.7441	23.305	0.0	0.0	0.0
2021-10-01T23:26:28.000000	-2.3483	0.4494	0.18409	39.906	-5.426	12.933	-2.275540006256461	0.7337512725211082	0.18409	38.94045117658034	-10.274802877153554	12.933	-2.275540006256461	0.7337512725211082	0.38009000000000004	38.94045117658034	-10.274802877153554	12.933	-0.87910029202445	0.3228041182341785	-0.350685297401504	-0.6278699542067819	0.2342907811498524	0.7422177244397803	2.7441	23.305	0.0	0.0	0.0
2021-10-01T23:26:28.000000	-2.3885	0.45485	0.17082	38.054	-5.1437	12.796	-2.3147693013569817	0.7440859184229401	0.17082	37.136996653893014	-9.767704193859423	12.796	-2.3147693013569817	0.7440859184229401	0.36682000000000003	37.136996653893014	-9.767704193859423	12.796	-0.87910029202445	0.3228041182341785	-0.350685297401504	-0.6278699542067819	0.2342907811498524	0.7422177244397803	2.7441	23.305	0.0	0.0	0.0
2021-10-01T23:26:28.000000	-2.4286	0.46025	0.15706	36.065	-4.8487	12.642	-2.3539054764870495	0.7543586880683979	0.15706	35.19913058824507	-9.231214574565486	12.642	-2.3539054764870495	0.7543586880683979	0.35306000000000004	35.19913058824507	-9.231214574565486	12.642	-0.87910029202445	0.3228041182341785	-0.350685297401504	-0.6278699542067819	0.2342907811498524	0.7422177244397803	2.7441	23.305	0.0	0.0	0.0
2021-10-01T23:26:28.000000	-2.4685	0.4656	0.14275	33.894	-4.5354	12.469	-2.3928492851677534	0.7645573284405635	0.14275	33.082878233073586	-8.654262358839468	12.469	-2.3928492851677534	0.7645573284405635	0.33875	33.082878233073586	-8.654262358839468	12.469	-0.87910029202445	0.3228041182341785	-0.350685297401504	-0.6278699542067819	0.2342907811498524	0.7422177244397803	2.7441	23.305	0.0	0.0	0.0
2021-10-01T23:26:28.000000	-2.5081	0.4709	0.12775	31.479	-4.1958	12.275	-2.4315014809201805	0.7746695865225183	0.12775	30.727687012806683	-8.021310957879102	12.275	-2.4315014809201805	0.7746695865225183	0.32375	30.727687012806683	-8.021310957879102	12.275	-0.87910029202445	0.3228041182341785	-0.350685297401504	-0.6278699542067819	0.2342907811498524	0.7422177244397803	2.7441	23.305	0.0	0.0	0.0
2021-10-01T23:26:28.000000	-2.5474	0.47613	0.11187	28.721	-3.8171	12.061	-2.4698645143477145	0.78467561301848	0.11187	28.036871299487153	-7.307526335634609	12.061	-2.4698645143477145	0.78467561301848	0.30787	28.036871299487153	-7.307526335634609	12.061	-0.87910029202445	0.3228041182341785	-0.350685297401504	-0.6278699542067819	0.2342907811498524	0.7422177244397803	2.7441	23.305	0.0	0.0	0.0
2021-10-01T23:26:28.000000	-2.5862	0.48128	0.094773	25.464	-3.3784	11.828	-2.507741117794224	0.7945409772467209	0.094773	24.85816746654842	-6.473051271620944	11.828	-2.507741117794224	0.7945409772467209	0.290773	24.85816746654842	-6.473051271620944	11.828	-0.87910029202445	0.3228041182341785	-0.350685297401504	-0.6278699542067819	0.2342907811498524	0.7422177244397803	2.7441	23.305	0.0	0.0	0.0
2021-10-01T23:26:28.000000	-2.6116	0.48465	0.082423	22.885	-3.035	11.664	-2.5325367967676904	0.8009978498832857	0.082423	22.34067763550897	-5.816233556716002	11.664	-2.5325367967676904	0.8009978498832857	0.278423	22.34067763550897	-5.816233556716002	11.664	-0.87910029202445	0.3228041182341785	-0.350685297401504	-0.6278699542067819	0.2342907811498524	0.7422177244397803	2.7441	23.305	0.0	0.0	0.0
2021-10-01T23:26:28.000000	-2.6365	0.48795	0.068952	19.822	-2.6295	11.495	-2.5568448204584393	0.8073239849000208	0.068952	19.350443970042377	-5.038479176522474	11.495	-2.5568448204584393	0.8073239849000208	0.264952	19.350443970042377	-5.038479176522474	11.495	-0.87910029202445	0.3228041182341785	-0.350685297401504	-0.6278699542067819	0.2342907811498524	0.7422177244397803	2.7441	23.305	0.0	0.0	0.0
2021-10-01T23:26:28.000000	-2.6526	0.49008	0.05908	17.398	-2.3091	11.381	-2.5725625143028896	0.8114106706246813	0.05908	16.9839679874251	-4.423480327990543	11.381	-2.5725625143028896	0.8114106706246813	0.25508000000000003	16.9839679874251	-4.423480327990543	11.381	-0.87910029202445	0.3228041182341785	-0.350685297401504	-0.6278699542067819	0.2342907811498524	0.7422177244397803	2.7441	23.305	0.0	0.0	0.0
2021-10-01T23:26:28.000000	-2.668	0.49213	0.048171	14.534	-1.9306	11.269	-2.587595285208491	0.8153321880477846	0.048171	14.18792650042517	-3.6969060007705306	11.269	-2.587595285208491	0.8153321880477846	0.244171	14.18792650042517	-3.6969060007705306	11.269	-0.87910029202445	0.3228041182341785	-0.350685297401504	-0.6278699542067819	0.2342907811498524	0.7422177244397803	2.7441	23.305	0.0	0.0	0.0
2021-10-01T23:26:28.000000	-2.6776	0.49341	0.040091	12.29	-1.6337	11.197	-2.596966108567475	0.8177788326020083	0.040091	11.997214720873444	-3.1272855052357333	11.197	-2.596966108567475	0.8177788326020083	0.236091	11.997214720873444	-3.1272855052357333	11.197	-0.87910029202445	0.3228041182341785	-0.350685297401504	-0.6278699542067819	0.2342907811498524	0.7422177244397803	2.7441	23.305	0.0	0.0	0.0
2021-10-01T23:26:28.000000	-2.6865	0.49459	0.031119	9.6841	-1.2883	11.13	-2.6056544595909954	0.8200404595588923	0.031119	9.45327264734507	-2.465186799201545	11.13	-2.6056544595909954	0.8200404595588923	0.22711900000000002	9.45327264734507	-2.465186799201545	11.13	-0.87910029202445	0.3228041182341785	-0.350685297401504	-0.6278699542067819	0.2342907811498524	0.7422177244397803	2.7441	23.305	0.0	0.0	0.0
2021-10-01T23:26:28.000000	-2.6939	0.49558	0.020965	6.6102	-0.87996	11.073	-2.6128773941629815	0.8219297229520701	0.020965	6.452569101357561	-1.683278240162831	11.073	-2.6128773941629815	0.8219297229520701	0.21696500000000002	6.452569101357561	-1.683278240162831	11.073	-0.87910029202445	0.3228041182341785	-0.350685297401504	-0.6278699542067819	0.2342907811498524	0.7422177244397803	2.7441	23.305	0.0	0.0	0.0
2021-10-01T23:26:28.000000	-2.6976	0.49607	0.013415	4.2581	-0.56707	11.044	-2.616489474099821	0.8228693923247132	0.013415	4.156531135507348	-1.0845427213614016	11.044	-2.616489474099821	0.8228693923247132	0.20941500000000002	4.156531135507348	-1.0845427213614016	11.044	-0.87910029202445	0.3228041182341785	-0.350685297401504	-0.6278699542067819	0.2342907811498524	0.7422177244397803	2.7441	23.305	0.0	0.0	0.0
2021-10-01T23:26:28.000000	-2.6998	0.49636	0.0052895	1.6856	-0.22453	11.027	-2.618637362886819	0.8234267734857592	0.0052895	1.6453869496516693	-0.42937497227478716	11.027	-2.618637362886819	0.8234267734857592	0.2012895	1.6453869496516693	-0.42937497227478716	11.027	-0.87910029202445	0.3228041182341785	-0.350685297401504	-0.6278699542067819	0.2342907811498524	0.7422177244397803	2.7441	23.305	0.0	0.0	0.0
2021-10-01T23:26:28.000000	-2.7001	0.4964	-0.0031229	-0.99565	0.13263	11.025	-2.618930201116787	0.8235032311280787	-0.0031229	-0.9718963909472025	0.2536277679273359	11.025	-2.618930201116787	0.8235032311280787	0.1928771	-0.9718963909472025	0.2536277679273359	11.025	-0.87910029202445	0.3228041182341785	-0.350685297401504	-0.6278699542067819	0.2342907811498524	0.7422177244397803	2.7441	23.305	0.0	0.0	0.0
2021-10-01T23:26:28.000000	-2.6984	0.49617	-0.011361	-3.6108	0.48091	11.039	-2.617271192914197	0.8230666629389711	-0.011361	-3.524665876887679	0.9197181766191238	11.039	-2.617271192914197	0.8230666629389711	0.184639	-3.524665876887679	0.9197181766191238	11.039	-0.87910029202445	0.3228041182341785	-0.350685297401504	-0.6278699542067819	0.2342907811498524	0.7422177244397803	2.7441	23.305	0.0	0.0	0.0
2021-10-01T23:26:28.000000	-2.6905	0.49512	-0.026148	-8.1943	1.0905	11.1	-2.609559377757803	0.821056586573855	-0.026148	-7.998935071980562	2.0863318178658274	11.1	-2.609559377757803	0.821056586573855	0.169852	-7.998935071980562	2.0863318178658274	11.1	-0.87910029202445	0.3228041182341785	-0.350685297401504	-0.6278699542067819	0.2342907811498524	0.7422177244397803	2.7441	23.305	0.0	0.0	0.0
2021-10-01T23:26:28.000000	-2.6792	0.49362	-0.038614	-11.869	1.5779	11.185	-2.5985283208945367	0.8181832984784152	-0.038614	-11.58622422809492	3.0203207687770917	11.185	-2.5985283208945367	0.8181832984784152	0.157386	-11.58622422809492	3.0203207687770917	11.185	-0.87910029202445	0.3228041182341785	-0.350685297401504	-0.6278699542067819	0.2342907811498524	0.7422177244397803	2.7441	23.305	0.0	0.0	0.0
2021-10-01T23:26:28.000000	-2.6664	0.49191	-0.049402	-14.867	1.9746	11.281	-2.586034298183121	0.8149177975234866	-0.049402	-14.513025947757617	3.781376997829515	11.281	-2.586034298183121	0.8149177975234866	0.146598	-14.513025947757617	3.781376997829515	11.281	-0.87910029202445	0.3228041182341785	-0.350685297401504	-0.6278699542067819	0.2342907811498524	0.7422177244397803	2.7441	23.305	0.0	0.0	0.0
2021-10-01T23:26:28.000000	-2.6384	0.4882	-0.067858	-19.561	2.595	11.482	-2.558699871015469	0.8078049084187471	-0.067858	-19.095637950919233	4.972258767141255	11.482	-2.558699871015469	0.8078049084187471	0.128142	-19.095637950919233	4.972258767141255	11.482	-0.87910029202445	0.3228041182341785	-0.350685297401504	-0.6278699542067819	0.2342907811498524	0.7422177244397803	2.7441	23.305	0.0	0.0	0.0
2021-10-01T23:26:28.000000	-2.6089	0.48429	-0.083809	-23.185	3.0748	11.682	-2.529901252697976	0.8003097311024103	-0.083809	-22.63354037151107	5.8924927060776655	11.682	-2.529901252697976	0.8003097311024103	0.11219100000000001	-22.63354037151107	5.8924927060776655	11.682	-0.87910029202445	0.3228041182341785	-0.350685297401504	-0.6278699542067819	0.2342907811498524	0.7422177244397803	2.7441	23.305	0.0	0.0	0.0
2021-10-01T23:26:28.000000	-2.5787	0.48028	-0.098237	-26.152	3.4705	11.875	-2.5004201620450175	0.7926295361887338	-0.098237	-25.529698212880273	6.648758035096313	11.875	-2.5004201620450175	0.7926295361887338	0.097763	-25.529698212880273	6.648758035096313	11.875	-0.87910029202445	0.3228041182341785	-0.350685297401504	-0.6278699542067819	0.2342907811498524	0.7422177244397803	2.7441	23.305	0.0	0.0	0.0
2021-10-01T23:26:28.000000	-2.548	0.4762	-0.11163	-28.679	3.8114	12.058	-2.470451416109343	0.7848186036552278	-0.11163	-27.995886200308515	7.29672301923097	12.058	-2.470451416109343	0.7848186036552278	0.08437000000000001	-27.995886200308515	7.29672301923097	12.058	-0.87910029202445	0.3228041182341785	-0.350685297401504	-0.6278699542067819	0.2342907811498524	0.7422177244397803	2.7441	23.305	0.0	0.0	0.0
2021-10-01T23:26:28.000000	-2.5169	0.47207	-0.12428	-30.895	4.115	12.229	-2.44009181076648	0.7769090358145928	-0.12428	-30.1579880136314	7.869562184115752	12.229	-2.44009181076648	0.7769090358145928	0.07172	-30.1579880136314	7.869562184115752	12.229	-0.87910029202445	0.3228041182341785	-0.350685297401504	-0.6278699542067819	0.2342907811498524	0.7422177244397803	2.7441	23.305	0.0	0.0	0.0
2021-10-01T23:26:28.000000	-2.4857	0.46791	-0.13633	-32.881	4.3919	12.388	-2.4096366348497806	0.768957441013366	-0.13633	-32.09509448097419	8.387720600219096	12.388	-2.4096366348497806	0.768957441013366	0.05967	-32.09509448097419	8.387720600219096	12.388	-0.87910029202445	0.3228041182341785	-0.350685297401504	-0.6278699542067819	0.2342907811498524	0.7422177244397803	2.7441	23.305	0.0	0.0	0.0
2021-10-01T23:26:28.000000	-2.4543	0.4637	-0.14792	-34.692	4.6496	12.533	-2.3789890924837165	0.7609317169388469	-0.14792	-33.860872189469546	8.86538091276443	12.533	-2.3789890924837165	0.7609317169388469	0.04808000000000001	-33.860872189469546	8.86538091276443	12.533	-0.87910029202445	0.3228041182341785	-0.350685297401504	-0.6278699542067819	0.2342907811498524	0.7422177244397803	2.7441	23.305	0.0	0.0	0.0
2021-10-01T23:26:28.000000	-2.4227	0.45946	-0.15911	-36.366	4.8929	12.666	-2.3481467330649046	0.7528517128868177	-0.15911	-35.49244665629188	9.311963099168455	12.666	-2.3481467330649046	0.7528517128868177	0.036890000000000006	-35.49244665629188	9.311963099168455	12.666	-0.87910029202445	0.3228041182341785	-0.350685297401504	-0.6278699542067819	0.2342907811498524	0.7422177244397803	2.7441	23.305	0.0	0.0	0.0
2021-10-01T23:26:28.000000	-2.391	0.45519	-0.16996	-37.932	5.1254	12.787	-2.317208803072256	0.7447296818741966	-0.16996	-37.01815825171659	9.734593407578291	12.787	-2.317208803072256	0.7447296818741966	0.026040000000000008	-37.01815825171659	9.734593407578291	12.787	-0.87910029202445	0.3228041182341785	-0.350685297401504	-0.6278699542067819	0.2342907811498524	0.7422177244397803	2.7441	23.305	0.0	0.0	0.0
2021-10-01T23:26:28.000000	-2.3593	0.45089	-0.18051	-39.411	5.3498	12.897	-2.286274548984683	0.7365778769179021	-0.18051	-38.45851790485836	10.138524626477391	12.897	-2.286274548984683	0.7365778769179021	0.015490000000000004	-38.45851790485836	10.138524626477391	12.897	-0.87910029202445	0.3228041182341785	-0.350685297401504	-0.6278699542067819	0.2342907811498524	0.7422177244397803	2.7441	23.305	0.0	0.0	0.0
2021-10-01T23:26:28.000000	-2.3274	0.44656	-0.19079	-40.819	5.5682	12.999	-2.2551454778443616	0.7283717919840974	-0.19079	-39.82914773898782	10.527801414629824	12.999	-2.2551454778443616	0.7283717919840974	0.00521000000000002	-39.82914773898782	10.527801414629824	12.999	-0.87910029202445	0.3228041182341785	-0.350685297401504	-0.6278699542067819	0.2342907811498524	0.7422177244397803	2.7441	23.305	0.0	0.0	0.0
2021-10-01T23:26:28.000000	-2.2955	0.44219	-0.20083	-42.17	5.7823	13.092	-2.2240213079108075	0.7201260084587281	-0.20083	-41.14373395986499	10.905826384545644	13.092	-2.2240213079108075	0.7201260084587281	-0.004830000000000001	-41.14373395986499	10.905826384545644	13.092	-0.87910029202445	0.3228041182341785	-0.350685297401504	-0.6278699542067819	0.2342907811498524	0.7422177244397803	2.7441	23.305	0.0	0.0	0.0
2021-10-01T23:26:28.000000	-2.2635	0.43779	-0.21064	-43.473	5.9932	13.181	-2.1928015674034174	0.7118381979727668	-0.21064	-42.41107396740586	11.274794019015523	13.181	-2.1928015674034174	0.7118381979727668	-0.014639999999999986	-42.41107396740586	11.274794019015523	13.181	-0.87910029202445	0.3228041182341785	-0.350685297401504	-0.6278699542067819	0.2342907811498524	0.7422177244397803	2.7441	23.305	0.0	0.0	0.0
2021-10-01T23:26:28.000000	-2.2315	0.43336	-0.22025	-44.74	6.2024	13.265	-2.1615855028011026	0.7035206135431322	-0.22025	-43.642893543826084	11.637663377253336	13.265	-2.1615855028011026	0.7035206135431322	-0.024249999999999994	-43.642893543826084	11.637663377253336	13.265	-0.87910029202445	0.3228041182341785	-0.350685297401504	-0.6278699542067819	0.2342907811498524	0.7422177244397803	2.7441	23.305	0.0	0.0	0.0
2021-10-01T23:26:28.000000	-2.1994	0.4289	-0.22967	-45.976	6.4108	13.347	-2.130273867624951	0.6951610021529055	-0.22967	-44.84404473591896	11.995940328415195	13.347	-2.130273867624951	0.6951610021529055	-0.033670000000000005	-44.84404473591896	11.995940328415195	13.347	-0.87910029202445	0.3228041182341785	-0.350685297401504	-0.6278699542067819	0.2342907811498524	0.7422177244397803	2.7441	23.305	0.0	0.0	0.0
2021-10-01T23:26:28.000000	-2.1672	0.4244	-0.23891	-47.19	6.6194	13.43	-2.098867887176655	0.686749439154196	-0.23891	-46.02333719661741	12.35172010881286	13.43	-2.098867887176655	0.686749439154196	-0.042910000000000004	-46.02333719661741	12.35172010881286	13.43	-0.87910029202445	0.3228041182341785	-0.350685297401504	-0.6278699542067819	0.2342907811498524	0.7422177244397803	2.7441	23.305	0.0	0.0	0.0
2021-10-01T23:26:28.000000	-2.135	0.41987	-0.24798	-48.389	6.8292	13.513	-2.0674655826334347	0.6783081022118129	-0.24798	-47.187595649276055	12.706852894419736	13.513	-2.0674655826334347	0.6783081022118129	-0.05198	-47.187595649276055	12.706852894419736	13.513	-0.87910029202445	0.3228041182341785	-0.350685297401504	-0.6278699542067819	0.2342907811498524	0.7422177244397803	2.7441	23.305	0.0	0.0	0.0
2021-10-01T23:26:28.000000	-2.1028	0.41531	-0.2569	-49.577	7.041	13.6	-2.03606695399529	0.6698369913257562	-0.2569	-48.34069192891603	13.062622777743837	13.6	-2.03606695399529	0.6698369913257562	-0.06090000000000001	-48.34069192891603	13.062622777743837	13.6	-0.87910029202445	0.3228041182341785	-0.350685297401504	-0.6278699542067819	0.2342907811498524	0.7422177244397803	2.7441	23.305	0.0	0.0	0.0
2021-10-01T23:26:28.000000	-2.0705	0.41072	-0.26567	-50.761	7.2556	13.691	-2.0045727547833088	0.6613238534791078	-0.26567	-49.48947526492582	13.420681441800742	13.691	-2.0045727547833088	0.6613238534791078	-0.06967000000000001	-49.48947526492582	13.420681441800742	13.691	-0.87910029202445	0.3228041182341785	-0.350685297401504	-0.6278699542067819	0.2342907811498524	0.7422177244397803	2.7441	23.305	0.0	0.0	0.0
2021-10-01T23:26:28.000000	-2.0382	0.40608	-0.27431	-51.945	7.474	13.787	-1.9730846820797863	0.6527610923930034	-0.27431	-50.63779298629272	13.782511472056296	13.787	-1.9730846820797863	0.6527610923930034	-0.07830999999999999	-50.63779298629272	13.782511472056296	13.787	-0.87910029202445	0.3228041182341785	-0.350685297401504	-0.6278699542067819	0.2342907811498524	0.7422177244397803	2.7441	23.305	0.0	0.0	0.0
2021-10-01T23:26:28.000000	-2.0059	0.40142	-0.28283	-53.133	7.6969	13.891	-1.941599059979648	0.6441784820111167	-0.28283	-51.789529181054775	14.149297714539614	13.891	-1.941599059979648	0.6441784820111167	-0.08683000000000002	-51.789529181054775	14.149297714539614	13.891	-0.87910029202445	0.3228041182341785	-0.350685297401504	-0.6278699542067819	0.2342907811498524	0.7422177244397803	2.7441	23.305	0.0	0.0	0.0
2021-10-01T23:26:28.000000	-1.9736	0.39672	-0.29123	-54.329	7.9249	14.003	-1.9101183390862768	0.6355561730376653	-0.29123	-52.94858019026694	14.522125768800896	14.003	-1.9101183390862768	0.6355561730376653	-0.09522999999999998	-52.94858019026694	14.522125768800896	14.003	-0.87910029202445	0.3228041182341785	-0.350685297401504	-0.6278699542067819	0.2342907811498524	0.7422177244397803	2.7441	23.305	0.0	0.0	0.0
2021-10-01T23:26:28.000000	-1.9412	0.39198	-0.29951	-55.537	8.1589	14.126	-1.8785432729207612	0.6268819124557308	-0.29951	-54.11880559593344	14.902378973827078	14.126	-1.8785432729207612	0.6268819124557308	-0.10350999999999999	-54.11880559593344	14.902378973827078	14.126	-0.87910029202445	0.3228041182341785	-0.350685297401504	-0.6278699542067819	0.2342907811498524	0.7422177244397803	2.7441	23.305	0.0	0.0	0.0
2021-10-01T23:26:28.000000	-1.9088	0.3872	-0.3077	-56.759	8.3994	14.263	-1.8469731079620126	0.6181679532822315	-0.3077	-55.302129062547905	15.290798622351089	14.263	-1.8469731079620126	0.6181679532822315	-0.11169999999999997	-55.302129062547905	15.290798622351089	14.263	-0.87910029202445	0.3228041182341785	-0.350685297401504	-0.6278699542067819	0.2342907811498524	0.7422177244397803	2.7441	23.305	0.0	0.0	0.0
2021-10-01T23:26:28.000000	-1.8764	0.38239	-0.3158	-57.998	8.6473	14.418	-1.8154066189083398	0.6094242201650588	-0.3158	-56.50141770732544	15.688645523190676	14.418	-1.8154066189083398	0.6094242201650588	-0.11980000000000002	-56.50141770732544	15.688645523190676	14.418	-0.87910029202445	0.3228041182341785	-0.350685297401504	-0.6278699542067819	0.2342907811498524	0.7422177244397803	2.7441	23.305	0.0	0.0	0.0
2021-10-01T23:26:28.000000	-1.844	0.37753	-0.32382	-59.259	8.9035	14.598	-1.783846256363126	0.60063086380843	-0.32382	-57.72152357705937	16.097425545501963	14.598	-1.783846256363126	0.60063086380843	-0.12782	-57.72152357705937	16.097425545501963	14.598	-0.87910029202445	0.3228041182341785	-0.350685297401504	-0.6278699542067819	0.2342907811498524	0.7422177244397803	2.7441	23.305	0.0	0.0	0.0
2021-10-01T23:26:28.000000	-1.8115	0.37264	-0.33178	-60.544	9.1689	14.808	-1.7521903232440756	0.5917954804912096	-0.33178	-58.96432132417566	16.518276967933524	14.808	-1.7521903232440756	0.5917954804912096	-0.13578	-58.96432132417566	16.518276967933524	14.808	-0.87910029202445	0.3228041182341785	-0.350685297401504	-0.6278699542067819	0.2342907811498524	0.7422177244397803	2.7441	23.305	0.0	0.0	0.0
2021-10-01T23:26:28.000000	-1.7899	0.36936	-0.33706	-61.418	9.3516	14.97	-1.7311549827540338	0.585893544328559	-0.33706	-59.80934928795563	16.806691652770972	14.97	-1.7311549827540338	0.585893544328559	-0.14106000000000002	-59.80934928795563	16.806691652770972	14.97	-0.87910029202445	0.3228041182341785	-0.350685297401504	-0.6278699542067819	0.2342907811498524	0.7422177244397803	2.7441	23.305	0.0	0.0	0.0
2021-10-01T23:26:28.000000	-1.7755	0.36716	-0.34057	-62.008	9.4762	15.089	-1.717133056162928	0.5819456873562704	-0.34057	-60.37963625445543	17.00264556531281	15.089	-1.717133056162928	0.5819456873562704	-0.14456999999999998	-60.37963625445543	17.00264556531281	15.089	-0.87910029202445	0.3228041182341785	-0.350685297401504	-0.6278699542067819	0.2342907811498524	0.7422177244397803	2.7441	23.305	0.0	0.0	0.0
2021-10-01T23:26:28.000000	-1.7659	0.36569	-0.34291	-62.406	9.5607	15.174	-1.7077855135360884	0.5793104744921143	-0.34291	-60.764283441228685	17.13527584732796	15.174	-1.7077855135360884	0.5793104744921143	-0.14690999999999999	-60.764283441228685	17.13527584732796	15.174	-0.87910029202445	0.3228041182341785	-0.350685297401504	-0.6278699542067819	0.2342907811498524	0.7422177244397803	2.7441	23.305	0.0	0.0	1.0
2021-10-01T23:26:28.000000	-1.7248	0.35937	-0.35289	-64.148	9.9349	15.595	-1.6677696013725498	0.5680021070714848	-0.35289	-62.4473063145651	17.72010372613201	15.595	-1.6677696013725498	0.5680021070714848	-0.15688999999999997	-62.4473063145651	17.72010372613201	15.595	-0.87910029202445	0.3228041182341785	-0.350685297401504	-0.6278699542067819	0.2342907811498524	0.7422177244397803	2.7441	23.305	0.0	0.0	0.37511
2021-10-01T23:26:28.000000	-1.6838	0.35298	-0.36288	-65.977	10.335	16.128	-1.6278615127997655	0.5566365201325354	-0.36288	-64.213500093173	18.341296567693107	16.128	-1.6278615127997655	0.5566365201325354	-0.16687999999999997	-64.213500093173	18.341296567693107	16.128	-0.87910029202445	0.3228041182341785	-0.350685297401504	-0.6278699542067819	0.2342907811498524	0.7422177244397803	2.7441	23.305	0.0	0.0	0.0
2021-10-01T23:26:28.000000	-1.6428	0.34651	-0.37296	-67.924	10.768	16.803	-1.5879632266405161	0.5451915360104563	-0.37296	-66.0927734743308	19.00960006077974	16.803	-1.5879632266405161	0.5451915360104563	-0.17696	-66.0927734743308	19.00960006077974	16.803	-0.87910029202445	0.3228041182341785	-0.350685297401504	-0.6278699542067819	0.2342907811498524	0.7422177244397803	2.7441	23.305	0.0	0.0	0.0
2021-10-01T23:26:28.000000	-1.6018	0.33998	-0.38318	-70.029	11.244	17.645	-1.5480722922914174	0.5336870040010303	-0.38318	-68.12358749489444	19.7399393065293	17.645	-1.5480722922914174	0.5336870040010303	-0.18718	-68.12358749489444	19.7399393065293	17.645	-0.87910029202445	0.3228041182341785	-0.350685297401504	-0.6278699542067819	0.2342907811498524	0.7422177244397803	2.7441	23.305	0.0	0.0	0.0
2021-10-01T23:26:28.000000	-1.5609	0.33337	-0.39361	-72.348	11.773	18.679	-1.5082904068347653	0.5221153278253929	-0.39361	-70.3602948813628	20.5491006423072	18.679	-1.5082904068347653	0.5221153278253929	-0.19761	-70.3602948813628	20.5491006423072	18.679	-0.87910029202445	0.3228041182341785	-0.350685297401504	-0.6278699542067819	0.2342907811498524	0.7422177244397803	2.7441	23.305	0.0	0.0	0.0
2021-10-01T23:26:28.000000	-1.5201	0.32668	-0.40429	-74.949	12.371	19.921	-1.4686175702705597	0.5104765074835445	-0.40429	-72.86842275668901	21.461295556243737	19.921	-1.4686175702705597	0.5104765074835445	-0.20828999999999998	-72.86842275668901	21.461295556243737	19.921	-0.87910029202445	0.3228041182341785	-0.350685297401504	-0.6278699542067819	0.2342907811498524	0.7422177244397803	2.7441	23.305	0.0	0.0	0.0
2021-10-01T23:26:28.000000	-1.4794	0.31991	-0.41529	-77.912	13.055	21.374	-1.4290537825988006	0.49877054297548473	-0.41529	-75.72528529112644	22.503198363288533	21.374	-1.4290537825988006	0.49877054297548473	-0.21928999999999998	-75.72528529112644	22.503198363288533	21.374	-0.87910029202445	0.3228041182341785	-0.350685297401504	-0.6278699542067819	0.2342907811498524	0.7422177244397803	2.7441	23.305	0.0	0.0	0.0
2021-10-01T23:26:28.000000	-1.4388	0.31305	-0.42661	-81.33	13.846	23.024	-1.3896002691211797	0.4869875096533225	-0.42661	-79.02060857651024	23.707046129747038	23.024	-1.3896002691211797	0.4869875096533225	-0.23060999999999998	-79.02060857651024	23.707046129747038	23.024	-0.87910029202445	0.3228041182341785	-0.350685297401504	-0.6278699542067819	0.2342907811498524	0.7422177244397803	2.7441	23.305	0.0	0.0	0.0
2021-10-01T23:26:28.000000	-1.3983	0.3061	-0.43824	-85.301	14.766	24.836	-1.350257029837697	0.47512740751705784	-0.43824	-82.84895849845209	25.106681037559753	24.836	-1.350257029837697	0.47512740751705784	-0.24224	-82.84895849845209	25.106681037559753	24.836	-0.87910029202445	0.3228041182341785	-0.350685297401504	-0.6278699542067819	0.2342907811498524	0.7422177244397803	2.7441	23.305	0.0	0.0	0.0
2021-10-01T23:26:28.000000	-1.3579	0.29904	-0.45014	-89.93	15.838	26.756	-1.3110265153517364	0.46317038727090853	-0.45014	-87.3117256659182	26.737795444640568	26.756	-1.3110265153517364	0.46317038727090853	-0.25414	-87.3117256659182	26.737795444640568	26.756	-0.87910029202445	0.3228041182341785	-0.350685297401504	-0.6278699542067819	0.2342907811498524	0.7422177244397803	2.7441	23.305	0.0	0.0	0.0
2021-10-01T23:26:28.000000	-1.3176	0.29188	-0.46223	-95.318	17.087	28.714	-1.2719075003616058	0.45112637356276547	-0.46223	-92.50608576837996	28.637576517804867	28.714	-1.2719075003616058	0.45112637356276547	-0.26622999999999997	-92.50608576837996	28.637576517804867	28.714	-0.87910029202445	0.3228041182341785	-0.350685297401504	-0.6278699542067819	0.2342907811498524	0.7422177244397803	2.7441	23.305	0.0	0.0	0.0
2021-10-01T23:26:28.000000	-1.2773	0.28459	-0.47439	-101.57	18.537	30.623	-1.2328044142934689	0.43895333943203707	-0.47439	-98.53330688463447	30.842709079755664	30.623	-1.2328044142934689	0.43895333943203707	-0.27838999999999997	-98.53330688463447	30.842709079755664	30.623	-0.87910029202445	0.3228041182341785	-0.350685297401504	-0.6278699542067819	0.2342907811498524	0.7422177244397803	2.7441	23.305	0.0	0.0	0.0
2021-10-01T23:26:28.000000	-1.237	0.27717	-0.48647	-108.78	20.214	32.388	-1.1937172571473258	0.4266512848787233	-0.48647	-105.48349492046013	33.390515050913194	32.388	-1.1937172571473258	0.4266512848787233	-0.29047	-105.48349492046013	33.390515050913194	32.388	-0.87910029202445	0.3228041182341785	-0.350685297401504	-0.6278699542067819	0.2342907811498524	0.7422177244397803	2.7441	23.305	0.0	0.0	0.0
2021-10-01T23:26:28.000000	-1.1966	0.26961	-0.49833	-117.07	22.145	33.905	-1.1545480077459562	0.4141980322380146	-0.49833	-113.47442226556144	36.32273966122392	33.905	-1.1545480077459562	0.4141980322380146	-0.30233	-113.47442226556144	36.32273966122392	33.905	-0.87910029202445	0.3228041182341785	-0.350685297401504	-0.6278699542067819	0.2342907811498524	0.7422177244397803	2.7441	23.305	0.0	0.0	0.0
2021-10-01T23:26:28.000000	-1.1562	0.26189	-0.5098	-126.55	24.361	35.063	-1.1153983631716557	0.40158598523104694	-0.5098	-122.61146161149684	39.68362763776059	35.063	-1.1153983631716557	0.40158598523104694	-0.3138	-122.61146161149684	39.68362763776059	35.063	-0.87910029202445	0.3228041182341785	-0.350685297401504	-0.6278699542067819	0.2342907811498524	0.7422177244397803	2.7441	23.305	0.0	0.0	0.0
2021-10-01T23:26:28.000000	-1.1157	0.25402	-0.52071	-137.35	26.896	35.741	-1.0761678516438211	0.3888128154887933	-0.52071	-133.01946735509947	43.52285170534696	35.741	-1.0761678516438211	0.3888128154887933	-0.32471	-133.01946735509947	43.52285170534696	35.741	-0.87910029202445	0.3228041182341785	-0.350685297401504	-0.6278699542067819	0.2342907811498524	0.7422177244397803	2.7441	23.305	0.0	0.0	0.0
2021-10-01T23:26:28.000000	-1.075	0.24598	-0.53088	-149.62	29.789	35.805	-1.0367596772869236	0.375846420698553	-0.53088	-144.84253053813904	47.89749751613603	35.805	-1.0367596772869236	0.375846420698553	-0.33488	-144.84253053813904	47.89749751613603	35.805	-0.87910029202445	0.3228041182341785	-0.350685297401504	-0.6278699542067819	0.2342907811498524	0.7422177244397803	2.7441	23.305	0.0	0.0	0.0
2021-10-01T23:26:28.000000	-1.0341	0.23778	-0.54017	-163.56	33.088	35.1	-0.9971726147992719	0.3626967255082172	-0.54017	-158.27326267031847	52.879709413841965	35.1	-0.9971726147992719	0.3626967255082172	-0.34417000000000003	-158.27326267031847	52.879709413841965	35.1	-0.87910029202445	0.3228041182341785	-0.350685297401504	-0.6278699542067819	0.2342907811498524	0.7422177244397803	2.7441	23.305	0.0	0.0	0.0
2021-10-01T23:26:28.000000	-0.99303	0.22941	-0.54842	-179.38	36.849	33.446	-0.9574376634262306	0.34935748117497023	-0.54842	-173.51321966787847	58.55079676218375	33.446	-0.9574376634262306	0.34935748117497023	-0.35242	-173.51321966787847	58.55079676218375	33.446	-0.87910029202445	0.3228041182341785	-0.350685297401504	-0.6278699542067819	0.2342907811498524	0.7422177244397803	2.7441	23.305	0.0	0.0	0.0
2021-10-01T23:26:28.000000	-0.95178	0.22087	-0.55547	-197.36	41.14	30.628	-0.9175448985199093	0.33582746239712025	-0.55547	-190.8319596202678	65.01255561419254	30.628	-0.9175448985199093	0.33582746239712025	-0.35947	-190.8319596202678	65.01255561419254	30.628	-0.87910029202445	0.3228041182341785	-0.350685297401504	-0.6278699542067819	0.2342907811498524	0.7422177244397803	2.7441	23.305	0.0	0.0	0.0
2021-10-01T23:26:28.000000	-0.91036	0.21217	-0.5612	-217.81	46.043	26.378	-0.8775030194265069	0.3221178191242503	-0.5612	-210.52709913824023	72.38435243502262	26.378	-0.8775030194265069	0.3221178191242503	-0.3652	-210.52709913824023	72.38435243502262	26.378	-0.87910029202445	0.3228041182341785	-0.350685297401504	-0.6278699542067819	0.2342907811498524	0.7422177244397803	2.7441	23.305	0.0	0.0	0.0
2021-10-01T23:26:28.000000	-0.86879	0.20333	-0.56549	-241.15	51.659	20.37	-0.8373294248384223	0.3082508512555264	-0.56549	-233.00309788613816	80.81788883943162	20.37	-0.8373294248384223	0.3082508512555264	-0.36949000000000004	-233.00309788613816	80.81788883943162	20.37	-0.87910029202445	0.3228041182341785	-0.350685297401504	-0.6278699542067819	0.2342907811498524	0.7422177244397803	2.7441	23.305	0.0	0.0	0.0
2021-10-01T23:26:28.000000	-0.82712	0.19435	-0.5682	-267.87	58.111	12.187	-0.7970737379951114	0.29423268529940766	-0.5682	-258.73119239982015	90.4952777793805	12.187	-0.7970737379951114	0.29423268529940766	-0.37220000000000003	-258.73119239982015	90.4952777793805	12.187	-0.87910029202445	0.3228041182341785	-0.350685297401504	-0.6278699542067819	0.2342907811498524	0.7422177244397803	2.7441	23.305	0.0	0.0	0.0
2021-10-01T23:26:28.000000	-0.7854	0.18524	-0.56925	-298.59	65.554	1.3009	-0.7567843568343384	0.28007937241224434	-0.56925	-288.30771867231647	101.64632000207583	1.3009	-0.7567843568343384	0.28007937241224434	-0.37325	-288.30771867231647	101.64632000207583	1.3009	-0.87910029202445	0.3228041182341785	-0.350685297401504	-0.6278699542067819	0.2342907811498524	0.7422177244397803	2.7441	23.305	0.0	0.0	0.0
