# Supplementary material for: Direct evidence of substorm-related impulsive injections of electrons at Mercury
Source: Nat Commun. 2023 Jul 18;14:4019. doi: 10.1038/s41467-023-39565-4 (PMC10354196; doi:10.1038/s41467-023-39565-4)
Supplement: Supplementary file 3 — SourceDatafile [file 41467_2023_39565_MOESM3_ESM.zip › SourceDataFile/FieldLinetracing/Final_KT17tracing_000850.txt]

2021-10-01T23:29:10.000000	-0.64717	0.00706	0.55829	476.82	-4.9769	-79.553	-0.6414283745794181	0.0863046510010074	0.55829	472.61724034849857	-63.36423327855779	-79.553	-0.6414283745794181	0.0863046510010074	0.7542899999999999	472.61724034849857	-63.36423327855779	-79.553	-0.9270705497664543	0.12457300454313858	-0.3535841657863362	-0.6628103200622777	0.08924029764234676	0.7434505019808959	2.8809	23.968	0.0	0.0	0.0
2021-10-01T23:29:10.000000	-0.68945	0.0074993	0.56435	420.91	-4.3534	-50.563	-0.6833359583600283	0.09192121633590274	0.56435	417.2049315493663	-55.89476972354951	-50.563	-0.6833359583600283	0.09192121633590274	0.7603500000000001	417.2049315493663	-55.89476972354951	-50.563	-0.9270705497664543	0.12457300454313858	-0.3535841657863362	-0.6628103200622777	0.08924029764234676	0.7434505019808959	2.8809	23.968	0.0	0.0	0.0
2021-10-01T23:29:10.000000	-0.73195	0.0079368	0.5685	373.35	-3.8238	-28.104	-0.7254621049485489	0.09756295187139782	0.5685	370.0681981564875	-49.541625524913215	-28.104	-0.7254621049485489	0.09756295187139782	0.7645	370.0681981564875	-49.541625524913215	-28.104	-0.9270705497664543	0.12457300454313858	-0.3535841657863362	-0.6628103200622777	0.08924029764234676	0.7434505019808959	2.8809	23.968	0.0	0.0	0.0
2021-10-01T23:29:10.000000	-0.7746	0.0083713	0.57078	332.61	-3.3711	-10.745	-0.7677374888459447	0.10322008953790292	0.57078	329.690652055387	-44.10045762238471	-10.745	-0.7677374888459447	0.10322008953790292	0.76678	329.690652055387	-44.10045762238471	-10.745	-0.9270705497664543	0.12457300454313858	-0.3535841657863362	-0.6628103200622777	0.08924029764234676	0.7434505019808959	2.8809	23.968	0.0	0.0	0.0
2021-10-01T23:29:10.000000	-0.81731	0.0088018	0.57128	297.51	-2.9819	2.5963	-0.8100729107513646	0.10888060915540249	0.57128	294.902826699172	-39.413381388154455	2.5963	-0.8100729107513646	0.10888060915540249	0.76728	294.902826699172	-39.413381388154455	2.5963	-0.9270705497664543	0.12457300454313858	-0.3535841657863362	-0.6628103200622777	0.08924029764234676	0.7434505019808959	2.8809	23.968	0.0	0.0	0.0
2021-10-01T23:29:10.000000	-0.86	0.0092272	0.57007	267.1	-2.6456	12.745	-0.852389108264865	0.11453361659909392	0.57007	264.76317935797323	-35.35347303473445	12.745	-0.852389108264865	0.11453361659909392	0.76607	264.76317935797323	-35.35347303473445	12.745	-0.9270705497664543	0.12457300454313858	-0.3535841657863362	-0.6628103200622777	0.08924029764234676	0.7434505019808959	2.8809	23.968	0.0	0.0	0.0
2021-10-01T23:29:10.000000	-0.90262	0.0096467	0.56724	240.63	-2.3538	20.339	-0.8946365561711251	0.12017219138868676	0.56724	238.5283906933729	-31.820498231009207	20.339	-0.8946365561711251	0.12017219138868676	0.7632399999999999	238.5283906933729	-31.820498231009207	20.339	-0.9270705497664543	0.12457300454313858	-0.3535841657863362	-0.6628103200622777	0.08924029764234676	0.7434505019808959	2.8809	23.968	0.0	0.0	0.0
2021-10-01T23:29:10.000000	-0.94511	0.01006	0.56291	217.5	-2.0997	25.874	-0.9367557433418489	0.12578868397459336	0.56291	215.6038150370503	-28.73419011490325	25.874	-0.9367557433418489	0.12578868397459336	0.75891	215.6038150370503	-28.73419011490325	25.874	-0.9270705497664543	0.12457300454313858	-0.3535841657863362	-0.6628103200622777	0.08924029764234676	0.7434505019808959	2.8809	23.968	0.0	0.0	0.0
2021-10-01T23:29:10.000000	-0.98744	0.010465	0.55719	197.23	-1.8777	29.743	-0.9787171531467178	0.13137733427568107	0.55719	195.51375545917594	-26.03017640238991	29.743	-0.9787171531467178	0.13137733427568107	0.75319	195.51375545917594	-26.03017640238991	29.743	-0.9270705497664543	0.12457300454313858	-0.3535841657863362	-0.6628103200622777	0.08924029764234676	0.7434505019808959	2.8809	23.968	0.0	0.0	0.0
2021-10-01T23:29:10.000000	-1.0296	0.010864	0.55022	179.42	-1.6835	32.257	-1.0205105791184517	0.13693919965927304	0.55022	177.86175292382995	-23.655177427202986	32.257	-1.0205105791184517	0.13693919965927304	0.7462200000000001	177.86175292382995	-23.655177427202986	32.257	-0.9270705497664543	0.12457300454313858	-0.3535841657863362	-0.6628103200622777	0.08924029764234676	0.7434505019808959	2.8809	23.968	0.0	0.0	0.0
2021-10-01T23:29:10.000000	-1.0715	0.011254	0.54212	163.74	-1.5132	33.67	-1.0620470670165374	0.1424602750157755	0.54212	162.32077191826306	-21.564887620834693	33.67	-1.0620470670165374	0.1424602750157755	0.7381200000000001	162.32077191826306	-21.564887620834693	33.67	-0.9270705497664543	0.12457300454313858	-0.3535841657863362	-0.6628103200622777	0.08924029764234676	0.7434505019808959	2.8809	23.968	0.0	0.0	0.0
2021-10-01T23:29:10.000000	-1.1133	0.011637	0.53306	149.95	-1.364	34.189	-1.1034851661468954	0.14796215010183586	0.53306	148.65296397756038	-19.7271208412717	34.189	-1.1034851661468954	0.14796215010183586	0.72906	148.65296397756038	-19.7271208412717	34.189	-0.9270705497664543	0.12457300454313858	-0.3535841657863362	-0.6628103200622777	0.08924029764234676	0.7434505019808959	2.8809	23.968	0.0	0.0	0.0
2021-10-01T23:29:10.000000	-1.1548	0.012012	0.52319	137.81	-1.2332	33.989	-1.1446265060818717	0.15341932641882858	0.52319	136.62046838379032	-18.1097901929796	33.989	-1.1446265060818717	0.15341932641882858	0.71919	136.62046838379032	-18.1097901929796	33.989	-0.9270705497664543	0.12457300454313858	-0.3535841657863362	-0.6628103200622777	0.08924029764234676	0.7434505019808959	2.8809	23.968	0.0	0.0	0.0
2021-10-01T23:29:10.000000	-1.1962	0.012379	0.51266	127.15	-1.1187	33.219	-1.185669579779289	0.15885631000059006	0.51266	126.0548234361581	-16.68998137114021	33.219	-1.185669579779289	0.15885631000059006	0.7086600000000001	126.0548234361581	-16.68998137114021	33.219	-0.9270705497664543	0.12457300454313858	-0.3535841657863362	-0.6628103200622777	0.08924029764234676	0.7434505019808959	2.8809	23.968	0.0	0.0	0.0
2021-10-01T23:29:10.000000	-1.2375	0.012739	0.50165	117.81	-1.0187	32.01	-1.2266142647089793	0.16427409331190945	0.50165	116.79745532270917	-15.44630311206392	32.01	-1.2266142647089793	0.16427409331190945	0.6976500000000001	116.79745532270917	-15.44630311206392	32.01	-0.9270705497664543	0.12457300454313858	-0.3535841657863362	-0.6628103200622777	0.08924029764234676	0.7434505019808959	2.8809	23.968	0.0	0.0	0.0
2021-10-01T23:29:10.000000	-1.2787	0.013092	0.49032	109.67	-0.93171	30.483	-1.2674605608709417	0.16967267635278682	0.49032	108.72945083870142	-14.362573022913049	30.483	-1.2674605608709417	0.16967267635278682	0.68632	108.72945083870142	-14.362573022913049	30.483	-0.9270705497664543	0.12457300454313858	-0.3535841657863362	-0.6628103200622777	0.08924029764234676	0.7434505019808959	2.8809	23.968	0.0	0.0	0.0
2021-10-01T23:29:10.000000	-1.3198	0.013439	0.47882	102.59	-0.85625	28.746	-1.3082083457350075	0.17505305158801118	0.47882	101.71204625830866	-13.420168032114152	28.746	-1.3082083457350075	0.17505305158801118	0.67482	101.71204625830866	-13.420168032114152	28.746	-0.9270705497664543	0.12457300454313858	-0.3535841657863362	-0.6628103200622777	0.08924029764234676	0.7434505019808959	2.8809	23.968	0.0	0.0	0.0
2021-10-01T23:29:10.000000	-1.3609	0.013779	0.46731	96.464	-0.79105	26.9	-1.3489569883102577	0.18042647956971172	0.46731	95.64019592719917	-12.604839511451702	26.9	-1.3489569883102577	0.18042647956971172	0.6633100000000001	95.64019592719917	-12.604839511451702	26.9	-0.9270705497664543	0.12457300454313858	-0.3535841657863362	-0.6628103200622777	0.08924029764234676	0.7434505019808959	2.8809	23.968	0.0	0.0	0.0
2021-10-01T23:29:10.000000	-1.4021	0.014114	0.45591	91.189	-0.7349	25.035	-1.389805490015265	0.1858071982443849	0.45591	90.41182423359845	-11.902765971105074	25.035	-1.389805490015265	0.1858071982443849	0.65191	90.41182423359845	-11.902765971105074	25.035	-0.9270705497664543	0.12457300454313858	-0.3535841657863362	-0.6628103200622777	0.08924029764234676	0.7434505019808959	2.8809	23.968	0.0	0.0	0.0
2021-10-01T23:29:10.000000	-1.4433	0.014443	0.44472	86.655	-0.68662	23.231	-1.4306547269012881	0.1911819621303234	0.44472	85.91790463630312	-11.299297984013034	23.231	-1.4306547269012881	0.1911819621303234	0.64072	85.91790463630312	-11.299297984013034	23.231	-0.9270705497664543	0.12457300454313858	-0.3535841657863362	-0.6628103200622777	0.08924029764234676	0.7434505019808959	2.8809	23.968	0.0	0.0	0.0
2021-10-01T23:29:10.000000	-1.4846	0.014768	0.43381	82.756	-0.6451	21.55	-1.4716037003868996	0.19656500917402367	0.43381	82.05337187615439	-10.780345716326314	21.55	-1.4716037003868996	0.19656500917402367	0.62981	82.05337187615439	-10.780345716326314	21.55	-0.9270705497664543	0.12457300454313858	-0.3535841657863362	-0.6628103200622777	0.08924029764234676	0.7434505019808959	2.8809	23.968	0.0	0.0	0.0
2021-10-01T23:29:10.000000	-1.526	0.015088	0.4232	79.387	-0.60925	20.037	-1.5126525330022689	0.2019553469106966	0.4232	78.7141507081792	-10.331961713660613	20.037	-1.5126525330022689	0.2019553469106966	0.6192	78.7141507081792	-10.331961713660613	20.037	-0.9270705497664543	0.12457300454313858	-0.3535841657863362	-0.6628103200622777	0.08924029764234676	0.7434505019808959	2.8809	23.968	0.0	0.0	0.0
2021-10-01T23:29:10.000000	-1.5674	0.015403	0.4129	76.451	-0.57806	18.716	-1.5537019782684838	0.2073407223234239	0.4129	75.80409580330398	-9.941258160168221	18.716	-1.5537019782684838	0.2073407223234239	0.6089	75.80409580330398	-9.941258160168221	18.716	-0.9270705497664543	0.12457300454313858	-0.3535841657863362	-0.6628103200622777	0.08924029764234676	0.7434505019808959	2.8809	23.968	0.0	0.0	0.0
2021-10-01T23:29:10.000000	-1.609	0.015715	0.40288	73.859	-0.55065	17.594	-1.5949502840830303	0.2127476263756204	0.40288	73.23498562184601	-9.596456501777475	17.594	-1.5949502840830303	0.2127476263756204	0.5988800000000001	73.23498562184601	-9.596456501777475	17.594	-0.9270705497664543	0.12457300454313858	-0.3535841657863362	-0.6628103200622777	0.08924029764234676	0.7434505019808959	2.8809	23.968	0.0	0.0	0.0
2021-10-01T23:29:10.000000	-1.6505	0.016023	0.39309	71.535	-0.52624	16.663	-1.6360998335393415	0.21813830755174213	0.39309	70.93148841336426	-9.28747032309499	16.663	-1.6360998335393415	0.21813830755174213	0.58909	70.93148841336426	-9.28747032309499	16.663	-0.9270705497664543	0.12457300454313858	-0.3535841657863362	-0.6628103200622777	0.08924029764234676	0.7434505019808959	2.8809	23.968	0.0	0.0	0.0
2021-10-01T23:29:10.000000	-1.6922	0.016327	0.38348	69.415	-0.50421	15.905	-1.6774483660741533	0.2235495249025439	0.38348	68.83016240006006	-9.005842365123835	15.905	-1.6774483660741533	0.2235495249025439	0.57948	68.83016240006006	-9.005842365123835	15.905	-0.9270705497664543	0.12457300454313858	-0.3535841657863362	-0.6628103200622777	0.08924029764234676	0.7434505019808959	2.8809	23.968	0.0	0.0	0.0
2021-10-01T23:29:10.000000	-1.7338	0.016628	0.37399	67.451	-0.48405	15.296	-1.7186980197205608	0.22894551184206008	0.37399	66.88343176244194	-8.745185022700799	15.296	-1.7186980197205608	0.22894551184206008	0.56999	66.88343176244194	-8.745185022700799	15.296	-0.9270705497664543	0.12457300454313858	-0.3535841657863362	-0.6628103200622777	0.08924029764234676	0.7434505019808959	2.8809	23.968	0.0	0.0	0.0
2021-10-01T23:29:10.000000	-1.7755	0.016925	0.36457	65.605	-0.46538	14.811	-1.7600474099665566	0.234349781939338	0.36457	65.05362939998776	-8.500465012777084	14.811	-1.7600474099665566	0.234349781939338	0.56057	65.05362939998776	-8.500465012777084	14.811	-0.9270705497664543	0.12457300454313858	-0.3535841657863362	-0.6628103200622777	0.08924029764234676	0.7434505019808959	2.8809	23.968	0.0	0.0	0.0
2021-10-01T23:29:10.000000	-1.8171	0.017219	0.35516	63.85	-0.44792	14.423	-1.8012979213241482	0.23973882162533033	0.35516	63.31399307183865	-8.268096130643809	14.423	-1.8012979213241482	0.23973882162533033	0.55116	63.31399307183865	-8.268096130643809	14.423	-0.9270705497664543	0.12457300454313858	-0.3535841657863362	-0.6628103200622777	0.08924029764234676	0.7434505019808959	2.8809	23.968	0.0	0.0	0.0
2021-10-01T23:29:10.000000	-1.8588	0.01751	0.34573	62.167	-0.43145	14.112	-1.8426480467511595	0.24513713693387357	0.34573	61.64569290363858	-8.0455319608329	14.112	-1.8426480467511595	0.24513713693387357	0.54173	61.64569290363858	-8.0455319608329	14.112	-0.9270705497664543	0.12457300454313858	-0.3535841657863362	-0.6628103200622777	0.08924029764234676	0.7434505019808959	2.8809	23.968	0.0	0.0	0.0
2021-10-01T23:29:10.000000	-1.9004	0.017797	0.33624	60.541	-0.41582	13.857	-1.8838994158199354	0.2505192293663421	0.33624	60.03386030307615	-7.830785681088251	13.857	-1.8838994158199354	0.2505192293663421	0.53224	60.03386030307615	-7.830785681088251	13.857	-0.9270705497664543	0.12457300454313858	-0.3535841657863362	-0.6628103200622777	0.08924029764234676	0.7434505019808959	2.8809	23.968	0.0	0.0	0.0
2021-10-01T23:29:10.000000	-1.9421	0.018082	0.32666	58.963	-0.4009	13.645	-1.9252502764279615	0.2559115898861506	0.32666	58.4695790159713	-7.622625499464639	13.645	-1.9252502764279615	0.2559115898861506	0.52266	58.4695790159713	-7.622625499464639	13.645	-0.9270705497664543	0.12457300454313858	-0.3535841657863362	-0.6628103200622777	0.08924029764234676	0.7434505019808959	2.8809	23.968	0.0	0.0	0.0
2021-10-01T23:29:10.000000	-1.9837	0.018363	0.31697	57.427	-0.38662	13.462	-1.9665023806777526	0.2612877275298844	0.31697	56.94690283070114	-7.4202467624117245	13.462	-1.9665023806777526	0.2612877275298844	0.5129699999999999	56.94690283070114	-7.4202467624117245	13.462	-0.9270705497664543	0.12457300454313858	-0.3535841657863362	-0.6628103200622777	0.08924029764234676	0.7434505019808959	2.8809	23.968	0.0	0.0	0.0
2021-10-01T23:29:10.000000	-2.0252	0.018642	0.30716	55.926	-0.37291	13.302	-2.0076554835089704	0.2666496272271217	0.30716	55.458893070853705	-7.222722286209995	13.302	-2.0076554835089704	0.2666496272271217	0.50316	55.458893070853705	-7.222722286209995	13.302	-0.9270705497664543	0.12457300454313858	-0.3535841657863362	-0.6628103200622777	0.08924029764234676	0.7434505019808959	2.8809	23.968	0.0	0.0	0.0
2021-10-01T23:29:10.000000	-2.0668	0.018917	0.2972	54.454	-0.35969	13.159	-2.048908322939776	0.2720198100821208	0.2972	53.99960475010781	-7.029237492661227	13.159	-2.048908322939776	0.2720198100821208	0.4932	53.99960475010781	-7.029237492661227	13.159	-0.9270705497664543	0.12457300454313858	-0.3535841657863362	-0.6628103200622777	0.08924029764234676	0.7434505019808959	2.8809	23.968	0.0	0.0	0.0
2021-10-01T23:29:10.000000	-2.1083	0.01919	0.28709	53.005	-0.3469	13.027	-2.0900621609520087	0.2773757549906234	0.28709	52.56309043153888	-6.838997652862976	13.027	-2.0900621609520087	0.2773757549906234	0.48309	52.56309043153888	-6.838997652862976	13.027	-0.9270705497664543	0.12457300454313858	-0.3535841657863362	-0.6628103200622777	0.08924029764234676	0.7434505019808959	2.8809	23.968	0.0	0.0	0.0
2021-10-01T23:29:10.000000	-2.1497	0.01946	0.27681	51.574	-0.33449	12.905	-2.1311171200758374	0.28271646948784035	0.27681	51.1443939177098	-6.651340492729875	12.905	-2.1311171200758374	0.28271646948784035	0.47281	51.1443939177098	-6.651340492729875	12.905	-0.9270705497664543	0.12457300454313858	-0.3535841657863362	-0.6628103200622777	0.08924029764234676	0.7434505019808959	2.8809	23.968	0.0	0.0	0.0
2021-10-01T23:29:10.000000	-2.1911	0.019728	0.26635	50.152	-0.32238	12.788	-2.172172324260004	0.28805519905547916	0.26635	49.73459282793204	-6.465083843556152	12.788	-2.172172324260004	0.28805519905547916	0.46235	49.73459282793204	-6.465083843556152	12.788	-0.9270705497664543	0.12457300454313858	-0.3535841657863362	-0.6628103200622777	0.08924029764234676	0.7434505019808959	2.8809	23.968	0.0	0.0	0.0
2021-10-01T23:29:10.000000	-2.2325	0.019992	0.25569	48.732	-0.31052	12.675	-2.2132280185648474	0.2933899587639614	0.25569	48.32674603519022	-6.279320370918073	12.675	-2.2132280185648474	0.2933899587639614	0.45169	48.32674603519022	-6.279320370918073	12.675	-0.9270705497664543	0.12457300454313858	-0.3535841657863362	-0.6628103200622777	0.08924029764234676	0.7434505019808959	2.8809	23.968	0.0	0.0	0.0
2021-10-01T23:29:10.000000	-2.2738	0.020254	0.24484	47.306	-0.29886	12.563	-2.2541847114511175	0.2987104805259472	0.24484	46.91291994767984	-6.093020210222724	12.563	-2.2541847114511175	0.2987104805259472	0.44084	46.91291994767984	-6.093020210222724	12.563	-0.9270705497664543	0.12457300454313858	-0.3535841657863362	-0.6628103200622777	0.08924029764234676	0.7434505019808959	2.8809	23.968	0.0	0.0	0.0
2021-10-01T23:29:10.000000	-2.3151	0.020514	0.23376	45.866	-0.28732	12.447	-2.295141649397726	0.3040290173583548	0.23376	45.48518464950151	-5.9051237229335145	12.447	-2.295141649397726	0.3040290173583548	0.42976000000000003	45.48518464950151	-5.9051237229335145	12.447	-0.9270705497664543	0.12457300454313858	-0.3535841657863362	-0.6628103200622777	0.08924029764234676	0.7434505019808959	2.8809	23.968	0.0	0.0	0.0
2021-10-01T23:29:10.000000	-2.3563	0.020771	0.22246	44.402	-0.27585	12.325	-2.3359997084559296	0.3093323237794767	0.22246	44.03362161927249	-5.7143559841191625	12.325	-2.3359997084559296	0.3093323237794767	0.41846	44.03362161927249	-5.7143559841191625	12.325	-0.9270705497664543	0.12457300454313858	-0.3535841657863362	-0.6628103200622777	0.08924029764234676	0.7434505019808959	2.8809	23.968	0.0	0.0	0.0
2021-10-01T23:29:10.000000	-2.3974	0.021025	0.21091	42.905	-0.26441	12.193	-2.3767588886257296	0.3146203997893131	0.21091	42.54930357509748	-5.519574523665463	12.193	-2.3767588886257296	0.3146203997893131	0.40691	42.54930357509748	-5.519574523665463	12.193	-0.9270705497664543	0.12457300454313858	-0.3535841657863362	-0.6628103200622777	0.08924029764234676	0.7434505019808959	2.8809	23.968	0.0	0.0	0.0
2021-10-01T23:29:10.000000	-2.4384	0.021277	0.1991	41.364	-0.25292	12.048	-2.4174190673769553	0.3198942378526529	0.1991	41.02132320670971	-5.319352112528278	12.048	-2.4174190673769553	0.3198942378526529	0.3951	41.02132320670971	-5.319352112528278	12.048	-0.9270705497664543	0.12457300454313858	-0.3535841657863362	-0.6628103200622777	0.08924029764234676	0.7434505019808959	2.8809	23.968	0.0	0.0	0.0
2021-10-01T23:29:10.000000	-2.4794	0.021527	0.18701	39.768	-0.24133	11.887	-2.45807949118852	0.3251660909864146	0.18701	39.438769527937346	-5.112291295607144	11.887	-2.45807949118852	0.3251660909864146	0.38301	39.438769527937346	-5.112291295607144	11.887	-0.9270705497664543	0.12457300454313858	-0.3535841657863362	-0.6628103200622777	0.08924029764234676	0.7434505019808959	2.8809	23.968	0.0	0.0	0.0
2021-10-01T23:29:10.000000	-2.5203	0.021774	0.17463	38.099	-0.22955	11.709	-2.498641036111681	0.3304227137088906	0.17463	37.783789200291466	-4.896097208025755	11.709	-2.498641036111681	0.3304227137088906	0.37063	37.783789200291466	-4.896097208025755	11.709	-0.9270705497664543	0.12457300454313858	-0.3535841657863362	-0.6628103200622777	0.08924029764234676	0.7434505019808959	2.8809	23.968	0.0	0.0	0.0
2021-10-01T23:29:10.000000	-2.5611	0.022019	0.1619	36.338	-0.21748	11.513	-2.5391035796162678	0.3356650984848701	0.1619	36.03753764579575	-4.668342530090734	11.513	-2.5391035796162678	0.3356650984848701	0.3579	36.03753764579575	-4.668342530090734	11.513	-0.9270705497664543	0.12457300454313858	-0.3535841657863362	-0.6628103200622777	0.08924029764234676	0.7434505019808959	2.8809	23.968	0.0	0.0	0.0
2021-10-01T23:29:10.000000	-2.6017	0.022261	0.1488	34.457	-0.20496	11.298	-2.579367997753538	0.3408799998326458	0.1488	34.172245455181944	-4.425437622698711	11.298	-2.579367997753538	0.3408799998326458	0.3448	34.172245455181944	-4.425437622698711	11.298	-0.9270705497664543	0.12457300454313858	-0.3535841657863362	-0.6628103200622777	0.08924029764234676	0.7434505019808959	2.8809	23.968	0.0	0.0	0.0
2021-10-01T23:29:10.000000	-2.6422	0.022502	0.13526	32.416	-0.19179	11.066	-2.6195332919420657	0.3460816556987141	0.13526	32.148238542919124	-4.162282786124562	11.066	-2.6195332919420657	0.3460816556987141	0.33126	32.148238542919124	-4.162282786124562	11.066	-0.9270705497664543	0.12457300454313858	-0.3535841657863362	-0.6628103200622777	0.08924029764234676	0.7434505019808959	2.8809	23.968	0.0	0.0	0.0
2021-10-01T23:29:10.000000	-2.6825	0.02274	0.12116	30.16	-0.17764	10.818	-2.6595004607632777	0.3512558281365786	0.12116	29.91097178056163	-3.871811347682843	10.818	-2.6595004607632777	0.3512558281365786	0.31716	29.91097178056163	-3.871811347682843	10.818	-0.9270705497664543	0.12457300454313858	-0.3535841657863362	-0.6628103200622777	0.08924029764234676	0.7434505019808959	2.8809	23.968	0.0	0.0	0.0
2021-10-01T23:29:10.000000	-2.7226	0.022975	0.10634	27.602	-0.16202	10.557	-2.6992695042171735	0.35640251714623916	0.10634	27.374160771239033	-3.542876874908008	10.557	-2.6992695042171735	0.35640251714623916	0.30234	27.374160771239033	-3.542876874908008	10.557	-0.9270705497664543	0.12457300454313858	-0.3535841657863362	-0.6628103200622777	0.08924029764234676	0.7434505019808959	2.8809	23.968	0.0	0.0	0.0
2021-10-01T23:29:10.000000	-2.7623	0.023208	0.090518	24.601	-0.14409	10.287	-2.73864180681576	0.36149820915864855	0.090518	24.39797090502773	-3.1573689435224677	10.287	-2.73864180681576	0.36149820915864855	0.286518	24.39797090502773	-3.1573689435224677	10.287	-0.9270705497664543	0.12457300454313858	-0.3535841657863362	-0.6628103200622777	0.08924029764234676	0.7434505019808959	2.8809	23.968	0.0	0.0	0.0
2021-10-01T23:29:10.000000	-2.7884	0.023361	0.079159	22.239	-0.13018	10.103	-2.764526390695869	0.3648480936870466	0.079159	22.055473467783067	-2.854147498696793	10.103	-2.764526390695869	0.3648480936870466	0.275159	22.055473467783067	-2.854147498696793	10.103	-0.9270705497664543	0.12457300454313858	-0.3535841657863362	-0.6628103200622777	0.08924029764234676	0.7434505019808959	2.8809	23.968	0.0	0.0	0.0
2021-10-01T23:29:10.000000	-2.8141	0.023511	0.066841	19.449	-0.11386	9.9189	-2.790014356250838	0.36814598875340426	0.066841	19.288496398503394	-2.4960913013192383	9.9189	-2.790014356250838	0.36814598875340426	0.262841	19.288496398503394	-2.4960913013192383	9.9189	-0.9270705497664543	0.12457300454313858	-0.3535841657863362	-0.6628103200622777	0.08924029764234676	0.7434505019808959	2.8809	23.968	0.0	0.0	0.0
2021-10-01T23:29:10.000000	-2.8308	0.023609	0.057862	17.251	-0.10104	9.7974	-2.8065765102725373	0.3702895041280855	0.057862	17.10862962878976	-2.2140465908596307	9.7974	-2.8065765102725373	0.3702895041280855	0.25386200000000003	17.10862962878976	-2.2140465908596307	9.7974	-0.9270705497664543	0.12457300454313858	-0.3535841657863362	-0.6628103200622777	0.08924029764234676	0.7434505019808959	2.8809	23.968	0.0	0.0	0.0
2021-10-01T23:29:10.000000	-2.847	0.023704	0.047982	14.665	-0.085968	9.6786	-2.8226427994901857	0.37236877702380805	0.047982	14.543962458839129	-1.882225144052123	9.6786	-2.8226427994901857	0.37236877702380805	0.243982	14.543962458839129	-1.882225144052123	9.6786	-0.9270705497664543	0.12457300454313858	-0.3535841657863362	-0.6628103200622777	0.08924029764234676	0.7434505019808959	2.8809	23.968	0.0	0.0	0.0
2021-10-01T23:29:10.000000	-2.8573	0.023765	0.040686	12.642	-0.074164	9.6023	-2.8328577124777863	0.3736913781185239	0.040686	12.537652536569349	-1.6226315574251955	9.6023	-2.8328577124777863	0.3736913781185239	0.236686	12.537652536569349	-1.6226315574251955	9.6023	-0.9270705497664543	0.12457300454313858	-0.3535841657863362	-0.6628103200622777	0.08924029764234676	0.7434505019808959	2.8809	23.968	0.0	0.0	0.0
2021-10-01T23:29:10.000000	-2.867	0.023822	0.032585	10.289	-0.060407	9.5302	-2.842477636712593	0.3749364912525737	0.032585	10.204068535310865	-1.3206647312348982	9.5302	-2.842477636712593	0.3749364912525737	0.228585	10.204068535310865	-1.3206647312348982	9.5302	-0.9270705497664543	0.12457300454313858	-0.3535841657863362	-0.6628103200622777	0.08924029764234676	0.7434505019808959	2.8809	23.968	0.0	0.0	0.0
2021-10-01T23:29:10.000000	-2.8757	0.023872	0.023357	7.4843	-0.04398	9.4658	-2.8511059538694656	0.3760521269639174	0.023357	7.422515344359255	-0.9607011466379253	9.4658	-2.8511059538694656	0.3760521269639174	0.219357	7.422515344359255	-0.9607011466379253	9.4658	-0.9270705497664543	0.12457300454313858	-0.3535841657863362	-0.6628103200622777	0.08924029764234676	0.7434505019808959	2.8809	23.968	0.0	0.0	0.0
2021-10-01T23:29:10.000000	-2.8804	0.0239	0.016376	5.2907	-0.031105	9.4306	-2.8557671075335853	0.37665580777317037	0.016376	5.247022158877046	-0.6791409833593193	9.4306	-2.8557671075335853	0.37665580777317037	0.212376	5.247022158877046	-0.6791409833593193	9.4306	-0.9270705497664543	0.12457300454313858	-0.3535841657863362	-0.6628103200622777	0.08924029764234676	0.7434505019808959	2.8809	23.968	0.0	0.0	0.0
2021-10-01T23:29:10.000000	-2.8837	0.02392	0.0086418	2.8084	-0.016517	9.4057	-2.859039790734293	0.37708000662725494	0.0086418	2.7852142829561246	-0.360506268053969	9.4057	-2.859039790734293	0.37708000662725494	0.2046418	2.7852142829561246	-0.360506268053969	9.4057	-0.9270705497664543	0.12457300454313858	-0.3535841657863362	-0.6628103200622777	0.08924029764234676	0.7434505019808959	2.8809	23.968	0.0	0.0	0.0
2021-10-01T23:29:10.000000	-2.885	0.023927	0.00033115	0.10786	-0.00063449	9.396	-2.860329137248962	0.37724624310071597	0.00033115	0.10696950798728129	-0.013845813032070933	9.396	-2.860329137248962	0.37724624310071597	0.19633115	0.10696950798728129	-0.013845813032070933	9.396	-0.9270705497664543	0.12457300454313858	-0.3535841657863362	-0.6628103200622777	0.08924029764234676	0.7434505019808959	2.8809	23.968	0.0	0.0	0.0
2021-10-01T23:29:10.000000	-2.8839	0.023921	-0.0080053	-2.6024	0.015306	9.4043	-2.8592381611619473	0.3771055051258806	-0.0080053	-2.5809149204325847	0.33406317834275406	9.4043	-2.8592381611619473	0.3771055051258806	0.18799470000000001	-2.5809149204325847	0.33406317834275406	9.4043	-0.9270705497664543	0.12457300454313858	-0.3535841657863362	-0.6628103200622777	0.08924029764234676	0.7434505019808959	2.8809	23.968	0.0	0.0	0.0
2021-10-01T23:29:10.000000	-2.8807	0.023902	-0.015796	-5.1062	0.030022	9.4282	-2.8560646019099827	0.3766945517535033	-0.015796	-5.064045105457899	0.655459327778535	9.4282	-2.8560646019099827	0.3766945517535033	0.180204	-5.064045105457899	0.655459327778535	9.4282	-0.9270705497664543	0.12457300454313858	-0.3535841657863362	-0.6628103200622777	0.08924029764234676	0.7434505019808959	2.8809	23.968	0.0	0.0	0.0
2021-10-01T23:29:10.000000	-2.8705	0.023842	-0.02918	-9.2683	0.054434	9.5042	-2.845948812871124	0.37538519614049487	-0.02918	-9.191791597758098	1.1896701953649282	9.5042	-2.845948812871124	0.37538519614049487	0.16682	-9.191791597758098	1.1896701953649282	9.5042	-0.9270705497664543	0.12457300454313858	-0.3535841657863362	-0.6628103200622777	0.08924029764234676	0.7434505019808959	2.8809	23.968	0.0	0.0	0.0
2021-10-01T23:29:10.000000	-2.8579	0.023768	-0.040284	-12.528	0.073496	9.5984	-2.83345282376075	0.3737678736144007	-0.040284	-12.42459340076285	1.6080001516592606	9.5984	-2.83345282376075	0.3737678736144007	0.15571600000000002	-12.42459340076285	1.6080001516592606	9.5984	-0.9270705497664543	0.12457300454313858	-0.3535841657863362	-0.6628103200622777	0.08924029764234676	0.7434505019808959	2.8809	23.968	0.0	0.0	0.0
2021-10-01T23:29:10.000000	-2.844	0.023686	-0.049917	-15.186	0.089004	9.7005	-2.819667610665875	0.3719833221500564	-0.049917	-15.060664612376252	1.949076485295963	9.7005	-2.819667610665875	0.3719833221500564	0.14608300000000002	-15.060664612376252	1.949076485295963	9.7005	-0.9270705497664543	0.12457300454313858	-0.3535841657863362	-0.6628103200622777	0.08924029764234676	0.7434505019808959	2.8809	23.968	0.0	0.0	0.0
2021-10-01T23:29:10.000000	-2.8146	0.023514	-0.066539	-19.377	0.11344	9.9147	-2.7905102210548893	0.3682102312323629	-0.066539	-19.217090396357914	2.486852293926669	9.9147	-2.7905102210548893	0.3682102312323629	0.129461	-19.217090396357914	2.486852293926669	9.9147	-0.9270705497664543	0.12457300454313858	-0.3535841657863362	-0.6628103200622777	0.08924029764234676	0.7434505019808959	2.8809	23.968	0.0	0.0	0.0
2021-10-01T23:29:10.000000	-2.7842	0.023336	-0.081054	-22.646	0.13257	10.133	-2.7603611018358003	0.36430865535675216	-0.081054	-22.459113789849965	2.906389268400059	10.133	-2.7603611018358003	0.36430865535675216	0.114946	-22.459113789849965	2.906389268400059	10.133	-0.9270705497664543	0.12457300454313858	-0.3535841657863362	-0.6628103200622777	0.08924029764234676	0.7434505019808959	2.8809	23.968	0.0	0.0	0.0
2021-10-01T23:29:10.000000	-2.7531	0.023154	-0.094292	-25.345	0.1485	10.35	-2.729517747385005	0.36031733850355724	-0.094292	-25.13582435008583	3.252908159114251	10.35	-2.729517747385005	0.36031733850355724	0.101708	-25.13582435008583	3.252908159114251	10.35	-0.9270705497664543	0.12457300454313858	-0.3535841657863362	-0.6628103200622777	0.08924029764234676	0.7434505019808959	2.8809	23.968	0.0	0.0	0.0
2021-10-01T23:29:10.000000	-2.7217	0.02297	-0.10667	-27.661	0.16237	10.563	-2.6983768985578123	0.3562872776700293	-0.10667	-27.432673308237817	3.550453517565966	10.563	-2.6983768985578123	0.3562872776700293	0.08933	-27.432673308237817	3.550453517565966	10.563	-0.9270705497664543	0.12457300454313858	-0.3535841657863362	-0.6628103200622777	0.08924029764234676	0.7434505019808959	2.8809	23.968	0.0	0.0	0.0
2021-10-01T23:29:10.000000	-2.6901	0.022784	-0.11843	-29.705	0.17483	10.77	-2.6670378018331347	0.3522307258730867	-0.11843	-29.459744611288098	3.8132712946473877	10.77	-2.6670378018331347	0.3522307258730867	0.07757000000000001	-29.459744611288098	3.8132712946473877	10.77	-0.9270705497664543	0.12457300454313858	-0.3535841657863362	-0.6628103200622777	0.08924029764234676	0.7434505019808959	2.8809	23.968	0.0	0.0	0.0
2021-10-01T23:29:10.000000	-2.6583	0.022597	-0.12972	-31.548	0.18629	10.969	-2.635500334680802	0.34814867557751844	-0.12972	-31.287453021894738	4.0504680429340105	10.969	-2.635500334680802	0.34814867557751844	0.06628	-31.287453021894738	4.0504680429340105	10.969	-0.9270705497664543	0.12457300454313858	-0.3535841657863362	-0.6628103200622777	0.08924029764234676	0.7434505019808959	2.8809	23.968	0.0	0.0	0.0
2021-10-01T23:29:10.000000	-2.6264	0.022408	-0.14063	-33.238	0.19705	11.159	-2.603863866109896	0.3440523873354536	-0.14063	-32.96340009088467	4.26822294998333	11.159	-2.603863866109896	0.3440523873354536	0.05537	-32.96340009088467	4.26822294998333	11.159	-0.9270705497664543	0.12457300454313858	-0.3535841657863362	-0.6628103200622777	0.08924029764234676	0.7434505019808959	2.8809	23.968	0.0	0.0	0.0
2021-10-01T23:29:10.000000	-2.5943	0.022217	-0.15122	-34.81	0.20728	11.339	-2.5720291496415046	0.3399296081299742	-0.15122	-34.52230125574828	4.470993290730884	11.339	-2.5720291496415046	0.3399296081299742	0.044780000000000014	-34.52230125574828	4.470993290730884	11.339	-0.9270705497664543	0.12457300454313858	-0.3535841657863362	-0.6628103200622777	0.08924029764234676	0.7434505019808959	2.8809	23.968	0.0	0.0	0.0
2021-10-01T23:29:10.000000	-2.5622	0.022026	-0.16154	-36.287	0.21714	11.507	-2.5401944331731134	0.33580682892449465	-0.16154	-35.98696360180823	4.661756053434126	11.507	-2.5401944331731134	0.33580682892449465	0.03446000000000002	-35.98696360180823	4.661756053434126	11.507	-0.9270705497664543	0.12457300454313858	-0.3535841657863362	-0.6628103200622777	0.08924029764234676	0.7434505019808959	2.8809	23.968	0.0	0.0	0.0
2021-10-01T23:29:10.000000	-2.53	0.021832	-0.17163	-37.689	0.22671	11.664	-2.5082608378163176	0.33166881930772957	-0.17163	-37.37722662243334	4.843041238659838	11.664	-2.5082608378163176	0.33166881930772957	0.024370000000000003	-37.37722662243334	4.843041238659838	11.664	-0.9270705497664543	0.12457300454313858	-0.3535841657863362	-0.6628103200622777	0.08924029764234676	0.7434505019808959	2.8809	23.968	0.0	0.0	0.0
2021-10-01T23:29:10.000000	-2.4977	0.021638	-0.18151	-39.031	0.23609	11.81	-2.47622799598061	0.3275185566740462	-0.18151	-38.7079650364435	5.016786045424669	11.81	-2.47622799598061	0.3275185566740462	0.014490000000000003	-38.7079650364435	5.016786045424669	11.81	-0.9270705497664543	0.12457300454313858	-0.3535841657863362	-0.6628103200622777	0.08924029764234676	0.7434505019808959	2.8809	23.968	0.0	0.0	0.0
2021-10-01T23:29:10.000000	-2.4654	0.021442	-0.19119	-40.322	0.24532	11.944	-2.444195399205241	0.3233663091107846	-0.19119	-39.988106125733985	5.184132943842825	11.944	-2.444195399205241	0.3233663091107846	0.004810000000000009	-39.988106125733985	5.184132943842825	11.944	-0.9270705497664543	0.12457300454313858	-0.3535841657863362	-0.6628103200622777	0.08924029764234676	0.7434505019808959	2.8809	23.968	0.0	0.0	0.0
2021-10-01T23:29:10.000000	-2.433	0.021244	-0.20068	-41.572	0.25445	12.068	-2.4120638010112985	0.31919982360102656	-0.20068	-41.22756841168753	5.346356858845587	12.068	-2.4120638010112985	0.31919982360102656	-0.00467999999999999	-41.22756841168753	5.346356858845587	12.068	-0.9270705497664543	0.12457300454313858	-0.3535841657863362	-0.6628103200622777	0.08924029764234676	0.7434505019808959	2.8809	23.968	0.0	0.0	0.0
2021-10-01T23:29:10.000000	-2.4006	0.021045	-0.21001	-42.788	0.26352	12.182	-2.379932325347525	0.31503234562647936	-0.21001	-42.43329424662118	5.504355200208796	12.182	-2.379932325347525	0.31503234562647936	-0.014009999999999995	-42.43329424662118	5.504355200208796	12.182	-0.9270705497664543	0.12457300454313858	-0.3535841657863362	-0.6628103200622777	0.08924029764234676	0.7434505019808959	2.8809	23.968	0.0	0.0	0.0
2021-10-01T23:29:10.000000	-2.3681	0.020844	-0.21917	-43.976	0.27257	12.288	-2.347701848265178	0.3108506297054357	-0.21917	-43.61123351806291	5.658902847539114	12.288	-2.347701848265178	0.3108506297054357	-0.023169999999999996	-43.61123351806291	5.658902847539114	12.288	-0.9270705497664543	0.12457300454313858	-0.3535841657863362	-0.6628103200622777	0.08924029764234676	0.7434505019808959	2.8809	23.968	0.0	0.0	0.0
2021-10-01T23:29:10.000000	-2.3355	0.020642	-0.22817	-45.141	0.28161	12.387	-2.3153722472340887	0.30665566830268465	-0.22817	-44.7663473246566	5.810622376330343	12.387	-2.3153722472340887	0.30665566830268465	-0.032170000000000004	-44.7663473246566	5.810622376330343	12.387	-0.9270705497664543	0.12457300454313858	-0.3535841657863362	-0.6628103200622777	0.08924029764234676	0.7434505019808959	2.8809	23.968	0.0	0.0	0.0
2021-10-01T23:29:10.000000	-2.303	0.020438	-0.23703	-46.29	0.29069	12.482	-2.2831421377422494	0.3024709749872736	-0.23703	-45.90557679341763	5.960421121006219	12.482	-2.2831421377422494	0.3024709749872736	-0.04102999999999998	-45.90557679341763	5.960421121006219	12.482	-0.9270705497664543	0.12457300454313858	-0.3535841657863362	-0.6628103200622777	0.08924029764234676	0.7434505019808959	2.8809	23.968	0.0	0.0	0.0
2021-10-01T23:29:10.000000	-2.2704	0.020233	-0.24575	-47.425	0.29982	12.572	-2.250812904301667	0.2982730361901552	-0.24575	-47.030905628622534	6.108554066552994	12.572	-2.250812904301667	0.2982730361901552	-0.04974999999999999	-47.030905628622534	6.108554066552994	12.572	-0.9270705497664543	0.12457300454313858	-0.3535841657863362	-0.6628103200622777	0.08924029764234676	0.7434505019808959	2.8809	23.968	0.0	0.0	0.0
2021-10-01T23:29:10.000000	-2.2377	0.020026	-0.25433	-48.552	0.30904	12.661	-2.2183846694425116	0.2940608594465403	-0.25433	-48.148283717799266	6.255796092577331	12.661	-2.2183846694425116	0.2940608594465403	-0.05832999999999999	-48.148283717799266	6.255796092577331	12.661	-0.9270705497664543	0.12457300454313858	-0.3535841657863362	-0.6628103200622777	0.08924029764234676	0.7434505019808959	2.8809	23.968	0.0	0.0	0.0
2021-10-01T23:29:10.000000	-2.2051	0.019817	-0.26278	-49.674	0.31837	12.75	-2.1860559261226062	0.28985895079026547	-0.26278	-49.26068600471179	6.402534638882558	12.75	-2.1860559261226062	0.28985895079026547	-0.06678	-49.26068600471179	6.402534638882558	12.75	-0.9270705497664543	0.12457300454313858	-0.3535841657863362	-0.6628103200622777	0.08924029764234676	0.7434505019808959	2.8809	23.968	0.0	0.0	0.0
2021-10-01T23:29:10.000000	-2.1724	0.019607	-0.27111	-50.796	0.32784	12.841	-2.153628058853958	0.2856437966522833	-0.27111	-50.373071137400636	6.549412130258261	12.841	-2.153628058853958	0.2856437966522833	-0.07511000000000001	-50.373071137400636	6.549412130258261	12.841	-0.9270705497664543	0.12457300454313858	-0.3535841657863362	-0.6628103200622777	0.08924029764234676	0.7434505019808959	2.8809	23.968	0.0	0.0	0.0
2021-10-01T23:29:10.000000	-2.1396	0.019395	-0.27933	-51.922	0.33748	12.934	-2.121101190166737	0.28141440456780453	-0.27933	-51.4894052991172	6.696948461324845	12.934	-2.121101190166737	0.28141440456780453	-0.08333000000000002	-51.4894052991172	6.696948461324845	12.934	-0.9270705497664543	0.12457300454313858	-0.3535841657863362	-0.6628103200622777	0.08924029764234676	0.7434505019808959	2.8809	23.968	0.0	0.0	0.0
2021-10-01T23:29:10.000000	-2.1069	0.019181	-0.28743	-53.054	0.34733	13.031	-2.0886738130187656	0.2771952805706658	-0.28743	-52.61166851823294	6.8454283910122395	13.031	-2.0886738130187656	0.2771952805706658	-0.09143000000000001	-52.61166851823294	6.8454283910122395	13.031	-0.9270705497664543	0.12457300454313858	-0.3535841657863362	-0.6628103200622777	0.08924029764234676	0.7434505019808959	2.8809	23.968	0.0	0.0	0.0
2021-10-01T23:29:10.000000	-2.0741	0.018965	-0.29543	-54.197	0.35741	13.135	-2.056147434452221	0.2729619186270306	-0.29543	-53.74482066809008	6.995484419462137	13.135	-2.056147434452221	0.2729619186270306	-0.09943000000000002	-53.74482066809008	6.995484419462137	13.135	-0.9270705497664543	0.12457300454313858	-0.3535841657863362	-0.6628103200622777	0.08924029764234676	0.7434505019808959	2.8809	23.968	0.0	0.0	0.0
2021-10-01T23:29:10.000000	-2.0413	0.018748	-0.30333	-55.355	0.36775	13.245	-2.023621178415845	0.2687275642186063	-0.30333	-54.89282793194	7.147636441294943	13.245	-2.023621178415845	0.2687275642186063	-0.10732999999999998	-54.89282793194	7.147636441294943	13.245	-0.9270705497664543	0.12457300454313858	-0.3535841657863362	-0.6628103200622777	0.08924029764234676	0.7434505019808959	2.8809	23.968	0.0	0.0	0.0
2021-10-01T23:29:10.000000	-2.0084	0.018529	-0.31114	-56.529	0.37839	13.365	-1.9909959209608963	0.2644789718636855	-0.31114	-56.05667787336507	7.302046685271406	13.365	-1.9909959209608963	0.2644789718636855	-0.11514000000000002	-56.05667787336507	7.302046685271406	13.365	-0.9270705497664543	0.12457300454313858	-0.3535841657863362	-0.6628103200622777	0.08924029764234676	0.7434505019808959	2.8809	23.968	0.0	0.0	0.0
2021-10-01T23:29:10.000000	-1.9756	0.018309	-0.31886	-57.723	0.38935	13.496	-1.9584700325150284	0.26024164006089384	-0.31886	-57.24033790091836	7.459225121364034	13.496	-1.9584700325150284	0.26024164006089384	-0.12285999999999997	-57.24033790091836	7.459225121364034	13.496	-0.9270705497664543	0.12457300454313858	-0.3535841657863362	-0.6628103200622777	0.08924029764234676	0.7434505019808959	2.8809	23.968	0.0	0.0	0.0
2021-10-01T23:29:10.000000	-1.9427	0.018086	-0.32651	-58.939	0.40068	13.642	-1.925845265180756	0.25598907784681657	-0.32651	-58.44578681766968	7.619466433150652	13.642	-1.925845265180756	0.25598907784681657	-0.13051000000000001	-58.44578681766968	7.619466433150652	13.642	-0.9270705497664543	0.12457300454313858	-0.3535841657863362	-0.6628103200622777	0.08924029764234676	0.7434505019808959	2.8809	23.968	0.0	0.0	0.0
2021-10-01T23:29:10.000000	-1.9098	0.017862	-0.33409	-60.181	0.41239	13.806	-1.8932206203766526	0.2517355231679501	-0.33409	-59.676993257473775	7.78327066595588	13.806	-1.8932206203766526	0.2517355231679501	-0.13809	-59.676993257473775	7.78327066595588	13.806	-0.9270705497664543	0.12457300454313858	-0.3535841657863362	-0.6628103200622777	0.08924029764234676	0.7434505019808959	2.8809	23.968	0.0	0.0	0.0
2021-10-01T23:29:10.000000	-1.8769	0.017635	-0.34161	-61.452	0.42455	13.995	-1.8605963431630572	0.2474789910947164	-0.34161	-60.936926037586176	7.951074882822503	13.995	-1.8605963431630572	0.2474789910947164	-0.14561000000000002	-60.936926037586176	7.951074882822503	13.995	-0.9270705497664543	0.12457300454313858	-0.3535841657863362	-0.6628103200622777	0.08924029764234676	0.7434505019808959	2.8809	23.968	0.0	0.0	0.0
2021-10-01T23:29:10.000000	-1.844	0.017407	-0.34908	-62.757	0.43719	14.215	-1.827972188479631	0.24322146655669355	-0.34908	-62.23054380604741	8.123521508540108	14.215	-1.827972188479631	0.24322146655669355	-0.15308	-62.23054380604741	8.123521508540108	14.215	-0.9270705497664543	0.12457300454313858	-0.3535841657863362	-0.6628103200622777	0.08924029764234676	0.7434505019808959	2.8809	23.968	0.0	0.0	0.0
2021-10-01T23:29:10.000000	-1.8111	0.017177	-0.35652	-64.1	0.45039	14.474	-1.7953482788565427	0.23896195708909243	-0.35652	-63.561806619600404	8.301180060968553	14.474	-1.7953482788565427	0.23896195708909243	-0.16052	-63.561806619600404	8.301180060968553	14.474	-0.9270705497664543	0.12457300454313858	-0.3535841657863362	-0.6628103200622777	0.08924029764234676	0.7434505019808959	2.8809	23.968	0.0	0.0	0.0
2021-10-01T23:29:10.000000	-1.7782	0.016944	-0.36395	-65.489	0.46422	14.783	-1.7627247368239622	0.23469947022712398	-0.36395	-64.93864561944626	8.485100253996539	14.783	-1.7627247368239622	0.23469947022712398	-0.16795	-64.93864561944626	8.485100253996539	14.783	-0.9270705497664543	0.12457300454313858	-0.3535841657863362	-0.6628103200622777	0.08924029764234676	0.7434505019808959	2.8809	23.968	0.0	0.0	0.0
2021-10-01T23:29:10.000000	-1.7452	0.01671	-0.37139	-66.933	0.47878	15.152	-1.7300020708426394	0.23042373788344817	-0.37139	-66.36998073567014	8.676484105625617	15.152	-1.7300020708426394	0.23042373788344817	-0.17539	-66.36998073567014	8.676484105625617	15.152	-0.9270705497664543	0.12457300454313858	-0.3535841657863362	-0.6628103200622777	0.08924029764234676	0.7434505019808959	2.8809	23.968	0.0	0.0	0.0
2021-10-01T23:29:10.000000	-1.7123	0.016473	-0.37887	-68.446	0.49423	15.593	-1.6973790189307352	0.2261572811623232	-0.37887	-67.86968687049263	8.877205832590601	15.593	-1.6973790189307352	0.2261572811623232	-0.18286999999999998	-67.86968687049263	8.877205832590601	15.593	-0.9270705497664543	0.12457300454313858	-0.3535841657863362	-0.6628103200622777	0.08924029764234676	0.7434505019808959	2.8809	23.968	0.0	0.0	0.0
2021-10-01T23:29:10.000000	-1.6794	0.016235	-0.3864	-70.044	0.51072	16.12	-1.6647560895490008	0.22188983197640916	-0.3864	-69.45362508101422	9.08937478731678	16.12	-1.6647560895490008	0.22188983197640916	-0.1904	-69.45362508101422	9.08937478731678	16.12	-0.9270705497664543	0.12457300454313858	-0.3535841657863362	-0.6628103200622777	0.08924029764234676	0.7434505019808959	2.8809	23.968	0.0	0.0	0.0
2021-10-01T23:29:10.000000	-1.6466	0.015994	-0.39401	-71.747	0.52846	16.744	-1.6322327742366856	0.217631658413046	-0.39401	-71.1416189316818	9.31564999079352	16.744	-1.6322327742366856	0.217631658413046	-0.19801000000000002	-71.1416189316818	9.31564999079352	16.744	-0.9270705497664543	0.12457300454313858	-0.3535841657863362	-0.6628103200622777	0.08924029764234676	0.7434505019808959	2.8809	23.968	0.0	0.0	0.0
2021-10-01T23:29:10.000000	-1.6137	0.01575	-0.40175	-73.581	0.54772	17.478	-1.5996105800359661	0.21335825443839723	-0.40175	-72.95943942386677	9.559485192912625	17.478	-1.5996105800359661	0.21335825443839723	-0.20575	-72.95943942386677	9.559485192912625	17.478	-0.9270705497664543	0.12457300454313858	-0.3535841657863362	-0.6628103200622777	0.08924029764234676	0.7434505019808959	2.8809	23.968	0.0	0.0	0.0
2021-10-01T23:29:10.000000	-1.5809	0.015505	-0.40962	-75.577	0.5688	18.33	-1.5670877548443276	0.2090961110158776	-0.40962	-74.93781620698101	9.82497656835549	18.33	-1.5670877548443276	0.2090961110158776	-0.21361999999999998	-74.93781620698101	9.82497656835549	18.33	-0.9270705497664543	0.12457300454313858	-0.3535841657863362	-0.6628103200622777	0.08924029764234676	0.7434505019808959	2.8809	23.968	0.0	0.0	0.0
2021-10-01T23:29:10.000000	-1.5481	0.015257	-0.41766	-77.771	0.59207	19.307	-1.534565297243197	0.20483099019899062	-0.41766	-77.1124326772702	10.116902415184656	19.307	-1.534565297243197	0.20483099019899062	-0.22165999999999997	-77.1124326772702	10.116902415184656	19.307	-0.9270705497664543	0.12457300454313858	-0.3535841657863362	-0.6628103200622777	0.08924029764234676	0.7434505019808959	2.8809	23.968	0.0	0.0	0.0
2021-10-01T23:29:10.000000	-1.5154	0.015006	-0.42589	-80.205	0.61794	20.407	-1.5021424537114854	0.2005751450046545	-0.42589	-79.52492211850799	10.440815911069327	20.407	-1.5021424537114854	0.2005751450046545	-0.22988999999999998	-79.52492211850799	10.440815911069327	20.407	-0.9270705497664543	0.12457300454313858	-0.3535841657863362	-0.6628103200622777	0.08924029764234676	0.7434505019808959	2.8809	23.968	0.0	0.0	0.0
2021-10-01T23:29:10.000000	-1.4827	0.014753	-0.43431	-82.923	0.64688	21.625	-1.469719855240112	0.19631731488074017	-0.43431	-82.21889539223605	10.802574841904418	21.625	-1.469719855240112	0.19631731488074017	-0.23830999999999997	-82.21889539223605	10.802574841904418	21.625	-0.9270705497664543	0.12457300454313858	-0.3535841657863362	-0.6628103200622777	0.08924029764234676	0.7434505019808959	2.8809	23.968	0.0	0.0	0.0
2021-10-01T23:29:10.000000	-1.4609	0.014582	-0.44003	-84.918	0.66813	22.495	-1.448105075496258	0.19347644571362269	-0.44003	-84.19625888043241	11.068112406192252	22.495	-1.448105075496258	0.19347644571362269	-0.24402999999999997	-84.19625888043241	11.068112406192252	22.495	-0.9270705497664543	0.12457300454313858	-0.3535841657863362	-0.6628103200622777	0.08924029764234676	0.7434505019808959	2.8809	23.968	0.0	0.0	0.0
2021-10-01T23:29:10.000000	-1.4464	0.014468	-0.44389	-86.338	0.68325	23.099	-1.433728304493326	0.1915866172745171	-0.44389	-85.60370622482269	11.257111314042854	23.099	-1.433728304493326	0.1915866172745171	-0.24789	-85.60370622482269	11.257111314042854	23.099	-0.9270705497664543	0.12457300454313858	-0.3535841657863362	-0.6628103200622777	0.08924029764234676	0.7434505019808959	2.8809	23.968	0.0	0.0	0.0
2021-10-01T23:29:10.000000	-1.4368	0.014391	-0.44648	-87.327	0.69378	23.51	-1.424210077340815	0.1903339078616031	-0.44648	-86.58396365857944	11.388744305593754	23.51	-1.424210077340815	0.1903339078616031	-0.25048	-86.58396365857944	11.388744305593754	23.51	-0.9270705497664543	0.12457300454313858	-0.3535841657863362	-0.6628103200622777	0.08924029764234676	0.7434505019808959	2.8809	23.968	0.0	0.0	1.0
2021-10-01T23:29:10.000000	-1.3956	0.014061	-0.45771	-91.971	0.74322	25.328	-1.3833609629849615	0.18495815151087547	-0.45771	-91.18691224768156	12.006841870451249	25.328	-1.3833609629849615	0.18495815151087547	-0.26171	-91.18691224768156	12.006841870451249	25.328	-0.9270705497664543	0.12457300454313858	-0.3535841657863362	-0.6628103200622777	0.08924029764234676	0.7434505019808959	2.8809	23.968	0.0	0.0	490.47
2021-10-01T23:29:10.000000	-1.3544	0.013726	-0.46913	-97.373	0.80073	27.195	-1.3425124612799537	0.17957743283620228	-0.46913	-96.54116032847024	12.725826494397253	27.195	-1.3425124612799537	0.17957743283620228	-0.27313	-96.54116032847024	12.725826494397253	27.195	-0.9270705497664543	0.12457300454313858	-0.3535841657863362	-0.6628103200622777	0.08924029764234676	0.7434505019808959	2.8809	23.968	0.0	0.0	0.0
2021-10-01T23:29:10.000000	-1.3133	0.013384	-0.48065	-103.64	0.86747	29.03	-1.3017640637650418	0.17420201992492348	-0.48065	-102.7527594983849	13.559960164689674	29.03	-1.3017640637650418	0.17420201992492348	-0.28465	-102.7527594983849	13.559960164689674	29.03	-0.9270705497664543	0.12457300454313858	-0.3535841657863362	-0.6628103200622777	0.08924029764234676	0.7434505019808959	2.8809	23.968	0.0	0.0	0.0
2021-10-01T23:29:10.000000	-1.2721	0.013037	-0.49212	-110.88	0.94467	30.741	-1.2609170324220644	0.16880939167278086	-0.49212	-109.92874524254225	14.523696871290834	30.741	-1.2609170324220644	0.16880939167278086	-0.29612	-109.92874524254225	14.523696871290834	30.741	-0.9270705497664543	0.12457300454313858	-0.3535841657863362	-0.6628103200622777	0.08924029764234676	0.7434505019808959	2.8809	23.968	0.0	0.0	0.0
2021-10-01T23:29:10.000000	-1.231	0.012683	-0.50342	-119.21	1.0336	32.226	-1.2201701052691831	0.16342206918403268	-0.50342	-118.1850803279543	15.632633074277267	32.226	-1.2201701052691831	0.16342206918403268	-0.30741999999999997	-118.1850803279543	15.632633074277267	32.226	-0.9270705497664543	0.12457300454313858	-0.3535841657863362	-0.6628103200622777	0.08924029764234676	0.7434505019808959	2.8809	23.968	0.0	0.0	0.0
2021-10-01T23:29:10.000000	-1.1897	0.012322	-0.51436	-128.75	1.1358	33.373	-1.179225542869662	0.15800329340792416	-0.51436	-127.64067183285474	16.903000789726114	33.373	-1.179225542869662	0.15800329340792416	-0.31836000000000003	-127.64067183285474	16.903000789726114	33.373	-0.9270705497664543	0.12457300454313858	-0.3535841657863362	-0.6628103200622777	0.08924029764234676	0.7434505019808959	2.8809	23.968	0.0	0.0	0.0
2021-10-01T23:29:10.000000	-1.1482	0.011953	-0.5248	-139.63	1.2527	34.062	-1.138083467753671	0.15255207187966618	-0.5248	-138.42436496168702	18.352148164279534	34.062	-1.138083467753671	0.15255207187966618	-0.32880000000000004	-138.42436496168702	18.352148164279534	34.062	-0.9270705497664543	0.12457300454313858	-0.3535841657863362	-0.6628103200622777	0.08924029764234676	0.7434505019808959	2.8809	23.968	0.0	0.0	0.0
2021-10-01T23:29:10.000000	-1.1067	0.011577	-0.53455	-152.02	1.3863	34.159	-1.0969422503488642	0.14709390309788437	-0.53455	-150.704633668263	20.0028902562768	34.159	-1.0969422503488642	0.14709390309788437	-0.33854999999999996	-150.704633668263	20.0028902562768	34.159	-0.9270705497664543	0.12457300454313858	-0.3535841657863362	-0.6628103200622777	0.08924029764234676	0.7434505019808959	2.8809	23.968	0.0	0.0	0.0
2021-10-01T23:29:10.000000	-1.0649	0.011193	-0.54347	-166.09	1.5387	33.511	-1.0555042737486753	0.14159103554703487	-0.54347	-164.64993965337746	21.878141370536063	33.511	-1.0555042737486753	0.14159103554703487	-0.34747	-164.64993965337746	21.878141370536063	33.511	-0.9270705497664543	0.12457300454313858	-0.3535841657863362	-0.6628103200622777	0.08924029764234676	0.7434505019808959	2.8809	23.968	0.0	0.0	0.0
2021-10-01T23:29:10.000000	-1.0229	0.010801	-0.5514	-182.08	1.7125	31.939	-1.0138687844320158	0.1360557222440359	-0.5514	-180.498155887979	24.00988915611284	31.939	-1.0138687844320158	0.1360557222440359	-0.3554	-180.498155887979	24.00988915611284	31.939	-0.9270705497664543	0.12457300454313858	-0.3535841657863362	-0.6628103200622777	0.08924029764234676	0.7434505019808959	2.8809	23.968	0.0	0.0	0.0
2021-10-01T23:29:10.000000	-0.98075	0.010402	-0.55818	-200.26	1.9109	29.228	-0.9720852831081732	0.13049508216213576	-0.55818	-198.5168557685883	26.43439264601158	29.228	-0.9720852831081732	0.13049508216213576	-0.36218	-198.5168557685883	26.43439264601158	29.228	-0.9270705497664543	0.12457300454313858	-0.3535841657863362	-0.6628103200622777	0.08924029764234676	0.7434505019808959	2.8809	23.968	0.0	0.0	0.0
2021-10-01T23:29:10.000000	-0.9384	0.0099948	-0.56369	-220.96	2.1376	25.118	-0.9301042935738942	0.12490179783512835	-0.56369	-219.03309931398843	29.19575891578225	25.118	-0.9301042935738942	0.12490179783512835	-0.36769	-219.03309931398843	29.19575891578225	25.118	-0.9270705497664543	0.12457300454313858	-0.3535841657863362	-0.6628103200622777	0.08924029764234676	0.7434505019808959	2.8809	23.968	0.0	0.0	0.0
2021-10-01T23:29:10.000000	-0.89588	0.0095808	-0.56779	-244.58	2.3973	19.286	-0.8879554182306153	0.1192809346187939	-0.56779	-242.44329654803167	32.34766461760669	19.286	-0.8879554182306153	0.1192809346187939	-0.37179	-242.44329654803167	32.34766461760669	19.286	-0.9270705497664543	0.12457300454313858	-0.3535841657863362	-0.6628103200622777	0.08924029764234676	0.7434505019808959	2.8809	23.968	0.0	0.0	0.0
2021-10-01T23:29:10.000000	-0.85325	0.0091603	-0.57037	-271.63	2.6957	11.324	-0.845698168206633	0.11364014206272008	-0.57037	-269.2529060912041	35.95825718706595	11.324	-0.845698168206633	0.11364014206272008	-0.37437000000000004	-269.2529060912041	35.95825718706595	11.324	-0.9270705497664543	0.12457300454313858	-0.3535841657863362	-0.6628103200622777	0.08924029764234676	0.7434505019808959	2.8809	23.968	0.0	0.0	0.0
2021-10-01T23:29:10.000000	-0.81055	0.008734	-0.57132	-302.73	3.0397	0.71707	-0.8033721563223939	0.10798501609902664	-0.57132	-300.07641065459205	40.1103533360981	0.71707	-0.8033721563223939	0.10798501609902664	-0.37532000000000004	-300.07641065459205	40.1103533360981	0.71707	-0.9270705497664543	0.12457300454313858	-0.3535841657863362	-0.6628103200622777	0.08924029764234676	0.7434505019808959	2.8809	23.968	0.0	0.0	0.0
