# Supplementary material for: Direct evidence of substorm-related impulsive injections of electrons at Mercury
Source: Nat Commun. 2023 Jul 18;14:4019. doi: 10.1038/s41467-023-39565-4 (PMC10354196; doi:10.1038/s41467-023-39565-4)
Supplement: Supplementary file 3 — SourceDatafile [file 41467_2023_39565_MOESM3_ESM.zip › SourceDataFile/FieldLinetracing/Final_KT17tracing_000071.txt]

2021-10-01T23:16:11.000000	-0.34189	0.36888	0.66715	347.42	-347.09	-278.43	-0.2941148579437022	0.40799225095184827	0.66715	302.2731206140141	-387.04403503253434	-278.43	-0.2941148579437022	0.40799225095184827	0.8631500000000001	302.2731206140141	-387.04403503253434	-278.43	-0.49944401027504154	0.652021884564141	-0.5704587124847951	-0.3030583973269556	0.42040414481793037	0.8552286026727133	3.4022	22.02	0.0	0.0	0.0
2021-10-01T23:16:11.000000	-0.36291	0.38974	0.68332	318.35	-313.8	-234.95	-0.3124204884818272	0.4312706506090769	0.68332	277.5011985264231	-350.4429301846433	-234.95	-0.3124204884818272	0.4312706506090769	0.8793200000000001	277.5011985264231	-350.4429301846433	-234.95	-0.49944401027504154	0.652021884564141	-0.5704587124847951	-0.3030583973269556	0.42040414481793037	0.8552286026727133	3.4022	22.02	0.0	0.0	0.0
2021-10-01T23:16:11.000000	-0.38443	0.41081	0.69855	292.96	-284.7	-198.32	-0.3311966200789832	0.4548187329566117	0.69855	255.86814545391366	-318.4511638257503	-198.32	-0.3311966200789832	0.4548187329566117	0.89455	255.86814545391366	-318.4511638257503	-198.32	-0.49944401027504154	0.652021884564141	-0.5704587124847951	-0.3030583973269556	0.42040414481793037	0.8552286026727133	3.4022	22.02	0.0	0.0	0.0
2021-10-01T23:16:11.000000	-0.40645	0.43205	0.7128	270.66	-259.14	-167.32	-0.35044815394193735	0.4785967994028879	0.7128	236.86805178087462	-290.3513410431109	-167.32	-0.35044815394193735	0.4785967994028879	0.9088	236.86805178087462	-290.3513410431109	-167.32	-0.49944401027504154	0.652021884564141	-0.5704587124847951	-0.3030583973269556	0.42040414481793037	0.8552286026727133	3.4022	22.02	0.0	0.0	0.0
2021-10-01T23:16:11.000000	-0.42895	0.45342	0.72606	250.99	-236.58	-140.98	-0.37016014198167485	0.5025627007529571	0.72606	220.1105499956698	-265.5511669727771	-140.98	-0.37016014198167485	0.5025627007529571	0.9220600000000001	220.1105499956698	-265.5511669727771	-140.98	-0.49944401027504154	0.652021884564141	-0.5704587124847951	-0.3030583973269556	0.42040414481793037	0.8552286026727133	3.4022	22.02	0.0	0.0	0.0
2021-10-01T23:16:11.000000	-0.45191	0.4749	0.73833	233.55	-216.6	-118.51	-0.3903151855057967	0.5266941371076532	0.73833	205.25011685370856	-243.58479433564605	-118.51	-0.3903151855057967	0.5266941371076532	0.9343300000000001	205.25011685370856	-243.58479433564605	-118.51	-0.49944401027504154	0.652021884564141	-0.5704587124847951	-0.3030583973269556	0.42040414481793037	0.8552286026727133	3.4022	22.02	0.0	0.0	0.0
2021-10-01T23:16:11.000000	-0.47533	0.49643	0.7496	218.02	-198.83	-99.289	-0.41092063632445397	0.5509315605796293	0.7496	192.01449978507043	-224.04580150560554	-99.289	-0.41092063632445397	0.5509315605796293	0.9456	192.01449978507043	-224.04580150560554	-99.289	-0.49944401027504154	0.652021884564141	-0.5704587124847951	-0.3030583973269556	0.42040414481793037	0.8552286026727133	3.4022	22.02	0.0	0.0	0.0
2021-10-01T23:16:11.000000	-0.49918	0.51799	0.75986	204.13	-182.96	-82.796	-0.4319491710973568	0.5752514459680274	0.75986	180.17371764913992	-206.59344125234955	-82.796	-0.4319491710973568	0.5752514459680274	0.9558599999999999	180.17371764913992	-206.59344125234955	-82.796	-0.49944401027504154	0.652021884564141	-0.5704587124847951	-0.3030583973269556	0.42040414481793037	0.8552286026727133	3.4022	22.02	0.0	0.0	0.0
2021-10-01T23:16:11.000000	-0.52344	0.53955	0.76912	191.67	-168.74	-68.612	-0.4533846164337981	0.5996215687257903	0.76912	169.54998538249785	-190.95386604307006	-68.612	-0.4533846164337981	0.5996215687257903	0.96512	169.54998538249785	-190.95386604307006	-68.612	-0.49944401027504154	0.652021884564141	-0.5704587124847951	-0.3030583973269556	0.42040414481793037	0.8552286026727133	3.4022	22.02	0.0	0.0	0.0
2021-10-01T23:16:11.000000	-0.5481	0.56106	0.77738	180.43	-155.97	-56.39	-0.47522317419434607	0.6239910803117703	0.77738	159.95939141326585	-176.90285158441515	-56.39	-0.47522317419434607	0.6239910803117703	0.9733799999999999	159.95939141326585	-176.90285158441515	-56.39	-0.49944401027504154	0.652021884564141	-0.5704587124847951	-0.3030583973269556	0.42040414481793037	0.8552286026727133	3.4022	22.02	0.0	0.0	0.0
2021-10-01T23:16:11.000000	-0.57313	0.58249	0.78466	170.27	-144.45	-45.843	-0.4974387463404025	0.6483265308772183	0.78466	151.28749670480371	-164.22475069487547	-45.843	-0.4974387463404025	0.6483265308772183	0.9806600000000001	151.28749670480371	-164.22475069487547	-45.843	-0.49944401027504154	0.652021884564141	-0.5704587124847951	-0.3030583973269556	0.42040414481793037	0.8552286026727133	3.4022	22.02	0.0	0.0	0.0
2021-10-01T23:16:11.000000	-0.59851	0.60382	0.79096	161.04	-134.04	-36.731	-0.5200139341795685	0.6726056205229684	0.79096	143.40258576242925	-152.7622387785971	-36.731	-0.5200139341795685	0.6726056205229684	0.9869600000000001	143.40258576242925	-152.7622387785971	-36.731	-0.49944401027504154	0.652021884564141	-0.5704587124847951	-0.3030583973269556	0.42040414481793037	0.8552286026727133	3.4022	22.02	0.0	0.0	0.0
2021-10-01T23:16:11.000000	-0.62423	0.62502	0.79632	152.64	-124.6	-28.854	-0.5429424889690286	0.6967973500036551	0.79632	136.22256633091618	-142.36411774818515	-28.854	-0.5429424889690286	0.6967973500036551	0.9923200000000001	136.22256633091618	-142.36411774818515	-28.854	-0.49944401027504154	0.652021884564141	-0.5704587124847951	-0.3030583973269556	0.42040414481793037	0.8552286026727133	3.4022	22.02	0.0	0.0	0.0
2021-10-01T23:16:11.000000	-0.65025	0.64605	0.80075	144.97	-116.03	-22.042	-0.5661896133239855	0.7208571195209462	0.80075	129.66044494827094	-132.91888810780958	-22.042	-0.5661896133239855	0.7208571195209462	0.99675	129.66044494827094	-132.91888810780958	-22.042	-0.49944401027504154	0.652021884564141	-0.5704587124847951	-0.3030583973269556	0.42040414481793037	0.8552286026727133	3.4022	22.02	0.0	0.0	0.0
2021-10-01T23:16:11.000000	-0.67655	0.66689	0.80428	137.95	-108.23	-16.152	-0.58973790855204	0.744762629175676	0.80428	123.64907744828216	-124.31750096502391	-16.152	-0.58973790855204	0.744762629175676	1.00028	123.64907744828216	-124.31750096502391	-16.152	-0.49944401027504154	0.652021884564141	-0.5704587124847951	-0.3030583973269556	0.42040414481793037	0.8552286026727133	3.4022	22.02	0.0	0.0	0.0
2021-10-01T23:16:11.000000	-0.70312	0.68753	0.80695	131.5	-101.11	-11.063	-0.6135786753069931	0.7685027290182613	0.80695	118.12009436304687	-116.46083207527283	-11.063	-0.6135786753069931	0.7685027290182613	1.00295	118.12009436304687	-116.46083207527283	-11.063	-0.49944401027504154	0.652021884564141	-0.5704587124847951	-0.3030583973269556	0.42040414481793037	0.8552286026727133	3.4022	22.02	0.0	0.0	0.0
2021-10-01T23:16:11.000000	-0.72994	0.70794	0.80879	125.56	-94.601	-6.67	-0.6376957401981378	0.7920451945016452	0.80879	113.02240238689156	-109.27304955795628	-6.67	-0.6376957401981378	0.7920451945016452	1.00479	113.02240238689156	-109.27304955795628	-6.67	-0.49944401027504154	0.652021884564141	-0.5704587124847951	-0.3030583973269556	0.42040414481793037	0.8552286026727133	3.4022	22.02	0.0	0.0	0.0
2021-10-01T23:16:11.000000	-0.75698	0.72811	0.80983	120.09	-88.644	-2.885	-0.6620605545834924	0.8153764250728607	0.80983	108.32353220823322	-102.69069678374892	-2.885	-0.6620605545834924	0.8153764250728607	1.00583	108.32353220823322	-102.69069678374892	-2.885	-0.49944401027504154	0.652021884564141	-0.5704587124847951	-0.3030583973269556	0.42040414481793037	0.8552286026727133	3.4022	22.02	0.0	0.0	0.0
2021-10-01T23:16:11.000000	-0.78423	0.74802	0.8101	115.03	-83.183	0.36933	-0.6866656444185493	0.8384753461344335	0.8101	103.97079762919896	-96.65084391430919	0.36933	-0.6866656444185493	0.8384753461344335	1.0061	103.97079762919896	-96.65084391430919	0.36933	-0.49944401027504154	0.652021884564141	-0.5704587124847951	-0.3030583973269556	0.42040414481793037	0.8552286026727133	3.4022	22.02	0.0	0.0	0.0
2021-10-01T23:16:11.000000	-0.81167	0.76766	0.80966	110.34	-78.169	3.1597	-0.711492385709218	0.8613295824350892	0.80966	99.930504036514	-91.09995896820294	3.1597	-0.711492385709218	0.8613295824350892	1.00566	99.930504036514	-91.09995896820294	3.1597	-0.49944401027504154	0.652021884564141	-0.5704587124847951	-0.3030583973269556	0.42040414481793037	0.8552286026727133	3.4022	22.02	0.0	0.0	0.0
2021-10-01T23:16:11.000000	-0.83929	0.78702	0.80854	106.01	-73.561	5.5441	-0.7365320791092993	0.8839279840252445	0.80854	96.1977505192236	-85.99612558738454	5.5441	-0.7365320791092993	0.8839279840252445	1.00454	96.1977505192236	-85.99612558738454	5.5441	-0.49944401027504154	0.652021884564141	-0.5704587124847951	-0.3030583973269556	0.42040414481793037	0.8552286026727133	3.4022	22.02	0.0	0.0	0.0
2021-10-01T23:16:11.000000	-0.86707	0.8061	0.80678	101.98	-69.322	7.5733	-0.7617648753230105	0.9062681003015158	0.80678	92.71752280624045	-81.2952707645056	7.5733	-0.7617648753230105	0.9062681003015158	1.00278	92.71752280624045	-81.2952707645056	7.5733	-0.49944401027504154	0.652021884564141	-0.5704587124847951	-0.3030583973269556	0.42040414481793037	0.8552286026727133	3.4022	22.02	0.0	0.0	0.0
2021-10-01T23:16:11.000000	-0.895	0.8249	0.80442	98.237	-65.419	9.2921	-0.7871808497024606	0.9283487059622112	0.80442	89.480962350889	-76.96305026932589	9.2921	-0.7871808497024606	0.9283487059622112	1.00042	89.480962350889	-76.96305026932589	9.2921	-0.49944401027504154	0.652021884564141	-0.5704587124847951	-0.3030583973269556	0.42040414481793037	0.8552286026727133	3.4022	22.02	0.0	0.0	0.0
2021-10-01T23:16:11.000000	-0.92307	0.8434	0.80149	94.759	-61.823	10.74	-0.8127725282031419	0.9501487264098567	0.80149	86.46978830271495	-72.96798695923893	10.74	-0.8127725282031419	0.9501487264098567	0.99749	86.46978830271495	-72.96798695923893	10.74	-0.49944401027504154	0.652021884564141	-0.5704587124847951	-0.3030583973269556	0.42040414481793037	0.8552286026727133	3.4022	22.02	0.0	0.0	0.0
2021-10-01T23:16:11.000000	-0.95128	0.86162	0.79805	91.523	-58.507	11.951	-0.8385374602216712	0.9716880109402345	0.79805	83.66448228613646	-69.2804660910473	11.951	-0.8385374602216712	0.9716880109402345	0.9940500000000001	83.66448228613646	-69.2804660910473	11.951	-0.49944401027504154	0.652021884564141	-0.5704587124847951	-0.3030583973269556	0.42040414481793037	0.8552286026727133	3.4022	22.02	0.0	0.0	0.0
2021-10-01T23:16:11.000000	-0.9796	0.87954	0.79413	88.51	-55.448	12.957	-0.864448322417758	0.9929430343524868	0.79413	81.04900566405153	-65.87533290138686	12.957	-0.864448322417758	0.9929430343524868	0.99013	81.04900566405153	-65.87533290138686	12.957	-0.49944401027504154	0.652021884564141	-0.5704587124847951	-0.3030583973269556	0.42040414481793037	0.8552286026727133	3.4022	22.02	0.0	0.0	0.0
2021-10-01T23:16:11.000000	-1.008	0.89718	0.78975	85.703	-52.625	13.786	-0.8904728902443456	1.0139299700373205	0.78975	78.60905966859795	-62.729662616809975	13.786	-0.8904728902443456	1.0139299700373205	0.9857499999999999	78.60905966859795	-62.729662616809975	13.786	-0.49944401027504154	0.652021884564141	-0.5704587124847951	-0.3030583973269556	0.42040414481793037	0.8552286026727133	3.4022	22.02	0.0	0.0	0.0
2021-10-01T23:16:11.000000	-1.0366	0.91453	0.78497	83.087	-50.018	14.462	-0.9167314847778196	1.0346535969671462	0.78497	76.3322079313226	-59.821767988996555	14.462	-0.9167314847778196	1.0346535969671462	0.9809699999999999	76.3322079313226	-59.821767988996555	14.462	-0.49944401027504154	0.652021884564141	-0.5704587124847951	-0.3030583973269556	0.42040414481793037	0.8552286026727133	3.4022	22.02	0.0	0.0	0.0
2021-10-01T23:16:11.000000	-1.0652	0.93161	0.77981	80.647	-47.61	15.008	-0.9430231624569729	1.0551092584039101	0.77981	74.20564649326478	-57.13293916399383	15.008	-0.9430231624569729	1.0551092584039101	0.9758100000000001	74.20564649326478	-57.13293916399383	15.008	-0.49944401027504154	0.652021884564141	-0.5704587124847951	-0.3030583973269556	0.42040414481793037	0.8552286026727133	3.4022	22.02	0.0	0.0	0.0
2021-10-01T23:16:11.000000	-1.094	0.94842	0.7743	78.371	-45.385	15.442	-0.9695464162396296	1.0753214603814485	0.7743	72.219426259662	-54.645826343145735	15.442	-0.9695464162396296	1.0753214603814485	0.9702999999999999	72.219426259662	-54.645826343145735	15.442	-0.49944401027504154	0.652021884564141	-0.5704587124847951	-0.3030583973269556	0.42040414481793037	0.8552286026727133	3.4022	22.02	0.0	0.0	0.0
2021-10-01T23:16:11.000000	-1.1228	0.96496	0.76847	76.246	-43.327	15.784	-0.996102753167965	1.095265696865925	0.76847	70.36260567096267	-52.34295719762699	15.784	-0.996102753167965	1.095265696865925	0.9644699999999999	70.36260567096267	-52.34295719762699	15.784	-0.49944401027504154	0.652021884564141	-0.5704587124847951	-0.3030583973269556	0.42040414481793037	0.8552286026727133	3.4022	22.02	0.0	0.0	0.0
2021-10-01T23:16:11.000000	-1.1517	0.98124	0.76235	74.259	-41.422	16.047	-1.0227901944192	1.1149641455221484	0.76235	68.62399810727678	-50.208844328190565	16.047	-1.0227901944192	1.1149641455221484	0.95835	68.62399810727678	-50.208844328190565	16.047	-0.49944401027504154	0.652021884564141	-0.5704587124847951	-0.3030583973269556	0.42040414481793037	0.8552286026727133	3.4022	22.02	0.0	0.0	0.0
2021-10-01T23:16:11.000000	-1.1807	0.99727	0.75596	72.402	-39.659	16.247	-1.0496075146916424	1.134426730998011	0.75596	66.99701168215236	-48.2315903808027	16.247	-1.0496075146916424	1.134426730998011	0.9519599999999999	66.99701168215236	-48.2315903808027	16.247	-0.49944401027504154	0.652021884564141	-0.5704587124847951	-0.3030583973269556	0.42040414481793037	0.8552286026727133	3.4022	22.02	0.0	0.0	0.0
2021-10-01T23:16:11.000000	-1.2098	1.0131	0.74932	70.662	-38.024	16.395	-1.0765485874768332	1.1537030765329677	0.74932	65.47045977569947	-46.395707956216356	16.395	-1.0765485874768332	1.1537030765329677	0.9453199999999999	65.47045977569947	-46.395707956216356	16.395	-0.49944401027504154	0.652021884564141	-0.5704587124847951	-0.3030583973269556	0.42040414481793037	0.8552286026727133	3.4022	22.02	0.0	0.0	0.0
2021-10-01T23:16:11.000000	-1.239	1.0286	0.74245	69.03	-36.508	16.502	-1.1036293416967662	1.1726641617044338	0.74245	64.03651297633866	-44.69116209980683	16.502	-1.1036293416967662	1.1726641617044338	0.93845	64.03651297633866	-44.69116209980683	16.502	-0.49944401027504154	0.652021884564141	-0.5704587124847951	-0.3030583973269556	0.42040414481793037	0.8552286026727133	3.4022	22.02	0.0	0.0	0.0
2021-10-01T23:16:11.000000	-1.2682	1.0439	0.73537	67.497	-35.098	16.576	-1.1307346019505355	1.191426753918076	0.73537	62.68783199316724	-43.10394799779293	16.576	-1.1307346019505355	1.191426753918076	0.93137	62.68783199316724	-43.10394799779293	16.576	-0.49944401027504154	0.652021884564141	-0.5704587124847951	-0.3030583973269556	0.42040414481793037	0.8552286026727133	3.4022	22.02	0.0	0.0	0.0
2021-10-01T23:16:11.000000	-1.2975	1.059	0.72809	66.055	-33.787	16.626	-1.1579636147170531	1.210003106190813	0.72809	61.41733481905655	-41.62613815529737	16.626	-1.1579636147170531	1.210003106190813	0.9240900000000001	61.41733481905655	-41.62613815529737	16.626	-0.49944401027504154	0.652021884564141	-0.5704587124847951	-0.3030583973269556	0.42040414481793037	0.8552286026727133	3.4022	22.02	0.0	0.0	0.0
2021-10-01T23:16:11.000000	-1.3268	1.0739	0.72062	64.694	-32.564	16.657	-1.1852171335174073	1.2283809655057263	0.72062	60.2164446379764	-40.24559015794803	16.657	-1.1852171335174073	1.2283809655057263	0.91662	60.2164446379764	-40.24559015794803	16.657	-0.49944401027504154	0.652021884564141	-0.5704587124847951	-0.3030583973269556	0.42040414481793037	0.8552286026727133	3.4022	22.02	0.0	0.0	0.0
2021-10-01T23:16:11.000000	-1.3562	1.0886	0.71296	63.407	-31.422	16.675	-1.21259440483051	1.246572584879734	0.71296	59.07907190758723	-38.9544990410368	16.675	-1.21259440483051	1.246572584879734	0.90896	59.07907190758723	-38.9544990410368	16.675	-0.49944401027504154	0.652021884564141	-0.5704587124847951	-0.3030583973269556	0.42040414481793037	0.8552286026727133	3.4022	22.02	0.0	0.0	0.0
2021-10-01T23:16:11.000000	-1.3857	1.1031	0.70514	62.186	-30.353	16.684	-1.2400954286563608	1.264577964312836	0.70514	57.99825715092957	-37.743944844897264	16.684	-1.2400954286563608	1.264577964312836	0.90114	57.99825715092957	-37.743944844897264	16.684	-0.49944401027504154	0.652021884564141	-0.5704587124847951	-0.3030583973269556	0.42040414481793037	0.8552286026727133	3.4022	22.02	0.0	0.0	0.0
2021-10-01T23:16:11.000000	-1.4152	1.1174	0.69714	61.026	-29.35	16.687	-1.2676209585160483	1.2823848507881146	0.69714	56.9698957552421	-36.60636766515968	16.687	-1.2676209585160483	1.2823848507881146	0.89314	56.9698957552421	-36.60636766515968	16.687	-0.49944401027504154	0.652021884564141	-0.5704587124847951	-0.3030583973269556	0.42040414481793037	0.8552286026727133	3.4022	22.02	0.0	0.0	0.0
2021-10-01T23:16:11.000000	-1.4448	1.1315	0.68899	59.921	-28.408	16.686	-1.295270240888484	1.3000054973224877	0.68899	55.98864558263601	-35.53606999686336	16.686	-1.295270240888484	1.3000054973224877	0.8849899999999999	55.98864558263601	-35.53606999686336	16.686	-0.49944401027504154	0.652021884564141	-0.5704587124847951	-0.3030583973269556	0.42040414481793037	0.8552286026727133	3.4022	22.02	0.0	0.0	0.0
2021-10-01T23:16:11.000000	-1.4744	1.1455	0.68067	58.863	-27.519	16.684	-1.322931776277838	1.3175268973779488	0.68067	55.04754715615183	-34.524131880341905	16.684	-1.322931776277838	1.3175268973779488	0.8766700000000001	55.04754715615183	-34.524131880341905	16.684	-0.49944401027504154	0.652021884564141	-0.5704587124847951	-0.3030583973269556	0.42040414481793037	0.8552286026727133	3.4022	22.02	0.0	0.0	0.0
2021-10-01T23:16:11.000000	-1.504	1.1592	0.6722	57.849	-26.68	16.682	-1.3506300707179468	1.3347505579966745	0.6722	54.143990671929735	-33.567208330720405	16.682	-1.3506300707179468	1.3347505579966745	0.8682000000000001	54.143990671929735	-33.567208330720405	16.682	-0.49944401027504154	0.652021884564141	-0.5704587124847951	-0.3030583973269556	0.42040414481793037	0.8552286026727133	3.4022	22.02	0.0	0.0	0.0
2021-10-01T23:16:11.000000	-1.5337	1.1728	0.66357	56.873	-25.884	16.68	-1.3784398646538856	1.3518872251534066	0.66357	53.27287905241929	-32.65761691345994	16.68	-1.3784398646538856	1.3518872251534066	0.85957	53.27287905241929	-32.65761691345994	16.68	-0.49944401027504154	0.652021884564141	-0.5704587124847951	-0.3030583973269556	0.42040414481793037	0.8552286026727133	3.4022	22.02	0.0	0.0	0.0
2021-10-01T23:16:11.000000	-1.5634	1.1862	0.65479	55.933	-25.13	16.678	-1.4062741646236607	1.3688253993523147	0.65479	52.43234989821147	-31.794120103433023	16.678	-1.4062741646236607	1.3688253993523147	0.8507899999999999	52.43234989821147	-31.794120103433023	16.678	-0.49944401027504154	0.652021884564141	-0.5704587124847951	-0.3030583973269556	0.42040414481793037	0.8552286026727133	3.4022	22.02	0.0	0.0	0.0
2021-10-01T23:16:11.000000	-1.5931	1.1995	0.64586	55.023	-24.411	16.676	-1.4341207176103543	1.3856643270723115	0.64586	51.617306131755804	-30.969035466100728	16.676	-1.4341207176103543	1.3856643270723115	0.84186	51.617306131755804	-30.969035466100728	16.676	-0.49944401027504154	0.652021884564141	-0.5704587124847951	-0.3030583973269556	0.42040414481793037	0.8552286026727133	3.4022	22.02	0.0	0.0	0.0
2021-10-01T23:16:11.000000	-1.6228	1.2126	0.63677	54.141	-23.726	16.675	-1.4619917766308845	1.4023047618344842	0.63677	50.82588535364325	-30.18112547633557	16.675	-1.4619917766308845	1.4023047618344842	0.83277	50.82588535364325	-30.18112547633557	16.675	-0.49944401027504154	0.652021884564141	-0.5704587124847951	-0.3030583973269556	0.42040414481793037	0.8552286026727133	3.4022	22.02	0.0	0.0	0.0
2021-10-01T23:16:11.000000	-1.6526	1.2256	0.62753	53.285	-23.071	16.674	-1.489974335147245	1.4188582031346635	0.62753	50.0565927549723	-29.426175214642722	16.674	-1.489974335147245	1.4188582031346635	0.8235300000000001	50.0565927549723	-29.426175214642722	16.674	-0.49944401027504154	0.652021884564141	-0.5704587124847951	-0.3030583973269556	0.42040414481793037	0.8552286026727133	3.4022	22.02	0.0	0.0	0.0
2021-10-01T23:16:11.000000	-1.6823	1.2384	0.61814	52.45	-22.444	16.673	-1.5178821532185294	1.4352008984601006	0.61814	49.30471107213575	-28.70158710059802	16.673	-1.5178821532185294	1.4352008984601006	0.8141400000000001	49.30471107213575	-28.70158710059802	16.673	-0.49944401027504154	0.652021884564141	-0.5704587124847951	-0.3030583973269556	0.42040414481793037	0.8552286026727133	3.4022	22.02	0.0	0.0	0.0
2021-10-01T23:16:11.000000	-1.7121	1.2511	0.6086	51.636	-21.842	16.671	-1.5459014707856444	1.4514566003235443	0.6086	48.57060789564112	-28.00438373983411	16.671	-1.5459014707856444	1.4514566003235443	0.8046	48.57060789564112	-28.00438373983411	16.671	-0.49944401027504154	0.652021884564141	-0.5704587124847951	-0.3030583973269556	0.42040414481793037	0.8552286026727133	3.4022	22.02	0.0	0.0	0.0
2021-10-01T23:16:11.000000	-1.7419	1.2636	0.5989	50.84	-21.264	16.667	-1.5739452943865961	1.4675138092291642	0.5989	47.85142836129023	-27.333205077054334	16.667	-1.5739452943865961	1.4675138092291642	0.7948999999999999	47.85142836129023	-27.333205077054334	16.667	-0.49944401027504154	0.652021884564141	-0.5704587124847951	-0.3030583973269556	0.42040414481793037	0.8552286026727133	3.4022	22.02	0.0	0.0	0.0
2021-10-01T23:16:11.000000	-1.7717	1.276	0.58906	50.06	-20.706	16.661	-1.6020013710044656	1.483471771655872	0.58906	47.1456776601816	-26.683836192763845	16.661	-1.6020013710044656	1.483471771655872	0.7850600000000001	47.1456776601816	-26.683836192763845	16.661	-0.49944401027504154	0.652021884564141	-0.5704587124847951	-0.3030583973269556	0.42040414481793037	0.8552286026727133	3.4022	22.02	0.0	0.0	0.0
2021-10-01T23:16:11.000000	-1.8016	1.2883	0.57906	49.296	-20.169	16.653	-1.6301689471181655	1.4993427406205866	0.57906	46.45323326214603	-26.05726955175177	16.653	-1.6301689471181655	1.4993427406205866	0.7750600000000001	46.45323326214603	-26.05726955175177	16.653	-0.49944401027504154	0.652021884564141	-0.5704587124847951	-0.3030583973269556	0.42040414481793037	0.8552286026727133	3.4022	22.02	0.0	0.0	0.0
2021-10-01T23:16:11.000000	-1.8314	1.3004	0.56891	48.544	-19.649	16.642	-1.6582617827867898	1.5150029636105589	0.56891	45.77061542870377	-25.4490451741849	16.642	-1.6582617827867898	1.5150029636105589	0.76491	45.77061542870377	-25.4490451741849	16.642	-0.49944401027504154	0.652021884564141	-0.5704587124847951	-0.3030583973269556	0.42040414481793037	0.8552286026727133	3.4022	22.02	0.0	0.0	0.0
2021-10-01T23:16:11.000000	-1.8612	1.3124	0.55862	47.805	-19.147	16.627	-1.6863668714723326	1.5305639401216198	0.55862	45.09869409447478	-24.86027805502153	16.627	-1.6863668714723326	1.5305639401216198	0.7546200000000001	45.09869409447478	-24.86027805502153	16.627	-0.49944401027504154	0.652021884564141	-0.5704587124847951	-0.3030583973269556	0.42040414481793037	0.8552286026727133	3.4022	22.02	0.0	0.0	0.0
2021-10-01T23:16:11.000000	-1.891	1.3243	0.54817	47.077	-18.66	16.609	-1.7144842131747937	1.5460256701537685	0.54817	44.43585192038835	-24.28774573955595	16.609	-1.7144842131747937	1.5460256701537685	0.74417	44.43585192038835	-24.28774573955595	16.609	-0.49944401027504154	0.652021884564141	-0.5704587124847951	-0.3030583973269556	0.42040414481793037	0.8552286026727133	3.4022	22.02	0.0	0.0	0.0
2021-10-01T23:16:11.000000	-1.9208	1.336	0.53758	46.358	-18.188	16.586	-1.7426260609110908	1.5612889072280935	0.53758	43.78010397686626	-23.731203167449788	16.586	-1.7426260609110908	1.5612889072280935	0.7335799999999999	43.78010397686626	-23.731203167449788	16.586	-0.49944401027504154	0.652021884564141	-0.5704587124847951	-0.3030583973269556	0.42040414481793037	0.8552286026727133	3.4022	22.02	0.0	0.0	0.0
2021-10-01T23:16:11.000000	-1.9506	1.3477	0.52685	45.648	-17.729	16.558	-1.7707679086473882	1.5765521443024184	0.52685	43.13169532424686	-23.188665409124813	16.558	-1.7707679086473882	1.5765521443024184	0.72285	43.13169532424686	-23.188665409124813	16.558	-0.49944401027504154	0.652021884564141	-0.5704587124847951	-0.3030583973269556	0.42040414481793037	0.8552286026727133	3.4022	22.02	0.0	0.0	0.0
2021-10-01T23:16:11.000000	-1.9804	1.3592	0.51596	44.947	-17.283	16.525	-1.7989342624175224	1.59161688841892	0.51596	42.490625962530146	-22.66013246458102	16.525	-1.7989342624175224	1.59161688841892	0.7119599999999999	42.490625962530146	-22.66013246458102	16.525	-0.49944401027504154	0.652021884564141	-0.5704587124847951	-0.3030583973269556	0.42040414481793037	0.8552286026727133	3.4022	22.02	0.0	0.0	0.0
2021-10-01T23:16:11.000000	-2.0102	1.3706	0.50494	44.252	-16.848	16.486	-1.8271128692045746	1.6065823860565094	0.50494	41.854163557687144	-22.143251813732626	16.486	-1.8271128692045746	1.6065823860565094	0.7009400000000001	41.854163557687144	-22.143251813732626	16.486	-0.49944401027504154	0.652021884564141	-0.5704587124847951	-0.3030583973269556	0.42040414481793037	0.8552286026727133	3.4022	22.02	0.0	0.0	0.0
2021-10-01T23:16:11.000000	-2.04	1.3819	0.49377	43.564	-16.425	16.442	-1.8553037290085448	1.621448637215187	0.49377	41.22317804433778	-21.63913845153793	16.442	-1.8553037290085448	1.621448637215187	0.68977	41.22317804433778	-21.63913845153793	16.442	-0.49944401027504154	0.652021884564141	-0.5704587124847951	-0.3030583973269556	0.42040414481793037	0.8552286026727133	3.4022	22.02	0.0	0.0	0.0
2021-10-01T23:16:11.000000	-2.0698	1.393	0.48246	42.881	-16.011	16.39	-1.8835190948463514	1.636116395416041	0.48246	40.596052083411365	-21.144569923291215	16.39	-1.8835190948463514	1.636116395416041	0.6784600000000001	40.596052083411365	-21.144569923291215	16.39	-0.49944401027504154	0.652021884564141	-0.5704587124847951	-0.3030583973269556	0.42040414481793037	0.8552286026727133	3.4022	22.02	0.0	0.0	0.0
2021-10-01T23:16:11.000000	-2.0995	1.4041	0.47101	42.202	-15.608	16.333	-1.9116352142052468	1.6507719005999766	0.47101	39.97154814978042	-20.661408628401535	16.333	-1.9116352142052468	1.6507719005999766	0.66701	39.97154814978042	-20.661408628401535	16.333	-0.49944401027504154	0.652021884564141	-0.5704587124847951	-0.3030583973269556	0.42040414481793037	0.8552286026727133	3.4022	22.02	0.0	0.0	0.0
2021-10-01T23:16:11.000000	-2.1293	1.415	0.45943	41.528	-15.213	16.268	-1.9398750860768905	1.665241165843007	0.45943	39.3510262987416	-20.18679970267071	16.268	-1.9398750860768905	1.665241165843007	0.65543	39.3510262987416	-20.18679970267071	16.268	-0.49944401027504154	0.652021884564141	-0.5704587124847951	-0.3030583973269556	0.42040414481793037	0.8552286026727133	3.4022	22.02	0.0	0.0	0.0
2021-10-01T23:16:11.000000	-2.159	1.4259	0.44771	40.857	-14.827	16.195	-1.9680157114696215	1.679698178069119	0.44771	38.7323790705475	-19.721490550549508	16.195	-1.9680157114696215	1.679698178069119	0.64371	38.7323790705475	-19.721490550549508	16.195	-0.49944401027504154	0.652021884564141	-0.5704587124847951	-0.3030583973269556	0.42040414481793037	0.8552286026727133	3.4022	22.02	0.0	0.0	0.0
2021-10-01T23:16:11.000000	-2.1887	1.4366	0.43586	40.188	-14.449	16.116	-1.99618084289619	1.6939566973374072	0.43586	38.114736530578185	-19.264366177079616	16.116	-1.99618084289619	1.6939566973374072	0.6318600000000001	38.114736530578185	-19.264366177079616	16.116	-0.49944401027504154	0.652021884564141	-0.5704587124847951	-0.3030583973269556	0.42040414481793037	0.8552286026727133	3.4022	22.02	0.0	0.0	0.0
2021-10-01T23:16:11.000000	-2.2184	1.4473	0.42388	39.52	-14.079	16.028	-2.024345974322758	1.7082152166056956	0.42388	37.49710621404452	-18.815304052091854	16.028	-2.024345974322758	1.7082152166056956	0.61988	37.49710621404452	-18.815304052091854	16.028	-0.49944401027504154	0.652021884564141	-0.5704587124847951	-0.3030583973269556	0.42040414481793037	0.8552286026727133	3.4022	22.02	0.0	0.0	0.0
2021-10-01T23:16:11.000000	-2.2481	1.4578	0.41177	38.854	-13.715	15.933	-2.0525356117831626	1.72227524291616	0.41177	36.88072564607399	-18.37244177617717	15.933	-2.0525356117831626	1.72227524291616	0.60777	36.88072564607399	-18.37244177617717	15.933	-0.49944401027504154	0.652021884564141	-0.5704587124847951	-0.3030583973269556	0.42040414481793037	0.8552286026727133	3.4022	22.02	0.0	0.0	0.0
2021-10-01T23:16:11.000000	-2.2778	1.4682	0.39954	38.186	-13.358	15.83	-2.0807375022604853	1.7362360227477127	0.39954	36.26150243734095	-17.936281693447945	15.83	-2.0807375022604853	1.7362360227477127	0.59554	36.26150243734095	-17.936281693447945	15.83	-0.49944401027504154	0.652021884564141	-0.5704587124847951	-0.3030583973269556	0.42040414481793037	0.8552286026727133	3.4022	22.02	0.0	0.0	0.0
2021-10-01T23:16:11.000000	-2.3075	1.4785	0.38718	37.518	-13.007	15.719	-2.108951645754727	1.7500975561003536	0.38718	35.64154404759282	-17.506076399453434	15.719	-2.108951645754727	1.7500975561003536	0.58318	35.64154404759282	-17.506076399453434	15.719	-0.49944401027504154	0.652021884564141	-0.5704587124847951	-0.3030583973269556	0.42040414481793037	0.8552286026727133	3.4022	22.02	0.0	0.0	0.0
2021-10-01T23:16:11.000000	-2.3371	1.4888	0.37469	36.846	-12.662	15.601	-2.1370665427700555	1.7639468364360762	0.37469	35.01688061767312	-17.08133577351691	15.601	-2.1370665427700555	1.7639468364360762	0.57069	35.01688061767312	-17.08133577351691	15.601	-0.49944401027504154	0.652021884564141	-0.5704587124847951	-0.3030583973269556	0.42040414481793037	0.8552286026727133	3.4022	22.02	0.0	0.0	0.0
2021-10-01T23:16:11.000000	-2.3667	1.4989	0.36208	36.171	-12.321	15.475	-2.165205945819221	1.7775976238139748	0.36208	34.38874967270933	-16.660197416229305	15.475	-2.165205945819221	1.7775976238139748	0.55808	34.38874967270933	-16.660197416229305	15.475	-0.49944401027504154	0.652021884564141	-0.5704587124847951	-0.3030583973269556	0.42040414481793037	0.8552286026727133	3.4022	22.02	0.0	0.0	0.0
2021-10-01T23:16:11.000000	-2.3963	1.5089	0.34936	35.489	-11.985	15.341	-2.1933576018853054	1.791149164712962	0.34936	33.7530588233758	-16.24316367170302	15.341	-2.1933576018853054	1.791149164712962	0.5453600000000001	33.7530588233758	-16.24316367170302	15.341	-0.49944401027504154	0.652021884564141	-0.5704587124847951	-0.3030583973269556	0.42040414481793037	0.8552286026727133	3.4022	22.02	0.0	0.0	0.0
2021-10-01T23:16:11.000000	-2.4259	1.5189	0.3365	34.799	-11.652	15.201	-2.221509257951389	1.804700705611949	0.3365	33.109060665221776	-15.82812708019063	15.201	-2.221509257951389	1.804700705611949	0.5325	33.109060665221776	-15.82812708019063	15.201	-0.49944401027504154	0.652021884564141	-0.5704587124847951	-0.3030583973269556	0.42040414481793037	0.8552286026727133	3.4022	22.02	0.0	0.0	0.0
2021-10-01T23:16:11.000000	-2.4555	1.5287	0.32352	34.099	-11.322	15.054	-2.2496854200513092	1.8180537535531125	0.32352	32.454770268669016	-15.414842581353767	15.054	-2.2496854200513092	1.8180537535531125	0.51952	32.454770268669016	-15.414842581353767	15.054	-0.49944401027504154	0.652021884564141	-0.5704587124847951	-0.3030583973269556	0.42040414481793037	0.8552286026727133	3.4022	22.02	0.0	0.0	0.0
2021-10-01T23:16:11.000000	-2.485	1.5385	0.31042	33.384	-10.994	14.9	-2.277762335672318	1.8313945484773577	0.31042	31.785347839941117	-15.001705059557409	14.9	-2.277762335672318	1.8313945484773577	0.50642	31.785347839941117	-15.001705059557409	14.9	-0.49944401027504154	0.652021884564141	-0.5704587124847951	-0.3030583973269556	0.42040414481793037	0.8552286026727133	3.4022	22.02	0.0	0.0	0.0
2021-10-01T23:16:11.000000	-2.5145	1.5482	0.29718	32.653	-10.667	14.741	-2.305851504310245	1.844636096922691	0.29718	31.099923444418135	-14.587599519843248	14.741	-2.305851504310245	1.844636096922691	0.49318	31.099923444418135	-14.587599519843248	14.741	-0.49944401027504154	0.652021884564141	-0.5704587124847951	-0.3030583973269556	0.42040414481793037	0.8552286026727133	3.4022	22.02	0.0	0.0	0.0
2021-10-01T23:16:11.000000	-2.5439	1.5578	0.2838	31.9	-10.34	14.576	-2.333853679486178	1.857766145872194	0.2838	30.39266482353455	-14.170798316407073	14.576	-2.333853679486178	1.857766145872194	0.4798	30.39266482353455	-14.170798316407073	14.576	-0.49944401027504154	0.652021884564141	-0.5704587124847951	-0.3030583973269556	0.42040414481793037	0.8552286026727133	3.4022	22.02	0.0	0.0	0.0
2021-10-01T23:16:11.000000	-2.5734	1.5673	0.27026	31.12	-10.011	14.406	-2.361967354157942	1.8708092013597033	0.27026	29.658854713683127	-13.74870386882473	14.406	-2.361967354157942	1.8708092013597033	0.46626	29.658854713683127	-13.74870386882473	14.406	-0.49944401027504154	0.652021884564141	-0.5704587124847951	-0.3030583973269556	0.42040414481793037	0.8552286026727133	3.4022	22.02	0.0	0.0	0.0
2021-10-01T23:16:11.000000	-2.6027	1.5767	0.25657	30.307	-9.6781	14.232	-2.3898947888887996	1.8837285043344647	0.25657	28.8927711334506	-13.318695312981808	14.232	-2.3898947888887996	1.8837285043344647	0.45257000000000003	28.8927711334506	-13.318695312981808	14.232	-0.49944401027504154	0.652021884564141	-0.5704587124847951	-0.3030583973269556	0.42040414481793037	0.8552286026727133	3.4022	22.02	0.0	0.0	0.0
2021-10-01T23:16:11.000000	-2.6321	1.586	0.24269	29.452	-9.3395	14.054	-2.417933723115487	1.8965608138472323	0.24269	28.085702454039442	-12.877883440735241	14.054	-2.417933723115487	1.8965608138472323	0.43869	28.085702454039442	-12.877883440735241	14.054	-0.49944401027504154	0.652021884564141	-0.5704587124847951	-0.3030583973269556	0.42040414481793037	0.8552286026727133	3.4022	22.02	0.0	0.0	0.0
2021-10-01T23:16:11.000000	-2.6613	1.5953	0.22861	28.547	-8.9925	13.872	-2.445774164384352	1.9093686173261633	0.22861	27.230039788593484	-12.422608355800957	13.872	-2.445774164384352	1.9093686173261633	0.42461000000000004	27.230039788593484	-12.422608355800957	13.872	-0.49944401027504154	0.652021884564141	-0.5704587124847951	-0.3030583973269556	0.42040414481793037	0.8552286026727133	3.4022	22.02	0.0	0.0	0.0
2021-10-01T23:16:11.000000	-2.6905	1.6044	0.2143	27.58	-8.6337	13.687	-2.473639111687053	1.9219779278472706	0.2143	26.314290162218526	-11.948025315865756	13.687	-2.473639111687053	1.9219779278472706	0.4103	26.314290162218526	-11.948025315865756	13.687	-0.49944401027504154	0.652021884564141	-0.5704587124847951	-0.3030583973269556	0.42040414481793037	0.8552286026727133	3.4022	22.02	0.0	0.0	0.0
2021-10-01T23:16:11.000000	-2.7195	1.6135	0.19971	26.534	-8.2589	13.5	-2.5013055660319297	1.9345627323345413	0.19971	25.32209630021013	-11.447882955939248	13.5	-2.5013055660319297	1.9345627323345413	0.39571	25.32209630021013	-11.447882955939248	13.5	-0.49944401027504154	0.652021884564141	-0.5704587124847951	-0.3030583973269556	0.42040414481793037	0.8552286026727133	3.4022	22.02	0.0	0.0	0.0
2021-10-01T23:16:11.000000	-2.7484	1.6225	0.18478	25.391	-7.8626	13.311	-2.5288850269148133	1.9470360373259823	0.18478	24.236267752294655	-10.914517176635986	13.311	-2.5288850269148133	1.9470360373259823	0.38078	24.236267752294655	-10.914517176635986	13.311	-0.49944401027504154	0.652021884564141	-0.5704587124847951	-0.3030583973269556	0.42040414481793037	0.8552286026727133	3.4022	22.02	0.0	0.0	0.0
2021-10-01T23:16:11.000000	-2.7772	1.6313	0.16945	24.125	-7.4375	13.121	-2.5563897473526214	1.959298596342681	0.16945	23.031894904190057	-10.337497200596665	13.121	-2.5563897473526214	1.959298596342681	0.36545	23.031894904190057	-10.337497200596665	13.121	-0.49944401027504154	0.652021884564141	-0.5704587124847951	-0.3030583973269556	0.42040414481793037	0.8552286026727133	3.4022	22.02	0.0	0.0	0.0
2021-10-01T23:16:11.000000	-2.8056	1.6401	0.15361	22.702	-6.9735	12.93	-2.5834974818747822	1.9715121432917067	0.15361	21.67647150777505	-9.702633107698981	12.93	-2.5834974818747822	1.9715121432917067	0.34961	21.67647150777505	-9.702633107698981	12.93	-0.49944401027504154	0.652021884564141	-0.5704587124847951	-0.3030583973269556	0.42040414481793037	0.8552286026727133	3.4022	22.02	0.0	0.0	0.0
2021-10-01T23:16:11.000000	-2.8338	1.6487	0.13712	21.076	-6.4566	12.74	-2.6104312294729555	1.9835026912490727	0.13712	20.12605960511873	-8.990394003112883	12.74	-2.6104312294729555	1.9835026912490727	0.33311999999999997	20.12605960511873	-8.990394003112883	12.74	-0.49944401027504154	0.652021884564141	-0.5704587124847951	-0.3030583973269556	0.42040414481793037	0.8552286026727133	3.4022	22.02	0.0	0.0	0.0
2021-10-01T23:16:11.000000	-2.8615	1.6572	0.11975	19.178	-5.8662	12.551	-2.636880997693488	1.995332727642935	0.11975	18.31470324725708	-8.171880530508934	12.551	-2.636880997693488	1.995332727642935	0.31575	18.31470324725708	-8.171880530508934	12.551	-0.49944401027504154	0.652021884564141	-0.5704587124847951	-0.3030583973269556	0.42040414481793037	0.8552286026727133	3.4022	22.02	0.0	0.0	0.0
2021-10-01T23:16:11.000000	-2.8884	1.6654	0.10117	16.909	-5.1708	12.366	-2.66257355313348	2.0067670004647162	0.10117	16.148008120396607	-7.2036995622808355	12.366	-2.66257355313348	2.0067670004647162	0.29717	16.148008120396607	-7.2036995622808355	12.366	-0.49944401027504154	0.652021884564141	-0.5704587124847951	-0.3030583973269556	0.42040414481793037	0.8552286026727133	3.4022	22.02	0.0	0.0	0.0
2021-10-01T23:16:11.000000	-2.9057	1.6707	0.08785	15.116	-4.6252	12.247	-2.679093784088564	2.0141468357739014	0.08785	14.43537121381303	-6.442514179993561	12.247	-2.679093784088564	2.0141468357739014	0.28385	14.43537121381303	-6.442514179993561	12.247	-0.49944401027504154	0.652021884564141	-0.5704587124847951	-0.3030583973269556	0.42040414481793037	0.8552286026727133	3.4022	22.02	0.0	0.0	0.0
2021-10-01T23:16:11.000000	-2.9223	1.6758	0.073506	13.02	-3.9887	12.132	-2.694943795725101	2.0212424070068353	0.073506	12.433155468505221	-5.553987107113114	12.132	-2.694943795725101	2.0212424070068353	0.269506	12.433155468505221	-5.553987107113114	12.132	-0.49944401027504154	0.652021884564141	-0.5704587124847951	-0.3030583973269556	0.42040414481793037	0.8552286026727133	3.4022	22.02	0.0	0.0	0.0
2021-10-01T23:16:11.000000	-2.9327	1.679	0.063198	11.408	-3.4988	12.06	-2.70487333299055	2.0256926080915125	0.063198	10.893329758328633	-4.870259974201771	12.06	-2.70487333299055	2.0256926080915125	0.25919800000000004	10.893329758328633	-4.870259974201771	12.06	-0.49944401027504154	0.652021884564141	-0.5704587124847951	-0.3030583973269556	0.42040414481793037	0.8552286026727133	3.4022	22.02	0.0	0.0	0.0
2021-10-01T23:16:11.000000	-2.9393	1.681	0.055912	10.216	-3.136	12.015	-2.711178540260367	2.028486236786354	0.055912	9.754765675078737	-4.364137787044039	12.015	-2.711178540260367	2.028486236786354	0.251912	9.754765675078737	-4.364137787044039	12.015	-0.49944401027504154	0.652021884564141	-0.5704587124847951	-0.3030583973269556	0.42040414481793037	0.8552286026727133	3.4022	22.02	0.0	0.0	1.0
2021-10-01T23:16:11.000000	-2.9574	1.6866	0.028153	5.3275	-1.6404	11.889	-2.7284559839959908	2.0362618356676205	0.028153	5.086357674502077	-2.280818716389758	11.889	-2.7284559839959908	2.0362618356676205	0.22415300000000002	5.086357674502077	-2.280818716389758	11.889	-0.49944401027504154	0.652021884564141	-0.5704587124847951	-0.3030583973269556	0.42040414481793037	0.8552286026727133	3.4022	22.02	0.0	0.0	-0.78582
2021-10-01T23:16:11.000000	-2.9636	1.6885	-0.0045846	-0.87838	0.27081	11.846	-2.734376458367079	2.0389072058158773	-0.0045846	-0.838578826349635	0.3763974395477056	11.846	-2.734376458367079	2.0389072058158773	0.1914154	-0.838578826349635	0.3763974395477056	11.846	-0.49944401027504154	0.652021884564141	-0.5704587124847951	-0.3030583973269556	0.42040414481793037	0.8552286026727133	3.4022	22.02	0.0	0.0	0.0
2021-10-01T23:16:11.000000	-2.9533	1.6853	-0.036245	-6.8032	2.0931	11.918	-2.724546167580542	2.0344692577481185	-0.036245	-6.495468556215396	2.910925297086319	11.918	-2.724546167580542	2.0344692577481185	0.159755	-6.495468556215396	2.910925297086319	11.918	-0.49944401027504154	0.652021884564141	-0.5704587124847951	-0.3030583973269556	0.42040414481793037	0.8552286026727133	3.4022	22.02	0.0	0.0	0.0
2021-10-01T23:16:11.000000	-2.9333	1.6792	-0.062611	-11.313	3.4701	12.056	-2.7054443058301842	2.025964619150846	-0.062611	-10.80256221921791	4.830135868681732	12.056	-2.7054443058301842	2.025964619150846	0.133389	-10.80256221921791	4.830135868681732	12.056	-0.49944401027504154	0.652021884564141	-0.5704587124847951	-0.3030583973269556	0.42040414481793037	0.8552286026727133	3.4022	22.02	0.0	0.0	0.0
2021-10-01T23:16:11.000000	-2.9092	1.6718	-0.085027	-14.717	4.504	12.223	-2.6824326276643777	2.01566740263407	-0.085027	-14.05422841945965	6.273337910048579	12.223	-2.6824326276643777	2.01566740263407	0.110973	-14.05422841945965	6.273337910048579	12.223	-0.49944401027504154	0.652021884564141	-0.5704587124847951	-0.3030583973269556	0.42040414481793037	0.8552286026727133	3.4022	22.02	0.0	0.0	0.0
2021-10-01T23:16:11.000000	-2.8831	1.6638	-0.10496	-17.394	5.3187	12.403	-2.657509538021844	2.004529646905459	-0.10496	-16.61123133109701	7.409912236644974	12.403	-2.657509538021844	2.004529646905459	0.09104000000000001	-16.61123133109701	7.409912236644974	12.403	-0.49944401027504154	0.652021884564141	-0.5704587124847951	-0.3030583973269556	0.42040414481793037	0.8552286026727133	3.4022	22.02	0.0	0.0	0.0
2021-10-01T23:16:11.000000	-2.856	1.6555	-0.12327	-19.579	5.9901	12.589	-2.631630742640946	1.9929716215709299	-0.12327	-18.697500139731904	8.343981515722898	12.589	-2.631630742640946	1.9929716215709299	0.07273	-18.697500139731904	8.343981515722898	12.589	-0.49944401027504154	0.652021884564141	-0.5704587124847951	-0.3030583973269556	0.42040414481793037	0.8552286026727133	3.4022	22.02	0.0	0.0	0.0
2021-10-01T23:16:11.000000	-2.8282	1.647	-0.14044	-21.416	6.564	12.778	-2.605081727941502	1.981129332160149	-0.14044	-20.450337893248836	9.13864497898626	12.778	-2.605081727941502	1.981129332160149	0.05556	-20.450337893248836	9.13864497898626	12.778	-0.49944401027504154	0.652021884564141	-0.5704587124847951	-0.3030583973269556	0.42040414481793037	0.8552286026727133	3.4022	22.02	0.0	0.0	0.0
2021-10-01T23:16:11.000000	-2.8	1.6384	-0.15679	-22.998	7.069	12.968	-2.5781479803433283	1.9691387842027837	-0.15679	-21.95853945419721	9.833682425137818	12.968	-2.5781479803433283	1.9691387842027837	0.039209999999999995	-21.95853945419721	9.833682425137818	12.968	-0.49944401027504154	0.652021884564141	-0.5704587124847951	-0.3030583973269556	0.42040414481793037	0.8552286026727133	3.4022	22.02	0.0	0.0	0.0
2021-10-01T23:16:11.000000	-2.7715	1.6296	-0.17252	-24.387	7.5243	13.159	-2.550940999342256	1.9569129842368393	-0.17252	-23.281285060254078	10.455746048617966	13.159	-2.550940999342256	1.9569129842368393	0.02348	-23.281285060254078	10.455746048617966	13.159	-0.49944401027504154	0.652021884564141	-0.5704587124847951	-0.3030583973269556	0.42040414481793037	0.8552286026727133	3.4022	22.02	0.0	0.0	0.0
2021-10-01T23:16:11.000000	-2.7427	1.6207	-0.18776	-25.626	7.943	13.349	-2.523448531921366	1.9445511787412288	-0.18776	-24.459645552135242	11.023105935439	13.349	-2.523448531921366	1.9445511787412288	0.008239999999999997	-24.459645552135242	11.023105935439	13.349	-0.49944401027504154	0.652021884564141	-0.5704587124847951	-0.3030583973269556	0.42040414481793037	0.8552286026727133	3.4022	22.02	0.0	0.0	0.0
2021-10-01T23:16:11.000000	-2.7138	1.6117	-0.20262	-26.748	8.3346	13.538	-2.4958690710384825	1.932077873749788	-0.20262	-25.525208231274387	11.549233996680574	13.538	-2.4958690710384825	1.932077873749788	-0.006619999999999987	-25.525208231274387	11.549233996680574	13.538	-0.49944401027504154	0.652021884564141	-0.5704587124847951	-0.3030583973269556	0.42040414481793037	0.8552286026727133	3.4022	22.02	0.0	0.0	0.0
2021-10-01T23:16:11.000000	-2.6847	1.6026	-0.21715	-27.777	8.7058	13.724	-2.4681033702146937	1.9194808162455987	-0.21715	-26.500971300476827	12.043720470490156	13.724	-2.4681033702146937	1.9194808162455987	-0.021150000000000002	-26.500971300476827	12.043720470490156	13.724	-0.49944401027504154	0.652021884564141	-0.5704587124847951	-0.3030583973269556	0.42040414481793037	0.8552286026727133	3.4022	22.02	0.0	0.0	0.0
2021-10-01T23:16:11.000000	-2.6555	1.5934	-0.23142	-28.731	9.0619	13.908	-2.440250675928911	1.9067722592455796	-0.23142	-27.40414971605003	12.514030963295362	13.908	-2.440250675928911	1.9067722592455796	-0.03541999999999998	-27.40414971605003	12.514030963295362	13.908	-0.49944401027504154	0.652021884564141	-0.5704587124847951	-0.3030583973269556	0.42040414481793037	0.8552286026727133	3.4022	22.02	0.0	0.0	0.0
2021-10-01T23:16:11.000000	-2.6263	1.5842	-0.24545	-29.625	9.4071	14.089	-2.4123979816431285	1.8940637022455604	-0.24545	-28.24911582312021	12.966171779748226	14.089	-2.4123979816431285	1.8940637022455604	-0.049449999999999994	-28.24911582312021	12.966171779748226	14.089	-0.49944401027504154	0.652021884564141	-0.5704587124847951	-0.3030583973269556	0.42040414481793037	0.8552286026727133	3.4022	22.02	0.0	0.0	0.0
2021-10-01T23:16:11.000000	-2.5969	1.5748	-0.25929	-30.47	9.7443	14.267	-2.384371300433359	1.881132146253881	-0.25929	-29.046431396877043	13.4043688995982	14.267	-2.384371300433359	1.881132146253881	-0.06329000000000001	-29.046431396877043	13.4043688995982	14.267	-0.49944401027504154	0.652021884564141	-0.5704587124847951	-0.3030583973269556	0.42040414481793037	0.8552286026727133	3.4022	22.02	0.0	0.0	0.0
2021-10-01T23:16:11.000000	-2.5676	1.5654	-0.27295	-31.277	10.076	14.44	-2.356443865702501	1.8682128432791196	-0.27295	-29.806707224577874	13.832451316679087	14.44	-2.356443865702501	1.8682128432791196	-0.07695000000000002	-29.806707224577874	13.832451316679087	14.44	-0.49944401027504154	0.652021884564141	-0.5704587124847951	-0.3030583973269556	0.42040414481793037	0.8552286026727133	3.4022	22.02	0.0	0.0	0.0
2021-10-01T23:16:11.000000	-2.5381	1.5559	-0.28645	-32.051	10.405	14.609	-2.3283301910307372	1.8551697877916102	-0.28645	-30.534562545694587	14.253810583246333	14.609	-2.3283301910307372	1.8551697877916102	-0.09044999999999997	-30.534562545694587	14.253810583246333	14.609	-0.49944401027504154	0.652021884564141	-0.5704587124847951	-0.3030583973269556	0.42040414481793037	0.8552286026727133	3.4022	22.02	0.0	0.0	0.0
2021-10-01T23:16:11.000000	-2.5086	1.5463	-0.29981	-32.799	10.732	14.773	-2.3002287693758925	1.8420274858251888	-0.29981	-31.236858842632582	14.669999135836596	14.773	-2.3002287693758925	1.8420274858251888	-0.10381000000000001	-31.236858842632582	14.669999135836596	14.773	-0.49944401027504154	0.652021884564141	-0.5704587124847951	-0.3030583973269556	0.42040414481793037	0.8552286026727133	3.4022	22.02	0.0	0.0	0.0
2021-10-01T23:16:11.000000	-2.4791	1.5366	-0.31302	-33.527	11.059	14.931	-2.2721396007379653	1.8287859373798558	-0.31302	-31.91930584378821	15.08373708504321	14.931	-2.2721396007379653	1.8287859373798558	-0.11702000000000001	-31.91930584378821	15.08373708504321	14.931	-0.49944401027504154	0.652021884564141	-0.5704587124847951	-0.3030583973269556	0.42040414481793037	0.8552286026727133	3.4022	22.02	0.0	0.0	0.0
2021-10-01T23:16:11.000000	-2.4496	1.5268	-0.3261	-34.238	11.387	15.083	-2.2440626851169574	1.8154451424556106	-0.3261	-32.58475841335964	15.49638448616284	15.083	-2.2440626851169574	1.8154451424556106	-0.1301	-32.58475841335964	15.49638448616284	15.083	-0.49944401027504154	0.652021884564141	-0.5704587124847951	-0.3030583973269556	0.42040414481793037	0.8552286026727133	3.4022	22.02	0.0	0.0	0.0
2021-10-01T23:16:11.000000	-2.4201	1.5169	-0.33905	-34.936	11.718	15.229	-2.2159980225128666	1.8020051010524536	-0.33905	-33.23694135016497	15.910416389450454	15.229	-2.2159980225128666	1.8020051010524536	-0.14305	-33.23694135016497	15.910416389450454	15.229	-0.49944401027504154	0.652021884564141	-0.5704587124847951	-0.3030583973269556	0.42040414481793037	0.8552286026727133	3.4022	22.02	0.0	0.0	0.0
2021-10-01T23:16:11.000000	-2.3905	1.507	-0.35188	-35.625	12.051	15.368	-2.1878341134298642	1.7885528066323784	-0.35188	-33.87994704352988	16.325330450793665	15.368	-2.1878341134298642	1.7885528066323784	-0.15588000000000002	-33.87994704352988	16.325330450793665	15.368	-0.49944401027504154	0.652021884564141	-0.5704587124847951	-0.3030583973269556	0.42040414481793037	0.8552286026727133	3.4022	22.02	0.0	0.0	0.0
2021-10-01T23:16:11.000000	-2.3609	1.4969	-0.36459	-36.305	12.388	15.5	-2.1596947103806987	1.7749020192544793	-0.36459	-34.51353043311599	16.743111599770703	15.5	-2.1596947103806987	1.7749020192544793	-0.16859000000000002	-34.51353043311599	16.743111599770703	15.5	-0.49944401027504154	0.652021884564141	-0.5704587124847951	-0.3030583973269556	0.42040414481793037	0.8552286026727133	3.4022	22.02	0.0	0.0	0.0
2021-10-01T23:16:11.000000	-2.3312	1.4868	-0.37717	-36.98	12.73	15.625	-2.131456060852621	1.7612389788596623	-0.37717	-35.141538847910596	17.165242421847424	15.625	-2.131456060852621	1.7612389788596623	-0.18117	-35.141538847910596	17.165242421847424	15.625	-0.49944401027504154	0.652021884564141	-0.5704587124847951	-0.3030583973269556	0.42040414481793037	0.8552286026727133	3.4022	22.02	0.0	0.0	0.0
2021-10-01T23:16:11.000000	-2.3016	1.4765	-0.38963	-37.65	13.076	15.742	-2.103341163837292	1.7473896985239397	-0.38963	-35.764094818082874	17.590730452234705	15.742	-2.103341163837292	1.7473896985239397	-0.19362999999999997	-35.764094818082874	17.590730452234705	15.742	-0.49944401027504154	0.652021884564141	-0.5704587124847951	-0.3030583973269556	0.42040414481793037	0.8552286026727133	3.4022	22.02	0.0	0.0	0.0
2021-10-01T23:16:11.000000	-2.2719	1.4662	-0.40197	-38.318	13.428	15.851	-2.075127020343051	1.7335281651712988	-0.40197	-36.38393067766182	18.021928211018334	15.851	-2.075127020343051	1.7335281651712988	-0.20597	-36.38393067766182	18.021928211018334	15.851	-0.49944401027504154	0.652021884564141	-0.5704587124847951	-0.3030583973269556	0.42040414481793037	0.8552286026727133	3.4022	22.02	0.0	0.0	0.0
2021-10-01T23:16:11.000000	-2.2423	1.4557	-0.41418	-38.985	13.787	15.952	-2.0470366293615583	1.7194803918777526	-0.41418	-37.001916361267384	18.45995069315661	15.952	-2.0470366293615583	1.7194803918777526	-0.21817999999999999	-37.001916361267384	18.45995069315661	15.952	-0.49944401027504154	0.652021884564141	-0.5704587124847951	-0.3030583973269556	0.42040414481793037	0.8552286026727133	3.4022	22.02	0.0	0.0	0.0
2021-10-01T23:16:11.000000	-2.2126	1.4452	-0.42626	-39.652	14.152	16.046	-2.018846991901154	1.7054203655672882	-0.42626	-37.61916686385784	18.903927964029595	16.046	-2.018846991901154	1.7054203655672882	-0.23025999999999996	-37.61916686385784	18.903927964029595	16.046	-0.49944401027504154	0.652021884564141	-0.5704587124847951	-0.3030583973269556	0.42040414481793037	0.8552286026727133	3.4022	22.02	0.0	0.0	0.0
2021-10-01T23:16:11.000000	-2.1828	1.4345	-0.43822	-40.32	14.523	16.132	-1.9905826139956735	1.6911495932820817	-0.43822	-38.23667465022232	19.353982553806475	16.132	-1.9905826139956735	1.6911495932820817	-0.24222	-38.23667465022232	19.353982553806475	16.132	-0.49944401027504154	0.652021884564141	-0.5704587124847951	-0.3030583973269556	0.42040414481793037	0.8552286026727133	3.4022	22.02	0.0	0.0	0.0
2021-10-01T23:16:11.000000	-2.1531	1.4237	-0.45004	-40.989	14.903	16.21	-1.9624297355860236	1.6767918275348814	-0.45004	-38.85407212985328	19.813091856854605	16.21	-1.9624297355860236	1.6767918275348814	-0.25404	-38.85407212985328	19.813091856854605	16.21	-0.49944401027504154	0.652021884564141	-0.5704587124847951	-0.3030583973269556	0.42040414481793037	0.8552286026727133	3.4022	22.02	0.0	0.0	0.0
2021-10-01T23:16:11.000000	-2.1234	1.4129	-0.46173	-41.661	15.291	16.281	-1.9342768571763744	1.6624340617876814	-0.46173	-39.47346676249814	20.28050846872323	16.281	-1.9342768571763744	1.6624340617876814	-0.26572999999999997	-39.47346676249814	20.28050846872323	16.281	-0.49944401027504154	0.652021884564141	-0.5704587124847951	-0.3030583973269556	0.42040414481793037	0.8552286026727133	3.4022	22.02	0.0	0.0	0.0
2021-10-01T23:16:11.000000	-2.0936	1.4019	-0.47329	-42.336	15.687	16.345	-1.9060492383216492	1.647865550065739	-0.47329	-40.094858548156886	20.756232389412354	16.345	-1.9060492383216492	1.647865550065739	-0.27729	-40.094858548156886	20.756232389412354	16.345	-0.49944401027504154	0.652021884564141	-0.5704587124847951	-0.3030583973269556	0.42040414481793037	0.8552286026727133	3.4022	22.02	0.0	0.0	0.0
2021-10-01T23:16:11.000000	-2.0639	1.3908	-0.48471	-43.015	16.092	16.401	-1.8779331189627537	1.6332100448818037	-0.48471	-40.71911742144947	21.241378613880272	16.401	-1.8779331189627537	1.6332100448818037	-0.28870999999999997	-40.71911742144947	21.241378613880272	16.401	-0.49944401027504154	0.652021884564141	-0.5704587124847951	-0.3030583973269556	0.42040414481793037	0.8552286026727133	3.4022	22.02	0.0	0.0	0.0
2021-10-01T23:16:11.000000	-2.0341	1.3796	-0.49599	-43.699	16.508	16.451	-1.8497300061418653	1.6184430402020376	-0.49599	-41.34699078682663	21.738054601874406	16.451	-1.8497300061418653	1.6184430402020376	-0.29999	-41.34699078682663	21.738054601874406	16.451	-0.49944401027504154	0.652021884564141	-0.5704587124847951	-0.3030583973269556	0.42040414481793037	0.8552286026727133	3.4022	22.02	0.0	0.0	0.0
2021-10-01T23:16:11.000000	-2.0043	1.3683	-0.50713	-44.389	16.933	16.494	-1.821539146337895	1.60357678904336	-0.50713	-41.97971616941587	22.244397953985704	16.494	-1.821539146337895	1.60357678904336	-0.31112999999999996	-41.97971616941587	22.244397953985704	16.494	-0.49944401027504154	0.652021884564141	-0.5704587124847951	-0.3030583973269556	0.42040414481793037	0.8552286026727133	3.4022	22.02	0.0	0.0	0.0
2021-10-01T23:16:11.000000	-1.9745	1.3569	-0.51813	-45.085	17.37	16.532	-1.7933605395508425	1.5886112914057704	-0.51813	-42.61692597870963	22.763386064581518	16.532	-1.7933605395508425	1.5886112914057704	-0.32212999999999997	-42.61692597870963	22.763386064581518	16.532	-0.49944401027504154	0.652021884564141	-0.5704587124847951	-0.3030583973269556	0.42040414481793037	0.8552286026727133	3.4022	22.02	0.0	0.0	0.0
2021-10-01T23:16:11.000000	-1.9447	1.3454	-0.52898	-45.788	17.819	16.564	-1.765194185780709	1.5735465472892691	-0.52898	-43.259612679497025	23.29514146383103	16.564	-1.765194185780709	1.5735465472892691	-0.33298	-43.259612679497025	23.29514146383103	16.564	-0.49944401027504154	0.652021884564141	-0.5704587124847951	-0.3030583973269556	0.42040414481793037	0.8552286026727133	3.4022	22.02	0.0	0.0	0.0
2021-10-01T23:16:11.000000	-1.9149	1.3337	-0.53969	-46.499	18.28	16.591	-1.7370523380444114	1.5582833102149443	-0.53969	-43.90876873656719	23.839786681903426	16.591	-1.7370523380444114	1.5582833102149443	-0.34369	-43.90876873656719	23.839786681903426	16.591	-0.49944401027504154	0.652021884564141	-0.5704587124847951	-0.3030583973269556	0.42040414481793037	0.8552286026727133	3.4022	22.02	0.0	0.0	0.0
2021-10-01T23:16:11.000000	-1.8851	1.3219	-0.55025	-47.22	18.755	16.613	-1.708922743325032	1.5429208266617074	-0.55025	-44.56613401915997	24.399551708715308	16.613	-1.708922743325032	1.5429208266617074	-0.35425	-44.56613401915997	24.399551708715308	16.613	-0.49944401027504154	0.652021884564141	-0.5704587124847951	-0.3030583973269556	0.42040414481793037	0.8552286026727133	3.4022	22.02	0.0	0.0	0.0
2021-10-01T23:16:11.000000	-1.8553	1.31	-0.56067	-47.95	19.245	16.631	-1.680805401622571	1.5274590966295585	-0.56067	-45.230593532317094	24.97530647888661	16.631	-1.680805401622571	1.5274590966295585	-0.36467	-45.230593532317094	24.97530647888661	16.631	-0.49944401027504154	0.652021884564141	-0.5704587124847951	-0.3030583973269556	0.42040414481793037	0.8552286026727133	3.4022	22.02	0.0	0.0	0.0
2021-10-01T23:16:11.000000	-1.8255	1.298	-0.57093	-48.692	19.751	16.644	-1.6527003129370283	1.5118981201184978	-0.57093	-45.905002140236704	25.568411047713997	16.644	-1.6527003129370283	1.5118981201184978	-0.37493000000000004	-45.905002140236704	25.568411047713997	16.644	-0.49944401027504154	0.652021884564141	-0.5704587124847951	-0.3030583973269556	0.42040414481793037	0.8552286026727133	3.4022	22.02	0.0	0.0	0.0
2021-10-01T23:16:11.000000	-1.7957	1.2858	-0.58105	-49.446	20.274	16.655	-1.6246197302853225	1.4961386506496137	-0.58105	-46.589237312749646	26.17985787998659	16.655	-1.6246197302853225	1.4961386506496137	-0.38504999999999995	-46.589237312749646	26.17985787998659	16.655	-0.49944401027504154	0.652021884564141	-0.5704587124847951	-0.3030583973269556	0.42040414481793037	0.8552286026727133	3.4022	22.02	0.0	0.0	0.0
2021-10-01T23:16:11.000000	-1.7658	1.2736	-0.59102	-50.213	20.815	16.662	-1.5964399011547044	1.480366928163811	-0.59102	-47.28416898447584	26.81076197066269	16.662	-1.5964399011547044	1.480366928163811	-0.39502	-47.28416898447584	26.81076197066269	16.662	-0.49944401027504154	0.652021884564141	-0.5704587124847951	-0.3030583973269556	0.42040414481793037	0.8552286026727133	3.4022	22.02	0.0	0.0	0.0
2021-10-01T23:16:11.000000	-1.736	1.2611	-0.60083	-50.996	21.376	16.668	-1.5683960775537527	1.4643097192581913	-0.60083	-47.99252948944429	27.463475839828078	16.668	-1.5683960775537527	1.4643097192581913	-0.40482999999999997	-47.99252948944429	27.463475839828078	16.668	-0.49944401027504154	0.652021884564141	-0.5704587124847951	-0.3030583973269556	0.42040414481793037	0.8552286026727133	3.4022	22.02	0.0	0.0	0.0
2021-10-01T23:16:11.000000	-1.7062	1.2486	-0.6105	-51.796	21.959	16.671	-1.5403522539528014	1.448252510352571	-0.6105	-48.71506623210573	28.140106947230176	16.671	-1.5403522539528014	1.448252510352571	-0.41450000000000004	-48.71506623210573	28.140106947230176	16.671	-0.49944401027504154	0.652021884564141	-0.5704587124847951	-0.3030583973269556	0.42040414481793037	0.8552286026727133	3.4022	22.02	0.0	0.0	0.0
2021-10-01T23:16:11.000000	-1.6765	1.2359	-0.62001	-52.614	22.566	16.673	-1.5124321828645984	1.432009061506046	-0.62001	-49.45252661691092	28.842762752616405	16.673	-1.5124321828645984	1.432009061506046	-0.42400999999999994	-49.45252661691092	28.842762752616405	16.673	-0.49944401027504154	0.652021884564141	-0.5704587124847951	-0.3030583973269556	0.42040414481793037	0.8552286026727133	3.4022	22.02	0.0	0.0	0.0
2021-10-01T23:16:11.000000	-1.6467	1.223	-0.62937	-53.452	23.199	16.674	-1.4844373713313197	1.4155548666847784	-0.62937	-50.206650513099746	29.57367324590337	16.674	-1.4844373713313197	1.4155548666847784	-0.43337	-50.206650513099746	29.57367324590337	16.674	-0.49944401027504154	0.652021884564141	-0.5704587124847951	-0.3030583973269556	0.42040414481793037	0.8552286026727133	3.4022	22.02	0.0	0.0	0.0
2021-10-01T23:16:11.000000	-1.6169	1.21	-0.63858	-54.314	23.859	16.675	-1.4564548128149597	1.3990014253845993	-0.63858	-50.981285249659486	30.33432101255691	16.675	-1.4564548128149597	1.3990014253845993	-0.44258000000000003	-50.981285249659486	30.33432101255691	16.675	-0.49944401027504154	0.652021884564141	-0.5704587124847951	-0.3030583973269556	0.42040414481793037	0.8552286026727133	3.4022	22.02	0.0	0.0	0.0
2021-10-01T23:16:11.000000	-1.5872	1.1969	-0.64764	-55.201	24.551	16.676	-1.4285837537944295	1.3823609906224266	-0.64764	-51.77681064053335	31.129790906691802	16.676	-1.4285837537944295	1.3823609906224266	-0.45164	-51.77681064053335	31.129790906691802	16.676	-0.49944401027504154	0.652021884564141	-0.5704587124847951	-0.3030583973269556	0.42040414481793037	0.8552286026727133	3.4022	22.02	0.0	0.0	0.0
2021-10-01T23:16:11.000000	-1.5575	1.1836	-0.65654	-56.116	25.276	16.678	-1.4007372008077361	1.3655220629024298	-0.65654	-52.59608154991951	31.961442983604723	16.678	-1.4007372008077361	1.3655220629024298	-0.46054	-52.59608154991951	31.961442983604723	16.678	-0.49944401027504154	0.652021884564141	-0.5704587124847951	-0.3030583973269556	0.42040414481793037	0.8552286026727133	3.4022	22.02	0.0	0.0	0.0
2021-10-01T23:16:11.000000	-1.5278	1.1701	-0.66529	-57.064	26.038	16.68	-1.372915153854879	1.3484846422246097	-0.66529	-53.44357018108684	32.83385975329806	16.68	-1.372915153854879	1.3484846422246097	-0.46929000000000004	-53.44357018108684	32.83385975329806	16.68	-0.49944401027504154	0.652021884564141	-0.5704587124847951	-0.3030583973269556	0.42040414481793037	0.8552286026727133	3.4022	22.02	0.0	0.0	0.0
2021-10-01T23:16:11.000000	-1.4981	1.1565	-0.67389	-58.046	26.842	16.682	-1.3451053599189402	1.3313479750678778	-0.67389	-54.31965634797852	33.75212606988656	16.682	-1.3451053599189402	1.3313479750678778	-0.47789	-54.31965634797852	33.75212606988656	16.682	-0.49944401027504154	0.652021884564141	-0.5704587124847951	-0.3030583973269556	0.42040414481793037	0.8552286026727133	3.4022	22.02	0.0	0.0	0.0
2021-10-01T23:16:11.000000	-1.4685	1.1427	-0.68233	-59.069	27.691	16.685	-1.3174193184957494	1.3140250679702403	-0.68233	-55.23091971361086	34.720077038921886	16.685	-1.3174193184957494	1.3140250679702403	-0.48633	-55.23091971361086	34.720077038921886	16.685	-0.49944401027504154	0.652021884564141	-0.5704587124847951	-0.3030583973269556	0.42040414481793037	0.8552286026727133	3.4022	22.02	0.0	0.0	0.0
2021-10-01T23:16:11.000000	-1.4389	1.1287	-0.69061	-60.135	28.59	16.687	-1.2897577831063956	1.2965036679147792	-0.69061	-56.17873255671617	35.742920044687985	16.687	-1.2897577831063956	1.2965036679147792	-0.49460999999999994	-56.17873255671617	35.742920044687985	16.687	-0.49944401027504154	0.652021884564141	-0.5704587124847951	-0.3030583973269556	0.42040414481793037	0.8552286026727133	3.4022	22.02	0.0	0.0	0.0
2021-10-01T23:16:11.000000	-1.4094	1.1146	-0.69874	-61.252	29.544	16.687	-1.2622077472128717	1.2788952743973243	-0.69874	-57.170421944761486	36.82659765248392	16.687	-1.2622077472128717	1.2788952743973243	-0.50274	-57.170421944761486	36.82659765248392	16.687	-0.49944401027504154	0.652021884564141	-0.5704587124847951	-0.3030583973269556	0.42040414481793037	0.8552286026727133	3.4022	22.02	0.0	0.0	0.0
2021-10-01T23:16:11.000000	-1.3799	1.1003	-0.7067	-62.423	30.559	16.682	-1.2346822173531842	1.2610883879220458	-0.7067	-58.208230091099075	37.97743224155193	16.682	-1.2346822173531842	1.2610883879220458	-0.5106999999999999	-58.208230091099075	37.97743224155193	16.682	-0.49944401027504154	0.652021884564141	-0.5704587124847951	-0.3030583973269556	0.42040414481793037	0.8552286026727133	3.4022	22.02	0.0	0.0	0.0
2021-10-01T23:16:11.000000	-1.3504	1.0857	-0.71449	-63.656	31.642	16.672	-1.2071934465442518	1.2429837620100317	-0.71449	-59.2992390028576	39.203351306769314	16.672	-1.2071934465442518	1.2429837620100317	-0.5184899999999999	-59.2992390028576	39.203351306769314	16.672	-0.49944401027504154	0.652021884564141	-0.5704587124847951	-0.3030583973269556	0.42040414481793037	0.8552286026727133	3.4022	22.02	0.0	0.0	0.0
2021-10-01T23:16:11.000000	-1.321	1.071	-0.72211	-64.957	32.799	16.652	-1.1798161752311491	1.2247921426360238	-0.72211	-60.448668287756675	40.51104481788588	16.652	-1.1798161752311491	1.2247921426360238	-0.5261100000000001	-60.448668287756675	40.51104481788588	16.652	-0.49944401027504154	0.652021884564141	-0.5704587124847951	-0.3030583973269556	0.42040414481793037	0.8552286026727133	3.4022	22.02	0.0	0.0	0.0
2021-10-01T23:16:11.000000	-1.2917	1.0561	-0.72954	-66.333	34.039	16.617	-1.152562656430795	1.206414283321111	-0.72954	-61.662362427797504	41.910302669187985	16.617	-1.152562656430795	1.206414283321111	-0.5335399999999999	-61.662362427797504	41.910302669187985	16.617	-0.49944401027504154	0.652021884564141	-0.5704587124847951	-0.3030583973269556	0.42040414481793037	0.8552286026727133	3.4022	22.02	0.0	0.0	0.0
2021-10-01T23:16:11.000000	-1.2624	1.0409	-0.73679	-67.793	35.369	16.564	-1.1253458966811953	1.187738684569462	-0.73679	-62.948395894897885	43.409174885722074	16.564	-1.1253458966811953	1.187738684569462	-0.5407899999999999	-62.948395894897885	43.409174885722074	16.564	-0.49944401027504154	0.652021884564141	-0.5704587124847951	-0.3030583973269556	0.42040414481793037	0.8552286026727133	3.4022	22.02	0.0	0.0	0.0
2021-10-01T23:16:11.000000	-1.2332	1.0256	-0.74383	-69.345	36.799	16.483	-1.0982406364274262	1.16897609235582	-0.74383	-64.3134831056789	45.018566356732805	16.483	-1.0982406364274262	1.16897609235582	-0.54783	-64.3134831056789	45.018566356732805	16.483	-0.49944401027504154	0.652021884564141	-0.5704587124847951	-0.3030583973269556	0.42040414481793037	0.8552286026727133	3.4022	22.02	0.0	0.0	0.0
2021-10-01T23:16:11.000000	-1.2041	1.01	-0.75065	-70.997	38.338	16.369	-1.0712713817033233	1.1499280137223602	-0.75065	-65.76446100693087	46.74838950667571	16.369	-1.0712713817033233	1.1499280137223602	-0.5546500000000001	-65.76446100693087	46.74838950667571	16.369	-0.49944401027504154	0.652021884564141	-0.5704587124847951	-0.3030583973269556	0.42040414481793037	0.8552286026727133	3.4022	22.02	0.0	0.0	0.0
2021-10-01T23:16:11.000000	-1.175	0.99412	-0.75724	-72.759	39.997	16.212	-1.0443364354265916	1.1306020449479472	-0.75724	-67.309906414684	48.61078674992291	16.212	-1.0443364354265916	1.1306020449479472	-0.56124	-67.309906414684	48.61078674992291	16.212	-0.49944401027504154	0.652021884564141	-0.5704587124847951	-0.3030583973269556	0.42040414481793037	0.8552286026727133	3.4022	22.02	0.0	0.0	0.0
2021-10-01T23:16:11.000000	-1.146	0.97804	-0.76358	-74.642	41.788	16.001	-1.0175252416626082	1.1110898362326291	-0.76358	-68.95926607958837	50.619015495804845	16.001	-1.0175252416626082	1.1110898362326291	-0.56758	-68.95926607958837	50.619015495804845	16.001	-0.49944401027504154	0.652021884564141	-0.5704587124847951	-0.3030583973269556	0.42040414481793037	0.8552286026727133	3.4022	22.02	0.0	0.0	0.0
2021-10-01T23:16:11.000000	-1.1171	0.96171	-0.76965	-76.655	43.721	15.723	-0.9908439269198324	1.0913417643369492	-0.76965	-70.72024688305426	52.78410316373533	15.723	-0.9908439269198324	1.0913417643369492	-0.57365	-70.72024688305426	52.78410316373533	15.723	-0.49944401027504154	0.652021884564141	-0.5704587124847951	-0.3030583973269556	0.42040414481793037	0.8552286026727133	3.4022	22.02	0.0	0.0	0.0
2021-10-01T23:16:11.000000	-1.0883	0.94512	-0.77541	-78.809	45.811	15.364	-0.9642937164999561	1.071347904613017	-0.77541	-72.6019279852242	55.12228455741216	15.364	-0.9642937164999561	1.071347904613017	-0.57941	-72.6019279852242	55.12228455741216	15.364	-0.49944401027504154	0.652021884564141	-0.5704587124847951	-0.3030583973269556	0.42040414481793037	0.8552286026727133	3.4022	22.02	0.0	0.0	0.0
2021-10-01T23:16:11.000000	-1.0596	0.92826	-0.78086	-81.117	48.071	14.909	-0.9378758357046706	1.051098332412941	-0.78086	-74.61561853615737	57.64805461129325	14.909	-0.9378758357046706	1.051098332412941	-0.5848599999999999	-74.61561853615737	57.64805461129325	14.909	-0.49944401027504154	0.652021884564141	-0.5704587124847951	-0.3030583973269556	0.42040414481793037	0.8552286026727133	3.4022	22.02	0.0	0.0	0.0
2021-10-01T23:16:11.000000	-1.0309	0.91112	-0.78595	-83.59	50.517	14.34	-0.9114922633567561	1.0305708700719118	-0.78595	-76.77027516582716	60.3786405938655	14.34	-0.9114922633567561	1.0305708700719118	-0.58995	-76.77027516582716	60.3786405938655	14.34	-0.49944401027504154	0.652021884564141	-0.5704587124847951	-0.3030583973269556	0.42040414481793037	0.8552286026727133	3.4022	22.02	0.0	0.0	0.0
2021-10-01T23:16:11.000000	-1.0024	0.89371	-0.79065	-86.243	53.166	13.635	-0.8853402671123449	1.009799948271657	-0.79065	-79.07870183319423	63.332752359081645	13.635	-0.8853402671123449	1.009799948271657	-0.5946499999999999	-79.07870183319423	63.332752359081645	13.635	-0.49944401027504154	0.652021884564141	-0.5704587124847951	-0.3030583973269556	0.42040414481793037	0.8552286026727133	3.4022	22.02	0.0	0.0	0.0
2021-10-01T23:16:11.000000	-0.97399	0.87602	-0.79494	-89.089	56.034	12.773	-0.8593119011463254	0.9887621640456757	-0.79494	-81.55184009781023	66.52786223576697	12.773	-0.8593119011463254	0.9887621640456757	-0.59894	-81.55184009781023	66.52786223576697	12.773	-0.49944401027504154	0.652021884564141	-0.5704587124847951	-0.3030583973269556	0.42040414481793037	0.8552286026727133	3.4022	22.02	0.0	0.0	0.0
2021-10-01T23:16:11.000000	-0.94569	0.85803	-0.79877	-92.145	59.142	11.729	-0.8334294653578637	0.9674401187015687	-0.79877	-84.20398872753732	69.98689499736909	11.729	-0.8334294653578637	0.9674401187015687	-0.60277	-84.20398872753732	69.98689499736909	11.729	-0.49944401027504154	0.652021884564141	-0.5704587124847951	-0.3030583973269556	0.42040414481793037	0.8552286026727133	3.4022	22.02	0.0	0.0	0.0
2021-10-01T23:16:11.000000	-0.91751	0.83976	-0.80212	-95.428	62.511	10.473	-0.8077004337914672	0.9458548868368105	-0.80212	-87.04944649023768	73.73277541733557	10.473	-0.8077004337914672	0.9458548868368105	-0.60612	-87.04944649023768	73.73277541733557	10.473	-0.49944401027504154	0.652021884564141	-0.5704587124847951	-0.3030583973269556	0.42040414481793037	0.8552286026727133	3.4022	22.02	0.0	0.0	0.0
2021-10-01T23:16:11.000000	-0.88946	0.8212	-0.80493	-98.956	66.166	8.9748	-0.7821359563967191	0.9239977691052016	-0.80493	-90.10301449788591	77.79252065843966	8.9748	-0.7821359563967191	0.9239977691052016	-0.60893	-90.10301449788591	77.79252065843966	8.9748	-0.49944401027504154	0.652021884564141	-0.5704587124847951	-0.3030583973269556	0.42040414481793037	0.8552286026727133	3.4022	22.02	0.0	0.0	0.0
2021-10-01T23:16:11.000000	-0.86156	0.80235	-0.80718	-102.75	70.133	7.1979	-0.7567558824694016	0.9018712161101257	-0.80718	-93.38234872665473	82.19450793875126	7.1979	-0.7567558824694016	0.9018712161101257	-0.6111800000000001	-93.38234872665473	82.19450793875126	7.1979	-0.49944401027504154	0.652021884564141	-0.5704587124847951	-0.3030583973269556	0.42040414481793037	0.8552286026727133	3.4022	22.02	0.0	0.0	0.0
2021-10-01T23:16:11.000000	-0.83381	0.78321	-0.80882	-106.84	74.443	5.1021	-0.731560212009515	0.8794752278515827	-0.80882	-96.91342468497305	86.97317957180854	5.1021	-0.731560212009515	0.8794752278515827	-0.6128199999999999	-96.91342468497305	86.97317957180854	5.1021	-0.49944401027504154	0.652021884564141	-0.5704587124847951	-0.3030583973269556	0.42040414481793037	0.8552286026727133	3.4022	22.02	0.0	0.0	0.0
2021-10-01T23:16:11.000000	-0.80622	0.76379	-0.80981	-111.24	79.128	2.6416	-0.7065576443632583	0.8568209542791558	-0.80981	-100.70621591447467	92.16200985323187	2.6416	-0.7065576443632583	0.8568209542791558	-0.61381	-100.70621591447467	92.16200985323187	2.6416	-0.49944401027504154	0.652021884564141	-0.5704587124847951	-0.3030583973269556	0.42040414481793037	0.8552286026727133	3.4022	22.02	0.0	0.0	0.0
2021-10-01T23:16:11.000000	-0.77882	0.7441	-0.81011	-116.0	84.226	-0.23568	-0.6817767281726134	0.8339219959458116	-0.81011	-104.8056895081866	97.80483895346683	-0.23568	-0.6817767281726134	0.8339219959458116	-0.6141099999999999	-104.8056895081866	97.80483895346683	-0.23568	-0.49944401027504154	0.652021884564141	-0.5704587124847951	-0.3030583973269556	0.42040414481793037	0.8552286026727133	3.4022	22.02	0.0	0.0	0.0
2021-10-01T23:16:11.000000	-0.75161	0.72414	-0.80968	-121.13	89.782	-3.5894	-0.6572174634375804	0.8107783528515501	-0.80968	-109.21625625638681	103.9475530897156	-3.5894	-0.6572174634375804	0.8107783528515501	-0.61368	-109.21625625638681	103.9475530897156	-3.5894	-0.49944401027504154	0.652021884564141	-0.5704587124847951	-0.3030583973269556	0.42040414481793037	0.8552286026727133	3.4022	22.02	0.0	0.0	0.0
2021-10-01T23:16:11.000000	-0.72461	0.70392	-0.80849	-126.7	95.843	-7.4881	-0.6328984741522496	0.7874024002476461	-0.80849	-114.00162977636205	110.64537521890955	-7.4881	-0.6328984741522496	0.7874024002476461	-0.61249	-114.00162977636205	110.64537521890955	-7.4881	-0.49944401027504154	0.652021884564141	-0.5704587124847951	-0.3030583973269556	0.42040414481793037	0.8552286026727133	3.4022	22.02	0.0	0.0	0.0
2021-10-01T23:16:11.000000	-0.69784	0.68346	-0.80649	-132.73	102.47	-12.011	-0.60883715900902	0.7638164380332654	-0.80649	-119.17418502357448	117.96129629656852	-12.011	-0.60883715900902	0.7638164380332654	-0.61049	-119.17418502357448	117.96129629656852	-12.011	-0.49944401027504154	0.652021884564141	-0.5704587124847951	-0.3030583973269556	0.42040414481793037	0.8552286026727133	3.4022	22.02	0.0	0.0	0.0
2021-10-01T23:16:11.000000	-0.67132	0.66278	-0.80365	-139.29	109.71	-17.25	-0.5850509167002901	0.7400427661075745	-0.80365	-124.79763561531091	125.95053927962387	-17.25	-0.5850509167002901	0.7400427661075745	-0.60765	-124.79763561531091	125.95053927962387	-17.25	-0.49944401027504154	0.652021884564141	-0.5704587124847951	-0.3030583973269556	0.42040414481793037	0.8552286026727133	3.4022	22.02	0.0	0.0	0.0
2021-10-01T23:16:11.000000	-0.64507	0.6419	-0.79994	-146.44	117.66	-23.312	-0.5615571459184587	0.716103684369739	-0.79994	-130.91964401250772	134.71672506277105	-23.312	-0.5615571459184587	0.716103684369739	-0.6039399999999999	-130.91964401250772	134.71672506277105	-23.312	-0.49944401027504154	0.652021884564141	-0.5704587124847951	-0.3030583973269556	0.42040414481793037	0.8552286026727133	3.4022	22.02	0.0	0.0	0.0
2021-10-01T23:16:11.000000	-0.61911	0.62084	-0.79533	-154.24	126.4	-30.323	-0.5383732453559247	0.6920214927189251	-0.79533	-137.58995568897743	144.34660263929052	-30.323	-0.5383732453559247	0.6920214927189251	-0.5993299999999999	-137.58995568897743	144.34660263929052	-30.323	-0.49944401027504154	0.652021884564141	-0.5704587124847951	-0.3030583973269556	0.42040414481793037	0.8552286026727133	3.4022	22.02	0.0	0.0	0.0
2021-10-01T23:16:11.000000	-0.59347	0.59961	-0.78979	-162.8	136.02	-38.43	-0.5155277636546695	0.6678097917080995	-0.78979	-144.90671405629658	154.94297215881298	-38.43	-0.5155277636546695	0.6678097917080995	-0.59379	-144.90671405629658	154.94297215881298	-38.43	-0.49944401027504154	0.652021884564141	-0.5704587124847951	-0.3030583973269556	0.42040414481793037	0.8552286026727133	3.4022	22.02	0.0	0.0	0.0
2021-10-01T23:16:11.000000	-0.56815	0.57826	-0.78329	-172.2	146.63	-47.809	-0.4930145743062341	0.643518204576718	-0.78329	-152.93583797898467	166.62480716167607	-47.809	-0.4930145743062341	0.643518204576718	-0.5872900000000001	-152.93583797898467	166.62480716167607	-47.809	-0.49944401027504154	0.652021884564141	-0.5704587124847951	-0.3030583973269556	0.42040414481793037	0.8552286026727133	3.4022	22.02	0.0	0.0	0.0
2021-10-01T23:16:11.000000	-0.54319	0.55681	-0.77582	-182.56	158.39	-58.667	-0.47087092529879954	0.6191714818273305	-0.77582	-161.7768184046667	179.5656056344407	-58.667	-0.47087092529879954	0.6191714818273305	-0.57982	-161.7768184046667	179.5656056344407	-58.667	-0.49944401027504154	0.652021884564141	-0.5704587124847951	-0.3030583973269556	0.42040414481793037	0.8552286026727133	3.4022	22.02	0.0	0.0	0.0
2021-10-01T23:16:11.000000	-0.51861	0.53528	-0.76737	-194.03	171.43	-71.252	-0.4491142153247648	0.5947919233591027	-0.76737	-171.56259612971675	193.91276752506963	-71.252	-0.4491142153247648	0.5947919233591027	-0.5713699999999999	-171.56259612971675	193.91276752506963	-71.252	-0.49944401027504154	0.652021884564141	-0.5704587124847951	-0.3030583973269556	0.42040414481793037	0.8552286026727133	3.4022	22.02	0.0	0.0	0.0
2021-10-01T23:16:11.000000	-0.49443	0.51373	-0.75791	-206.76	185.96	-85.863	-0.4277569418697611	0.5704415276627657	-0.75791	-182.41630953697424	209.8930899646551	-85.863	-0.4277569418697611	0.5704415276627657	-0.5619099999999999	-182.41630953697424	209.8930899646551	-85.863	-0.49944401027504154	0.652021884564141	-0.5704587124847951	-0.3030583973269556	0.42040414481793037	0.8552286026727133	3.4022	22.02	0.0	0.0	0.0
2021-10-01T23:16:11.000000	-0.47066	0.49217	-0.74745	-220.96	202.18	-102.86	-0.4068078042799878	0.5461314446879021	-0.74745	-194.52187019831757	227.73079724654917	-102.86	-0.4068078042799878	0.5461314446879021	-0.55145	-194.52187019831757	227.73079724654917	-102.86	-0.49944401027504154	0.652021884564141	-0.5704587124847951	-0.3030583973269556	0.42040414481793037	0.8552286026727133	3.4022	22.02	0.0	0.0	0.0
2021-10-01T23:16:11.000000	-0.44734	0.47064	-0.73599	-236.84	220.37	-122.68	-0.3863015999402424	0.5219062742328443	-0.73599	-208.05338727209056	247.7295108472333	-122.68	-0.3863015999402424	0.5219062742328443	-0.53999	-208.05338727209056	247.7295108472333	-122.68	-0.49944401027504154	0.652021884564141	-0.5704587124847951	-0.3030583973269556	0.42040414481793037	0.8552286026727133	3.4022	22.02	0.0	0.0	0.0
