# Supplementary material for: Direct evidence of substorm-related impulsive injections of electrons at Mercury
Source: Nat Commun. 2023 Jul 18;14:4019. doi: 10.1038/s41467-023-39565-4 (PMC10354196; doi:10.1038/s41467-023-39565-4)
Supplement: Supplementary file 3 — SourceDatafile [file 41467_2023_39565_MOESM3_ESM.zip › SourceDataFile/FieldLinetracing/Final_KT17tracing_002100.txt]

2021-10-01T23:50:00.000000	1.5531	-2.2984	-0.97905	-66.056	-100.03	284.25	1.2597737231309771	-2.471382677067377	-0.97905	-77.8149469333386	-91.1824000000093	284.25	1.2597737231309771	-2.471382677067377	-0.78305	-77.8149469333386	-91.1824000000093	284.25	-0.9739337641609551	0.1202423201342662	0.19234034281970572	-0.9739337641609551	0.1202423201342662	0.19234034281970572	3.2751e+77	3.0	0.0	0.0	1.0
2021-10-01T23:50:00.000000	1.3908e-308	1.3908e-308	1.3908e-308	1.3908e-308	1.3908e-308	1.3908e-308	1.550734988005071e-308	1.2099050694070635e-308	1.3908e-308	1.550734988005071e-308	1.2099050694070635e-308	1.3908e-308	1.550734988005071e-308	1.2099050694070635e-308	0.196	1.550734988005071e-308	1.2099050694070635e-308	1.3908e-308	-0.9739337641609551	0.1202423201342662	0.19234034281970572	-0.9739337641609551	0.1202423201342662	0.19234034281970572	3.2751e+77	3.0	0.0	0.0	1.3908e-308
