# Supplementary material for: Direct evidence of substorm-related impulsive injections of electrons at Mercury
Source: Nat Commun. 2023 Jul 18;14:4019. doi: 10.1038/s41467-023-39565-4 (PMC10354196; doi:10.1038/s41467-023-39565-4)
Supplement: Supplementary file 3 — SourceDatafile [file 41467_2023_39565_MOESM3_ESM.zip › SourceDataFile/FieldLinetracing/Final_KT17tracing_000717.txt]

2021-10-01T23:26:57.000000	-0.62275	0.12604	0.55465	486.41	-94.29	-87.711	-0.602613744899811	0.20139592487889513	0.55465	471.191428422933	-153.17940455804106	-87.711	-0.602613744899811	0.20139592487889513	0.75065	471.191428422933	-153.17940455804106	-87.711	-0.8896566110508715	0.2927304587431666	-0.35045683462802313	-0.6359348287296321	0.2123877861079628	0.7419422631989444	2.766	23.411	0.0	0.0	0.0
2021-10-01T23:26:57.000000	-0.6642	0.13404	0.56111	428.75	-82.36	-56.508	-0.6427711690553145	0.21441451870445755	0.56111	415.4276936007049	-134.27421006879462	-56.508	-0.6427711690553145	0.21441451870445755	0.75711	415.4276936007049	-134.27421006879462	-56.508	-0.8896566110508715	0.2927304587431666	-0.35045683462802313	-0.6359348287296321	0.2123877861079628	0.7419422631989444	2.766	23.411	0.0	0.0	0.0
2021-10-01T23:26:57.000000	-0.70592	0.14202	0.56563	379.8	-72.248	-32.341	-0.6831990093072638	0.22744634637991687	0.56563	368.0855672441257	-118.24055433974516	-32.341	-0.6831990093072638	0.22744634637991687	0.76163	368.0855672441257	-118.24055433974516	-32.341	-0.8896566110508715	0.2927304587431666	-0.35045683462802313	-0.6359348287296321	0.2123877861079628	0.7419422631989444	2.766	23.411	0.0	0.0	0.0
2021-10-01T23:26:57.000000	-0.7478	0.14995	0.56825	337.96	-63.62	-13.65	-0.7237917704339313	0.2404481556429895	0.56825	327.6180307671124	-104.5509058606351	-13.65	-0.7237917704339313	0.2404481556429895	0.7642500000000001	327.6180307671124	-104.5509058606351	-13.65	-0.8896566110508715	0.2927304587431666	-0.35045683462802313	-0.6359348287296321	0.2123877861079628	0.7419422631989444	2.766	23.411	0.0	0.0	0.0
2021-10-01T23:26:57.000000	-0.78978	0.1578	0.56904	301.96	-56.214	0.73768	-0.7644935804530452	0.25338282073985086	0.56904	292.79675679181037	-92.78962554185364	0.73768	-0.7644935804530452	0.25338282073985086	0.7650399999999999	292.79675679181037	-92.78962554185364	0.73768	-0.8896566110508715	0.2927304587431666	-0.35045683462802313	-0.6359348287296321	0.2123877861079628	0.7419422631989444	2.766	23.411	0.0	0.0	0.0
2021-10-01T23:26:57.000000	-0.83177	0.16558	0.56807	270.82	-49.823	11.714	-0.8052138922318929	0.2662492386031658	0.56807	262.6744935699043	-82.63119360625437	11.714	-0.8052138922318929	0.2662492386031658	0.76407	262.6744935699043	-82.63119360625437	11.714	-0.8896566110508715	0.2927304587431666	-0.35045683462802313	-0.6359348287296321	0.2123877861079628	0.7419422631989444	2.766	23.411	0.0	0.0	0.0
2021-10-01T23:26:57.000000	-0.8737	0.17324	0.56544	243.73	-44.284	19.966	-0.8458893597436955	0.27898920888163553	0.56544	236.4673170397848	-73.81458885617317	19.966	-0.8458893597436955	0.27898920888163553	0.7614400000000001	236.4673170397848	-73.81458885617317	19.966	-0.8896566110508715	0.2927304587431666	-0.35045683462802313	-0.6359348287296321	0.2123877861079628	0.7419422631989444	2.766	23.411	0.0	0.0	0.0
2021-10-01T23:26:57.000000	-0.91553	0.18079	0.56125	220.09	-39.464	26.026	-0.8864790590951962	0.2916077550163839	0.56125	213.59604484048208	-66.13429537314781	26.026	-0.8864790590951962	0.2916077550163839	0.75725	213.59604484048208	-66.13429537314781	26.026	-0.8896566110508715	0.2927304587431666	-0.35045683462802313	-0.6359348287296321	0.2123877861079628	0.7419422631989444	2.766	23.411	0.0	0.0	0.0
2021-10-01T23:26:57.000000	-0.95722	0.18822	0.55561	199.37	-35.256	30.314	-0.9269445169965224	0.3040900511527526	0.55561	193.54778136186582	-59.41917843507584	30.314	-0.9269445169965224	0.3040900511527526	0.7516100000000001	193.54778136186582	-59.41917843507584	30.314	-0.8896566110508715	0.2927304587431666	-0.35045683462802313	-0.6359348287296321	0.2123877861079628	0.7419422631989444	2.766	23.411	0.0	0.0	0.0
2021-10-01T23:26:57.000000	-0.99872	0.1955	0.54864	181.17	-31.575	33.162	-0.9672397861132934	0.31640019683860887	0.54864	175.93595575266912	-53.53586646720922	33.162	-0.9672397861132934	0.31640019683860887	0.74464	175.93595575266912	-53.53586646720922	33.162	-0.8896566110508715	0.2927304587431666	-0.35045683462802313	-0.6359348287296321	0.2123877861079628	0.7419422631989444	2.766	23.411	0.0	0.0	0.0
2021-10-01T23:26:57.000000	-1.04	0.20265	0.54049	165.15	-28.349	34.837	-1.007332641898452	0.32855436546465955	0.54049	160.43195215677278	-48.37124174720935	34.837	-1.007332641898452	0.32855436546465955	0.7364900000000001	160.43195215677278	-48.37124174720935	34.837	-0.8896566110508715	0.2927304587431666	-0.35045683462802313	-0.6359348287296321	0.2123877861079628	0.7419422631989444	2.766	23.411	0.0	0.0	0.0
2021-10-01T23:26:57.000000	-1.0812	0.20965	0.5313	151.04	-25.52	35.557	-1.0473644800258584	0.34054986195880776	0.5313	146.7749118309274	-43.83465817162809	35.557	-1.0473644800258584	0.34054986195880776	0.7273000000000001	146.7749118309274	-43.83465817162809	35.557	-0.8896566110508715	0.2927304587431666	-0.35045683462802313	-0.6359348287296321	0.2123877861079628	0.7419422631989444	2.766	23.411	0.0	0.0	0.0
2021-10-01T23:26:57.000000	-1.1221	0.21652	0.52123	138.62	-23.04	35.506	-1.0871145076385231	0.3523795789796159	0.52123	134.7523739696477	-39.85152079336762	35.506	-1.0871145076385231	0.3523795789796159	0.71723	134.7523739696477	-39.85152079336762	35.506	-0.8896566110508715	0.2927304587431666	-0.35045683462802313	-0.6359348287296321	0.2123877861079628	0.7419422631989444	2.766	23.411	0.0	0.0	0.0
2021-10-01T23:26:57.000000	-1.1629	0.22324	0.51043	127.7	-20.867	34.836	-1.1267836682976533	0.364048173265138	0.51043	124.18091653010678	-36.35686535914027	34.836	-1.1267836682976533	0.364048173265138	0.7064300000000001	124.18091653010678	-36.35686535914027	34.836	-0.8896566110508715	0.2927304587431666	-0.35045683462802313	-0.6359348287296321	0.2123877861079628	0.7419422631989444	2.766	23.411	0.0	0.0	0.0
2021-10-01T23:26:57.000000	-1.2035	0.22982	0.49907	118.12	-18.968	33.685	-1.1662714902226452	0.375553316446347	0.49907	114.90578864162869	-33.298335703835924	33.685	-1.1662714902226452	0.375553316446347	0.6950700000000001	114.90578864162869	-33.298335703835924	33.685	-0.8896566110508715	0.2927304587431666	-0.35045683462802313	-0.6359348287296321	0.2123877861079628	0.7419422631989444	2.766	23.411	0.0	0.0	0.0
2021-10-01T23:26:57.000000	-1.2441	0.23628	0.48733	109.74	-17.313	32.174	-1.2057740157679393	0.38693936385286176	0.48733	106.79172113881232	-30.629003660095492	32.174	-1.2057740157679393	0.38693936385286176	0.68333	106.79172113881232	-30.629003660095492	32.174	-0.8896566110508715	0.2927304587431666	-0.35045683462802313	-0.6359348287296321	0.2123877861079628	0.7419422631989444	2.766	23.411	0.0	0.0	0.0
2021-10-01T23:26:57.000000	-1.2846	0.24261	0.47536	102.45	-15.876	30.415	-1.245193223756315	0.39818413781987283	0.47536	99.7327286792534	-28.309586824791815	30.415	-1.245193223756315	0.39818413781987283	0.67136	99.7327286792534	-28.309586824791815	30.415	-0.8896566110508715	0.2927304587431666	-0.35045683462802313	-0.6359348287296321	0.2123877861079628	0.7419422631989444	2.766	23.411	0.0	0.0	0.0
2021-10-01T23:26:57.000000	-1.3251	0.24883	0.46333	96.136	-14.634	28.513	-1.2846259100633006	0.4093197406600809	0.46333	93.61848847088358	-26.30329006848836	28.513	-1.2846259100633006	0.4093197406600809	0.65933	93.61848847088358	-26.30329006848836	28.513	-0.8896566110508715	0.2927304587431666	-0.35045683462802313	-0.6359348287296321	0.2123877861079628	0.7419422631989444	2.766	23.411	0.0	0.0	0.0
2021-10-01T23:26:57.000000	-1.3656	0.25495	0.45137	90.694	-13.564	26.561	-1.3240708493872049	0.4203560970213772	0.45137	88.34860236952574	-24.57454356344042	26.561	-1.3240708493872049	0.4203560970213772	0.64737	88.34860236952574	-24.57454356344042	26.561	-0.8896566110508715	0.2927304587431666	-0.35045683462802313	-0.6359348287296321	0.2123877861079628	0.7419422631989444	2.766	23.411	0.0	0.0	0.0
2021-10-01T23:26:57.000000	-1.4063	0.26097	0.4396	86.019	-12.645	24.648	-1.3637265346858511	0.431317712937598	0.4396	83.82143470587528	-23.089639881312355	24.648	-1.3637265346858511	0.431317712937598	0.6355999999999999	83.82143470587528	-23.089639881312355	24.648	-0.8896566110508715	0.2927304587431666	-0.35045683462802313	-0.6359348287296321	0.2123877861079628	0.7419422631989444	2.766	23.411	0.0	0.0	0.0
2021-10-01T23:26:57.000000	-1.447	0.26691	0.42809	82.007	-11.857	22.842	-1.4033920223980318	0.4421999316706894	0.42809	79.93621974524747	-21.815986588726805	22.842	-1.4033920223980318	0.4421999316706894	0.62409	79.93621974524747	-21.815986588726805	22.842	-0.8896566110508715	0.2927304587431666	-0.35045683462802313	-0.6359348287296321	0.2123877861079628	0.7419422631989444	2.766	23.411	0.0	0.0	0.0
2021-10-01T23:26:57.000000	-1.4878	0.27276	0.4169	78.555	-11.179	21.199	-1.4431677843043507	0.4530050815896784	0.4169	76.593306747916	-20.720121317686484	21.199	-1.4431677843043507	0.4530050815896784	0.6129	76.593306747916	-20.720121317686484	21.199	-0.8896566110508715	0.2927304587431666	-0.35045683462802313	-0.6359348287296321	0.2123877861079628	0.7419422631989444	2.766	23.411	0.0	0.0	0.0
2021-10-01T23:26:57.000000	-1.5287	0.27854	0.40604	75.563	-10.592	19.752	-1.483051369801424	0.46375301199034724	0.40604	73.69577730818344	-19.770934220279898	19.752	-1.483051369801424	0.46375301199034724	0.60204	73.69577730818344	-19.770934220279898	19.752	-0.8896566110508715	0.2927304587431666	-0.35045683462802313	-0.6359348287296321	0.2123877861079628	0.7419422631989444	2.766	23.411	0.0	0.0	0.0
2021-10-01T23:26:57.000000	-1.5697	0.28424	0.39548	72.936	-10.08	18.515	-1.5230440041909443	0.47443379822480497	0.39548	71.15130775379048	-18.940905493808813	18.515	-1.5230440041909443	0.47443379822480497	0.59148	71.15130775379048	-18.940905493808813	18.515	-0.8896566110508715	0.2927304587431666	-0.35045683462802313	-0.6359348287296321	0.2123877861079628	0.7419422631989444	2.766	23.411	0.0	0.0	0.0
2021-10-01T23:26:57.000000	-1.6107	0.28988	0.38519	70.595	-9.6258	17.484	-1.5630439903906153	0.4850550365719155	0.38519	68.88360088530663	-18.203284860534964	17.484	-1.5630439903906153	0.4850550365719155	0.58119	68.88360088530663	-18.203284860534964	17.484	-0.8896566110508715	0.2927304587431666	-0.35045683462802313	-0.6359348287296321	0.2123877861079628	0.7419422631989444	2.766	23.411	0.0	0.0	0.0
2021-10-01T23:26:57.000000	-1.6519	0.29545	0.3751	68.47	-9.2183	16.644	-1.6032510466599526	0.49563130841762426	0.3751	66.82454425237161	-17.538478849456375	16.644	-1.6032510466599526	0.49563130841762426	0.5710999999999999	66.82454425237161	-17.538478849456375	16.644	-0.8896566110508715	0.2927304587431666	-0.35045683462802313	-0.6359348287296321	0.2123877861079628	0.7419422631989444	2.766	23.411	0.0	0.0	0.0
2021-10-01T23:26:57.000000	-1.6931	0.30096	0.36516	66.507	-8.8469	15.971	-1.6434654547394412	0.5061480323759859	0.36516	64.9218435761663	-16.929350704672522	15.971	-1.6434654547394412	0.5061480323759859	0.56116	64.9218435761663	-16.929350704672522	15.971	-0.8896566110508715	0.2927304587431666	-0.35045683462802313	-0.6359348287296321	0.2123877861079628	0.7419422631989444	2.766	23.411	0.0	0.0	0.0
2021-10-01T23:26:57.000000	-1.7343	0.30641	0.3553	64.664	-8.5038	15.437	-1.6836872146290804	0.5166052084470005	0.3553	63.13477107086733	-16.36301293372263	15.437	-1.6836872146290804	0.5166052084470005	0.5513	63.13477107086733	-16.36301293372263	15.437	-0.8896566110508715	0.2927304587431666	-0.35045683462802313	-0.6359348287296321	0.2123877861079628	0.7419422631989444	2.766	23.411	0.0	0.0	0.0
2021-10-01T23:26:57.000000	-1.7755	0.3118	0.34546	62.912	-8.1833	15.015	-1.7239163263288706	0.5270028366306679	0.34546	61.435243679554624	-15.830255112402417	15.015	-1.7239163263288706	0.5270028366306679	0.54146	61.435243679554624	-15.830255112402417	15.015	-0.8896566110508715	0.2927304587431666	-0.35045683462802313	-0.6359348287296321	0.2123877861079628	0.7419422631989444	2.766	23.411	0.0	0.0	0.0
2021-10-01T23:26:57.000000	-1.8167	0.31714	0.33561	61.227	-7.8809	14.68	-1.76415156453712	0.5373508415748793	0.33561	59.79999363305066	-15.323670425100477	14.68	-1.76415156453712	0.5373508415748793	0.53161	59.79999363305066	-15.323670425100477	14.68	-0.8896566110508715	0.2927304587431666	-0.35045683462802313	-0.6359348287296321	0.2123877861079628	0.7419422631989444	2.766	23.411	0.0	0.0	0.0
2021-10-01T23:26:57.000000	-1.8579	0.32241	0.32569	59.594	-7.5935	14.411	-1.8043953798572123	0.5476293739838526	0.32569	58.21451380304314	-14.838344278432809	14.411	-1.8043953798572123	0.5476293739838526	0.52169	58.21451380304314	-14.838344278432809	14.411	-0.8896566110508715	0.2927304587431666	-0.35045683462802313	-0.6359348287296321	0.2123877861079628	0.7419422631989444	2.766	23.411	0.0	0.0	0.0
2021-10-01T23:26:57.000000	-1.8991	0.32764	0.31567	58.004	-7.319	14.19	-1.8446440963840718	0.5578682078012611	0.31567	56.670129319785254	-14.371089724819614	14.19	-1.8446440963840718	0.5578682078012611	0.5116700000000001	56.670129319785254	-14.371089724819614	14.19	-0.8896566110508715	0.2927304587431666	-0.35045683462802313	-0.6359348287296321	0.2123877861079628	0.7419422631989444	2.766	23.411	0.0	0.0	0.0
2021-10-01T23:26:57.000000	-1.9403	0.33281	0.30553	56.448	-7.0555	14.004	-1.8849001647210821	0.5680474937313224	0.30553	55.15814080749638	-13.91891830963893	14.004	-1.8849001647210821	0.5680474937313224	0.50153	55.15814080749638	-13.91891830963893	14.004	-0.8896566110508715	0.2927304587431666	-0.35045683462802313	-0.6359348287296321	0.2123877861079628	0.7419422631989444	2.766	23.411	0.0	0.0	0.0
2021-10-01T23:26:57.000000	-1.9814	0.33793	0.29524	54.919	-6.8016	13.842	-1.92506311308764	0.5781649034050096	0.29524	53.671772554889564	-13.479582871001705	13.842	-1.92506311308764	0.5781649034050096	0.49124	53.671772554889564	-13.479582871001705	13.842	-0.8896566110508715	0.2927304587431666	-0.35045683462802313	-0.6359348287296321	0.2123877861079628	0.7419422631989444	2.766	23.411	0.0	0.0	0.0
2021-10-01T23:26:57.000000	-2.0225	0.34299	0.28479	53.413	-6.5563	13.699	-1.9652334132643487	0.5882227651913496	0.28479	52.20717723297751	-13.0516008234421	13.699	-1.9652334132643487	0.5882227651913496	0.48079	52.20717723297751	-13.0516008234421	13.699	-0.8896566110508715	0.2927304587431666	-0.35045683462802313	-0.6359348287296321	0.2123877861079628	0.7419422631989444	2.766	23.411	0.0	0.0	0.0
2021-10-01T23:26:57.000000	-2.0636	0.34801	0.27416	51.922	-6.3182	13.568	-2.0054086146478247	0.598240928386125	0.27416	50.75658666568411	-12.632602474901887	13.568	-2.0054086146478247	0.598240928386125	0.47016	50.75658666568411	-12.632602474901887	13.568	-0.8896566110508715	0.2927304587431666	-0.35045683462802313	-0.6359348287296321	0.2123877861079628	0.7419422631989444	2.766	23.411	0.0	0.0	0.0
2021-10-01T23:26:57.000000	-2.1046	0.35298	0.26334	50.438	-6.0862	13.448	-2.0454906960608477	0.6081972153245261	0.26334	49.31219591788253	-12.220515872759576	13.448	-2.0454906960608477	0.6081972153245261	0.45934	49.31219591788253	-12.220515872759576	13.448	-0.8896566110508715	0.2927304587431666	-0.35045683462802313	-0.6359348287296321	0.2123877861079628	0.7419422631989444	2.766	23.411	0.0	0.0	0.0
2021-10-01T23:26:57.000000	-2.1456	0.35791	0.2523	48.953	-5.8588	13.336	-2.085577678680638	0.6181138036713625	0.2523	47.866249066513596	-11.812872078478025	13.336	-2.085577678680638	0.6181138036713625	0.44830000000000003	47.866249066513596	-11.812872078478025	13.336	-0.8896566110508715	0.2927304587431666	-0.35045683462802313	-0.6359348287296321	0.2123877861079628	0.7419422631989444	2.766	23.411	0.0	0.0	0.0
2021-10-01T23:26:57.000000	-2.1865	0.36278	0.24102	47.458	-5.6349	13.228	-2.125572766631668	0.6279585911139336	0.24102	46.409948711661336	-11.407476609266563	13.228	-2.125572766631668	0.6279585911139336	0.43702	46.409948711661336	-11.407476609266563	13.228	-0.8896566110508715	0.2927304587431666	-0.35045683462802313	-0.6359348287296321	0.2123877861079628	0.7419422631989444	2.766	23.411	0.0	0.0	0.0
2021-10-01T23:26:57.000000	-2.2273	0.36761	0.2295	45.942	-5.4128	13.122	-2.165473509310553	0.6377514269480216	0.2295	44.932586041933064	-11.001294443122685	13.122	-2.165473509310553	0.6377514269480216	0.4255	44.932586041933064	-11.001294443122685	13.122	-0.8896566110508715	0.2927304587431666	-0.35045683462802313	-0.6359348287296321	0.2123877861079628	0.7419422631989444	2.766	23.411	0.0	0.0	0.0
2021-10-01T23:26:57.000000	-2.2681	0.3724	0.2177	44.391	-5.1912	13.014	-2.2053791531962053	0.6475045641905449	0.2177	43.42042583950104	-10.591319953451979	13.014	-2.2053791531962053	0.6475045641905449	0.4137	43.42042583950104	-10.591319953451979	13.014	-0.8896566110508715	0.2927304587431666	-0.35045683462802313	-0.6359348287296321	0.2123877861079628	0.7419422631989444	2.766	23.411	0.0	0.0	0.0
2021-10-01T23:26:57.000000	-2.3088	0.37714	0.20561	42.793	-4.9685	12.9	-2.2451916771114053	0.6571958251766941	0.20561	41.86175457516655	-10.174494834561663	12.9	-2.2451916771114053	0.6571958251766941	0.40161	41.86175457516655	-10.174494834561663	12.9	-0.8896566110508715	0.2927304587431666	-0.35045683462802313	-0.6359348287296321	0.2123877861079628	0.7419422631989444	2.766	23.411	0.0	0.0	0.0
2021-10-01T23:26:57.000000	-2.3494	0.38184	0.19319	41.132	-4.743	12.778	-2.2849098557544605	0.6668351345543602	0.19319	40.240901113591306	-9.747171413603322	12.778	-2.2849098557544605	0.6668351345543602	0.38919000000000004	40.240901113591306	-9.747171413603322	12.778	-0.8896566110508715	0.2927304587431666	-0.35045683462802313	-0.6359348287296321	0.2123877861079628	0.7419422631989444	2.766	23.411	0.0	0.0	0.0
2021-10-01T23:26:57.000000	-2.3899	0.38649	0.1804	39.389	-4.5126	12.643	-2.3245349144270624	0.676412567675652	0.1804	38.53926593713734	-9.304937441305334	12.643	-2.3245349144270624	0.676412567675652	0.3764	38.53926593713734	-9.304937441305334	12.643	-0.8896566110508715	0.2927304587431666	-0.35045683462802313	-0.6359348287296321	0.2123877861079628	0.7419422631989444	2.766	23.411	0.0	0.0	0.0
2021-10-01T23:26:57.000000	-2.4302	0.3911	0.16721	37.539	-4.2748	12.492	-2.3639663813486087	0.6859257961715428	0.16721	36.73234375149963	-8.842248501465342	12.492	-2.3639663813486087	0.6859257961715428	0.36321000000000003	36.73234375149963	-8.842248501465342	12.492	-0.8896566110508715	0.2927304587431666	-0.35045683462802313	-0.6359348287296321	0.2123877861079628	0.7419422631989444	2.766	23.411	0.0	0.0	0.0
2021-10-01T23:26:57.000000	-2.4705	0.39567	0.15356	35.551	-4.0264	12.323	-2.4034027494769217	0.6953993260758689	0.15356	34.7897602447569	-8.352130271513511	12.323	-2.4034027494769217	0.6953993260758689	0.34956	34.7897602447569	-8.352130271513511	12.323	-0.8896566110508715	0.2927304587431666	-0.35045683462802313	-0.6359348287296321	0.2123877861079628	0.7419422631989444	2.766	23.411	0.0	0.0	0.0
2021-10-01T23:26:57.000000	-2.5105	0.40019	0.13936	33.38	-3.7625	12.134	-2.4425475046769582	0.704786473689984	0.13936	32.667454899227806	-7.824205816369948	12.134	-2.4425475046769582	0.704786473689984	0.33536	32.667454899227806	-7.824205816369948	12.134	-0.8896566110508715	0.2927304587431666	-0.35045683462802313	-0.6359348287296321	0.2123877861079628	0.7419422631989444	2.766	23.411	0.0	0.0	0.0
2021-10-01T23:26:57.000000	-2.5503	0.40467	0.12448	30.962	-3.4763	11.925	-2.481498668125939	0.7141094166786982	0.12448	30.302743173559197	-7.243884444640965	11.925	-2.481498668125939	0.7141094166786982	0.32048	30.302743173559197	-7.243884444640965	11.925	-0.8896566110508715	0.2927304587431666	-0.35045683462802313	-0.6359348287296321	0.2123877861079628	0.7419422631989444	2.766	23.411	0.0	0.0	0.0
2021-10-01T23:26:57.000000	-2.5897	0.40909	0.10874	28.197	-3.1567	11.697	-2.520060197469423	0.7233237997123922	0.10874	27.597738673717153	-6.5878967802491015	11.697	-2.520060197469423	0.7233237997123922	0.30474	27.597738673717153	-6.5878967802491015	11.697	-0.8896566110508715	0.2927304587431666	-0.35045683462802313	-0.6359348287296321	0.2123877861079628	0.7419422631989444	2.766	23.411	0.0	0.0	0.0
2021-10-01T23:26:57.000000	-2.6287	0.41345	0.091777	24.922	-2.7854	11.451	-2.5582320927074105	0.732429622791066	0.091777	24.39291194117139	-5.818108299976741	11.451	-2.5582320927074105	0.732429622791066	0.287777	24.39291194117139	-5.818108299976741	11.451	-0.8896566110508715	0.2927304587431666	-0.35045683462802313	-0.6359348287296321	0.2123877861079628	0.7419422631989444	2.766	23.411	0.0	0.0	0.0
2021-10-01T23:26:57.000000	-2.6542	0.4163	0.079499	22.319	-2.4936	11.279	-2.583190733847763	0.7383826667542073	0.079499	21.845280398463274	-5.209561044129935	11.279	-2.583190733847763	0.7383826667542073	0.275499	21.845280398463274	-5.209561044129935	11.279	-0.8896566110508715	0.2927304587431666	-0.35045683462802313	-0.6359348287296321	0.2123877861079628	0.7419422631989444	2.766	23.411	0.0	0.0	0.0
2021-10-01T23:26:57.000000	-2.6792	0.41909	0.066067	19.212	-2.1472	11.104	-2.6076604944037074	0.7442148977454103	0.066067	18.804136749276783	-4.485070005529284	11.104	-2.6076604944037074	0.7442148977454103	0.262067	18.804136749276783	-4.485070005529284	11.104	-0.8896566110508715	0.2927304587431666	-0.35045683462802313	-0.6359348287296321	0.2123877861079628	0.7419422631989444	2.766	23.411	0.0	0.0	0.0
2021-10-01T23:26:57.000000	-2.6953	0.42089	0.056179	16.738	-1.8719	10.987	-2.6234186232039876	0.7479740700896617	0.056179	16.382511416573447	-3.9087048105274746	10.987	-2.6234186232039876	0.7479740700896617	0.252179	16.382511416573447	-3.9087048105274746	10.987	-0.8896566110508715	0.2927304587431666	-0.35045683462802313	-0.6359348287296321	0.2123877861079628	0.7419422631989444	2.766	23.411	0.0	0.0	0.0
2021-10-01T23:26:57.000000	-2.7106	0.42261	0.045184	13.795	-1.5442	10.873	-2.638392582586507	0.7515558211154376	0.045184	13.50184067863868	-3.2228678112292677	10.873	-2.638392582586507	0.7515558211154376	0.241184	13.50184067863868	-3.2228678112292677	10.873	-0.8896566110508715	0.2927304587431666	-0.35045683462802313	-0.6359348287296321	0.2123877861079628	0.7419422631989444	2.766	23.411	0.0	0.0	0.0
2021-10-01T23:26:57.000000	-2.7202	0.42368	0.036979	11.471	-1.2849	10.801	-2.6477891372810203	0.7537940480639463	0.036979	11.22712458159621	-2.6807615782307286	10.801	-2.6477891372810203	0.7537940480639463	0.232979	11.22712458159621	-2.6807615782307286	10.801	-0.8896566110508715	0.2927304587431666	-0.35045683462802313	-0.6359348287296321	0.2123877861079628	0.7419422631989444	2.766	23.411	0.0	0.0	0.0
2021-10-01T23:26:57.000000	-2.7289	0.42465	0.02779	8.7489	-0.98078	10.735	-2.656304726682244	0.755822751381279	0.02779	8.562800054188408	-2.045393813032349	10.735	-2.656304726682244	0.755822751381279	0.22379000000000002	8.562800054188408	-2.045393813032349	10.735	-0.8896566110508715	0.2927304587431666	-0.35045683462802313	-0.6359348287296321	0.2123877861079628	0.7419422631989444	2.766	23.411	0.0	0.0	0.0
2021-10-01T23:26:57.000000	-2.7358	0.42543	0.0173	5.5139	-0.61857	10.681	-2.6630571601951996	0.7574423320841506	0.0173	5.396558113969514	-1.2895280444603743	10.681	-2.6630571601951996	0.7574423320841506	0.21330000000000002	5.396558113969514	-1.2895280444603743	10.681	-0.8896566110508715	0.2927304587431666	-0.35045683462802313	-0.6359348287296321	0.2123877861079628	0.7419422631989444	2.766	23.411	0.0	0.0	0.0
2021-10-01T23:26:57.000000	-2.739	0.42579	0.009489	3.0415	-0.34132	10.657	-2.6661889366594735	0.7581917159496172	0.009489	2.976759658758677	-0.7114235913904765	10.657	-2.6661889366594735	0.7581917159496172	0.205489	2.976759658758677	-0.7114235913904765	10.657	-0.8896566110508715	0.2927304587431666	-0.35045683462802313	-0.6359348287296321	0.2123877861079628	0.7419422631989444	2.766	23.411	0.0	0.0	0.0
2021-10-01T23:26:57.000000	-2.7403	0.42594	0.0011803	0.37924	-0.042566	10.646	-2.6674607613599504	0.7584998748879221	0.0011803	0.3711667274438939	-0.08871359757438643	10.646	-2.6674607613599504	0.7584998748879221	0.1971803	0.3711667274438939	-0.08871359757438643	10.646	-0.8896566110508715	0.2927304587431666	-0.35045683462802313	-0.6359348287296321	0.2123877861079628	0.7419422631989444	2.766	23.411	0.0	0.0	0.0
2021-10-01T23:26:57.000000	-2.7396	0.42585	-0.0072002	-2.3103	0.25928	10.652	-2.6667770637227934	0.7583247819384737	-0.0072002	-2.261121780034931	0.5404077203849564	10.652	-2.6667770637227934	0.7583247819384737	0.18879980000000002	-2.261121780034931	0.5404077203849564	10.652	-0.8896566110508715	0.2927304587431666	-0.35045683462802313	-0.6359348287296321	0.2123877861079628	0.7419422631989444	2.766	23.411	0.0	0.0	0.0
2021-10-01T23:26:57.000000	-2.7328	0.42509	-0.022517	-7.1375	0.80045	10.705	-2.6601214260853663	0.7567373035483029	-0.022517	-6.985638158411467	1.6689775229899415	10.705	-2.6601214260853663	0.7567373035483029	0.173483	-6.985638158411467	1.6689775229899415	10.705	-0.8896566110508715	0.2927304587431666	-0.35045683462802313	-0.6359348287296321	0.2123877861079628	0.7419422631989444	2.766	23.411	0.0	0.0	0.0
2021-10-01T23:26:57.000000	-2.7219	0.42387	-0.035347	-10.996	1.2319	10.788	-2.649453046690377	0.7541909176614892	-0.035347	-10.762197905731576	2.5699591140457647	10.788	-2.649453046690377	0.7541909176614892	0.160653	-10.762197905731576	2.5699591140457647	10.788	-0.8896566110508715	0.2927304587431666	-0.35045683462802313	-0.6359348287296321	0.2123877861079628	0.7419422631989444	2.766	23.411	0.0	0.0	0.0
2021-10-01T23:26:57.000000	-2.7092	0.42245	-0.046321	-14.109	1.5791	10.884	-2.6370227367088104	0.7512254845123232	-0.046321	-13.809198319517433	3.295979305492806	10.884	-2.6370227367088104	0.7512254845123232	0.149679	-13.809198319517433	3.295979305492806	10.884	-0.8896566110508715	0.2927304587431666	-0.35045683462802313	-0.6359348287296321	0.2123877861079628	0.7419422631989444	2.766	23.411	0.0	0.0	0.0
2021-10-01T23:26:57.000000	-2.6812	0.41932	-0.064884	-18.925	2.1152	11.09	-2.609617242043033	0.7446882249852724	-0.064884	-18.523220320213596	4.418144973722116	11.09	-2.609617242043033	0.7446882249852724	0.131116	-18.523220320213596	4.418144973722116	11.09	-0.8896566110508715	0.2927304587431666	-0.35045683462802313	-0.6359348287296321	0.2123877861079628	0.7419422631989444	2.766	23.411	0.0	0.0	0.0
2021-10-01T23:26:57.000000	-2.6516	0.41601	-0.0808	-22.605	2.5256	11.297	-2.5806458591451182	0.7377762735254885	-0.0808	-22.125204362737335	5.27636354576792	11.297	-2.5806458591451182	0.7377762735254885	0.11520000000000001	-22.125204362737335	5.27636354576792	11.297	-0.8896566110508715	0.2927304587431666	-0.35045683462802313	-0.6359348287296321	0.2123877861079628	0.7419422631989444	2.766	23.411	0.0	0.0	0.0
2021-10-01T23:26:57.000000	-2.6213	0.41262	-0.095144	-25.6	2.8618	11.499	-2.5509895533083546	0.7306991537641473	-0.095144	-25.056441763268218	5.977008064571124	11.499	-2.5509895533083546	0.7306991537641473	0.100856	-25.056441763268218	5.977008064571124	11.499	-0.8896566110508715	0.2927304587431666	-0.35045683462802313	-0.6359348287296321	0.2123877861079628	0.7419422631989444	2.766	23.411	0.0	0.0	0.0
2021-10-01T23:26:57.000000	-2.5904	0.40917	-0.10844	-28.142	3.1504	11.692	-2.5207451204082707	0.7234889680139494	-0.10844	-27.543925050381482	6.574905092772618	11.692	-2.5207451204082707	0.7234889680139494	0.08756000000000001	-27.543925050381482	6.574905092772618	11.692	-0.8896566110508715	0.2927304587431666	-0.35045683462802313	-0.6359348287296321	0.2123877861079628	0.7419422631989444	2.766	23.411	0.0	0.0	0.0
2021-10-01T23:26:57.000000	-2.5593	0.40568	-0.12098	-30.366	3.4068	11.875	-2.4903070957571316	0.7162145776383503	-0.12098	-29.71975000600273	7.101880160964464	11.875	-2.4903070957571316	0.7162145776383503	0.07502	-29.71975000600273	7.101880160964464	11.875	-0.8896566110508715	0.2927304587431666	-0.35045683462802313	-0.6359348287296321	0.2123877861079628	0.7419422631989444	2.766	23.411	0.0	0.0	0.0
2021-10-01T23:26:57.000000	-2.5279	0.40216	-0.13294	-32.356	3.6404	12.045	-2.4595750075743315	0.7088736542683229	-0.13294	-31.666131888827596	7.577554972375706	12.045	-2.4595750075743315	0.7088736542683229	0.06306	-31.666131888827596	7.577554972375706	12.045	-0.8896566110508715	0.2927304587431666	-0.35045683462802313	-0.6359348287296321	0.2123877861079628	0.7419422631989444	2.766	23.411	0.0	0.0	0.0
2021-10-01T23:26:57.000000	-2.4964	0.3986	-0.14443	-34.168	3.8576	12.203	-2.428748574119387	0.7014807792898126	-0.14443	-33.43786453396396	8.01514299113092	12.203	-2.428748574119387	0.7014807792898126	0.051570000000000005	-33.43786453396396	8.01514299113092	12.203	-0.8896566110508715	0.2927304587431666	-0.35045683462802313	-0.6359348287296321	0.2123877861079628	0.7419422631989444	2.766	23.411	0.0	0.0	0.0
2021-10-01T23:26:57.000000	-2.4647	0.39502	-0.15553	-35.843	4.0625	12.349	-2.397726098310003	0.6940435489816833	-0.15553	-35.07513662407203	8.423737059801976	12.349	-2.397726098310003	0.6940435489816833	0.040470000000000006	-35.07513662407203	8.423737059801976	12.349	-0.8896566110508715	0.2927304587431666	-0.35045683462802313	-0.6359348287296321	0.2123877861079628	0.7419422631989444	2.766	23.411	0.0	0.0	0.0
2021-10-01T23:26:57.000000	-2.433	0.39141	-0.16631	-37.409	4.2584	12.482	-2.366707298405694	0.6865765447298806	-0.16631	-36.60533282368881	8.810043156930075	12.482	-2.366707298405694	0.6865765447298806	0.029689999999999994	-36.60533282368881	8.810043156930075	12.482	-0.8896566110508715	0.2927304587431666	-0.35045683462802313	-0.6359348287296321	0.2123877861079628	0.7419422631989444	2.766	23.411	0.0	0.0	0.0
2021-10-01T23:26:57.000000	-2.4011	0.38778	-0.17679	-38.887	4.4475	12.603	-2.3354924561469446	0.6790651851484589	-0.17679	-38.04902532701361	9.178817838604107	12.603	-2.3354924561469446	0.6790651851484589	0.019210000000000005	-38.04902532701361	9.178817838604107	12.603	-0.8896566110508715	0.2927304587431666	-0.35045683462802313	-0.6359348287296321	0.2123877861079628	0.7419422631989444	2.766	23.411	0.0	0.0	0.0
2021-10-01T23:26:57.000000	-2.3691	0.38411	-0.187	-40.294	4.6314	12.714	-2.304183268616051	0.6715018739585543	-0.187	-39.42288998719073	9.533732061362766	12.714	-2.304183268616051	0.6715018739585543	0.009000000000000008	-39.42288998719073	9.533732061362766	12.714	-0.8896566110508715	0.2927304587431666	-0.35045683462802313	-0.6359348287296321	0.2123877861079628	0.7419422631989444	2.766	23.411	0.0	0.0	0.0
2021-10-01T23:26:57.000000	-2.3371	0.38042	-0.19698	-41.643	4.8117	12.816	-2.2728765316885413	0.6639187134728672	-0.19698	-40.73963279820804	9.877966661068015	12.816	-2.2728765316885413	0.6639187134728672	-0.0009799999999999809	-40.73963279820804	9.877966661068015	12.816	-0.8896566110508715	0.2927304587431666	-0.35045683462802313	-0.6359348287296321	0.2123877861079628	0.7419422631989444	2.766	23.411	0.0	0.0	0.0
2021-10-01T23:26:57.000000	-2.305	0.3767	-0.20674	-42.944	4.9893	12.911	-2.241474224187195	0.6562935260265884	-0.20674	-42.00906813080446	10.213640157721887	12.911	-2.241474224187195	0.6562935260265884	-0.01074	-42.00906813080446	10.213640157721887	12.911	-0.8896566110508715	0.2927304587431666	-0.35045683462802313	-0.6359348287296321	0.2123877861079628	0.7419422631989444	2.766	23.411	0.0	0.0	0.0
2021-10-01T23:26:57.000000	-2.2729	0.37296	-0.2163	-44.207	5.1653	13.001	-2.210074367289232	0.6486484892845272	-0.2163	-43.24098584968506	10.543069564284231	13.001	-2.210074367289232	0.6486484892845272	-0.020299999999999985	-43.24098584968506	10.543069564284231	13.001	-0.8896566110508715	0.2927304587431666	-0.35045683462802313	-0.6359348287296321	0.2123877861079628	0.7419422631989444	2.766	23.411	0.0	0.0	0.0
2021-10-01T23:26:57.000000	-2.2407	0.36918	-0.22567	-45.439	5.3404	13.087	-2.178580165119125	0.640951500933983	-0.22567	-44.44224743725525	10.86780731729171	13.087	-2.178580165119125	0.640951500933983	-0.029670000000000002	-44.44224743725525	10.86780731729171	13.087	-0.8896566110508715	0.2927304587431666	-0.35045683462802313	-0.6359348287296321	0.2123877861079628	0.7419422631989444	2.766	23.411	0.0	0.0	0.0
2021-10-01T23:26:57.000000	-2.2084	0.36538	-0.23487	-46.648	5.5155	13.171	-2.1469891670734897	0.6332224102707382	-0.23487	-45.62068233467571	11.189726876407995	13.171	-2.1469891670734897	0.6332224102707382	-0.03886999999999999	-45.62068233467571	11.189726876407995	13.171	-0.8896566110508715	0.2927304587431666	-0.35045683462802313	-0.6359348287296321	0.2123877861079628	0.7419422631989444	2.766	23.411	0.0	0.0	0.0
2021-10-01T23:26:57.000000	-2.1761	0.36155	-0.2439	-47.839	5.6914	13.255	-2.1154018449329293	0.6254635456638198	-0.2439	-46.781154841756695	11.51023486431029	13.255	-2.1154018449329293	0.6254635456638198	-0.0479	-46.781154841756695	11.51023486431029	13.255	-0.8896566110508715	0.2927304587431666	-0.35045683462802313	-0.6359348287296321	0.2123877861079628	0.7419422631989444	2.766	23.411	0.0	0.0	0.0
2021-10-01T23:26:57.000000	-2.1438	0.35769	-0.25278	-49.018	5.8686	13.341	-2.083818198697445	0.6176749071132279	-0.25278	-47.929558482148316	11.830562694408247	13.341	-2.083818198697445	0.6176749071132279	-0.05678	-47.929558482148316	11.830562694408247	13.341	-0.8896566110508715	0.2927304587431666	-0.35045683462802313	-0.6359348287296321	0.2123877861079628	0.7419422631989444	2.766	23.411	0.0	0.0	0.0
2021-10-01T23:26:57.000000	-2.1114	0.35381	-0.26151	-50.191	6.048	13.429	-2.0521377565864323	0.6098541662499355	-0.26151	-49.07173776743303	12.152338766027173	13.429	-2.0521377565864323	0.6098541662499355	-0.06551000000000001	-49.07173776743303	12.152338766027173	13.429	-0.8896566110508715	0.2927304587431666	-0.35045683462802313	-0.6359348287296321	0.2123877861079628	0.7419422631989444	2.766	23.411	0.0	0.0	0.0
2021-10-01T23:26:57.000000	-2.079	0.34989	-0.27011	-51.363	6.2303	13.522	-2.020462215682187	0.6019937267950781	-0.27011	-50.21256925043799	12.476870455365358	13.522	-2.020462215682187	0.6019937267950781	-0.07411000000000001	-50.21256925043799	12.476870455365358	13.522	-0.8896566110508715	0.2927304587431666	-0.35045683462802313	-0.6359348287296321	0.2123877861079628	0.7419422631989444	2.766	23.411	0.0	0.0	0.0
2021-10-01T23:26:57.000000	-2.0466	0.34594	-0.27858	-52.537	6.4159	13.621	-1.9887903506830173	0.5941035133965473	-0.27858	-51.354981313462886	12.804922338845998	13.621	-1.9887903506830173	0.5941035133965473	-0.08257999999999999	-51.354981313462886	12.804922338845998	13.621	-0.8896566110508715	0.2927304587431666	-0.35045683462802313	-0.6359348287296321	0.2123877861079628	0.7419422631989444	2.766	23.411	0.0	0.0	0.0
2021-10-01T23:26:57.000000	-2.0141	0.34196	-0.28694	-53.719	6.6057	13.727	-1.957022915110011	0.5861712730374247	-0.28694	-52.504818468090164	13.138122815794398	13.727	-1.957022915110011	0.5861712730374247	-0.09093999999999997	-52.504818468090164	13.138122815794398	13.727	-0.8896566110508715	0.2927304587431666	-0.35045683462802313	-0.6359348287296321	0.2123877861079628	0.7419422631989444	2.766	23.411	0.0	0.0	0.0
2021-10-01T23:26:57.000000	-1.9816	0.33796	-0.29518	-54.91	6.8002	13.841	-1.925257930140388	0.5782191833825197	-0.29518	-53.66301191402436	13.477090648774297	13.841	-1.925257930140388	0.5782191833825197	-0.09917999999999999	-53.66301191402436	13.477090648774297	13.841	-0.8896566110508715	0.2927304587431666	-0.35045683462802313	-0.6359348287296321	0.2123877861079628	0.7419422631989444	2.766	23.411	0.0	0.0	0.0
2021-10-01T23:26:57.000000	-1.9491	0.33392	-0.30332	-56.116	6.9999	13.967	-1.893497846377533	0.5702273951360499	-0.30332	-54.83545517491557	13.823057251195351	13.967	-1.893497846377533	0.5702273951360499	-0.10731999999999997	-54.83545517491557	13.823057251195351	13.967	-0.8896566110508715	0.2927304587431666	-0.35045683462802313	-0.6359348287296321	0.2123877861079628	0.7419422631989444	2.766	23.411	0.0	0.0	0.0
2021-10-01T23:26:57.000000	-1.9166	0.32984	-0.31137	-57.338	7.2055	14.107	-1.8617426638214447	0.5621959082980155	-0.31137	-56.02305494443451	14.176839878579123	14.107	-1.8617426638214447	0.5621959082980155	-0.11536999999999997	-56.02305494443451	14.176839878579123	14.107	-0.8896566110508715	0.2927304587431666	-0.35045683462802313	-0.6359348287296321	0.2123877861079628	0.7419422631989444	2.766	23.411	0.0	0.0	0.0
2021-10-01T23:26:57.000000	-1.8841	0.32574	-0.31933	-58.579	7.4176	14.266	-1.8299899318687405	0.5541445721641985	-0.31933	-57.22871509884702	14.539401600306633	14.266	-1.8299899318687405	0.5541445721641985	-0.12333	-57.22871509884702	14.539401600306633	14.266	-0.8896566110508715	0.2927304587431666	-0.35045683462802313	-0.6359348287296321	0.2123877861079628	0.7419422631989444	2.766	23.411	0.0	0.0	0.0
2021-10-01T23:26:57.000000	-1.8515	0.3216	-0.32723	-59.844	7.637	14.449	-1.7981428546438913	0.5460412844218987	-0.32723	-58.45729993796334	14.912149039055087	14.449	-1.7981428546438913	0.5460412844218987	-0.13123	-58.45729993796334	14.912149039055087	14.449	-0.8896566110508715	0.2927304587431666	-0.35045683462802313	-0.6359348287296321	0.2123877861079628	0.7419422631989444	2.766	23.411	0.0	0.0	0.0
2021-10-01T23:26:57.000000	-1.819	0.31743	-0.33506	-61.135	7.8646	14.664	-1.7663986998030297	0.5379204757528435	-0.33506	-59.710684114209435	15.29622047347306	14.664	-1.7663986998030297	0.5379204757528435	-0.13906000000000002	-59.710684114209435	15.29622047347306	14.664	-0.8896566110508715	0.2927304587431666	-0.35045683462802313	-0.6359348287296321	0.2123877861079628	0.7419422631989444	2.766	23.411	0.0	0.0	0.0
2021-10-01T23:26:57.000000	-1.7864	0.31322	-0.34285	-62.459	8.1014	14.919	-1.7345601996900235	0.5297477154753054	-0.34285	-60.995692350939976	15.693466079533945	14.919	-1.7345601996900235	0.5297477154753054	-0.14684999999999998	-60.995692350939976	15.693466079533945	14.919	-0.8896566110508715	0.2927304587431666	-0.35045683462802313	-0.6359348287296321	0.2123877861079628	0.7419422631989444	2.766	23.411	0.0	0.0	0.0
2021-10-01T23:26:57.000000	-1.7538	0.30898	-0.35063	-63.822	8.349	15.224	-1.702725375482093	0.5215451812540937	-0.35063	-62.318083388618966	16.106208981915426	15.224	-1.702725375482093	0.5215451812540937	-0.15463	-62.318083388618966	16.106208981915426	15.224	-0.8896566110508715	0.2927304587431666	-0.35045683462802313	-0.6359348287296321	0.2123877861079628	0.7419422631989444	2.766	23.411	0.0	0.0	0.0
2021-10-01T23:26:57.000000	-1.7321	0.30613	-0.35581	-64.757	8.5209	15.462	-1.6815381005403907	0.5160577519338458	-0.35581	-63.22497503036234	16.39137938735053	15.462	-1.6815381005403907	0.5160577519338458	-0.15981	-63.22497503036234	16.39137938735053	15.462	-0.8896566110508715	0.2927304587431666	-0.35045683462802313	-0.6359348287296321	0.2123877861079628	0.7419422631989444	2.766	23.411	0.0	0.0	0.0
2021-10-01T23:26:57.000000	-1.7177	0.30422	-0.35926	-65.394	8.639	15.637	-1.6674806402002222	0.5123977097504016	-0.35926	-63.84270428805039	16.586641196714673	15.637	-1.6674806402002222	0.5123977097504016	-0.16326000000000002	-63.84270428805039	16.586641196714673	15.637	-0.8896566110508715	0.2927304587431666	-0.35045683462802313	-0.6359348287296321	0.2123877861079628	0.7419422631989444	2.766	23.411	0.0	0.0	0.0
2021-10-01T23:26:57.000000	-1.708	0.30295	-0.36157	-65.826	8.7194	15.762	-1.658009345060634	0.5099487368271509	-0.36157	-64.26159765134732	16.719368398846637	15.762	-1.658009345060634	0.5099487368271509	-0.16557	-64.26159765134732	16.719368398846637	15.762	-0.8896566110508715	0.2927304587431666	-0.35045683462802313	-0.6359348287296321	0.2123877861079628	0.7419422631989444	2.766	23.411	0.0	0.0	1.0
2021-10-01T23:26:57.000000	-1.6668	0.29746	-0.37148	-67.741	9.0797	16.382	-1.6177924863777622	0.4994518621645716	-0.37148	-66.11802010255289	17.31159873635051	16.382	-1.6177924863777622	0.4994518621645716	-0.17547999999999997	-66.11802010255289	17.31159873635051	16.382	-0.8896566110508715	0.2927304587431666	-0.35045683462802313	-0.6359348287296321	0.2123877861079628	0.7419422631989444	2.766	23.411	0.0	0.0	490.47
2021-10-01T23:26:57.000000	-1.6257	0.29191	-0.38151	-69.801	9.4731	17.159	-1.5776822259839527	0.4889076926315635	-0.38151	-68.11429419958068	17.95444653290567	17.159	-1.5776822259839527	0.4889076926315635	-0.18551	-68.11429419958068	17.95444653290567	17.159	-0.8896566110508715	0.2927304587431666	-0.35045683462802313	-0.6359348287296321	0.2123877861079628	0.7419422631989444	2.766	23.411	0.0	0.0	0.0
2021-10-01T23:26:57.000000	-1.5846	0.2863	-0.39172	-72.057	9.9088	18.118	-1.5375793174002945	0.47830397521120827	-0.39172	-70.29990836911931	18.66329150320031	18.118	-1.5375793174002945	0.47830397521120827	-0.19572	-70.29990836911931	18.66329150320031	18.118	-0.8896566110508715	0.2927304587431666	-0.35045683462802313	-0.6359348287296321	0.2123877861079628	0.7419422631989444	2.766	23.411	0.0	0.0	0.0
2021-10-01T23:26:57.000000	-1.5436	0.28062	-0.40217	-74.571	10.399	19.279	-1.497584232407391	0.4676430382725329	-0.40217	-72.73490056003006	19.45783858815099	19.279	-1.497584232407391	0.4676430382725329	-0.20617000000000002	-72.73490056003006	19.45783858815099	19.279	-0.8896566110508715	0.2927304587431666	-0.35045683462802313	-0.6359348287296321	0.2123877861079628	0.7419422631989444	2.766	23.411	0.0	0.0	0.0
2021-10-01T23:26:57.000000	-1.5026	0.27487	-0.41292	-77.421	10.956	20.65	-1.4575977245263299	0.4569126287986193	-0.41292	-75.49517590478327	20.35985245786011	20.65	-1.4575977245263299	0.4569126287986193	-0.21692	-75.49517590478327	20.35985245786011	20.65	-0.8896566110508715	0.2927304587431666	-0.35045683462802313	-0.6359348287296321	0.2123877861079628	0.7419422631989444	2.766	23.411	0.0	0.0	0.0
2021-10-01T23:26:57.000000	-1.4618	0.26904	-0.42399	-80.695	11.599	22.225	-1.4178195120166273	0.4461273281754127	-0.42399	-78.66571872557302	21.399171091166796	22.225	-1.4178195120166273	0.4461273281754127	-0.22798999999999997	-78.66571872557302	21.399171091166796	22.225	-0.8896566110508715	0.2927304587431666	-0.35045683462802313	-0.6359348287296321	0.2123877861079628	0.7419422631989444	2.766	23.411	0.0	0.0	0.0
2021-10-01T23:26:57.000000	-1.421	0.26314	-0.43539	-84.491	12.345	23.976	-1.3780498766187677	0.4352725550169678	-0.43539	-82.34170755885687	22.604674346065952	23.976	-1.3780498766187677	0.4352725550169678	-0.23939	-82.34170755885687	22.604674346065952	23.976	-0.8896566110508715	0.2927304587431666	-0.35045683462802313	-0.6359348287296321	0.2123877861079628	0.7419422631989444	2.766	23.411	0.0	0.0	0.0
2021-10-01T23:26:57.000000	-1.3804	0.25715	-0.44707	-88.913	13.214	25.858	-1.338489761893958	0.42435296606133877	-0.44707	-86.62390813931948	24.00895465593492	25.858	-1.338489761893958	0.42435296606133877	-0.25107	-86.62390813931948	24.00895465593492	25.858	-0.8896566110508715	0.2927304587431666	-0.35045683462802313	-0.6359348287296321	0.2123877861079628	0.7419422631989444	2.766	23.411	0.0	0.0	0.0
2021-10-01T23:26:57.000000	-1.3398	0.25107	-0.45897	-94.065	14.227	27.805	-1.2989406748843746	0.4133440552746891	-0.45897	-91.61296367147635	25.645596918940182	27.805	-1.2989406748843746	0.4133440552746891	-0.26297	-91.61296367147635	25.645596918940182	27.805	-0.8896566110508715	0.2927304587431666	-0.35045683462802313	-0.6359348287296321	0.2123877861079628	0.7419422631989444	2.766	23.411	0.0	0.0	0.0
2021-10-01T23:26:57.000000	-1.2993	0.24488	-0.471	-100.05	15.404	29.736	-1.259504312672313	0.40223822637815454	-0.471	-97.40864742522302	27.547071038289893	29.736	-1.259504312672313	0.40223822637815454	-0.27499999999999997	-97.40864742522302	27.547071038289893	29.736	-0.8896566110508715	0.2927304587431666	-0.35045683462802313	-0.6359348287296321	0.2123877861079628	0.7419422631989444	2.766	23.411	0.0	0.0	0.0
2021-10-01T23:26:57.000000	-1.2588	0.23859	-0.483	-106.97	16.767	31.559	-1.2200802034771703	0.39103315100270813	-0.483	-104.10949514532761	29.747709316601277	31.559	-1.2200802034771703	0.39103315100270813	-0.287	-104.10949514532761	29.747709316601277	31.559	-0.8896566110508715	0.2927304587431666	-0.35045683462802313	-0.6359348287296321	0.2123877861079628	0.7419422631989444	2.766	23.411	0.0	0.0	0.0
2021-10-01T23:26:57.000000	-1.2183	0.23218	-0.49485	-114.94	18.34	33.172	-1.180670797902329	0.3797089798525676	-0.49485	-111.82669955847832	32.28542187826917	33.172	-1.180670797902329	0.3797089798525676	-0.29885	-111.82669955847832	32.28542187826917	33.172	-0.8896566110508715	0.2927304587431666	-0.35045683462802313	-0.6359348287296321	0.2123877861079628	0.7419422631989444	2.766	23.411	0.0	0.0	0.0
2021-10-01T23:26:57.000000	-1.1776	0.22564	-0.50636	-124.07	20.148	34.468	-1.141078828291658	0.36823128224600504	-0.50636	-120.66636853724866	35.198498661631604	34.468	-1.141078828291658	0.36823128224600504	-0.31036	-120.66636853724866	35.198498661631604	34.468	-0.8896566110508715	0.2927304587431666	-0.35045683462802313	-0.6359348287296321	0.2123877861079628	0.7419422631989444	2.766	23.411	0.0	0.0	0.0
2021-10-01T23:26:57.000000	-1.1369	0.21897	-0.51738	-134.49	22.217	35.327	-1.1015027876029804	0.3566245642168571	-0.51738	-130.75433671982532	38.52867267319939	35.327	-1.1015027876029804	0.3566245642168571	-0.32137999999999994	-130.75433671982532	38.52867267319939	35.327	-0.8896566110508715	0.2927304587431666	-0.35045683462802313	-0.6359348287296321	0.2123877861079628	0.7419422631989444	2.766	23.411	0.0	0.0	0.0
2021-10-01T23:26:57.000000	-1.096	0.21216	-0.52774	-146.35	24.582	35.619	-1.061745408180165	0.3448543950833961	-0.52774	-142.23518526865462	42.329059705969044	35.619	-1.061745408180165	0.3448543950833961	-0.33174	-142.23518526865462	42.329059705969044	35.619	-0.8896566110508715	0.2927304587431666	-0.35045683462802313	-0.6359348287296321	0.2123877861079628	0.7419422631989444	2.766	23.411	0.0	0.0	0.0
2021-10-01T23:26:57.000000	-1.055	0.20521	-0.53727	-159.82	27.279	35.198	-1.0219059365021228	0.33293302786254025	-0.53727	-155.2732221117962	46.65621862110986	35.198	-1.0219059365021228	0.33293302786254025	-0.34127	-155.2732221117962	46.65621862110986	35.198	-0.8896566110508715	0.2927304587431666	-0.35045683462802313	-0.6359348287296321	0.2123877861079628	0.7419422631989444	2.766	23.411	0.0	0.0	0.0
2021-10-01T23:26:57.000000	-1.0137	0.19812	-0.54581	-175.12	30.355	33.893	-0.981785879611031	0.32083595652045305	-0.54581	-170.08103058490457	51.58375190093055	33.893	-0.981785879611031	0.32083595652045305	-0.34981	-170.08103058490457	51.58375190093055	33.893	-0.8896566110508715	0.2927304587431666	-0.35045683462802313	-0.6359348287296321	0.2123877861079628	0.7419422631989444	2.766	23.411	0.0	0.0	0.0
2021-10-01T23:26:57.000000	-0.97231	0.19088	-0.55322	-192.49	33.863	31.499	-0.9415948804142957	0.30857898774477166	-0.55322	-186.89030813840145	57.1936674198582	31.499	-0.9415948804142957	0.30857898774477166	-0.35722000000000004	-186.89030813840145	57.1936674198582	31.499	-0.8896566110508715	0.2927304587431666	-0.35045683462802313	-0.6359348287296321	0.2123877861079628	0.7419422631989444	2.766	23.411	0.0	0.0	0.0
2021-10-01T23:26:57.000000	-0.93068	0.1835	-0.55936	-212.25	37.87	27.769	-0.9011828438918577	0.2961536666580099	-0.55936	-206.0104339834696	63.59166997290215	27.769	-0.9011828438918577	0.2961536666580099	-0.36335999999999996	-206.0104339834696	63.59166997290215	27.769	-0.8896566110508715	0.2927304587431666	-0.35045683462802313	-0.6359348287296321	0.2123877861079628	0.7419422631989444	2.766	23.411	0.0	0.0	0.0
2021-10-01T23:26:57.000000	-0.8889	0.176	-0.56409	-234.78	42.457	22.395	-0.8606366412713536	0.28359087027117647	-0.56409	-227.80861979627028	70.90471067227034	22.395	-0.8606366412713536	0.28359087027117647	-0.36809	-227.80861979627028	70.90471067227034	22.395	-0.8896566110508715	0.2927304587431666	-0.35045683462802313	-0.6359348287296321	0.2123877861079628	0.7419422631989444	2.766	23.411	0.0	0.0	0.0
2021-10-01T23:26:57.000000	-0.847	0.16837	-0.56731	-260.55	47.721	14.994	-0.8199872717981491	0.27088434984145576	-0.56731	-252.7394386012785	79.28664778202304	14.994	-0.8199872717981491	0.27088434984145576	-0.37131	-252.7394386012785	79.28664778202304	14.994	-0.8896566110508715	0.2927304587431666	-0.35045683462802313	-0.6359348287296321	0.2123877861079628	0.7419422631989444	2.766	23.411	0.0	0.0	0.0
2021-10-01T23:26:57.000000	-0.80502	0.16064	-0.56889	-290.14	53.786	5.0773	-0.7792707581587334	0.25806878051928867	-0.56889	-281.36332623520434	88.93161443413682	5.0773	-0.7792707581587334	0.25806878051928867	-0.37289	-281.36332623520434	88.93161443413682	5.0773	-0.8896566110508715	0.2927304587431666	-0.35045683462802313	-0.6359348287296321	0.2123877861079628	0.7419422631989444	2.766	23.411	0.0	0.0	0.0
