# Supplementary material for: Direct evidence of substorm-related impulsive injections of electrons at Mercury
Source: Nat Commun. 2023 Jul 18;14:4019. doi: 10.1038/s41467-023-39565-4 (PMC10354196; doi:10.1038/s41467-023-39565-4)
Supplement: Supplementary file 3 — SourceDatafile [file 41467_2023_39565_MOESM3_ESM.zip › SourceDataFile/FieldLinetracing/Final_KT17tracing_001409.txt]

2021-10-01T23:38:29.000000	-0.00075389	-0.49354	0.67151	29.303	472.9	-276.15	-0.0612217489781935	-0.4897286977523199	0.67151	87.02671272193899	465.7460972266038	-276.15	-0.0612217489781935	-0.4897286977523199	0.86751	87.02671272193899	465.7460972266038	-276.15	-0.1433454183645533	-0.8095520311261427	-0.5692781393426486	-0.06335674168817942	-0.5057685939353099	0.8603394984954236	1.7832	4.9486	0.0	0.0	0.0
2021-10-01T23:38:29.000000	-0.002741	-0.52293	0.68798	31.455	428.68	-230.47	-0.06679504735757215	-0.5186537569800296	0.68798	83.74421286687249	421.5956193277012	-230.47	-0.06679504735757215	-0.5186537569800296	0.88398	83.74421286687249	421.5956193277012	-230.47	-0.1433454183645533	-0.8095520311261427	-0.5692781393426486	-0.06335674168817942	-0.5057685939353099	0.8603394984954236	1.7832	4.9486	0.0	0.0	0.0
2021-10-01T23:38:29.000000	-0.0051189	-0.55286	0.70338	33.395	390.1	-191.82	-0.07282235734324899	-0.5480668636290486	0.70338	80.9423806307021	383.06861923529385	-191.82	-0.07282235734324899	-0.5480668636290486	0.8993800000000001	80.9423806307021	383.06861923529385	-191.82	-0.1433454183645533	-0.8095520311261427	-0.5692781393426486	-0.06335674168817942	-0.5057685939353099	0.8603394984954236	1.7832	4.9486	0.0	0.0	0.0
2021-10-01T23:38:29.000000	-0.0079227	-0.58331	0.71766	35.143	356.27	-158.94	-0.0793360737705863	-0.5779438663693542	0.71766	78.53201345863775	349.27935268368253	-158.94	-0.0793360737705863	-0.5779438663693542	0.9136599999999999	78.53201345863775	349.27935268368253	-158.94	-0.1433454183645533	-0.8095520311261427	-0.5692781393426486	-0.06335674168817942	-0.5057685939353099	0.8603394984954236	1.7832	4.9486	0.0	0.0	0.0
2021-10-01T23:38:29.000000	-0.011186	-0.61424	0.73076	36.715	326.49	-130.84	-0.08636464224973117	-0.6082409495956975	0.73076	76.44321966887762	319.5311338377776	-130.84	-0.08636464224973117	-0.6082409495956975	0.92676	76.44321966887762	319.5311338377776	-130.84	-0.1433454183645533	-0.8095520311261427	-0.5692781393426486	-0.06335674168817942	-0.5057685939353099	0.8603394984954236	1.7832	4.9486	0.0	0.0	0.0
2021-10-01T23:38:29.000000	-0.014941	-0.64562	0.74262	38.121	300.15	-106.71	-0.09393634424181775	-0.6389243938929571	0.74262	74.61118050611157	293.21733387452457	-106.71	-0.09393634424181775	-0.6389243938929571	0.93862	74.61118050611157	293.21733387452457	-106.71	-0.1433454183645533	-0.8095520311261427	-0.5692781393426486	-0.06335674168817942	-0.5057685939353099	0.8603394984954236	1.7832	4.9486	0.0	0.0	0.0
2021-10-01T23:38:29.000000	-0.019216	-0.67738	0.75319	39.373	276.75	-85.907	-0.10207068938853532	-0.669921259122107	0.75319	72.98654046321776	269.8402500373343	-85.907	-0.10207068938853532	-0.669921259122107	0.94919	72.98654046321776	269.8402500373343	-85.907	-0.1433454183645533	-0.8095520311261427	-0.5692781393426486	-0.06335674168817942	-0.5057685939353099	0.8603394984954236	1.7832	4.9486	0.0	0.0	0.0
2021-10-01T23:38:29.000000	-0.024036	-0.70947	0.76243	40.477	255.9	-67.906	-0.11078636280115273	-0.7011788587894613	0.76243	71.52746756294977	249.0120858774352	-67.906	-0.11078636280115273	-0.7011788587894613	0.9584300000000001	71.52746756294977	249.0120858774352	-67.906	-0.1433454183645533	-0.8095520311261427	-0.5692781393426486	-0.06335674168817942	-0.5057685939353099	0.8603394984954236	1.7832	4.9486	0.0	0.0	0.0
2021-10-01T23:38:29.000000	-0.029423	-0.74185	0.77029	41.44	237.25	-52.276	-0.12010029749826324	-0.7326547986397336	0.77029	70.19802349961753	230.38462100745167	-52.276	-0.12010029749826324	-0.7326547986397336	0.9662900000000001	70.19802349961753	230.38462100745167	-52.276	-0.1433454183645533	-0.8095520311261427	-0.5692781393426486	-0.06335674168817942	-0.5057685939353099	0.8603394984954236	1.7832	4.9486	0.0	0.0	0.0
2021-10-01T23:38:29.000000	-0.03539	-0.77443	0.77674	42.267	220.49	-38.662	-0.130014367806899	-0.7642581639497037	0.77674	68.96518624472009	213.64957869191102	-38.662	-0.130014367806899	-0.7642581639497037	0.9727399999999999	68.96518624472009	213.64957869191102	-38.662	-0.1433454183645533	-0.8095520311261427	-0.5692781393426486	-0.06335674168817942	-0.5057685939353099	0.8603394984954236	1.7832	4.9486	0.0	0.0	0.0
2021-10-01T23:38:29.000000	-0.041948	-0.80716	0.78174	42.964	205.39	-26.771	-0.14053336433128125	-0.7959379836480549	0.78174	67.80672864808014	198.57795684830083	-26.771	-0.14053336433128125	-0.7959379836480549	0.97774	67.80672864808014	198.57795684830083	-26.771	-0.1433454183645533	-0.8095520311261427	-0.5692781393426486	-0.06335674168817942	-0.5057685939353099	0.8603394984954236	1.7832	4.9486	0.0	0.0	0.0
2021-10-01T23:38:29.000000	-0.049099	-0.83995	0.78527	43.533	191.74	-16.358	-0.15164824428576168	-0.8276046908434278	0.78527	66.69890430374764	184.96109281056792	-16.358	-0.15164824428576168	-0.8276046908434278	0.9812700000000001	66.69890430374764	184.96109281056792	-16.358	-0.1433454183645533	-0.8095520311261427	-0.5692781393426486	-0.06335674168817942	-0.5057685939353099	0.8603394984954236	1.7832	4.9486	0.0	0.0	0.0
2021-10-01T23:38:29.000000	-0.05684	-0.87273	0.78733	43.979	179.35	-7.2199	-0.16334745316413027	-0.8591891805910921	0.78733	65.62339480352348	172.60980561793377	-7.2199	-0.16334745316413027	-0.8591891805910921	0.98333	65.62339480352348	172.60980561793377	-7.2199	-0.1433454183645533	-0.8095520311261427	-0.5692781393426486	-0.06335674168817942	-0.5057685939353099	0.8603394984954236	1.7832	4.9486	0.0	0.0	0.0
2021-10-01T23:38:29.000000	-0.065159	-0.90543	0.78791	44.307	168.06	0.81576	-0.17561050427707475	-0.8906234507178392	0.78791	64.56555764428407	161.3646882532936	0.81576	-0.17561050427707475	-0.8906234507178392	0.9839100000000001	64.56555764428407	161.3646882532936	0.81576	-0.1433454183645533	-0.8095520311261427	-0.5692781393426486	-0.06335674168817942	-0.5057685939353099	0.8603394984954236	1.7832	4.9486	0.0	0.0	0.0
2021-10-01T23:38:29.000000	-0.074041	-0.93797	0.78702	44.521	157.75	7.8933	-0.1884127082392238	-0.9218299419930777	0.78702	63.514659064884	151.1061548212764	7.8933	-0.1884127082392238	-0.9218299419930777	0.98302	63.514659064884	151.1061548212764	7.8933	-0.1433454183645533	-0.8095520311261427	-0.5692781393426486	-0.06335674168817942	-0.5057685939353099	0.8603394984954236	1.7832	4.9486	0.0	0.0	0.0
2021-10-01T23:38:29.000000	-0.083464	-0.97029	0.78467	44.626	148.29	14.135	-0.2017248790150658	-0.9527518021931823	0.78467	62.4597324672751	141.7045722484508	14.135	-0.2017248790150658	-0.9527518021931823	0.9806699999999999	62.4597324672751	141.7045722484508	14.135	-0.1433454183645533	-0.8095520311261427	-0.5692781393426486	-0.06335674168817942	-0.5057685939353099	0.8603394984954236	1.7832	4.9486	0.0	0.0	0.0
2021-10-01T23:38:29.000000	-0.093402	-1.0023	0.78089	44.626	139.59	19.645	-0.21551018480485729	-0.9833028952715314	0.78089	61.39371999538747	133.0701285831195	19.645	-0.21551018480485729	-0.9833028952715314	0.97689	61.39371999538747	133.0701285831195	19.645	-0.1433454183645533	-0.8095520311261427	-0.5692781393426486	-0.06335674168817942	-0.5057685939353099	0.8603394984954236	1.7832	4.9486	0.0	0.0	0.0
2021-10-01T23:38:29.000000	-0.10383	-1.034	0.77572	44.525	131.55	24.512	-0.22974381398887034	-1.0134862844823542	0.77572	60.308338491459295	125.10308722569387	24.512	-0.22974381398887034	-1.0134862844823542	0.9717199999999999	60.308338491459295	125.10308722569387	24.512	-0.1433454183645533	-0.8095520311261427	-0.5692781393426486	-0.06335674168817942	-0.5057685939353099	0.8603394984954236	1.7832	4.9486	0.0	0.0	0.0
2021-10-01T23:38:29.000000	-0.1147	-1.0653	0.76917	44.33	124.11	28.812	-0.24436710054200073	-1.0432185294427507	0.76917	59.20318339886347	117.7430425776425	28.812	-0.24436710054200073	-1.0432185294427507	0.9651700000000001	59.20318339886347	117.7430425776425	28.812	-0.1433454183645533	-0.8095520311261427	-0.5692781393426486	-0.06335674168817942	-0.5057685939353099	0.8603394984954236	1.7832	4.9486	0.0	0.0	0.0
2021-10-01T23:38:29.000000	-0.12599	-1.0961	0.76131	44.044	117.2	32.609	-0.2593459572219696	-1.0724030793375317	0.76131	58.07265500012458	110.92015451321957	32.609	-0.2593459572219696	-1.0724030793375317	0.9573100000000001	58.07265500012458	110.92015451321957	32.609	-0.1433454183645533	-0.8095520311261427	-0.5692781393426486	-0.06335674168817942	-0.5057685939353099	0.8603394984954236	1.7832	4.9486	0.0	0.0	0.0
2021-10-01T23:38:29.000000	-0.13767	-1.1264	0.75218	43.674	110.75	35.96	-0.2746506100851036	-1.101043610071772	0.75218	56.91512343692367	104.56409278600249	35.96	-0.2746506100851036	-1.101043610071772	0.94818	56.91512343692367	104.56409278600249	35.96	-0.1433454183645533	-0.8095520311261427	-0.5692781393426486	-0.06335674168817942	-0.5057685939353099	0.8603394984954236	1.7832	4.9486	0.0	0.0	0.0
2021-10-01T23:38:29.000000	-0.14969	-1.1562	0.74181	43.224	104.73	38.913	-0.29023143589194655	-1.129146248153931	0.74181	55.73088266334175	98.644593331641	38.913	-0.29023143589194655	-1.129146248153931	0.93781	55.73088266334175	98.644593331641	38.913	-0.1433454183645533	-0.8095520311261427	-0.5692781393426486	-0.06335674168817942	-0.5057685939353099	0.8603394984954236	1.7832	4.9486	0.0	0.0	0.0
2021-10-01T23:38:29.000000	-0.16201	-1.1854	0.73027	42.7	99.08	41.509	-0.30603648303401565	-1.156616648311864	0.73027	54.51853565796259	93.10137308177286	41.509	-0.30603648303401565	-1.156616648311864	0.9262699999999999	54.51853565796259	93.10137308177286	41.509	-0.1433454183645533	-0.8095520311261427	-0.5692781393426486	-0.06335674168817942	-0.5057685939353099	0.8603394984954236	1.7832	4.9486	0.0	0.0	0.0
2021-10-01T23:38:29.000000	-0.17461	-1.214	0.71759	42.105	93.771	43.786	-0.3220459022155284	-1.1834572611489549	0.71759	53.27750644024722	87.90528296700612	43.786	-0.3220459022155284	-1.1834572611489549	0.9135899999999999	53.27750644024722	87.90528296700612	43.786	-0.1433454183645533	-0.8095520311261427	-0.5692781393426486	-0.06335674168817942	-0.5057685939353099	0.8603394984954236	1.7832	4.9486	0.0	0.0	0.0
2021-10-01T23:38:29.000000	-0.18744	-1.242	0.70383	41.446	88.768	45.775	-0.338210070197029	-1.2096742131736629	0.70383	52.01045370779812	83.02072900853732	45.775	-0.338210070197029	-1.2096742131736629	0.8998299999999999	52.01045370779812	83.02072900853732	45.775	-0.1433454183645533	-0.8095520311261427	-0.5692781393426486	-0.06335674168817942	-0.5057685939353099	0.8603394984954236	1.7832	4.9486	0.0	0.0	0.0
2021-10-01T23:38:29.000000	-0.20047	-1.2694	0.68903	40.725	84.043	47.505	-0.3544992130348438	-1.2352711802910632	0.68903	50.7159315454564	78.41967713193279	47.505	-0.3544992130348438	-1.2352711802910632	0.88503	50.7159315454564	78.41967713193279	47.505	-0.1433454183645533	-0.8095520311261427	-0.5692781393426486	-0.06335674168817942	-0.5057685939353099	0.8603394984954236	1.7832	4.9486	0.0	0.0	0.0
2021-10-01T23:38:29.000000	-0.21366	-1.2962	0.67324	39.949	79.57	49.0	-0.3708736321374079	-1.2602530637079232	0.67324	49.39770142234714	74.07546554149113	49.0	-0.3708736321374079	-1.2602530637079232	0.86924	49.39770142234714	74.07546554149113	49.0	-0.1433454183645533	-0.8095520311261427	-0.5692781393426486	-0.06335674168817942	-0.5057685939353099	0.8603394984954236	1.7832	4.9486	0.0	0.0	0.0
2021-10-01T23:38:29.000000	-0.22699	-1.3223	0.6565	39.12	75.327	50.283	-0.38730122519202104	-1.2845230675487145	0.6565	48.055052604326576	69.96601495151344	50.283	-0.38730122519202104	-1.2845230675487145	0.8525	48.055052604326576	69.96601495151344	50.283	-0.1433454183645533	-0.8095520311261427	-0.5692781393426486	-0.06335674168817942	-0.5057685939353099	0.8603394984954236	1.7832	4.9486	0.0	0.0	0.0
2021-10-01T23:38:29.000000	-0.24042	-1.3477	0.63885	38.241	71.295	51.374	-0.4037422936071182	-1.3080860930202045	0.63885	46.68863441254759	66.07210094049891	51.374	-0.4037422936071182	-1.3080860930202045	0.8348500000000001	46.68863441254759	66.07210094049891	51.374	-0.1433454183645533	-0.8095520311261427	-0.5692781393426486	-0.06335674168817942	-0.5057685939353099	0.8603394984954236	1.7832	4.9486	0.0	0.0	0.0
2021-10-01T23:38:29.000000	-0.25391	-1.3725	0.62033	37.317	67.456	52.29	-0.42016939180805307	-1.3310462878080727	0.62033	45.301203627910496	62.37524649139745	52.29	-0.42016939180805307	-1.3310462878080727	0.81633	45.301203627910496	62.37524649139745	52.29	-0.1433454183645533	-0.8095520311261427	-0.5692781393426486	-0.06335674168817942	-0.5057685939353099	0.8603394984954236	1.7832	4.9486	0.0	0.0	0.0
2021-10-01T23:38:29.000000	-0.26745	-1.3966	0.60097	36.349	63.795	53.049	-0.43656034213001604	-1.3533056307350988	0.60097	43.89191476266665	58.86044210220311	53.049	-0.43656034213001604	-1.3533056307350988	0.79697	43.89191476266665	58.86044210220311	53.049	-0.1433454183645533	-0.8095520311261427	-0.5692781393426486	-0.06335674168817942	-0.5057685939353099	0.8603394984954236	1.7832	4.9486	0.0	0.0	0.0
2021-10-01T23:38:29.000000	-0.28099	-1.42	0.58081	35.339	60.297	53.666	-0.4528655213335513	-1.3748702483097415	0.58081	42.46091479385658	55.512555740740765	53.666	-0.4528655213335513	-1.3748702483097415	0.77681	42.46091479385658	55.512555740740765	53.666	-0.1433454183645533	-0.8095520311261427	-0.5692781393426486	-0.06335674168817942	-0.5057685939353099	0.8603394984954236	1.7832	4.9486	0.0	0.0	0.0
2021-10-01T23:38:29.000000	-0.29451	-1.4428	0.55987	34.29	56.95	54.154	-0.4690773331397947	-1.3958418376142971	0.55987	41.00971075381745	52.31931023903344	54.154	-0.4690773331397947	-1.3958418376142971	0.75587	41.00971075381745	52.31931023903344	54.154	-0.1433454183645533	-0.8095520311261427	-0.5692781393426486	-0.06335674168817942	-0.5057685939353099	0.8603394984954236	1.7832	4.9486	0.0	0.0	0.0
2021-10-01T23:38:29.000000	-0.30797	-1.4649	0.53818	33.201	53.742	54.527	-0.4851438259402633	-1.416126053376621	0.53818	39.535839815729936	49.26891854978088	54.527	-0.4851438259402633	-1.416126053376621	0.73418	39.535839815729936	49.26891854978088	54.527	-0.1433454183645533	-0.8095520311261427	-0.5692781393426486	-0.06335674168817942	-0.5057685939353099	0.8603394984954236	1.7832	4.9486	0.0	0.0	0.0
2021-10-01T23:38:29.000000	-0.32135	-1.4863	0.51577	32.072	50.66	54.797	-0.5010451504391746	-1.4357253462000958	0.51577	38.03770908739468	46.34847863072456	54.797	-0.5010451504391746	-1.4357253462000958	0.71177	38.03770908739468	46.34847863072456	54.797	-0.1433454183645533	-0.8095520311261427	-0.5692781393426486	-0.06335674168817942	-0.5057685939353099	0.8603394984954236	1.7832	4.9486	0.0	0.0	0.0
2021-10-01T23:38:29.000000	-0.33461	-1.507	0.49265	30.903	47.693	54.976	-0.5167416080449639	-1.4546446172914895	0.49265	36.51397073695066	43.54707336918418	54.976	-0.5167416080449639	-1.4546446172914895	0.68865	36.51397073695066	43.54707336918418	54.976	-0.1433454183645533	-0.8095520311261427	-0.5692781393426486	-0.06335674168817942	-0.5057685939353099	0.8603394984954236	1.7832	4.9486	0.0	0.0	0.0
2021-10-01T23:38:29.000000	-0.34772	-1.527	0.46884	29.691	44.829	55.074	-0.5322034248139577	-1.472887542555878	0.46884	34.96017700800035	40.853160778197854	55.074	-0.5322034248139577	-1.472887542555878	0.66484	34.96017700800035	40.853160778197854	55.074	-0.1433454183645533	-0.8095520311261427	-0.5692781393426486	-0.06335674168817942	-0.5057685939353099	0.8603394984954236	1.7832	4.9486	0.0	0.0	0.0
2021-10-01T23:38:29.000000	-0.36064	-1.5463	0.44436	28.434	42.056	55.101	-0.5473909021545913	-1.4904590232000283	0.44436	33.3728726089353	38.25507634063452	55.101	-0.5473909021545913	-1.4904590232000283	0.64036	33.3728726089353	38.25507634063452	55.101	-0.1433454183645533	-0.8095520311261427	-0.5692781393426486	-0.06335674168817942	-0.5057685939353099	0.8603394984954236	1.7832	4.9486	0.0	0.0	0.0
2021-10-01T23:38:29.000000	-0.37333	-1.5649	0.4192	27.127	39.359	55.068	-0.5622643414752999	-1.5073639604307072	0.4192	31.7452572632722	35.73854573550334	55.068	-0.5622643414752999	-1.5073639604307072	0.6152	31.7452572632722	35.73854573550334	55.068	-0.1433454183645533	-0.8095520311261427	-0.5692781393426486	-0.06335674168817942	-0.5057685939353099	0.8603394984954236	1.7832	4.9486	0.0	0.0	0.0
2021-10-01T23:38:29.000000	-0.38573	-1.5827	0.39338	25.766	36.724	54.985	-0.5767519418718181	-1.5235104595791547	0.39338	30.07164568948601	33.29016457643334	54.985	-0.5767519418718181	-1.5235104595791547	0.58938	30.07164568948601	33.29016457643334	54.985	-0.1433454183645533	-0.8095520311261427	-0.5692781393426486	-0.06335674168817942	-0.5057685939353099	0.8603394984954236	1.7832	4.9486	0.0	0.0	0.0
2021-10-01T23:38:29.000000	-0.39782	-1.5998	0.3669	24.343	34.135	54.861	-0.5908461070652817	-1.5390002177276656	0.3669	28.342137686556867	30.895033668152113	54.861	-0.5908461070652817	-1.5390002177276656	0.5629	28.342137686556867	30.895033668152113	54.861	-0.1433454183645533	-0.8095520311261427	-0.5692781393426486	-0.06335674168817942	-0.5057685939353099	0.8603394984954236	1.7832	4.9486	0.0	0.0	0.0
2021-10-01T23:38:29.000000	-0.40951	-1.6161	0.33975	22.852	31.573	54.705	-0.6044452622077521	-1.5537450161125543	0.33975	26.54845039253559	28.5350313606815	54.705	-0.6044452622077521	-1.5537450161125543	0.53575	26.54845039253559	28.5350313606815	54.705	-0.1433454183645533	-0.8095520311261427	-0.5692781393426486	-0.06335674168817942	-0.5057685939353099	0.8603394984954236	1.7832	4.9486	0.0	0.0	0.0
2021-10-01T23:38:29.000000	-0.42076	-1.6315	0.31192	21.282	29.019	54.527	-0.617497455690746	-1.5676505094616768	0.31192	24.677338621527404	26.19264865488925	54.527	-0.617497455690746	-1.5676505094616768	0.5079199999999999	24.677338621527404	26.19264865488925	54.527	-0.1433454183645533	-0.8095520311261427	-0.5692781393426486	-0.06335674168817942	-0.5057685939353099	0.8603394984954236	1.7832	4.9486	0.0	0.0	0.0
2021-10-01T23:38:29.000000	-0.43147	-1.646	0.28341	19.624	26.449	54.334	-0.6299034410353516	-1.580728950791951	0.28341	22.71692946636987	23.845169167359167	54.334	-0.6299034410353516	-1.580728950791951	0.47941	22.71692946636987	23.845169167359167	54.334	-0.1433454183645533	-0.8095520311261427	-0.5692781393426486	-0.06335674168817942	-0.5057685939353099	0.8603394984954236	1.7832	4.9486	0.0	0.0	0.0
2021-10-01T23:38:29.000000	-0.44157	-1.6596	0.2542	17.867	23.842	54.135	-0.6415937457063308	-1.59298891721522	0.2542	20.653732680829847	21.473098969380757	54.135	-0.6415937457063308	-1.59298891721522	0.4502	20.653732680829847	21.473098969380757	54.135	-0.1433454183645533	-0.8095520311261427	-0.5692781393426486	-0.06335674168817942	-0.5057685939353099	0.8603394984954236	1.7832	4.9486	0.0	0.0	0.0
2021-10-01T23:38:29.000000	-0.45095	-1.672	0.22427	16.001	21.173	53.938	-0.6524224395261256	-1.6041461476133585	0.22427	18.47476036278659	19.05285174291789	53.938	-0.6524224395261256	-1.6041461476133585	0.42027000000000003	18.47476036278659	19.05285174291789	53.938	-0.1433454183645533	-0.8095520311261427	-0.5692781393426486	-0.06335674168817942	-0.5057685939353099	0.8603394984954236	1.7832	4.9486	0.0	0.0	0.0
2021-10-01T23:38:29.000000	-0.4595	-1.6833	0.19363	14.017	18.421	53.75	-0.6622926043848512	-1.6143133667838876	0.19363	16.1685071955852	16.564688498921722	53.75	-0.6622926043848512	-1.6143133667838876	0.38963000000000003	16.1685071955852	16.564688498921722	53.75	-0.1433454183645533	-0.8095520311261427	-0.5692781393426486	-0.06335674168817942	-0.5057685939353099	0.8603394984954236	1.7832	4.9486	0.0	0.0	0.0
2021-10-01T23:38:29.000000	-0.46708	-1.6932	0.16228	11.909	15.565	53.579	-0.6710285361612762	-1.623209989513758	0.16228	13.72644525693813	13.988502657835852	53.579	-0.6710285361612762	-1.623209989513758	0.35828000000000004	13.72644525693813	13.988502657835852	53.579	-0.1433454183645533	-0.8095520311261427	-0.5692781393426486	-0.06335674168817942	-0.5057685939353099	0.8603394984954236	1.7832	4.9486	0.0	0.0	0.0
2021-10-01T23:38:29.000000	-0.47354	-1.7016	0.13025	9.6766	12.595	53.43	-0.678469112120115	-1.630755148849435	0.13025	11.14695225923791	11.31441858383677	53.43	-0.678469112120115	-1.630755148849435	0.32625000000000004	11.14695225923791	11.31441858383677	53.43	-0.1433454183645533	-0.8095520311261427	-0.5692781393426486	-0.06335674168817942	-0.5057685939353099	0.8603394984954236	1.7832	4.9486	0.0	0.0	0.0
2021-10-01T23:38:29.000000	-0.47874	-1.7084	0.097606	7.3261	9.5066	53.309	-0.6844631341739723	-1.636866752535692	0.097606	8.435741597911584	8.537297491786504	53.309	-0.6844631341739723	-1.636866752535692	0.29360600000000003	8.435741597911584	8.537297491786504	53.309	-0.1433454183645533	-0.8095520311261427	-0.5692781393426486	-0.06335674168817942	-0.5057685939353099	0.8603394984954236	1.7832	4.9486	0.0	0.0	0.0
2021-10-01T23:38:29.000000	-0.48255	-1.7133	0.064442	4.8745	6.3128	53.22	-0.6888448228495081	-1.6412629900577875	0.064442	5.611278066573538	5.6679584110674925	53.22	-0.6888448228495081	-1.6412629900577875	0.260442	5.611278066573538	5.6679584110674925	53.22	-0.1433454183645533	-0.8095520311261427	-0.5692781393426486	-0.06335674168817942	-0.5057685939353099	0.8603394984954236	1.7832	4.9486	0.0	0.0	0.0
2021-10-01T23:38:29.000000	-0.48482	-1.7163	0.030907	2.3489	3.0387	53.167	-0.6914653084283546	-1.643962240941099	0.030907	2.7035329682553666	2.7279916403017666	53.167	-0.6914653084283546	-1.643962240941099	0.226907	2.7035329682553666	2.7279916403017666	53.167	-0.1433454183645533	-0.8095520311261427	-0.5692781393426486	-0.06335674168817942	-0.5057685939353099	0.8603394984954236	1.7832	4.9486	0.0	0.0	0.0
2021-10-01T23:38:29.000000	-0.4855	-1.7172	-0.0028164	-0.21436	-0.27721	53.151	-0.6922504616372195	-1.6447721387362617	-0.0028164	-0.2467113403945279	-0.24885559712559283	53.151	-0.6922504616372195	-1.6447721387362617	0.1931836	-0.2467113403945279	-0.24885559712559283	53.151	-0.1433454183645533	-0.8095520311261427	-0.5692781393426486	-0.06335674168817942	-0.5057685939353099	0.8603394984954236	1.7832	4.9486	0.0	0.0	0.0
2021-10-01T23:38:29.000000	-0.48455	-1.7159	-0.036522	-2.7742	-3.5892	53.174	-0.6911483308676196	-1.6435983381711308	-0.036522	-3.1930811012024423	-3.222231425758212	53.174	-0.6911483308676196	-1.6435983381711308	0.159478	-3.1930811012024423	-3.222231425758212	53.174	-0.1433454183645533	-0.8095520311261427	-0.5692781393426486	-0.06335674168817942	-0.5057685939353099	0.8603394984954236	1.7832	4.9486	0.0	0.0	0.0
2021-10-01T23:38:29.000000	-0.48201	-1.7127	-0.070007	-5.2897	-6.8523	53.233	-0.6882353737618746	-1.640733677475675	-0.070007	-6.089454473289508	-6.152518638552376	53.233	-0.6882353737618746	-1.640733677475675	0.12599300000000002	-6.089454473289508	-6.152518638552376	53.233	-0.1433454183645533	-0.8095520311261427	-0.5692781393426486	-0.06335674168817942	-0.5057685939353099	0.8603394984954236	1.7832	4.9486	0.0	0.0	0.0
2021-10-01T23:38:29.000000	-0.47797	-1.7074	-0.10309	-7.726	-10.03	53.327	-0.6835764061171685	-1.635968635976844	-0.10309	-8.896760557630202	-9.007753747755071	53.327	-0.6835764061171685	-1.635968635976844	0.09291	-8.896760557630202	-9.007753747755071	53.327	-0.1433454183645533	-0.8095520311261427	-0.5692781393426486	-0.06335674168817942	-0.5057685939353099	0.8603394984954236	1.7832	4.9486	0.0	0.0	0.0
2021-10-01T23:38:29.000000	-0.47254	-1.7004	-0.13564	-10.058	-13.099	53.453	-0.6773296111279774	-1.629686721271675	-0.13564	-11.587233535075695	-11.767887831026314	53.453	-0.6773296111279774	-1.629686721271675	0.06036	-11.587233535075695	-11.767887831026314	53.453	-0.1433454183645533	-0.8095520311261427	-0.5692781393426486	-0.06335674168817942	-0.5057685939353099	0.8603394984954236	1.7832	4.9486	0.0	0.0	0.0
2021-10-01T23:38:29.000000	-0.46588	-1.6917	-0.16756	-12.27	-16.05	53.606	-0.6696537831605602	-1.6218683285330993	-0.16756	-14.144152177863429	-14.425614689483467	53.606	-0.6696537831605602	-1.6218683285330993	0.02844000000000002	-14.144152177863429	-14.425614689483467	53.606	-0.1433454183645533	-0.8095520311261427	-0.5692781393426486	-0.06335674168817942	-0.5057685939353099	0.8603394984954236	1.7832	4.9486	0.0	0.0	0.0
2021-10-01T23:38:29.000000	-0.45814	-1.6815	-0.19879	-14.357	-18.887	53.78	-0.6607222979671215	-1.6126935711935626	-0.19879	-16.56304428272454	-16.985516833128916	53.78	-0.6607222979671215	-1.6126935711935626	-0.002789999999999987	-16.56304428272454	-16.985516833128916	53.78	-0.1433454183645533	-0.8095520311261427	-0.5692781393426486	-0.06335674168817942	-0.5057685939353099	0.8603394984954236	1.7832	4.9486	0.0	0.0	0.0
2021-10-01T23:38:29.000000	-0.44944	-1.67	-0.22932	-16.321	-21.624	53.97	-0.6506787573561915	-1.602346238590587	-0.22932	-18.84761020160583	-19.461243708671958	53.97	-0.6506787573561915	-1.602346238590587	-0.03331999999999999	-18.84761020160583	-19.461243708671958	53.97	-0.1433454183645533	-0.8095520311261427	-0.5692781393426486	-0.06335674168817942	-0.5057685939353099	0.8603394984954236	1.7832	4.9486	0.0	0.0	0.0
2021-10-01T23:38:29.000000	-0.43993	-1.6574	-0.25912	-18.168	-24.281	54.168	-0.6396965370799748	-1.5910064441566187	-0.25912	-21.006255326625638	-21.871909430879867	54.168	-0.6396965370799748	-1.5910064441566187	-0.06312000000000001	-21.006255326625638	-21.871909430879867	54.168	-0.1433454183645533	-0.8095520311261427	-0.5692781393426486	-0.06335674168817942	-0.5057685939353099	0.8603394984954236	1.7832	4.9486	0.0	0.0	0.0
2021-10-01T23:38:29.000000	-0.42972	-1.6437	-0.28822	-19.907	-26.88	54.366	-0.6278848082652745	-1.5786607095730478	-0.28822	-23.05060750460807	-24.23824545359061	54.366	-0.6278848082652745	-1.5786607095730478	-0.09221999999999997	-23.05060750460807	-24.23824545359061	54.366	-0.1433454183645533	-0.8095520311261427	-0.5692781393426486	-0.06335674168817942	-0.5057685939353099	0.8603394984954236	1.7832	4.9486	0.0	0.0	0.0
2021-10-01T23:38:29.000000	-0.41891	-1.629	-0.31662	-21.55	-29.445	54.558	-0.6153550704079205	-1.5653960283018682	-0.31662	-24.995517037082912	-26.582600569712845	54.558	-0.6153550704079205	-1.5653960283018682	-0.12062	-24.995517037082912	-26.582600569712845	54.558	-0.1433454183645533	-0.8095520311261427	-0.5692781393426486	-0.06335674168817942	-0.5057685939353099	0.8603394984954236	1.7832	4.9486	0.0	0.0	0.0
2021-10-01T23:38:29.000000	-0.40759	-1.6134	-0.34433	-23.106	-32.0	54.733	-0.6022088983558518	-1.5513006191067644	-0.34433	-26.852856831212623	-28.927691162662768	54.733	-0.6022088983558518	-1.5513006191067644	-0.14833000000000002	-26.852856831212623	-28.927691162662768	54.733	-0.1433454183645533	-0.8095520311261427	-0.5692781393426486	-0.06335674168817942	-0.5057685939353099	0.8603394984954236	1.7832	4.9486	0.0	0.0	0.0
2021-10-01T23:38:29.000000	-0.39582	-1.597	-0.37137	-24.585	-34.565	54.885	-0.5885180930133337	-1.5364663766564985	-0.37137	-28.635002138272025	-31.292141226530923	54.885	-0.5885180930133337	-1.5364663766564985	-0.17536999999999997	-28.635002138272025	-31.292141226530923	54.885	-0.1433454183645533	-0.8095520311261427	-0.5692781393426486	-0.06335674168817942	-0.5057685939353099	0.8603394984954236	1.7832	4.9486	0.0	0.0	0.0
2021-10-01T23:38:29.000000	-0.38368	-1.5798	-0.39774	-25.997	-37.16	55.002	-0.5743620515634958	-1.5208834985375348	-0.39774	-30.35432820953596	-33.694574755407864	55.002	-0.5743620515634958	-1.5208834985375348	-0.20173999999999997	-30.35432820953596	-33.694574755407864	55.002	-0.1433454183645533	-0.8095520311261427	-0.5692781393426486	-0.06335674168817942	-0.5057685939353099	0.8603394984954236	1.7832	4.9486	0.0	0.0	0.0
2021-10-01T23:38:29.000000	-0.37123	-1.5618	-0.42345	-27.349	-39.804	55.078	-0.5598003218936852	-1.5045446329397232	-0.42345	-32.020110371742724	-36.15299086910257	55.078	-0.5598003218936852	-1.5045446329397232	-0.22744999999999999	-32.020110371742724	-36.15299086910257	55.078	-0.1433454183645533	-0.8095520311261427	-0.5692781393426486	-0.06335674168817942	-0.5057685939353099	0.8603394984954236	1.7832	4.9486	0.0	0.0	0.0
2021-10-01T23:38:29.000000	-0.3585	-1.5431	-0.44849	-28.647	-42.513	55.101	-0.5448749309644937	-1.4875453504368994	-0.44849	-33.64026389633395	-38.68253382322583	55.101	-0.5448749309644937	-1.4875453504368994	-0.25249	-33.64026389633395	-38.68253382322583	55.101	-0.1433454183645533	-0.8095520311261427	-0.5692781393426486	-0.06335674168817942	-0.5057685939353099	0.8603394984954236	1.7832	4.9486	0.0	0.0	0.0
2021-10-01T23:38:29.000000	-0.34555	-1.5237	-0.47286	-29.896	-45.301	55.062	-0.5296454266632684	-1.469878299218913	-0.47286	-35.22146652962378	-41.296485473979395	55.062	-0.5296454266632684	-1.469878299218913	-0.27686	-35.22146652962378	-41.296485473979395	55.062	-0.1433454183645533	-0.8095520311261427	-0.5692781393426486	-0.06335674168817942	-0.5057685939353099	0.8603394984954236	1.7832	4.9486	0.0	0.0	0.0
2021-10-01T23:38:29.000000	-0.33241	-1.5036	-0.49656	-31.101	-48.181	54.952	-0.5141415829336826	-1.451539803380688	-0.49656	-36.77027348775719	-44.0071352127759	54.952	-0.5141415829336826	-1.451539803380688	-0.30056	-36.77027348775719	-44.0071352127759	54.952	-0.1433454183645533	-0.8095520311261427	-0.5692781393426486	-0.06335674168817942	-0.5057685939353099	0.8603394984954236	1.7832	4.9486	0.0	0.0	0.0
2021-10-01T23:38:29.000000	-0.31913	-1.4827	-0.51956	-32.263	-51.166	54.759	-0.4984007699982745	-1.432424489934854	-0.51956	-38.28927012772266	-46.82726255170469	54.759	-0.4984007699982745	-1.432424489934854	-0.32356	-38.28927012772266	-46.82726255170469	54.759	-0.1433454183645533	-0.8095520311261427	-0.5692781393426486	-0.06335674168817942	-0.5057685939353099	0.8603394984954236	1.7832	4.9486	0.0	0.0	0.0
2021-10-01T23:38:29.000000	-0.30573	-1.4612	-0.54185	-33.385	-54.268	54.473	-0.4824673431866625	-1.412728401235851	-0.54185	-39.78290420591774	-49.76840947772766	54.473	-0.4824673431866625	-1.412728401235851	-0.34585000000000005	-39.78290420591774	-49.76840947772766	54.473	-0.1433454183645533	-0.8095520311261427	-0.5692781393426486	-0.06335674168817942	-0.5057685939353099	0.8603394984954236	1.7832	4.9486	0.0	0.0	0.0
2021-10-01T23:38:29.000000	-0.29226	-1.439	-0.56342	-34.468	-57.499	54.081	-0.46637867272138456	-1.3923461642963073	-0.56342	-41.25363854916174	-52.84236303814503	54.081	-0.46637867272138456	-1.3923461642963073	-0.36742	-41.25363854916174	-52.84236303814503	54.081	-0.1433454183645533	-0.8095520311261427	-0.5692781393426486	-0.06335674168817942	-0.5057685939353099	0.8603394984954236	1.7832	4.9486	0.0	0.0	0.0
2021-10-01T23:38:29.000000	-0.27873	-1.4162	-0.58423	-35.511	-60.87	53.572	-0.45015693626724995	-1.3713758002934435	-0.58423	-42.70182852452655	-56.0601628758063	53.572	-0.45015693626724995	-1.3713758002934435	-0.38823	-42.70182852452655	-56.0601628758063	53.572	-0.1433454183645533	-0.8095520311261427	-0.5692781393426486	-0.06335674168817942	-0.5057685939353099	0.8603394984954236	1.7832	4.9486	0.0	0.0	0.0
2021-10-01T23:38:29.000000	-0.26519	-1.3926	-0.60426	-36.513	-64.394	52.933	-0.4338272510298782	-1.3496126897609768	-0.60426	-44.1280745594224	-59.43483356313919	52.933	-0.4338272510298782	-1.3496126897609768	-0.40826	-44.1280745594224	-59.43483356313919	52.933	-0.1433454183645533	-0.8095520311261427	-0.5692781393426486	-0.06335674168817942	-0.5057685939353099	0.8603394984954236	1.7832	4.9486	0.0	0.0	0.0
2021-10-01T23:38:29.000000	-0.25166	-1.3684	-0.62348	-37.474	-68.084	52.149	-0.4174339723388881	-1.3272528750533472	-0.62348	-45.53396954604871	-62.97927714240224	52.149	-0.4174339723388881	-1.3272528750533472	-0.42748	-45.53396954604871	-62.97927714240224	52.149	-0.1433454183645533	-0.8095520311261427	-0.5692781393426486	-0.06335674168817942	-0.5057685939353099	0.8603394984954236	1.7832	4.9486	0.0	0.0	0.0
2021-10-01T23:38:29.000000	-0.23817	-1.3435	-0.64186	-38.391	-71.954	51.204	-0.40099462112103507	-1.3041934337865673	-0.64186	-46.91825151240663	-66.70775571115064	51.204	-0.40099462112103507	-1.3041934337865673	-0.44586	-46.91825151240663	-66.70775571115064	51.204	-0.1433454183645533	-0.8095520311261427	-0.5692781393426486	-0.06335674168817942	-0.5057685939353099	0.8603394984954236	1.7832	4.9486	0.0	0.0	0.0
2021-10-01T23:38:29.000000	-0.22476	-1.318	-0.65936	-39.262	-76.02	50.083	-0.384561148984802	-1.2805287112327817	-0.65936	-48.280896011624876	-70.63639376634869	50.083	-0.384561148984802	-1.2805287112327817	-0.46335999999999994	-48.280896011624876	-70.63639376634869	50.083	-0.1433454183645533	-0.8095520311261427	-0.5692781393426486	-0.06335674168817942	-0.5057685939353099	0.8603394984954236	1.7832	4.9486	0.0	0.0	0.0
2021-10-01T23:38:29.000000	-0.21145	-1.2918	-0.67594	-40.082	-80.3	48.766	-0.3681411522090531	-1.2561570103096948	-0.67594	-49.61914626280313	-74.7836683250464	48.766	-0.3681411522090531	-1.2561570103096948	-0.47994	-49.61914626280313	-74.7836683250464	48.766	-0.1433454183645533	-0.8095520311261427	-0.5692781393426486	-0.06335674168817942	-0.5057685939353099	0.8603394984954236	1.7832	4.9486	0.0	0.0	0.0
2021-10-01T23:38:29.000000	-0.19828	-1.2649	-0.69157	-40.85	-84.813	47.233	-0.3517743293853529	-1.2310734298105395	-0.69157	-50.93433787436674	-79.16855874840624	47.233	-0.3517743293853529	-1.2310734298105395	-0.49557	-50.93433787436674	-79.16855874840624	47.233	-0.1433454183645533	-0.8095520311261427	-0.5692781393426486	-0.06335674168817942	-0.5057685939353099	0.8603394984954236	1.7832	4.9486	0.0	0.0	0.0
2021-10-01T23:38:29.000000	-0.18528	-1.2374	-0.7062	-41.56	-89.583	45.462	-0.33550270747429345	-1.205373540309152	-0.7062	-52.22345678164137	-83.8156193723821	45.462	-0.33550270747429345	-1.205373540309152	-0.5102	-52.22345678164137	-83.8156193723821	45.462	-0.1433454183645533	-0.8095520311261427	-0.5692781393426486	-0.06335674168817942	-0.5057685939353099	0.8603394984954236	1.7832	4.9486	0.0	0.0	0.0
2021-10-01T23:38:29.000000	-0.17249	-1.2093	-0.71978	-42.209	-94.635	43.427	-0.3193659850674394	-1.179052440598765	-0.71978	-53.48658884448923	-88.75002940720955	43.427	-0.3193659850674394	-1.179052440598765	-0.5237799999999999	-53.48658884448923	-88.75002940720955	43.427	-0.1433454183645533	-0.8095520311261427	-0.5692781393426486	-0.06335674168817942	-0.5057685939353099	0.8603394984954236	1.7832	4.9486	0.0	0.0	0.0
2021-10-01T23:38:29.000000	-0.15994	-1.1806	-0.73227	-42.792	-99.998	41.099	-0.3033939361084643	-1.152106454774303	-0.73227	-54.72232511387102	-94.0011829826189	41.099	-0.3033939361084643	-1.152106454774303	-0.53627	-54.72232511387102	-94.0011829826189	41.099	-0.1433454183645533	-0.8095520311261427	-0.5692781393426486	-0.06335674168817942	-0.5057685939353099	0.8603394984954236	1.7832	4.9486	0.0	0.0	0.0
2021-10-01T23:38:29.000000	-0.15172	-1.1611	-0.73997	-43.142	-103.76	39.369	-0.2928465372428514	-1.1337605893771714	-0.73997	-55.53064628652702	-97.69194996006898	39.369	-0.2928465372428514	-1.1337605893771714	-0.5439700000000001	-55.53064628652702	-97.69194996006898	39.369	-0.1433454183645533	-0.8095520311261427	-0.5692781393426486	-0.06335674168817942	-0.5057685939353099	0.8603394984954236	1.7832	4.9486	0.0	0.0	0.0
2021-10-01T23:38:29.000000	-0.14631	-1.148	-0.74481	-43.357	-106.36	38.129	-0.2858721575174295	-1.1214221888549958	-0.74481	-56.06260465606198	-100.24601442540295	38.129	-0.2858721575174295	-1.1214221888549958	-0.54881	-56.06260465606198	-100.24601442540295	38.129	-0.1433454183645533	-0.8095520311261427	-0.5692781393426486	-0.06335674168817942	-0.5057685939353099	0.8603394984954236	1.7832	4.9486	0.0	0.0	0.0
2021-10-01T23:38:29.000000	-0.14274	-1.1391	-0.74791	-43.492	-108.14	37.263	-0.2812385397145522	-1.1130266849358224	-0.74791	-56.41469110373781	-101.99606017719431	37.263	-0.2812385397145522	-1.1130266849358224	-0.5519099999999999	-56.41469110373781	-101.99606017719431	37.263	-0.1433454183645533	-0.8095520311261427	-0.5692781393426486	-0.06335674168817942	-0.5057685939353099	0.8603394984954236	1.7832	4.9486	0.0	0.0	1.0
2021-10-01T23:38:29.000000	-0.13092	-1.1091	-0.75758	-43.897	-114.4	34.087	-0.2658317008316964	-1.0847010478620032	-0.75758	-57.58367820241319	-108.15926503855749	34.087	-0.2658317008316964	-1.0847010478620032	-0.56158	-57.58367820241319	-108.15926503855749	34.087	-0.1433454183645533	-0.8095520311261427	-0.5692781393426486	-0.06335674168817942	-0.5057685939353099	0.8603394984954236	1.7832	4.9486	0.0	0.0	0.0
2021-10-01T23:38:29.000000	-0.11946	-1.0784	-0.76599	-44.219	-121.11	30.486	-0.2506963781544956	-1.055636574574895	-0.76599	-58.72542929972386	-114.77924905906613	30.486	-0.2506963781544956	-1.055636574574895	-0.56999	-58.72542929972386	-114.77924905906613	30.486	-0.1433454183645533	-0.8095520311261427	-0.5692781393426486	-0.06335674168817942	-0.5057685939353099	0.8603394984954236	1.7832	4.9486	0.0	0.0	0.0
2021-10-01T23:38:29.000000	-0.1084	-1.0474	-0.77309	-44.453	-128.32	26.408	-0.2359212823421874	-1.0262253497833789	-0.77309	-59.841108580183324	-121.90624812902212	26.408	-0.2359212823421874	-1.0262253497833789	-0.5770900000000001	-59.841108580183324	-121.90624812902212	26.408	-0.1433454183645533	-0.8095520311261427	-0.5692781393426486	-0.06335674168817942	-0.5057685939353099	0.8603394984954236	1.7832	4.9486	0.0	0.0	0.0
2021-10-01T23:38:29.000000	-0.097782	-1.0159	-0.77886	-44.595	-136.09	21.791	-0.22152359088207835	-0.9962637342625241	-0.77886	-60.934097994786086	-129.6003002564493	21.791	-0.22152359088207835	-0.9962637342625241	-0.5828599999999999	-60.934097994786086	-129.6003002564493	21.791	-0.1433454183645533	-0.8095520311261427	-0.5692781393426486	-0.06335674168817942	-0.5057685939353099	0.8603394984954236	1.7832	4.9486	0.0	0.0	0.0
2021-10-01T23:38:29.000000	-0.087633	-0.98397	-0.78324	-44.638	-144.5	16.565	-0.20753867743531745	-0.9658178922330023	-0.78324	-62.0072527035429	-137.94166033566137	16.565	-0.20753867743531745	-0.9658178922330023	-0.58724	-62.0072527035429	-137.94166033566137	16.565	-0.1433454183645533	-0.8095520311261427	-0.5692781393426486	-0.06335674168817942	-0.5057685939353099	0.8603394984954236	1.7832	4.9486	0.0	0.0	0.0
2021-10-01T23:38:29.000000	-0.077987	-0.95176	-0.7862	-44.579	-153.62	10.646	-0.19401866533011208	-0.9350325273874284	-0.7862	-63.0661724239292	-147.00016849240424	10.646	-0.19401866533011208	-0.9350325273874284	-0.5902000000000001	-63.0661724239292	-147.00016849240424	10.646	-0.1433454183645533	-0.8095520311261427	-0.5692781393426486	-0.06335674168817942	-0.5057685939353099	0.8603394984954236	1.7832	4.9486	0.0	0.0	0.0
2021-10-01T23:38:29.000000	-0.068872	-0.91931	-0.78771	-44.412	-163.56	3.9382	-0.18099624478732484	-0.90394390747263	-0.78771	-64.11838068582033	-156.885731034496	3.9382	-0.18099624478732484	-0.90394390747263	-0.59171	-64.11838068582033	-156.885731034496	3.9382	-0.1433454183645533	-0.8095520311261427	-0.5692781393426486	-0.06335674168817942	-0.5057685939353099	0.8603394984954236	1.7832	4.9486	0.0	0.0	0.0
2021-10-01T23:38:29.000000	-0.060311	-0.88666	-0.78776	-44.133	-174.42	-3.6733	-0.16849914370387278	-0.8725889128862809	-0.78776	-65.17216064697807	-167.69808456152526	-3.6733	-0.16849914370387278	-0.8725889128862809	-0.5917600000000001	-65.17216064697807	-167.69808456152526	-3.6733	-0.1433454183645533	-0.8095520311261427	-0.5692781393426486	-0.06335674168817942	-0.5057685939353099	0.8603394984954236	1.7832	4.9486	0.0	0.0	0.0
2021-10-01T23:38:29.000000	-0.052323	-0.85391	-0.78633	-43.738	-186.32	-12.323	-0.15655847192766742	-0.8410644620340784	-0.78633	-66.23824606854785	-179.556814968863	-12.323	-0.15655847192766742	-0.8410644620340784	-0.59033	-66.23824606854785	-179.556814968863	-12.323	-0.1433454183645533	-0.8095520311261427	-0.5692781393426486	-0.06335674168817942	-0.5057685939353099	0.8603394984954236	1.7832	4.9486	0.0	0.0	0.0
2021-10-01T23:38:29.000000	-0.04492	-0.82111	-0.78342	-43.221	-199.42	-22.17	-0.14519226554463727	-0.8094187077934482	-0.78342	-67.33028698886415	-192.6214518037832	-22.17	-0.14519226554463727	-0.8094187077934482	-0.58742	-67.33028698886415	-192.6214518037832	-22.17	-0.1433454183645533	-0.8095520311261427	-0.5692781393426486	-0.06335674168817942	-0.5057685939353099	0.8603394984954236	1.7832	4.9486	0.0	0.0	0.0
2021-10-01T23:38:29.000000	-0.03811	-0.78835	-0.77904	-42.58	-213.88	-33.405	-0.1344194919883217	-0.7777399917540575	-0.77904	-68.46590330541794	-207.0510344928833	-33.405	-0.1344194919883217	-0.7777399917540575	-0.58304	-68.46590330541794	-207.0510344928833	-33.405	-0.1433454183645533	-0.8095520311261427	-0.5692781393426486	-0.06335674168817942	-0.5057685939353099	0.8603394984954236	1.7832	4.9486	0.0	0.0	0.0
2021-10-01T23:38:29.000000	-0.031891	-0.7557	-0.77321	-41.809	-229.9	-46.253	-0.12424674344098527	-0.746098031511483	-0.77321	-69.663646263311	-223.04479117500208	-46.253	-0.12424674344098527	-0.746098031511483	-0.57721	-69.663646263311	-223.04479117500208	-46.253	-0.1433454183645533	-0.8095520311261427	-0.5692781393426486	-0.06335674168817942	-0.5057685939353099	0.8603394984954236	1.7832	4.9486	0.0	0.0	0.0
2021-10-01T23:38:29.000000	-0.026259	-0.72323	-0.76595	-40.904	-247.71	-60.985	-0.11467862715531428	-0.7145627897216399	-0.76595	-70.94772794229883	-240.83147887231345	-60.985	-0.11467862715531428	-0.7145627897216399	-0.56995	-70.94772794229883	-240.83147887231345	-60.985	-0.1433454183645533	-0.8095520311261427	-0.5692781393426486	-0.06335674168817942	-0.5057685939353099	0.8603394984954236	1.7832	4.9486	0.0	0.0	0.0
2021-10-01T23:38:29.000000	-0.0212	-0.691	-0.75729	-39.861	-267.59	-77.929	-0.10570860043441198	-0.6831955296942434	-0.75729	-72.34848693059601	-260.68947784644735	-77.929	-0.10570860043441198	-0.6831955296942434	-0.5612900000000001	-72.34848693059601	-260.68947784644735	-77.929	-0.1433454183645533	-0.8095520311261427	-0.5692781393426486	-0.06335674168817942	-0.5057685939353099	0.8603394984954236	1.7832	4.9486	0.0	0.0	0.0
2021-10-01T23:38:29.000000	-0.016695	-0.65909	-0.74728	-38.673	-289.85	-97.48	-0.09732760886081979	-0.6520779766856377	-0.74728	-73.89696032712538	-282.92730989321495	-97.48	-0.09732760886081979	-0.6520779766856377	-0.55128	-73.89696032712538	-282.92730989321495	-97.48	-0.1433454183645533	-0.8095520311261427	-0.5692781393426486	-0.06335674168817942	-0.5057685939353099	0.8603394984954236	1.7832	4.9486	0.0	0.0	0.0
