# Supplementary material for: Direct evidence of substorm-related impulsive injections of electrons at Mercury
Source: Nat Commun. 2023 Jul 18;14:4019. doi: 10.1038/s41467-023-39565-4 (PMC10354196; doi:10.1038/s41467-023-39565-4)
Supplement: Supplementary file 3 — SourceDatafile [file 41467_2023_39565_MOESM3_ESM.zip › SourceDataFile/FieldLinetracing/Final_KT17tracing_000703.txt]

2021-10-01T23:26:43.000000	-0.60383	0.13313	0.55154	510.92	-108.13	-102.81	-0.5829675721901842	0.20611422943281288	0.55154	493.8209228627428	-169.91833168610444	-102.81	-0.5829675721901842	0.20611422943281288	0.7475400000000001	493.8209228627428	-169.91833168610444	-102.81	-0.8846085828686898	0.30758853212885323	-0.35050955766978137	-0.6320370362963057	0.22311052091845152	0.7421259193730398	2.7583	23.359	0.0	0.0	0.0
2021-10-01T23:26:43.000000	-0.64501	0.14181	0.5588	449.4	-94.27	-68.18	-0.6227737103375818	0.21977461616929664	0.5588	434.46275718103936	-148.6247137008148	-68.18	-0.6227737103375818	0.21977461616929664	0.7547999999999999	434.46275718103936	-148.6247137008148	-68.18	-0.8846085828686898	0.30758853212885323	-0.35050955766978137	-0.6320370362963057	0.22311052091845152	0.7421259193730398	2.7583	23.359	0.0	0.0	0.0
2021-10-01T23:26:43.000000	-0.6865	0.15047	0.56409	397.35	-82.559	-41.363	-0.6628899631729898	0.23345313796244466	0.56409	384.23991571871545	-130.6242632494991	-41.363	-0.6628899631729898	0.23345313796244466	0.7600899999999999	384.23991571871545	-130.6242632494991	-41.363	-0.8846085828686898	0.30758853212885323	-0.35050955766978137	-0.6320370362963057	0.22311052091845152	0.7421259193730398	2.7583	23.359	0.0	0.0	0.0
2021-10-01T23:26:43.000000	-0.72819	0.15909	0.56747	352.97	-72.593	-20.601	-0.7032096101729887	0.2471164671978644	0.56747	341.4154640437073	-115.29547025282493	-20.601	-0.7032096101729887	0.2471164671978644	0.7634700000000001	341.4154640437073	-115.29547025282493	-20.601	-0.8846085828686898	0.30758853212885323	-0.35050955766978137	-0.6320370362963057	0.22311052091845152	0.7421259193730398	2.7583	23.359	0.0	0.0	0.0
2021-10-01T23:26:43.000000	-0.77001	0.16765	0.56899	314.88	-64.058	-4.5797	-0.743665629405724	0.2607361774679307	0.56899	304.6582752201545	-102.15760913353722	-4.5797	-0.743665629405724	0.2607361774679307	0.7649900000000001	304.6582752201545	-102.15760913353722	-4.5797	-0.8846085828686898	0.30758853212885323	-0.35050955766978137	-0.6320370362963057	0.22311052091845152	0.7421259193730398	2.7583	23.359	0.0	0.0	0.0
2021-10-01T23:26:43.000000	-0.81187	0.17611	0.56872	282.0	-56.708	7.6971	-0.7841736002469423	0.2742615424658525	0.56872	272.92662969742815	-90.83420097079573	7.6971	-0.7841736002469423	0.2742615424658525	0.7647200000000001	272.92662969742815	-90.83420097079573	7.6971	-0.8846085828686898	0.30758853212885323	-0.35050955766978137	-0.6320370362963057	0.22311052091845152	0.7421259193730398	2.7583	23.359	0.0	0.0	0.0
2021-10-01T23:26:43.000000	-0.85371	0.18448	0.56674	253.46	-50.348	16.992	-0.8246727495076047	0.28769513502937	0.56674	245.38097649198562	-81.02511388353362	16.992	-0.8246727495076047	0.28769513502937	0.76274	245.38097649198562	-81.02511388353362	16.992	-0.8846085828686898	0.30758853212885323	-0.35050955766978137	-0.6320370362963057	0.22311052091845152	0.7421259193730398	2.7583	23.359	0.0	0.0	0.0
2021-10-01T23:26:43.000000	-0.89547	0.19272	0.56315	228.59	-44.822	23.894	-0.8651084305071313	0.30098990475676746	0.56315	221.37547890150992	-72.4934281512961	23.894	-0.8651084305071313	0.30098990475676746	0.75915	221.37547890150992	-72.4934281512961	23.894	-0.8846085828686898	0.30758853212885323	-0.35050955766978137	-0.6320370362963057	0.22311052091845152	0.7421259193730398	2.7583	23.359	0.0	0.0	0.0
2021-10-01T23:26:43.000000	-0.9371	0.20082	0.55806	206.81	-40.004	28.865	-0.905432245307758	0.3141298004916946	0.55806	200.34994614962932	-65.04302571252839	28.865	-0.905432245307758	0.3141298004916946	0.75406	200.34994614962932	-65.04302571252839	28.865	-0.8846085828686898	0.30758853212885323	-0.35050955766978137	-0.6320370362963057	0.22311052091845152	0.7421259193730398	2.7583	23.359	0.0	0.0	0.0
2021-10-01T23:26:43.000000	-0.97856	0.20879	0.55159	187.7	-35.791	32.27	-0.9456032700162282	0.3271198456752753	0.55159	181.9001636323398	-58.52022002289463	32.27	-0.9456032700162282	0.3271198456752753	0.74759	181.9001636323398	-58.52022002289463	32.27	-0.8846085828686898	0.30758853212885323	-0.35050955766978137	-0.6320370362963057	0.22311052091845152	0.7421259193730398	2.7583	23.359	0.0	0.0	0.0
2021-10-01T23:26:43.000000	-1.0198	0.2166	0.54388	170.9	-32.102	34.399	-0.9855755572981618	0.3399241398553769	0.54388	165.67876896926253	-52.800510573570534	34.399	-0.9855755572981618	0.3399241398553769	0.7398800000000001	165.67876896926253	-52.800510573570534	34.399	-0.8846085828686898	0.30758853212885323	-0.35050955766978137	-0.6320370362963057	0.22311052091845152	0.7421259193730398	2.7583	23.359	0.0	0.0	0.0
2021-10-01T23:26:43.000000	-1.0609	0.22426	0.53506	156.1	-28.867	35.49	-1.0254272790349959	0.35256241009342515	0.53506	151.38667518761343	-47.776440476871244	35.49	-1.0254272790349959	0.35256241009342515	0.73106	151.38667518761343	-47.776440476871244	35.49	-0.8846085828686898	0.30758853212885323	-0.35050955766978137	-0.6320370362963057	0.22311052091845152	0.7421259193730398	2.7583	23.359	0.0	0.0	0.0
2021-10-01T23:26:43.000000	-1.1018	0.23176	0.52529	143.06	-26.029	35.737	-1.0651001126410755	0.36501737993137795	0.52529	138.79267495764756	-43.36203199921319	35.737	-1.0651001126410755	0.36501737993137795	0.72129	138.79267495764756	-43.36203199921319	35.737	-0.8846085828686898	0.30758853212885323	-0.35050955766978137	-0.6320370362963057	0.22311052091845152	0.7421259193730398	2.7583	23.359	0.0	0.0	0.0
2021-10-01T23:26:43.000000	-1.1426	0.23911	0.51473	131.58	-23.542	35.306	-1.1046920792936208	0.37731122703404474	0.51473	127.70391170932358	-39.48712572646042	35.306	-1.1046920792936208	0.37731122703404474	0.7107300000000001	127.70391170932358	-39.48712572646042	35.306	-0.8846085828686898	0.30758853212885323	-0.35050955766978137	-0.6320370362963057	0.22311052091845152	0.7421259193730398	2.7583	23.359	0.0	0.0	0.0
2021-10-01T23:26:43.000000	-1.1831	0.24631	0.50353	121.5	-21.366	34.338	-1.1440046860348079	0.389419445367589	0.50353	117.96649228314976	-36.092418239979	34.338	-1.1440046860348079	0.389419445367589	0.69953	117.96649228314976	-36.092418239979	34.338	-0.8846085828686898	0.30758853212885323	-0.35050955766978137	-0.6320370362963057	0.22311052091845152	0.7421259193730398	2.7583	23.359	0.0	0.0	0.0
2021-10-01T23:26:43.000000	-1.2236	0.25337	0.49187	112.67	-19.467	32.961	-1.1833344469996805	0.4013887186306566	0.49187	109.43571298651058	-33.12578621156152	32.961	-1.1833344469996805	0.4013887186306566	0.68787	109.43571298651058	-33.12578621156152	32.961	-0.8846085828686898	0.30758853212885323	-0.35050955766978137	-0.6320370362963057	0.22311052091845152	0.7421259193730398	2.7583	23.359	0.0	0.0	0.0
2021-10-01T23:26:43.000000	-1.264	0.26029	0.47992	104.97	-17.815	31.29	-1.2225821157093266	0.4132067938063294	0.47992	101.99615394978727	-30.542752077232535	31.29	-1.2225821157093266	0.4132067938063294	0.6759200000000001	101.99615394978727	-30.542752077232535	31.29	-0.8846085828686898	0.30758853212885323	-0.35050955766978137	-0.6320370362963057	0.22311052091845152	0.7421259193730398	2.7583	23.359	0.0	0.0	0.0
2021-10-01T23:26:43.000000	-1.3044	0.26708	0.46784	98.292	-16.384	29.432	-1.2618457133409666	0.42489584855941676	0.46784	95.5438147601538	-28.304278494203253	29.432	-1.2618457133409666	0.42489584855941676	0.66384	95.5438147601538	-28.304278494203253	29.432	-0.8846085828686898	0.30758853212885323	-0.35050955766978137	-0.6320370362963057	0.22311052091845152	0.7421259193730398	2.7583	23.359	0.0	0.0	0.0
2021-10-01T23:26:43.000000	-1.3449	0.27376	0.45577	92.521	-15.151	27.486	-1.3012220357701285	0.43648798520261944	0.45577	89.9673801607527	-26.373447802867954	27.486	-1.3012220357701285	0.43648798520261944	0.65177	89.9673801607527	-26.373447802867954	27.486	-0.8846085828686898	0.30758853212885323	-0.35050955766978137	-0.6320370362963057	0.22311052091845152	0.7421259193730398	2.7583	23.359	0.0	0.0	0.0
2021-10-01T23:26:43.000000	-1.3854	0.28034	0.44384	87.558	-14.09	25.542	-1.3406106112162086	0.4479808753669101	0.44384	85.17178192186002	-24.712325431960494	25.542	-1.3406106112162086	0.4479808753669101	0.63984	85.17178192186002	-24.712325431960494	25.542	-0.8846085828686898	0.30758853212885323	-0.35050955766978137	-0.6320370362963057	0.22311052091845152	0.7421259193730398	2.7583	23.359	0.0	0.0	0.0
2021-10-01T23:26:43.000000	-1.4259	0.28681	0.43215	83.298	-13.18	23.679	-1.380012664980899	0.4593645944043979	0.43215	81.05538437417108	-23.287203953145227	23.679	-1.380012664980899	0.4593645944043979	0.62815	81.05538437417108	-23.287203953145227	23.679	-0.8846085828686898	0.30758853212885323	-0.35050955766978137	-0.6320370362963057	0.22311052091845152	0.7421259193730398	2.7583	23.359	0.0	0.0	0.0
2021-10-01T23:26:43.000000	-1.4666	0.29319	0.42076	79.639	-12.398	21.958	-1.4196242394186391	0.4706834976447014	0.42076	77.51977430308703	-22.0627585990158	21.958	-1.4196242394186391	0.4706834976447014	0.61676	77.51977430308703	-22.0627585990158	21.958	-0.8846085828686898	0.30758853212885323	-0.35050955766978137	-0.6320370362963057	0.22311052091845152	0.7421259193730398	2.7583	23.359	0.0	0.0	0.0
2021-10-01T23:26:43.000000	-1.5074	0.29949	0.4097	76.479	-11.724	20.422	-1.4593448627488261	0.4819352567187938	0.4097	74.46617090350144	-21.006641996533247	20.422	-1.4593448627488261	0.4819352567187938	0.6057	74.46617090350144	-21.006641996533247	20.422	-0.8846085828686898	0.30758853212885323	-0.35050955766978137	-0.6320370362963057	0.22311052091845152	0.7421259193730398	2.7583	23.359	0.0	0.0	0.0
2021-10-01T23:26:43.000000	-1.5482	0.30571	0.39895	73.722	-11.138	19.092	-1.4990752884925476	0.4931076186097565	0.39895	71.80174815904256	-20.08724195367366	19.092	-1.4990752884925476	0.4931076186097565	0.5949500000000001	71.80174815904256	-20.08724195367366	19.092	-0.8846085828686898	0.30758853212885323	-0.35050955766978137	-0.6320370362963057	0.22311052091845152	0.7421259193730398	2.7583	23.359	0.0	0.0	0.0
2021-10-01T23:26:43.000000	-1.5892	0.31185	0.38849	71.28	-10.622	17.973	-1.5390140096076272	0.5042250893514264	0.38849	69.44137471131324	-19.27591144934486	17.973	-1.5390140096076272	0.5042250893514264	0.58449	69.44137471131324	-19.27591144934486	17.973	-0.8846085828686898	0.30758853212885323	-0.35050955766978137	-0.6320370362963057	0.22311052091845152	0.7421259193730398	2.7583	23.359	0.0	0.0	0.0
2021-10-01T23:26:43.000000	-1.6302	0.31793	0.37826	69.081	-10.161	17.054	-1.578960082532858	0.5152830122057491	0.37826	67.3154310480347	-18.548941339528923	17.054	-1.578960082532858	0.5152830122057491	0.57426	67.3154310480347	-18.548941339528923	17.054	-0.8846085828686898	0.30758853212885323	-0.35050955766978137	-0.6320370362963057	0.22311052091845152	0.7421259193730398	2.7583	23.359	0.0	0.0	0.0
2021-10-01T23:26:43.000000	-1.6713	0.32393	0.3682	67.064	-9.744	16.312	-1.619015204350535	0.5262737908938606	0.3682	65.3647246489317	-17.887940171225413	16.312	-1.619015204350535	0.5262737908938606	0.5642	65.3647246489317	-17.887940171225413	16.312	-0.8846085828686898	0.30758853212885323	-0.35050955766978137	-0.6320370362963057	0.22311052091845152	0.7421259193730398	2.7583	23.359	0.0	0.0	0.0
2021-10-01T23:26:43.000000	-1.7124	0.32987	0.35825	65.182	-9.3608	15.722	-1.6590776779783631	0.5372050216946249	0.35825	63.543859476641344	-17.277025885633748	15.722	-1.6590776779783631	0.5372050216946249	0.55425	63.543859476641344	-17.277025885633748	15.722	-0.8846085828686898	0.30758853212885323	-0.35050955766978137	-0.6320370362963057	0.22311052091845152	0.7421259193730398	2.7583	23.359	0.0	0.0	0.0
2021-10-01T23:26:43.000000	-1.7535	0.33574	0.34834	63.4	-9.0043	15.256	-1.699148728718034	0.5480667799601511	0.34834	61.818969227745654	-16.704863426829796	15.256	-1.699148728718034	0.5480667799601511	0.54434	61.818969227745654	-16.704863426829796	15.256	-0.8846085828686898	0.30758853212885323	-0.35050955766978137	-0.6320370362963057	0.22311052091845152	0.7421259193730398	2.7583	23.359	0.0	0.0	0.0
2021-10-01T23:26:43.000000	-1.7947	0.34156	0.33843	61.693	-8.6691	14.888	-1.739325152445076	0.5588911680031394	0.33843	60.165903945430266	-16.163030230722754	14.888	-1.739325152445076	0.5588911680031394	0.53443	60.165903945430266	-16.163030230722754	14.888	-0.8846085828686898	0.30758853212885323	-0.35050955766978137	-0.6320370362963057	0.22311052091845152	0.7421259193730398	2.7583	23.359	0.0	0.0	0.0
2021-10-01T23:26:43.000000	-1.8358	0.34731	0.32847	60.043	-8.3513	14.595	-1.7794109068050485	0.5696338304939713	0.32847	58.56727713115087	-15.645450141589777	14.595	-1.7794109068050485	0.5696338304939713	0.52447	58.56727713115087	-15.645450141589777	14.595	-0.8846085828686898	0.30758853212885323	-0.35050955766978137	-0.6320370362963057	0.22311052091845152	0.7421259193730398	2.7583	23.359	0.0	0.0	0.0
2021-10-01T23:26:43.000000	-1.8769	0.353	0.31843	58.437	-8.0482	14.356	-1.8195040129751723	0.580316945097456	0.31843	57.010517574105705	-15.147850612300871	14.356	-1.8195040129751723	0.580316945097456	0.5144299999999999	57.010517574105705	-15.147850612300871	14.356	-0.8846085828686898	0.30758853212885323	-0.35050955766978137	-0.6320370362963057	0.22311052091845152	0.7421259193730398	2.7583	23.359	0.0	0.0	0.0
2021-10-01T23:26:43.000000	-1.9181	0.35863	0.30826	56.867	-7.7577	14.158	-1.8597037174343587	0.590952764830512	0.30826	55.48794286933711	-14.667167225445429	14.158	-1.8597037174343587	0.590952764830512	0.5042599999999999	55.48794286933711	-14.667167225445429	14.158	-0.8846085828686898	0.30758853212885323	-0.35050955766978137	-0.6320370362963057	0.22311052091845152	0.7421259193730398	2.7583	23.359	0.0	0.0	0.0
2021-10-01T23:26:43.000000	-1.9591	0.36421	0.29796	55.327	-7.4781	13.988	-1.8997110554441807	0.6015144552902754	0.29796	53.99380652939798	-14.200977609866854	13.988	-1.8997110554441807	0.6015144552902754	0.49396	53.99380652939798	-14.200977609866854	13.988	-0.8846085828686898	0.30758853212885323	-0.35050955766978137	-0.6320370362963057	0.22311052091845152	0.7421259193730398	2.7583	23.359	0.0	0.0	0.0
2021-10-01T23:26:43.000000	-2.0002	0.36973	0.28749	53.809	-7.2081	13.838	-1.9398249917430652	0.61202885087961	0.28749	52.520328125195306	-13.74701131998583	13.838	-1.9398249917430652	0.61202885087961	0.48349000000000003	52.520328125195306	-13.74701131998583	13.838	-0.8846085828686898	0.30758853212885323	-0.35050955766978137	-0.6320370362963057	0.22311052091845152	0.7421259193730398	2.7583	23.359	0.0	0.0	0.0
2021-10-01T23:26:43.000000	-2.0412	0.3752	0.27685	52.308	-6.9464	13.704	-1.9798458080714971	0.6224813702125703	0.27685	51.06270462200343	-13.303365500730596	13.704	-1.9798458080714971	0.6224813702125703	0.47285	51.06270462200343	-13.303365500730596	13.704	-0.8846085828686898	0.30758853212885323	-0.35050955766978137	-0.6320370362963057	0.22311052091845152	0.7421259193730398	2.7583	23.359	0.0	0.0	0.0
2021-10-01T23:26:43.000000	-2.0821	0.38062	0.26601	50.816	-6.6915	13.581	-2.0197735044294767	0.6328720132891565	0.26601	49.61318009676319	-12.867571213564009	13.581	-2.0197735044294767	0.6328720132891565	0.46201000000000003	49.61318009676319	-12.867571213564009	13.581	-0.8846085828686898	0.30758853212885323	-0.35050955766978137	-0.6320370362963057	0.22311052091845152	0.7421259193730398	2.7583	23.359	0.0	0.0	0.0
2021-10-01T23:26:43.000000	-2.123	0.38598	0.25496	49.325	-6.4422	13.467	-2.059708552597607	0.6432031084783958	0.25496	48.163961867364634	-12.437457259385667	13.467	-2.059708552597607	0.6432031084783958	0.45096	48.163961867364634	-12.437457259385667	13.467	-0.8846085828686898	0.30758853212885323	-0.35050955766978137	-0.6320370362963057	0.22311052091845152	0.7421259193730398	2.7583	23.359	0.0	0.0	0.0
2021-10-01T23:26:43.000000	-2.1639	0.3913	0.24368	47.825	-6.1969	13.358	-2.0996485019725046	0.6534945050760701	0.24368	46.70532133418729	-12.010210392841158	13.358	-2.0996485019725046	0.6534945050760701	0.43968	46.70532133418729	-12.010210392841158	13.358	-0.8846085828686898	0.30758853212885323	-0.35050955766978137	-0.6320370362963057	0.22311052091845152	0.7421259193730398	2.7583	23.359	0.0	0.0	0.0
2021-10-01T23:26:43.000000	-2.2047	0.39656	0.23215	46.306	-5.954	13.253	-2.139496556678641	0.6637141007694791	0.23215	45.22752989761065	-11.583017368576066	13.253	-2.139496556678641	0.6637141007694791	0.42815000000000003	45.22752989761065	-11.583017368576066	13.253	-0.8846085828686898	0.30758853212885323	-0.35050955766978137	-0.6320370362963057	0.22311052091845152	0.7421259193730398	2.7583	23.359	0.0	0.0	0.0
2021-10-01T23:26:43.000000	-2.2454	0.40178	0.22035	44.755	-5.7119	13.147	-2.179250266112633	0.6738817448544052	0.22035	43.71788156364688	-11.152697350728427	13.147	-2.179250266112633	0.6738817448544052	0.41635	43.71788156364688	-11.152697350728427	13.147	-0.8846085828686898	0.30758853212885323	-0.35050955766978137	-0.6320370362963057	0.22311052091845152	0.7421259193730398	2.7583	23.359	0.0	0.0	0.0
2021-10-01T23:26:43.000000	-2.286	0.40695	0.20824	43.158	-5.4689	13.038	-2.2189108555761723	0.6839875126829571	0.20824	42.1626901265359	-10.71584772678819	13.038	-2.2189108555761723	0.6839875126829571	0.40424000000000004	42.1626901265359	-10.71584772678819	13.038	-0.8846085828686898	0.30758853212885323	-0.35050955766978137	-0.6320370362963057	0.22311052091845152	0.7421259193730398	2.7583	23.359	0.0	0.0	0.0
2021-10-01T23:26:43.000000	-2.3266	0.41207	0.19581	41.5	-5.2229	12.921	-2.258577571548171	0.694043657272053	0.19581	40.54732592779625	-10.268546368160465	12.921	-2.258577571548171	0.694043657272053	0.39181	40.54732592779625	-10.268546368160465	12.921	-0.8846085828686898	0.30758853212885323	-0.35050955766978137	-0.6320370362963057	0.22311052091845152	0.7421259193730398	2.7583	23.359	0.0	0.0	0.0
2021-10-01T23:26:43.000000	-2.367	0.41714	0.18302	39.761	-4.9719	12.792	-2.2980519210708046	0.7040256725878564	0.18302	38.85218473198392	-9.806357741883364	12.792	-2.2980519210708046	0.7040256725878564	0.37902	38.85218473198392	-9.806357741883364	12.792	-0.8846085828686898	0.30758853212885323	-0.35050955766978137	-0.6320370362963057	0.22311052091845152	0.7421259193730398	2.7583	23.359	0.0	0.0	0.0
2021-10-01T23:26:43.000000	-2.4073	0.42216	0.16981	37.918	-4.713	12.649	-2.337433150622986	0.7139458116472859	0.16981	37.05479518643979	-9.323585506177249	12.649	-2.337433150622986	0.7139458116472859	0.36580999999999997	37.05479518643979	-9.323585506177249	12.649	-0.8846085828686898	0.30758853212885323	-0.35050955766978137	-0.6320370362963057	0.22311052091845152	0.7421259193730398	2.7583	23.359	0.0	0.0	0.0
2021-10-01T23:26:43.000000	-2.4475	0.42714	0.15615	35.939	-4.4427	12.489	-2.376720034903022	0.7238139990982321	0.15615	35.123827273504226	-8.812835068866365	12.489	-2.376720034903022	0.7238139990982321	0.35215	35.123827273504226	-8.812835068866365	12.489	-0.8846085828686898	0.30758853212885323	-0.35050955766978137	-0.6320370362963057	0.22311052091845152	0.7421259193730398	2.7583	23.359	0.0	0.0	0.0
2021-10-01T23:26:43.000000	-2.4875	0.43207	0.14193	33.781	-4.156	12.309	-2.415814552733694	0.7336080572758861	0.14193	33.01721765809103	-8.26387530873027	12.309	-2.415814552733694	0.7336080572758861	0.33793	33.01721765809103	-8.26387530873027	12.309	-0.8846085828686898	0.30758853212885323	-0.35050955766978137	-0.6320370362963057	0.22311052091845152	0.7421259193730398	2.7583	23.359	0.0	0.0	0.0
2021-10-01T23:26:43.000000	-2.5272	0.43695	0.12704	31.382	-3.8456	12.109	-2.45461745763609	0.7433157331633293	0.12704	30.674327993509895	-7.661864362319088	12.109	-2.45461745763609	0.7433157331633293	0.32304	30.674327993509895	-7.661864362319088	12.109	-0.8846085828686898	0.30758853212885323	-0.35050955766978137	-0.6320370362963057	0.22311052091845152	0.7421259193730398	2.7583	23.359	0.0	0.0	0.0
2021-10-01T23:26:43.000000	-2.5666	0.44177	0.11129	28.646	-3.4999	11.888	-2.493129974911901	0.7529271021126707	0.11129	28.001303009967952	-6.983526741837522	11.888	-2.493129974911901	0.7529271021126707	0.30729	28.001303009967952	-6.983526741837522	11.888	-0.8846085828686898	0.30758853212885323	-0.35050955766978137	-0.6320370362963057	0.22311052091845152	0.7421259193730398	2.7583	23.359	0.0	0.0	0.0
2021-10-01T23:26:43.000000	-2.6055	0.44652	0.094364	25.419	-3.1001	11.649	-2.5311548369049954	0.7624077334421825	0.094364	24.847606697121577	-6.191334463196042	11.649	-2.5311548369049954	0.7624077334421825	0.290364	24.847606697121577	-6.191334463196042	11.649	-0.8846085828686898	0.30758853212885323	-0.35050955766978137	-0.6320370362963057	0.22311052091845152	0.7421259193730398	2.7583	23.359	0.0	0.0	0.0
2021-10-01T23:26:43.000000	-2.6311	0.44964	0.082141	22.866	-2.7875	11.482	-2.5561796413785807	0.768640995915304	0.082141	22.352147021388383	-5.568270448194696	11.482	-2.5561796413785807	0.768640995915304	0.278141	22.352147021388383	-5.568270448194696	11.482	-0.8846085828686898	0.30758853212885323	-0.35050955766978137	-0.6320370362963057	0.22311052091845152	0.7421259193730398	2.7583	23.359	0.0	0.0	0.0
2021-10-01T23:26:43.000000	-2.6561	0.45268	0.068822	19.837	-2.4189	11.31	-2.5806187693922293	0.7747213431037866	0.068822	19.391135795508987	-4.831304044471846	11.31	-2.5806187693922293	0.7747213431037866	0.264822	19.391135795508987	-4.831304044471846	11.31	-0.8846085828686898	0.30758853212885323	-0.35050955766978137	-0.6320370362963057	0.22311052091845152	0.7421259193730398	2.7583	23.359	0.0	0.0	0.0
2021-10-01T23:26:43.000000	-2.6722	0.45465	0.05907	17.442	-2.1279	11.194	-2.5963560680637485	0.7786492344621881	0.05907	17.049838904802186	-4.2490370356462925	11.194	-2.5963560680637485	0.7786492344621881	0.25507	17.049838904802186	-4.2490370356462925	11.194	-0.8846085828686898	0.30758853212885323	-0.35050955766978137	-0.6320370362963057	0.22311052091845152	0.7421259193730398	2.7583	23.359	0.0	0.0	0.0
2021-10-01T23:26:43.000000	-2.6877	0.45655	0.048301	14.614	-1.7844	11.08	-2.611506464973639	0.782434135183842	0.048301	14.285237594289134	-3.5616100621359985	11.08	-2.611506464973639	0.782434135183842	0.244301	14.285237594289134	-3.5616100621359985	11.08	-0.8846085828686898	0.30758853212885323	-0.35050955766978137	-0.6320370362963057	0.22311052091845152	0.7421259193730398	2.7583	23.359	0.0	0.0	0.0
2021-10-01T23:26:43.000000	-2.6975	0.45774	0.04033	12.399	-1.515	11.007	-2.621086809005673	0.7848159639408814	0.04033	12.119937713969325	-3.0228357232082534	11.007	-2.621086809005673	0.7848159639408814	0.23633	12.119937713969325	-3.0228357232082534	11.007	-0.8846085828686898	0.30758853212885323	-0.35050955766978137	-0.6320370362963057	0.22311052091845152	0.7421259193730398	2.7583	23.359	0.0	0.0	0.0
2021-10-01T23:26:43.000000	-2.7065	0.45884	0.03148	9.8266	-1.2016	10.939	-2.62988420892164	0.7870104467315542	0.03148	9.605322245462581	-2.396600651093472	10.939	-2.62988420892164	0.7870104467315542	0.22748000000000002	9.605322245462581	-2.396600651093472	10.939	-0.8846085828686898	0.30758853212885323	-0.35050955766978137	-0.6320370362963057	0.22311052091845152	0.7421259193730398	2.7583	23.359	0.0	0.0	0.0
2021-10-01T23:26:43.000000	-2.7141	0.45977	0.021455	6.7874	-0.83055	10.88	-2.637312988261601	0.7888646682712214	0.021455	6.6344880776486725	-1.6559529009116207	10.88	-2.637312988261601	0.7888646682712214	0.217455	6.6344880776486725	-1.6559529009116207	10.88	-0.8846085828686898	0.30758853212885323	-0.35050955766978137	-0.6320370362963057	0.22311052091845152	0.7421259193730398	2.7583	23.359	0.0	0.0	0.0
2021-10-01T23:26:43.000000	-2.718	0.46024	0.013983	4.4541	-0.54526	10.85	-2.641126011759648	0.7898089943819186	0.013983	4.353726617164453	-1.0869129774704938	10.85	-2.641126011759648	0.7898089943819186	0.209983	4.353726617164453	-1.0869129774704938	10.85	-0.8846085828686898	0.30758853212885323	-0.35050955766978137	-0.6320370362963057	0.22311052091845152	0.7421259193730398	2.7583	23.359	0.0	0.0	0.0
2021-10-01T23:26:43.000000	-2.7203	0.46053	0.0059059	1.8894	-0.23135	10.832	-2.643373147025557	0.7903786285598828	0.0059059	1.8468156179202035	-0.4611152306159666	10.832	-2.643373147025557	0.7903786285598828	0.2019059	1.8468156179202035	-0.4611152306159666	10.832	-0.8846085828686898	0.30758853212885323	-0.35050955766978137	-0.6320370362963057	0.22311052091845152	0.7421259193730398	2.7583	23.359	0.0	0.0	0.0
2021-10-01T23:26:43.000000	-2.7208	0.46058	-0.0024992	-0.80014	0.097981	10.829	-2.6438632529116575	0.7904895168839301	-0.0024992	-0.7821051478586404	0.1952839820722994	10.829	-2.6438632529116575	0.7904895168839301	0.1935008	-0.7821051478586404	0.1952839820722994	10.829	-0.8846085828686898	0.30758853212885323	-0.35050955766978137	-0.6320370362963057	0.22311052091845152	0.7421259193730398	2.7583	23.359	0.0	0.0	0.0
2021-10-01T23:26:43.000000	-2.7191	0.46039	-0.010759	-3.4344	0.42048	10.841	-2.6421993435023006	0.7900926472863873	-0.010759	-3.3569995862108666	0.8381292075688996	10.841	-2.6421993435023006	0.7900926472863873	0.18524100000000002	-3.3569995862108666	0.8381292075688996	10.841	-0.8846085828686898	0.30758853212885323	-0.35050955766978137	-0.6320370362963057	0.22311052091845152	0.7421259193730398	2.7583	23.359	0.0	0.0	0.0
2021-10-01T23:26:43.000000	-2.7113	0.45943	-0.025577	-8.0515	0.98497	10.902	-2.6345757471095914	0.78818414576921	-0.025577	-7.870141708848262	1.9640997005108884	10.902	-2.6345757471095914	0.78818414576921	0.17042300000000002	-7.870141708848262	1.9640997005108884	10.902	-0.8846085828686898	0.30758853212885323	-0.35050955766978137	-0.6320370362963057	0.22311052091845152	0.7421259193730398	2.7583	23.359	0.0	0.0	0.0
2021-10-01T23:26:43.000000	-2.7	0.45805	-0.038025	-11.74	1.4348	10.988	-2.6235299866260235	0.7854299534484643	-0.038025	-11.475730337508644	2.8624926656296874	10.988	-2.6235299866260235	0.7854299534484643	0.157975	-11.475730337508644	2.8624926656296874	10.988	-0.8846085828686898	0.30758853212885323	-0.35050955766978137	-0.6320370362963057	0.22311052091845152	0.7421259193730398	2.7583	23.359	0.0	0.0	0.0
2021-10-01T23:26:43.000000	-2.6733	0.45479	-0.058354	-17.26	2.1058	11.186	-2.597430625108093	0.7789229627187655	-0.058354	-16.871918229921544	4.20480307301556	11.186	-2.597430625108093	0.7789229627187655	0.137646	-16.871918229921544	4.20480307301556	11.186	-0.8846085828686898	0.30758853212885323	-0.35050955766978137	-0.6320370362963057	0.22311052091845152	0.7421259193730398	2.7583	23.359	0.0	0.0	0.0
2021-10-01T23:26:43.000000	-2.6444	0.45126	-0.075272	-21.338	2.6013	11.391	-2.5691809241997814	0.7718784401238031	-0.075272	-20.85847594111703	5.196247405949983	11.391	-2.5691809241997814	0.7718784401238031	0.120728	-20.85847594111703	5.196247405949983	11.391	-0.8846085828686898	0.30758853212885323	-0.35050955766978137	-0.6320370362963057	0.22311052091845152	0.7421259193730398	2.7583	23.359	0.0	0.0	0.0
2021-10-01T23:26:43.000000	-2.6144	0.4476	-0.090273	-24.587	2.998	11.592	-2.5398554409454333	0.7645701139201546	-0.090273	-24.03438632284848	5.988058707467209	11.592	-2.5398554409454333	0.7645701139201546	0.105727	-24.03438632284848	5.988058707467209	11.592	-0.8846085828686898	0.30758853212885323	-0.35050955766978137	-0.6320370362963057	0.22311052091845152	0.7421259193730398	2.7583	23.359	0.0	0.0	0.0
2021-10-01T23:26:43.000000	-2.5838	0.44387	-0.10404	-27.304	3.3328	11.786	-2.5099430559294564	0.7571187970797584	-0.10404	-26.689890054241257	6.653250388532916	11.786	-2.5099430559294564	0.7571187970797584	0.09196000000000001	-26.689890054241257	6.653250388532916	11.786	-0.8846085828686898	0.30758853212885323	-0.35050955766978137	-0.6320370362963057	0.22311052091845152	0.7421259193730398	2.7583	23.359	0.0	0.0	0.0
2021-10-01T23:26:43.000000	-2.5528	0.44009	-0.11695	-29.655	3.6265	11.968	-2.4796398115062916	0.7495688449322331	-0.11695	-28.987187662770054	7.2328057248450595	11.968	-2.4796398115062916	0.7495688449322331	0.07905000000000001	-28.987187662770054	7.2328057248450595	11.968	-0.8846085828686898	0.30758853212885323	-0.35050955766978137	-0.6320370362963057	0.22311052091845152	0.7421259193730398	2.7583	23.359	0.0	0.0	0.0
2021-10-01T23:26:43.000000	-2.5216	0.43626	-0.1292	-31.74	3.8914	12.138	-2.449144200633762	0.7419447635114156	-0.1292	-31.024018506265772	7.751185050228047	12.138	-2.449144200633762	0.7419447635114156	0.0668	-31.024018506265772	7.751185050228047	12.138	-0.8846085828686898	0.30758853212885323	-0.35050955766978137	-0.6320370362963057	0.22311052091845152	0.7421259193730398	2.7583	23.359	0.0	0.0	0.0
2021-10-01T23:26:43.000000	-2.4902	0.43241	-0.14094	-33.626	4.1357	12.296	-2.4184525474067926	0.7342763267609791	-0.14094	-32.86587297821205	8.224736097287877	12.296	-2.4184525474067926	0.7342763267609791	0.05506	-32.86587297821205	8.224736097287877	12.296	-0.8846085828686898	0.30758853212885323	-0.35050955766978137	-0.6320370362963057	0.22311052091845152	0.7421259193730398	2.7583	23.359	0.0	0.0	0.0
2021-10-01T23:26:43.000000	-2.4586	0.42852	-0.15225	-35.359	4.3649	12.441	-2.3875673024287667	0.7265436853851414	-0.15225	-34.55773054297787	8.6645538101471	12.441	-2.3875673024287667	0.7265436853851414	0.04375000000000001	-34.55773054297787	8.6645538101471	12.441	-0.8846085828686898	0.30758853212885323	-0.35050955766978137	-0.6320370362963057	0.22311052091845152	0.7421259193730398	2.7583	23.359	0.0	0.0	0.0
2021-10-01T23:26:43.000000	-2.427	0.4246	-0.16321	-36.972	4.5828	12.573	-2.3566857333558158	0.71878127006563	-0.16321	-36.13187692396121	9.078453050587383	12.573	-2.3566857333558158	0.71878127006563	0.032790000000000014	-36.13187692396121	9.078453050587383	12.573	-0.8846085828686898	0.30758853212885323	-0.35050955766978137	-0.6320370362963057	0.22311052091845152	0.7421259193730398	2.7583	23.359	0.0	0.0	0.0
2021-10-01T23:26:43.000000	-2.3952	0.42065	-0.17385	-38.488	4.7923	12.694	-2.325609347230117	0.7109645747686086	-0.17385	-37.610783473821186	9.472130160388367	12.694	-2.325609347230117	0.7109645747686086	0.022150000000000003	-37.610783473821186	9.472130160388367	12.694	-0.8846085828686898	0.30758853212885323	-0.35050955766978137	-0.6320370362963057	0.22311052091845152	0.7421259193730398	2.7583	23.359	0.0	0.0	0.0
2021-10-01T23:26:43.000000	-2.3633	0.41667	-0.18421	-39.926	4.9954	12.805	-2.294437390530582	0.7031058525109956	-0.18421	-39.01306196321269	9.849898142342761	12.805	-2.294437390530582	0.7031058525109956	0.011789999999999995	-39.01306196321269	9.849898142342761	12.805	-0.8846085828686898	0.30758853212885323	-0.35050955766978137	-0.6320370362963057	0.22311052091845152	0.7421259193730398	2.7583	23.359	0.0	0.0	0.0
2021-10-01T23:26:43.000000	-2.3313	0.41267	-0.19433	-41.3	5.1938	12.906	-2.263168637955519	0.6952150279406817	-0.19433	-40.35239859789576	10.215159608960617	12.906	-2.263168637955519	0.6952150279406817	0.0016700000000000048	-40.35239859789576	10.215159608960617	12.906	-0.8846085828686898	0.30758853212885323	-0.35050955766978137	-0.6320370362963057	0.22311052091845152	0.7421259193730398	2.7583	23.359	0.0	0.0	0.0
2021-10-01T23:26:43.000000	-2.2993	0.40863	-0.20421	-42.623	5.3888	13.0	-2.2319047865872226	0.6872845047788032	-0.20421	-41.641536130909	10.570797656667164	13.0	-2.2319047865872226	0.6872845047788032	-0.008209999999999995	-41.641536130909	10.570797656667164	13.0	-0.8846085828686898	0.30758853212885323	-0.35050955766978137	-0.6320370362963057	0.22311052091845152	0.7421259193730398	2.7583	23.359	0.0	0.0	0.0
2021-10-01T23:26:43.000000	-2.2673	0.40456	-0.21388	-43.904	5.5816	13.089	-2.2006446111240017	0.6793242076732512	-0.21388	-42.889259709151474	10.919106014731986	13.089	-2.2006446111240017	0.6793242076732512	-0.01787999999999998	-42.889259709151474	10.919106014731986	13.089	-0.8846085828686898	0.30758853212885323	-0.35050955766978137	-0.6320370362963057	0.22311052091845152	0.7421259193730398	2.7583	23.359	0.0	0.0	0.0
2021-10-01T23:26:43.000000	-2.2351	0.40047	-0.22336	-45.151	5.7732	13.174	-2.169188393306341	0.6713195552380802	-0.22336	-44.10338652076693	11.26205738929766	13.174	-2.169188393306341	0.6713195552380802	-0.027359999999999995	-44.10338652076693	11.26205738929766	13.174	-0.8846085828686898	0.30758853212885323	-0.35050955766978137	-0.6320370362963057	0.22311052091845152	0.7421259193730398	2.7583	23.359	0.0	0.0	0.0
2021-10-01T23:26:43.000000	-2.2029	0.39634	-0.23265	-46.372	5.9644	13.257	-2.137737076695448	0.6632752042113446	-0.23265	-45.29175825993297	11.601425993548943	13.257	-2.137737076695448	0.6632752042113446	-0.03664999999999999	-45.29175825993297	11.601425993548943	13.257	-0.8846085828686898	0.30758853212885323	-0.35050955766978137	-0.6320370362963057	0.22311052091845152	0.7421259193730398	2.7583	23.359	0.0	0.0	0.0
2021-10-01T23:26:43.000000	-2.1707	0.39218	-0.24178	-47.573	6.1562	13.341	-2.10628943598963	0.6552010792409353	-0.24178	-46.46020718521515	11.938939473290047	13.341	-2.10628943598963	0.6552010792409353	-0.04577999999999999	-46.46020718521515	11.938939473290047	13.341	-0.8846085828686898	0.30758853212885323	-0.35050955766978137	-0.6320370362963057	0.22311052091845152	0.7421259193730398	2.7583	23.359	0.0	0.0	0.0
2021-10-01T23:26:43.000000	-2.1384	0.38799	-0.25074	-48.762	6.3494	13.425	-2.0747462247099757	0.6470849273099344	-0.25074	-47.61657499079103	12.276372041705727	13.425	-2.0747462247099757	0.6470849273099344	-0.05474000000000001	-47.61657499079103	12.276372041705727	13.425	-0.8846085828686898	0.30758853212885323	-0.35050955766978137	-0.6320370362963057	0.22311052091845152	0.7421259193730398	2.7583	23.359	0.0	0.0	0.0
2021-10-01T23:26:43.000000	-2.1061	0.38377	-0.25956	-49.942	6.5447	13.513	-2.043206689335397	0.6389390014352597	-0.25956	-48.763753299909574	12.614786014655913	13.513	-2.043206689335397	0.6389390014352597	-0.06356	-48.763753299909574	12.614786014655913	13.513	-0.8846085828686898	0.30758853212885323	-0.35050955766978137	-0.6320370362963057	0.22311052091845152	0.7421259193730398	2.7583	23.359	0.0	0.0	0.0
2021-10-01T23:26:43.000000	-2.0738	0.37952	-0.26824	-51.119	6.7429	13.605	-2.0116708298658934	0.6307633016169116	-0.26824	-49.907598877170116	12.955710544986994	13.605	-2.0116708298658934	0.6307633016169116	-0.07223999999999997	-49.907598877170116	12.955710544986994	13.605	-0.8846085828686898	0.30758853212885323	-0.35050955766978137	-0.6320370362963057	0.22311052091845152	0.7421259193730398	2.7583	23.359	0.0	0.0	0.0
2021-10-01T23:26:43.000000	-2.0414	0.37524	-0.27678	-52.298	6.9447	13.703	-1.9800393998225538	0.6225455748379716	-0.27678	-51.05298827539986	13.300453008897271	13.703	-1.9800393998225538	0.6225455748379716	-0.08078000000000002	-51.05298827539986	13.300453008897271	13.703	-0.8846085828686898	0.30758853212885323	-0.35050955766978137	-0.6320370362963057	0.22311052091845152	0.7421259193730398	2.7583	23.359	0.0	0.0	0.0
2021-10-01T23:26:43.000000	-2.009	0.37092	-0.28521	-53.483	7.1508	13.808	-1.9484128709859814	0.614288149467467	-0.28521	-52.20380558263682	13.650198252415848	13.808	-1.9484128709859814	0.614288149467467	-0.08921000000000001	-52.20380558263682	13.650198252415848	13.808	-0.8846085828686898	0.30758853212885323	-0.35050955766978137	-0.6320370362963057	0.22311052091845152	0.7421259193730398	2.7583	23.359	0.0	0.0	0.0
2021-10-01T23:26:43.000000	-1.9766	0.36657	-0.29352	-54.678	7.362	13.922	-1.9167900180544843	0.6060009501532887	-0.29352	-53.36392263390213	14.006230368050758	13.922	-1.9167900180544843	0.6060009501532887	-0.09752	-53.36392263390213	14.006230368050758	13.922	-0.8846085828686898	0.30758853212885323	-0.35050955766978137	-0.6320370362963057	0.22311052091845152	0.7421259193730398	2.7583	23.359	0.0	0.0	0.0
2021-10-01T23:26:43.000000	-1.9442	0.36219	-0.30173	-55.885	7.5787	14.047	-1.885170841028063	0.5976839768954368	-0.30173	-54.535275346706364	14.369191402056007	14.047	-1.885170841028063	0.5976839768954368	-0.10572999999999999	-54.535275346706364	14.369191402056007	14.047	-0.8846085828686898	0.30758853212885323	-0.35050955766978137	-0.6320370362963057	0.22311052091845152	0.7421259193730398	2.7583	23.359	0.0	0.0	0.0
2021-10-01T23:26:43.000000	-1.9117	0.35777	-0.30984	-57.107	7.8017	14.186	-1.853457318729497	0.5893150520291021	-0.30984	-55.72074309128153	14.740242916770443	14.186	-1.853457318729497	0.5893150520291021	-0.11384	-55.72074309128153	14.740242916770443	14.186	-0.8846085828686898	0.30758853212885323	-0.35050955766978137	-0.6320370362963057	0.22311052091845152	0.7421259193730398	2.7583	23.359	0.0	0.0	0.0
2021-10-01T23:26:43.000000	-1.8792	0.35332	-0.31786	-58.349	8.0317	14.344	-1.8217474723360065	0.5809163532190937	-0.31786	-56.92520242045479	15.120692288392357	14.344	-1.8217474723360065	0.5809163532190937	-0.12185999999999997	-56.92520242045479	15.120692288392357	14.344	-0.8846085828686898	0.30758853212885323	-0.35050955766978137	-0.6320370362963057	0.22311052091845152	0.7421259193730398	2.7583	23.359	0.0	0.0	0.0
2021-10-01T23:26:43.000000	-1.8468	0.34883	-0.32581	-59.612	8.2694	14.527	-1.7901417736281953	0.5724902088344388	-0.32581	-58.149560027896825	15.511356772443316	14.527	-1.7901417736281953	0.5724902088344388	-0.12980999999999998	-58.149560027896825	15.511356772443316	14.527	-0.8846085828686898	0.30758853212885323	-0.35050955766978137	-0.6320370362963057	0.22311052091845152	0.7421259193730398	2.7583	23.359	0.0	0.0	0.0
2021-10-01T23:26:43.000000	-1.8143	0.3443	-0.33371	-60.902	8.516	14.741	-1.7584417296482393	0.564012112841301	-0.33371	-59.39962366613935	15.914162507685358	14.741	-1.7584417296482393	0.564012112841301	-0.13771	-59.39962366613935	15.914162507685358	14.741	-0.8846085828686898	0.30758853212885323	-0.35050955766978137	-0.6320370362963057	0.22311052091845152	0.7421259193730398	2.7583	23.359	0.0	0.0	0.0
2021-10-01T23:26:43.000000	-1.7817	0.33974	-0.34155	-62.223	8.7725	14.995	-1.7266461150944468	0.5554919898875713	-0.34155	-60.67924066416963	16.33059207958433	14.995	-1.7266461150944468	0.5554919898875713	-0.14555	-60.67924066416963	16.33059207958433	14.995	-0.8846085828686898	0.30758853212885323	-0.35050955766978137	-0.6320370362963057	0.22311052091845152	0.7421259193730398	2.7583	23.359	0.0	0.0	0.0
2021-10-01T23:26:43.000000	-1.7601	0.33667	-0.34677	-63.124	8.9498	15.192	-1.7055850432688766	0.5497984713306358	-0.34677	-61.55172684016938	16.616955769128467	15.192	-1.7055850432688766	0.5497984713306358	-0.15077000000000002	-61.55172684016938	16.616955769128467	15.192	-0.8846085828686898	0.30758853212885323	-0.35050955766978137	-0.6320370362963057	0.22311052091845152	0.7421259193730398	2.7583	23.359	0.0	0.0	0.0
2021-10-01T23:26:43.000000	-1.7456	0.33462	-0.35025	-63.736	9.0711	15.338	-1.691445490673482	0.5459872310597966	-0.35025	-62.14425238158809	16.81233021158823	15.338	-1.691445490673482	0.5459872310597966	-0.15425	-62.14425238158809	16.81233021158823	15.338	-0.8846085828686898	0.30758853212885323	-0.35050955766978137	-0.6320370362963057	0.22311052091845152	0.7421259193730398	2.7583	23.359	0.0	0.0	0.0
2021-10-01T23:26:43.000000	-1.736	0.33325	-0.35257	-64.15	9.1535	15.442	-1.6820856950297238	0.5434512646745524	-0.35257	-62.54503631834253	16.944836800253146	15.442	-1.6820856950297238	0.5434512646745524	-0.15657	-62.54503631834253	16.944836800253146	15.442	-0.8846085828686898	0.30758853212885323	-0.35050955766978137	-0.6320370362963057	0.22311052091845152	0.7421259193730398	2.7583	23.359	0.0	0.0	1.0
2021-10-01T23:26:43.000000	-1.6949	0.32735	-0.36249	-65.971	9.5206	15.957	-1.6420183201951286	0.5325597324653527	-0.36249	-64.3073338742205	17.532298062419873	15.957	-1.6420183201951286	0.5325597324653527	-0.16648999999999997	-64.3073338742205	17.532298062419873	15.957	-0.8846085828686898	0.30758853212885323	-0.35050955766978137	-0.6320370362963057	0.22311052091845152	0.7421259193730398	2.7583	23.359	0.0	0.0	0.37511
2021-10-01T23:26:43.000000	-1.6538	0.32138	-0.37248	-67.905	9.9173	16.608	-1.6019595224723757	0.5215987277209149	-0.37248	-66.17815305826107	18.162982191462127	16.608	-1.6019595224723757	0.5215987277209149	-0.17647999999999997	-66.17815305826107	18.162982191462127	16.608	-0.8846085828686898	0.30758853212885323	-0.35050955766978137	-0.6320370362963057	0.22311052091845152	0.7421259193730398	2.7583	23.359	0.0	0.0	0.0
2021-10-01T23:26:43.000000	-1.6127	0.31535	-0.3826	-69.994	10.352	17.423	-1.5619080765597744	0.5105781750891297	-0.3826	-68.19814813818607	18.850372158714176	17.423	-1.5619080765597744	0.5105781750891297	-0.1866	-68.19814813818607	18.850372158714176	17.423	-0.8846085828686898	0.30758853212885323	-0.35050955766978137	-0.6320370362963057	0.22311052091845152	0.7421259193730398	2.7583	23.359	0.0	0.0	0.0
2021-10-01T23:26:43.000000	-1.5717	0.30924	-0.39292	-72.288	10.834	18.425	-1.521965679539619	0.4994904782911335	-0.39292	-70.41580282287805	19.609824395173938	18.425	-1.521965679539619	0.4994904782911335	-0.19691999999999998	-70.41580282287805	19.609824395173938	18.425	-0.8846085828686898	0.30758853212885323	-0.35050955766978137	-0.6320370362963057	0.22311052091845152	0.7421259193730398	2.7583	23.359	0.0	0.0	0.0
2021-10-01T23:26:43.000000	-1.5308	0.30307	-0.4035	-74.855	11.378	19.634	-1.4821298808085266	0.48835548662270833	-0.4035	-72.89680352451008	20.464260184745875	19.634	-1.4821298808085266	0.48835548662270833	-0.20750000000000002	-72.89680352451008	20.464260184745875	19.634	-0.8846085828686898	0.30758853212885323	-0.35050955766978137	-0.6320370362963057	0.22311052091845152	0.7421259193730398	2.7583	23.359	0.0	0.0	0.0
2021-10-01T23:26:43.000000	-1.49	0.29681	-0.41438	-77.773	12.0	21.053	-1.4424043562715725	0.4771434261401808	-0.41438	-75.71660201392648	21.439116317252104	21.053	-1.4424043562715725	0.4771434261401808	-0.21838000000000002	-75.71660201392648	21.439116317252104	21.053	-0.8846085828686898	0.30758853212885323	-0.35050955766978137	-0.6320370362963057	0.22311052091845152	0.7421259193730398	2.7583	23.359	0.0	0.0	0.0
2021-10-01T23:26:43.000000	-1.4492	0.29048	-0.42558	-81.133	12.717	22.672	-1.4026874088464614	0.4658618931224149	-0.42558	-78.96342957406092	22.562414939503256	22.672	-1.4026874088464614	0.4658618931224149	-0.22958	-78.96342957406092	22.562414939503256	22.672	-0.8846085828686898	0.30758853212885323	-0.35050955766978137	-0.6320370362963057	0.22311052091845152	0.7421259193730398	2.7583	23.359	0.0	0.0	0.0
2021-10-01T23:26:43.000000	-1.4086	0.28406	-0.43711	-85.036	13.551	24.46	-1.3631799820944002	0.4545155443074649	-0.43711	-82.7348294848924	23.86836582394737	24.46	-1.3631799820944002	0.4545155443074649	-0.24111	-82.7348294848924	23.86836582394737	24.46	-0.8846085828686898	0.30758853212885323	-0.35050955766978137	-0.6320370362963057	0.22311052091845152	0.7421259193730398	2.7583	23.359	0.0	0.0	0.0
2021-10-01T23:26:43.000000	-1.3681	0.27754	-0.44891	-89.583	14.523	26.366	-1.323784054838169	0.4430822020305213	-0.44891	-87.12846755656902	25.390186278243362	26.366	-1.323784054838169	0.4430822020305213	-0.25290999999999997	-87.12846755656902	25.390186278243362	26.366	-0.8846085828686898	0.30758853212885323	-0.35050955766978137	-0.6320370362963057	0.22311052091845152	0.7421259193730398	2.7583	23.359	0.0	0.0	0.0
2021-10-01T23:26:43.000000	-1.3276	0.27093	-0.46091	-94.878	15.654	28.321	-1.2843991552971643	0.43155953792255697	-0.46091	-92.2449869936063	27.161461200557703	28.321	-1.2843991552971643	0.43155953792255697	-0.26491	-92.2449869936063	27.161461200557703	28.321	-0.8846085828686898	0.30758853212885323	-0.35050955766978137	-0.6320370362963057	0.22311052091845152	0.7421259193730398	2.7583	23.359	0.0	0.0	0.0
2021-10-01T23:26:43.000000	-1.2872	0.2642	-0.473	-101.03	16.969	30.241	-1.2451282058553732	0.41993003105681664	-0.473	-98.18950320378862	29.22035799905925	30.241	-1.2451282058553732	0.41993003105681664	-0.27699999999999997	-98.18950320378862	29.22035799905925	30.241	-0.8846085828686898	0.30758853212885323	-0.35050955766978137	-0.6320370362963057	0.22311052091845152	0.7421259193730398	2.7583	23.359	0.0	0.0	0.0
2021-10-01T23:26:43.000000	-1.2468	0.25735	-0.48505	-108.13	18.491	32.032	-1.2058719600338843	0.40818142841638216	-0.48505	-105.04951228903451	31.60085360929333	32.032	-1.2058719600338843	0.40818142841638216	-0.28905	-105.04951228903451	31.60085360929333	32.032	-0.8846085828686898	0.30758853212885323	-0.35050955766978137	-0.6320370362963057	0.22311052091845152	0.7421259193730398	2.7583	23.359	0.0	0.0	0.0
2021-10-01T23:26:43.000000	-1.2064	0.25037	-0.49689	-116.29	20.245	33.591	-1.1666316431343888	0.3963038053533622	-0.49689	-112.93310705149572	34.341483029936356	33.591	-1.1666316431343888	0.3963038053533622	-0.30089	-112.93310705149572	34.341483029936356	33.591	-0.8846085828686898	0.30758853212885323	-0.35050955766978137	-0.6320370362963057	0.22311052091845152	0.7421259193730398	2.7583	23.359	0.0	0.0	0.0
2021-10-01T23:26:43.000000	-1.1658	0.24326	-0.50837	-125.64	22.258	34.808	-1.1272087621990636	0.3842726558339204	-0.50837	-121.96599959918973	37.48497173228823	34.808	-1.1272087621990636	0.3842726558339204	-0.31237	-121.96599959918973	37.48497173228823	34.808	-0.8846085828686898	0.30758853212885323	-0.35050955766978137	-0.6320370362963057	0.22311052091845152	0.7421259193730398	2.7583	23.359	0.0	0.0	0.0
2021-10-01T23:26:43.000000	-1.1252	0.23599	-0.51932	-136.3	24.563	35.563	-1.0878054860908077	0.3720827119482196	-0.51932	-132.26324221122775	41.078774674691786	35.563	-1.0878054860908077	0.3720827119482196	-0.32332	-132.26324221122775	41.078774674691786	35.563	-0.8846085828686898	0.30758853212885323	-0.35050955766978137	-0.6320370362963057	0.22311052091845152	0.7421259193730398	2.7583	23.359	0.0	0.0	0.0
2021-10-01T23:26:43.000000	-1.0844	0.22858	-0.52957	-148.42	27.194	35.724	-1.0482208712484133	0.35972931695820576	-0.52957	-143.96953858022533	45.17501518535442	35.724	-1.0482208712484133	0.35972931695820576	-0.33357	-143.96953858022533	45.17501518535442	35.724	-0.8846085828686898	0.30758853212885323	-0.35050955766978137	-0.6320370362963057	0.22311052091845152	0.7421259193730398	2.7583	23.359	0.0	0.0	0.0
2021-10-01T23:26:43.000000	-1.0434	0.22101	-0.53895	-162.18	30.195	35.138	-1.0084573682752644	0.3471926215680964	-0.53895	-157.25814104077983	49.8394171454502	35.138	-1.0084573682752644	0.3471926215680964	-0.34295000000000003	-157.25814104077983	49.8394171454502	35.138	-0.8846085828686898	0.30758853212885323	-0.35050955766978137	-0.6320370362963057	0.22311052091845152	0.7421259193730398	2.7583	23.359	0.0	0.0	0.0
2021-10-01T23:26:43.000000	-1.0023	0.21329	-0.54731	-177.81	33.617	33.631	-0.9686129983485813	0.334494803442701	-0.54731	-172.35106745576016	55.15077819813612	33.631	-0.9686129983485813	0.334494803442701	-0.35130999999999996	-172.35106745576016	55.15077819813612	33.631	-0.8846085828686898	0.30758853212885323	-0.35050955766978137	-0.6320370362963057	0.22311052091845152	0.7421259193730398	2.7583	23.359	0.0	0.0	0.0
2021-10-01T23:26:43.000000	-0.96089	0.20541	-0.55451	-195.56	37.52	30.989	-0.9284805691643405	0.3216002065986001	-0.55451	-189.48908221229505	61.19927877305494	30.989	-0.9284805691643405	0.3216002065986001	-0.35850999999999994	-189.48908221229505	61.19927877305494	30.989	-0.8846085828686898	0.30758853212885323	-0.35050955766978137	-0.6320370362963057	0.22311052091845152	0.7421259193730398	2.7583	23.359	0.0	0.0	0.0
2021-10-01T23:26:43.000000	-0.91936	0.19738	-0.56041	-215.75	41.979	26.955	-0.8882474237307828	0.30854203641582945	-0.56041	-208.98058428021366	68.09856338352894	26.955	-0.8882474237307828	0.30854203641582945	-0.36440999999999996	-208.98058428021366	68.09856338352894	26.955	-0.8846085828686898	0.30758853212885323	-0.35050955766978137	-0.6320370362963057	0.22311052091845152	0.7421259193730398	2.7583	23.359	0.0	0.0	0.0
2021-10-01T23:26:43.000000	-0.87767	0.18922	-0.56487	-238.79	47.086	21.21	-0.8478714128529599	0.29533524098340425	-0.56487	-231.22121144748988	75.99017615952185	21.21	-0.8478714128529599	0.29533524098340425	-0.36887	-231.22121144748988	75.99017615952185	21.21	-0.8846085828686898	0.30758853212885323	-0.35050955766978137	-0.6320370362963057	0.22311052091845152	0.7421259193730398	2.7583	23.359	0.0	0.0	0.0
2021-10-01T23:26:43.000000	-0.83587	0.18092	-0.56778	-265.15	52.951	13.35	-0.8074033850720196	0.2819760221618924	-0.56778	-256.6639438463994	85.04087740735247	13.35	-0.8074033850720196	0.2819760221618924	-0.37177999999999994	-256.6639438463994	85.04087740735247	13.35	-0.8846085828686898	0.30758853212885323	-0.35050955766978137	-0.6320370362963057	0.22311052091845152	0.7421259193730398	2.7583	23.359	0.0	0.0	0.0
2021-10-01T23:26:43.000000	-0.79402	0.17251	-0.56905	-295.45	59.712	2.8645	-0.7668992123702333	0.2685015057051183	-0.56905	-285.9072004828484	95.4635959728123	2.8645	-0.7668992123702333	0.2685015057051183	-0.37304999999999994	-285.9072004828484	95.4635959728123	2.8645	-0.8846085828686898	0.30758853212885323	-0.35050955766978137	-0.6320370362963057	0.22311052091845152	0.7421259193730398	2.7583	23.359	0.0	0.0	0.0
