# Supplementary material for: Direct evidence of substorm-related impulsive injections of electrons at Mercury
Source: Nat Commun. 2023 Jul 18;14:4019. doi: 10.1038/s41467-023-39565-4 (PMC10354196; doi:10.1038/s41467-023-39565-4)
Supplement: Supplementary file 3 — SourceDatafile [file 41467_2023_39565_MOESM3_ESM.zip › SourceDataFile/FieldLinetracing/Final_KT17tracing_002114.txt]

2021-10-01T23:50:14.000000	1.5869	-2.3206	-0.98321	-69.482	-112.15	304.96	1.2905988632473326	-2.4975569151041768	-0.98321	-82.70019695135048	-102.79128488450682	304.96	1.2905988632473326	-2.4975569151041768	-0.78721	-82.70019695135048	-102.79128488450682	304.96	-0.9739337641609551	0.1202423201342662	0.19234034281970572	-0.9739337641609551	0.1202423201342662	0.19234034281970572	3.2751e+77	3.0	0.0	0.0	1.0
2021-10-01T23:50:14.000000	-2.3158e+77	1.3907e-308	1.3907e-308	1.3907e-308	1.3907e-308	1.3907e-308	-2.298349958640718e+77	2.8375536579280472e+76	1.3907e-308	1.550623488509241e-308	1.2098180759450704e-308	1.3907e-308	-2.298349958640718e+77	2.8375536579280472e+76	0.196	1.550623488509241e-308	1.2098180759450704e-308	1.3907e-308	-0.9739337641609551	0.1202423201342662	0.19234034281970572	-0.9739337641609551	0.1202423201342662	0.19234034281970572	3.2751e+77	3.0	0.0	0.0	1.3907e-308
