# Supplementary material for: Direct evidence of substorm-related impulsive injections of electrons at Mercury
Source: Nat Commun. 2023 Jul 18;14:4019. doi: 10.1038/s41467-023-39565-4 (PMC10354196; doi:10.1038/s41467-023-39565-4)
Supplement: Supplementary file 3 — SourceDatafile [file 41467_2023_39565_MOESM3_ESM.zip › SourceDataFile/FieldLinetracing/Final_KT17tracing_000065.txt]

2021-10-01T23:16:05.000000	-0.32298	0.35513	0.65755	366.15	-374.54	-317.27	-0.2770321386077297	0.39202881460222744	0.65755	317.498532970145	-416.58218356262637	-317.27	-0.2770321386077297	0.39202881460222744	0.85355	317.498532970145	-416.58218356262637	-317.27	-0.4926945408577603	0.6530720560561172	-0.5751077977280404	-0.29782432853228974	0.4200592474863203	0.8572344474736868	3.4031	22.01	0.0	0.0	0.0
2021-10-01T23:16:05.000000	-0.34342	0.3759	0.67458	334.57	-337.78	-267.83	-0.2947731672833924	0.41514682493030963	0.67458	290.6607039489297	-376.22967517184577	-267.83	-0.2947731672833924	0.41514682493030963	0.8705799999999999	290.6607039489297	-376.22967517184577	-267.83	-0.4926945408577603	0.6530720560561172	-0.5751077977280404	-0.29782432853228974	0.4200592474863203	0.8572344474736868	3.4031	22.01	0.0	0.0	0.0
2021-10-01T23:16:05.000000	-0.36437	0.3969	0.69067	307.1	-305.76	-226.3	-0.31299217106259364	0.43855559254617205	0.69067	267.3211122090667	-341.08504887682716	-226.3	-0.31299217106259364	0.43855559254617205	0.8866700000000001	267.3211122090667	-341.08504887682716	-226.3	-0.4926945408577603	0.6530720560561172	-0.5751077977280404	-0.29782432853228974	0.4200592474863203	0.8572344474736868	3.4031	22.01	0.0	0.0	0.0
2021-10-01T23:16:05.000000	-0.38582	0.4181	0.70582	283.06	-277.73	-191.26	-0.3316829012025176	0.46222411820444953	0.70582	246.89677932084206	-310.32063557068744	-191.26	-0.3316829012025176	0.46222411820444953	0.9018200000000001	246.89677932084206	-310.32063557068744	-191.26	-0.4926945408577603	0.6530720560561172	-0.5751077977280404	-0.29782432853228974	0.4200592474863203	0.8572344474736868	3.4031	22.01	0.0	0.0	0.0
2021-10-01T23:16:05.000000	-0.40776	0.43947	0.71999	261.92	-253.07	-161.54	-0.35083910896034864	0.48612140265977655	0.71999	228.93766765091627	-283.2561660945064	-161.54	-0.35083910896034864	0.48612140265977655	0.9159900000000001	228.93766765091627	-283.2561660945064	-161.54	-0.4926945408577603	0.6530720560561172	-0.5751077977280404	-0.29782432853228974	0.4200592474863203	0.8572344474736868	3.4031	22.01	0.0	0.0	0.0
2021-10-01T23:16:05.000000	-0.43019	0.46097	0.73318	243.25	-231.29	-136.25	-0.370465695542854	0.5102077473205884	0.73318	213.07705712286764	-259.3526447288675	-136.25	-0.370465695542854	0.5102077473205884	0.9291800000000001	213.07705712286764	-259.3526447288675	-136.25	-0.4926945408577603	0.6530720560561172	-0.5751077977280404	-0.29782432853228974	0.4200592474863203	0.8572344474736868	3.4031	22.01	0.0	0.0	0.0
2021-10-01T23:16:05.000000	-0.45308	0.48256	0.74538	226.67	-211.97	-114.65	-0.39053778821312757	0.5344397776902448	0.74538	198.9892737878879	-238.14667479805166	-114.65	-0.39053778821312757	0.5344397776902448	0.9413800000000001	198.9892737878879	-238.14667479805166	-114.65	-0.4926945408577603	0.6530720560561172	-0.5751077977280404	-0.29782432853228974	0.4200592474863203	0.8572344474736868	3.4031	22.01	0.0	0.0	0.0
2021-10-01T23:16:05.000000	-0.47643	0.5042	0.75657	211.89	-194.76	-96.136	-0.4110602881779365	0.5587777951771812	0.75657	186.42938841634646	-219.2553598768044	-96.136	-0.4110602881779365	0.5587777951771812	0.9525699999999999	186.42938841634646	-219.2553598768044	-96.136	-0.4926945408577603	0.6530720560561172	-0.5751077977280404	-0.29782432853228974	0.4200592474863203	0.8572344474736868	3.4031	22.01	0.0	0.0	0.0
2021-10-01T23:16:05.000000	-0.50021	0.52587	0.76676	198.66	-179.38	-80.233	-0.43200587209699093	0.5831982745805394	0.76676	175.1835932583348	-202.37017728187692	-80.233	-0.43200587209699093	0.5831982745805394	0.9627600000000001	175.1835932583348	-202.37017728187692	-80.233	-0.4926945408577603	0.6530720560561172	-0.5751077977280404	-0.29782432853228974	0.4200592474863203	0.8572344474736868	3.4031	22.01	0.0	0.0	0.0
2021-10-01T23:16:05.000000	-0.52441	0.54752	0.77595	186.77	-165.59	-66.539	-0.4533707418308587	0.6076503673591721	0.77595	165.07287794874188	-187.2272041283525	-66.539	-0.4533707418308587	0.6076503673591721	0.9719500000000001	165.07287794874188	-187.2272041283525	-66.539	-0.4926945408577603	0.6530720560561172	-0.5751077977280404	-0.29782432853228974	0.4200592474863203	0.8572344474736868	3.4031	22.01	0.0	0.0	0.0
2021-10-01T23:16:05.000000	-0.54901	0.56913	0.78415	176.03	-153.18	-54.725	-0.4751374986871413	0.632111773613913	0.78415	155.9344055131634	-173.59474207837147	-54.725	-0.4751374986871413	0.632111773613913	0.9801500000000001	155.9344055131634	-173.59474207837147	-54.725	-0.4926945408577603	0.6530720560561172	-0.5751077977280404	-0.29782432853228974	0.4200592474863203	0.8572344474736868	3.4031	22.01	0.0	0.0	0.0
2021-10-01T23:16:05.000000	-0.57398	0.59065	0.79137	166.32	-141.98	-44.517	-0.4972824952306241	0.6565291942002307	0.79137	147.6699103056662	-161.28936849748183	-44.517	-0.4972824952306241	0.6565291942002307	0.9873700000000001	147.6699103056662	-161.28936849748183	-44.517	-0.4926945408577603	0.6530720560561172	-0.5751077977280404	-0.29782432853228974	0.4200592474863203	0.8572344474736868	3.4031	22.01	0.0	0.0	0.0
2021-10-01T23:16:05.000000	-0.59931	0.61206	0.79762	157.49	-131.86	-35.688	-0.5197982574167997	0.6808815545206511	0.79762	140.1464515298763	-150.16368343772086	-35.688	-0.5197982574167997	0.6808815545206511	0.99362	140.1464515298763	-150.16368343772086	-35.688	-0.4926945408577603	0.6530720560561172	-0.5751077977280404	-0.29782432853228974	0.4200592474863203	0.8572344474736868	3.4031	22.01	0.0	0.0	0.0
2021-10-01T23:16:05.000000	-0.62496	0.63333	0.80293	149.44	-122.67	-28.047	-0.5426487625591788	0.7051341794247332	0.80293	133.2831622322591	-140.05656416380242	-28.047	-0.5426487625591788	0.7051341794247332	0.9989300000000001	133.2831622322591	-140.05656416380242	-28.047	-0.4926945408577603	0.6530720560561172	-0.5751077977280404	-0.29782432853228974	0.4200592474863203	0.8572344474736868	3.4031	22.01	0.0	0.0	0.0
2021-10-01T23:16:05.000000	-0.65093	0.65444	0.80732	142.08	-114.32	-21.431	-0.565836461261145	0.7292672196166949	0.80732	127.00174829702041	-130.86766112947947	-21.431	-0.565836461261145	0.7292672196166949	1.00332	127.00174829702041	-130.86766112947947	-21.431	-0.4926945408577603	0.6530720560561172	-0.5751077977280404	-0.29782432853228974	0.4200592474863203	0.8572344474736868	3.4031	22.01	0.0	0.0	0.0
2021-10-01T23:16:05.000000	-0.67719	0.67535	0.81082	135.33	-106.71	-15.705	-0.589336480785792	0.7532373005998957	0.81082	121.23506555794899	-122.4879254423056	-15.705	-0.589336480785792	0.7532373005998957	1.00682	121.23506555794899	-122.4879254423056	-15.705	-0.4926945408577603	0.6530720560561172	-0.5751077977280404	-0.29782432853228974	0.4200592474863203	0.8572344474736868	3.4031	22.01	0.0	0.0	0.0
2021-10-01T23:16:05.000000	-0.70371	0.69605	0.81346	129.13	-99.758	-10.751	-0.6131202724911382	0.777030821821369	0.81346	115.93361360157064	-114.82862317942207	-10.751	-0.6131202724911382	0.777030821821369	1.00946	115.93361360157064	-114.82862317942207	-10.751	-0.4926945408577603	0.6530720560561172	-0.5751077977280404	-0.29782432853228974	0.4200592474863203	0.8572344474736868	3.4031	22.01	0.0	0.0	0.0
2021-10-01T23:16:05.000000	-0.73048	0.71652	0.81527	123.42	-93.403	-6.4706	-0.6371803623326762	0.8006267086836409	0.81527	111.0453188808585	-107.82186217854174	-6.4706	-0.6371803623326762	0.8006267086836409	1.0112700000000001	111.0453188808585	-107.82186217854174	-6.4706	-0.4926945408577603	0.6530720560561172	-0.5751077977280404	-0.29782432853228974	0.4200592474863203	0.8572344474736868	3.4031	22.01	0.0	0.0	0.0
2021-10-01T23:16:05.000000	-0.75748	0.73675	0.81629	118.15	-87.582	-2.7776	-0.6614981263163151	0.8240125859354361	0.81629	106.52827755701504	-101.398990649491	-2.7776	-0.6614981263163151	0.8240125859354361	1.01229	106.52827755701504	-101.398990649491	-2.7776	-0.4926945408577603	0.6530720560561172	-0.5751077977280404	-0.29782432853228974	0.4200592474863203	0.8572344474736868	3.4031	22.01	0.0	0.0	0.0
2021-10-01T23:16:05.000000	-0.78469	0.75671	0.81656	113.27	-82.241	0.4018	-0.6860573910513481	0.8471562290296976	0.81656	102.33948301972022	-95.50028898519832	0.4018	-0.6860573910513481	0.8471562290296976	1.01256	102.33948301972022	-95.50028898519832	0.4018	-0.4926945408577603	0.6530720560561172	-0.5751077977280404	-0.29782432853228974	0.4200592474863203	0.8572344474736868	3.4031	22.01	0.0	0.0	0.0
2021-10-01T23:16:05.000000	-0.8121	0.7764	0.81611	108.75	-77.335	3.1318	-0.7108482318898842	0.8700564126647338	0.81611	98.4546751829137	-90.07742036507791	3.1318	-0.7108482318898842	0.8700564126647338	1.01211	98.4546751829137	-90.07742036507791	3.1318	-0.4926945408577603	0.6530720560561172	-0.5751077977280404	-0.29782432853228974	0.4200592474863203	0.8572344474736868	3.4031	22.01	0.0	0.0	0.0
2021-10-01T23:16:05.000000	-0.83968	0.79581	0.81499	104.56	-72.823	5.4683	-0.7358421001899415	0.8926995362875776	0.81499	94.8491038398584	-85.08601782770043	5.4683	-0.7358421001899415	0.8926995362875776	1.01099	94.8491038398584	-85.08601782770043	5.4683	-0.4926945408577603	0.6530720560561172	-0.5751077977280404	-0.29782432853228974	0.4200592474863203	0.8572344474736868	3.4031	22.01	0.0	0.0	0.0
2021-10-01T23:16:05.000000	-0.86743	0.81494	0.81323	100.67	-68.67	7.4603	-0.76103899595152	0.9150855998982294	0.81323	91.49728360280214	-80.48766920037126	7.4603	-0.76103899595152	0.9150855998982294	1.00923	91.49728360280214	-80.48766920037126	7.4603	-0.4926945408577603	0.6530720560561172	-0.5751077977280404	-0.29782432853228974	0.4200592474863203	0.8572344474736868	3.4031	22.01	0.0	0.0	0.0
2021-10-01T23:16:05.000000	-0.89534	0.83378	0.81088	97.053	-64.844	9.1509	-0.7864302198284204	0.9372034535471059	0.81088	88.37633888785258	-76.24730729527066	9.1509	-0.7864302198284204	0.9372034535471059	1.00688	88.37633888785258	-76.24730729527066	9.1509	-0.4926945408577603	0.6530720560561172	-0.5751077977280404	-0.29782432853228974	0.4200592474863203	0.8572344474736868	3.4031	22.01	0.0	0.0	0.0
2021-10-01T23:16:05.000000	-0.92338	0.85232	0.80797	93.685	-61.316	10.578	-0.8119872231786609	0.9590394966812406	0.80797	85.46600391497715	-72.33320990945383	10.578	-0.8119872231786609	0.9590394966812406	1.00397	85.46600391497715	-72.33320990945383	10.578	-0.4926945408577603	0.6530720560561172	-0.5751077977280404	-0.29782432853228974	0.4200592474863203	0.8572344474736868	3.4031	22.01	0.0	0.0	0.0
2021-10-01T23:16:05.000000	-0.95156	0.87058	0.80454	90.549	-58.061	11.776	-0.8377174800467493	0.9806148038981077	0.80454	82.7524700369904	-68.71848241031671	11.776	-0.8377174800467493	0.9806148038981077	1.00054	82.7524700369904	-68.71848241031671	11.776	-0.4926945408577603	0.6530720560561172	-0.5751077977280404	-0.29782432853228974	0.4200592474863203	0.8572344474736868	3.4031	22.01	0.0	0.0	0.0
2021-10-01T23:16:05.000000	-0.97986	0.88854	0.80063	87.627	-55.057	12.774	-0.8636035917402864	1.001907075298541	0.80063	80.2205685514102	-65.37908502945338	12.774	-0.8636035917402864	1.001907075298541	0.9966299999999999	80.2205685514102	-65.37908502945338	12.774	-0.4926945408577603	0.6530720560561172	-0.5751077977280404	-0.29782432853228974	0.4200592474863203	0.8572344474736868	3.4031	22.01	0.0	0.0	0.0
2021-10-01T23:16:05.000000	-1.0083	0.90622	0.79628	84.902	-52.282	13.599	-0.8896629569516713	1.022938610781707	0.79628	77.85612322054358	-62.29110052862714	13.599	-0.8896629569516713	1.022938610781707	0.99228	77.85612322054358	-62.29110052862714	13.599	-0.4926945408577603	0.6530720560561172	-0.5751077977280404	-0.29782432853228974	0.4200592474863203	0.8572344474736868	3.4031	22.01	0.0	0.0	0.0
2021-10-01T23:16:05.000000	-1.0368	0.92361	0.79152	82.36	-49.719	14.276	-0.9158174037994662	1.0436896832861793	0.79152	75.64732255021897	-59.43594158405443	14.276	-0.9158174037994662	1.0436896832861793	0.98752	75.64732255021897	-59.43594158405443	14.276	-0.4926945408577603	0.6530720560561172	-0.5751077977280404	-0.29782432853228974	0.4200592474863203	0.8572344474736868	3.4031	22.01	0.0	0.0	0.0
2021-10-01T23:16:05.000000	-1.0654	0.94073	0.78639	79.988	-47.349	14.825	-0.9421041802718525	1.0641850433145077	0.78639	73.58359257139229	-56.79315847254263	14.825	-0.9421041802718525	1.0641850433145077	0.9823900000000001	73.58359257139229	-56.79315847254263	14.825	-0.4926945408577603	0.6530720560561172	-0.5751077977280404	-0.29782432853228974	0.4200592474863203	0.8572344474736868	3.4031	22.01	0.0	0.0	0.0
2021-10-01T23:16:05.000000	-1.0942	0.95757	0.7809	77.771	-45.157	15.266	-0.9686237581494334	1.0844270192357197	0.7809	71.65188426476449	-54.346026269717214	15.266	-0.9686237581494334	1.0844270192357197	0.9769000000000001	71.65188426476449	-54.346026269717214	15.266	-0.4926945408577603	0.6530720560561172	-0.5751077977280404	-0.29782432853228974	0.4200592474863203	0.8572344474736868	3.4031	22.01	0.0	0.0	0.0
2021-10-01T23:16:05.000000	-1.123	0.97415	0.7751	75.7	-43.129	15.615	-0.9951751938710017	1.1044109543117606	0.7751	69.84498086960208	-52.079547697007875	15.615	-0.9951751938710017	1.1044109543117606	0.9711000000000001	69.84498086960208	-52.079547697007875	15.615	-0.4926945408577603	0.6530720560561172	-0.5751077977280404	-0.29782432853228974	0.4200592474863203	0.8572344474736868	3.4031	22.01	0.0	0.0	0.0
2021-10-01T23:16:05.000000	-1.1519	0.99046	0.769	73.762	-41.251	15.889	-1.0218589592171612	1.124139176911658	0.769	68.15169576601505	-49.9782353551676	15.889	-1.0218589592171612	1.124139176911658	0.9650000000000001	68.15169576601505	-49.9782353551676	15.889	-0.4926945408577603	0.6530720560561172	-0.5751077977280404	-0.29782432853228974	0.4200592474863203	0.8572344474736868	3.4031	22.01	0.0	0.0	0.0
2021-10-01T23:16:05.000000	-1.1809	1.0065	0.76263	71.948	-39.51	16.099	-1.048675054187912	1.1436116870354114	0.76263	66.56468966310072	-48.02808443041519	16.099	-1.048675054187912	1.1436116870354114	0.9586300000000001	66.56468966310072	-48.02808443041519	16.099	-0.4926945408577603	0.6530720560561172	-0.5751077977280404	-0.29782432853228974	0.4200592474863203	0.8572344474736868	3.4031	22.01	0.0	0.0	0.0
2021-10-01T23:16:05.000000	-1.21	1.0224	0.75602	70.247	-37.896	16.258	-1.0756075498612598	1.1629575051056067	0.75602	65.07427074987062	-46.217822442998454	16.258	-1.0756075498612598	1.1629575051056067	0.9520200000000001	65.07427074987062	-46.217822442998454	16.258	-0.4926945408577603	0.6530720560561172	-0.5751077977280404	-0.29782432853228974	0.4200592474863203	0.8572344474736868	3.4031	22.01	0.0	0.0	0.0
2021-10-01T23:16:05.000000	-1.2391	1.0379	0.74917	68.65	-36.396	16.376	-1.1025890576022808	1.1819063372601546	0.74917	63.673099735422056	-44.5334445791362	16.376	-1.1025890576022808	1.1819063372601546	0.9451700000000001	63.673099735422056	-44.5334445791362	16.376	-0.4926945408577603	0.6530720560561172	-0.5751077977280404	-0.29782432853228974	0.4200592474863203	0.8572344474736868	3.4031	22.01	0.0	0.0	0.0
2021-10-01T23:16:05.000000	-1.2683	1.0533	0.7421	67.148	-35.001	16.462	-1.129682064839132	1.2007681759527085	0.7421	62.35334720817556	-42.96491588420374	16.462	-1.129682064839132	1.2007681759527085	0.9380999999999999	62.35334720817556	-42.96491588420374	16.462	-0.4926945408577603	0.6530720560561172	-0.5751077977280404	-0.29782432853228974	0.4200592474863203	0.8572344474736868	3.4031	22.01	0.0	0.0	0.0
2021-10-01T23:16:05.000000	-1.2976	1.0684	0.73483	65.733	-33.702	16.523	-1.1569110776056495	1.2193445282254456	0.73483	61.1081762213409	-41.50232393374554	16.523	-1.1569110776056495	1.2193445282254456	0.93083	61.1081762213409	-41.50232393374554	16.523	-0.4926945408577603	0.6530720560561172	-0.5751077977280404	-0.29782432853228974	0.4200592474863203	0.8572344474736868	3.4031	22.01	0.0	0.0	0.0
2021-10-01T23:16:05.000000	-1.3269	1.0833	0.72737	64.396	-32.49	16.565	-1.1841645964060037	1.2377223875403585	0.72737	59.929757363338574	-40.13563377313689	16.565	-1.1841645964060037	1.2377223875403585	0.92337	59.929757363338574	-40.13563377313689	16.565	-0.4926945408577603	0.6530720560561172	-0.5751077977280404	-0.29782432853228974	0.4200592474863203	0.8572344474736868	3.4031	22.01	0.0	0.0	0.0
2021-10-01T23:16:05.000000	-1.3563	1.0981	0.71973	63.131	-31.357	16.593	-1.2115296147021881	1.2560132533932782	0.71973	58.813116086787375	-38.856170503049725	16.593	-1.2115296147021881	1.2560132533932782	0.9157299999999999	58.813116086787375	-38.856170503049725	16.593	-0.4926945408577603	0.6530720560561172	-0.5751077977280404	-0.29782432853228974	0.4200592474863203	0.8572344474736868	3.4031	22.01	0.0	0.0	0.0
2021-10-01T23:16:05.000000	-1.3858	1.1126	0.71191	61.93	-30.296	16.612	-1.239030638528039	1.2740186328263805	0.71191	57.75117038455863	-37.65600662860679	16.612	-1.239030638528039	1.2740186328263805	0.90791	57.75117038455863	-37.65600662860679	16.612	-0.4926945408577603	0.6530720560561172	-0.5751077977280404	-0.29782432853228974	0.4200592474863203	0.8572344474736868	3.4031	22.01	0.0	0.0	0.0
2021-10-01T23:16:05.000000	-1.4153	1.1269	0.70392	60.788	-29.3	16.623	-1.2665561683877264	1.291825519301659	0.70392	56.739815643891006	-36.52758224543832	16.623	-1.2665561683877264	1.291825519301659	0.89992	56.739815643891006	-36.52758224543832	16.623	-0.4926945408577603	0.6530720560561172	-0.5751077977280404	-0.29782432853228974	0.4200592474863203	0.8572344474736868	3.4031	22.01	0.0	0.0	0.0
2021-10-01T23:16:05.000000	-1.4448	1.141	0.69576	59.697	-28.363	16.631	-1.2941062042812503	1.309433912819114	0.69576	55.771847327486675	-35.46396232345615	16.631	-1.2941062042812503	1.309433912819114	0.8917600000000001	55.771847327486675	-35.46396232345615	16.631	-0.4926945408577603	0.6530720560561172	-0.5751077977280404	-0.29782432853228974	0.4200592474863203	0.8572344474736868	3.4031	22.01	0.0	0.0	0.0
2021-10-01T23:16:05.000000	-1.4744	1.155	0.68745	58.654	-27.479	16.636	-1.3217677396706042	1.326955312874575	0.68745	54.84502322199336	-34.45882448341803	16.636	-1.3217677396706042	1.326955312874575	0.8834500000000001	54.84502322199336	-34.45882448341803	16.636	-0.4926945408577603	0.6530720560561172	-0.5751077977280404	-0.29782432853228974	0.4200592474863203	0.8572344474736868	3.4031	22.01	0.0	0.0	0.0
2021-10-01T23:16:05.000000	-1.504	1.1688	0.67897	57.653	-26.643	16.64	-1.3494537810937948	1.3442782199722125	0.67897	53.95400118952225	-33.50647122036326	16.64	-1.3494537810937948	1.3442782199722125	0.87497	53.95400118952225	-33.50647122036326	16.64	-0.4926945408577603	0.6530720560561172	-0.5751077977280404	-0.29782432853228974	0.4200592474863203	0.8572344474736868	3.4031	22.01	0.0	0.0	0.0
2021-10-01T23:16:05.000000	-1.5337	1.1824	0.67034	56.689	-25.851	16.643	-1.3772635750297337	1.3614148871289444	0.67034	53.0943090268045	-32.602320024289455	16.643	-1.3772635750297337	1.3614148871289444	0.8663400000000001	53.0943090268045	-32.602320024289455	16.643	-0.4926945408577603	0.6530720560561172	-0.5751077977280404	-0.29782432853228974	0.4200592474863203	0.8572344474736868	3.4031	22.01	0.0	0.0	0.0
2021-10-01T23:16:05.000000	-1.5633	1.1958	0.66155	55.76	-25.099	16.646	-1.404998628520597	1.3783408083109345	0.66155	52.26445192493861	-31.742155975701777	16.646	-1.404998628520597	1.3783408083109345	0.85755	52.26445192493861	-31.742155975701777	16.646	-0.4926945408577603	0.6530720560561172	-0.5751077977280404	-0.29782432853228974	0.4200592474863203	0.8572344474736868	3.4031	22.01	0.0	0.0	0.0
2021-10-01T23:16:05.000000	-1.5931	1.2091	0.65261	54.86	-24.383	16.649	-1.4329444279862025	1.3951919890478495	0.65261	51.45896521586659	-30.921274034428663	16.649	-1.4329444279862025	1.3951919890478495	0.8486100000000001	51.45896521586659	-30.921274034428663	16.649	-0.4926945408577603	0.6530720560561172	-0.5751077977280404	-0.29782432853228974	0.4200592474863203	0.8572344474736868	3.4031	22.01	0.0	0.0	0.0
2021-10-01T23:16:05.000000	-1.6228	1.2223	0.64351	53.988	-23.7	16.651	-1.4608032339898145	1.411931670288934	0.64351	50.677224025306856	-30.13657427593357	16.651	-1.4608032339898145	1.411931670288934	0.83951	50.677224025306856	-30.13657427593357	16.651	-0.4926945408577603	0.6530720560561172	-0.5751077977280404	-0.29782432853228974	0.4200592474863203	0.8572344474736868	3.4031	22.01	0.0	0.0	0.0
2021-10-01T23:16:05.000000	-1.6525	1.2352	0.63426	53.14	-23.047	16.654	-1.4886987990441811	1.428373612093283	0.63426	49.9156260846105	-29.384589185172416	16.654	-1.4886987990441811	1.428373612093283	0.83026	49.9156260846105	-29.384589185172416	16.654	-0.4926945408577603	0.6530720560561172	-0.5751077977280404	-0.29782432853228974	0.4200592474863203	0.8572344474736868	3.4031	22.01	0.0	0.0	0.0
2021-10-01T23:16:05.000000	-1.6823	1.2481	0.62486	52.314	-22.421	16.655	-1.5166936105774593	1.4448278069145504	0.62486	49.17255405470682	-28.66209630743947	16.655	-1.5166936105774593	1.4448278069145504	0.8208599999999999	49.17255405470682	-28.66209630743947	16.655	-0.4926945408577603	0.6530720560561172	-0.5751077977280404	-0.29782432853228974	0.4200592474863203	0.8572344474736868	3.4031	22.01	0.0	0.0	0.0
2021-10-01T23:16:05.000000	-1.7121	1.2608	0.61531	51.508	-21.821	16.655	-1.5447129281445744	1.4610835087779939	0.61531	48.44614553618677	-27.967858117607264	16.655	-1.5447129281445744	1.4610835087779939	0.81131	48.44614553618677	-27.967858117607264	16.655	-0.4926945408577603	0.6530720560561172	-0.5751077977280404	-0.29782432853228974	0.4200592474863203	0.8572344474736868	3.4031	22.01	0.0	0.0	0.0
2021-10-01T23:16:05.000000	-1.7419	1.2733	0.6056	50.72	-21.243	16.653	-1.5727567517455259	1.477140717683614	0.6056	47.73490572014883	-27.297659696180943	16.653	-1.5727567517455259	1.477140717683614	0.8016000000000001	47.73490572014883	-27.297659696180943	16.653	-0.4926945408577603	0.6530720560561172	-0.5751077977280404	-0.29782432853228974	0.4200592474863203	0.8572344474736868	3.4031	22.01	0.0	0.0	0.0
2021-10-01T23:16:05.000000	-1.7717	1.2857	0.59574	49.948	-20.687	16.649	-1.6008128283633956	1.4930986801103219	0.59574	47.036849677014786	-26.651255982822157	16.649	-1.6008128283633956	1.4930986801103219	0.7917400000000001	47.036849677014786	-26.651255982822157	16.649	-0.4926945408577603	0.6530720560561172	-0.5751077977280404	-0.29782432853228974	0.4200592474863203	0.8572344474736868	3.4031	22.01	0.0	0.0	0.0
2021-10-01T23:16:05.000000	-1.8015	1.298	0.58573	49.19	-20.151	16.642	-1.6288811579981834	1.5089573960581182	0.58573	46.35023753754474	-26.026416987614294	16.642	-1.6288811579981834	1.5089573960581182	0.78173	46.35023753754474	-26.026416987614294	16.642	-0.4926945408577603	0.6530720560561172	-0.5751077977280404	-0.29782432853228974	0.4200592474863203	0.8572344474736868	3.4031	22.01	0.0	0.0	0.0
2021-10-01T23:16:05.000000	-1.8313	1.3101	0.57558	48.446	-19.632	16.632	-1.6569739936668078	1.5246176190480907	0.57558	45.67543689224625	-25.42016531619	16.632	-1.6569739936668078	1.5246176190480907	0.7715799999999999	45.67543689224625	-25.42016531619	16.632	-0.4926945408577603	0.6530720560561172	-0.5751077977280404	-0.29782432853228974	0.4200592474863203	0.8572344474736868	3.4031	22.01	0.0	0.0	0.0
2021-10-01T23:16:05.000000	-1.8611	1.3221	0.56527	47.714	-19.131	16.619	-1.6850790823523507	1.5401785955591514	0.56527	45.01034028137191	-24.833248373000025	16.619	-1.6850790823523507	1.5401785955591514	0.7612700000000001	45.01034028137191	-24.833248373000025	16.619	-0.4926945408577603	0.6530720560561172	-0.5751077977280404	-0.29782432853228974	0.4200592474863203	0.8572344474736868	3.4031	22.01	0.0	0.0	0.0
2021-10-01T23:16:05.000000	-1.8909	1.334	0.55481	46.992	-18.645	16.601	-1.7131964240548114	1.5556403255913	0.55481	44.353330365851015	-24.262443703338658	16.601	-1.7131964240548114	1.5556403255913	0.75081	44.353330365851015	-24.262443703338658	16.601	-0.4926945408577603	0.6530720560561172	-0.5751077977280404	-0.29782432853228974	0.4200592474863203	0.8572344474736868	3.4031	22.01	0.0	0.0	0.0
2021-10-01T23:16:05.000000	-1.9207	1.3458	0.54421	46.281	-18.173	16.579	-1.7413260187741908	1.5710028091445372	0.54421	43.70552214064187	-23.706881372585958	16.579	-1.7413260187741908	1.5710028091445372	0.74021	43.70552214064187	-23.706881372585958	16.579	-0.4926945408577603	0.6530720560561172	-0.5751077977280404	-0.29782432853228974	0.4200592474863203	0.8572344474736868	3.4031	22.01	0.0	0.0	0.0
2021-10-01T23:16:05.000000	-1.9505	1.3574	0.53346	45.578	-17.715	16.551	-1.7694801195274064	1.58616679973995	0.53346	43.06393821137712	-23.16619379023438	16.551	-1.7694801195274064	1.58616679973995	0.72946	43.06393821137712	-23.16619379023438	16.551	-0.4926945408577603	0.6530720560561172	-0.5751077977280404	-0.29782432853228974	0.4200592474863203	0.8572344474736868	3.4031	22.01	0.0	0.0	0.0
2021-10-01T23:16:05.000000	-1.9803	1.369	0.52257	44.883	-17.27	16.519	-1.7976342202806221	1.6013307903353633	0.52257	42.42870110822594	-22.6393884914948	16.519	-1.7976342202806221	1.6013307903353633	0.7185699999999999	42.42870110822594	-22.6393884914948	16.519	-0.4926945408577603	0.6530720560561172	-0.5751077977280404	-0.29782432853228974	0.4200592474863203	0.8572344474736868	3.4031	22.01	0.0	0.0	0.0
2021-10-01T23:16:05.000000	-2.0101	1.3804	0.51153	44.196	-16.837	16.481	-1.8258128270676741	1.616296287972953	0.51153	41.79993336135751	-22.1254730115781	16.481	-1.8258128270676741	1.616296287972953	0.70753	41.79993336135751	-22.1254730115781	16.481	-0.4926945408577603	0.6530720560561172	-0.5751077977280404	-0.29782432853228974	0.4200592474863203	0.8572344474736868	3.4031	22.01	0.0	0.0	0.0
2021-10-01T23:16:05.000000	-2.0398	1.3917	0.50036	43.515	-16.414	16.436	-1.853904440392733	1.6311502861147122	0.50036	41.17589510153198	-21.622217360567685	16.436	-1.853904440392733	1.6311502861147122	0.6963600000000001	41.17589510153198	-21.622217360567685	16.436	-0.4926945408577603	0.6530720560561172	-0.5751077977280404	-0.29782432853228974	0.4200592474863203	0.8572344474736868	3.4031	22.01	0.0	0.0	0.0
2021-10-01T23:16:05.000000	-2.0696	1.4028	0.48904	42.839	-16.002	16.385	-1.8821198062305395	1.645818044315566	0.48904	40.55547133379103	-21.130491473083485	16.385	-1.8821198062305395	1.645818044315566	0.68504	40.55547133379103	-21.130491473083485	16.385	-0.4926945408577603	0.6530720560561172	-0.5751077977280404	-0.29782432853228974	0.4200592474863203	0.8572344474736868	3.4031	22.01	0.0	0.0	0.0
2021-10-01T23:16:05.000000	-2.0994	1.4139	0.47759	42.168	-15.6	16.328	-1.910335172068347	1.66048580251642	0.47759	39.93878458830385	-20.649302884336382	16.328	-1.910335172068347	1.66048580251642	0.67359	39.93878458830385	-20.649302884336382	16.328	-0.4926945408577603	0.6530720560561172	-0.5751077977280404	-0.29782432853228974	0.4200592474863203	0.8572344474736868	3.4031	22.01	0.0	0.0	0.0
2021-10-01T23:16:05.000000	-2.1291	1.4248	0.466	41.501	-15.206	16.263	-1.9384757974610785	1.6749428147425323	0.466	39.32508746061968	-20.176544134578958	16.263	-1.9384757974610785	1.6749428147425323	0.662	39.32508746061968	-20.176544134578958	16.263	-0.4926945408577603	0.6530720560561172	-0.5751077977280404	-0.29782432853228974	0.4200592474863203	0.8572344474736868	3.4031	22.01	0.0	0.0	0.0
2021-10-01T23:16:05.000000	-2.1589	1.4357	0.45428	40.838	-14.822	16.191	-1.9667156693327215	1.6894120799855623	0.45428	38.71413489040017	-19.71420015338945	16.191	-1.9667156693327215	1.6894120799855623	0.65028	38.71413489040017	-19.71420015338945	16.191	-0.4926945408577603	0.6530720560561172	-0.5751077977280404	-0.29782432853228974	0.4200592474863203	0.8572344474736868	3.4031	22.01	0.0	0.0	0.0
2021-10-01T23:16:05.000000	-2.1886	1.4464	0.44243	40.177	-14.445	16.112	-1.9948808007592895	1.7036705992538506	0.44243	38.104309538574604	-19.259048486062134	16.112	-1.9948808007592895	1.7036705992538506	0.63843	38.104309538574604	-19.259048486062134	16.112	-0.4926945408577603	0.6530720560561172	-0.5751077977280404	-0.29782432853228974	0.4200592474863203	0.8572344474736868	3.4031	22.01	0.0	0.0	0.0
2021-10-01T23:16:05.000000	-2.2183	1.4571	0.43045	39.518	-14.076	16.025	-2.023045932185858	1.717929118522139	0.43045	37.49548887497382	-18.812081597386133	16.025	-2.023045932185858	1.717929118522139	0.62645	37.49548887497382	-18.812081597386133	16.025	-0.4926945408577603	0.6530720560561172	-0.5751077977280404	-0.29782432853228974	0.4200592474863203	0.8572344474736868	3.4031	22.01	0.0	0.0	0.0
2021-10-01T23:16:05.000000	-2.248	1.4676	0.41834	38.861	-13.715	15.93	-2.0512355696462627	1.7319891448326035	0.41834	36.887672899597824	-18.373299487361443	15.93	-2.0512355696462627	1.7319891448326035	0.61434	36.887672899597824	-18.373299487361443	15.93	-0.4926945408577603	0.6530720560561172	-0.5751077977280404	-0.29782432853228974	0.4200592474863203	0.8572344474736868	3.4031	22.01	0.0	0.0	0.0
2021-10-01T23:16:05.000000	-2.2776	1.478	0.40611	38.203	-13.36	15.828	-2.0793382136446734	1.745937671647238	0.40611	36.27812927841761	-17.940349635902287	15.828	-2.0793382136446734	1.745937671647238	0.60211	36.27812927841761	-17.940349635902287	15.828	-0.4926945408577603	0.6530720560561172	-0.5751077977280404	-0.29782432853228974	0.4200592474863203	0.8572344474736868	3.4031	22.01	0.0	0.0	0.0
2021-10-01T23:16:05.000000	-2.3073	1.4883	0.39376	37.545	-13.011	15.718	-2.107552357138914	1.7597992049998787	0.39376	35.66785047622229	-17.51335457317784	15.718	-2.107552357138914	1.7597992049998787	0.5897600000000001	35.66785047622229	-17.51335457317784	15.718	-0.4926945408577603	0.6530720560561172	-0.5751077977280404	-0.29782432853228974	0.4200592474863203	0.8572344474736868	3.4031	22.01	0.0	0.0	0.0
2021-10-01T23:16:05.000000	-2.337	1.4986	0.38129	36.884	-12.667	15.6	-2.1357665006331557	1.7736607383525196	0.38129	35.05398162881371	-17.090954243891435	15.6	-2.1357665006331557	1.7736607383525196	0.5772900000000001	35.05398162881371	-17.090954243891435	15.6	-0.4926945408577603	0.6530720560561172	-0.5751077977280404	-0.29782432853228974	0.4200592474863203	0.8572344474736868	3.4031	22.01	0.0	0.0	0.0
2021-10-01T23:16:05.000000	-2.3666	1.5087	0.36869	36.22	-12.329	15.475	-2.163905903682321	1.7873115257304186	0.36869	34.43640020602268	-16.674141112832196	15.475	-2.163905903682321	1.7873115257304186	0.56469	34.43640020602268	-16.674141112832196	15.475	-0.4926945408577603	0.6530720560561172	-0.5751077977280404	-0.29782432853228974	0.4200592474863203	0.8572344474736868	3.4031	22.01	0.0	0.0	0.0
2021-10-01T23:16:05.000000	-2.3962	1.5187	0.35598	35.551	-11.996	15.343	-2.192057559748405	1.8008630666294057	0.35598	33.81324380844014	-16.26167765487264	15.343	-2.192057559748405	1.8008630666294057	0.55198	33.81324380844014	-16.26167765487264	15.343	-0.4926945408577603	0.6530720560561172	-0.5751077977280404	-0.29782432853228974	0.4200592474863203	0.8572344474736868	3.4031	22.01	0.0	0.0	0.0
2021-10-01T23:16:05.000000	-2.4258	1.5287	0.34314	34.874	-11.666	15.203	-2.220209215814489	1.8144146075283927	0.34314	33.181780102037116	-15.851211349926977	15.203	-2.220209215814489	1.8144146075283927	0.53914	33.181780102037116	-15.851211349926977	15.203	-0.4926945408577603	0.6530720560561172	-0.5751077977280404	-0.29782432853228974	0.4200592474863203	0.8572344474736868	3.4031	22.01	0.0	0.0	0.0
2021-10-01T23:16:05.000000	-2.4553	1.5385	0.33019	34.188	-11.34	15.057	-2.2482861314354974	1.8277554024526377	0.33019	32.540894091855286	-15.443612132615145	15.057	-2.2482861314354974	1.8277554024526377	0.5261899999999999	32.540894091855286	-15.443612132615145	15.057	-0.4926945408577603	0.6530720560561172	-0.5751077977280404	-0.29782432853228974	0.4200592474863203	0.8572344474736868	3.4031	22.01	0.0	0.0	0.0
2021-10-01T23:16:05.000000	-2.4849	1.5483	0.31711	33.49	-11.015	14.905	-2.276462293535418	1.841108450393801	0.31711	31.887975974034855	-15.035535018062243	14.905	-2.276462293535418	1.841108450393801	0.51311	31.887975974034855	-15.035535018062243	14.905	-0.4926945408577603	0.6530720560561172	-0.5751077977280404	-0.29782432853228974	0.4200592474863203	0.8572344474736868	3.4031	22.01	0.0	0.0	0.0
2021-10-01T23:16:05.000000	-2.5144	1.5579	0.3039	32.777	-10.692	14.747	-2.3045637151902634	1.8542507523602225	0.3039	31.219925824039272	-14.627604880549839	14.747	-2.3045637151902634	1.8542507523602225	0.4999	31.219925824039272	-14.627604880549839	14.747	-0.4926945408577603	0.6530720560561172	-0.5751077977280404	-0.29782432853228974	0.4200592474863203	0.8572344474736868	3.4031	22.01	0.0	0.0	0.0
2021-10-01T23:16:05.000000	-2.5439	1.5675	0.29056	32.044	-10.37	14.583	-2.3326651368451077	1.8673930543266437	0.29056	30.531903848092142	-14.218216604442906	14.583	-2.3326651368451077	1.8673930543266437	0.48656	30.531903848092142	-14.218216604442906	14.583	-0.4926945408577603	0.6530720560561172	-0.5751077977280404	-0.29782432853228974	0.4200592474863203	0.8572344474736868	3.4031	22.01	0.0	0.0	0.0
2021-10-01T23:16:05.000000	-2.5733	1.577	0.27707	31.287	-10.046	14.415	-2.3606795650379597	1.8804238567972351	0.27707	29.820307777544535	-13.803902674697355	14.415	-2.3606795650379597	1.8804238567972351	0.47307	29.820307777544535	-13.803902674697355	14.415	-0.4926945408577603	0.6530720560561172	-0.5751077977280404	-0.29782432853228974	0.4200592474863203	0.8572344474736868	3.4031	22.01	0.0	0.0	0.0
2021-10-01T23:16:05.000000	-2.6027	1.5864	0.26344	30.5	-9.7194	14.242	-2.3887062462477293	1.8933554127889145	0.26344	29.079256341763244	-13.383332431424622	14.242	-2.3887062462477293	1.8933554127889145	0.45944	29.079256341763244	-13.383332431424622	14.242	-0.4926945408577603	0.6530720560561172	-0.5751077977280404	-0.29782432853228974	0.4200592474863203	0.8572344474736868	3.4031	22.01	0.0	0.0	0.0
2021-10-01T23:16:05.000000	-2.6321	1.5957	0.24963	29.675	-9.3882	14.065	-2.4167451804744173	1.906187722301682	0.24963	28.301054882773688	-12.953540703693008	14.065	-2.4167451804744173	1.906187722301682	0.44562999999999997	28.301054882773688	-12.953540703693008	14.065	-0.4926945408577603	0.6530720560561172	-0.5751077977280404	-0.29782432853228974	0.4200592474863203	0.8572344474736868	3.4031	22.01	0.0	0.0	0.0
2021-10-01T23:16:05.000000	-2.6614	1.605	0.23563	28.805	-9.0498	13.884	-2.4446848682221933	1.9190077787975315	0.23563	27.47907472549191	-12.511089371866529	13.884	-2.4446848682221933	1.9190077787975315	0.43163	27.47907472549191	-12.511089371866529	13.884	-0.4926945408577603	0.6530720560561172	-0.5751077977280404	-0.29782432853228974	0.4200592474863203	0.8572344474736868	3.4031	22.01	0.0	0.0	0.0
2021-10-01T23:16:05.000000	-2.6906	1.6141	0.22142	27.878	-8.7013	13.701	-2.472549815524894	1.9316170893186388	0.22142	26.60176162993912	-12.051629926026553	13.701	-2.472549815524894	1.9316170893186388	0.41742	26.60176162993912	-12.051629926026553	13.701	-0.4926945408577603	0.6530720560561172	-0.5751077977280404	-0.29782432853228974	0.4200592474863203	0.8572344474736868	3.4031	22.01	0.0	0.0	0.0
2021-10-01T23:16:05.000000	-2.7197	1.6232	0.20695	26.882	-8.3392	13.514	-2.500315516348683	1.9442141468228278	0.20695	25.65763487423803	-11.570218377380971	13.514	-2.500315516348683	1.9442141468228278	0.40295000000000003	25.65763487423803	-11.570218377380971	13.514	-0.4926945408577603	0.6530720560561172	-0.5751077977280404	-0.29782432853228974	0.4200592474863203	0.8572344474736868	3.4031	22.01	0.0	0.0	0.0
2021-10-01T23:16:05.000000	-2.7487	1.6321	0.19218	25.798	-7.9585	13.326	-2.5280064767273966	1.9566004583522751	0.19218	24.628450278241303	-11.059564328769726	13.326	-2.5280064767273966	1.9566004583522751	0.38817999999999997	24.628450278241303	-11.059564328769726	13.326	-0.4926945408577603	0.6530720560561172	-0.5751077977280404	-0.29782432853228974	0.4200592474863203	0.8572344474736868	3.4031	22.01	0.0	0.0	0.0
2021-10-01T23:16:05.000000	-2.7775	1.641	0.17705	24.605	-7.553	13.136	-2.5554989441482863	1.9689622638478856	0.17705	23.494125768426386	-10.51094136494745	13.136	-2.5554989441482863	1.9689622638478856	0.37305	23.494125768426386	-10.51094136494745	13.136	-0.4926945408577603	0.6530720560561172	-0.5751077977280404	-0.29782432853228974	0.4200592474863203	0.8572344474736868	3.4031	22.01	0.0	0.0	0.0
2021-10-01T23:16:05.000000	-2.8062	1.6498	0.16146	23.273	-7.1144	12.945	-2.582904418107183	1.9812125698476661	0.16146	22.225904401523923	-9.912436123088984	12.945	-2.582904418107183	1.9812125698476661	0.35746	22.225904401523923	-9.912436123088984	12.945	-0.4926945408577603	0.6530720560561172	-0.5751077977280404	-0.29782432853228974	0.4200592474863203	0.8572344474736868	3.4031	22.01	0.0	0.0	0.0
2021-10-01T23:16:05.000000	-2.8345	1.6584	0.1453	21.763	-6.6308	12.754	-2.609937412184268	1.9932153708219502	0.1453	20.78653815977158	-9.2474595956057	12.754	-2.609937412184268	1.9932153708219502	0.34130000000000005	20.78653815977158	-9.2474595956057	12.754	-0.4926945408577603	0.6530720560561172	-0.5751077977280404	-0.29782432853228974	0.4200592474863203	0.8572344474736868	3.4031	22.01	0.0	0.0	0.0
2021-10-01T23:16:05.000000	-2.8624	1.6669	0.12838	20.019	-6.0856	12.564	-2.6365856733626245	2.005069913249649	0.12838	19.122483015787132	-8.492675177524015	12.564	-2.6365856733626245	2.005069913249649	0.32438	19.122483015787132	-8.492675177524015	12.564	-0.4926945408577603	0.6530720560561172	-0.5751077977280404	-0.29782432853228974	0.4200592474863203	0.8572344474736868	3.4031	22.01	0.0	0.0	0.0
2021-10-01T23:16:05.000000	-2.8898	1.6752	0.11044	17.959	-5.4536	12.377	-2.662762208180258	2.0166646976349334	0.11044	17.15544461712627	-7.613025282285172	12.377	-2.662762208180258	2.0166646976349334	0.30644	17.15544461712627	-7.613025282285172	12.377	-0.4926945408577603	0.6530720560561172	-0.5751077977280404	-0.29782432853228974	0.4200592474863203	0.8572344474736868	3.4031	22.01	0.0	0.0	0.0
2021-10-01T23:16:05.000000	-2.9162	1.6833	0.091045	15.459	-4.6958	12.195	-2.687970784242609	2.027938458893211	0.091045	14.767136006536408	-6.5546100421349225	12.195	-2.687970784242609	2.027938458893211	0.287045	14.767136006536408	-6.5546100421349225	12.195	-0.4926945408577603	0.6530720560561172	-0.5751077977280404	-0.29782432853228974	0.4200592474863203	0.8572344474736868	3.4031	22.01	0.0	0.0	0.0
2021-10-01T23:16:05.000000	-2.933	1.6884	0.076964	13.453	-4.0904	12.078	-2.7040192888369696	2.035058536159981	0.076964	12.85043140398769	-5.707976339422487	12.078	-2.7040192888369696	2.035058536159981	0.272964	12.85043140398769	-5.707976339422487	12.078	-0.4926945408577603	0.6530720560561172	-0.5751077977280404	-0.29782432853228974	0.4200592474863203	0.8572344474736868	3.4031	22.01	0.0	0.0	0.0
2021-10-01T23:16:05.000000	-2.9436	1.6916	0.066884	11.916	-3.6266	12.005	-2.7141473190602423	2.039533243278495	0.066884	11.38184251557933	-5.059342300195825	12.005	-2.7141473190602423	2.039533243278495	0.262884	11.38184251557933	-5.059342300195825	12.005	-0.4926945408577603	0.6530720560561172	-0.5751077977280404	-0.29782432853228974	0.4200592474863203	0.8572344474736868	3.4031	22.01	0.0	0.0	0.0
2021-10-01T23:16:05.000000	-2.9503	1.6937	0.05978	10.783	-3.2843	11.958	-2.7205395197920534	2.0424383714691667	0.05978	10.299321986419187	-4.580794921196789	11.958	-2.7205395197920534	2.0424383714691667	0.25578	10.299321986419187	-4.580794921196789	11.958	-0.4926945408577603	0.6530720560561172	-0.5751077977280404	-0.29782432853228974	0.4200592474863203	0.8572344474736868	3.4031	22.01	0.0	0.0	1.0
2021-10-01T23:16:05.000000	-2.9696	1.6995	0.032827	6.1427	-1.8766	11.824	-2.738983415240783	2.050559499511276	0.032827	5.866473344630608	-2.6151254934971213	11.824	-2.738983415240783	2.050559499511276	0.228827	5.866473344630608	-2.6151254934971213	11.824	-0.4926945408577603	0.6530720560561172	-0.5751077977280404	-0.29782432853228974	0.4200592474863203	0.8572344474736868	3.4031	22.01	0.0	0.0	0.37511
2021-10-01T23:16:05.000000	-2.9782	1.7022	0.00065325	0.12435	-0.038055	11.764	-2.74718778097041	2.0542929138968655	0.00065325	0.11875011093865107	-0.05300487408774842	11.764	-2.74718778097041	2.0542929138968655	0.19665325	0.11875011093865107	-0.05300487408774842	11.764	-0.4926945408577603	0.6530720560561172	-0.5751077977280404	-0.29782432853228974	0.4200592474863203	0.8572344474736868	3.4031	22.01	0.0	0.0	0.0
2021-10-01T23:16:05.000000	-2.9702	1.6997	-0.03168	-5.9349	1.8133	11.82	-2.7395543880804176	2.0508315105706094	-0.03168	-5.667995321161026	2.5268407031897966	11.82	-2.7395543880804176	2.0508315105706094	0.16432000000000002	-5.667995321161026	2.5268407031897966	11.82	-0.4926945408577603	0.6530720560561172	-0.5751077977280404	-0.29782432853228974	0.4200592474863203	0.8572344474736868	3.4031	22.01	0.0	0.0	0.0
2021-10-01T23:16:05.000000	-2.9512	1.6939	-0.05883	-10.628	3.2376	11.952	-2.721408232068424	2.042747141579255	-0.05883	-10.151212103006635	4.515454639321668	11.952	-2.721408232068424	2.042747141579255	0.13717000000000001	-10.151212103006635	4.515454639321668	11.952	-0.4926945408577603	0.6530720560561172	-0.5751077977280404	-0.29782432853228974	0.4200592474863203	0.8572344474736868	3.4031	22.01	0.0	0.0	0.0
2021-10-01T23:16:05.000000	-2.9275	1.6867	-0.08175	-14.153	4.3017	12.116	-2.698769033784428	2.0326974300879765	-0.08175	-13.51926613162241	6.003455267790977	12.116	-2.698769033784428	2.0326974300879765	0.11425	-13.51926613162241	6.003455267790977	12.116	-0.4926945408577603	0.6530720560561172	-0.5751077977280404	-0.29782432853228974	0.4200592474863203	0.8572344474736868	3.4031	22.01	0.0	0.0	0.0
2021-10-01T23:16:05.000000	-2.9017	1.6789	-0.10201	-16.908	5.1343	12.295	-2.6741191775447932	2.0217949263679436	-0.10201	-16.151488006782653	7.167352067308827	12.295	-2.6741191775447932	2.0217949263679436	0.09399	-16.151488006782653	7.167352067308827	12.295	-0.4926945408577603	0.6530720560561172	-0.5751077977280404	-0.29782432853228974	0.4200592474863203	0.8572344474736868	3.4031	22.01	0.0	0.0	0.0
2021-10-01T23:16:05.000000	-2.8747	1.6707	-0.12053	-19.145	5.8164	12.48	-2.648327375625889	2.010348400529244	-0.12053	-18.288053911641452	8.118412288427809	12.48	-2.648327375625889	2.010348400529244	0.07547000000000001	-18.288053911641452	8.118412288427809	12.48	-0.4926945408577603	0.6530720560561172	-0.5751077977280404	-0.29782432853228974	0.4200592474863203	0.8572344474736868	3.4031	22.01	0.0	0.0	0.0
2021-10-01T23:16:05.000000	-2.847	1.6622	-0.13786	-21.018	6.3966	12.669	-2.6218776074053562	1.9985183641353816	-0.13786	-20.075848457500804	8.923739365953185	12.669	-2.6218776074053562	1.9985183641353816	0.05814	-20.075848457500804	8.923739365953185	12.669	-0.4926945408577603	0.6530720560561172	-0.5751077977280404	-0.29782432853228974	0.4200592474863203	0.8572344474736868	3.4031	22.01	0.0	0.0	0.0
2021-10-01T23:16:05.000000	-2.8188	1.6537	-0.15434	-22.625	6.9052	12.86	-2.594931606790265	1.9866270626569278	-0.15434	-21.608420529568086	9.625412939575133	12.86	-2.594931606790265	1.9866270626569278	0.04166	-21.608420529568086	9.625412939575133	12.86	-0.4926945408577603	0.6530720560561172	-0.5751077977280404	-0.29782432853228974	0.4200592474863203	0.8572344474736868	3.4031	22.01	0.0	0.0	0.0
2021-10-01T23:16:05.000000	-2.7903	1.6449	-0.17016	-24.03	7.3621	13.051	-2.567724625789192	1.974401262690984	-0.17016	-22.94684952398016	10.25102498942479	13.051	-2.567724625789192	1.974401262690984	0.025840000000000002	-22.94684952398016	10.25102498942479	13.051	-0.4926945408577603	0.6530720560561172	-0.5751077977280404	-0.29782432853228974	0.4200592474863203	0.8572344474736868	3.4031	22.01	0.0	0.0	0.0
2021-10-01T23:16:05.000000	-2.7616	1.6361	-0.18548	-25.281	7.7812	13.241	-2.540319151830296	1.9621509566912034	-0.18548	-24.137070581263075	10.820252224191663	13.241	-2.540319151830296	1.9621509566912034	0.010520000000000002	-24.137070581263075	10.820252224191663	13.241	-0.4926945408577603	0.6530720560561172	-0.5751077977280404	-0.29782432853228974	0.4200592474863203	0.8572344474736868	3.4031	22.01	0.0	0.0	0.0
2021-10-01T23:16:05.000000	-2.7327	1.6272	-0.20041	-26.41	8.172	13.431	-2.512727437930494	1.9497768981786743	-0.20041	-25.209678538061393	11.346444024786217	13.431	-2.512727437930494	1.9497768981786743	-0.004409999999999997	-25.209678538061393	11.346444024786217	13.431	-0.4926945408577603	0.6530720560561172	-0.5751077977280404	-0.29782432853228974	0.4200592474863203	0.8572344474736868	3.4031	22.01	0.0	0.0	0.0
2021-10-01T23:16:05.000000	-2.7036	1.6182	-0.215	-27.444	8.5418	13.618	-2.484949484089787	1.9372790871533971	-0.215	-26.19057547344628	11.840153698736946	13.618	-2.484949484089787	1.9372790871533971	-0.01899999999999999	-26.19057547344628	11.840153698736946	13.618	-0.4926945408577603	0.6530720560561172	-0.5751077977280404	-0.29782432853228974	0.4200592474863203	0.8572344474736868	3.4031	22.01	0.0	0.0	0.0
2021-10-01T23:16:05.000000	-2.6744	1.6091	-0.22932	-28.4	8.8958	13.803	-2.4570845367870864	1.9246697766322898	-0.22932	-27.095996131953	12.308625075823368	13.803	-2.4570845367870864	1.9246697766322898	-0.03331999999999999	-27.095996131953	12.308625075823368	13.803	-0.4926945408577603	0.6530720560561172	-0.5751077977280404	-0.29782432853228974	0.4200592474863203	0.8572344474736868	3.4031	22.01	0.0	0.0	0.0
2021-10-01T23:16:05.000000	-2.6452	1.5999	-0.24341	-29.293	9.2383	13.985	-2.429231842501304	1.9119612196322706	-0.24341	-27.940300605690858	12.75796370717643	13.985	-2.429231842501304	1.9119612196322706	-0.04740999999999998	-27.940300605690858	12.75796370717643	13.985	-0.4926945408577603	0.6530720560561172	-0.5751077977280404	-0.29782432853228974	0.4200592474863203	0.8572344474736868	3.4031	22.01	0.0	0.0	0.0
2021-10-01T23:16:05.000000	-2.6158	1.5906	-0.2573	-30.137	9.5724	14.163	-2.401192908274616	1.899128910119503	-0.2573	-28.737003558183037	13.192961656010954	14.163	-2.401192908274616	1.899128910119503	-0.061299999999999966	-28.737003558183037	13.192961656010954	14.163	-0.4926945408577603	0.6530720560561172	-0.5751077977280404	-0.29782432853228974	0.4200592474863203	0.8572344474736868	3.4031	22.01	0.0	0.0	0.0
2021-10-01T23:16:05.000000	-2.5865	1.5812	-0.27101	-30.94	9.9009	14.338	-2.373265473543758	1.8862096071447416	-0.27101	-29.493701623268784	13.617378065089934	14.338	-2.373265473543758	1.8862096071447416	-0.07500999999999997	-29.493701623268784	13.617378065089934	14.338	-0.4926945408577603	0.6530720560561172	-0.5751077977280404	-0.29782432853228974	0.4200592474863203	0.8572344474736868	3.4031	22.01	0.0	0.0	0.0
2021-10-01T23:16:05.000000	-2.557	1.5718	-0.28456	-31.71	10.226	14.509	-2.3451395458550763	1.8732657981361442	-0.28456	-30.21806495288883	14.034376598302886	14.509	-2.3451395458550763	1.8732657981361442	-0.08855999999999997	-30.21806495288883	14.034376598302886	14.509	-0.4926945408577603	0.6530720560561172	-0.5751077977280404	-0.29782432853228974	0.4200592474863203	0.8572344474736868	3.4031	22.01	0.0	0.0	0.0
2021-10-01T23:16:05.000000	-2.5276	1.5622	-0.29797	-32.453	10.549	14.675	-2.317137370679143	1.8601357491866408	-0.29797	-30.915889046557965	14.445982640890763	14.675	-2.317137370679143	1.8601357491866408	-0.10197	-30.915889046557965	14.445982640890763	14.675	-0.4926945408577603	0.6530720560561172	-0.5751077977280404	-0.29782432853228974	0.4200592474863203	0.8572344474736868	3.4031	22.01	0.0	0.0	0.0
2021-10-01T23:16:05.000000	-2.4981	1.5526	-0.31123	-33.174	10.871	14.835	-2.289035949024298	1.8469934472202194	-0.31123	-31.59200144503567	14.853900554967506	14.835	-2.289035949024298	1.8469934472202194	-0.11523	-31.59200144503567	14.853900554967506	14.835	-0.4926945408577603	0.6530720560561172	-0.5751077977280404	-0.29782432853228974	0.4200592474863203	0.8572344474736868	3.4031	22.01	0.0	0.0	0.0
2021-10-01T23:16:05.000000	-2.4685	1.5429	-0.32437	-33.879	11.195	14.99	-2.2608475339074596	1.833739645757968	-0.32437	-32.25198934654911	15.261842915915569	14.99	-2.2608475339074596	1.833739645757968	-0.12836999999999998	-32.25198934654911	15.261842915915569	14.99	-0.4926945408577603	0.6530720560561172	-0.5751077977280404	-0.29782432853228974	0.4200592474863203	0.8572344474736868	3.4031	22.01	0.0	0.0	0.0
2021-10-01T23:16:05.000000	-2.439	1.5331	-0.33738	-34.57	11.52	15.139	-2.232770618286451	1.820398850833723	-0.33738	-32.897960210845724	15.66906231928419	15.139	-2.232770618286451	1.820398850833723	-0.14138	-32.897960210845724	15.66906231928419	15.139	-0.4926945408577603	0.6530720560561172	-0.5751077977280404	-0.29782432853228974	0.4200592474863203	0.8572344474736868	3.4031	22.01	0.0	0.0	0.0
2021-10-01T23:16:05.000000	-2.4094	1.5232	-0.35027	-35.25	11.848	15.282	-2.204606709203449	1.806946556413648	-0.35027	-33.53264637195447	16.077911285159168	15.282	-2.204606709203449	1.806946556413648	-0.15427000000000002	-33.53264637195447	16.077911285159168	15.282	-0.4926945408577603	0.6530720560561172	-0.5751077977280404	-0.29782432853228974	0.4200592474863203	0.8572344474736868	3.4031	22.01	0.0	0.0	0.0
2021-10-01T23:16:05.000000	-2.3798	1.5132	-0.36303	-35.922	12.18	15.417	-2.1764550531373645	1.793395015514661	-0.36303	-34.15890269407354	16.48974986883715	15.417	-2.1764550531373645	1.793395015514661	-0.16703	-34.15890269407354	16.48974986883715	15.417	-0.4926945408577603	0.6530720560561172	-0.5751077977280404	-0.29782432853228974	0.4200592474863203	0.8572344474736868	3.4031	22.01	0.0	0.0	0.0
2021-10-01T23:16:05.000000	-2.3502	1.5031	-0.37568	-36.588	12.516	15.545	-2.148315650088199	1.779744228136762	-0.37568	-34.77871410678118	16.90482313065652	15.545	-2.148315650088199	1.779744228136762	-0.17968	-34.77871410678118	16.90482313065652	15.545	-0.4926945408577603	0.6530720560561172	-0.5751077977280404	-0.29782432853228974	0.4200592474863203	0.8572344474736868	3.4031	22.01	0.0	0.0	0.0
2021-10-01T23:16:05.000000	-2.3205	1.4929	-0.38821	-37.25	12.857	15.667	-2.1200892535770395	1.7659819412630329	-0.38821	-35.39394300948643	17.324368595744748	15.667	-2.1200892535770395	1.7659819412630329	-0.19221	-35.39394300948643	17.324368595744748	15.667	-0.4926945408577603	0.6530720560561172	-0.5751077977280404	-0.29782432853228974	0.4200592474863203	0.8572344474736868	3.4031	22.01	0.0	0.0	0.0
2021-10-01T23:16:05.000000	-2.2909	1.4826	-0.40062	-37.91	13.203	15.78	-2.0919743565617104	1.7521326609273102	-0.40062	-36.00657433176752	17.748631324440204	15.78	-2.0919743565617104	1.7521326609273102	-0.20461999999999997	-36.00657433176752	17.748631324440204	15.78	-0.4926945408577603	0.6530720560561172	-0.5751077977280404	-0.29782432853228974	0.4200592474863203	0.8572344474736868	3.4031	22.01	0.0	0.0	0.0
2021-10-01T23:16:05.000000	-2.2612	1.4722	-0.41291	-38.568	13.556	15.886	-2.0637724660843877	1.7381718810957576	-0.41291	-36.616363013286104	18.179596246321125	15.886	-2.0637724660843877	1.7381718810957576	-0.21691	-36.616363013286104	18.179596246321125	15.886	-0.4926945408577603	0.6530720560561172	-0.5751077977280404	-0.29782432853228974	0.4200592474863203	0.8572344474736868	3.4031	22.01	0.0	0.0	0.0
2021-10-01T23:16:05.000000	-2.2315	1.4618	-0.42507	-39.225	13.914	15.984	-2.035570575607065	1.724211101264205	-0.42507	-37.22454657916966	18.61540096197846	15.984	-2.035570575607065	1.724211101264205	-0.22907	-37.22454657916966	18.61540096197846	15.984	-0.4926945408577603	0.6530720560561172	-0.5751077977280404	-0.29782432853228974	0.4200592474863203	0.8572344474736868	3.4031	22.01	0.0	0.0	0.0
2021-10-01T23:16:05.000000	-2.2018	1.4512	-0.4371	-39.883	14.28	16.074	-2.0073931911635783	1.7100518284748285	-0.4371	-37.832742368488866	19.059267926117922	16.074	-2.0073931911635783	1.7100518284748285	-0.24109999999999998	-37.832742368488866	19.059267926117922	16.074	-0.4926945408577603	0.6530720560561172	-0.5751077977280404	-0.29782432853228974	0.4200592474863203	0.8572344474736868	3.4031	22.01	0.0	0.0	0.0
2021-10-01T23:16:05.000000	-2.1721	1.4405	-0.44901	-40.543	14.653	16.157	-1.9792280597370104	1.69579330920654	-0.44901	-38.44206537620204	19.510327204119584	16.157	-1.9792280597370104	1.69579330920654	-0.25301	-38.44206537620204	19.510327204119584	16.157	-0.4926945408577603	0.6530720560561172	-0.5751077977280404	-0.29782432853228974	0.4200592474863203	0.8572344474736868	3.4031	22.01	0.0	0.0	0.0
2021-10-01T23:16:05.000000	-2.1424	1.4297	-0.46079	-41.205	15.034	16.232	-1.9510751813273606	1.6814355434593402	-0.46079	-39.05239307213998	19.969571260772554	16.232	-1.9510751813273606	1.6814355434593402	-0.26478999999999997	-39.05239307213998	19.969571260772554	16.232	-0.4926945408577603	0.6530720560561172	-0.5751077977280404	-0.29782432853228974	0.4200592474863203	0.8572344474736868	3.4031	22.01	0.0	0.0	0.0
2021-10-01T23:16:05.000000	-2.1126	1.4188	-0.47244	-41.87	15.423	16.3	-1.9228353094557176	1.66696627821631	-0.47244	-39.66471792109182	20.43712262624602	16.3	-1.9228353094557176	1.66696627821631	-0.27644	-39.66471792109182	20.43712262624602	16.3	-0.4926945408577603	0.6530720560561172	-0.5751077977280404	-0.29782432853228974	0.4200592474863203	0.8572344474736868	3.4031	22.01	0.0	0.0	0.0
2021-10-01T23:16:05.000000	-2.0829	1.4078	-0.48395	-42.539	15.821	16.36	-1.8947069370799037	1.6524100195112859	-0.48395	-40.279909857677495	20.914096295498283	16.36	-1.8947069370799037	1.6524100195112859	-0.28795	-40.279909857677495	20.914096295498283	16.36	-0.4926945408577603	0.6530720560561172	-0.5751077977280404	-0.29782432853228974	0.4200592474863203	0.8572344474736868	3.4031	22.01	0.0	0.0	0.0
2021-10-01T23:16:05.000000	-2.0531	1.3967	-0.49533	-43.213	16.229	16.414	-1.866491571242097	1.6377422613104322	-0.49533	-40.89883881651694	21.401607263487644	16.414	-1.866491571242097	1.6377422613104322	-0.29933	-40.89883881651694	21.401607263487644	16.414	-0.4926945408577603	0.6530720560561172	-0.5751077977280404	-0.29782432853228974	0.4200592474863203	0.8572344474736868	3.4031	22.01	0.0	0.0	0.0
2021-10-01T23:16:05.000000	-2.0233	1.3854	-0.50657	-43.891	16.647	16.461	-1.8383007114381267	1.6228760101517543	-0.50657	-41.52051233282103	21.89953300004492	16.461	-1.8383007114381267	1.6228760101517543	-0.31056999999999996	-41.52051233282103	21.89953300004492	16.461	-0.4926945408577603	0.6530720560561172	-0.5751077977280404	-0.29782432853228974	0.4200592474863203	0.8572344474736868	3.4031	22.01	0.0	0.0	0.0
2021-10-01T23:16:05.000000	-1.9936	1.3741	-0.51767	-44.576	17.075	16.502	-1.810209098113068	1.608022012009995	-0.51767	-42.14790780095713	22.40824109567766	16.502	-1.810209098113068	1.608022012009995	-0.32166999999999996	-42.14790780095713	22.40824109567766	16.502	-0.4926945408577603	0.6530720560561172	-0.5751077977280404	-0.29782432853228974	0.4200592474863203	0.8572344474736868	3.4031	22.01	0.0	0.0	0.0
2021-10-01T23:16:05.000000	-1.9638	1.3626	-0.52862	-45.267	17.515	16.538	-1.782042744342934	1.5929572678934936	-0.52862	-42.779787695797744	22.92959394979492	16.538	-1.782042744342934	1.5929572678934936	-0.33261999999999997	-42.779787695797744	22.92959394979492	16.538	-0.4926945408577603	0.6530720560561172	-0.5751077977280404	-0.29782432853228974	0.4200592474863203	0.8572344474736868	3.4031	22.01	0.0	0.0	0.0
2021-10-01T23:16:05.000000	-1.934	1.351	-0.53943	-45.966	17.967	16.567	-1.7538886435897183	1.5777932772980805	-0.53943	-43.41813694692112	23.463836622735055	16.567	-1.7538886435897183	1.5777932772980805	-0.34342999999999996	-43.41813694692112	23.463836622735055	16.567	-0.4926945408577603	0.6530720560561172	-0.5751077977280404	-0.29782432853228974	0.4200592474863203	0.8572344474736868	3.4031	22.01	0.0	0.0	0.0
2021-10-01T23:16:05.000000	-1.9042	1.3393	-0.5501	-46.674	18.433	16.592	-1.7257467958534207	1.5625300402237552	-0.5501	-44.06370295877801	24.0130765742455	16.592	-1.7257467958534207	1.5625300402237552	-0.3541	-44.06370295877801	24.0130765742455	16.592	-0.4926945408577603	0.6530720560561172	-0.5751077977280404	-0.29782432853228974	0.4200592474863203	0.8572344474736868	3.4031	22.01	0.0	0.0	0.0
2021-10-01T23:16:05.000000	-1.8744	1.3275	-0.56062	-47.391	18.912	16.611	-1.697617201134042	1.5471675566705183	-0.56062	-44.71660826153759	24.576321339537124	16.611	-1.697617201134042	1.5471675566705183	-0.36462	-44.71660826153759	24.576321339537124	16.611	-0.4926945408577603	0.6530720560561172	-0.5751077977280404	-0.29782432853228974	0.4200592474863203	0.8572344474736868	3.4031	22.01	0.0	0.0	0.0
2021-10-01T23:16:05.000000	-1.8446	1.3155	-0.571	-48.118	19.407	16.627	-1.669512112448499	1.5316065801594576	-0.571	-45.37747772948144	25.156670843146472	16.627	-1.669512112448499	1.5316065801594576	-0.37499999999999994	-45.37747772948144	25.156670843146472	16.627	-0.4926945408577603	0.6530720560561172	-0.5751077977280404	-0.29782432853228974	0.4200592474863203	0.8572344474736868	3.4031	22.01	0.0	0.0	0.0
2021-10-01T23:16:05.000000	-1.8148	1.3034	-0.58122	-48.857	19.917	16.638	-1.6414192767798745	1.5159463571694853	-0.58122	-46.04841882235697	25.753377680622787	16.638	-1.6414192767798745	1.5159463571694853	-0.38521999999999995	-46.04841882235697	25.753377680622787	16.638	-0.4926945408577603	0.6530720560561172	-0.5751077977280404	-0.29782432853228974	0.4200592474863203	0.8572344474736868	3.4031	22.01	0.0	0.0	0.0
2021-10-01T23:16:05.000000	-1.7849	1.2912	-0.5913	-49.608	20.446	16.646	-1.6132394476492564	1.5001746346836826	-0.5913	-46.728941419487455	26.370411711122543	16.646	-1.6132394476492564	1.5001746346836826	-0.39530000000000004	-46.728941419487455	26.370411711122543	16.646	-0.4926945408577603	0.6530720560561172	-0.5751077977280404	-0.29782432853228974	0.4200592474863203	0.8572344474736868	3.4031	22.01	0.0	0.0	0.0
2021-10-01T23:16:05.000000	-1.7551	1.2789	-0.60122	-50.373	20.993	16.652	-1.5851711180144687	1.4843159187358865	-0.60122	-47.42115298062032	27.007025530194984	16.652	-1.5851711180144687	1.4843159187358865	-0.40521999999999997	-47.42115298062032	27.007025530194984	16.652	-0.4926945408577603	0.6530720560561172	-0.5751077977280404	-0.29782432853228974	0.4200592474863203	0.8572344474736868	3.4031	22.01	0.0	0.0	0.0
2021-10-01T23:16:05.000000	-1.7254	1.2664	-0.611	-51.154	21.561	16.654	-1.557226540892429	1.468270962847185	-0.611	-48.12667084482625	27.66644159254584	16.654	-1.557226540892429	1.468270962847185	-0.415	-48.12667084482625	27.66644159254584	16.654	-0.4926945408577603	0.6530720560561172	-0.5751077977280404	-0.29782432853228974	0.4200592474863203	0.8572344474736868	3.4031	22.01	0.0	0.0	0.0
2021-10-01T23:16:05.000000	-1.6956	1.2537	-0.62062	-51.952	22.151	16.655	-1.529207223325314	1.4520152609837413	-0.62062	-48.846364946725174	28.349774893133407	16.655	-1.529207223325314	1.4520152609837413	-0.42461999999999994	-48.846364946725174	28.349774893133407	16.655	-0.4926945408577603	0.6530720560561172	-0.5751077977280404	-0.29782432853228974	0.4200592474863203	0.8572344474736868	3.4031	22.01	0.0	0.0	0.0
2021-10-01T23:16:05.000000	-1.6658	1.241	-0.63009	-52.769	22.765	16.654	-1.5011879057581992	1.4357595591202976	-0.63009	-49.581975155556975	29.059255421874283	16.654	-1.5011879057581992	1.4357595591202976	-0.43409000000000003	-49.581975155556975	29.059255421874283	16.654	-0.4926945408577603	0.6530720560561172	-0.5751077977280404	-0.29782432853228974	0.4200592474863203	0.8572344474736868	3.4031	22.01	0.0	0.0	0.0
2021-10-01T23:16:05.000000	-1.636	1.2281	-0.63941	-53.607	23.405	16.652	-1.4731930942249207	1.4193053642990303	-0.63941	-50.335241340561524	29.797113168685076	16.652	-1.4731930942249207	1.4193053642990303	-0.44341	-50.335241340561524	29.797113168685076	16.652	-0.4926945408577603	0.6530720560561172	-0.5751077977280404	-0.29782432853228974	0.4200592474863203	0.8572344474736868	3.4031	22.01	0.0	0.0	0.0
2021-10-01T23:16:05.000000	-1.6063	1.215	-0.64857	-54.468	24.075	16.65	-1.4453220352043907	1.4026649295368578	-0.64857	-51.10765831064033	30.567563053060617	16.65	-1.4453220352043907	1.4026649295368578	-0.45257	-51.10765831064033	30.567563053060617	16.65	-0.4926945408577603	0.6530720560561172	-0.5751077977280404	-0.29782432853228974	0.4200592474863203	0.8572344474736868	3.4031	22.01	0.0	0.0	0.0
2021-10-01T23:16:05.000000	-1.5766	1.2018	-0.65758	-55.355	24.776	16.647	-1.417463229200779	1.3859252482957731	-0.65758	-51.90208092999154	31.371965130297582	16.647	-1.417463229200779	1.3859252482957731	-0.46158000000000005	-51.90208092999154	31.371965130297582	16.647	-0.4926945408577603	0.6530720560561172	-0.5751077977280404	-0.29782432853228974	0.4200592474863203	0.8572344474736868	3.4031	22.01	0.0	0.0	0.0
2021-10-01T23:16:05.000000	-1.5469	1.1884	-0.66644	-56.271	25.511	16.644	-1.3896289292310033	1.3689870740968646	-0.66644	-52.721119002475	32.21366438527087	16.644	-1.3896289292310033	1.3689870740968646	-0.47044	-52.721119002475	32.21366438527087	16.644	-0.4926945408577603	0.6530720560561172	-0.5751077977280404	-0.29782432853228974	0.4200592474863203	0.8572344474736868	3.4031	22.01	0.0	0.0	0.0
2021-10-01T23:16:05.000000	-1.5172	1.1749	-0.67514	-57.219	26.285	16.641	-1.3618068822781466	1.3519496534190445	-0.67514	-53.56713727161214	33.097990732433615	16.641	-1.3618068822781466	1.3519496534190445	-0.47913999999999995	-53.56713727161214	33.097990732433615	16.641	-0.4926945408577603	0.6530720560561172	-0.5751077977280404	-0.29782432853228974	0.4200592474863203	0.8572344474736868	3.4031	22.01	0.0	0.0	0.0
2021-10-01T23:16:05.000000	-1.4876	1.1612	-0.68369	-58.203	27.1	16.638	-1.3341085878380377	1.3347259928003188	-0.68369	-54.44386053622105	34.0274192220408	16.638	-1.3341085878380377	1.3347259928003188	-0.48769	-54.44386053622105	34.0274192220408	16.638	-0.4926945408577603	0.6530720560561172	-0.5751077977280404	-0.29782432853228974	0.4200592474863203	0.8572344474736868	3.4031	22.01	0.0	0.0	0.0
2021-10-01T23:16:05.000000	-1.458	1.1473	-0.69207	-59.227	27.962	16.633	-1.3064347994317653	1.3173038392237695	-0.69207	-55.354523474443134	35.008394763503844	16.633	-1.3064347994317653	1.3173038392237695	-0.49606999999999996	-55.354523474443134	35.008394763503844	16.633	-0.4926945408577603	0.6530720560561172	-0.5751077977280404	-0.29782432853228974	0.4200592474863203	0.8572344474736868	3.4031	22.01	0.0	0.0	0.0
2021-10-01T23:16:05.000000	-1.4284	1.1332	-0.7003	-60.295	28.875	16.627	-1.2787855170593296	1.2996831926893964	-0.7003	-56.302605824758125	36.045377336655974	16.627	-1.2787855170593296	1.2996831926893964	-0.5043	-56.302605824758125	36.045377336655974	16.627	-0.4926945408577603	0.6530720560561172	-0.5751077977280404	-0.29782432853228974	0.4200592474863203	0.8572344474736868	3.4031	22.01	0.0	0.0	0.0
2021-10-01T23:16:05.000000	-1.3989	1.119	-0.70836	-61.414	29.844	16.617	-1.2512477341827242	1.2819755526930297	-0.70836	-57.29444218984394	37.14418697662704	16.617	-1.2512477341827242	1.2819755526930297	-0.5123599999999999	-57.29444218984394	37.14418697662704	16.617	-0.4926945408577603	0.6530720560561172	-0.5751077977280404	-0.29782432853228974	0.4200592474863203	0.8572344474736868	3.4031	22.01	0.0	0.0	0.0
2021-10-01T23:16:05.000000	-1.3694	1.1046	-0.71626	-62.588	30.876	16.602	-1.223734457339955	1.2640694197388394	-0.71626	-58.33314471767278	38.31226105761762	16.602	-1.223734457339955	1.2640694197388394	-0.52026	-58.33314471767278	38.31226105761762	16.602	-0.4926945408577603	0.6530720560561172	-0.5751077977280404	-0.29782432853228974	0.4200592474863203	0.8572344474736868	3.4031	22.01	0.0	0.0	0.0
2021-10-01T23:16:05.000000	-1.34	1.0899	-0.72398	-63.823	31.976	16.579	-1.1963571860268525	1.2458778003648316	-0.72398	-59.424055546133445	39.55529708458838	16.579	-1.1963571860268525	1.2458778003648316	-0.5279799999999999	-59.424055546133445	39.55529708458838	16.579	-0.4926945408577603	0.6530720560561172	-0.5751077977280404	-0.29782432853228974	0.4200592474863203	0.8572344474736868	3.4031	22.01	0.0	0.0	0.0
2021-10-01T23:16:05.000000	-1.3107	1.0751	-0.73153	-65.127	33.152	16.544	-1.1690914142095798	1.2275991875288303	-0.73153	-60.574134152185415	40.88221501720575	16.544	-1.1690914142095798	1.2275991875288303	-0.5355300000000001	-60.574134152185415	40.88221501720575	16.544	-0.4926945408577603	0.6530720560561172	-0.5751077977280404	-0.29782432853228974	0.4200592474863203	0.8572344474736868	3.4031	22.01	0.0	0.0	0.0
2021-10-01T23:16:05.000000	-1.2814	1.0601	-0.73888	-66.507	34.411	16.492	-1.1418501484261439	1.2091220817350055	-0.73888	-61.789470078168264	42.30081982017783	16.492	-1.1418501484261439	1.2091220817350055	-0.54288	-61.789470078168264	42.30081982017783	16.492	-0.4926945408577603	0.6530720560561172	-0.5751077977280404	-0.29782432853228974	0.4200592474863203	0.8572344474736868	3.4031	22.01	0.0	0.0	0.0
2021-10-01T23:16:05.000000	-1.2521	1.0448	-0.74604	-67.969	35.762	16.418	-1.1146456416934627	1.1903472365044447	-0.74604	-63.074915341294016	43.820778857621775	16.418	-1.1146456416934627	1.1903472365044447	-0.5500400000000001	-63.074915341294016	43.820778857621775	16.418	-0.4926945408577603	0.6530720560561172	-0.5751077977280404	-0.29782432853228974	0.4200592474863203	0.8572344474736868	3.4031	22.01	0.0	0.0	0.0
2021-10-01T23:16:05.000000	-1.2229	1.0293	-0.75299	-69.522	37.213	16.315	-1.0875648874735298	1.1713861513329789	-0.75299	-64.43842188331134	45.451134619373185	16.315	-1.0875648874735298	1.1713861513329789	-0.5569900000000001	-64.43842188331134	45.451134619373185	16.315	-0.4926945408577603	0.6530720560561172	-0.5751077977280404	-0.29782432853228974	0.4200592474863203	0.8572344474736868	3.4031	22.01	0.0	0.0	0.0
2021-10-01T23:16:05.000000	-1.1938	1.0136	-0.75971	-71.176	38.776	16.176	-1.0606078857663452	1.1522388262206074	-0.75971	-65.88844399008117	47.2050219845933	16.176	-1.0606078857663452	1.1522388262206074	-0.5637099999999999	-65.88844399008117	47.2050219845933	16.176	-0.4926945408577603	0.6530720560561172	-0.5751077977280404	-0.29782432853228974	0.4200592474863203	0.8572344474736868	3.4031	22.01	0.0	0.0	0.0
2021-10-01T23:16:05.000000	-1.1648	0.99766	-0.76619	-72.939	40.459	15.989	-1.0337795377786765	1.1328655625757655	-0.76619	-67.43194113856302	49.09136091294853	15.989	-1.0337795377786765	1.1328655625757655	-0.57019	-67.43194113856302	49.09136091294853	15.989	-0.4926945408577603	0.6530720560561172	-0.5751077977280404	-0.29782432853228974	0.4200592474863203	0.8572344474736868	3.4031	22.01	0.0	0.0	0.0
2021-10-01T23:16:05.000000	-1.1359	0.98145	-0.77241	-74.82	42.274	15.746	-1.0070835194155987	1.1132365864547802	-0.77241	-69.07637514982878	51.12316375343094	15.746	-1.0070835194155987	1.1132365864547802	-0.5764100000000001	-69.07637514982878	51.12316375343094	15.746	-0.4926945408577603	0.6530720560561172	-0.5751077977280404	-0.29782432853228974	0.4200592474863203	0.8572344474736868	3.4031	22.01	0.0	0.0	0.0
2021-10-01T23:16:05.000000	-1.107	0.96499	-0.77835	-76.831	44.234	15.432	-0.9804181335948166	1.093359494136515	-0.77835	-70.8320627091485	53.31480291032926	15.432	-0.9804181335948166	1.093359494136515	-0.5823499999999999	-70.8320627091485	53.31480291032926	15.432	-0.4926945408577603	0.6530720560561172	-0.5751077977280404	-0.29782432853228974	0.4200592474863203	0.8572344474736868	3.4031	22.01	0.0	0.0	0.0
2021-10-01T23:16:05.000000	-1.0782	0.94827	-0.78398	-78.981	46.351	15.034	-0.9538838520969339	1.0732366139899974	-0.78398	-72.70646563759402	55.679290732635565	15.034	-0.9538838520969339	1.0732366139899974	-0.58798	-72.70646563759402	55.679290732635565	15.034	-0.4926945408577603	0.6530720560561172	-0.5751077977280404	-0.29782432853228974	0.4200592474863203	0.8572344474736868	3.4031	22.01	0.0	0.0	0.0
2021-10-01T23:16:05.000000	-1.0496	0.93128	-0.78928	-81.282	48.639	14.535	-0.9275811467025541	1.0528702743842542	-0.78928	-74.70977809026627	58.23199208942769	14.535	-0.9275811467025541	1.0528702743842542	-0.59328	-74.70977809026627	58.23199208942769	14.535	-0.4926945408577603	0.6530720560561172	-0.5751077977280404	-0.29782432853228974	0.4200592474863203	0.8572344474736868	3.4031	22.01	0.0	0.0	0.0
2021-10-01T23:16:05.000000	-1.021	0.91401	-0.79421	-83.747	51.114	13.918	-0.9013127497555452	1.032226044637558	-0.79421	-76.85294162671681	60.99037930953091	13.918	-0.9013127497555452	1.032226044637558	-0.5982099999999999	-76.85294162671681	60.99037930953091	13.918	-0.4926945408577603	0.6530720560561172	-0.5751077977280404	-0.29782432853228974	0.4200592474863203	0.8572344474736868	3.4031	22.01	0.0	0.0	0.0
2021-10-01T23:16:05.000000	-0.99252	0.89646	-0.79875	-86.389	53.793	13.162	-0.8751977570306019	1.0113186283702102	-0.79875	-79.14677527632811	63.97291718655962	13.162	-0.8751977570306019	1.0113186283702102	-0.6027499999999999	-79.14677527632811	63.97291718655962	13.162	-0.4926945408577603	0.6530720560561172	-0.5751077977280404	-0.29782432853228974	0.4200592474863203	0.8572344474736868	3.4031	22.01	0.0	0.0	0.0
2021-10-01T23:16:05.000000	-0.96417	0.87863	-0.80286	-89.221	56.692	12.244	-0.849246093175615	0.9901492508839032	-0.80286	-81.6022205986518	67.19707804933907	12.244	-0.849246093175615	0.9901492508839032	-0.60686	-81.6022205986518	67.19707804933907	12.244	-0.4926945408577603	0.6530720560561172	-0.5751077977280404	-0.29782432853228974	0.4200592474863203	0.8572344474736868	3.4031	22.01	0.0	0.0	0.0
2021-10-01T23:16:05.000000	-0.93593	0.8605	-0.8065	-92.26	59.832	11.139	-0.823440359498186	0.9686956122794705	-0.8065	-84.23357636155004	70.68578667131688	11.139	-0.823440359498186	0.9686956122794705	-0.6105	-84.23357636155004	70.68578667131688	11.139	-0.4926945408577603	0.6530720560561172	-0.5751077977280404	-0.29782432853228974	0.4200592474863203	0.8572344474736868	3.4031	22.01	0.0	0.0	0.0
2021-10-01T23:16:05.000000	-0.90783	0.84208	-0.80965	-95.522	63.236	9.8177	-0.7978091046402964	0.9469713131098791	-0.80965	-87.05390380775754	74.46383022534967	9.8177	-0.7978091046402964	0.9469713131098791	-0.61365	-87.05390380775754	74.46383022534967	9.8177	-0.4926945408577603	0.6530720560561172	-0.5751077977280404	-0.29782432853228974	0.4200592474863203	0.8572344474736868	3.4031	22.01	0.0	0.0	0.0
2021-10-01T23:16:05.000000	-0.87986	0.82338	-0.81225	-99.025	66.926	8.249	-0.7723411786523632	0.9249850527213281	-0.81225	-90.0783716397564	78.55524847984334	8.249	-0.7723411786523632	0.9249850527213281	-0.61625	-90.0783716397564	78.55524847984334	8.249	-0.4926945408577603	0.6530720560561172	-0.5751077977280404	-0.29782432853228974	0.4200592474863203	0.8572344474736868	3.4031	22.01	0.0	0.0	0.0
2021-10-01T23:16:05.000000	-0.85204	0.80438	-0.81428	-102.79	70.929	6.3964	-0.7470588814335526	0.902719432421419	-0.81428	-93.32451330355022	82.98941111765693	6.3964	-0.7470588814335526	0.902719432421419	-0.6182799999999999	-93.32451330355022	82.98941111765693	6.3964	-0.4926945408577603	0.6530720560561172	-0.5751077977280404	-0.29782432853228974	0.4200592474863203	0.8572344474736868	3.4031	22.01	0.0	0.0	0.0
2021-10-01T23:16:05.000000	-0.82438	0.78509	-0.81569	-106.85	75.277	4.2192	-0.7219709123300639	0.8801856021597347	-0.81569	-96.82115917176603	87.80212050762525	4.2192	-0.7219709123300639	0.8801856021597347	-0.6196900000000001	-96.82115917176603	87.80212050762525	4.2192	-0.4926945408577603	0.6530720560561172	-0.5751077977280404	-0.29782432853228974	0.4200592474863203	0.8572344474736868	3.4031	22.01	0.0	0.0	0.0
2021-10-01T23:16:05.000000	-0.79689	0.76552	-0.81644	-111.21	80.002	1.6711	-0.6970859706880965	0.8573947118858584	-0.81644	-100.56935060293561	93.025748173846	1.6711	-0.6970859706880965	0.8573947118858584	-0.6204400000000001	-100.56935060293561	93.025748173846	1.6711	-0.4926945408577603	0.6530720560561172	-0.5751077977280404	-0.29782432853228974	0.4200592474863203	0.8572344474736868	3.4031	22.01	0.0	0.0	0.0
2021-10-01T23:16:05.000000	-0.76959	0.74568	-0.8165	-115.93	85.144	-1.3005	-0.6724226805017409	0.8343591368510646	-0.8165	-104.62373427763879	98.70734451803487	-1.3005	-0.6724226805017409	0.8343591368510646	-0.6205	-104.62373427763879	98.70734451803487	-1.3005	-0.4926945408577603	0.6530720560561172	-0.5751077977280404	-0.29782432853228974	0.4200592474863203	0.8572344474736868	3.4031	22.01	0.0	0.0	0.0
2021-10-01T23:16:05.000000	-0.74249	0.72557	-0.81582	-121.02	90.745	-4.756	-0.6479909664188882	0.8110801023570453	-0.81582	-108.98908857666105	104.88981836302669	-4.756	-0.6479909664188882	0.8110801023570453	-0.61982	-108.98908857666105	104.88981836302669	-4.756	-0.4926945408577603	0.6530720560561172	-0.5751077977280404	-0.29782432853228974	0.4200592474863203	0.8572344474736868	3.4031	22.01	0.0	0.0	0.0
2021-10-01T23:16:05.000000	-0.71562	0.70521	-0.81437	-126.53	96.855	-8.7647	-0.6238181517798286	0.7875811336046584	-0.81437	-113.70891023099921	111.62891945673648	-8.7647	-0.6238181517798286	0.7875811336046584	-0.6183700000000001	-113.70891023099921	111.62891945673648	-8.7647	-0.4926945408577603	0.6530720560561172	-0.5751077977280404	-0.29782432853228974	0.4200592474863203	0.8572344474736868	3.4031	22.01	0.0	0.0	0.0
2021-10-01T23:16:05.000000	-0.68898	0.68461	-0.8121	-132.5	103.53	-13.407	-0.5999030112828698	0.763872155241795	-0.8121	-118.8160361427438	118.98512703412219	-13.407	-0.5999030112828698	0.763872155241795	-0.6161000000000001	-118.8160361427438	118.98512703412219	-13.407	-0.4926945408577603	0.6530720560561172	-0.5751077977280404	-0.29782432853228974	0.4200592474863203	0.8572344474736868	3.4031	22.01	0.0	0.0	0.0
2021-10-01T23:16:05.000000	-0.6626	0.66379	-0.80899	-139.0	110.84	-18.775	-0.5762728682683022	0.7399766924693129	-0.80899	-124.37136173529032	127.03649074226492	-18.775	-0.5762728682683022	0.7399766924693129	-0.6129899999999999	-124.37136173529032	127.03649074226492	-18.775	-0.4926945408577603	0.6530720560561172	-0.5751077977280404	-0.29782432853228974	0.4200592474863203	0.8572344474736868	3.4031	22.01	0.0	0.0	0.0
2021-10-01T23:16:05.000000	-0.63651	0.64277	-0.805	-146.07	118.85	-24.979	-0.5529550460764152	0.71591827048807	-0.805	-130.4066211392067	135.8524219992246	-24.979	-0.5529550460764152	0.71591827048807	-0.609	-130.4066211392067	135.8524219992246	-24.979	-0.4926945408577603	0.6530720560561172	-0.5751077977280404	-0.29782432853228974	0.4200592474863203	0.8572344474736868	3.4031	22.01	0.0	0.0	0.0
2021-10-01T23:16:05.000000	-0.61071	0.62157	-0.80011	-153.81	127.65	-32.145	-0.5299470941038257	0.6917167385938487	-0.80011	-137.01003311817834	145.53449565294022	-32.145	-0.5299470941038257	0.6917167385938487	-0.6041099999999999	-137.01003311817834	145.53449565294022	-32.145	-0.4926945408577603	0.6530720560561172	-0.5751077977280404	-0.29782432853228974	0.4200592474863203	0.8572344474736868	3.4031	22.01	0.0	0.0	0.0
2021-10-01T23:16:05.000000	-0.58523	0.60021	-0.79428	-162.28	137.34	-40.422	-0.5072763356908232	0.6673956219875069	-0.79428	-144.22889254263404	156.18930999247456	-40.422	-0.5072763356908232	0.6673956219875069	-0.5982799999999999	-144.22889254263404	156.18930999247456	-40.422	-0.4926945408577603	0.6530720560561172	-0.5751077977280404	-0.29782432853228974	0.4200592474863203	0.8572344474736868	3.4031	22.01	0.0	0.0	0.0
2021-10-01T23:16:05.000000	-0.5601	0.57874	-0.78749	-171.58	148.05	-49.989	-0.4849664182726222	0.643008219813576	-0.78749	-152.14651696949204	167.9581384573313	-49.989	-0.4849664182726222	0.643008219813576	-0.5914900000000001	-152.14651696949204	167.9581384573313	-49.989	-0.4926945408577603	0.6530720560561172	-0.5751077977280404	-0.29782432853228974	0.4200592474863203	0.8572344474736868	3.4031	22.01	0.0	0.0	0.0
2021-10-01T23:16:05.000000	-0.53533	0.55716	-0.77973	-181.85	159.89	-61.056	-0.463027266497114	0.6185557573737476	-0.77973	-160.8883731506188	180.96730639799895	-61.056	-0.463027266497114	0.6185557573737476	-0.5837300000000001	-160.8883731506188	180.96730639799895	-61.056	-0.4926945408577603	0.6530720560561172	-0.5751077977280404	-0.29782432853228974	0.4200592474863203	0.8572344474736868	3.4031	22.01	0.0	0.0	0.0
2021-10-01T23:16:05.000000	-0.51095	0.53553	-0.77098	-193.2	173.05	-73.875	-0.4414813024978212	0.5941014584604444	-0.77098	-170.5403514806727	195.41886044302018	-73.875	-0.4414813024978212	0.5941014584604444	-0.57498	-170.5403514806727	195.41886044302018	-73.875	-0.4926945408577603	0.6530720560561172	-0.5751077977280404	-0.29782432853228974	0.4200592474863203	0.8572344474736868	3.4031	22.01	0.0	0.0	0.0
2021-10-01T23:16:05.000000	-0.48698	0.51386	-0.76124	-205.82	187.69	-88.749	-0.4203471502688343	0.5696576983249415	-0.76124	-181.2714154425171	211.4948756907986	-88.749	-0.4203471502688343	0.5696576983249415	-0.56524	-181.2714154425171	211.4948756907986	-88.749	-0.4926945408577603	0.6530720560561172	-0.5751077977280404	-0.29782432853228974	0.4200592474863203	0.8572344474736868	3.4031	22.01	0.0	0.0	0.0
2021-10-01T23:16:05.000000	-0.46344	0.4922	-0.75049	-219.88	204.05	-106.04	-0.39963853259747645	0.5452765508100781	-0.75049	-193.22087680969827	229.45437381948375	-106.04	-0.39963853259747645	0.5452765508100781	-0.5544899999999999	-193.22087680969827	229.45437381948375	-106.04	-0.4926945408577603	0.6530720560561172	-0.5751077977280404	-0.29782432853228974	0.4200592474863203	0.8572344474736868	3.4031	22.01	0.0	0.0	0.0
2021-10-01T23:16:05.000000	-0.44034	0.47058	-0.73874	-235.62	222.39	-126.2	-0.3793616982265635	0.5209890151612198	-0.73874	-206.59506928761732	249.58480291485014	-126.2	-0.3793616982265635	0.5209890151612198	-0.54274	-206.59506928761732	249.58480291485014	-126.2	-0.4926945408577603	0.6530720560561172	-0.5751077977280404	-0.29782432853228974	0.4200592474863203	0.8572344474736868	3.4031	22.01	0.0	0.0	0.0
