# Supplementary material for: Direct evidence of substorm-related impulsive injections of electrons at Mercury
Source: Nat Commun. 2023 Jul 18;14:4019. doi: 10.1038/s41467-023-39565-4 (PMC10354196; doi:10.1038/s41467-023-39565-4)
Supplement: Supplementary file 3 — SourceDatafile [file 41467_2023_39565_MOESM3_ESM.zip › SourceDataFile/FieldLinetracing/Final_KT17tracing_001353.txt]

2021-10-01T23:37:33.000000	-0.091708	-0.4995	0.64429	117.9	496.67	-262.42	-0.15222078038713574	-0.48449916540932386	0.64429	177.86865776494216	478.4811798648907	-262.42	-0.15222078038713574	-0.48449916540932386	0.84029	177.86865776494216	478.4811798648907	-262.42	-0.2901808247983334	-0.7989722306694818	-0.526724276579684	-0.1633640481878737	-0.5162655891603448	0.8407032943961812	1.8905	4.3576	0.0	0.0	0.0
2021-10-01T23:37:33.000000	-0.098843	-0.52894	0.65917	111.08	448.75	-216.9	-0.16290930483822896	-0.5128430760438566	0.65917	165.22840219592888	431.75792292415474	-216.9	-0.16290930483822896	-0.5128430760438566	0.85517	165.22840219592888	431.75792292415474	-216.9	-0.2901808247983334	-0.7989722306694818	-0.526724276579684	-0.1633640481878737	-0.5162655891603448	0.8407032943961812	1.8905	4.3576	0.0	0.0	0.0
2021-10-01T23:37:33.000000	-0.1064	-0.55881	0.67294	105.17	407.0	-178.62	-0.17406933740307867	-0.5415620388063155	0.67294	154.24730072886945	391.04667127832414	-178.62	-0.17406933740307867	-0.5415620388063155	0.86894	154.24730072886945	391.04667127832414	-178.62	-0.2901808247983334	-0.7989722306694818	-0.526724276579684	-0.1633640481878737	-0.5162655891603448	0.8407032943961812	1.8905	4.3576	0.0	0.0	0.0
2021-10-01T23:37:33.000000	-0.11439	-0.58907	0.68556	100.02	370.42	-146.25	-0.18570689398759793	-0.5706150072732744	0.68556	144.65395347621356	355.3733396636577	-146.25	-0.18570689398759793	-0.5706150072732744	0.8815599999999999	144.65395347621356	355.3733396636577	-146.25	-0.2901808247983334	-0.7989722306694818	-0.526724276579684	-0.1633640481878737	-0.5162655891603448	0.8407032943961812	1.8905	4.3576	0.0	0.0	0.0
2021-10-01T23:37:33.000000	-0.12285	-0.61968	0.69697	95.493	338.23	-118.76	-0.19785379458221672	-0.5999577492369091	0.69697	136.21681922988964	323.980592177821	-118.76	-0.19785379458221672	-0.5999577492369091	0.89297	136.21681922988964	323.980592177821	-118.76	-0.2901808247983334	-0.7989722306694818	-0.526724276579684	-0.1633640481878737	-0.5162655891603448	0.8407032943961812	1.8905	4.3576	0.0	0.0	0.0
2021-10-01T23:37:33.000000	-0.13177	-0.6506	0.70716	91.485	309.78	-95.321	-0.2104952133322766	-0.6295517914073466	0.70716	128.75303704186075	296.2360698454819	-95.321	-0.2104952133322766	-0.6295517914073466	0.90316	128.75303704186075	296.2360698454819	-95.321	-0.2901808247983334	-0.7989722306694818	-0.526724276579684	-0.1633640481878737	-0.5162655891603448	0.8407032943961812	1.8905	4.3576	0.0	0.0	0.0
2021-10-01T23:37:33.000000	-0.14119	-0.68176	0.71607	87.909	284.53	-75.255	-0.22366227171749958	-0.6593227600425814	0.71607	122.11009618411505	271.6145018052353	-75.255	-0.22366227171749958	-0.6593227600425814	0.9120699999999999	122.11009618411505	271.6145018052353	-75.255	-0.2901808247983334	-0.7989722306694818	-0.526724276579684	-0.1633640481878737	-0.5162655891603448	0.8407032943961812	1.8905	4.3576	0.0	0.0	0.0
2021-10-01T23:37:33.000000	-0.15109	-0.7131	0.72368	84.695	262.03	-58.021	-0.23732776863195232	-0.6892135578586498	0.72368	116.16338554528208	249.67785601382062	-58.021	-0.23732776863195232	-0.6892135578586498	0.91968	116.16338554528208	249.67785601382062	-58.021	-0.2901808247983334	-0.7989722306694818	-0.526724276579684	-0.1633640481878737	-0.5162655891603448	0.8407032943961812	1.8905	4.3576	0.0	0.0	0.0
2021-10-01T23:37:33.000000	-0.1615	-0.74458	0.72998	81.78	241.9	-43.178	-0.251516576812541	-0.7191808103589118	0.72998	110.80381837935806	230.05671525203135	-43.178	-0.251516576812541	-0.7191808103589118	0.92598	110.80381837935806	230.05671525203135	-43.178	-0.2901808247983334	-0.7989722306694818	-0.526724276579684	-0.1633640481878737	-0.5162655891603448	0.8407032943961812	1.8905	4.3576	0.0	0.0	0.0
2021-10-01T23:37:33.000000	-0.17241	-0.77613	0.73493	79.116	223.82	-30.361	-0.2662101944995318	-0.7491562703098208	0.73493	105.94454672232689	212.43937223547027	-30.361	-0.2662101944995318	-0.7491562703098208	0.93093	105.94454672232689	212.43937223547027	-30.361	-0.2901808247983334	-0.7989722306694818	-0.526724276579684	-0.1633640481878737	-0.5162655891603448	0.8407032943961812	1.8905	4.3576	0.0	0.0	0.0
2021-10-01T23:37:33.000000	-0.18381	-0.80769	0.73854	76.659	207.54	-19.271	-0.2813913452348825	-0.7790816151257217	0.73854	101.51126958117175	196.58310209430175	-19.271	-0.2813913452348825	-0.7790816151257217	0.9345399999999999	101.51126958117175	196.58310209430175	-19.271	-0.2901808247983334	-0.7989722306694818	-0.526724276579684	-0.1633640481878737	-0.5162655891603448	0.8407032943961812	1.8905	4.3576	0.0	0.0	0.0
2021-10-01T23:37:33.000000	-0.1957	-0.83919	0.74079	74.375	192.82	-9.6589	-0.2970514519067503	-0.8088873722713759	0.74079	97.44083591245877	182.25387930488964	-9.6589	-0.2970514519067503	-0.8088873722713759	0.93679	97.44083591245877	182.25387930488964	-9.6589	-0.2901808247983334	-0.7989722306694818	-0.526724276579684	-0.1633640481878737	-0.5162655891603448	0.8407032943961812	1.8905	4.3576	0.0	0.0	0.0
2021-10-01T23:37:33.000000	-0.20807	-0.87058	0.74169	72.235	179.46	-1.3178	-0.31317446335878496	-0.8385251438090197	0.74169	93.67995820346705	169.25676428431646	-1.3178	-0.31317446335878496	-0.8385251438090197	0.9376899999999999	93.67995820346705	169.25676428431646	-1.3178	-0.2901808247983334	-0.7989722306694818	-0.526724276579684	-0.1633640481878737	-0.5162655891603448	0.8407032943961812	1.8905	4.3576	0.0	0.0	0.0
2021-10-01T23:37:33.000000	-0.2209	-0.90179	0.74125	70.213	167.31	5.9259	-0.3297319531833613	-0.867927907806798	0.74125	90.18445284430214	157.44607309861317	5.9259	-0.3297319531833613	-0.867927907806798	0.9372499999999999	90.18445284430214	157.44607309861317	5.9259	-0.2901808247983334	-0.7989722306694818	-0.526724276579684	-0.1633640481878737	-0.5162655891603448	0.8407032943961812	1.8905	4.3576	0.0	0.0	0.0
2021-10-01T23:37:33.000000	-0.23417	-0.93277	0.7395	68.289	156.23	12.218	-0.3466979455762378	-0.8970484916286388	0.7395	86.91731631549611	146.68531128068682	12.218	-0.3466979455762378	-0.8970484916286388	0.9355	86.91731631549611	146.68531128068682	12.218	-0.2901808247983334	-0.7989722306694818	-0.526724276579684	-0.1633640481878737	-0.5162655891603448	0.8407032943961812	1.8905	4.3576	0.0	0.0	0.0
2021-10-01T23:37:33.000000	-0.24786	-0.96346	0.73644	66.448	146.08	17.682	-0.36404523943148115	-0.9258297979905785	0.73644	83.84650742152662	136.8373717125986	17.682	-0.36404523943148115	-0.9258297979905785	0.9324399999999999	83.84650742152662	136.8373717125986	17.682	-0.2901808247983334	-0.7989722306694818	-0.526724276579684	-0.1633640481878737	-0.5162655891603448	0.8407032943961812	1.8905	4.3576	0.0	0.0	0.0
2021-10-01T23:37:33.000000	-0.26194	-0.99383	0.73211	64.674	136.76	22.422	-0.38174038490034234	-0.9542457288540193	0.73211	80.94389370884954	127.80496839814353	22.422	-0.38174038490034234	-0.9542457288540193	0.92811	80.94389370884954	127.80496839814353	22.422	-0.2901808247983334	-0.7989722306694818	-0.526724276579684	-0.1633640481878737	-0.5162655891603448	0.8407032943961812	1.8905	4.3576	0.0	0.0	0.0
2021-10-01T23:37:33.000000	-0.2764	-1.0238	0.72655	62.956	128.19	26.527	-0.3997636549213956	-0.9822181123375232	0.72655	78.18875565124998	119.51005198605313	26.527	-0.3997636549213956	-0.9822181123375232	0.92255	78.18875565124998	119.51005198605313	26.527	-0.2901808247983334	-0.7989722306694818	-0.526724276579684	-0.1633640481878737	-0.5162655891603448	0.8407032943961812	1.8905	4.3576	0.0	0.0	0.0
2021-10-01T23:37:33.000000	-0.29119	-1.0534	0.7198	61.287	120.27	30.073	-0.4180691021602605	-1.0097828488932228	0.7198	75.56189297828583	111.85423370859986	30.073	-0.4180691021602605	-1.0097828488932228	0.9158	75.56189297828583	111.85423370859986	30.073	-0.2901808247983334	-0.7989722306694818	-0.526724276579684	-0.1633640481878737	-0.5162655891603448	0.8407032943961812	1.8905	4.3576	0.0	0.0	0.0
2021-10-01T23:37:33.000000	-0.3063	-1.0825	0.71189	59.657	112.96	33.126	-0.43663087304705206	-1.0368121434002253	0.71189	73.04847983529862	104.79904027591077	33.126	-0.43663087304705206	-1.0368121434002253	0.9078900000000001	73.04847983529862	104.79904027591077	33.126	-0.2901808247983334	-0.7989722306694818	-0.526724276579684	-0.1633640481878737	-0.5162655891603448	0.8407032943961812	1.8905	4.3576	0.0	0.0	0.0
2021-10-01T23:37:33.000000	-0.3217	-1.1111	0.70287	58.062	106.17	35.74	-0.4554191936380967	-1.063309671763605	0.70287	70.63351864790546	98.25563997764195	35.74	-0.4554191936380967	-1.063309671763605	0.8988700000000001	70.63351864790546	98.25563997764195	35.74	-0.2901808247983334	-0.7989722306694818	-0.526724276579684	-0.1633640481878737	-0.5162655891603448	0.8407032943961812	1.8905	4.3576	0.0	0.0	0.0
2021-10-01T23:37:33.000000	-0.33735	-1.1393	0.69279	56.498	99.871	37.966	-0.474406618358748	-1.089379581669042	0.69279	68.30948618204357	92.19574145558566	37.966	-0.474406618358748	-1.089379581669042	0.88879	68.30948618204357	92.19574145558566	37.966	-0.2901808247983334	-0.7989722306694818	-0.526724276579684	-0.1633640481878737	-0.5162655891603448	0.8407032943961812	1.8905	4.3576	0.0	0.0	0.0
2021-10-01T23:37:33.000000	-0.35324	-1.1669	0.68168	54.959	94.005	39.845	-0.49355871652727834	-1.114824605460404	0.68168	66.06332089916566	86.56251693298816	39.845	-0.49355871652727834	-1.114824605460404	0.87768	66.06332089916566	86.56251693298816	39.845	-0.2901808247983334	-0.7989722306694818	-0.526724276579684	-0.1633640481878737	-0.5162655891603448	0.8407032943961812	1.8905	4.3576	0.0	0.0	0.0
2021-10-01T23:37:33.000000	-0.36934	-1.194	0.66961	53.445	88.537	41.415	-0.5128579672169322	-1.1397476655216783	0.66961	63.89073424335035	81.32123014223026	41.415	-0.5128579672169322	-1.1397476655216783	0.86561	63.89073424335035	81.32123014223026	41.415	-0.2901808247983334	-0.7989722306694818	-0.526724276579684	-0.1633640481878737	-0.5162655891603448	0.8407032943961812	1.8905	4.3576	0.0	0.0	0.0
2021-10-01T23:37:33.000000	-0.38562	-1.2206	0.6566	51.952	83.431	42.708	-0.5322745964840363	-1.1641524377579406	0.6566	61.783345269350576	76.43664247158043	42.708	-0.5322745964840363	-1.1641524377579406	0.8526	61.783345269350576	76.43664247158043	42.708	-0.2901808247983334	-0.7989722306694818	-0.526724276579684	-0.1633640481878737	-0.5162655891603448	0.8407032943961812	1.8905	4.3576	0.0	0.0	0.0
2021-10-01T23:37:33.000000	-0.40205	-1.2466	0.64272	50.48	78.657	43.752	-0.5517665773679986	-1.1879433515953546	0.64272	59.737478072090894	71.87897997736513	43.752	-0.5517665773679986	-1.1879433515953546	0.8387199999999999	59.737478072090894	71.87897997736513	43.752	-0.2901808247983334	-0.7989722306694818	-0.526724276579684	-0.1633640481878737	-0.5162655891603448	0.8407032943961812	1.8905	4.3576	0.0	0.0	0.0
2021-10-01T23:37:33.000000	-0.41863	-1.272	0.628	49.027	74.188	44.575	-0.5713339098688192	-1.21112040703392	0.628	57.74783940742512	67.62169117061654	44.575	-0.5713339098688192	-1.21112040703392	0.8240000000000001	57.74783940742512	67.62169117061654	44.575	-0.2901808247983334	-0.7989722306694818	-0.526724276579684	-0.1633640481878737	-0.5162655891603448	0.8407032943961812	1.8905	4.3576	0.0	0.0	0.0
2021-10-01T23:37:33.000000	-0.43532	-1.2969	0.61249	47.592	69.999	45.199	-0.5909491484118515	-1.2337877517593159	0.61249	55.81037355633457	63.64008696177582	45.199	-0.5909491484118515	-1.2337877517593159	0.8084899999999999	55.81037355633457	63.64008696177582	45.199	-0.2901808247983334	-0.7989722306694818	-0.526724276579684	-0.1633640481878737	-0.5162655891603448	0.8407032943961812	1.8905	4.3576	0.0	0.0	0.0
2021-10-01T23:37:33.000000	-0.4521	-1.3213	0.59622	46.174	66.07	45.645	-0.6105924437013134	-1.255947836374926	0.59622	53.921637450646486	59.91444058522985	45.645	-0.6105924437013134	-1.255947836374926	0.7922199999999999	53.921637450646486	59.91444058522985	45.645	-0.2901808247983334	-0.7989722306694818	-0.526724276579684	-0.1633640481878737	-0.5162655891603448	0.8407032943961812	1.8905	4.3576	0.0	0.0	0.0
2021-10-01T23:37:33.000000	-0.46895	-1.3451	0.57924	44.772	62.382	45.933	-0.630231693424504	-1.2775038650052224	0.57924	52.07831055235727	56.42601774015451	45.933	-0.630231693424504	-1.2775038650052224	0.7752399999999999	52.07831055235727	56.42601774015451	45.933	-0.2901808247983334	-0.7989722306694818	-0.526724276579684	-0.1633640481878737	-0.5162655891603448	0.8407032943961812	1.8905	4.3576	0.0	0.0	0.0
2021-10-01T23:37:33.000000	-0.48587	-1.3683	0.56158	43.385	58.917	46.08	-0.6498668975814235	-1.298455837650205	0.56158	50.27719485363254	53.15707659051488	46.08	-0.6498668975814235	-1.298455837650205	0.7575799999999999	50.27719485363254	53.15707659051488	46.08	-0.2901808247983334	-0.7989722306694818	-0.526724276579684	-0.1633640481878737	-0.5162655891603448	0.8407032943961812	1.8905	4.3576	0.0	0.0	0.0
2021-10-01T23:37:33.000000	-0.50282	-1.391	0.54328	42.011	55.658	46.104	-0.6694706105974253	-1.3189079019955527	0.54328	48.514222412017936	50.09099029523429	46.104	-0.6694706105974253	-1.3189079019955527	0.7392799999999999	48.514222412017936	50.09099029523429	46.104	-0.2901808247983334	-0.7989722306694818	-0.526724276579684	-0.1633640481878737	-0.5162655891603448	0.8407032943961812	1.8905	4.3576	0.0	0.0	0.0
2021-10-01T23:37:33.000000	-0.51978	-1.4133	0.52436	40.648	52.591	46.021	-0.6890352361936452	-1.3389617551235613	0.52436	46.78569287556668	47.21410940760346	46.021	-0.6890352361936452	-1.3389617551235613	0.7203600000000001	46.78569287556668	47.21410940760346	46.021	-0.2901808247983334	-0.7989722306694818	-0.526724276579684	-0.1633640481878737	-0.5162655891603448	0.8407032943961812	1.8905	4.3576	0.0	0.0	0.0
2021-10-01T23:37:33.000000	-0.53675	-1.435	0.50486	39.294	49.701	45.845	-0.7085362683362467	-1.3584189040764068	0.50486	45.087783362162774	44.51179201612396	45.845	-0.7085362683362467	-1.3584189040764068	0.70086	45.087783362162774	44.51179201612396	45.845	-0.2901808247983334	-0.7989722306694818	-0.526724276579684	-0.1633640481878737	-0.5162655891603448	0.8407032943961812	1.8905	4.3576	0.0	0.0	0.0
2021-10-01T23:37:33.000000	-0.55369	-1.4562	0.4848	37.945	46.973	45.592	-0.7279462614505836	-1.3773834965397684	0.4848	43.41468606011204	41.96964126963575	45.592	-0.7279462614505836	-1.3773834965397684	0.6808000000000001	43.41468606011204	41.96964126963575	45.592	-0.2901808247983334	-0.7989722306694818	-0.526724276579684	-0.1633640481878737	-0.5162655891603448	0.8407032943961812	1.8905	4.3576	0.0	0.0	0.0
2021-10-01T23:37:33.000000	-0.57059	-1.4769	0.46419	36.598	44.392	45.276	-0.7472552908887645	-1.3958567578153382	0.46419	41.761585622509365	39.57313778680961	45.276	-0.7472552908887645	-1.3958567578153382	0.66019	41.761585622509365	39.57313778680961	45.276	-0.2901808247983334	-0.7989722306694818	-0.526724276579684	-0.1633640481878737	-0.5162655891603448	0.8407032943961812	1.8905	4.3576	0.0	0.0	0.0
2021-10-01T23:37:33.000000	-0.58743	-1.4971	0.44306	35.245	41.944	44.91	-0.766443507355007	-1.4138411385064997	0.44306	40.11882690867325	37.309367301951326	44.91	-0.766443507355007	-1.4138411385064997	0.63906	40.11882690867325	37.309367301951326	44.91	-0.2901808247983334	-0.7989722306694818	-0.526724276579684	-0.1633640481878737	-0.5162655891603448	0.8407032943961812	1.8905	4.3576	0.0	0.0	0.0
2021-10-01T23:37:33.000000	-0.60417	-1.5168	0.4214	33.881	39.612	44.508	-0.7854712122577463	-1.43134153982002	0.4214	38.479364581782	35.162070564491806	44.508	-0.7854712122577463	-1.43134153982002	0.6174	38.479364581782	35.162070564491806	44.508	-0.2901808247983334	-0.7989722306694818	-0.526724276579684	-0.1633640481878737	-0.5162655891603448	0.8407032943961812	1.8905	4.3576	0.0	0.0	0.0
2021-10-01T23:37:33.000000	-0.62078	-1.5361	0.39923	32.496	37.378	44.084	-0.8043208846702272	-1.4484608841398867	0.39923	36.831068450899146	33.114608509918725	44.084	-0.8043208846702272	-1.4484608841398867	0.5952299999999999	36.831068450899146	33.114608509918725	44.084	-0.2901808247983334	-0.7989722306694818	-0.526724276579684	-0.1633640481878737	-0.5162655891603448	0.8407032943961812	1.8905	4.3576	0.0	0.0	0.0
2021-10-01T23:37:33.000000	-0.63723	-1.5549	0.37652	31.081	35.223	43.648	-0.8229504976318581	-1.4651036008922633	0.37652	35.162678259708144	31.149227078761488	43.648	-0.8229504976318581	-1.4651036008922633	0.57252	35.162678259708144	31.149227078761488	43.648	-0.2901808247983334	-0.7989722306694818	-0.526724276579684	-0.1633640481878737	-0.5162655891603448	0.8407032943961812	1.8905	4.3576	0.0	0.0	0.0
2021-10-01T23:37:33.000000	-0.65348	-1.5732	0.35327	29.623	33.126	43.214	-0.8413203525510738	-1.4812745912839174	0.35327	33.458718832397636	29.246677402647975	43.214	-0.8413203525510738	-1.4812745912839174	0.5492699999999999	33.458718832397636	29.246677402647975	43.214	-0.2901808247983334	-0.7989722306694818	-0.526724276579684	-0.1633640481878737	-0.5162655891603448	0.8407032943961812	1.8905	4.3576	0.0	0.0	0.0
2021-10-01T23:37:33.000000	-0.66947	-1.5909	0.32945	28.106	31.062	42.792	-0.8593586485236094	-1.4968819606460877	0.32945	31.700247478112157	27.38410834455714	42.792	-0.8593586485236094	-1.4968819606460877	0.52545	31.700247478112157	27.38410834455714	42.792	-0.2901808247983334	-0.7989722306694818	-0.526724276579684	-0.1633640481878737	-0.5162655891603448	0.8407032943961812	1.8905	4.3576	0.0	0.0	0.0
2021-10-01T23:37:33.000000	-0.68514	-1.6082	0.30502	26.514	29.005	42.392	-0.877030343695954	-1.5121315537467488	0.30502	29.868198975827056	25.537676302678815	42.392	-0.877030343695954	-1.5121315537467488	0.50102	29.868198975827056	25.537676302678815	42.392	-0.2901808247983334	-0.7989722306694818	-0.526724276579684	-0.1633640481878737	-0.5162655891603448	0.8407032943961812	1.8905	4.3576	0.0	0.0	0.0
2021-10-01T23:37:33.000000	-0.7004	-1.6248	0.27993	24.824	26.923	42.022	-0.8942093571863323	-1.5267366588643918	0.27993	27.935825669978787	23.67844059765242	42.022	-0.8942093571863323	-1.5267366588643918	0.47593	27.935825669978787	23.67844059765242	42.022	-0.2901808247983334	-0.7989722306694818	-0.526724276579684	-0.1633640481878737	-0.5162655891603448	0.8407032943961812	1.8905	4.3576	0.0	0.0	0.0
2021-10-01T23:37:33.000000	-0.71516	-1.6407	0.25411	23.014	24.784	41.688	-0.9108063671637234	-1.5407083037142433	0.25411	25.877372369792884	21.77733801994816	41.688	-0.9108063671637234	-1.5407083037142433	0.45011	25.877372369792884	21.77733801994816	41.688	-0.2901808247983334	-0.7989722306694818	-0.526724276579684	-0.1633640481878737	-0.5162655891603448	0.8407032943961812	1.8905	4.3576	0.0	0.0	0.0
2021-10-01T23:37:33.000000	-0.72929	-1.6559	0.22748	21.056	22.548	41.395	-0.9266923532055422	-1.5540624172182964	0.22748	23.66014885440674	19.79810082273841	41.395	-0.9266923532055422	-1.5540624172182964	0.42347999999999997	23.66014885440674	19.79810082273841	41.395	-0.2901808247983334	-0.7989722306694818	-0.526724276579684	-0.1633640481878737	-0.5162655891603448	0.8407032943961812	1.8905	4.3576	0.0	0.0	0.0
2021-10-01T23:37:33.000000	-0.74263	-1.6702	0.19996	18.921	20.177	41.146	-0.9416840149116932	-1.5666201112457971	0.19996	21.250717498506972	17.70656871894296	41.146	-0.9416840149116932	-1.5666201112457971	0.39596	21.250717498506972	17.70656871894296	41.146	-0.2901808247983334	-0.7989722306694818	-0.526724276579684	-0.1633640481878737	-0.5162655891603448	0.8407032943961812	1.8905	4.3576	0.0	0.0	0.0
2021-10-01T23:37:33.000000	-0.75498	-1.6833	0.17143	16.58	17.627	40.941	-0.9555461002735977	-1.5781081523938463	0.17143	18.61490549576512	15.462626632746886	40.941	-0.9555461002735977	-1.5781081523938463	0.36743000000000003	18.61490549576512	15.462626632746886	40.941	-0.2901808247983334	-0.7989722306694818	-0.526724276579684	-0.1633640481878737	-0.5162655891603448	0.8407032943961812	1.8905	4.3576	0.0	0.0	0.0
2021-10-01T23:37:33.000000	-0.76607	-1.6951	0.14182	14.003	14.859	40.779	-0.9679983907812757	-1.5884603773292114	0.14182	15.71816022590952	13.031244342450034	40.779	-0.9679983907812757	-1.5884603773292114	0.33782	15.71816022590952	13.031244342450034	40.779	-0.2901808247983334	-0.7989722306694818	-0.526724276579684	-0.1633640481878737	-0.5162655891603448	0.8407032943961812	1.8905	4.3576	0.0	0.0	0.0
2021-10-01T23:37:33.000000	-0.77559	-1.7052	0.11107	11.174	11.844	40.657	-0.9786842102824274	-1.5973177844886912	0.11107	12.541048877407963	10.385600851874887	40.657	-0.9786842102824274	-1.5973177844886912	0.30707	12.541048877407963	10.385600851874887	40.657	-0.2901808247983334	-0.7989722306694818	-0.526724276579684	-0.1633640481878737	-0.5162655891603448	0.8407032943961812	1.8905	4.3576	0.0	0.0	0.0
2021-10-01T23:37:33.000000	-0.78316	-1.7132	0.079185	8.0908	8.5725	40.572	-0.9871774100895147	-1.6043299494209282	0.079185	9.080223991117169	7.516537311897025	40.572	-0.9871774100895147	-1.6043299494209282	0.275185	9.080223991117169	7.516537311897025	40.572	-0.2901808247983334	-0.7989722306694818	-0.526724276579684	-0.1633640481878737	-0.5162655891603448	0.8407032943961812	1.8905	4.3576	0.0	0.0	0.0
2021-10-01T23:37:33.000000	-0.78838	-1.7188	0.046323	4.7856	5.0701	40.519	-0.9930442452361353	-1.6092481447568596	0.046323	5.370779705577821	4.445515349670204	40.519	-0.9930442452361353	-1.6092481447568596	0.242323	5.370779705577821	4.445515349670204	40.519	-0.2901808247983334	-0.7989722306694818	-0.526724276579684	-0.1633640481878737	-0.5162655891603448	0.8407032943961812	1.8905	4.3576	0.0	0.0	0.0
2021-10-01T23:37:33.000000	-0.79092	-1.7214	0.012797	1.3292	1.4083	40.495	-0.9958836842403709	-1.6115173265788443	0.012797	1.4917434349560625	1.2348210616382793	40.495	-0.9958836842403709	-1.6115173265788443	0.208797	1.4917434349560625	1.2348210616382793	40.495	-0.2901808247983334	-0.7989722306694818	-0.526724276579684	-0.1633640481878737	-0.5162655891603448	0.8407032943961812	1.8905	4.3576	0.0	0.0	0.0
2021-10-01T23:37:33.000000	-0.79057	-1.7211	-0.020927	-2.1722	-2.3013	40.499	-0.9954995625134246	-1.6112624727013225	-0.020927	-2.4378106932629544	-2.0177991857002997	40.499	-0.9954995625134246	-1.6112624727013225	0.175073	-2.4378106932629544	-2.0177991857002997	40.499	-0.2901808247983334	-0.7989722306694818	-0.526724276579684	-0.1633640481878737	-0.5162655891603448	0.8407032943961812	1.8905	4.3576	0.0	0.0	0.0
2021-10-01T23:37:33.000000	-0.78736	-1.7177	-0.054331	-5.6007	-5.9336	40.529	-0.9918971479651336	-1.6082814142613953	-0.054331	-6.285542556277423	-5.20263435417342	40.529	-0.9918971479651336	-1.6082814142613953	0.14166900000000002	-6.285542556277423	-5.20263435417342	40.529	-0.2901808247983334	-0.7989722306694818	-0.526724276579684	-0.1633640481878737	-0.5162655891603448	0.8407032943961812	1.8905	4.3576	0.0	0.0	0.0
2021-10-01T23:37:33.000000	-0.78153	-1.7115	-0.086979	-8.8571	-9.3851	40.59	-0.9853513911956411	-1.6028424834551942	-0.086979	-9.940317774496398	-8.229119330890212	40.59	-0.9853513911956411	-1.6028424834551942	0.109021	-9.940317774496398	-8.229119330890212	40.59	-0.2901808247983334	-0.7989722306694818	-0.526724276579684	-0.1633640481878737	-0.5162655891603448	0.8407032943961812	1.8905	4.3576	0.0	0.0	0.0
2021-10-01T23:37:33.000000	-0.77345	-1.7029	-0.1186	-11.88	-12.596	40.683	-0.9762785162445939	-1.5952973300357693	-0.1186	-13.333871705750887	-11.045428073849195	40.683	-0.9762785162445939	-1.5952973300357693	0.07740000000000001	-13.333871705750887	-11.045428073849195	40.683	-0.2901808247983334	-0.7989722306694818	-0.526724276579684	-0.1633640481878737	-0.5162655891603448	0.8407032943961812	1.8905	4.3576	0.0	0.0	0.0
2021-10-01T23:37:33.000000	-0.76352	-1.6924	-0.14907	-14.648	-15.549	40.814	-0.9651367741122308	-1.5860931743300066	-0.14907	-16.442845831626894	-13.63701308781912	40.814	-0.9651367741122308	-1.5860931743300066	0.04693	-16.442845831626894	-13.63701308781912	40.814	-0.2901808247983334	-0.7989722306694818	-0.526724276579684	-0.1633640481878737	-0.5162655891603448	0.8407032943961812	1.8905	4.3576	0.0	0.0	0.0
2021-10-01T23:37:33.000000	-0.7521	-1.6803	-0.17842	-17.165	-18.261	40.986	-0.9523202111733888	-1.5754836449137362	-0.17842	-19.27318152466117	-16.020169160076286	40.986	-0.9523202111733888	-1.5754836449137362	0.017580000000000012	-19.27318152466117	-16.020169160076286	40.986	-0.2901808247983334	-0.7989722306694818	-0.526724276579684	-0.1633640481878737	-0.5162655891603448	0.8407032943961812	1.8905	4.3576	0.0	0.0	0.0
2021-10-01T23:37:33.000000	-0.7395	-1.6668	-0.20669	-19.455	-20.764	41.202	-0.9381609975465317	-1.5636292503923355	-0.20669	-21.85261890520639	-18.2237144398121	41.202	-0.9381609975465317	-1.5636292503923355	-0.010690000000000005	-21.85261890520639	-18.2237144398121	41.202	-0.2901808247983334	-0.7989722306694818	-0.526724276579684	-0.1633640481878737	-0.5162655891603448	0.8407032943961812	1.8905	4.3576	0.0	0.0	0.0
2021-10-01T23:37:33.000000	-0.72595	-1.6523	-0.23399	-21.544	-23.099	41.462	-0.9229364122008293	-1.5508987947425392	-0.23399	-24.211985794716135	-20.285154198981672	41.462	-0.9229364122008293	-1.5508987947425392	-0.037989999999999996	-24.211985794716135	-20.285154198981672	41.462	-0.2901808247983334	-0.7989722306694818	-0.526724276579684	-0.1633640481878737	-0.5162655891603448	0.8407032943961812	1.8905	4.3576	0.0	0.0	0.0
2021-10-01T23:37:33.000000	-0.71165	-1.637	-0.26042	-23.463	-25.308	41.765	-0.9068694541279422	-1.537466264888335	-0.26042	-26.387194868758733	-22.24237352348334	41.765	-0.9068694541279422	-1.537466264888335	-0.06441999999999998	-26.387194868758733	-22.24237352348334	41.765	-0.2901808247983334	-0.7989722306694818	-0.526724276579684	-0.1633640481878737	-0.5162655891603448	0.8407032943961812	1.8905	4.3576	0.0	0.0	0.0
2021-10-01T23:37:33.000000	-0.69676	-1.6208	-0.28605	-25.242	-27.43	42.108	-0.8901066646772109	-1.5232128095237418	-0.28605	-28.41279874760586	-24.13040263501724	42.108	-0.8901066646772109	-1.5232128095237418	-0.09005000000000002	-28.41279874760586	-24.13040263501724	42.108	-0.2901808247983334	-0.7989722306694818	-0.526724276579684	-0.1633640481878737	-0.5162655891603448	0.8407032943961812	1.8905	4.3576	0.0	0.0	0.0
2021-10-01T23:37:33.000000	-0.68139	-1.6041	-0.31098	-26.906	-29.503	42.486	-0.8728062270431113	-1.5085219362457973	-0.31098	-30.318265197414405	-25.983891941340318	42.486	-0.8728062270431113	-1.5085219362457973	-0.11497999999999997	-30.318265197414405	-25.983891941340318	42.486	-0.2901808247983334	-0.7989722306694818	-0.526724276579684	-0.1633640481878737	-0.5162655891603448	0.8407032943961812	1.8905	4.3576	0.0	0.0	0.0
2021-10-01T23:37:33.000000	-0.66564	-1.5867	-0.33526	-28.479	-31.559	42.893	-0.855042881670719	-1.4931828990797587	-0.33526	-32.131334338537066	-27.831659591643984	42.893	-0.855042881670719	-1.4931828990797587	-0.13926	-32.131334338537066	-27.831659591643984	42.893	-0.2901808247983334	-0.7989722306694818	-0.526724276579684	-0.1633640481878737	-0.5162655891603448	0.8407032943961812	1.8905	4.3576	0.0	0.0	0.0
2021-10-01T23:37:33.000000	-0.64958	-1.5688	-0.35894	-29.98	-33.628	43.318	-0.8369106071291087	-1.4773856138716073	-0.35894	-33.87453890704256	-29.701151456387333	43.318	-0.8369106071291087	-1.4773856138716073	-0.16293999999999997	-33.87453890704256	-29.701151456387333	43.318	-0.2901808247983334	-0.7989722306694818	-0.526724276579684	-0.1633640481878737	-0.5162655891603448	0.8407032943961812	1.8905	4.3576	0.0	0.0	0.0
2021-10-01T23:37:33.000000	-0.63328	-1.5504	-0.38205	-31.426	-35.737	43.754	-0.8184788759535186	-1.4611215035095009	-0.38205	-35.56805911891384	-31.61708107200046	43.754	-0.8184788759535186	-1.4611215035095009	-0.18605	-35.56805911891384	-31.61708107200046	43.754	-0.2901808247983334	-0.7989722306694818	-0.526724276579684	-0.1633640481878737	-0.5162655891603448	0.8407032943961812	1.8905	4.3576	0.0	0.0	0.0
2021-10-01T23:37:33.000000	-0.61678	-1.5315	-0.40463	-32.833	-37.909	44.188	-0.7997873867355136	-1.4443856667866717	-0.40463	-37.23059260466799	-33.60031464592617	44.188	-0.7997873867355136	-1.4443856667866717	-0.20862999999999998	-37.23059260466799	-33.60031464592617	44.188	-0.2901808247983334	-0.7989722306694818	-0.526724276579684	-0.1633640481878737	-0.5162655891603448	0.8407032943961812	1.8905	4.3576	0.0	0.0	0.0
2021-10-01T23:37:33.000000	-0.60013	-1.5121	-0.42668	-34.212	-40.165	44.608	-0.7808857627145498	-1.4271719771946603	-0.42668	-38.875629610538155	-35.670346106874945	44.608	-0.7808857627145498	-1.4271719771946603	-0.23068	-38.875629610538155	-35.670346106874945	44.608	-0.2901808247983334	-0.7989722306694818	-0.526724276579684	-0.1633640481878737	-0.5162655891603448	0.8407032943961812	1.8905	4.3576	0.0	0.0	0.0
2021-10-01T23:37:33.000000	-0.58337	-1.4923	-0.44821	-35.572	-42.524	45.002	-0.7618259554991098	-1.4095747800056115	-0.44821	-40.51443039284086	-37.84492951431741	45.002	-0.7618259554991098	-1.4095747800056115	-0.25221	-40.51443039284086	-37.84492951431741	45.002	-0.2901808247983334	-0.7989722306694818	-0.526724276579684	-0.1633640481878737	-0.5162655891603448	0.8407032943961812	1.8905	4.3576	0.0	0.0	0.0
2021-10-01T23:37:33.000000	-0.56652	-1.4719	-0.46922	-36.923	-45.002	45.357	-0.7426033083511395	-1.3913931316583181	-0.46922	-42.158880082174214	-40.13871900318762	45.357	-0.7426033083511395	-1.3913931316583181	-0.27322	-42.158880082174214	-40.13871900318762	45.357	-0.2901808247983334	-0.7989722306694818	-0.526724276579684	-0.1633640481878737	-0.5162655891603448	0.8407032943961812	1.8905	4.3576	0.0	0.0	0.0
2021-10-01T23:37:33.000000	-0.5496	-1.4511	-0.48969	-38.271	-47.617	45.66	-0.723262176600258	-1.3728230745072205	-0.48969	-43.81713901031821	-42.5688437586746	45.66	-0.723262176600258	-1.3728230745072205	-0.29369	-43.81713901031821	-42.5688437586746	45.66	-0.2901808247983334	-0.7989722306694818	-0.526724276579684	-0.1633640481878737	-0.5162655891603448	0.8407032943961812	1.8905	4.3576	0.0	0.0	0.0
2021-10-01T23:37:33.000000	-0.53265	-1.4298	-0.50962	-39.62	-50.383	45.895	-0.7038300058211118	-1.3537604608666385	-0.50962	-45.49489245879788	-45.148708167149316	45.895	-0.7038300058211118	-1.3537604608666385	-0.31361999999999995	-45.49489245879788	-45.148708167149316	45.895	-0.2901808247983334	-0.7989722306694818	-0.526724276579684	-0.1633640481878737	-0.5162655891603448	0.8407032943961812	1.8905	4.3576	0.0	0.0	0.0
2021-10-01T23:37:33.000000	-0.51569	-1.4079	-0.52898	-40.976	-53.315	46.05	-0.6843143922925647	-1.3341035936542776	-0.52898	-47.19993316888567	-47.892464019433426	46.05	-0.6843143922925647	-1.3341035936542776	-0.33298	-47.19993316888567	-47.892464019433426	46.05	-0.2901808247983334	-0.7989722306694818	-0.526724276579684	-0.1633640481878737	-0.5162655891603448	0.8407032943961812	1.8905	4.3576	0.0	0.0	0.0
2021-10-01T23:37:33.000000	-0.49872	-1.3856	-0.54775	-42.341	-56.427	46.109	-0.6647398420484538	-1.3140509658279609	-0.54775	-48.935961492528385	-50.813760762236235	46.109	-0.6647398420484538	-1.3140509658279609	-0.35174999999999995	-48.935961492528385	-50.813760762236235	46.109	-0.2901808247983334	-0.7989722306694818	-0.526724276579684	-0.1633640481878737	-0.5162655891603448	0.8407032943961812	1.8905	4.3576	0.0	0.0	0.0
2021-10-01T23:37:33.000000	-0.48178	-1.3628	-0.5659	-43.718	-59.734	46.056	-0.645133800663425	-1.2934984297020096	-0.5659	-50.70779277663111	-53.92711777688696	46.056	-0.645133800663425	-1.2934984297020096	-0.36989999999999995	-50.70779277663111	-53.92711777688696	46.056	-0.2901808247983334	-0.7989722306694818	-0.526724276579684	-0.1633640481878737	-0.5162655891603448	0.8407032943961812	1.8905	4.3576	0.0	0.0	0.0
2021-10-01T23:37:33.000000	-0.46488	-1.3394	-0.5834	-45.109	-63.251	45.877	-0.6254939397684514	-1.2723455134958193	-0.5834	-52.51924990330981	-57.24717697488403	45.877	-0.6254939397684514	-1.2723455134958193	-0.3874	-52.51924990330981	-57.24717697488403	45.877	-0.2901808247983334	-0.7989722306694818	-0.526724276579684	-0.1633640481878737	-0.5162655891603448	0.8407032943961812	1.8905	4.3576	0.0	0.0	0.0
2021-10-01T23:37:33.000000	-0.44804	-1.3154	-0.60021	-46.514	-66.996	45.552	-0.6058401086593155	-1.2505897666060075	-0.60021	-54.372538415609775	-60.79180272243157	45.552	-0.6058401086593155	-1.2505897666060075	-0.40421	-54.372538415609775	-60.79180272243157	45.552	-0.2901808247983334	-0.7989722306694818	-0.526724276579684	-0.1633640481878737	-0.5162655891603448	0.8407032943961812	1.8905	4.3576	0.0	0.0	0.0
2021-10-01T23:37:33.000000	-0.43128	-1.2909	-0.6163	-47.937	-70.986	45.065	-0.5862044096487178	-1.2283279849081017	-0.6163	-56.273711185563585	-64.57737680026787	45.065	-0.5862044096487178	-1.2283279849081017	-0.42029999999999995	-56.273711185563585	-64.57737680026787	45.065	-0.2901808247983334	-0.7989722306694818	-0.526724276579684	-0.1633640481878737	-0.5162655891603448	0.8407032943961812	1.8905	4.3576	0.0	0.0	0.0
2021-10-01T23:37:33.000000	-0.41461	-1.2659	-0.63163	-49.376	-75.24	44.395	-0.5665967673845494	-1.2055589431004106	-0.63163	-58.223111356807465	-68.62300109972455	44.395	-0.5665967673845494	-1.2055589431004106	-0.43563	-58.223111356807465	-68.62300109972455	44.395	-0.2901808247983334	-0.7989722306694818	-0.526724276579684	-0.1633640481878737	-0.5162655891603448	0.8407032943961812	1.8905	4.3576	0.0	0.0	0.0
2021-10-01T23:37:33.000000	-0.39807	-1.2403	-0.64615	-50.834	-79.781	43.521	-0.5470446274414571	-1.1821784934972541	-0.64615	-60.22653451759997	-72.95113472044379	43.521	-0.5470446274414571	-1.1821784934972541	-0.45015	-60.22653451759997	-72.95113472044379	43.521	-0.2901808247983334	-0.7989722306694818	-0.526724276579684	-0.1633640481878737	-0.5162655891603448	0.8407032943961812	1.8905	4.3576	0.0	0.0	0.0
2021-10-01T23:37:33.000000	-0.38167	-1.2142	-0.65983	-52.311	-84.632	42.419	-0.5275701674842501	-1.158284657275853	-0.65983	-62.28679886183231	-77.5846043525753	42.419	-0.5275701674842501	-1.158284657275853	-0.46383	-62.28679886183231	-77.5846043525753	42.419	-0.2901808247983334	-0.7989722306694818	-0.526724276579684	-0.1633640481878737	-0.5162655891603448	0.8407032943961812	1.8905	4.3576	0.0	0.0	0.0
2021-10-01T23:37:33.000000	-0.36543	-1.1875	-0.67261	-53.808	-89.823	41.063	-0.5081809837917926	-1.1337757373539115	-0.67261	-64.40857275936906	-82.55306140962344	41.063	-0.5081809837917926	-1.1337757373539115	-0.47661000000000003	-64.40857275936906	-82.55306140962344	41.063	-0.2901808247983334	-0.7989722306694818	-0.526724276579684	-0.1633640481878737	-0.5162655891603448	0.8407032943961812	1.8905	4.3576	0.0	0.0	0.0
2021-10-01T23:37:33.000000	-0.34938	-1.1603	-0.68445	-55.328	-95.383	39.421	-0.48891910332467636	-1.108747304305266	-0.68445	-66.59838697948388	-87.88491977996516	39.421	-0.48891910332467636	-1.108747304305266	-0.48845	-66.59838697948388	-87.88491977996516	39.421	-0.2901808247983334	-0.7989722306694818	-0.526724276579684	-0.1633640481878737	-0.5162655891603448	0.8407032943961812	1.8905	4.3576	0.0	0.0	0.0
2021-10-01T23:37:33.000000	-0.33355	-1.1325	-0.69532	-56.873	-101.35	37.462	-0.46980204700965666	-1.0830964357459294	-0.69532	-68.86288259818392	-93.61764806524855	37.462	-0.46980204700965666	-1.0830964357459294	-0.49932000000000004	-68.86288259818392	-93.61764806524855	37.462	-0.2901808247983334	-0.7989722306694818	-0.526724276579684	-0.1633640481878737	-0.5162655891603448	0.8407032943961812	1.8905	4.3576	0.0	0.0	0.0
2021-10-01T23:37:33.000000	-0.31795	-1.1043	-0.70515	-58.445	-107.76	35.146	-0.45086424552846127	-1.0570203993320335	-0.70515	-71.20845563113801	-99.78672993754354	35.146	-0.45086424552846127	-1.0570203993320335	-0.50915	-71.20845563113801	-99.78672993754354	35.146	-0.2901808247983334	-0.7989722306694818	-0.526724276579684	-0.1633640481878737	-0.5162655891603448	0.8407032943961812	1.8905	4.3576	0.0	0.0	0.0
2021-10-01T23:37:33.000000	-0.30263	-1.0755	-0.7139	-60.047	-114.67	32.431	-0.43213081608670956	-1.030314575597295	-0.7139	-73.6450676923569	-106.44836829932231	32.431	-0.43213081608670956	-1.030314575597295	-0.5179	-73.6450676923569	-106.44836829932231	32.431	-0.2901808247983334	-0.7989722306694818	-0.526724276579684	-0.1633640481878737	-0.5162655891603448	0.8407032943961812	1.8905	4.3576	0.0	0.0	0.0
2021-10-01T23:37:33.000000	-0.29257	-1.0561	-0.71912	-61.135	-119.58	30.374	-0.4197695350260368	-1.0122934121903713	-0.71912	-75.3264925136039	-111.18805758982381	30.374	-0.4197695350260368	-1.0122934121903713	-0.52312	-75.3264925136039	-111.18805758982381	30.374	-0.2901808247983334	-0.7989722306694818	-0.526724276579684	-0.1633640481878737	-0.5162655891603448	0.8407032943961812	1.8905	4.3576	0.0	0.0	0.0
2021-10-01T23:37:33.000000	-0.28594	-1.043	-0.72232	-61.87	-122.99	28.883	-0.41158434825789025	-1.0001044984745981	-0.72232	-76.47378201051829	-114.4823028463689	28.883	-0.41158434825789025	-1.0001044984745981	-0.5263199999999999	-76.47378201051829	-114.4823028463689	28.883	-0.2901808247983334	-0.7989722306694818	-0.526724276579684	-0.1633640481878737	-0.5162655891603448	0.8407032943961812	1.8905	4.3576	0.0	0.0	0.0
2021-10-01T23:37:33.000000	-0.28155	-1.0342	-0.72432	-62.365	-125.34	27.833	-0.406149162344854	-0.9919087157730662	-0.72432	-77.25299797871084	-116.75394266705214	27.833	-0.406149162344854	-0.9919087157730662	-0.5283199999999999	-77.25299797871084	-116.75394266705214	27.833	-0.2901808247983334	-0.7989722306694818	-0.526724276579684	-0.1633640481878737	-0.5162655891603448	0.8407032943961812	1.8905	4.3576	0.0	0.0	1.0
2021-10-01T23:37:33.000000	-0.26698	-1.0044	-0.7303	-64.065	-133.67	23.932	-0.38803755132575873	-0.9641185296223225	-0.7303	-79.96086442950246	-124.81287307279936	23.932	-0.38803755132575873	-0.9641185296223225	-0.5343	-79.96086442950246	-124.81287307279936	23.932	-0.2901808247983334	-0.7989722306694818	-0.526724276579684	-0.1633640481878737	-0.5162655891603448	0.8407032943961812	1.8905	4.3576	0.0	0.0	0.37511
2021-10-01T23:37:33.000000	-0.25276	-0.97417	-0.73506	-65.818	-142.72	19.424	-0.3702206150101064	-0.9358586980530439	-0.73506	-82.80955323592877	-133.57988402774527	19.424	-0.3702206150101064	-0.9358586980530439	-0.5390600000000001	-82.80955323592877	-133.57988402774527	19.424	-0.2901808247983334	-0.7989722306694818	-0.526724276579684	-0.1633640481878737	-0.5162655891603448	0.8407032943961812	1.8905	4.3576	0.0	0.0	0.0
2021-10-01T23:37:33.000000	-0.23893	-0.94358	-0.73857	-67.634	-152.56	14.226	-0.3527466291013047	-0.9071937923937015	-0.73857	-85.81756615772375	-143.1232227654363	14.226	-0.3527466291013047	-0.9071937923937015	-0.54257	-85.81756615772375	-143.1232227654363	14.226	-0.2901808247983334	-0.7989722306694818	-0.526724276579684	-0.1633640481878737	-0.5162655891603448	0.8407032943961812	1.8905	4.3576	0.0	0.0	0.0
2021-10-01T23:37:33.000000	-0.22551	-0.9127	-0.74079	-69.527	-163.31	8.2373	-0.3356440200069787	-0.8781908345761499	-0.74079	-89.01350132223688	-153.5602696381982	8.2373	-0.3356440200069787	-0.8781908345761499	-0.5447899999999999	-89.01350132223688	-153.5602696381982	8.2373	-0.2901808247983334	-0.7989722306694818	-0.526724276579684	-0.1633640481878737	-0.5162655891603448	0.8407032943961812	1.8905	4.3576	0.0	0.0	0.0
2021-10-01T23:37:33.000000	-0.21253	-0.88156	-0.74169	-71.512	-175.07	1.3431	-0.31894623757587737	-0.8488759226389873	-0.74169	-92.42449871822323	-164.988433172405	1.3431	-0.31894623757587737	-0.8488759226389873	-0.54569	-92.42449871822323	-164.988433172405	1.3431	-0.2901808247983334	-0.7989722306694818	-0.526724276579684	-0.1633640481878737	-0.5162655891603448	0.8407032943961812	1.8905	4.3576	0.0	0.0	0.0
2021-10-01T23:37:33.000000	-0.19999	-0.85023	-0.74126	-73.608	-187.98	-6.5943	-0.3026618589198435	-0.8193185291174518	-0.74126	-96.08656940036161	-177.54433036531884	-6.5943	-0.3026618589198435	-0.8193185291174518	-0.5452600000000001	-96.08656940036161	-177.54433036531884	-6.5943	-0.2901808247983334	-0.7989722306694818	-0.526724276579684	-0.1633640481878737	-0.5162655891603448	0.8407032943961812	1.8905	4.3576	0.0	0.0	0.0
2021-10-01T23:37:33.000000	-0.18793	-0.81876	-0.73948	-75.839	-202.2	-15.738	-0.286836709138901	-0.7895633760442322	-0.73948	-100.04313735066005	-191.3838148591384	-15.738	-0.286836709138901	-0.7895633760442322	-0.54348	-100.04313735066005	-191.3838148591384	-15.738	-0.2901808247983334	-0.7989722306694818	-0.526724276579684	-0.1633640481878737	-0.5162655891603448	0.8407032943961812	1.8905	4.3576	0.0	0.0	0.0
2021-10-01T23:37:33.000000	-0.17636	-0.78722	-0.73635	-78.231	-217.91	-26.283	-0.2714892899927838	-0.7596787106528746	-0.73635	-104.34206208408847	-206.68234453150617	-26.283	-0.2714892899927838	-0.7596787106528746	-0.5403499999999999	-104.34206208408847	-206.68234453150617	-26.283	-0.2901808247983334	-0.7989722306694818	-0.526724276579684	-0.1633640481878737	-0.5162655891603448	0.8407032943961812	1.8905	4.3576	0.0	0.0	0.0
2021-10-01T23:37:33.000000	-0.16527	-0.75566	-0.73187	-80.818	-235.33	-38.462	-0.2566158033420599	-0.7297153814845273	-0.73187	-109.04404404069707	-223.65409561027607	-38.462	-0.2566158033420599	-0.7297153814845273	-0.5358700000000001	-109.04404404069707	-223.65409561027607	-38.462	-0.2901808247983334	-0.7989722306694818	-0.526724276579684	-0.1633640481878737	-0.5162655891603448	0.8407032943961812	1.8905	4.3576	0.0	0.0	0.0
2021-10-01T23:37:33.000000	-0.15469	-0.72415	-0.72605	-83.64	-254.7	-52.556	-0.24225460024224554	-0.6997391851693527	-0.72605	-114.2181890526544	-242.53235843806922	-52.556	-0.24225460024224554	-0.6997391851693527	-0.5300499999999999	-114.2181890526544	-242.53235843806922	-52.556	-0.2901808247983334	-0.7989722306694818	-0.526724276579684	-0.1633640481878737	-0.5162655891603448	0.8407032943961812	1.8905	4.3576	0.0	0.0	0.0
2021-10-01T23:37:33.000000	-0.14461	-0.69275	-0.71889	-86.743	-276.34	-68.904	-0.22840310785560053	-0.66981089489639	-0.71889	-119.94936015439825	-263.6290853596212	-68.904	-0.22840310785560053	-0.66981089489639	-0.5228900000000001	-119.94936015439825	-263.6290853596212	-68.904	-0.2901808247983334	-0.7989722306694818	-0.526724276579684	-0.1633640481878737	-0.5162655891603448	0.8407032943961812	1.8905	4.3576	0.0	0.0	0.0
2021-10-01T23:37:33.000000	-0.13502	-0.66151	-0.71043	-90.184	-300.58	-87.919	-0.21505752804269285	-0.6399813592067869	-0.71043	-126.33456279473864	-287.26480553569775	-87.919	-0.21505752804269285	-0.6399813592067869	-0.5144299999999999	-126.33456279473864	-287.26480553569775	-87.919	-0.2901808247983334	-0.7989722306694818	-0.526724276579684	-0.1633640481878737	-0.5162655891603448	0.8407032943961812	1.8905	4.3576	0.0	0.0	0.0
