# Supplementary material for: Direct evidence of substorm-related impulsive injections of electrons at Mercury
Source: Nat Commun. 2023 Jul 18;14:4019. doi: 10.1038/s41467-023-39565-4 (PMC10354196; doi:10.1038/s41467-023-39565-4)
Supplement: Supplementary file 3 — SourceDatafile [file 41467_2023_39565_MOESM3_ESM.zip › SourceDataFile/FieldLinetracing/Final_KT17tracing_001435.txt]

2021-10-01T23:38:55.000000	0.039926	-0.46406	0.67498	-12.519	484.06	-318.41	-0.017236201140478295	-0.46545534957313034	0.67498	46.88728699949992	481.9464610087167	-318.41	-0.017236201140478295	-0.46545534957313034	0.8709800000000001	46.88728699949992	481.9464610087167	-318.41	-0.07545219105485813	-0.80086400426477	-0.5940739125210092	-0.018998248338965636	-0.4913751596883162	0.8707407874915087	1.7511	5.2021	0.0	0.0	0.0
2021-10-01T23:38:55.000000	0.040497	-0.49256	0.69304	-6.1864	438.36	-267.32	-0.02016161356759251	-0.493810560789612	0.69304	47.57254079143231	435.8148855966344	-267.32	-0.02016161356759251	-0.493810560789612	0.88904	47.57254079143231	435.8148855966344	-267.32	-0.07545219105485813	-0.80086400426477	-0.5940739125210092	-0.018998248338965636	-0.4913751596883162	0.8707407874915087	1.7511	5.2021	0.0	0.0	0.0
2021-10-01T23:38:55.000000	0.040726	-0.52168	0.7101	-0.58496	398.61	-224.12	-0.023502417657478403	-0.5227391948574867	0.7101	48.26119853478859	395.6780648383068	-224.12	-0.023502417657478403	-0.5227391948574867	0.9060999999999999	48.26119853478859	395.6780648383068	-224.12	-0.07545219105485813	-0.80086400426477	-0.5940739125210092	-0.018998248338965636	-0.4913751596883162	0.8707407874915087	1.7511	5.2021	0.0	0.0	0.0
2021-10-01T23:38:55.000000	0.04057	-0.55139	0.7261	4.3882	363.85	-187.38	-0.0272976134909926	-0.5522062090358062	0.7261	48.93773604465809	360.57062663237474	-187.38	-0.0272976134909926	-0.5522062090358062	0.9220999999999999	48.93773604465809	360.57062663237474	-187.38	-0.07545219105485813	-0.80086400426477	-0.5940739125210092	-0.018998248338965636	-0.4913751596883162	0.8707407874915087	1.7511	5.2021	0.0	0.0	0.0
2021-10-01T23:38:55.000000	0.039988	-0.58168	0.74098	8.8158	333.32	-155.99	-0.031586666822797135	-0.5821966549397425	0.74098	49.591127079817994	329.72816204351324	-155.99	-0.031586666822797135	-0.5821966549397425	0.9369799999999999	49.591127079817994	329.72816204351324	-155.99	-0.07545219105485813	-0.80086400426477	-0.5940739125210092	-0.018998248338965636	-0.4913751596883162	0.8707407874915087	1.7511	5.2021	0.0	0.0	0.0
2021-10-01T23:38:55.000000	0.03894	-0.6125	0.75468	12.765	306.38	-129.03	-0.03640314973599764	-0.6126560081230727	0.75468	50.20960626722872	302.50726448052427	-129.03	-0.03640314973599764	-0.6126560081230727	0.95068	50.20960626722872	302.50726448052427	-129.03	-0.07545219105485813	-0.80086400426477	-0.5940739125210092	-0.018998248338965636	-0.4913751596883162	0.8707407874915087	1.7511	5.2021	0.0	0.0	0.0
2021-10-01T23:38:55.000000	0.037386	-0.64383	0.76714	16.291	282.53	-105.77	-0.041784310218775184	-0.643559518083247	0.76714	50.78669257865837	278.4049378835096	-105.77	-0.041784310218775184	-0.643559518083247	0.9631400000000001	50.78669257865837	278.4049378835096	-105.77	-0.07545219105485813	-0.80086400426477	-0.5940739125210092	-0.018998248338965636	-0.4913751596883162	0.8707407874915087	1.7511	5.2021	0.0	0.0	0.0
2021-10-01T23:38:55.000000	0.035288	-0.67561	0.7783	19.438	261.33	-85.626	-0.04776051012296535	-0.6748429807864894	0.7783	51.312339683345684	256.97908191177925	-85.626	-0.04776051012296535	-0.6748429807864894	0.9742999999999999	51.312339683345684	256.97908191177925	-85.626	-0.07545219105485813	-0.80086400426477	-0.5940739125210092	-0.018998248338965636	-0.4913751596883162	0.8707407874915087	1.7511	5.2021	0.0	0.0	0.0
2021-10-01T23:38:55.000000	0.032616	-0.70779	0.78809	22.244	242.4	-68.111	-0.05435539688378254	-0.7064530970882684	0.78809	51.777699778987824	237.8479037990392	-68.111	-0.05435539688378254	-0.7064530970882684	0.9840899999999999	51.777699778987824	237.8479037990392	-68.111	-0.07545219105485813	-0.80086400426477	-0.5940739125210092	-0.018998248338965636	-0.4913751596883162	0.8707407874915087	1.7511	5.2021	0.0	0.0	0.0
2021-10-01T23:38:55.000000	0.02934	-0.74032	0.79647	24.738	225.45	-52.83	-0.06159261793644119	-0.7383365678440528	0.79647	52.1760205954063	220.72003538153876	-52.83	-0.06159261793644119	-0.7383365678440528	0.99247	52.1760205954063	220.72003538153876	-52.83	-0.07545219105485813	-0.80086400426477	-0.5940739125210092	-0.018998248338965636	-0.4913751596883162	0.8707407874915087	1.7511	5.2021	0.0	0.0	0.0
2021-10-01T23:38:55.000000	0.025439	-0.77312	0.80339	26.948	210.22	-39.454	-0.06948321262797821	-0.77041142273716	0.80339	52.50323330270899	205.3340049693701	-39.454	-0.06948321262797821	-0.77041142273716	0.99939	52.50323330270899	205.3340049693701	-39.454	-0.07545219105485813	-0.80086400426477	-0.5940739125210092	-0.018998248338965636	-0.4913751596883162	0.8707407874915087	1.7511	5.2021	0.0	0.0	0.0
2021-10-01T23:38:55.000000	0.020899	-0.80611	0.80881	28.896	196.48	-27.711	-0.07803127305190666	-0.8025965491620922	0.80881	52.75299018734454	191.45884999731385	-27.711	-0.07803127305190666	-0.8025965491620922	1.00481	52.75299018734454	191.45884999731385	-27.711	-0.07545219105485813	-0.80086400426477	-0.5940739125210092	-0.018998248338965636	-0.4913751596883162	0.8707407874915087	1.7511	5.2021	0.0	0.0	0.0
2021-10-01T23:38:55.000000	0.015711	-0.83923	0.81271	30.599	184.04	-17.373	-0.08723837958117765	-0.8348312964599796	0.81271	52.918882418583266	178.90391914256142	-17.373	-0.08723837958117765	-0.8348312964599796	1.00871	52.918882418583266	178.90391914256142	-17.373	-0.07545219105485813	-0.80086400426477	-0.5940739125210092	-0.018998248338965636	-0.4913751596883162	0.8707407874915087	1.7511	5.2021	0.0	0.0	0.0
2021-10-01T23:38:55.000000	0.0098773	-0.87238	0.81506	32.077	172.75	-8.2492	-0.09708999652985795	-0.8670166999712995	0.81506	53.00237976683018	167.51789208336137	-8.2492	-0.09708999652985795	-0.8670166999712995	1.01106	53.00237976683018	167.51789208336137	-8.2492	-0.07545219105485813	-0.80086400426477	-0.5940739125210092	-0.018998248338965636	-0.4913751596883162	0.8707407874915087	1.7511	5.2021	0.0	0.0	0.0
2021-10-01T23:38:55.000000	0.0034056	-0.90549	0.81587	33.343	162.45	-0.17871	-0.10756990480722858	-0.899084230643116	0.81587	52.99677944727463	157.14038156125537	-0.17871	-0.10756990480722858	-0.899084230643116	1.01187	52.99677944727463	157.14038156125537	-0.17871	-0.07545219105485813	-0.80086400426477	-0.5940739125210092	-0.018998248338965636	-0.4913751596883162	0.8707407874915087	1.7511	5.2021	0.0	0.0	0.0
2021-10-01T23:38:55.000000	-0.003688	-0.93848	0.81514	34.413	153.02	6.9749	-0.11865232331665011	-0.9309564640280238	0.81514	52.90325727624061	147.65033131884226	6.9749	-0.11865232331665011	-0.9309564640280238	1.01114	52.90325727624061	147.65033131884226	6.9749	-0.07545219105485813	-0.80086400426477	-0.5940739125210092	-0.018998248338965636	-0.4913751596883162	0.8707407874915087	1.7511	5.2021	0.0	0.0	0.0
2021-10-01T23:38:55.000000	-0.011381	-0.97126	0.81288	35.298	144.37	13.327	-0.130303893885141	-0.9625468352238087	0.81288	52.72170265118201	138.95707169324038	13.327	-0.130303893885141	-0.9625468352238087	1.00888	52.72170265118201	138.95707169324038	13.327	-0.07545219105485813	-0.80086400426477	-0.5940739125210092	-0.018998248338965636	-0.4913751596883162	0.8707407874915087	1.7511	5.2021	0.0	0.0	0.0
2021-10-01T23:38:55.000000	-0.019645	-1.0038	0.80912	36.011	136.39	18.977	-0.14249275460761476	-0.9938290501436019	0.80912	52.45153929574728	130.9498386654473	18.977	-0.14249275460761476	-0.9938290501436019	1.00512	52.45153929574728	130.9498386654473	18.977	-0.07545219105485813	-0.80086400426477	-0.5940739125210092	-0.018998248338965636	-0.4913751596883162	0.8707407874915087	1.7511	5.2021	0.0	0.0	0.0
2021-10-01T23:38:55.000000	-0.028447	-1.0359	0.80389	36.563	129.01	24.008	-0.15516164811219402	-1.0246086593251629	0.80389	52.09510721077395	123.55781186836373	24.008	-0.15516164811219402	-1.0246086593251629	0.99989	52.09510721077395	123.55781186836373	24.008	-0.07545219105485813	-0.80086400426477	-0.5940739125210092	-0.018998248338965636	-0.4913751596883162	0.8707407874915087	1.7511	5.2021	0.0	0.0	0.0
2021-10-01T23:38:55.000000	-0.037749	-1.0677	0.79724	36.965	122.16	28.492	-0.16829001496057783	-1.055029263985397	0.79724	51.65474639709957	116.71017093489036	28.492	-0.16829001496057783	-1.055029263985397	0.9932399999999999	51.65474639709957	116.71017093489036	28.492	-0.07545219105485813	-0.80086400426477	-0.5940739125210092	-0.018998248338965636	-0.4913751596883162	0.8707407874915087	1.7511	5.2021	0.0	0.0	0.0
2021-10-01T23:38:55.000000	-0.047514	-1.099	0.7892	37.227	115.77	32.492	-0.18181662792173223	-1.0848969047827401	0.7892	51.13180439077253	110.33621802809706	32.492	-0.18181662792173223	-1.0848969047827401	0.9852000000000001	51.13180439077253	110.33621802809706	32.492	-0.07545219105485813	-0.80086400426477	-0.5940739125210092	-0.018998248338965636	-0.4913751596883162	0.8707407874915087	1.7511	5.2021	0.0	0.0	0.0
2021-10-01T23:38:55.000000	-0.057699	-1.1297	0.77983	37.359	109.79	36.06	-0.19568655799280693	-1.1141176040355558	0.77983	50.5300793312249	104.38510460683612	36.06	-0.19568655799280693	-1.1141176040355558	0.97583	50.5300793312249	104.38510460683612	36.06	-0.07545219105485813	-0.80086400426477	-0.5940739125210092	-0.018998248338965636	-0.4913751596883162	0.8707407874915087	1.7511	5.2021	0.0	0.0	0.0
2021-10-01T23:38:55.000000	-0.068263	-1.16	0.76918	37.369	104.19	39.243	-0.2098836201512846	-1.142894878438604	0.76918	49.85383503169415	98.82607648608045	39.243	-0.2098836201512846	-1.142894878438604	0.9651799999999999	49.85383503169415	98.82607648608045	39.243	-0.07545219105485813	-0.80086400426477	-0.5940739125210092	-0.018998248338965636	-0.4913751596883162	0.8707407874915087	1.7511	5.2021	0.0	0.0	0.0
2021-10-01T23:38:55.000000	-0.079164	-1.1896	0.75729	37.267	98.91	42.08	-0.2243293718252674	-1.1709361348222544	0.75729	49.10564432992053	93.59836047679116	42.08	-0.2243293718252674	-1.1709361348222544	0.95329	49.10564432992053	93.59836047679116	42.08	-0.07545219105485813	-0.80086400426477	-0.5940739125210092	-0.018998248338965636	-0.4913751596883162	0.8707407874915087	1.7511	5.2021	0.0	0.0	0.0
2021-10-01T23:38:55.000000	-0.09036	-1.2186	0.74423	37.059	93.926	44.606	-0.23899438251053073	-1.198345765932525	0.74423	48.28852129057836	88.67740224301431	44.606	-0.23899438251053073	-1.198345765932525	0.9402299999999999	48.28852129057836	88.67740224301431	44.606	-0.07545219105485813	-0.80086400426477	-0.5940739125210092	-0.018998248338965636	-0.4913751596883162	0.8707407874915087	1.7511	5.2021	0.0	0.0	0.0
2021-10-01T23:38:55.000000	-0.10181	-1.247	0.73004	36.754	89.205	46.851	-0.2538379611507207	-1.2251287955063521	0.73004	47.40735460118667	84.02934767518634	46.851	-0.2538379611507207	-1.2251287955063521	0.92604	47.40735460118667	84.02934767518634	46.851	-0.07545219105485813	-0.80086400426477	-0.5940739125210092	-0.018998248338965636	-0.4913751596883162	0.8707407874915087	1.7511	5.2021	0.0	0.0	0.0
2021-10-01T23:38:55.000000	-0.11348	-1.2748	0.71476	36.359	84.721	48.843	-0.2688263639430072	-1.2512893895694877	0.71476	46.465905730870574	79.62753497760589	48.843	-0.2688263639430072	-1.2512893895694877	0.91076	46.465905730870574	79.62753497760589	48.843	-0.07545219105485813	-0.80086400426477	-0.5940739125210092	-0.018998248338965636	-0.4913751596883162	0.8707407874915087	1.7511	5.2021	0.0	0.0	0.0
2021-10-01T23:38:55.000000	-0.12532	-1.3018	0.69845	35.879	80.451	50.604	-0.2838854616140979	-1.2766351816725678	0.69845	45.46631880968445	75.44852480927729	50.604	-0.2838854616140979	-1.2766351816725678	0.89445	45.46631880968445	75.44852480927729	50.604	-0.07545219105485813	-0.80086400426477	-0.5940739125210092	-0.018998248338965636	-0.4913751596883162	0.8707407874915087	1.7511	5.2021	0.0	0.0	0.0
2021-10-01T23:38:55.000000	-0.13731	-1.3282	0.68115	35.321	76.375	52.157	-0.29901991090204694	-1.3013671153767994	0.68115	44.413090487768486	71.47161016323396	52.157	-0.29901991090204694	-1.3013671153767994	0.8771500000000001	44.413090487768486	71.47161016323396	52.157	-0.07545219105485813	-0.80086400426477	-0.5940739125210092	-0.018998248338965636	-0.4913751596883162	0.8707407874915087	1.7511	5.2021	0.0	0.0	0.0
2021-10-01T23:38:55.000000	-0.14939	-1.3539	0.6629	34.689	72.476	53.519	-0.3141579109025888	-1.3253932960134216	0.6629	43.30810761140305	67.6794290173841	53.519	-0.3141579109025888	-1.3253932960134216	0.8589	43.30810761140305	67.6794290173841	53.519	-0.07545219105485813	-0.80086400426477	-0.5940739125210092	-0.018998248338965636	-0.4913751596883162	0.8707407874915087	1.7511	5.2021	0.0	0.0	0.0
2021-10-01T23:38:55.000000	-0.16155	-1.3789	0.64374	33.99	68.739	54.708	-0.3292895369678325	-1.348714948884126	0.64374	42.15647948157424	64.05623668870666	54.708	-0.3292895369678325	-1.348714948884126	0.8397399999999999	42.15647948157424	64.05623668870666	54.708	-0.07545219105485813	-0.80086400426477	-0.5940739125210092	-0.018998248338965636	-0.4913751596883162	0.8707407874915087	1.7511	5.2021	0.0	0.0	0.0
2021-10-01T23:38:55.000000	-0.17374	-1.4032	0.62371	33.226	65.148	55.74	-0.34436516585832194	-1.371338200497372	0.62371	40.958230545153356	60.585908680237395	55.74	-0.34436516585832194	-1.371338200497372	0.8197099999999999	40.958230545153356	60.585908680237395	55.74	-0.07545219105485813	-0.80086400426477	-0.5940739125210092	-0.018998248338965636	-0.4913751596883162	0.8707407874915087	1.7511	5.2021	0.0	0.0	0.0
2021-10-01T23:38:55.000000	-0.18593	-1.4267	0.60284	32.402	61.693	56.629	-0.3593427706134654	-1.3931674802793232	0.60284	39.71709782439419	57.257907693239204	56.629	-0.3593427706134654	-1.3931674802793232	0.79884	39.71709782439419	57.257907693239204	56.629	-0.07545219105485813	-0.80086400426477	-0.5940739125210092	-0.018998248338965636	-0.4913751596883162	0.8707407874915087	1.7511	5.2021	0.0	0.0	0.0
2021-10-01T23:38:55.000000	-0.19808	-1.4495	0.58115	31.52	58.362	57.388	-0.37419490565861646	-1.4143069359156586	0.58115	38.43359588684476	54.06007908990431	57.388	-0.37419490565861646	-1.4143069359156586	0.77715	38.43359588684476	54.06007908990431	57.388	-0.07545219105485813	-0.80086400426477	-0.5940739125210092	-0.018998248338965636	-0.4913751596883162	0.8707407874915087	1.7511	5.2021	0.0	0.0	0.0
2021-10-01T23:38:55.000000	-0.21017	-1.4716	0.55868	30.583	55.144	58.03	-0.38890172169799253	-1.4347590180097622	0.55868	37.10935429501144	50.981138167044826	58.03	-0.38890172169799253	-1.4347590180097622	0.75468	37.10935429501144	50.981138167044826	58.03	-0.07545219105485813	-0.80086400426477	-0.5940739125210092	-0.018998248338965636	-0.4913751596883162	0.8707407874915087	1.7511	5.2021	0.0	0.0	0.0
2021-10-01T23:38:55.000000	-0.22216	-1.493	0.53545	29.591	52.03	58.565	-0.40342352014002913	-1.454528627768401	0.53545	35.74327027737159	48.01215274155872	58.565	-0.40342352014002913	-1.454528627768401	0.7314499999999999	35.74327027737159	48.01215274155872	58.565	-0.07545219105485813	-0.80086400426477	-0.5940739125210092	-0.018998248338965636	-0.4913751596883162	0.8707407874915087	1.7511	5.2021	0.0	0.0	0.0
2021-10-01T23:38:55.000000	-0.23401	-1.5136	0.51148	28.547	49.01	59.004	-0.41770834937624307	-1.4735214199194304	0.51148	34.33709592660072	45.142830575047235	59.004	-0.41770834937624307	-1.4735214199194304	0.7074800000000001	34.33709592660072	45.142830575047235	59.004	-0.07545219105485813	-0.80086400426477	-0.5940739125210092	-0.018998248338965636	-0.4913751596883162	0.8707407874915087	1.7511	5.2021	0.0	0.0	0.0
2021-10-01T23:38:55.000000	-0.24569	-1.5334	0.48679	27.449	46.074	59.358	-0.43172643546296086	-1.4917410703679261	0.48679	32.88762101142878	42.363492079957574	59.358	-0.43172643546296086	-1.4917410703679261	0.68279	32.88762101142878	42.363492079957574	59.358	-0.07545219105485813	-0.80086400426477	-0.5940739125210092	-0.018998248338965636	-0.4913751596883162	0.8707407874915087	1.7511	5.2021	0.0	0.0	0.0
2021-10-01T23:38:55.000000	-0.25716	-1.5524	0.4614	26.296	43.212	59.635	-0.4454380798086178	-1.5091924803206553	0.4614	31.39262776537482	39.66433513856772	59.635	-0.4454380798086178	-1.5091924803206553	0.6574	31.39262776537482	39.66433513856772	59.635	-0.07545219105485813	-0.80086400426477	-0.5940739125210092	-0.018998248338965636	-0.4913751596883162	0.8707407874915087	1.7511	5.2021	0.0	0.0	0.0
2021-10-01T23:38:55.000000	-0.26838	-1.5707	0.43532	25.087	40.414	59.844	-0.45881583683856736	-1.525979797463297	0.43532	29.849898421957903	37.03555763315567	59.844	-0.45881583683856736	-1.525979797463297	0.63132	29.849898421957903	37.03555763315567	59.844	-0.07545219105485813	-0.80086400426477	-0.5940739125210092	-0.018998248338965636	-0.4913751596883162	0.8707407874915087	1.7511	5.2021	0.0	0.0	0.0
2021-10-01T23:38:55.000000	-0.2793	-1.5881	0.40856	23.819	37.668	59.994	-0.47178557727951714	-1.541910655346487	0.40856	28.254985224780476	34.46561757675955	59.994	-0.47178557727951714	-1.541910655346487	0.60456	28.254985224780476	34.46561757675955	59.994	-0.07545219105485813	-0.80086400426477	-0.5940739125210092	-0.018998248338965636	-0.4913751596883162	0.8707407874915087	1.7511	5.2021	0.0	0.0	0.0
2021-10-01T23:38:55.000000	-0.28987	-1.6047	0.38114	22.489	34.961	60.093	-0.48430993090892943	-1.5570904269575958	0.38114	26.603317887275825	31.941980517628362	60.093	-0.48430993090892943	-1.5570904269575958	0.57714	26.603317887275825	31.941980517628362	60.093	-0.07545219105485813	-0.80086400426477	-0.5940739125210092	-0.018998248338965636	-0.4913751596883162	0.8707407874915087	1.7511	5.2021	0.0	0.0	0.0
2021-10-01T23:38:55.000000	-0.30005	-1.6204	0.35305	21.091	32.279	60.147	-0.4963369461183212	-1.5714247670244792	0.35305	24.887226198340674	29.451487129729557	60.147	-0.4963369461183212	-1.5714247670244792	0.54905	24.887226198340674	29.451487129729557	60.147	-0.07545219105485813	-0.80086400426477	-0.5940739125210092	-0.018998248338965636	-0.4913751596883162	0.8707407874915087	1.7511	5.2021	0.0	0.0	0.0
2021-10-01T23:38:55.000000	-0.30978	-1.6352	0.32432	19.621	29.608	60.165	-0.5078070750203454	-1.5849210273572878	0.32432	23.10102487644999	26.980733026692185	60.165	-0.5078070750203454	-1.5849210273572878	0.52032	23.10102487644999	26.980733026692185	60.165	-0.07545219105485813	-0.80086400426477	-0.5940739125210092	-0.018998248338965636	-0.4913751596883162	0.8707407874915087	1.7511	5.2021	0.0	0.0	0.0
2021-10-01T23:38:55.000000	-0.31899	-1.649	0.29493	18.073	26.93	60.154	-0.5186385920628456	-1.597488538588953	0.29493	21.23655358982379	24.512589023327223	60.154	-0.5186385920628456	-1.597488538588953	0.49093000000000003	21.23655358982379	24.512589023327223	60.154	-0.07545219105485813	-0.80086400426477	-0.5940739125210092	-0.018998248338965636	-0.4913751596883162	0.8707407874915087	1.7511	5.2021	0.0	0.0	0.0
2021-10-01T23:38:55.000000	-0.32761	-1.6618	0.2649	16.442	24.23	60.12	-0.5287620247105832	-1.6091358778313172	0.2649	19.287012061978732	22.0327807986438	60.12	-0.5287620247105832	-1.6091358778313172	0.46090000000000003	19.287012061978732	22.0327807986438	60.12	-0.07545219105485813	-0.80086400426477	-0.5940739125210092	-0.018998248338965636	-0.4913751596883162	0.8707407874915087	1.7511	5.2021	0.0	0.0	0.0
2021-10-01T23:38:55.000000	-0.33556	-1.6734	0.23425	14.723	21.491	60.07	-0.5380734697465925	-1.6196743545400918	0.23425	17.245354956093127	19.52504910207281	60.07	-0.5380734697465925	-1.6196743545400918	0.43025	17.245354956093127	19.52504910207281	60.07	-0.07545219105485813	-0.80086400426477	-0.5940739125210092	-0.018998248338965636	-0.4913751596883162	0.8707407874915087	1.7511	5.2021	0.0	0.0	0.0
2021-10-01T23:38:55.000000	-0.34275	-1.6839	0.20298	12.912	18.696	60.01	-0.546495858356771	-1.6292142429094143	0.20298	15.105529400134394	16.973012152875974	60.01	-0.546495858356771	-1.6292142429094143	0.39898	15.105529400134394	16.973012152875974	60.01	-0.07545219105485813	-0.80086400426477	-0.5940739125210092	-0.018998248338965636	-0.4913751596883162	0.8707407874915087	1.7511	5.2021	0.0	0.0	0.0
2021-10-01T23:38:55.000000	-0.34911	-1.693	0.17113	11.008	15.835	59.947	-0.5539229589551254	-1.6374663806143925	0.17113	12.865317627621593	14.366867833331282	59.947	-0.5539229589551254	-1.6374663806143925	0.36713	12.865317627621593	14.366867833331282	59.947	-0.07545219105485813	-0.80086400426477	-0.5940739125210092	-0.018998248338965636	-0.4913751596883162	0.8707407874915087	1.7511	5.2021	0.0	0.0	0.0
2021-10-01T23:38:55.000000	-0.35452	-1.7008	0.13874	9.0136	12.899	59.886	-0.5602479287838802	-1.6445447177542398	0.13874	10.526197275483792	11.697365381896795	59.886	-0.5602479287838802	-1.6445447177542398	0.33474000000000004	10.526197275483792	11.697365381896795	59.886	-0.07545219105485813	-0.80086400426477	-0.5940739125210092	-0.018998248338965636	-0.4913751596883162	0.8707407874915087	1.7511	5.2021	0.0	0.0	0.0
2021-10-01T23:38:55.000000	-0.3589	-1.7071	0.10587	6.9359	9.8864	59.832	-0.565366864626069	-1.6502605637846672	0.10587	8.095018795453036	8.96204689070873	59.832	-0.565366864626069	-1.6502605637846672	0.30187	8.095018795453036	8.96204689070873	59.832	-0.07545219105485813	-0.80086400426477	-0.5940739125210092	-0.018998248338965636	-0.4913751596883162	0.8707407874915087	1.7511	5.2021	0.0	0.0	0.0
2021-10-01T23:38:55.000000	-0.36216	-1.7117	0.07261	4.7873	6.805	59.789	-0.569165938616835	-1.6544264534630777	0.07261	5.585044486234021	6.167134211024351	59.789	-0.569165938616835	-1.6544264534630777	0.26861	5.585044486234021	6.167134211024351	59.789	-0.07545219105485813	-0.80086400426477	-0.5940739125210092	-0.018998248338965636	-0.4913751596883162	0.8707407874915087	1.7511	5.2021	0.0	0.0	0.0
2021-10-01T23:38:55.000000	-0.36423	-1.7147	0.039058	2.5859	3.6696	59.76	-0.5715879312378578	-1.6571502103802254	0.039058	3.016051407013693	3.325098025660405	59.76	-0.5715879312378578	-1.6571502103802254	0.23505800000000002	3.016051407013693	3.325098025660405	59.76	-0.07545219105485813	-0.80086400426477	-0.5940739125210092	-0.018998248338965636	-0.4913751596883162	0.8707407874915087	1.7511	5.2021	0.0	0.0	0.0
2021-10-01T23:38:55.000000	-0.36506	-1.7158	0.0053447	0.35445	0.50266	59.749	-0.572546460198927	-1.6581402216078345	0.0053447	0.4133701593443362	0.45544153243159335	59.749	-0.572546460198927	-1.6581402216078345	0.20134470000000002	0.4133701593443362	0.45544153243159335	59.749	-0.07545219105485813	-0.80086400426477	-0.5940739125210092	-0.018998248338965636	-0.4913751596883162	0.8707407874915087	1.7511	5.2021	0.0	0.0	0.0
2021-10-01T23:38:55.000000	-0.36463	-1.7152	-0.028391	-1.8812	-2.6687	59.755	-0.5720461822380964	-1.6575974307071117	-0.028391	-2.1940210237871045	-2.418087028454556	59.755	-0.5720461822380964	-1.6575974307071117	0.167609	-2.1940210237871045	-2.418087028454556	59.755	-0.07545219105485813	-0.80086400426477	-0.5940739125210092	-0.018998248338965636	-0.4913751596883162	0.8707407874915087	1.7511	5.2021	0.0	0.0	0.0
2021-10-01T23:38:55.000000	-0.36295	-1.7128	-0.062009	-4.0948	-5.8168	59.778	-0.5700847689863393	-1.655421365897454	-0.062009	-4.776678306583298	-5.271232648576281	59.778	-0.5700847689863393	-1.655421365897454	0.133991	-4.776678306583298	-5.271232648576281	59.778	-0.07545219105485813	-0.80086400426477	-0.5940739125210092	-0.018998248338965636	-0.4913751596883162	0.8707407874915087	1.7511	5.2021	0.0	0.0	0.0
2021-10-01T23:38:55.000000	-0.36006	-1.7087	-0.095377	-6.2623	-8.9174	59.817	-0.5667141720521386	-1.6517063724510055	-0.095377	-7.307762779564957	-8.082884832014189	59.817	-0.5667141720521386	-1.6517063724510055	0.100623	-7.307762779564957	-8.082884832014189	59.817	-0.07545219105485813	-0.80086400426477	-0.5940739125210092	-0.018998248338965636	-0.4913751596883162	0.8707407874915087	1.7511	5.2021	0.0	0.0	0.0
2021-10-01T23:38:55.000000	-0.35602	-1.703	-0.12838	-8.3641	-11.953	59.868	-0.5620061923397595	-1.646544345036527	-0.12838	-9.765677854904666	-10.83807703627468	59.868	-0.5620061923397595	-1.646544345036527	0.06762000000000001	-9.765677854904666	-10.83807703627468	59.868	-0.07545219105485813	-0.80086400426477	-0.5940739125210092	-0.018998248338965636	-0.4913751596883162	0.8707407874915087	1.7511	5.2021	0.0	0.0	0.0
2021-10-01T23:38:55.000000	-0.35093	-1.6957	-0.16093	-10.386	-14.913	59.927	-0.5560600763281139	-1.6399230306371002	-0.16093	-12.135031712803608	-13.528029062995493	59.927	-0.5560600763281139	-1.6399230306371002	0.03507000000000002	-12.135031712803608	-13.528029062995493	59.927	-0.07545219105485813	-0.80086400426477	-0.5940739125210092	-0.018998248338965636	-0.4913751596883162	0.8707407874915087	1.7511	5.2021	0.0	0.0	0.0
2021-10-01T23:38:55.000000	-0.34486	-1.6869	-0.19296	-12.319	-17.798	59.99	-0.5489575495693585	-1.6319330986197949	-0.19296	-14.406965688261225	-16.154439162572736	59.99	-0.5489575495693585	-1.6319330986197949	0.003040000000000015	-14.406965688261225	-16.154439162572736	59.99	-0.07545219105485813	-0.80086400426477	-0.5940739125210092	-0.018998248338965636	-0.4913751596883162	0.8707407874915087	1.7511	5.2021	0.0	0.0	0.0
2021-10-01T23:38:55.000000	-0.33792	-1.6769	-0.22441	-14.159	-20.612	60.052	-0.5408445422410509	-1.622858810102736	-0.22441	-16.577900796318865	-18.721779567856533	60.052	-0.5408445422410509	-1.622858810102736	-0.02840999999999999	-16.577900796318865	-18.721779567856533	60.052	-0.07545219105485813	-0.80086400426477	-0.5940739125210092	-0.018998248338965636	-0.4913751596883162	0.8707407874915087	1.7511	5.2021	0.0	0.0	0.0
2021-10-01T23:38:55.000000	-0.3302	-1.6656	-0.25526	-15.907	-23.368	60.105	-0.5317981231572937	-1.612589890891785	-0.25526	-18.65042239396501	-21.24282979093624	60.105	-0.5317981231572937	-1.612589890891785	-0.05925999999999998	-18.65042239396501	-21.24282979093624	60.105	-0.07545219105485813	-0.80086400426477	-0.5940739125210092	-0.018998248338965636	-0.4913751596883162	0.8707407874915087	1.7511	5.2021	0.0	0.0	0.0
2021-10-01T23:38:55.000000	-0.32178	-1.6531	-0.28549	-17.566	-26.078	60.145	-0.5219099425181345	-1.60121578505232	-0.28549	-20.62897823759721	-23.729131818773745	60.145	-0.5219099425181345	-1.60121578505232	-0.08949000000000001	-20.62897823759721	-23.729131818773745	60.145	-0.07545219105485813	-0.80086400426477	-0.5940739125210092	-0.018998248338965636	-0.4913751596883162	0.8707407874915087	1.7511	5.2021	0.0	0.0	0.0
2021-10-01T23:38:55.000000	-0.31276	-1.6397	-0.31508	-19.139	-28.761	60.164	-0.5113160058532399	-1.5890219790041575	-0.31508	-22.518873794797287	-26.19917489185474	60.164	-0.5113160058532399	-1.5890219790041575	-0.11908000000000002	-22.518873794797287	-26.19917489185474	60.164	-0.07545219105485813	-0.80086400426477	-0.5940739125210092	-0.018998248338965636	-0.4913751596883162	0.8707407874915087	1.7511	5.2021	0.0	0.0	0.0
2021-10-01T23:38:55.000000	-0.30319	-1.6252	-0.34402	-20.633	-31.433	60.157	-0.5000414303682295	-1.575803853281015	-0.34402	-24.329016801795994	-28.667980735620848	60.157	-0.5000414303682295	-1.575803853281015	-0.14801999999999998	-24.329016801795994	-28.667980735620848	60.157	-0.07545219105485813	-0.80086400426477	-0.5940739125210092	-0.018998248338965636	-0.4913751596883162	0.8707407874915087	1.7511	5.2021	0.0	0.0	0.0
2021-10-01T23:38:55.000000	-0.29314	-1.6098	-0.37231	-22.054	-34.11	60.114	-0.48818019463217777	-1.5617513237288736	-0.37231	-26.06732253003496	-31.150693605682864	60.114	-0.48818019463217777	-1.5617513237288736	-0.17630999999999997	-26.06732253003496	-31.150693605682864	60.114	-0.07545219105485813	-0.80086400426477	-0.5940739125210092	-0.018998248338965636	-0.4913751596883162	0.8707407874915087	1.7511	5.2021	0.0	0.0	0.0
2021-10-01T23:38:55.000000	-0.28269	-1.5935	-0.39995	-23.405	-36.807	60.03	-0.47581169582821436	-1.5468545879341982	-0.39995	-27.738606326419283	-33.66183288337003	60.03	-0.47581169582821436	-1.5468545879341982	-0.20395000000000002	-27.738606326419283	-33.66183288337003	60.03	-0.07545219105485813	-0.80086400426477	-0.5940739125210092	-0.018998248338965636	-0.4913751596883162	0.8707407874915087	1.7511	5.2021	0.0	0.0	0.0
2021-10-01T23:38:55.000000	-0.27187	-1.5763	-0.42692	-24.692	-39.539	59.898	-0.462965707900013	-1.531109969991914	-0.42692	-29.350660932221402	-36.21555035950403	59.898	-0.462965707900013	-1.531109969991914	-0.23092000000000001	-29.350660932221402	-36.21555035950403	59.898	-0.07545219105485813	-0.80086400426477	-0.5940739125210092	-0.018998248338965636	-0.4913751596883162	0.8707407874915087	1.7511	5.2021	0.0	0.0	0.0
2021-10-01T23:38:55.000000	-0.26074	-1.5583	-0.45321	-25.919	-42.32	59.708	-0.4497140317518389	-1.5146093645707812	-0.45321	-30.909171628966348	-38.82525042045578	59.708	-0.4497140317518389	-1.5146093645707812	-0.25721	-30.909171628966348	-38.82525042045578	59.708	-0.07545219105485813	-0.80086400426477	-0.5940739125210092	-0.018998248338965636	-0.4913751596883162	0.8707407874915087	1.7511	5.2021	0.0	0.0	0.0
2021-10-01T23:38:55.000000	-0.24935	-1.5395	-0.47883	-27.09	-45.16	59.453	-0.43610629062314793	-1.4973466451623414	-0.47883	-32.41933357750243	-41.50036759343974	59.453	-0.43610629062314793	-1.4973466451623414	-0.28282999999999997	-32.41933357750243	-41.50036759343974	59.453	-0.07545219105485813	-0.80086400426477	-0.5940739125210092	-0.018998248338965636	-0.4913751596883162	0.8707407874915087	1.7511	5.2021	0.0	0.0	0.0
2021-10-01T23:38:55.000000	-0.23773	-1.5199	-0.50374	-28.205	-48.071	59.125	-0.42217225845761375	-1.4793181358615182	-0.50374	-33.88261713985982	-44.25281145592534	59.125	-0.42217225845761375	-1.4793181358615182	-0.30773999999999996	-33.88261713985982	-44.25281145592534	59.125	-0.07545219105485813	-0.80086400426477	-0.5940739125210092	-0.018998248338965636	-0.4913751596883162	0.8707407874915087	1.7511	5.2021	0.0	0.0	0.0
2021-10-01T23:38:55.000000	-0.22593	-1.4996	-0.52794	-29.266	-51.063	58.714	-0.40797381151161044	-1.4606169566387655	-0.52794	-35.30223254730859	-47.0922615954654	58.714	-0.40797381151161044	-1.4606169566387655	-0.33193999999999996	-35.30223254730859	-47.0922615954654	58.714	-0.07545219105485813	-0.80086400426477	-0.5940739125210092	-0.018998248338965636	-0.4913751596883162	0.8707407874915087	1.7511	5.2021	0.0	0.0	0.0
2021-10-01T23:38:55.000000	-0.21398	-1.4785	-0.5514	-30.275	-54.147	58.21	-0.39352847071189334	-1.4411401851100947	-0.5514	-36.681512561287995	-50.02939006440185	58.21	-0.39352847071189334	-1.4411401851100947	-0.3554	-36.681512561287995	-50.02939006440185	58.21	-0.07545219105485813	-0.80086400426477	-0.5940739125210092	-0.018998248338965636	-0.4913751596883162	0.8707407874915087	1.7511	5.2021	0.0	0.0	0.0
2021-10-01T23:38:55.000000	-0.20192	-1.4566	-0.57412	-31.229	-57.331	57.604	-0.3788759346500272	-1.4208829200687394	-0.57412	-38.018460028784126	-53.072504171555195	57.604	-0.3788759346500272	-1.4208829200687394	-0.37811999999999996	-38.018460028784126	-53.072504171555195	57.604	-0.07545219105485813	-0.80086400426477	-0.5940739125210092	-0.018998248338965636	-0.4913751596883162	0.8707407874915087	1.7511	5.2021	0.0	0.0	0.0
2021-10-01T23:38:55.000000	-0.18978	-1.434	-0.59606	-32.129	-60.625	56.883	-0.364058230286604	-1.399940732088536	-0.59606	-39.31529271627792	-56.23140603464743	56.883	-0.364058230286604	-1.399940732088536	-0.40006	-39.31529271627792	-56.23140603464743	56.883	-0.07545219105485813	-0.80086400426477	-0.5940739125210092	-0.018998248338965636	-0.4913751596883162	0.8707407874915087	1.7511	5.2021	0.0	0.0	0.0
2021-10-01T23:38:55.000000	-0.1776	-1.4107	-0.61719	-32.971	-64.04	56.037	-0.34911505621318817	-1.3783087199627166	-0.61719	-40.569388596473935	-59.517502887035604	56.037	-0.34911505621318817	-1.3783087199627166	-0.42119	-40.569388596473935	-59.517502887035604	56.037	-0.07545219105485813	-0.80086400426477	-0.5940739125210092	-0.018998248338965636	-0.4913751596883162	0.8707407874915087	1.7511	5.2021	0.0	0.0	0.0
2021-10-01T23:38:55.000000	-0.16541	-1.3867	-0.63749	-33.755	-67.586	55.051	-0.3340761863734535	-1.3559832077862062	-0.63749	-41.78197297106397	-62.940719376610865	55.051	-0.3340761863734535	-1.3559832077862062	-0.44149	-41.78197297106397	-62.940719376610865	55.051	-0.07545219105485813	-0.80086400426477	-0.5940739125210092	-0.018998248338965636	-0.4913751596883162	0.8707407874915087	1.7511	5.2021	0.0	0.0	0.0
2021-10-01T23:38:55.000000	-0.15324	-1.3619	-0.65693	-34.475	-71.276	53.914	-0.3189591416941551	-1.3328612731750173	-0.65693	-42.948683943512705	-66.5146927266469	53.914	-0.3189591416941551	-1.3328612731750173	-0.46093	-42.948683943512705	-66.5146927266469	53.914	-0.07545219105485813	-0.80086400426477	-0.5940739125210092	-0.018998248338965636	-0.4913751596883162	0.8707407874915087	1.7511	5.2021	0.0	0.0	0.0
2021-10-01T23:38:55.000000	-0.14112	-1.3364	-0.67547	-35.128	-75.122	52.608	-0.303805949135885	-1.309038486702986	-0.67547	-44.068014481482955	-70.25170010512065	52.608	-0.303805949135885	-1.309038486702986	-0.47947	-44.068014481482955	-70.25170010512065	52.608	-0.07545219105485813	-0.80086400426477	-0.5940739125210092	-0.018998248338965636	-0.4913751596883162	0.8707407874915087	1.7511	5.2021	0.0	0.0	0.0
2021-10-01T23:38:55.000000	-0.1291	-1.3103	-0.69308	-35.71	-79.14	51.118	-0.28867848495501713	-1.2846079683405656	-0.69308	-45.137955208525185	-74.16811106933473	51.118	-0.28867848495501713	-1.2846079683405656	-0.49708	-45.137955208525185	-74.16811106933473	51.118	-0.07545219105485813	-0.80086400426477	-0.5940739125210092	-0.018998248338965636	-0.4913751596883162	0.8707407874915087	1.7511	5.2021	0.0	0.0	0.0
2021-10-01T23:38:55.000000	-0.11721	-1.2834	-0.7097	-36.215	-83.346	49.425	-0.2735820170613888	-1.2593675492248568	-0.7097	-46.15451181861159	-78.28054023693018	49.425	-0.2735820170613888	-1.2593675492248568	-0.5137	-46.15451181861159	-78.28054023693018	49.425	-0.07545219105485813	-0.80086400426477	-0.5940739125210092	-0.018998248338965636	-0.4913751596883162	0.8707407874915087	1.7511	5.2021	0.0	0.0	0.0
2021-10-01T23:38:55.000000	-0.10549	-1.2559	-0.72531	-36.638	-87.76	47.508	-0.25858075008040105	-1.2335108211069157	-0.72531	-47.11517259118023	-82.60944955453522	47.508	-0.25858075008040105	-1.2335108211069157	-0.52931	-47.11517259118023	-82.60944955453522	47.508	-0.07545219105485813	-0.80086400426477	-0.5940739125210092	-0.018998248338965636	-0.4913751596883162	0.8707407874915087	1.7511	5.2021	0.0	0.0	0.0
2021-10-01T23:38:55.000000	-0.093962	-1.2277	-0.73985	-36.973	-92.403	45.346	-0.2436842652204964	-1.2069358418441083	-0.73985	-48.01655587104923	-87.17641596373647	45.346	-0.2436842652204964	-1.2069358418441083	-0.54385	-48.01655587104923	-87.17641596373647	45.346	-0.07545219105485813	-0.80086400426477	-0.5940739125210092	-0.018998248338965636	-0.4913751596883162	0.8707407874915087	1.7511	5.2021	0.0	0.0	0.0
2021-10-01T23:38:55.000000	-0.086411	-1.2086	-0.74893	-37.143	-95.639	43.755	-0.23384983736647674	-1.188904989679441	-0.74893	-48.58178251267391	-90.36720189256305	43.755	-0.23384983736647674	-1.188904989679441	-0.5529299999999999	-48.58178251267391	-90.36720189256305	43.755	-0.07545219105485813	-0.80086400426477	-0.5940739125210092	-0.018998248338965636	-0.4913751596883162	0.8707407874915087	1.7511	5.2021	0.0	0.0	0.0
2021-10-01T23:38:55.000000	-0.081443	-1.1956	-0.7547	-37.232	-97.862	42.623	-0.22732638009476352	-1.1766116773013988	-0.7547	-48.94249644499813	-92.56254593371631	42.623	-0.22732638009476352	-1.1766116773013988	-0.5587	-48.94249644499813	-92.56254593371631	42.623	-0.07545219105485813	-0.80086400426477	-0.5940739125210092	-0.018998248338965636	-0.4913751596883162	0.8707407874915087	1.7511	5.2021	0.0	0.0	0.0
2021-10-01T23:38:55.000000	-0.078163	-1.1869	-0.75842	-37.28	-99.376	41.836	-0.22300508311456707	-1.168379132590986	-0.75842	-49.17564543101811	-94.05925617632104	41.836	-0.22300508311456707	-1.168379132590986	-0.5624199999999999	-49.17564543101811	-94.05925617632104	41.836	-0.07545219105485813	-0.80086400426477	-0.5940739125210092	-0.018998248338965636	-0.4913751596883162	0.8707407874915087	1.7511	5.2021	0.0	0.0	1.0
2021-10-01T23:38:55.000000	-0.06729	-1.1572	-0.7702	-37.373	-104.68	38.969	-0.20857486743776127	-1.1402351988836865	-0.7702	-49.91784467375005	-99.31189411207181	38.969	-0.20857486743776127	-1.1402351988836865	-0.5742	-49.91784467375005	-99.31189411207181	38.969	-0.07545219105485813	-0.80086400426477	-0.5940739125210092	-0.018998248338965636	-0.4913751596883162	0.8707407874915087	1.7511	5.2021	0.0	0.0	0.0
2021-10-01T23:38:55.000000	-0.056759	-1.127	-0.78074	-37.352	-110.32	35.753	-0.19442280963424277	-1.1115531274639674	-0.78074	-50.58807306736779	-104.9119686562532	35.753	-0.19442280963424277	-1.1115531274639674	-0.58474	-50.58807306736779	-104.9119686562532	35.753	-0.07545219105485813	-0.80086400426477	-0.5940739125210092	-0.018998248338965636	-0.4913751596883162	0.8707407874915087	1.7511	5.2021	0.0	0.0	0.0
2021-10-01T23:38:55.000000	-0.04661	-1.0961	-0.78999	-37.209	-116.33	32.147	-0.18056410226173986	-1.0821295241672375	-0.78999	-51.18255691931059	-110.89420385304874	32.147	-0.18056410226173986	-1.0821295241672375	-0.59399	-51.18255691931059	-110.89420385304874	32.147	-0.07545219105485813	-0.80086400426477	-0.5940739125210092	-0.018998248338965636	-0.4913751596883162	0.8707407874915087	1.7511	5.2021	0.0	0.0	0.0
2021-10-01T23:38:55.000000	-0.036886	-1.0648	-0.7979	-36.935	-122.76	28.106	-0.16707818035693928	-1.0522568596329576	-0.7979	-51.6984905549355	-117.30932571343698	28.106	-0.16707818035693928	-1.0522568596329576	-0.6019000000000001	-51.6984905549355	-117.30932571343698	28.106	-0.07545219105485813	-0.80086400426477	-0.5940739125210092	-0.018998248338965636	-0.4913751596883162	0.8707407874915087	1.7511	5.2021	0.0	0.0	0.0
2021-10-01T23:38:55.000000	-0.027627	-1.033	-0.80443	-36.519	-129.66	23.575	-0.1539924894944876	-1.0218309861754484	-0.80443	-52.13108337002135	-124.20830530873481	23.575	-0.1539924894944876	-1.0218309861754484	-0.60843	-52.13108337002135	-124.20830530873481	23.575	-0.07545219105485813	-0.80086400426477	-0.5940739125210092	-0.018998248338965636	-0.4913751596883162	0.8707407874915087	1.7511	5.2021	0.0	0.0	0.0
2021-10-01T23:38:55.000000	-0.018873	-1.0008	-0.80952	-35.953	-137.09	18.491	-0.14135898128286778	-0.990946249066855	-0.80952	-52.479747456406145	-131.65167076764288	18.491	-0.14135898128286778	-0.990946249066855	-0.6135200000000001	-52.479747456406145	-131.65167076764288	18.491	-0.07545219105485813	-0.80086400426477	-0.5940739125210092	-0.018998248338965636	-0.4913751596883162	0.8707407874915087	1.7511	5.2021	0.0	0.0	0.0
2021-10-01T23:38:55.000000	-0.010659	-0.9683	-0.81315	-35.225	-145.13	12.781	-0.12922464500661726	-0.9596976062301676	-0.81315	-52.74237565015504	-139.72028963532077	12.781	-0.12922464500661726	-0.9596976062301676	-0.6171500000000001	-52.74237565015504	-139.72028963532077	12.781	-0.07545219105485813	-0.80086400426477	-0.5940739125210092	-0.018998248338965636	-0.4913751596883162	0.8707407874915087	1.7511	5.2021	0.0	0.0	0.0
2021-10-01T23:38:55.000000	-0.0030197	-0.9355	-0.81527	-34.324	-153.85	6.3608	-0.11762391919391837	-0.928080805868515	-0.81527	-52.916627950430524	-148.4849822788679	6.3608	-0.11762391919391837	-0.928080805868515	-0.61927	-52.916627950430524	-148.4849822788679	6.3608	-0.07545219105485813	-0.80086400426477	-0.5940739125210092	-0.018998248338965636	-0.4913751596883162	0.8707407874915087	1.7511	5.2021	0.0	0.0	0.0
2021-10-01T23:38:55.000000	0.0040184	-0.9025	-0.81586	-33.237	-163.34	-0.87086	-0.1065953571786011	-0.8961918474113265	-0.81586	-53.00063003020048	-158.03666342150422	-0.87086	-0.1065953571786011	-0.8961918474113265	-0.6198600000000001	-53.00063003020048	-158.03666342150422	-0.87086	-0.07545219105485813	-0.80086400426477	-0.5940739125210092	-0.018998248338965636	-0.4913751596883162	0.8707407874915087	1.7511	5.2021	0.0	0.0	0.0
2021-10-01T23:38:55.000000	0.010433	-0.86938	-0.81491	-31.952	-173.73	-9.0309	-0.09617089333899731	-0.8641073956189584	-0.81491	-52.9984012339892	-168.50582384784533	-9.0309	-0.09617089333899731	-0.8641073956189584	-0.6189100000000001	-52.9984012339892	-168.50582384784533	-9.0309	-0.07545219105485813	-0.80086400426477	-0.5940739125210092	-0.018998248338965636	-0.4913751596883162	0.8707407874915087	1.7511	5.2021	0.0	0.0	0.0
2021-10-01T23:38:55.000000	0.016208	-0.83622	-0.81242	-30.454	-185.12	-18.258	-0.08637630877174644	-0.8319048749388165	-0.81242	-52.90730760687816	-179.9935479893409	-18.258	-0.08637630877174644	-0.8319048749388165	-0.61642	-52.90730760687816	-179.9935479893409	-18.258	-0.07545219105485813	-0.80086400426477	-0.5940739125210092	-0.018998248338965636	-0.4913751596883162	0.8707407874915087	1.7511	5.2021	0.0	0.0	0.0
2021-10-01T23:38:55.000000	0.021337	-0.80311	-0.80838	-28.729	-197.67	-28.715	-0.07722898296672528	-0.7996728230088386	-0.80838	-52.7330594688889	-192.66034563461838	-28.715	-0.07722898296672528	-0.7996728230088386	-0.6123799999999999	-52.7330594688889	-192.66034563461838	-28.715	-0.07545219105485813	-0.80086400426477	-0.5940739125210092	-0.018998248338965636	-0.4913751596883162	0.8707407874915087	1.7511	5.2021	0.0	0.0	0.0
2021-10-01T23:38:55.000000	0.025819	-0.77013	-0.80282	-26.759	-211.54	-40.596	-0.06873971080225752	-0.7674905144819849	-0.80282	-52.47739728088647	-206.66721669298207	-40.596	-0.06873971080225752	-0.7674905144819849	-0.6068199999999999	-52.47739728088647	-206.66721669298207	-40.596	-0.07545219105485813	-0.80086400426477	-0.5940739125210092	-0.018998248338965636	-0.4913751596883162	0.8707407874915087	1.7511	5.2021	0.0	0.0	0.0
2021-10-01T23:38:55.000000	0.029663	-0.73736	-0.79577	-24.524	-226.92	-54.133	-0.06090936250877575	-0.7354384493129078	-0.79577	-52.143752479233186	-222.20518007774808	-54.133	-0.06090936250877575	-0.7354384493129078	-0.5997699999999999	-52.143752479233186	-222.20518007774808	-54.133	-0.07545219105485813	-0.80086400426477	-0.5940739125210092	-0.018998248338965636	-0.4913751596883162	0.8707407874915087	1.7511	5.2021	0.0	0.0	0.0
2021-10-01T23:38:55.000000	0.032883	-0.70486	-0.78726	-22.003	-244.03	-69.602	-0.05373139538938321	-0.7035778908113228	-0.78726	-51.738239940577714	-239.49515117607538	-69.602	-0.05373139538938321	-0.7035778908113228	-0.5912599999999999	-51.738239940577714	-239.49515117607538	-69.602	-0.07545219105485813	-0.80086400426477	-0.5940739125210092	-0.018998248338965636	-0.4913751596883162	0.8707407874915087	1.7511	5.2021	0.0	0.0	0.0
2021-10-01T23:38:55.000000	0.035502	-0.67271	-0.77734	-19.167	-263.15	-87.338	-0.047192785167464765	-0.6719910543542508	-0.77734	-51.26638663340668	-258.8185735038234	-87.338	-0.047192785167464765	-0.6719910543542508	-0.58134	-51.26638663340668	-258.8185735038234	-87.338	-0.07545219105485813	-0.80086400426477	-0.5940739125210092	-0.018998248338965636	-0.4913751596883162	0.8707407874915087	1.7511	5.2021	0.0	0.0	0.0
2021-10-01T23:38:55.000000	0.037548	-0.64097	-0.76606	-15.988	-284.58	-107.74	-0.04127309463907608	-0.6407409186737756	-0.76606	-50.737162594379555	-280.47661734246486	-107.74	-0.04127309463907608	-0.6407409186737756	-0.57006	-50.737162594379555	-280.47661734246486	-107.74	-0.07545219105485813	-0.80086400426477	-0.5940739125210092	-0.018998248338965636	-0.4913751596883162	0.8707407874915087	1.7511	5.2021	0.0	0.0	0.0
