# Supplementary material for: Direct evidence of substorm-related impulsive injections of electrons at Mercury
Source: Nat Commun. 2023 Jul 18;14:4019. doi: 10.1038/s41467-023-39565-4 (PMC10354196; doi:10.1038/s41467-023-39565-4)
Supplement: Supplementary file 3 — SourceDatafile [file 41467_2023_39565_MOESM3_ESM.zip › SourceDataFile/FieldLinetracing/Final_KT17tracing_001421.txt]

2021-10-01T23:38:41.000000	0.018549	-0.47785	0.67141	10.005	483.35	-299.92	-0.04014181197049187	-0.476522111588461	0.67141	69.15456748948638	478.4819414777763	-299.92	-0.04014181197049187	-0.476522111588461	0.86741	69.15456748948638	478.4819414777763	-299.92	-0.11198919719776945	-0.806685334236313	-0.5802733762969375	-0.0427484367276264	-0.49995659910204443	0.8649947804302993	1.7672	5.0674	0.0	0.0	0.0
2021-10-01T23:38:41.000000	0.017785	-0.50682	0.6887	14.082	437.79	-251.04	-0.0444497540705951	-0.5051802034799697	0.6887	67.61837192676853	432.76569018577845	-251.04	-0.0444497540705951	-0.5051802034799697	0.8847	67.61837192676853	432.76569018577845	-251.04	-0.11198919719776945	-0.806685334236313	-0.5802733762969375	-0.0427484367276264	-0.49995659910204443	0.8649947804302993	1.7672	5.0674	0.0	0.0	0.0
2021-10-01T23:38:41.000000	0.016654	-0.53638	0.70496	17.71	398.11	-209.72	-0.04919422354812249	-0.5343788810249683	0.70496	66.3570370685295	392.9401478997607	-209.72	-0.04919422354812249	-0.5343788810249683	0.90096	66.3570370685295	392.9401478997607	-209.72	-0.11198919719776945	-0.806685334236313	-0.5802733762969375	-0.0427484367276264	-0.49995659910204443	0.8649947804302993	1.7672	5.0674	0.0	0.0	0.0
2021-10-01T23:38:41.000000	0.015117	-0.56649	0.72012	20.947	363.38	-174.59	-0.0544090253230824	-0.5640736669552942	0.72012	65.31417281519842	358.07521561603005	-174.59	-0.0544090253230824	-0.5640736669552942	0.91612	65.31417281519842	358.07521561603005	-174.59	-0.11198919719776945	-0.806685334236313	-0.5802733762969375	-0.0427484367276264	-0.49995659910204443	0.8649947804302993	1.7672	5.0674	0.0	0.0	0.0
2021-10-01T23:38:41.000000	0.013139	-0.59713	0.73413	23.838	332.84	-144.58	-0.0601264450597103	-0.5942404234192434	0.73413	64.44131715370695	327.41110623724313	-144.58	-0.0601264450597103	-0.5942404234192434	0.9301299999999999	64.44131715370695	327.41110623724313	-144.58	-0.11198919719776945	-0.806685334236313	-0.5802733762969375	-0.0427484367276264	-0.49995659910204443	0.8649947804302993	1.7672	5.0674	0.0	0.0	0.0
2021-10-01T23:38:41.000000	0.010681	-0.62825	0.74694	26.421	305.88	-118.82	-0.06637906237632267	-0.6248247485007618	0.74694	63.701440342840286	300.3377600956089	-118.82	-0.06637906237632267	-0.6248247485007618	0.9429400000000001	63.701440342840286	300.3377600956089	-118.82	-0.11198919719776945	-0.806685334236313	-0.5802733762969375	-0.0427484367276264	-0.49995659910204443	0.8649947804302993	1.7672	5.0674	0.0	0.0	0.0
2021-10-01T23:38:41.000000	0.0077106	-0.65983	0.75848	28.725	281.97	-96.619	-0.07319658252870336	-0.6558028229265858	0.75848	63.05838287181613	276.3256174779882	-96.619	-0.07319658252870336	-0.6558028229265858	0.95448	63.05838287181613	276.3256174779882	-96.619	-0.11198919719776945	-0.806685334236313	-0.5802733762969375	-0.0427484367276264	-0.49995659910204443	0.8649947804302993	1.7672	5.0674	0.0	0.0	0.0
2021-10-01T23:38:41.000000	0.0041964	-0.6918	0.7687	30.777	260.7	-77.401	-0.08060159179938786	-0.6871013267141642	0.7687	62.48870392057586	254.96445950627435	-77.401	-0.08060159179938786	-0.6871013267141642	0.9647000000000001	62.48870392057586	254.96445950627435	-77.401	-0.11198919719776945	-0.806685334236313	-0.5802733762969375	-0.0427484367276264	-0.49995659910204443	0.8649947804302993	1.7672	5.0674	0.0	0.0	0.0
2021-10-01T23:38:41.000000	0.00011189	-0.7241	0.77755	32.595	241.69	-60.708	-0.08861304861978478	-0.7186574637013656	0.77755	61.96370639103428	235.87494401755708	-60.708	-0.08861304861978478	-0.7186574637013656	0.9735499999999999	61.96370639103428	235.87494401755708	-60.708	-0.11198919719776945	-0.806685334236313	-0.5802733762969375	-0.0427484367276264	-0.49995659910204443	0.8649947804302993	1.7672	5.0674	0.0	0.0	0.0
2021-10-01T23:38:41.000000	-0.0045641	-0.75669	0.78499	34.197	224.65	-46.16	-0.09724706226271246	-0.7504289413329432	0.78499	61.4657209003326	218.7670506799468	-46.16	-0.09724706226271246	-0.7504289413329432	0.98099	61.4657209003326	218.7670506799468	-46.16	-0.11198919719776945	-0.806685334236313	-0.5802733762969375	-0.0427484367276264	-0.49995659910204443	0.8649947804302993	1.7672	5.0674	0.0	0.0	0.0
2021-10-01T23:38:41.000000	-0.0098468	-0.78948	0.79098	35.597	209.31	-33.443	-0.10650772025168274	-0.7823245716434	0.79098	60.9755588098392	203.3710985780129	-33.443	-0.10650772025168274	-0.7823245716434	0.98698	60.9755588098392	203.3710985780129	-33.443	-0.11198919719776945	-0.806685334236313	-0.5802733762969375	-0.0427484367276264	-0.49995659910204443	0.8649947804302993	1.7672	5.0674	0.0	0.0	0.0
2021-10-01T23:38:41.000000	-0.015745	-0.8224	0.79548	36.808	195.46	-22.295	-0.11639516924034922	-0.8142738050573102	0.79548	60.48039082628429	189.4770772138411	-22.295	-0.11639516924034922	-0.8142738050573102	0.9914799999999999	60.48039082628429	189.4770772138411	-22.295	-0.11198919719776945	-0.806685334236313	-0.5802733762969375	-0.0427484367276264	-0.49995659910204443	0.8649947804302993	1.7672	5.0674	0.0	0.0	0.0
2021-10-01T23:38:41.000000	-0.02226	-0.85537	0.79849	37.84	182.91	-12.499	-0.12690089701940313	-0.8461970851023245	0.79849	59.96686086541441	176.89519297580708	-12.499	-0.12690089701940313	-0.8461970851023245	0.9944900000000001	59.96686086541441	176.89519297580708	-12.499	-0.11198919719776945	-0.806685334236313	-0.5802733762969375	-0.0427484367276264	-0.49995659910204443	0.8649947804302993	1.7672	5.0674	0.0	0.0	0.0
2021-10-01T23:38:41.000000	-0.029386	-0.88832	0.79999	38.704	171.5	-3.8711	-0.1380105701812248	-0.8780256499181861	0.79999	59.42628121284065	165.46530366579086	-3.8711	-0.1380105701812248	-0.8780256499181861	0.9959899999999999	59.42628121284065	165.46530366579086	-3.8711	-0.11198919719776945	-0.806685334236313	-0.5802733762969375	-0.0427484367276264	-0.49995659910204443	0.8649947804302993	1.7672	5.0674	0.0	0.0	0.0
2021-10-01T23:38:41.000000	-0.03711	-0.92117	0.79998	39.41	161.09	3.7434	-0.14970148427002117	-0.9096816952139647	0.79998	58.85142229276864	155.047238911624	3.7434	-0.14970148427002117	-0.9096816952139647	0.9959800000000001	58.85142229276864	155.047238911624	3.7434	-0.11198919719776945	-0.806685334236313	-0.5802733762969375	-0.0427484367276264	-0.49995659910204443	0.8649947804302993	1.7672	5.0674	0.0	0.0	0.0
2021-10-01T23:38:41.000000	-0.045415	-0.95385	0.79847	39.965	151.55	10.475	-0.16194819027253432	-0.9410978314672981	0.79847	58.23330243672851	145.51112057953685	10.475	-0.16194819027253432	-0.9410978314672981	0.99447	58.23330243672851	145.51112057953685	10.475	-0.11198919719776945	-0.806685334236313	-0.5802733762969375	-0.0427484367276264	-0.49995659910204443	0.8649947804302993	1.7672	5.0674	0.0	0.0	0.0
2021-10-01T23:38:41.000000	-0.054275	-0.98627	0.79549	40.378	142.78	16.434	-0.17471385638902084	-0.9721879226315643	0.79549	57.568600810904044	136.75659941909487	16.434	-0.17471385638902084	-0.9721879226315643	0.99149	57.568600810904044	136.75659941909487	16.434	-0.11198919719776945	-0.806685334236313	-0.5802733762969375	-0.0427484367276264	-0.49995659910204443	0.8649947804302993	1.7672	5.0674	0.0	0.0	0.0
2021-10-01T23:38:41.000000	-0.063662	-1.0184	0.79105	40.658	134.69	21.715	-0.18796701770030994	-1.0029256256078272	0.79105	56.85522188317091	128.69325082775475	21.715	-0.18796701770030994	-1.0029256256078272	0.98705	56.85522188317091	128.69325082775475	21.715	-0.11198919719776945	-0.806685334236313	-0.5802733762969375	-0.0427484367276264	-0.49995659910204443	0.8649947804302993	1.7672	5.0674	0.0	0.0	0.0
2021-10-01T23:38:41.000000	-0.073542	-1.0501	0.7852	40.812	127.2	26.399	-0.20165677617988598	-1.0331761613513617	0.7852	56.09031049351833	121.24081991120279	26.399	-0.20165677617988598	-1.0331761613513617	0.9812000000000001	56.09031049351833	121.24081991120279	26.399	-0.11198919719776945	-0.806685334236313	-0.5802733762969375	-0.0427484367276264	-0.49995659910204443	0.8649947804302993	1.7672	5.0674	0.0	0.0	0.0
2021-10-01T23:38:41.000000	-0.08388	-1.0814	0.77798	40.848	120.25	30.554	-0.2157520714652053	-1.0629735923617634	0.77798	55.27445455010831	114.33877854073835	30.554	-0.2157520714652053	-1.0629735923617634	0.9739800000000001	55.27445455010831	114.33877854073835	30.554	-0.11198919719776945	-0.806685334236313	-0.5802733762969375	-0.0427484367276264	-0.49995659910204443	0.8649947804302993	1.7672	5.0674	0.0	0.0	0.0
2021-10-01T23:38:41.000000	-0.094638	-1.1122	0.76943	40.774	113.77	34.241	-0.2302029368773632	-1.0922233283065494	0.76943	54.40701665941102	107.9166739397697	34.241	-0.2302029368773632	-1.0922233283065494	0.96543	54.40701665941102	107.9166739397697	34.241	-0.11198919719776945	-0.806685334236313	-0.5802733762969375	-0.0427484367276264	-0.49995659910204443	0.8649947804302993	1.7672	5.0674	0.0	0.0	0.0
2021-10-01T23:38:41.000000	-0.10578	-1.1425	0.7596	40.595	107.72	37.51	-0.24497364368395136	-1.1209297802718101	0.7596	53.48805793860475	101.9341948658862	37.51	-0.24497364368395136	-1.1209297802718101	0.9556	53.48805793860475	101.9341948658862	37.51	-0.11198919719776945	-0.806685334236313	-0.5802733762969375	-0.0427484367276264	-0.49995659910204443	0.8649947804302993	1.7672	5.0674	0.0	0.0	0.0
2021-10-01T23:38:41.000000	-0.11726	-1.1723	0.74853	40.32	102.04	40.406	-0.2600185385046703	-1.1490985846453277	0.74853	52.51915876064062	96.33069066021807	40.406	-0.2600185385046703	-1.1490985846453277	0.9445300000000001	52.51915876064062	96.33069066021807	40.406	-0.11198919719776945	-0.806685334236313	-0.5802733762969375	-0.0427484367276264	-0.49995659910204443	0.8649947804302993	1.7672	5.0674	0.0	0.0	0.0
2021-10-01T23:38:41.000000	-0.12904	-1.2014	0.73629	39.955	96.696	42.967	-0.2752754016436971	-1.1765359046157076	0.73629	51.502107888501136	91.07168233892018	42.967	-0.2752754016436971	-1.1765359046157076	0.9322900000000001	51.502107888501136	91.07168233892018	42.967	-0.11198919719776945	-0.806685334236313	-0.5802733762969375	-0.0427484367276264	-0.49995659910204443	0.8649947804302993	1.7672	5.0674	0.0	0.0	0.0
2021-10-01T23:38:41.000000	-0.14109	-1.23	0.72291	39.506	91.658	45.227	-0.2907389651911947	-1.2034439090458486	0.72291	50.43918420584554	86.12666077730391	45.227	-0.2907389651911947	-1.2034439090458486	0.9189100000000001	50.43918420584554	86.12666077730391	45.227	-0.11198919719776945	-0.806685334236313	-0.5802733762969375	-0.0427484367276264	-0.49995659910204443	0.8649947804302993	1.7672	5.0674	0.0	0.0	0.0
2021-10-01T23:38:41.000000	-0.15336	-1.2579	0.70844	38.978	86.894	47.214	-0.30633509987387064	-1.229630231486387	0.70844	49.33142907120559	81.46325445127155	47.214	-0.30633509987387064	-1.229630231486387	0.9044399999999999	49.33142907120559	81.46325445127155	47.214	-0.11198919719776945	-0.806685334236313	-0.5802733762969375	-0.0427484367276264	-0.49995659910204443	0.8649947804302993	1.7672	5.0674	0.0	0.0	0.0
2021-10-01T23:38:41.000000	-0.16583	-1.2852	0.69294	38.378	82.379	48.957	-0.32205620941286073	-1.2551965690196174	0.69294	48.18272648387553	77.05579402991083	48.957	-0.32205620941286073	-1.2551965690196174	0.8889400000000001	48.18272648387553	77.05579402991083	48.957	-0.11198919719776945	-0.806685334236313	-0.5802733762969375	-0.0427484367276264	-0.49995659910204443	0.8649947804302993	1.7672	5.0674	0.0	0.0	0.0
2021-10-01T23:38:41.000000	-0.17845	-1.3118	0.67645	37.711	78.088	50.476	-0.33784041755179095	-1.2800498016750876	0.67645	46.9949755135714	72.87885524264786	50.476	-0.33784041755179095	-1.2800498016750876	0.87245	46.9949755135714	72.87885524264786	50.476	-0.11198919719776945	-0.806685334236313	-0.5802733762969375	-0.0427484367276264	-0.49995659910204443	0.8649947804302993	1.7672	5.0674	0.0	0.0	0.0
2021-10-01T23:38:41.000000	-0.19119	-1.3377	0.659	36.98	74.003	51.793	-0.35365795034698755	-1.3041936053578729	0.659	45.768948011615294	68.91420613277103	51.793	-0.35365795034698755	-1.3041936053578729	0.855	45.768948011615294	68.91420613277103	51.793	-0.11198919719776945	-0.806685334236313	-0.5802733762969375	-0.0427484367276264	-0.49995659910204443	0.8649947804302993	1.7672	5.0674	0.0	0.0	0.0
2021-10-01T23:38:41.000000	-0.20401	-1.3629	0.64064	36.19	70.105	52.928	-0.3694691092068859	-1.3276328812747409	0.64064	44.5072782287383	65.14237721844113	52.928	-0.3694691092068859	-1.3276328812747409	0.83664	44.5072782287383	65.14237721844113	52.928	-0.11198919719776945	-0.806685334236313	-0.5802733762969375	-0.0427484367276264	-0.49995659910204443	0.8649947804302993	1.7672	5.0674	0.0	0.0	0.0
2021-10-01T23:38:41.000000	-0.21689	-1.3875	0.6214	35.345	66.379	53.896	-0.38526629785262195	-1.3504693265079866	0.6214	43.21209807155918	61.54799140714465	53.896	-0.38526629785262195	-1.3504693265079866	0.8173999999999999	43.21209807155918	61.54799140714465	53.896	-0.11198919719776945	-0.806685334236313	-0.5802733762969375	-0.0427484367276264	-0.49995659910204443	0.8649947804302993	1.7672	5.0674	0.0	0.0	0.0
2021-10-01T23:38:41.000000	-0.22979	-1.4114	0.60133	34.448	62.811	54.713	-0.40099756467571257	-1.3726085957854655	0.60133	41.88466951207674	58.116786601326375	54.713	-0.40099756467571257	-1.3726085957854655	0.7973300000000001	41.88466951207674	58.116786601326375	54.713	-0.11198919719776945	-0.806685334236313	-0.5802733762969375	-0.0427484367276264	-0.49995659910204443	0.8649947804302993	1.7672	5.0674	0.0	0.0	0.0
2021-10-01T23:38:41.000000	-0.24267	-1.4345	0.58044	33.501	59.388	55.394	-0.4166109580676749	-1.3939563438350335	0.58044	40.525384587669826	54.835615698389425	55.394	-0.4166109580676749	-1.3939563438350335	0.77644	40.525384587669826	54.835615698389425	55.394	-0.11198919719776945	-0.806685334236313	-0.5802733762969375	-0.0427484367276264	-0.49995659910204443	0.8649947804302993	1.7672	5.0674	0.0	0.0	0.0
2021-10-01T23:38:41.000000	-0.25552	-1.457	0.55878	32.506	56.099	55.951	-0.4321210594144541	-1.4147122889162056	0.55878	39.13488039605568	51.69331652531511	55.951	-0.4321210594144541	-1.4147122889162056	0.75478	39.13488039605568	51.69331652531511	55.951	-0.11198919719776945	-0.806685334236313	-0.5802733762969375	-0.0427484367276264	-0.49995659910204443	0.8649947804302993	1.7672	5.0674	0.0	0.0	0.0
2021-10-01T23:38:41.000000	-0.26828	-1.4787	0.53635	31.463	52.932	56.397	-0.4474438147948667	-1.4346852898813094	0.53635	37.711686575204105	48.67797950463403	56.397	-0.4474438147948667	-1.4346852898813094	0.7323500000000001	37.711686575204105	48.67797950463403	56.397	-0.11198919719776945	-0.806685334236313	-0.5802733762969375	-0.0427484367276264	-0.49995659910204443	0.8649947804302993	1.7672	5.0674	0.0	0.0	0.0
2021-10-01T23:38:41.000000	-0.28094	-1.4998	0.51319	30.374	49.876	56.743	-0.4625938055948579	-1.4540750649898604	0.51319	36.256440222832325	45.778442463327494	56.743	-0.4625938055948579	-1.4540750649898604	0.70919	36.256440222832325	45.778442463327494	56.743	-0.11198919719776945	-0.806685334236313	-0.5802733762969375	-0.0427484367276264	-0.49995659910204443	0.8649947804302993	1.7672	5.0674	0.0	0.0	0.0
2021-10-01T23:38:41.000000	-0.29345	-1.5201	0.48932	29.238	46.92	57.0	-0.4774969025411353	-1.4726892477924938	0.48932	34.76680104229023	42.98391081888439	57.0	-0.4774969025411353	-1.4726892477924938	0.6853199999999999	34.76680104229023	42.98391081888439	57.0	-0.11198919719776945	-0.806685334236313	-0.5802733762969375	-0.0427484367276264	-0.49995659910204443	0.8649947804302993	1.7672	5.0674	0.0	0.0	0.0
2021-10-01T23:38:41.000000	-0.30578	-1.5397	0.46474	28.053	44.054	57.179	-0.49213558470694374	-1.4906307606731972	0.46474	33.23955880230775	40.2847049837519	57.179	-0.49213558470694374	-1.4906307606731972	0.66074	33.23955880230775	40.2847049837519	57.179	-0.11198919719776945	-0.806685334236313	-0.5802733762969375	-0.0427484367276264	-0.49995659910204443	0.8649947804302993	1.7672	5.0674	0.0	0.0	0.0
2021-10-01T23:38:41.000000	-0.31789	-1.5585	0.43948	26.816	41.265	57.288	-0.5064579004838	-1.5078052583598258	0.43948	31.670143216318156	37.66829050617903	57.288	-0.5064579004838	-1.5078052583598258	0.63548	31.670143216318156	37.66829050617903	57.288	-0.11198919719776945	-0.806685334236313	-0.5802733762969375	-0.0427484367276264	-0.49995659910204443	0.8649947804302993	1.7672	5.0674	0.0	0.0	0.0
2021-10-01T23:38:41.000000	-0.32973	-1.5765	0.41355	25.525	38.541	57.338	-0.5204142266322483	-1.524218867360839	0.41355	30.055098992713024	35.12300286903471	57.338	-0.5204142266322483	-1.524218867360839	0.60955	30.055098992713024	35.12300286903471	57.338	-0.11198919719776945	-0.806685334236313	-0.5802733762969375	-0.0427484367276264	-0.49995659910204443	0.8649947804302993	1.7672	5.0674	0.0	0.0	0.0
2021-10-01T23:38:41.000000	-0.34127	-1.5938	0.38694	24.173	35.867	57.337	-0.5339870422255334	-1.5399745100602238	0.38694	28.38564092543078	32.63481281166645	57.337	-0.5339870422255334	-1.5399745100602238	0.58294	28.38564092543078	32.63481281166645	57.337	-0.11198919719776945	-0.806685334236313	-0.5802733762969375	-0.0427484367276264	-0.49995659910204443	0.8649947804302993	1.7672	5.0674	0.0	0.0	0.0
2021-10-01T23:38:41.000000	-0.35243	-1.6102	0.35966	22.757	33.229	57.293	-0.5470724440466891	-1.5548834959136912	0.35966	26.657076197735528	30.19019341753414	57.293	-0.5470724440466891	-1.5548834959136912	0.55566	26.657076197735528	30.19019341753414	57.293	-0.11198919719776945	-0.806685334236313	-0.5802733762969375	-0.0427484367276264	-0.49995659910204443	0.8649947804302993	1.7672	5.0674	0.0	0.0	0.0
2021-10-01T23:38:41.000000	-0.36318	-1.6258	0.33171	21.269	30.608	57.215	-0.5596529111689602	-1.5690487473052286	0.33171	24.859137018099837	27.77126809699799	57.215	-0.5596529111689602	-1.5690487473052286	0.52771	24.859137018099837	27.77126809699799	57.215	-0.11198919719776945	-0.806685334236313	-0.5802733762969375	-0.0427484367276264	-0.49995659910204443	0.8649947804302993	1.7672	5.0674	0.0	0.0	0.0
2021-10-01T23:38:41.000000	-0.37344	-1.6405	0.3031	19.701	27.988	57.112	-0.571636793392299	-1.5823808201694591	0.3031	22.981923185503845	25.363137654785547	57.112	-0.571636793392299	-1.5823808201694591	0.4991	22.981923185503845	25.363137654785547	57.112	-0.11198919719776945	-0.806685334236313	-0.5802733762969375	-0.0427484367276264	-0.49995659910204443	0.8649947804302993	1.7672	5.0674	0.0	0.0	0.0
2021-10-01T23:38:41.000000	-0.38313	-1.6542	0.27381	18.046	25.347	56.99	-0.5829324405166578	-1.5947902704410046	0.27381	21.01579178270171	22.9448255767205	56.99	-0.5829324405166578	-1.5947902704410046	0.46981	21.01579178270171	22.9448255767205	56.99	-0.11198919719776945	-0.806685334236313	-0.5802733762969375	-0.0427484367276264	-0.49995659910204443	0.8649947804302993	1.7672	5.0674	0.0	0.0	0.0
2021-10-01T23:38:41.000000	-0.39216	-1.6668	0.24386	16.296	22.666	56.858	-0.5934382776940975	-1.6061888793561807	0.24386	18.950475018166014	20.498455273163042	56.858	-0.5934382776940975	-1.6061888793561807	0.43986000000000003	18.950475018166014	20.498455273163042	56.858	-0.11198919719776945	-0.806685334236313	-0.5802733762969375	-0.0427484367276264	-0.49995659910204443	0.8649947804302993	1.7672	5.0674	0.0	0.0	0.0
2021-10-01T23:38:41.000000	-0.40046	-1.6783	0.21323	14.443	19.925	56.723	-0.6030848323893799	-1.616585224026829	0.21323	16.775582570200157	18.00515768968427	56.723	-0.6030848323893799	-1.616585224026829	0.40923	16.775582570200157	18.00515768968427	56.723	-0.11198919719776945	-0.806685334236313	-0.5802733762969375	-0.0427484367276264	-0.49995659910204443	0.8649947804302993	1.7672	5.0674	0.0	0.0	0.0
2021-10-01T23:38:41.000000	-0.4079	-1.6885	0.18194	12.484	17.106	56.592	-0.6117185781460833	-1.6257967404171203	0.18194	14.485931501391503	15.447436050587598	56.592	-0.6117185781460833	-1.6257967404171203	0.37794	14.485931501391503	15.447436050587598	56.592	-0.11198919719776945	-0.806685334236313	-0.5802733762969375	-0.0427484367276264	-0.49995659910204443	0.8649947804302993	1.7672	5.0674	0.0	0.0	0.0
2021-10-01T23:38:41.000000	-0.41436	-1.6973	0.15002	10.416	14.196	56.471	-0.619208166172595	-1.633738885668445	0.15002	12.076951525173321	12.812755904122023	56.471	-0.619208166172595	-1.633738885668445	0.34602	12.076951525173321	12.812755904122023	56.471	-0.11198919719776945	-0.806685334236313	-0.5802733762969375	-0.0427484367276264	-0.49995659910204443	0.8649947804302993	1.7672	5.0674	0.0	0.0	0.0
2021-10-01T23:38:41.000000	-0.41974	-1.7047	0.11752	8.2434	11.19	56.366	-0.6254543499900032	-1.6404239127977203	0.11752	9.55239683577182	10.09561579359756	56.366	-0.6254543499900032	-1.6404239127977203	0.31352	9.55239683577182	10.09561579359756	56.366	-0.11198919719776945	-0.806685334236313	-0.5802733762969375	-0.0427484367276264	-0.49995659910204443	0.8649947804302993	1.7672	5.0674	0.0	0.0	0.0
2021-10-01T23:38:41.000000	-0.42391	-1.7103	0.084514	5.9773	8.09	56.283	-0.6302790971080494	-1.645470764811293	0.084514	6.923528852684582	7.296640563714518	56.283	-0.6302790971080494	-1.645470764811293	0.28051400000000004	6.923528852684582	7.296640563714518	56.283	-0.11198919719776945	-0.806685334236313	-0.5802733762969375	-0.0427484367276264	-0.49995659910204443	0.8649947804302993	1.7672	5.0674	0.0	0.0	0.0
2021-10-01T23:38:41.000000	-0.42677	-1.7142	0.051114	3.6361	4.9121	56.225	-0.6335954140647401	-1.6489909412049932	0.051114	4.210581663755225	4.429554342464744	56.225	-0.6335954140647401	-1.6489909412049932	0.247114	4.210581663755225	4.429554342464744	56.225	-0.11198919719776945	-0.806685334236313	-0.5802733762969375	-0.0427484367276264	-0.49995659910204443	0.8649947804302993	1.7672	5.0674	0.0	0.0	0.0
2021-10-01T23:38:41.000000	-0.42823	-1.7161	0.01746	1.2458	1.6815	56.195	-0.6352772199782999	-1.650697730257312	0.01746	1.4424471137642316	1.5161814581352844	56.195	-0.6352772199782999	-1.650697730257312	0.21346	1.4424471137642316	1.5161814581352844	56.195	-0.11198919719776945	-0.806685334236313	-0.5802733762969375	-0.0427484367276264	-0.49995659910204443	0.8649947804302993	1.7672	5.0674	0.0	0.0	0.0
2021-10-01T23:38:41.000000	-0.42825	-1.7162	-0.016282	-1.1618	-1.5681	56.194	-0.6353093222910006	-1.6507945261328405	-0.016282	-1.3451851502929801	-1.413928485260571	56.194	-0.6353093222910006	-1.6507945261328405	0.17971800000000002	-1.3451851502929801	-1.413928485260571	56.194	-0.11198919719776945	-0.806685334236313	-0.5802733762969375	-0.0427484367276264	-0.49995659910204443	0.8649947804302993	1.7672	5.0674	0.0	0.0	0.0
2021-10-01T23:38:41.000000	-0.42684	-1.7143	-0.049942	-3.5532	-4.8	56.223	-0.6336771396168966	-1.6490816105720625	-0.049942	-4.114570700771941	-4.328456790629784	56.223	-0.6336771396168966	-1.6490816105720625	0.14605800000000002	-4.114570700771941	-4.328456790629784	56.223	-0.11198919719776945	-0.806685334236313	-0.5802733762969375	-0.0427484367276264	-0.49995659910204443	0.8649947804302993	1.7672	5.0674	0.0	0.0	0.0
2021-10-01T23:38:41.000000	-0.42403	-1.7105	-0.083353	-5.8966	-7.9802	56.28	-0.6304226989165801	-1.6456545541488148	-0.083353	-6.829983131626479	-7.197556114522328	56.28	-0.6304226989165801	-1.6456545541488148	0.11264700000000001	-6.829983131626479	-7.197556114522328	56.28	-0.11198919719776945	-0.806685334236313	-0.5802733762969375	-0.0427484367276264	-0.49995659910204443	0.8649947804302993	1.7672	5.0674	0.0	0.0	0.0
2021-10-01T23:38:41.000000	-0.41991	-1.7049	-0.11637	-8.1658	-11.083	56.363	-0.6256475750379898	-1.640601575626783	-0.11637	-9.462270840033696	-9.998930402290437	56.363	-0.6256475750379898	-1.640601575626783	0.07963	-9.462270840033696	-9.998930402290437	56.363	-0.11198919719776945	-0.806685334236313	-0.5802733762969375	-0.0427484367276264	-0.49995659910204443	0.8649947804302993	1.7672	5.0674	0.0	0.0	0.0
2021-10-01T23:38:41.000000	-0.41457	-1.6976	-0.14889	-10.342	-14.093	56.467	-0.6194533428290646	-1.634010893769652	-0.14889	-11.990888523352753	-12.719599263362317	56.467	-0.6194533428290646	-1.634010893769652	0.04711000000000001	-11.990888523352753	-12.719599263362317	56.467	-0.11198919719776945	-0.806685334236313	-0.5802733762969375	-0.0427484367276264	-0.49995659910204443	0.8649947804302993	1.7672	5.0674	0.0	0.0	0.0
2021-10-01T23:38:41.000000	-0.40814	-1.6888	-0.18083	-12.413	-17.006	56.587	-0.6119935287462265	-1.6260650726132524	-0.18083	-14.403213484445839	-15.356889213687696	56.587	-0.6119935287462265	-1.6260650726132524	0.015170000000000017	-14.403213484445839	-15.356889213687696	56.587	-0.11198919719776945	-0.806685334236313	-0.5802733762969375	-0.0427484367276264	-0.49995659910204443	0.8649947804302993	1.7672	5.0674	0.0	0.0	0.0
2021-10-01T23:38:41.000000	-0.40073	-1.6787	-0.21214	-14.377	-19.828	56.718	-0.603401809950115	-1.6169491267967975	-0.21214	-16.698194467707633	-17.916975596305814	56.718	-0.603401809950115	-1.6169491267967975	-0.016139999999999988	-16.698194467707633	-17.916975596305814	56.718	-0.11198919719776945	-0.806685334236313	-0.5802733762969375	-0.0427484367276264	-0.49995659910204443	0.8649947804302993	1.7672	5.0674	0.0	0.0	0.0
2021-10-01T23:38:41.000000	-0.39247	-1.6672	-0.2428	-16.233	-22.571	56.853	-0.5937949538463972	-1.6065478809193812	-0.2428	-18.87630937037921	-20.41189051885528	56.853	-0.5937949538463972	-1.6065478809193812	-0.04679999999999998	-18.87630937037921	-20.41189051885528	56.853	-0.11198919719776945	-0.806685334236313	-0.5802733762969375	-0.0427484367276264	-0.49995659910204443	0.8649947804302993	1.7672	5.0674	0.0	0.0	0.0
2021-10-01T23:38:41.000000	-0.38345	-1.6546	-0.27278	-17.987	-25.254	56.985	-0.5832990413168486	-1.5951480467025139	-0.27278	-20.945841054409744	-22.85975563131424	56.985	-0.5832990413168486	-1.5951480467025139	-0.07678000000000001	-20.945841054409744	-22.85975563131424	56.985	-0.11198919719776945	-0.806685334236313	-0.5802733762969375	-0.0427484367276264	-0.49995659910204443	0.8649947804302993	1.7672	5.0674	0.0	0.0	0.0
2021-10-01T23:38:41.000000	-0.37378	-1.641	-0.30209	-19.645	-27.896	57.108	-0.5720354965051906	-1.5828353923064962	-0.30209	-22.91507238174842	-25.278692583660863	57.108	-0.5720354965051906	-1.5828353923064962	-0.10609000000000002	-22.91507238174842	-25.278692583660863	57.108	-0.11198919719776945	-0.806685334236313	-0.5802733762969375	-0.0427484367276264	-0.49995659910204443	0.8649947804302993	1.7672	5.0674	0.0	0.0	0.0
2021-10-01T23:38:41.000000	-0.36355	-1.6263	-0.33073	-21.215	-30.517	57.212	-0.5600813882255252	-1.5694996435371906	-0.33073	-24.79439367409183	-27.68757043032405	57.212	-0.5600813882255252	-1.5694996435371906	-0.13473000000000002	-24.79439367409183	-27.68757043032405	57.212	-0.11198919719776945	-0.806685334236313	-0.5802733762969375	-0.0427484367276264	-0.49995659910204443	0.8649947804302993	1.7672	5.0674	0.0	0.0	0.0
2021-10-01T23:38:41.000000	-0.35282	-1.6108	-0.35869	-22.706	-33.137	57.291	-0.5475330234159548	-1.5554311880211813	-0.35869	-26.59518771792569	-30.105135695563543	57.291	-0.5475330234159548	-1.5554311880211813	-0.16269	-26.59518771792569	-30.105135695563543	57.291	-0.11198919719776945	-0.806685334236313	-0.5802733762969375	-0.0427484367276264	-0.49995659910204443	0.8649947804302993	1.7672	5.0674	0.0	0.0	0.0
2021-10-01T23:38:41.000000	-0.34166	-1.5944	-0.38599	-24.125	-35.774	57.336	-0.5344476215947991	-1.5405222021677136	-0.38599	-28.32660730981912	-32.54839503439919	57.336	-0.5344476215947991	-1.5405222021677136	-0.18999	-28.32660730981912	-32.54839503439919	57.336	-0.11198919719776945	-0.806685334236313	-0.5802733762969375	-0.0427484367276264	-0.49995659910204443	0.8649947804302993	1.7672	5.0674	0.0	0.0	0.0
2021-10-01T23:38:41.000000	-0.33014	-1.5771	-0.41263	-25.478	-38.446	57.339	-0.5208946552972964	-1.5247641088649453	-0.41263	-29.996812781552116	-35.03447763202003	57.339	-0.5208946552972964	-1.5247641088649453	-0.21663	-29.996812781552116	-35.03447763202003	57.339	-0.11198919719776945	-0.806685334236313	-0.5802733762969375	-0.0427484367276264	-0.49995659910204443	0.8649947804302993	1.7672	5.0674	0.0	0.0	0.0
2021-10-01T23:38:41.000000	-0.31831	-1.5591	-0.43859	-26.772	-41.169	57.291	-0.5069482537967392	-1.5083492745622402	-0.43859	-31.614711869355418	-37.57840521386767	57.291	-0.5069482537967392	-1.5083492745622402	-0.24258999999999997	-31.614711869355418	-37.57840521386767	57.291	-0.11198919719776945	-0.806685334236313	-0.5802733762969375	-0.0427484367276264	-0.49995659910204443	0.8649947804302993	1.7672	5.0674	0.0	0.0	0.0
2021-10-01T23:38:41.000000	-0.30621	-1.5403	-0.46387	-28.011	-43.955	57.184	-0.49263586266777415	-1.4911735515739197	-0.46387	-33.185744794415704	-40.19159723673483	57.184	-0.49263586266777415	-1.4911735515739197	-0.26787	-33.185744794415704	-40.19159723673483	57.184	-0.11198919719776945	-0.806685334236313	-0.5802733762969375	-0.0427484367276264	-0.49995659910204443	0.8649947804302993	1.7672	5.0674	0.0	0.0	0.0
2021-10-01T23:38:41.000000	-0.29389	-1.5208	-0.48847	-29.198	-46.818	57.008	-0.4780193581667752	-1.4733300598704364	-0.48847	-34.71460437346887	-42.887580617161596	57.008	-0.4780193581667752	-1.4733300598704364	-0.29247	-34.71460437346887	-42.887580617161596	57.008	-0.11198919719776945	-0.806685334236313	-0.5802733762969375	-0.0427484367276264	-0.49995659910204443	0.8649947804302993	1.7672	5.0674	0.0	0.0	0.0
2021-10-01T23:38:41.000000	-0.28138	-1.5005	-0.51237	-30.336	-49.771	56.753	-0.4631162612204978	-1.454715877067803	-0.51237	-36.20586089308166	-45.67888980689899	56.753	-0.4631162612204978	-1.454715877067803	-0.31637	-36.20586089308166	-45.67888980689899	56.753	-0.11198919719776945	-0.806685334236313	-0.5802733762969375	-0.0427484367276264	-0.49995659910204443	0.8649947804302993	1.7672	5.0674	0.0	0.0	0.0
2021-10-01T23:38:41.000000	-0.26873	-1.4795	-0.53556	-31.426	-52.823	56.41	-0.447988448085316	-1.4354241231364722	-0.53556	-37.66160958956582	-48.57433445887986	56.41	-0.447988448085316	-1.4354241231364722	-0.33956000000000003	-37.66160958956582	-48.57433445887986	56.41	-0.11198919719776945	-0.806685334236313	-0.5802733762969375	-0.0427484367276264	-0.49995659910204443	0.8649947804302993	1.7672	5.0674	0.0	0.0	0.0
2021-10-01T23:38:41.000000	-0.25596	-1.4578	-0.55801	-32.47	-55.986	55.968	-0.4326557680570122	-1.4154523474730603	-0.55801	-39.085305754529784	-51.585579090235285	55.968	-0.4326557680570122	-1.4154523474730603	-0.36201	-39.085305754529784	-51.585579090235285	55.968	-0.11198919719776945	-0.806685334236313	-0.5802733762969375	-0.0427484367276264	-0.49995659910204443	0.8649947804302993	1.7672	5.0674	0.0	0.0	0.0
2021-10-01T23:38:41.000000	-0.24312	-1.4353	-0.5797	-33.467	-59.271	55.415	-0.4171555913581242	-1.394695177090196	-0.5797	-40.477304755045445	-54.72366334381476	55.415	-0.4171555913581242	-1.394695177090196	-0.3837	-40.477304755045445	-54.72366334381476	55.415	-0.11198919719776945	-0.806685334236313	-0.5802733762969375	-0.0427484367276264	-0.49995659910204443	0.8649947804302993	1.7672	5.0674	0.0	0.0	0.0
2021-10-01T23:38:41.000000	-0.23024	-1.4122	-0.60061	-34.416	-62.689	54.739	-0.4015421979661619	-1.3733474290406282	-0.60061	-41.83796195818468	-57.99962686246775	54.739	-0.4015421979661619	-1.3733474290406282	-0.40460999999999997	-41.83796195818468	-57.99962686246775	54.739	-0.11198919719776945	-0.806685334236313	-0.5802733762969375	-0.0427484367276264	-0.49995659910204443	0.8649947804302993	1.7672	5.0674	0.0	0.0	0.0
2021-10-01T23:38:41.000000	-0.21734	-1.3883	-0.62072	-35.315	-66.252	53.927	-0.3858109311430713	-1.3512081597631491	-0.62072	-43.16676279639945	-61.425624284002055	53.927	-0.3858109311430713	-1.3512081597631491	-0.42472000000000004	-43.16676279639945	-61.425624284002055	53.927	-0.11198919719776945	-0.806685334236313	-0.5802733762969375	-0.0427484367276264	-0.49995659910204443	0.8649947804302993	1.7672	5.0674	0.0	0.0	0.0
2021-10-01T23:38:41.000000	-0.20446	-1.3638	-0.63998	-36.162	-69.972	52.964	-0.3700259955142535	-1.3284709610088152	-0.63998	-44.46319270214171	-65.01381024622546	52.964	-0.3700259955142535	-1.3284709610088152	-0.44398	-44.46319270214171	-65.01381024622546	52.964	-0.11198919719776945	-0.806685334236313	-0.5802733762969375	-0.0427484367276264	-0.49995659910204443	0.8649947804302993	1.7672	5.0674	0.0	0.0	0.0
2021-10-01T23:38:41.000000	-0.19163	-1.3386	-0.65837	-36.953	-73.863	51.836	-0.354204912006464	-1.3050329103936396	-0.65837	-45.724997238623544	-68.77856937686235	51.836	-0.354204912006464	-1.3050329103936396	-0.46237	-45.724997238623544	-68.77856937686235	51.836	-0.11198919719776945	-0.806685334236313	-0.5802733762969375	-0.0427484367276264	-0.49995659910204443	0.8649947804302993	1.7672	5.0674	0.0	0.0	0.0
2021-10-01T23:38:41.000000	-0.17889	-1.3127	-0.67585	-37.686	-77.942	50.525	-0.33838737921126727	-1.280889106710854	-0.67585	-46.9522744891428	-72.73701863766611	50.525	-0.33838737921126727	-1.280889106710854	-0.47984999999999994	-46.9522744891428	-72.73701863766611	50.525	-0.11198919719776945	-0.806685334236313	-0.5802733762969375	-0.0427484367276264	-0.49995659910204443	0.8649947804302993	1.7672	5.0674	0.0	0.0	0.0
2021-10-01T23:38:41.000000	-0.16627	-1.2861	-0.69238	-38.356	-82.225	49.013	-0.32260317107233716	-1.2560358740553839	-0.69238	-48.14202261246081	-76.90565011610857	49.013	-0.32260317107233716	-1.2560358740553839	-0.49638	-48.14202261246081	-76.90565011610857	49.013	-0.11198919719776945	-0.806685334236313	-0.5802733762969375	-0.0427484367276264	-0.49995659910204443	0.8649947804302993	1.7672	5.0674	0.0	0.0	0.0
2021-10-01T23:38:41.000000	-0.1538	-1.2589	-0.70792	-38.959	-86.733	47.279	-0.3068943145502653	-1.2305687830010652	-0.70792	-49.29284488297396	-81.30579569343791	47.279	-0.3068943145502653	-1.2305687830010652	-0.5119199999999999	-49.29284488297396	-81.30579569343791	47.279	-0.11198919719776945	-0.806685334236313	-0.5802733762969375	-0.0427484367276264	-0.49995659910204443	0.8649947804302993	1.7672	5.0674	0.0	0.0	0.0
2021-10-01T23:38:41.000000	-0.14152	-1.231	-0.72242	-39.489	-91.487	45.301	-0.2912882552196982	-1.2043836858622188	-0.72242	-50.40135964550032	-85.95903231124075	45.301	-0.2912882552196982	-1.2043836858622188	-0.5264199999999999	-50.40135964550032	-85.95903231124075	45.301	-0.11198919719776945	-0.806685334236313	-0.5802733762969375	-0.0427484367276264	-0.49995659910204443	0.8649947804302993	1.7672	5.0674	0.0	0.0	0.0
2021-10-01T23:38:41.000000	-0.12946	-1.2025	-0.73584	-39.941	-96.515	43.051	-0.27582702004122767	-1.177576153212681	-0.73584	-51.46603542083146	-90.89376163445829	43.051	-0.27582702004122767	-1.177576153212681	-0.5398400000000001	-51.46603542083146	-90.89376163445829	43.051	-0.11198919719776945	-0.806685334236313	-0.5802733762969375	-0.0427484367276264	-0.49995659910204443	0.8649947804302993	1.7672	5.0674	0.0	0.0	0.0
2021-10-01T23:38:41.000000	-0.12156	-1.1831	-0.74416	-40.196	-100.03	41.386	-0.26560946292505094	-1.159290324640323	-0.74416	-52.149807486733124	-94.35103017506843	41.386	-0.26560946292505094	-1.159290324640323	-0.54816	-52.149807486733124	-94.35103017506843	41.386	-0.11198919719776945	-0.806685334236313	-0.5802733762969375	-0.0427484367276264	-0.49995659910204443	0.8649947804302993	1.7672	5.0674	0.0	0.0	0.0
2021-10-01T23:38:41.000000	-0.11637	-1.17	-0.74942	-40.344	-102.46	40.198	-0.25885342545323514	-1.1469249674809274	-0.74942	-52.59444058663611	-96.74458514758746	40.198	-0.25885342545323514	-1.1469249674809274	-0.55342	-52.59444058663611	-96.74458514758746	40.198	-0.11198919719776945	-0.806685334236313	-0.5802733762969375	-0.0427484367276264	-0.49995659910204443	0.8649947804302993	1.7672	5.0674	0.0	0.0	0.0
2021-10-01T23:38:41.000000	-0.11294	-1.1613	-0.7528	-40.434	-104.11	39.369	-0.2543832587546709	-1.138710802295892	-0.7528	-52.88593719680788	-98.37112433440664	39.369	-0.2543832587546709	-1.138710802295892	-0.5568	-52.88593719680788	-98.37112433440664	39.369	-0.11198919719776945	-0.806685334236313	-0.5802733762969375	-0.0427484367276264	-0.49995659910204443	0.8649947804302993	1.7672	5.0674	0.0	0.0	1.0
2021-10-01T23:38:41.000000	-0.10159	-1.1313	-0.76341	-40.673	-109.93	36.338	-0.2394428783227008	-1.1103275760425568	-0.76341	-53.8362618660493	-104.11798469664195	36.338	-0.2394428783227008	-1.1103275760425568	-0.56741	-53.8362618660493	-104.11798469664195	36.338	-0.11198919719776945	-0.806685334236313	-0.5802733762969375	-0.0427484367276264	-0.49995659910204443	0.8649947804302993	1.7672	5.0674	0.0	0.0	490.47
2021-10-01T23:38:41.000000	-0.090584	-1.1008	-0.77277	-40.814	-116.13	32.919	-0.22478264069359627	-1.081405967016464	-0.77277	-54.735886450246426	-110.25398963532217	32.919	-0.22478264069359627	-1.081405967016464	-0.57677	-54.735886450246426	-110.25398963532217	32.919	-0.11198919719776945	-0.806685334236313	-0.5802733762969375	-0.0427484367276264	-0.49995659910204443	0.8649947804302993	1.7672	5.0674	0.0	0.0	0.0
2021-10-01T23:38:41.000000	-0.079978	-1.0698	-0.78083	-40.848	-122.78	29.064	-0.2104581238955479	-1.0519391135281386	-0.78083	-55.584455878140005	-116.84971445720826	29.064	-0.2104581238955479	-1.0519391135281386	-0.58483	-55.584455878140005	-116.84971445720826	29.064	-0.11198919719776945	-0.806685334236313	-0.5802733762969375	-0.0427484367276264	-0.49995659910204443	0.8649947804302993	1.7672	5.0674	0.0	0.0	0.0
2021-10-01T23:38:41.000000	-0.069807	-1.0383	-0.78754	-40.769	-129.93	24.719	-0.1965040641961749	-1.0219227270216598	-0.78754	-56.38214186945442	-123.95551758277125	24.719	-0.1965040641961749	-1.0219227270216598	-0.59154	-56.38214186945442	-123.95551758277125	24.719	-0.11198919719776945	-0.806685334236313	-0.5802733762969375	-0.0427484367276264	-0.49995659910204443	0.8649947804302993	1.7672	5.0674	0.0	0.0	0.0
2021-10-01T23:38:41.000000	-0.060106	-1.0065	-0.79287	-40.569	-137.63	19.821	-0.1829797038969328	-0.9915510118989292	-0.79287	-57.127131214335876	-131.6220024928205	19.821	-0.1829797038969328	-0.9915510118989292	-0.59687	-57.127131214335876	-131.6220024928205	19.821	-0.11198919719776945	-0.806685334236313	-0.5802733762969375	-0.0427484367276264	-0.49995659910204443	0.8649947804302993	1.7672	5.0674	0.0	0.0	0.0
2021-10-01T23:38:41.000000	-0.050912	-0.97423	-0.79677	-40.24	-145.96	14.298	-0.16990093406625806	-0.9606507155295378	-0.79677	-57.82128660800599	-139.92954661183902	14.298	-0.16990093406625806	-0.9606507155295378	-0.60077	-57.82128660800599	-139.92954661183902	14.298	-0.11198919719776945	-0.806685334236313	-0.5802733762969375	-0.0427484367276264	-0.49995659910204443	0.8649947804302993	1.7672	5.0674	0.0	0.0	0.0
2021-10-01T23:38:41.000000	-0.042256	-0.9417	-0.79921	-39.775	-155.0	8.0632	-0.15732425244814163	-0.9294264570839553	-0.79921	-58.46746321047556	-148.95840483414048	8.0632	-0.15732425244814163	-0.9294264570839553	-0.60321	-58.46746321047556	-148.95840483414048	8.0632	-0.11198919719776945	-0.806685334236313	-0.5802733762969375	-0.0427484367276264	-0.49995659910204443	0.8649947804302993	1.7672	5.0674	0.0	0.0	0.0
2021-10-01T23:38:41.000000	-0.034164	-0.90895	-0.80016	-39.165	-164.86	1.0169	-0.14528036433386793	-0.8979147493693478	-0.80016	-59.07020715725258	-158.81885105805063	1.0169	-0.14528036433386793	-0.8979147493693478	-0.60416	-59.07020715725258	-158.81885105805063	1.0169	-0.11198919719776945	-0.806685334236313	-0.5802733762969375	-0.0427484367276264	-0.49995659910204443	0.8649947804302993	1.7672	5.0674	0.0	0.0	0.0
2021-10-01T23:38:41.000000	-0.026661	-0.87606	-0.79961	-38.401	-175.63	-6.9587	-0.1338038837566995	-0.8661919263146151	-0.79961	-59.6316139804614	-169.60130988611272	-6.9587	-0.1338038837566995	-0.8661919263146151	-0.60361	-59.6316139804614	-169.60130988611272	-6.9587	-0.11198919719776945	-0.806685334236313	-0.5802733762969375	-0.0427484367276264	-0.49995659910204443	0.8649947804302993	1.7672	5.0674	0.0	0.0	0.0
2021-10-01T23:38:41.000000	-0.019761	-0.84309	-0.79755	-37.476	-187.45	-16.002	-0.12291605703383496	-0.834315820384736	-0.79755	-60.16189065026375	-181.44558409998766	-16.002	-0.12291605703383496	-0.834315820384736	-0.60155	-60.16189065026375	-181.44558409998766	-16.002	-0.11198919719776945	-0.806685334236313	-0.5802733762969375	-0.0427484367276264	-0.49995659910204443	0.8649947804302993	1.7672	5.0674	0.0	0.0	0.0
2021-10-01T23:38:41.000000	-0.013476	-0.81012	-0.79398	-36.378	-200.46	-26.279	-0.11263859615627829	-0.8023643584008096	-0.79398	-60.66628181287575	-194.4920891321823	-26.279	-0.11263859615627829	-0.8023643584008096	-0.59798	-60.66628181287575	-194.4920891321823	-26.279	-0.11198919719776945	-0.806685334236313	-0.5802733762969375	-0.0427484367276264	-0.49995659910204443	0.8649947804302993	1.7672	5.0674	0.0	0.0	0.0
2021-10-01T23:38:41.000000	-0.0078075	-0.77724	-0.78892	-35.098	-214.84	-37.983	-0.10298401753643967	-0.7704266783986029	-0.78892	-61.1579107156482	-208.92057141626051	-37.983	-0.10298401753643967	-0.7704266783986029	-0.5929199999999999	-61.1579107156482	-208.92057141626051	-37.983	-0.11198919719776945	-0.806685334236313	-0.5802733762969375	-0.0427484367276264	-0.49995659910204443	0.8649947804302993	1.7672	5.0674	0.0	0.0	0.0
2021-10-01T23:38:41.000000	-0.0027522	-0.74452	-0.78239	-33.624	-230.78	-51.349	-0.09395762315235769	-0.7385726572629124	-0.78239	-61.648148513256324	-224.92106962418504	-51.349	-0.09395762315235769	-0.7385726572629124	-0.58639	-61.648148513256324	-224.92106962418504	-51.349	-0.11198919719776945	-0.806685334236313	-0.5802733762969375	-0.0427484367276264	-0.49995659910204443	0.8649947804302993	1.7672	5.0674	0.0	0.0	0.0
2021-10-01T23:38:41.000000	0.0017014	-0.71203	-0.77442	-31.944	-248.53	-66.656	-0.08555657677080035	-0.7068731766259221	-0.77442	-62.15571817052633	-242.7431703152657	-66.656	-0.08555657677080035	-0.7068731766259221	-0.5784199999999999	-62.15571817052633	-242.7431703152657	-66.656	-0.11198919719776945	-0.806685334236313	-0.5802733762969375	-0.0427484367276264	-0.49995659910204443	0.8649947804302993	1.7672	5.0674	0.0	0.0	0.0
2021-10-01T23:38:41.000000	0.0055706	-0.67985	-0.76505	-30.041	-268.34	-84.241	-0.07777351116445042	-0.6754097534426883	-0.76505	-62.694380328338816	-262.6370726996583	-84.241	-0.07777351116445042	-0.6754097534426883	-0.5690500000000001	-62.694380328338816	-262.6370726996583	-84.241	-0.11198919719776945	-0.806685334236313	-0.5802733762969375	-0.0427484367276264	-0.49995659910204443	0.8649947804302993	1.7672	5.0674	0.0	0.0	0.0
2021-10-01T23:38:41.000000	0.008879	-0.64802	-0.75433	-27.898	-290.55	-104.51	-0.07058990537105207	-0.6442249780167685	-0.75433	-63.288923342800835	-284.94229781853915	-104.51	-0.07058990537105207	-0.6442249780167685	-0.55833	-63.288923342800835	-284.94229781853915	-104.51	-0.11198919719776945	-0.806685334236313	-0.5802733762969375	-0.0427484367276264	-0.49995659910204443	0.8649947804302993	1.7672	5.0674	0.0	0.0	0.0
