# Supplementary material for: Direct evidence of substorm-related impulsive injections of electrons at Mercury
Source: Nat Commun. 2023 Jul 18;14:4019. doi: 10.1038/s41467-023-39565-4 (PMC10354196; doi:10.1038/s41467-023-39565-4)
Supplement: Supplementary file 3 — SourceDatafile [file 41467_2023_39565_MOESM3_ESM.zip › SourceDataFile/FieldLinetracing/Final_KT17tracing_001347.txt]

2021-10-01T23:37:27.000000	-0.10655	-0.51767	0.65135	122.78	466.01	-230.94	-0.16917731596127894	-0.5007136578566013	0.65135	178.95511094870557	447.45426220490566	-230.94	-0.16917731596127894	-0.5007136578566013	0.84735	178.95511094870557	447.45426220490566	-230.94	-0.3060353563244886	-0.7956862311918813	-0.5227100364169445	-0.1743252032682055	-0.5156691391233842	0.8388659383127001	1.9083	4.2893	0.0	0.0	0.0
2021-10-01T23:37:27.000000	-0.11451	-0.54731	0.66538	115.61	421.96	-190.28	-0.18070912989723142	-0.5291549740593823	0.66538	166.44168445823703	404.6147295572723	-190.28	-0.18070912989723142	-0.5291549740593823	0.86138	166.44168445823703	404.6147295572723	-190.28	-0.3060353563244886	-0.7956862311918813	-0.5227100364169445	-0.1743252032682055	-0.5156691391233842	0.8388659383127001	1.9083	4.2893	0.0	0.0	0.0
2021-10-01T23:37:27.000000	-0.12291	-0.57735	0.67826	109.37	383.44	-155.99	-0.19272664040806914	-0.5579393629033704	0.67826	155.5288420572279	367.14957413612484	-155.99	-0.19272664040806914	-0.5579393629033704	0.87426	155.5288420572279	367.14957413612484	-155.99	-0.3060353563244886	-0.7956862311918813	-0.5227100364169445	-0.1743252032682055	-0.5156691391233842	0.8388659383127001	1.9083	4.2893	0.0	0.0	0.0
2021-10-01T23:37:27.000000	-0.13176	-0.60775	0.68996	103.9	349.6	-126.93	-0.20523487093491583	-0.587025900495309	0.68996	145.9536387356141	334.23480569778167	-126.93	-0.20523487093491583	-0.587025900495309	0.8859600000000001	145.9536387356141	334.23480569778167	-126.93	-0.3060353563244886	-0.7956862311918813	-0.5227100364169445	-0.1743252032682055	-0.5156691391233842	0.8388659383127001	1.9083	4.2893	0.0	0.0	0.0
2021-10-01T23:37:27.000000	-0.14108	-0.63845	0.70044	99.069	319.74	-102.2	-0.21824631896340302	-0.6163525883444674	0.70044	137.50029048759336	305.1917503420226	-102.2	-0.21824631896340302	-0.6163525883444674	0.8964399999999999	137.50029048759336	305.1917503420226	-102.2	-0.3060353563244886	-0.7956862311918813	-0.5227100364169445	-0.1743252032682055	-0.5156691391233842	0.8388659383127001	1.9083	4.2893	0.0	0.0	0.0
2021-10-01T23:37:27.000000	-0.15087	-0.6694	0.70966	94.772	293.28	-81.071	-0.2317548579850715	-0.6458698032113896	0.70966	129.99352101218238	279.45764415892313	-81.071	-0.2317548579850715	-0.6458698032113896	0.9056599999999999	129.99352101218238	279.45764415892313	-81.071	-0.3060353563244886	-0.7956862311918813	-0.5227100364169445	-0.1743252032682055	-0.5156691391233842	0.8388659383127001	1.9083	4.2893	0.0	0.0	0.0
2021-10-01T23:37:27.000000	-0.16115	-0.70054	0.7176	90.921	269.73	-62.962	-0.2457729854855528	-0.6755155466053452	0.7176	123.2859536250393	256.55696205670324	-62.962	-0.2457729854855528	-0.6755155466053452	0.9136	123.2859536250393	256.55696205670324	-62.962	-0.3060353563244886	-0.7956862311918813	-0.5227100364169445	-0.1743252032682055	-0.5156691391233842	0.8388659383127001	1.9083	4.2893	0.0	0.0	0.0
2021-10-01T23:37:27.000000	-0.17192	-0.73183	0.72423	87.446	248.7	-47.393	-0.2602958002580795	-0.7052501199347689	0.72423	117.26032902494464	236.11121987944944	-47.393	-0.2602958002580795	-0.7052501199347689	0.9202300000000001	117.26032902494464	236.11121987944944	-47.393	-0.3060353563244886	-0.7956862311918813	-0.5227100364169445	-0.1743252032682055	-0.5156691391233842	0.8388659383127001	1.9083	4.2893	0.0	0.0	0.0
2021-10-01T23:37:27.000000	-0.18319	-0.7632	0.72954	84.285	229.84	-33.973	-0.27532464983870014	-0.7350028253627309	0.72954	111.81222883575921	217.7806518214596	-33.973	-0.27532464983870014	-0.7350028253627309	0.92554	111.81222883575921	217.7806518214596	-33.973	-0.3060353563244886	-0.7956862311918813	-0.5227100364169445	-0.1743252032682055	-0.5156691391233842	0.8388659383127001	1.9083	4.2893	0.0	0.0	0.0
2021-10-01T23:37:27.000000	-0.19494	-0.79458	0.73351	81.386	212.86	-22.382	-0.29083110781978944	-0.7647066409573765	0.73351	106.85451113938592	201.2838146626868	-22.382	-0.29083110781978944	-0.7647066409573765	0.9295100000000001	106.85451113938592	201.2838146626868	-22.382	-0.3060353563244886	-0.7956862311918813	-0.5227100364169445	-0.1743252032682055	-0.5156691391233842	0.8388659383127001	1.9083	4.2893	0.0	0.0	0.0
2021-10-01T23:37:27.000000	-0.20718	-0.82592	0.73613	78.709	197.54	-12.352	-0.30681897234077954	-0.7943107181775579	0.73613	102.32052070703986	186.40726735629227	-12.352	-0.30681897234077954	-0.7943107181775579	0.9321299999999999	102.32052070703986	186.40726735629227	-12.352	-0.3060353563244886	-0.7956862311918813	-0.5227100364169445	-0.1743252032682055	-0.5156691391233842	0.8388659383127001	1.9083	4.2893	0.0	0.0	0.0
2021-10-01T23:37:27.000000	-0.21988	-0.85716	0.73742	76.217	183.66	-3.6616	-0.3232511176478459	-0.8237591850410036	0.73742	98.14657970430353	172.93720126492966	-3.6616	-0.3232511176478459	-0.8237591850410036	0.9334199999999999	98.14657970430353	172.93720126492966	-3.6616	-0.3060353563244886	-0.7956862311918813	-0.5227100364169445	-0.1743252032682055	-0.5156691391233842	0.8388659383127001	1.9083	4.2893	0.0	0.0	0.0
2021-10-01T23:37:27.000000	-0.23304	-0.88824	0.73738	73.881	171.05	3.873	-0.34012019193083765	-0.8529924936603663	0.73738	94.28307652353146	160.70845074935517	3.873	-0.34012019193083765	-0.8529924936603663	0.9333800000000001	94.28307652353146	160.70845074935517	3.873	-0.3060353563244886	-0.7956862311918813	-0.5227100364169445	-0.1743252032682055	-0.5156691391233842	0.8388659383127001	1.9083	4.2893	0.0	0.0	0.0
2021-10-01T23:37:27.000000	-0.24663	-0.9191	0.73603	71.676	159.55	10.408	-0.3573890694359302	-0.8819547720533745	0.73603	90.68559471792648	149.5652846975393	10.408	-0.3573890694359302	-0.8819547720533745	0.9320299999999999	90.68559471792648	149.5652846975393	10.408	-0.3060353563244886	-0.7956862311918813	-0.5227100364169445	-0.1743252032682055	-0.5156691391233842	0.8388659383127001	1.9083	4.2893	0.0	0.0	0.0
2021-10-01T23:37:27.000000	-0.26064	-0.94969	0.73338	69.581	149.04	16.074	-0.3750416990067732	-0.9105976222822642	0.73338	87.31858890661518	139.39118046834074	16.074	-0.3750416990067732	-0.9105976222822642	0.9293800000000001	87.31858890661518	139.39118046834074	16.074	-0.3060353563244886	-0.7956862311918813	-0.5227100364169445	-0.1743252032682055	-0.5156691391233842	0.8388659383127001	1.9083	4.2893	0.0	0.0	0.0
2021-10-01T23:37:27.000000	-0.27504	-0.97995	0.72947	67.579	139.41	20.981	-0.3930409548895424	-0.9388651723647633	0.72947	84.1517088695725	130.07904994783254	20.981	-0.3930409548895424	-0.9388651723647633	0.92547	84.1517088695725	130.07904994783254	20.981	-0.3060353563244886	-0.7956862311918813	-0.5227100364169445	-0.1743252032682055	-0.5156691391233842	0.8388659383127001	1.9083	4.2893	0.0	0.0	0.0
2021-10-01T23:37:27.000000	-0.28981	-1.0099	0.72433	65.656	130.55	25.225	-0.4113694383918387	-0.9667797222000383	0.72433	81.1575817811407	121.52143743158018	25.225	-0.4113694383918387	-0.9667797222000383	0.9203300000000001	81.1575817811407	121.52143743158018	25.225	-0.3060353563244886	-0.7956862311918813	-0.5227100364169445	-0.1743252032682055	-0.5156691391233842	0.8388659383127001	1.9083	4.2893	0.0	0.0	0.0
2021-10-01T23:37:27.000000	-0.30492	-1.0394	0.718	63.801	122.39	28.885	-0.4299802213463033	-0.994206002622688	0.718	78.31671341679672	113.6502182162064	28.885	-0.4299802213463033	-0.994206002622688	0.9139999999999999	78.31671341679672	113.6502182162064	28.885	-0.3060353563244886	-0.7956862311918813	-0.5227100364169445	-0.1743252032682055	-0.5156691391233842	0.8388659383127001	1.9083	4.2893	0.0	0.0	0.0
2021-10-01T23:37:27.000000	-0.32034	-1.0684	0.71052	62.004	114.85	32.03	-0.4488374033008033	-1.0210980662983316	0.71052	75.60937671511473	106.38722042027352	32.03	-0.4488374033008033	-1.0210980662983316	0.90652	75.60937671511473	106.38722042027352	32.03	-0.3060353563244886	-0.7956862311918813	-0.5227100364169445	-0.1743252032682055	-0.5156691391233842	0.8388659383127001	1.9083	4.2893	0.0	0.0	0.0
2021-10-01T23:37:27.000000	-0.33605	-1.097	0.70193	60.258	107.87	34.72	-0.46793338797647477	-1.047557610309265	0.70193	73.02127261242	99.67375386761873	34.72	-0.46793338797647477	-1.047557610309265	0.8979300000000001	73.02127261242	99.67375386761873	34.72	-0.3060353563244886	-0.7956862311918813	-0.5227100364169445	-0.1743252032682055	-0.5156691391233842	0.8388659383127001	1.9083	4.2893	0.0	0.0	0.0
2021-10-01T23:37:27.000000	-0.35202	-1.1252	0.69228	58.557	101.4	37.005	-0.4872384014296439	-1.0735883105605637	0.69228	70.54031981151867	93.46093049980118	37.005	-0.4872384014296439	-1.0735883105605637	0.88828	70.54031981151867	93.46093049980118	37.005	-0.3060353563244886	-0.7956862311918813	-0.5227100364169445	-0.1743252032682055	-0.5156691391233842	0.8388659383127001	1.9083	4.2893	0.0	0.0	0.0
2021-10-01T23:37:27.000000	-0.36823	-1.1528	0.68161	56.895	95.383	38.931	-0.5067080883306923	-1.0989941246977872	0.68161	68.15357930403263	87.6929150048562	38.931	-0.5067080883306923	-1.0989941246977872	0.87761	68.15357930403263	87.6929150048562	38.931	-0.3060353563244886	-0.7956862311918813	-0.5227100364169445	-0.1743252032682055	-0.5156691391233842	0.8388659383127001	1.9083	4.2893	0.0	0.0	0.0
2021-10-01T23:37:27.000000	-0.38465	-1.1799	0.66996	55.27	89.781	40.536	-0.5263249277528641	-1.1238779751049233	0.66996	65.8544100139547	82.33223878113569	40.536	-0.5263249277528641	-1.1238779751049233	0.8659600000000001	65.8544100139547	82.33223878113569	40.536	-0.3060353563244886	-0.7956862311918813	-0.5227100364169445	-0.1743252032682055	-0.5156691391233842	0.8388659383127001	1.9083	4.2893	0.0	0.0	0.0
2021-10-01T23:37:27.000000	-0.40125	-1.2064	0.6574	53.677	84.559	41.854	-0.5460468927355677	-1.148144291208135	0.6574	63.633561061417915	77.34477821186636	41.854	-0.5460468927355677	-1.148144291208135	0.8533999999999999	63.633561061417915	77.34477821186636	41.854	-0.3060353563244886	-0.7956862311918813	-0.5227100364169445	-0.1743252032682055	-0.5156691391233842	0.8388659383127001	1.9083	4.2893	0.0	0.0	0.0
2021-10-01T23:37:27.000000	-0.41802	-1.2324	0.64395	52.115	79.683	42.916	-0.5658763116478304	-1.171893544788027	0.64395	61.48587395588095	72.6969120243874	42.916	-0.5658763116478304	-1.171893544788027	0.83995	61.48587395588095	72.6969120243874	42.916	-0.3060353563244886	-0.7956862311918813	-0.5227100364169445	-0.1743252032682055	-0.5156691391233842	0.8388659383127001	1.9083	4.2893	0.0	0.0	0.0
2021-10-01T23:37:27.000000	-0.43493	-1.2579	0.62967	50.582	75.126	43.749	-0.5857834105459784	-1.195129411749674	0.62967	59.406055453197624	68.36208872973097	43.749	-0.5857834105459784	-1.195129411749674	0.8256699999999999	59.406055453197624	68.36208872973097	43.749	-0.3060353563244886	-0.7956862311918813	-0.5227100364169445	-0.1743252032682055	-0.5156691391233842	0.8388659383127001	1.9083	4.2893	0.0	0.0	0.0
2021-10-01T23:37:27.000000	-0.45196	-1.2829	0.61461	49.076	70.862	44.377	-0.6057483401342293	-1.2178543426964596	0.61461	57.38893483939097	64.31474930371832	44.377	-0.6057483401342293	-1.2178543426964596	0.81061	57.38893483939097	64.31474930371832	44.377	-0.3060353563244886	-0.7956862311918813	-0.5227100364169445	-0.1743252032682055	-0.5156691391233842	0.8388659383127001	1.9083	4.2893	0.0	0.0	0.0
2021-10-01T23:37:27.000000	-0.46909	-1.3073	0.59879	47.595	66.87	44.822	-0.6257389980998826	-1.239971541752856	0.59879	55.42995405132993	60.53429704611637	44.822	-0.6257389980998826	-1.239971541752856	0.7947900000000001	55.42995405132993	60.53429704611637	44.822	-0.3060353563244886	-0.7956862311918813	-0.5227100364169445	-0.1743252032682055	-0.5156691391233842	0.8388659383127001	1.9083	4.2893	0.0	0.0	0.0
2021-10-01T23:37:27.000000	-0.48631	-1.3311	0.58227	46.139	63.128	45.104	-0.6457454597950472	-1.261482234220555	0.58227	53.526417425292465	56.99889773156449	45.104	-0.6457454597950472	-1.261482234220555	0.77827	53.526417425292465	56.99889773156449	45.104	-0.3060353563244886	-0.7956862311918813	-0.5227100364169445	-0.1743252032682055	-0.5156691391233842	0.8388659383127001	1.9083	4.2893	0.0	0.0	0.0
2021-10-01T23:37:27.000000	-0.50359	-1.3545	0.56508	44.705	59.62	45.242	-0.6657624573098857	-1.2825885889624553	0.56508	51.6733870842043	53.69303951394433	45.242	-0.6657624573098857	-1.2825885889624553	0.76108	51.6733870842043	53.69303951394433	45.242	-0.3060353563244886	-0.7956862311918813	-0.5227100364169445	-0.1743252032682055	-0.5156691391233842	0.8388659383127001	1.9083	4.2893	0.0	0.0	0.0
2021-10-01T23:37:27.000000	-0.52091	-1.3773	0.54725	43.291	56.328	45.254	-0.6857456353147795	-1.3030945636241174	0.54725	49.86667255544193	50.599103087390134	45.254	-0.6857456353147795	-1.3030945636241174	0.74325	49.86667255544193	50.599103087390134	45.254	-0.3060353563244886	-0.7956862311918813	-0.5227100364169445	-0.1743252032682055	-0.5156691391233842	0.8388659383127001	1.9083	4.2893	0.0	0.0	0.0
2021-10-01T23:37:27.000000	-0.53827	-1.3996	0.52882	41.897	53.236	45.156	-0.7057072468266469	-1.3230994046844529	0.52882	48.104313356298434	47.701209015275985	45.156	-0.7057072468266469	-1.3230994046844529	0.72482	48.104313356298434	47.701209015275985	45.156	-0.3060353563244886	-0.7956862311918813	-0.5227100364169445	-0.1743252032682055	-0.5156691391233842	0.8388659383127001	1.9083	4.2893	0.0	0.0	0.0
2021-10-01T23:37:27.000000	-0.55564	-1.4214	0.50982	40.518	50.329	44.964	-0.7256175179018143	-1.3426067880485373	0.50982	46.37950921029048	44.98508297661104	44.964	-0.7256175179018143	-1.3426067880485373	0.7058200000000001	46.37950921029048	44.98508297661104	44.964	-0.3060353563244886	-0.7956862311918813	-0.5227100364169445	-0.1743252032682055	-0.5156691391233842	0.8388659383127001	1.9083	4.2893	0.0	0.0	0.0
2021-10-01T23:37:27.000000	-0.57301	-1.4428	0.49027	39.152	47.593	44.692	-0.7454787769093085	-1.3617171854969743	0.49027	44.68855976547126	42.437075524685994	44.692	-0.7454787769093085	-1.3617171854969743	0.6862699999999999	44.68855976547126	42.437075524685994	44.692	-0.3060353563244886	-0.7956862311918813	-0.5227100364169445	-0.1743252032682055	-0.5156691391233842	0.8388659383127001	1.9083	4.2893	0.0	0.0	0.0
2021-10-01T23:37:27.000000	-0.59035	-1.4636	0.4702	37.794	45.013	44.357	-0.7652367438716198	-1.3802357799770157	0.4702	43.02466474535747	40.042912338509964	44.357	-0.7652367438716198	-1.3802357799770157	0.6662	43.02466474535747	40.042912338509964	44.357	-0.3060353563244886	-0.7956862311918813	-0.5227100364169445	-0.1743252032682055	-0.5156691391233842	0.8388659383127001	1.9083	4.2893	0.0	0.0	0.0
2021-10-01T23:37:27.000000	-0.60765	-1.484	0.44962	36.438	42.573	43.972	-0.7849060001746933	-1.398362289748177	0.44962	41.37990887850746	37.787449162472186	43.972	-0.7849060001746933	-1.398362289748177	0.6456200000000001	41.37990887850746	37.787449162472186	43.972	-0.3060353563244886	-0.7956862311918813	-0.5227100364169445	-0.1743252032682055	-0.5156691391233842	0.8388659383127001	1.9083	4.2893	0.0	0.0	0.0
2021-10-01T23:37:27.000000	-0.62487	-1.504	0.42853	35.078	40.258	43.551	-0.8044468472269644	-1.4161016160172253	0.42853	39.746499423648785	35.656534205750944	43.551	-0.8044468472269644	-1.4161016160172253	0.62453	39.746499423648785	35.656534205750944	43.551	-0.3060353563244886	-0.7956862311918813	-0.5227100364169445	-0.1743252032682055	-0.5156691391233842	0.8388659383127001	1.9083	4.2893	0.0	0.0	0.0
2021-10-01T23:37:27.000000	-0.642	-1.5235	0.40695	33.706	38.05	43.108	-0.8238371073636235	-1.433355737606941	0.40695	38.114291119423214	33.63328334349557	43.108	-0.8238371073636235	-1.433355737606941	0.60295	38.114291119423214	33.63328334349557	43.108	-0.3060353563244886	-0.7956862311918813	-0.5227100364169445	-0.1743252032682055	-0.5156691391233842	0.8388659383127001	1.9083	4.2893	0.0	0.0	0.0
2021-10-01T23:37:27.000000	-0.659	-1.5425	0.38487	32.312	35.93	42.655	-0.8430370819931059	-1.4501295557240907	0.38487	36.47103124472509	31.700065046404653	42.655	-0.8430370819931059	-1.4501295557240907	0.58087	36.47103124472509	31.700065046404653	42.655	-0.3060353563244886	-0.7956862311918813	-0.5227100364169445	-0.1743252032682055	-0.5156691391233842	0.8388659383127001	1.9083	4.2893	0.0	0.0	0.0
2021-10-01T23:37:27.000000	-0.67582	-1.5611	0.36228	30.883	33.878	42.205	-0.8620094008928739	-1.4665284433560462	0.36228	34.80136715391223	29.838622910895182	42.205	-0.8620094008928739	-1.4665284433560462	0.55828	34.80136715391223	29.838622910895182	42.205	-0.3060353563244886	-0.7956862311918813	-0.5227100364169445	-0.1743252032682055	-0.5156691391233842	0.8388659383127001	1.9083	4.2893	0.0	0.0	0.0
2021-10-01T23:37:27.000000	-0.69243	-1.5792	0.33914	29.405	31.87	41.768	-0.880712037102336	-1.4824568299289707	0.33914	33.08846361587659	28.02685320439687	41.768	-0.880712037102336	-1.4824568299289707	0.53514	33.08846361587659	28.02685320439687	41.768	-0.3060353563244886	-0.7956862311918813	-0.5227100364169445	-0.1743252032682055	-0.5156691391233842	0.8388659383127001	1.9083	4.2893	0.0	0.0	0.0
2021-10-01T23:37:27.000000	-0.70877	-1.5968	0.31544	27.86	29.881	41.354	-0.8990854427341448	-1.4979220672530151	0.31544	31.311393010184474	26.242149850227033	41.354	-0.8990854427341448	-1.4979220672530151	0.51144	31.311393010184474	26.242149850227033	41.354	-0.3060353563244886	-0.7956862311918813	-0.5227100364169445	-0.1743252032682055	-0.5156691391233842	0.8388659383127001	1.9083	4.2893	0.0	0.0	0.0
2021-10-01T23:37:27.000000	-0.72476	-1.6139	0.2911	26.229	27.881	40.973	-0.9170502206051707	-1.5129339577417142	0.2911	29.447622600767158	24.457066977926587	40.973	-0.9170502206051707	-1.5129339577417142	0.48710000000000003	29.447622600767158	24.457066977926587	40.973	-0.3060353563244886	-0.7956862311918813	-0.5227100364169445	-0.1743252032682055	-0.5156691391233842	0.8388659383127001	1.9083	4.2893	0.0	0.0	0.0
2021-10-01T23:37:27.000000	-0.74031	-1.6304	0.26609	24.488	25.837	40.63	-0.9345047958674751	-1.5274042826313825	0.26609	27.469289737102773	22.641793973515	40.63	-0.9345047958674751	-1.5274042826313825	0.46209	27.469289737102773	22.641793973515	40.63	-0.3060353563244886	-0.7956862311918813	-0.5227100364169445	-0.1743252032682055	-0.5156691391233842	0.8388659383127001	1.9083	4.2893	0.0	0.0	0.0
2021-10-01T23:37:27.000000	-0.75532	-1.6461	0.24031	22.61	23.714	40.33	-0.9513254160083094	-1.5411468019811143	0.24031	25.34530931396373	20.764902883941048	40.33	-0.9513254160083094	-1.5411468019811143	0.43631	25.34530931396373	20.764902883941048	40.33	-0.3060353563244886	-0.7956862311918813	-0.5227100364169445	-0.1743252032682055	-0.5156691391233842	0.8388659383127001	1.9083	4.2893	0.0	0.0	0.0
2021-10-01T23:37:27.000000	-0.76963	-1.6611	0.21367	20.565	21.472	40.076	-0.9673655396783332	-1.5542803670968914	0.21367	23.04100618090918	18.790371022715465	40.076	-0.9673655396783332	-1.5542803670968914	0.40967	23.04100618090918	18.790371022715465	40.076	-0.3060353563244886	-0.7956862311918813	-0.5227100364169445	-0.1743252032682055	-0.5156691391233842	0.8388659383127001	1.9083	4.2893	0.0	0.0	0.0
2021-10-01T23:37:27.000000	-0.78306	-1.6751	0.18606	18.321	19.066	39.867	-0.9824097641647499	-1.56652929397243	0.18606	20.51910760707411	16.677458439741752	39.867	-0.9824097641647499	-1.56652929397243	0.38206	20.51910760707411	16.677458439741752	39.867	-0.3060353563244886	-0.7956862311918813	-0.5227100364169445	-0.1743252032682055	-0.5156691391233842	0.8388659383127001	1.9083	4.2893	0.0	0.0	0.0
2021-10-01T23:37:27.000000	-0.79539	-1.6879	0.15738	15.845	16.455	39.703	-0.9962152411801175	-1.577722046287127	0.15738	17.74183851748112	14.38951757424908	39.703	-0.9962152411801175	-1.577722046287127	0.35338	17.74183851748112	14.38951757424908	39.703	-0.3060353563244886	-0.7956862311918813	-0.5227100364169445	-0.1743252032682055	-0.5156691391233842	0.8388659383127001	1.9083	4.2893	0.0	0.0	0.0
2021-10-01T23:37:27.000000	-0.8063	-1.6993	0.12753	13.109	13.597	39.579	-1.0084398759580813	-1.5876993407372977	0.12753	14.676263630929242	11.888295749831578	39.579	-1.0084398759580813	-1.5876993407372977	0.32353	14.676263630929242	11.888295749831578	39.579	-0.3060353563244886	-0.7956862311918813	-0.5227100364169445	-0.1743252032682055	-0.5156691391233842	0.8388659383127001	1.9083	4.2893	0.0	0.0	0.0
2021-10-01T23:37:27.000000	-0.81543	-1.7087	0.096456	10.098	10.469	39.492	-1.0186528630730487	-1.595909809310376	0.096456	11.304677781690494	9.152804228877251	39.492	-1.0186528630730487	-1.595909809310376	0.292456	11.304677781690494	9.152804228877251	39.492	-0.3060353563244886	-0.7956862311918813	-0.5227100364169445	-0.1743252032682055	-0.5156691391233842	0.8388659383127001	1.9083	4.2893	0.0	0.0	0.0
2021-10-01T23:37:27.000000	-0.82235	-1.7159	0.064228	6.8209	7.071	39.435	-1.026402936631863	-1.6022076470212865	0.064228	7.635913906388028	6.181952492880376	39.435	-1.026402936631863	-1.6022076470212865	0.260228	7.635913906388028	6.181952492880376	39.435	-0.3060353563244886	-0.7956862311918813	-0.5227100364169445	-0.1743252032682055	-0.5156691391233842	0.8388659383127001	1.9083	4.2893	0.0	0.0	0.0
2021-10-01T23:37:27.000000	-0.82663	-1.7203	0.031066	3.3293	3.4518	39.404	-1.0311898186736932	-1.606050062969307	0.031066	3.7271626603964703	3.0178502668201252	39.404	-1.0311898186736932	-1.606050062969307	0.22706600000000002	3.7271626603964703	3.0178502668201252	39.404	-0.3060353563244886	-0.7956862311918813	-0.5227100364169445	-0.1743252032682055	-0.5156691391233842	0.8388659383127001	1.9083	4.2893	0.0	0.0	0.0
2021-10-01T23:37:27.000000	-0.82793	-1.7217	-0.0026069	-0.28016	-0.29048	39.396	-1.0326515651364028	-1.6072802244541358	-0.0026069	-0.31364149886357956	-0.2539631197449882	39.396	-1.0326515651364028	-1.6072802244541358	0.1933931	-0.31364149886357956	-0.2539631197449882	39.396	-0.3060353563244886	-0.7956862311918813	-0.5227100364169445	-0.1743252032682055	-0.5156691391233842	0.8388659383127001	1.9083	4.2893	0.0	0.0	0.0
2021-10-01T23:37:27.000000	-0.82615	-1.7198	-0.036236	-3.8794	-4.022	39.408	-1.030652170490325	-1.6056126450559554	-0.036236	-4.342984243358434	-3.516349843508231	39.408	-1.030652170490325	-1.6056126450559554	0.15976400000000002	-4.342984243358434	-3.516349843508231	39.408	-0.3060353563244886	-0.7956862311918813	-0.5227100364169445	-0.1743252032682055	-0.5156691391233842	0.8388659383127001	1.9083	4.2893	0.0	0.0	0.0
2021-10-01T23:37:27.000000	-0.82144	-1.715	-0.069276	-7.343	-7.6122	39.442	-1.0253895165215008	-1.601425931165036	-0.069276	-8.220393100348382	-6.655101435421154	39.442	-1.0253895165215008	-1.601425931165036	0.126724	-8.220393100348382	-6.655101435421154	39.442	-0.3060353563244886	-0.7956862311918813	-0.5227100364169445	-0.1743252032682055	-0.5156691391233842	0.8388659383127001	1.9083	4.2893	0.0	0.0	0.0
2021-10-01T23:37:27.000000	-0.81415	-1.7074	-0.10133	-10.581	-10.97	39.503	-1.01722321892304	-1.5947764437010754	-0.10133	-11.845425889595175	-9.590847016510498	39.503	-1.01722321892304	-1.5947764437010754	0.09467	-11.845425889595175	-9.590847016510498	39.503	-0.3060353563244886	-0.7956862311918813	-0.5227100364169445	-0.1743252032682055	-0.5156691391233842	0.8388659383127001	1.9083	4.2893	0.0	0.0	0.0
2021-10-01T23:37:27.000000	-0.80472	-1.6976	-0.13222	-13.55	-14.056	39.596	-1.0066634803036636	-1.5862057482631045	-0.13222	-15.170181950585281	-12.28980128342751	39.596	-1.0066634803036636	-1.5862057482631045	0.06378	-15.170181950585281	-12.28980128342751	39.596	-0.3060353563244886	-0.7956862311918813	-0.5227100364169445	-0.1743252032682055	-0.5156691391233842	0.8388659383127001	1.9083	4.2893	0.0	0.0	0.0
2021-10-01T23:37:27.000000	-0.79357	-1.686	-0.16188	-16.244	-16.873	39.725	-0.9941761479424749	-1.576059368095714	-0.16188	-18.1890495790577	-14.755478318596822	39.725	-0.9941761479424749	-1.576059368095714	0.03412000000000001	-18.1890495790577	-14.755478318596822	39.725	-0.3060353563244886	-0.7956862311918813	-0.5227100364169445	-0.1743252032682055	-0.5156691391233842	0.8388659383127001	1.9083	4.2893	0.0	0.0	0.0
2021-10-01T23:37:27.000000	-0.78105	-1.673	-0.19039	-18.682	-19.45	39.896	-0.9801575965833385	-1.5646914035553379	-0.19039	-20.924438980911972	-17.014331527688398	39.896	-0.9801575965833385	-1.5646914035553379	0.005610000000000004	-20.924438980911972	-17.014331527688398	39.896	-0.3060353563244886	-0.7956862311918813	-0.5227100364169445	-0.1743252032682055	-0.5156691391233842	0.8388659383127001	1.9083	4.2893	0.0	0.0	0.0
2021-10-01T23:37:27.000000	-0.76747	-1.6589	-0.21784	-20.893	-21.828	40.112	-0.9649522493616356	-1.5523616097262647	-0.21784	-23.410155371969026	-19.10349859214981	40.112	-0.9649522493616356	-1.5523616097262647	-0.02184	-23.410155371969026	-19.10349859214981	40.112	-0.3060353563244886	-0.7956862311918813	-0.5227100364169445	-0.1743252032682055	-0.5156691391233842	0.8388659383127001	1.9083	4.2893	0.0	0.0	0.0
2021-10-01T23:37:27.000000	-0.75304	-1.6438	-0.24434	-22.91	-24.049	40.373	-0.9487807768999996	-1.5391435017518778	-0.24434	-25.684096357375427	-21.060619537541008	40.373	-0.9487807768999996	-1.5391435017518778	-0.048339999999999994	-25.684096357375427	-21.060619537541008	40.373	-0.3060353563244886	-0.7956862311918813	-0.5227100364169445	-0.1743252032682055	-0.5156691391233842	0.8388659383127001	1.9083	4.2893	0.0	0.0	0.0
2021-10-01T23:37:27.000000	-0.73794	-1.6279	-0.27	-24.765	-26.157	40.68	-0.931846328894308	-1.5252135171595487	-0.27	-27.783412137827007	-22.925441849169385	40.68	-0.931846328894308	-1.5252135171595487	-0.07400000000000001	-27.783412137827007	-22.925441849169385	40.68	-0.3060353563244886	-0.7956862311918813	-0.5227100364169445	-0.1743252032682055	-0.5156691391233842	0.8388659383127001	1.9083	4.2893	0.0	0.0	0.0
2021-10-01T23:37:27.000000	-0.72231	-1.6113	-0.29491	-26.487	-28.192	41.03	-0.9143001034319559	-1.5106537482045033	-0.29491	-29.741785398975495	-24.73411074369337	41.03	-0.9143001034319559	-1.5106537482045033	-0.09891	-29.741785398975495	-24.73411074369337	41.03	-0.3060353563244886	-0.7956862311918813	-0.5227100364169445	-0.1743252032682055	-0.5156691391233842	0.8388659383127001	1.9083	4.2893	0.0	0.0	0.0
2021-10-01T23:37:27.000000	-0.70627	-1.5941	-0.31914	-28.104	-30.188	41.416	-0.8962734493045557	-1.4955487377453516	-0.31914	-31.59117118066842	-26.5169391792059	41.416	-0.8962734493045557	-1.4955487377453516	-0.12313999999999997	-31.59117118066842	-26.5169391792059	41.416	-0.3060353563244886	-0.7956862311918813	-0.5227100364169445	-0.1743252032682055	-0.5156691391233842	0.8388659383127001	1.9083	4.2893	0.0	0.0	0.0
2021-10-01T23:37:27.000000	-0.68988	-1.5764	-0.34275	-29.637	-32.178	41.834	-0.8778381674163728	-1.479990380450854	-0.34275	-33.3564547390603	-28.304105360195038	41.834	-0.8778381674163728	-1.479990380450854	-0.14675	-33.3564547390603	-28.304105360195038	41.834	-0.3060353563244886	-0.7956862311918813	-0.5227100364169445	-0.1743252032682055	-0.5156691391233842	0.8388659383127001	1.9083	4.2893	0.0	0.0	0.0
2021-10-01T23:37:27.000000	-0.67324	-1.5583	-0.3658	-31.106	-34.191	42.273	-0.8591057572632372	-1.4640656697830052	-0.3658	-35.061038744839784	-30.121940162161593	42.273	-0.8591057572632372	-1.4640656697830052	-0.1698	-35.061038744839784	-30.121940162161593	42.273	-0.3060353563244886	-0.7956862311918813	-0.5227100364169445	-0.1743252032682055	-0.5156691391233842	0.8388659383127001	1.9083	4.2893	0.0	0.0	0.0
2021-10-01T23:37:27.000000	-0.65638	-1.5396	-0.38832	-32.529	-36.253	42.725	-0.8400814867549861	-1.4475724368789054	-0.38832	-36.725973348609756	-31.994042126577344	42.725	-0.8400814867549861	-1.4475724368789054	-0.19232	-36.725973348609756	-31.994042126577344	42.725	-0.3060353563244886	-0.7956862311918813	-0.5227100364169445	-0.1743252032682055	-0.5156691391233842	0.8388659383127001	1.9083	4.2893	0.0	0.0	0.0
2021-10-01T23:37:27.000000	-0.63936	-1.5205	-0.41032	-33.919	-38.385	43.177	-0.820849409812803	-1.430701822886227	-0.41032	-38.366733726181586	-33.93966012181441	43.177	-0.820849409812803	-1.430701822886227	-0.21432	-38.366733726181586	-33.93966012181441	43.177	-0.3060353563244886	-0.7956862311918813	-0.5227100364169445	-0.1743252032682055	-0.5156691391233842	0.8388659383127001	1.9083	4.2893	0.0	0.0	0.0
2021-10-01T23:37:27.000000	-0.62222	-1.5009	-0.43182	-35.289	-40.608	43.618	-0.8014369720113345	-1.4133496801192913	-0.43182	-39.99879505336666	-35.97804301624492	43.618	-0.8014369720113345	-1.4133496801192913	-0.23581999999999997	-39.99879505336666	-35.97804301624492	43.618	-0.3060353563244886	-0.7956862311918813	-0.5227100364169445	-0.1743252032682055	-0.5156691391233842	0.8388659383127001	1.9083	4.2893	0.0	0.0	0.0
2021-10-01T23:37:27.000000	-0.60498	-1.4809	-0.45283	-36.647	-42.941	44.034	-0.781876275663281	-1.3956128044536267	-0.45283	-41.63242512169238	-38.12706739950867	44.034	-0.781876275663281	-1.3956128044536267	-0.25683	-41.63242512169238	-38.12706739950867	44.034	-0.3060353563244886	-0.7956862311918813	-0.5227100364169445	-0.1743252032682055	-0.5156691391233842	0.8388659383127001	1.9083	4.2893	0.0	0.0	0.0
2021-10-01T23:37:27.000000	-0.58768	-1.4604	-0.47333	-38.003	-45.402	44.413	-0.7621947663432893	-1.3773870482035535	-0.47333	-43.279754122095234	-40.40337233611794	44.413	-0.7621947663432893	-1.3773870482035535	-0.27732999999999997	-43.279754122095234	-40.40337233611794	44.413	-0.3060353563244886	-0.7956862311918813	-0.5227100364169445	-0.1743252032682055	-0.5156691391233842	0.8388659383127001	1.9083	4.2893	0.0	0.0	0.0
2021-10-01T23:37:27.000000	-0.57033	-1.4395	-0.49333	-39.362	-48.005	44.739	-0.7424146217161686	-1.3587704325462922	-0.49333	-44.94745980088935	-42.820239682274504	44.739	-0.7424146217161686	-1.3587704325462922	-0.29733	-44.94745980088935	-42.820239682274504	44.739	-0.3060353563244886	-0.7956862311918813	-0.5227100364169445	-0.1743252032682055	-0.5156691391233842	0.8388659383127001	1.9083	4.2893	0.0	0.0	0.0
2021-10-01T23:37:27.000000	-0.55296	-1.4181	-0.51279	-40.73	-50.767	44.999	-0.7225533627086743	-1.3396600350978551	-0.51279	-46.64357995968554	-45.393806158378275	44.999	-0.7225533627086743	-1.3396600350978551	-0.31678999999999996	-46.64357995968554	-45.393806158378275	44.999	-0.3060353563244886	-0.7956862311918813	-0.5227100364169445	-0.1743252032682055	-0.5156691391233842	0.8388659383127001	1.9083	4.2893	0.0	0.0	0.0
2021-10-01T23:37:27.000000	-0.53559	-1.3962	-0.53171	-42.111	-53.701	45.177	-0.7026308386165887	-1.3200534052548591	-0.53171	-48.37367734983966	-48.13648368601106	45.177	-0.7026308386165887	-1.3200534052548591	-0.33571	-48.37367734983966	-48.13648368601106	45.177	-0.3060353563244886	-0.7956862311918813	-0.5227100364169445	-0.1743252032682055	-0.5156691391233842	0.8388659383127001	1.9083	4.2893	0.0	0.0	0.0
2021-10-01T23:37:27.000000	-0.51823	-1.3738	-0.55004	-43.509	-56.823	45.26	-0.6826569740878031	-1.2999493177156116	-0.55004	-50.14368231321511	-51.06366158112203	45.26	-0.6826569740878031	-1.2999493177156116	-0.35403999999999997	-50.14368231321511	-51.06366158112203	45.26	-0.3060353563244886	-0.7956862311918813	-0.5227100364169445	-0.1743252032682055	-0.5156691391233842	0.8388659383127001	1.9083	4.2893	0.0	0.0	0.0
2021-10-01T23:37:27.000000	-0.50091	-1.3509	-0.56777	-44.925	-60.147	45.229	-0.662661543065991	-1.2793440965750378	-0.56777	-51.95630273696955	-54.18911182058965	45.229	-0.662661543065991	-1.2793440965750378	-0.37177	-51.95630273696955	-54.18911182058965	45.229	-0.3060353563244886	-0.7956862311918813	-0.5227100364169445	-0.1743252032682055	-0.5156691391233842	0.8388659383127001	1.9083	4.2893	0.0	0.0	0.0
2021-10-01T23:37:27.000000	-0.48364	-1.3275	-0.58487	-46.362	-63.691	45.07	-0.6426544701990436	-1.2582365165314453	-0.58487	-53.81672155851563	-57.53033118011053	45.07	-0.6426544701990436	-1.2582365165314453	-0.38887	-53.81672155851563	-57.53033118011053	45.07	-0.3060353563244886	-0.7956862311918813	-0.5227100364169445	-0.1743252032682055	-0.5156691391233842	0.8388659383127001	1.9083	4.2893	0.0	0.0	0.0
2021-10-01T23:37:27.000000	-0.46644	-1.3035	-0.60128	-47.822	-67.47	44.764	-0.622643351765825	-1.2365248805025393	-0.60128	-55.72876165996932	-61.10196157118307	44.764	-0.622643351765825	-1.2365248805025393	-0.40528000000000003	-55.72876165996932	-61.10196157118307	44.764	-0.3060353563244886	-0.7956862311918813	-0.5227100364169445	-0.1743252032682055	-0.5156691391233842	0.8388659383127001	1.9083	4.2893	0.0	0.0	0.0
2021-10-01T23:37:27.000000	-0.44932	-1.279	-0.61698	-49.307	-71.503	44.292	-0.6026503654311446	-1.214307209665539	-0.61698	-57.69673604412333	-64.92261476446215	44.292	-0.6026503654311446	-1.214307209665539	-0.42097999999999997	-57.69673604412333	-64.92261476446215	44.292	-0.3060353563244886	-0.7956862311918813	-0.5227100364169445	-0.1743252032682055	-0.5156691391233842	0.8388659383127001	1.9083	4.2893	0.0	0.0	0.0
2021-10-01T23:37:27.000000	-0.43231	-1.254	-0.63193	-50.817	-75.81	43.634	-0.582705285138676	-1.1915798281153698	-0.63193	-59.7230953143613	-69.01214005573016	43.634	-0.582705285138676	-1.1915798281153698	-0.43593	-59.7230953143613	-69.01214005573016	43.634	-0.3060353563244886	-0.7956862311918813	-0.5227100364169445	-0.1743252032682055	-0.5156691391233842	0.8388659383127001	1.9083	4.2893	0.0	0.0	0.0
2021-10-01T23:37:27.000000	-0.41542	-1.2285	-0.64609	-52.355	-80.415	42.768	-0.5628180355363105	-1.168341510550339	-0.64609	-61.81375758911098	-73.39398900941838	42.768	-0.5628180355363105	-1.168341510550339	-0.45009000000000005	-61.81375758911098	-73.39398900941838	42.768	-0.3060353563244886	-0.7956862311918813	-0.5227100364169445	-0.1743252032682055	-0.5156691391233842	0.8388659383127001	1.9083	4.2893	0.0	0.0	0.0
2021-10-01T23:37:27.000000	-0.39868	-1.2024	-0.6594	-53.921	-85.342	41.668	-0.5430061375508031	-1.14448933458646	-0.6594	-63.97166359243272	-78.09198078046565	41.668	-0.5430061375508031	-1.14448933458646	-0.4634	-63.97166359243272	-78.09198078046565	41.668	-0.3060353563244886	-0.7956862311918813	-0.5227100364169445	-0.1743252032682055	-0.5156691391233842	0.8388659383127001	1.9083	4.2893	0.0	0.0	0.0
2021-10-01T23:37:27.000000	-0.3821	-1.1757	-0.67182	-55.519	-90.621	40.307	-0.5232795158300453	-1.1200220749220406	-0.67182	-66.20445908855851	-83.1353991918688	40.307	-0.5232795158300453	-1.1200220749220406	-0.47581999999999997	-66.20445908855851	-83.1353991918688	40.307	-0.3060353563244886	-0.7956862311918813	-0.5227100364169445	-0.1743252032682055	-0.5156691391233842	0.8388659383127001	1.9083	4.2893	0.0	0.0	0.0
2021-10-01T23:37:27.000000	-0.36571	-1.1485	-0.68332	-57.15	-96.284	38.655	-0.5036801973346288	-1.0950353021309174	-0.68332	-68.51705750769128	-88.55588058671047	38.655	-0.5036801973346288	-1.0950353021309174	-0.48732000000000003	-68.51705750769128	-88.55588058671047	38.655	-0.3060353563244886	-0.7956862311918813	-0.5227100364169445	-0.1743252032682055	-0.5156691391233842	0.8388659383127001	1.9083	4.2893	0.0	0.0	0.0
2021-10-01T23:37:27.000000	-0.34954	-1.1209	-0.69384	-58.817	-102.37	36.676	-0.4842502090251453	-1.0696245867869263	-0.69384	-70.9172149207965	-94.39176350125871	36.676	-0.4842502090251453	-1.0696245867869263	-0.49784	-70.9172149207965	-94.39176350125871	36.676	-0.3060353563244886	-0.7956862311918813	-0.5227100364169445	-0.1743252032682055	-0.5156691391233842	0.8388659383127001	1.9083	4.2893	0.0	0.0	0.0
2021-10-01T23:37:27.000000	-0.33361	-1.0927	-0.70333	-60.525	-108.92	34.332	-0.4649848941635408	-1.0435889853288605	-0.70333	-73.41491738875627	-100.68312634102146	34.332	-0.4649848941635408	-1.0435889853288605	-0.5073300000000001	-73.41491738875627	-100.68312634102146	34.332	-0.3060353563244886	-0.7956862311918813	-0.5227100364169445	-0.1743252032682055	-0.5156691391233842	0.8388659383127001	1.9083	4.2893	0.0	0.0	0.0
2021-10-01T23:37:27.000000	-0.31794	-1.064	-0.71175	-62.278	-115.98	31.575	-0.4459163550625158	-1.0170252936322481	-0.71175	-76.01977115850943	-107.47513236562148	31.575	-0.4459163550625158	-1.0170252936322481	-0.5157499999999999	-76.01977115850943	-107.47513236562148	31.575	-0.3060353563244886	-0.7956862311918813	-0.5227100364169445	-0.1743252032682055	-0.5156691391233842	0.8388659383127001	1.9083	4.2893	0.0	0.0	0.0
2021-10-01T23:37:27.000000	-0.30766	-1.0446	-0.71675	-63.476	-121.0	29.483	-0.43333673174823695	-0.9990310868625443	-0.71675	-77.82384542516954	-112.31051446431593	29.483	-0.43333673174823695	-0.9990310868625443	-0.52075	-77.82384542516954	-112.31051446431593	29.483	-0.3060353563244886	-0.7956862311918813	-0.5227100364169445	-0.1743252032682055	-0.5156691391233842	0.8388659383127001	1.9083	4.2893	0.0	0.0	0.0
2021-10-01T23:37:27.000000	-0.30088	-1.0316	-0.7198	-64.288	-124.5	27.965	-0.4250149282786409	-0.9869597991510607	-0.7198	-79.05858242607249	-115.68464672885464	27.965	-0.4250149282786409	-0.9869597991510607	-0.5238	-79.05858242607249	-115.68464672885464	27.965	-0.3060353563244886	-0.7956862311918813	-0.5227100364169445	-0.1743252032682055	-0.5156691391233842	0.8388659383127001	1.9083	4.2893	0.0	0.0	0.0
2021-10-01T23:37:27.000000	-0.29639	-1.0228	-0.7217	-64.836	-126.9	26.896	-0.41948049588669273	-0.9787762694664466	-0.7217	-79.89652553654743	-117.99941569002715	26.896	-0.41948049588669273	-0.9787762694664466	-0.5257000000000001	-79.89652553654743	-117.99941569002715	26.896	-0.3060353563244886	-0.7956862311918813	-0.5227100364169445	-0.1743252032682055	-0.5156691391233842	0.8388659383127001	1.9083	4.2893	0.0	0.0	1.0
2021-10-01T23:37:27.000000	-0.28147	-0.9931	-0.72737	-66.727	-135.44	22.917	-0.40103377520832423	-0.9511282153538287	-0.72737	-82.81968409758903	-126.24336043917539	22.917	-0.40103377520832423	-0.9511282153538287	-0.5313699999999999	-82.81968409758903	-126.24336043917539	22.917	-0.3060353563244886	-0.7956862311918813	-0.5227100364169445	-0.1743252032682055	-0.5156691391233842	0.8388659383127001	1.9083	4.2893	0.0	0.0	0.0
2021-10-01T23:37:27.000000	-0.2669	-0.96299	-0.73182	-68.693	-144.72	18.311	-0.3828841798367824	-0.9230303651184584	-0.73182	-85.90794984300956	-135.2125393695827	18.311	-0.3828841798367824	-0.9230303651184584	-0.53582	-85.90794984300956	-135.2125393695827	18.311	-0.3060353563244886	-0.7956862311918813	-0.5227100364169445	-0.1743252032682055	-0.5156691391233842	0.8388659383127001	1.9083	4.2893	0.0	0.0	0.0
2021-10-01T23:37:27.000000	-0.25272	-0.93253	-0.73502	-70.745	-154.83	12.99	-0.36507876017378293	-0.8945373654409151	-0.73502	-89.18326760071577	-144.99492648040868	12.99	-0.36507876017378293	-0.8945373654409151	-0.53902	-89.18326760071577	-144.99492648040868	12.99	-0.3060353563244886	-0.7956862311918813	-0.5227100364169445	-0.1743252032682055	-0.5156691391233842	0.8388659383127001	1.9083	4.2893	0.0	0.0	0.0
2021-10-01T23:37:27.000000	-0.23894	-0.90179	-0.73695	-72.9	-165.88	6.8508	-0.34763601797905974	-0.8657174635547459	-0.73695	-92.67598759073272	-155.69760988558028	6.8508	-0.34763601797905974	-0.8657174635547459	-0.54095	-92.67598759073272	-155.69760988558028	6.8508	-0.3060353563244886	-0.7956862311918813	-0.5227100364169445	-0.1743252032682055	-0.5156691391233842	0.8388659383127001	1.9083	4.2893	0.0	0.0	0.0
2021-10-01T23:37:27.000000	-0.22559	-0.8708	-0.73757	-75.176	-177.99	-0.22822	-0.330589403101362	-0.8365967574985484	-0.73757	-96.41867779956644	-167.4374798167465	-0.22822	-0.330589403101362	-0.8365967574985484	-0.5415699999999999	-96.41867779956644	-167.4374798167465	-0.22822	-0.3060353563244886	-0.7956862311918813	-0.5227100364169445	-0.1743252032682055	-0.5156691391233842	0.8388659383127001	1.9083	4.2893	0.0	0.0	0.0
2021-10-01T23:37:27.000000	-0.21268	-0.83963	-0.73686	-77.597	-191.29	-8.3911	-0.3139574173004234	-0.8072434945058695	-0.73686	-100.4510863041495	-180.3406159724323	-8.3911	-0.3139574173004234	-0.8072434945058695	-0.5408599999999999	-100.4510863041495	-180.3406159724323	-8.3911	-0.3060353563244886	-0.7956862311918813	-0.5227100364169445	-0.1743252032682055	-0.5156691391233842	0.8388659383127001	1.9083	4.2893	0.0	0.0	0.0
2021-10-01T23:37:27.000000	-0.20024	-0.80832	-0.73482	-80.189	-205.96	-17.809	-0.2977747357266851	-0.7776936972631981	-0.73482	-104.82107261945185	-194.58247623028032	-17.809	-0.2977747357266851	-0.7776936972631981	-0.5388200000000001	-104.82107261945185	-194.58247623028032	-17.809	-0.3060353563244886	-0.7956862311918813	-0.5227100364169445	-0.1743252032682055	-0.5156691391233842	0.8388659383127001	1.9083	4.2893	0.0	0.0	0.0
2021-10-01T23:37:27.000000	-0.18828	-0.77695	-0.73144	-82.985	-222.18	-28.687	-0.2820610854415727	-0.748025537651972	-0.73144	-109.58344351396725	-210.33766075674882	-28.687	-0.2820610854415727	-0.748025537651972	-0.5354399999999999	-109.58344351396725	-210.33766075674882	-28.687	-0.3060353563244886	-0.7956862311918813	-0.5227100364169445	-0.1743252032682055	-0.5156691391233842	0.8388659383127001	1.9083	4.2893	0.0	0.0	0.0
2021-10-01T23:37:27.000000	-0.1768	-0.74557	-0.72672	-86.025	-240.18	-41.27	-0.2668225929535454	-0.7182886389116471	-0.72672	-114.8060795181724	-227.8295352465678	-41.27	-0.2668225929535454	-0.7182886389116471	-0.5307200000000001	-114.8060795181724	-227.8295352465678	-41.27	-0.3060353563244886	-0.7956862311918813	-0.5227100364169445	-0.1743252032682055	-0.5156691391233842	0.8388659383127001	1.9083	4.2893	0.0	0.0	0.0
2021-10-01T23:37:27.000000	-0.16581	-0.71424	-0.72067	-89.357	-260.23	-55.853	-0.2520765347206453	-0.6885413236278787	-0.72067	-120.56970208762425	-247.32018374467847	-55.853	-0.2520765347206453	-0.6885413236278787	-0.52467	-120.56970208762425	-247.32018374467847	-55.853	-0.3060353563244886	-0.7956862311918813	-0.5227100364169445	-0.1743252032682055	-0.5156691391233842	0.8388659383127001	1.9083	4.2893	0.0	0.0	0.0
2021-10-01T23:37:27.000000	-0.15532	-0.68302	-0.7133	-93.034	-282.63	-72.796	-0.23784018720091452	-0.6588419143863222	-0.7133	-126.96367090690084	-269.1008515888498	-72.796	-0.23784018720091452	-0.6588419143863222	-0.5173000000000001	-126.96367090690084	-269.1008515888498	-72.796	-0.3060353563244886	-0.7956862311918813	-0.5227100364169445	-0.1743252032682055	-0.5156691391233842	0.8388659383127001	1.9083	4.2893	0.0	0.0	0.0
