# Supplementary material for: Direct evidence of substorm-related impulsive injections of electrons at Mercury
Source: Nat Commun. 2023 Jul 18;14:4019. doi: 10.1038/s41467-023-39565-4 (PMC10354196; doi:10.1038/s41467-023-39565-4)
Supplement: Supplementary file 3 — SourceDatafile [file 41467_2023_39565_MOESM3_ESM.zip › SourceDataFile/FieldLinetracing/Final_KT17tracing_000059.txt]

2021-10-01T23:15:59.000000	-0.33131	0.36914	0.671	341.45	-351.54	-287.95	-0.2835827226308405	0.40695392260706836	0.671	295.80284657011424	-390.72899823409244	-287.95	-0.2835827226308405	0.40695392260706836	0.867	295.80284657011424	-390.72899823409244	-287.95	-0.48575403097202274	0.6541434506499139	-0.5797752731587085	-0.29238346616332556	0.41956098328345515	0.8593488756148691	3.4282	22.006	0.0	0.0	0.0
2021-10-01T23:15:59.000000	-0.35184	0.39013	0.68763	313.03	-317.85	-243.51	-0.3013861165003037	0.43030130290398294	0.68763	271.7250386631233	-353.8105520805225	-243.51	-0.3013861165003037	0.43030130290398294	0.8836299999999999	271.7250386631233	-353.8105520805225	-243.51	-0.48575403097202274	0.6541434506499139	-0.5797752731587085	-0.29238346616332556	0.41956098328345515	0.8593488756148691	3.4282	22.006	0.0	0.0	0.0
2021-10-01T23:15:59.000000	-0.37288	0.41134	0.70333	288.23	-288.41	-206.04	-0.31966871077499726	0.4539295158407868	0.70333	250.71920007371597	-321.553640493147	-206.04	-0.31966871077499726	0.4539295158407868	0.89933	250.71920007371597	-321.553640493147	-206.04	-0.48575403097202274	0.6541434506499139	-0.5797752731587085	-0.29238346616332556	0.41956098328345515	0.8593488756148691	3.4282	22.006	0.0	0.0	0.0
2021-10-01T23:15:59.000000	-0.39442	0.43273	0.71807	266.45	-262.56	-174.32	-0.33842548201379724	0.47779763752422316	0.71807	232.27072184008142	-293.22971860963804	-174.32	-0.33842548201379724	0.47779763752422316	0.9140699999999999	232.27072184008142	-293.22971860963804	-174.32	-0.48575403097202274	0.6541434506499139	-0.5797752731587085	-0.29238346616332556	0.41956098328345515	0.8593488756148691	3.4282	22.006	0.0	0.0	0.0
2021-10-01T23:15:59.000000	-0.41646	0.45427	0.73184	247.25	-239.76	-147.34	-0.3576601061217791	0.5018758940106186	0.73184	216.00908574636614	-268.24894216943153	-147.34	-0.3576601061217791	0.5018758940106186	0.92784	216.00908574636614	-268.24894216943153	-147.34	-0.48575403097202274	0.6541434506499139	-0.5797752731587085	-0.29238346616332556	0.41956098328345515	0.8593488756148691	3.4282	22.006	0.0	0.0	0.0
2021-10-01T23:15:59.000000	-0.43897	0.47593	0.74462	230.23	-219.56	-124.31	-0.37734648506034485	0.526130835451224	0.74462	201.5924444530548	-246.11568994975107	-124.31	-0.37734648506034485	0.526130835451224	0.94062	201.5924444530548	-246.11568994975107	-124.31	-0.48575403097202274	0.6541434506499139	-0.5797752731587085	-0.29238346616332556	0.41956098328345515	0.8593488756148691	3.4282	22.006	0.0	0.0	0.0
2021-10-01T23:15:59.000000	-0.46195	0.49765	0.7564	215.08	-201.59	-104.59	-0.3974919706396453	0.5505029139586922	0.7564	188.75847003811825	-226.4247656261762	-104.59	-0.3974919706396453	0.5505029139586922	0.9523999999999999	188.75847003811825	-226.4247656261762	-104.59	-0.48575403097202274	0.6541434506499139	-0.5797752731587085	-0.29238346616332556	0.41956098328345515	0.8593488756148691	3.4282	22.006	0.0	0.0	0.0
2021-10-01T23:15:59.000000	-0.48538	0.51942	0.76719	201.54	-185.56	-87.653	-0.41807793886558997	0.5749797542817486	0.76719	177.28465540544843	-208.8564965658751	-87.653	-0.41807793886558997	0.5749797542817486	0.96319	177.28465540544843	-208.8564965658751	-87.653	-0.48575403097202274	0.6541434506499139	-0.5797752731587085	-0.29238346616332556	0.41956098328345515	0.8593488756148691	3.4282	22.006	0.0	0.0	0.0
2021-10-01T23:15:59.000000	-0.50924	0.54119	0.77697	189.38	-171.19	-73.07	-0.4390906669508556	0.5995092825775534	0.77697	166.97704210091933	-193.1048106889826	-73.07	-0.4390906669508556	0.5995092825775534	0.9729700000000001	166.97704210091933	-193.1048106889826	-73.07	-0.48575403097202274	0.6541434506499139	-0.5797752731587085	-0.29238346616332556	0.41956098328345515	0.8593488756148691	3.4282	22.006	0.0	0.0	0.0
2021-10-01T23:15:59.000000	-0.53351	0.56292	0.78576	178.43	-158.28	-60.488	-0.4605152068064272	0.6240493496511582	0.78576	157.6914171442172	-178.95038490891397	-60.488	-0.4605152068064272	0.6240493496511582	0.98176	157.6914171442172	-178.95038490891397	-60.488	-0.48575403097202274	0.6541434506499139	-0.5797752731587085	-0.29238346616332556	0.41956098328345515	0.8593488756148691	3.4282	22.006	0.0	0.0	0.0
2021-10-01T23:15:59.000000	-0.55818	0.58459	0.79357	168.52	-146.64	-49.614	-0.4823440843877971	0.6485788809050892	0.79357	149.28234225333665	-166.18382078697573	-49.614	-0.4823440843877971	0.6485788809050892	0.9895700000000001	149.28234225333665	-166.18382078697573	-49.614	-0.48575403097202274	0.6541434506499139	-0.5797752731587085	-0.29238346616332556	0.41956098328345515	0.8593488756148691	3.4282	22.006	0.0	0.0	0.0
2021-10-01T23:15:59.000000	-0.58321	0.60617	0.8004	159.52	-136.13	-40.204	-0.5045412770084761	0.6730632011889048	0.8004	141.6379512293777	-154.65024433069746	-40.204	-0.5045412770084761	0.6730632011889048	0.9964	141.6379512293777	-154.65024433069746	-40.204	-0.48575403097202274	0.6541434506499139	-0.5797752731587085	-0.29238346616332556	0.41956098328345515	0.8593488756148691	3.4282	22.006	0.0	0.0	0.0
2021-10-01T23:15:59.000000	-0.6086	0.62762	0.80628	151.34	-126.59	-32.053	-0.5271116858752315	0.6974626119110408	0.80628	134.68852706838896	-144.17983345859383	-32.053	-0.5271116858752315	0.6974626119110408	1.00228	134.68852706838896	-144.17983345859383	-32.053	-0.48575403097202274	0.6541434506499139	-0.5797752731587085	-0.29238346616332556	0.41956098328345515	0.8593488756148691	3.4282	22.006	0.0	0.0	0.0
2021-10-01T23:15:59.000000	-0.63431	0.64891	0.81124	143.86	-117.93	-24.99	-0.550019288301574	0.7217424379210564	0.81124	128.32600171090263	-134.66856271934225	-24.99	-0.550019288301574	0.7217424379210564	1.00724	128.32600171090263	-134.66856271934225	-24.99	-0.48575403097202274	0.6541434506499139	-0.5797752731587085	-0.29238346616332556	0.41956098328345515	0.8593488756148691	3.4282	22.006	0.0	0.0	0.0
2021-10-01T23:15:59.000000	-0.66033	0.67002	0.81528	137.0	-110.04	-18.867	-0.5732566102429961	0.7458816046214771	0.81528	122.48445629239926	-125.9974585726051	-18.867	-0.5732566102429961	0.7458816046214771	1.01128	122.48445629239926	-125.9974585726051	-18.867	-0.48575403097202274	0.6541434506499139	-0.5797752731587085	-0.29238346616332556	0.41956098328345515	0.8593488756148691	3.4282	22.006	0.0	0.0	0.0
2021-10-01T23:15:59.000000	-0.68663	0.69093	0.81845	130.71	-102.85	-13.563	-0.5967963283592079	0.7698565868114453	0.81845	117.1228446852657	-118.09092197468493	-13.563	-0.5967963283592079	0.7698565868114453	1.01445	117.1228446852657	-118.09092197468493	-13.563	-0.48575403097202274	0.6541434506499139	-0.5797752731587085	-0.29238346616332556	0.41956098328345515	0.8593488756148691	3.4282	22.006	0.0	0.0	0.0
2021-10-01T23:15:59.000000	-0.71319	0.71162	0.82078	124.91	-96.269	-8.9703	-0.6206210439578107	0.7936450845917947	0.82078	112.17291995176811	-110.84883621623739	-8.9703	-0.6206210439578107	0.7936450845917947	1.01678	112.17291995176811	-110.84883621623739	-8.9703	-0.48575403097202274	0.6541434506499139	-0.5797752731587085	-0.29238346616332556	0.41956098328345515	0.8593488756148691	3.4282	22.006	0.0	0.0	0.0
2021-10-01T23:15:59.000000	-0.74	0.73206	0.8223	119.57	-90.245	-4.9989	-0.6447245082959887	0.8172160987171603	0.8223	107.6112797170304	-104.21591722315281	-4.9989	-0.6447245082959887	0.8172160987171603	1.0183	107.6112797170304	-104.21591722315281	-4.9989	-0.48575403097202274	0.6541434506499139	-0.5797752731587085	-0.29238346616332556	0.41956098328345515	0.8593488756148691	3.4282	22.006	0.0	0.0	0.0
2021-10-01T23:15:59.000000	-0.76703	0.75225	0.82304	114.62	-84.719	-1.5705	-0.6690769474300685	0.8405659532824662	0.82304	103.37568072579606	-98.12503246103043	-1.5705	-0.6690769474300685	0.8405659532824662	1.01904	103.37568072579606	-98.12503246103043	-1.5705	-0.48575403097202274	0.6541434506499139	-0.5797752731587085	-0.29238346616332556	0.41956098328345515	0.8593488756148691	3.4282	22.006	0.0	0.0	0.0
2021-10-01T23:15:59.000000	-0.79427	0.77218	0.82305	110.04	-79.644	1.3827	-0.6936696620138507	0.8636834983381297	0.82305	99.45203260023426	-92.52708548139805	1.3827	-0.6936696620138507	0.8636834983381297	1.01905	99.45203260023426	-92.52708548139805	1.3827	-0.48575403097202274	0.6541434506499139	-0.5797752731587085	-0.29238346616332556	0.41956098328345515	0.8593488756148691	3.4282	22.006	0.0	0.0	0.0
2021-10-01T23:15:59.000000	-0.82171	0.79182	0.82237	105.8	-74.978	3.9196	-0.7184964033045194	0.8865377346387853	0.82237	95.81570766377713	-87.37671685803717	3.9196	-0.7184964033045194	0.8865377346387853	1.01837	95.81570766377713	-87.37671685803717	3.9196	-0.48575403097202274	0.6541434506499139	-0.5797752731587085	-0.29238346616332556	0.41956098328345515	0.8593488756148691	3.4282	22.006	0.0	0.0	0.0
2021-10-01T23:15:59.000000	-0.84932	0.81119	0.82103	101.85	-70.682	6.0918	-0.7435249467550175	0.9091448355751399	0.82103	92.42186135356685	-82.6290939557131	6.0918	-0.7435249467550175	0.9091448355751399	1.01703	92.42186135356685	-82.6290939557131	6.0918	-0.48575403097202274	0.6541434506499139	-0.5797752731587085	-0.29238346616332556	0.41956098328345515	0.8593488756148691	3.4282	22.006	0.0	0.0	0.0
2021-10-01T23:15:59.000000	-0.87709	0.83026	0.81907	98.18	-66.724	7.9444	-0.7687490436225294	0.9314738019018283	0.81907	89.26448998712611	-78.2512325994822	7.9444	-0.7687490436225294	0.9314738019018283	1.01507	89.26448998712611	-78.2512325994822	7.9444	-0.48575403097202274	0.6541434506499139	-0.5797752731587085	-0.29238346616332556	0.41956098328345515	0.8593488756148691	3.4282	22.006	0.0	0.0	0.0
2021-10-01T23:15:59.000000	-0.90502	0.84904	0.81653	94.764	-63.074	9.5173	-0.7941674686053631	0.9535345582667414	0.81653	86.32146538501323	-74.21017306127213	9.5173	-0.7941674686053631	0.9535345582667414	1.01253	86.32146538501323	-74.21017306127213	9.5173	-0.48575403097202274	0.6541434506499139	-0.5797752731587085	-0.29238346616332556	0.41956098328345515	0.8593488756148691	3.4282	22.006	0.0	0.0	0.0
2021-10-01T23:15:59.000000	-0.93308	0.86753	0.81346	91.581	-59.706	10.846	-0.8197504477598452	0.9753234287648037	0.81346	83.57513157105555	-70.47753812301303	10.846	-0.8197504477598452	0.9753234287648037	1.00946	83.57513157105555	-70.47753812301303	10.846	-0.48575403097202274	0.6541434506499139	-0.5797752731587085	-0.29238346616332556	0.41956098328345515	0.8593488756148691	3.4282	22.006	0.0	0.0	0.0
2021-10-01T23:15:59.000000	-0.96128	0.88573	0.80988	88.614	-56.596	11.962	-0.8455079057338668	0.9968416386977074	0.80988	81.01155736789836	-67.02742561688993	11.962	-0.8455079057338668	0.9968416386977074	1.00588	81.01155736789836	-67.02742561688993	11.962	-0.48575403097202274	0.6541434506499139	-0.5797752731587085	-0.29238346616332556	0.41956098328345515	0.8593488756148691	3.4282	22.006	0.0	0.0	0.0
2021-10-01T23:15:59.000000	-0.9896	0.90363	0.80584	85.845	-53.724	12.892	-0.8714212185333373	1.0180768128141773	0.80584	78.61532901272122	-63.83778070407516	12.892	-0.8714212185333373	1.0180768128141773	1.00184	78.61532901272122	-63.83778070407516	12.892	-0.48575403097202274	0.6541434506499139	-0.5797752731587085	-0.29238346616332556	0.41956098328345515	0.8593488756148691	3.4282	22.006	0.0	0.0	0.0
2021-10-01T23:15:59.000000	-1.018	0.92125	0.80137	83.261	-51.068	13.663	-0.8974482369633086	1.0390438992032287	0.80137	76.3762401269876	-60.88517626700877	13.663	-0.8974482369633086	1.0390438992032287	0.9973700000000001	76.3762401269876	-60.88517626700877	13.663	-0.48575403097202274	0.6541434506499139	-0.5797752731587085	-0.29238346616332556	0.41956098328345515	0.8593488756148691	3.4282	22.006	0.0	0.0	0.0
2021-10-01T23:15:59.000000	-1.0466	0.93858	0.7965	80.848	-48.613	14.296	-0.9237092821001662	1.059747676837272	0.7965	74.28223415618757	-58.15300991148541	14.296	-0.9237092821001662	1.059747676837272	0.9924999999999999	74.28223415618757	-58.15300991148541	14.296	-0.48575403097202274	0.6541434506499139	-0.5797752731587085	-0.29238346616332556	0.41956098328345515	0.8593488756148691	3.4282	22.006	0.0	0.0	0.0
2021-10-01T23:15:59.000000	-1.0752	0.95564	0.79126	78.592	-46.341	14.81	-0.9500034103827032	1.0801834889782536	0.79126	72.32162213631875	-55.621701848932396	14.81	-0.9500034103827032	1.0801834889782536	0.98726	72.32162213631875	-55.621701848932396	14.81	-0.48575403097202274	0.6541434506499139	-0.5797752731587085	-0.29238346616332556	0.41956098328345515	0.8593488756148691	3.4282	22.006	0.0	0.0	0.0
2021-10-01T23:15:59.000000	-1.104	0.97243	0.78569	76.483	-44.238	15.225	-0.9765291147687434	1.1003758416600096	0.78569	70.48619484185852	-53.27613227061023	15.225	-0.9765291147687434	1.1003758416600096	0.98169	70.48619484185852	-53.27613227061023	15.225	-0.48575403097202274	0.6541434506499139	-0.5797752731587085	-0.29238346616332556	0.41956098328345515	0.8593488756148691	3.4282	22.006	0.0	0.0	0.0
2021-10-01T23:15:59.000000	-1.1328	0.98895	0.77981	74.509	-42.29	15.556	-1.0030879023004629	1.1203002288487034	0.77981	68.765758117706	-51.10093630744108	15.556	-1.0030879023004629	1.1203002288487034	0.9758100000000001	68.765758117706	-51.10093630744108	15.556	-0.48575403097202274	0.6541434506499139	-0.5797752731587085	-0.29238346616332556	0.41956098328345515	0.8593488756148691	3.4282	22.006	0.0	0.0	0.0
2021-10-01T23:15:59.000000	-1.1617	1.0052	0.77364	72.66	-40.484	15.816	-1.0297790194567729	1.1399689035612537	0.77364	67.15198020816939	-49.08198661547458	15.816	-1.0297790194567729	1.1399689035612537	0.9696400000000001	67.15198020816939	-49.08198661547458	15.816	-0.48575403097202274	0.6541434506499139	-0.5797752731587085	-0.29238346616332556	0.41956098328345515	0.8593488756148691	3.4282	22.006	0.0	0.0	0.0
2021-10-01T23:15:59.000000	-1.1907	1.0212	0.76721	70.926	-38.809	16.018	-1.056600015634291	1.1594017150934426	0.76721	65.63628429721851	-47.207140780338584	16.018	-1.056600015634291	1.1594017150934426	0.9632099999999999	65.63628429721851	-47.207140780338584	16.018	-0.48575403097202274	0.6541434506499139	-0.5797752731587085	-0.29238346616332556	0.41956098328345515	0.8593488756148691	3.4282	22.006	0.0	0.0	0.0
2021-10-01T23:15:59.000000	-1.2198	1.037	0.76053	69.297	-37.253	16.174	-1.0835447643245573	1.1786482866847257	0.76053	64.21021609899235	-45.46326392287187	16.174	-1.0835447643245573	1.1786482866847257	0.9565300000000001	64.21021609899235	-45.46326392287187	16.174	-0.48575403097202274	0.6541434506499139	-0.5797752731587085	-0.29238346616332556	0.41956098328345515	0.8593488756148691	3.4282	22.006	0.0	0.0	0.0
2021-10-01T23:15:59.000000	-1.249	1.0525	0.75362	67.766	-35.806	16.291	-1.1106255185444902	1.197609371856192	0.75362	62.86805366165894	-43.83957368399895	16.291	-1.1106255185444902	1.197609371856192	0.9496199999999999	62.86805366165894	-43.83957368399895	16.291	-0.48575403097202274	0.6541434506499139	-0.5797752731587085	-0.29238346616332556	0.41956098328345515	0.8593488756148691	3.4282	22.006	0.0	0.0	0.0
2021-10-01T23:15:59.000000	-1.2782	1.0678	0.7465	66.323	-34.458	16.379	-1.1377307787982596	1.2163719640698343	0.7465	61.60109763901886	-42.324920114136816	16.379	-1.1377307787982596	1.2163719640698343	0.9425000000000001	61.60109763901886	-42.324920114136816	16.379	-0.48575403097202274	0.6541434506499139	-0.5797752731587085	-0.29238346616332556	0.41956098328345515	0.8593488756148691	3.4282	22.006	0.0	0.0	0.0
2021-10-01T23:15:59.000000	-1.3075	1.0829	0.73918	64.961	-33.201	16.443	-1.1649597915647771	1.2349483163425712	0.73918	60.4033810189018	-40.91050578378827	16.443	-1.1649597915647771	1.2349483163425712	0.9351799999999999	60.4033810189018	-40.91050578378827	16.443	-0.48575403097202274	0.6541434506499139	-0.5797752731587085	-0.29238346616332556	0.41956098328345515	0.8593488756148691	3.4282	22.006	0.0	0.0	0.0
2021-10-01T23:15:59.000000	-1.3368	1.0978	0.73166	63.673	-32.027	16.49	-1.1922133103651313	1.2533261756574843	0.73166	59.26893678913736	-39.58753326345606	16.49	-1.1922133103651313	1.2533261756574843	0.9276599999999999	59.26893678913736	-39.58753326345606	16.49	-0.48575403097202274	0.6541434506499139	-0.5797752731587085	-0.29238346616332556	0.41956098328345515	0.8593488756148691	3.4282	22.006	0.0	0.0	0.0
2021-10-01T23:15:59.000000	-1.3662	1.1125	0.72396	62.451	-30.928	16.524	-1.219590581678234	1.271517795031492	0.72396	58.19080547276606	-38.34708259347378	16.524	-1.219590581678234	1.271517795031492	0.9199600000000001	58.19080547276606	-38.34708259347378	16.524	-0.48575403097202274	0.6541434506499139	-0.5797752731587085	-0.29238346616332556	0.41956098328345515	0.8593488756148691	3.4282	22.006	0.0	0.0	0.0
2021-10-01T23:15:59.000000	-1.3957	1.127	0.71609	61.289	-29.896	16.549	-1.2470916055040848	1.289523174464594	0.71609	57.16401252240664	-37.1804788745134	16.549	-1.2470916055040848	1.289523174464594	0.9120900000000001	57.16401252240664	-37.1804788745134	16.549	-0.48575403097202274	0.6541434506499139	-0.5797752731587085	-0.29238346616332556	0.41956098328345515	0.8593488756148691	3.4282	22.006	0.0	0.0	0.0
2021-10-01T23:15:59.000000	-1.4252	1.1413	0.70805	60.182	-28.927	16.567	-1.274617135363772	1.3073300609398726	0.70805	56.184085734790244	-36.083139596572515	16.567	-1.274617135363772	1.3073300609398726	0.90405	56.184085734790244	-36.083139596572515	16.567	-0.48575403097202274	0.6541434506499139	-0.5797752731587085	-0.29238346616332556	0.41956098328345515	0.8593488756148691	3.4282	22.006	0.0	0.0	0.0
2021-10-01T23:15:59.000000	-1.4547	1.1554	0.69984	59.123	-28.013	16.581	-1.3021671712572962	1.3249384544573273	0.69984	55.245058097746494	-35.04626733015392	16.581	-1.3021671712572962	1.3249384544573273	0.89584	55.245058097746494	-35.04626733015392	16.581	-0.48575403097202274	0.6541434506499139	-0.5797752731587085	-0.29238346616332556	0.41956098328345515	0.8593488756148691	3.4282	22.006	0.0	0.0	0.0
2021-10-01T23:15:59.000000	-1.4843	1.1693	0.69146	58.108	-27.151	16.592	-1.329840959663568	1.3423606080338768	0.69146	54.34332734262648	-34.06639456021351	16.592	-1.329840959663568	1.3423606080338768	0.8874599999999999	54.34332734262648	-34.06639456021351	16.592	-0.48575403097202274	0.6541434506499139	-0.5797752731587085	-0.29238346616332556	0.41956098328345515	0.8593488756148691	3.4282	22.006	0.0	0.0	0.0
2021-10-01T23:15:59.000000	-1.5139	1.183	0.68293	57.132	-26.334	16.601	-1.357539254103677	1.3595842686526025	0.68293	53.47478885666888	-33.13596138238155	16.601	-1.357539254103677	1.3595842686526025	0.87893	53.47478885666888	-33.13596138238155	16.601	-0.48575403097202274	0.6541434506499139	-0.5797752731587085	-0.29238346616332556	0.41956098328345515	0.8593488756148691	3.4282	22.006	0.0	0.0	0.0
2021-10-01T23:15:59.000000	-1.5436	1.1966	0.67424	56.192	-25.559	16.609	-1.385349048039616	1.3767209358093346	0.67424	52.63683283601387	-32.25162281178314	16.609	-1.385349048039616	1.3767209358093346	0.8702399999999999	52.63683283601387	-32.25162281178314	16.609	-0.48575403097202274	0.6541434506499139	-0.5797752731587085	-0.29238346616332556	0.41956098328345515	0.8593488756148691	3.4282	22.006	0.0	0.0	0.0
2021-10-01T23:15:59.000000	-1.5733	1.21	0.6654	55.283	-24.822	16.617	-1.4131833480093912	1.3936591100082427	0.6654	51.82498707739262	-31.408796338415897	16.617	-1.4131833480093912	1.3936591100082427	0.8613999999999999	51.82498707739262	-31.408796338415897	16.617	-0.48575403097202274	0.6541434506499139	-0.5797752731587085	-0.29238346616332556	0.41956098328345515	0.8593488756148691	3.4282	22.006	0.0	0.0	0.0
2021-10-01T23:15:59.000000	-1.603	1.2233	0.65639	54.403	-24.12	16.623	-1.4410299009960847	1.4104980377282392	0.65639	51.0376342417344	-30.604259507574092	16.623	-1.4410299009960847	1.4104980377282392	0.85239	51.0376342417344	-30.604259507574092	16.623	-0.48575403097202274	0.6541434506499139	-0.5797752731587085	-0.29238346616332556	0.41956098328345515	0.8593488756148691	3.4282	22.006	0.0	0.0	0.0
2021-10-01T23:15:59.000000	-1.6327	1.2364	0.64724	53.549	-23.449	16.629	-1.468900960016615	1.4271384724904121	0.64724	50.27228705534863	-29.833674869593708	16.629	-1.468900960016615	1.4271384724904121	0.84324	50.27228705534863	-29.833674869593708	16.629	-0.48575403097202274	0.6541434506499139	-0.5797752731587085	-0.29238346616332556	0.41956098328345515	0.8593488756148691	3.4282	22.006	0.0	0.0	0.0
2021-10-01T23:15:59.000000	-1.6624	1.2493	0.63792	52.717	-22.807	16.634	-1.4967965250709816	1.4435804142947612	0.63792	49.52522071941715	-29.09456737421977	16.634	-1.4967965250709816	1.4435804142947612	0.83392	49.52522071941715	-29.09456737421977	16.634	-0.48575403097202274	0.6541434506499139	-0.5797752731587085	-0.29238346616332556	0.41956098328345515	0.8593488756148691	3.4282	22.006	0.0	0.0	0.0
2021-10-01T23:15:59.000000	-1.6922	1.2621	0.62846	51.907	-22.192	16.637	-1.524803589621178	1.4599353626371165	0.62846	48.79668029427836	-28.384952091874055	16.637	-1.524803589621178	1.4599353626371165	0.82446	48.79668029427836	-28.384952091874055	16.637	-0.48575403097202274	0.6541434506499139	-0.5797752731587085	-0.29238346616332556	0.41956098328345515	0.8593488756148691	3.4282	22.006	0.0	0.0	0.0
2021-10-01T23:15:59.000000	-1.722	1.2748	0.61884	51.115	-21.601	16.639	-1.5528229071882933	1.47619106450056	0.61884	48.08306351128333	-27.701361507512463	16.639	-1.5528229071882933	1.47619106450056	0.81484	48.08306351128333	-27.701361507512463	16.639	-0.48575403097202274	0.6541434506499139	-0.5797752731587085	-0.29238346616332556	0.41956098328345515	0.8593488756148691	3.4282	22.006	0.0	0.0	0.0
2021-10-01T23:15:59.000000	-1.7518	1.2873	0.60907	50.34	-21.032	16.638	-1.5808667307892448	1.4922482734061804	0.60907	47.383622965981296	-27.041688161387587	16.638	-1.5808667307892448	1.4922482734061804	0.80507	47.383622965981296	-27.041688161387587	16.638	-0.48575403097202274	0.6541434506499139	-0.5797752731587085	-0.29238346616332556	0.41956098328345515	0.8593488756148691	3.4282	22.006	0.0	0.0	0.0
2021-10-01T23:15:59.000000	-1.7815	1.2996	0.59915	49.58	-20.483	16.635	-1.6088358139451207	1.5080947363370583	0.59915	46.69661878913239	-26.403702063582816	16.635	-1.6088358139451207	1.5080947363370583	0.79515	46.69661878913239	-26.403702063582816	16.635	-0.48575403097202274	0.6541434506499139	-0.5797752731587085	-0.29238346616332556	0.41956098328345515	0.8593488756148691	3.4282	22.006	0.0	0.0	0.0
2021-10-01T23:15:59.000000	-1.8113	1.3119	0.58908	48.835	-19.954	16.628	-1.6369041435799085	1.5239534522848543	0.58908	46.022050980736616	-25.787403214098156	16.628	-1.6369041435799085	1.5239534522848543	0.78508	46.022050980736616	-25.787403214098156	16.628	-0.48575403097202274	0.6541434506499139	-0.5797752731587085	-0.29238346616332556	0.41956098328345515	0.8593488756148691	3.4282	22.006	0.0	0.0	0.0
2021-10-01T23:15:59.000000	-1.8411	1.324	0.57886	48.102	-19.442	16.618	-1.664996979248533	1.5396136752748268	0.57886	45.357309736934155	-25.1894466280587	16.618	-1.664996979248533	1.5396136752748268	0.7748600000000001	45.357309736934155	-25.1894466280587	16.618	-0.48575403097202274	0.6541434506499139	-0.5797752731587085	-0.29238346616332556	0.41956098328345515	0.8593488756148691	3.4282	22.006	0.0	0.0	0.0
2021-10-01T23:15:59.000000	-1.8709	1.336	0.56849	47.381	-18.947	16.604	-1.6931020679340756	1.5551746517858873	0.56849	44.70239505772502	-24.609832305464447	16.604	-1.6931020679340756	1.5551746517858873	0.7644900000000001	44.70239505772502	-24.609832305464447	16.604	-0.48575403097202274	0.6541434506499139	-0.5797752731587085	-0.29238346616332556	0.41956098328345515	0.8593488756148691	3.4282	22.006	0.0	0.0	0.0
2021-10-01T23:15:59.000000	-1.9007	1.3478	0.55798	46.67	-18.467	16.585	-1.721231662653455	1.5705371353391244	0.55798	44.055567073869334	-24.046330256398797	16.585	-1.721231662653455	1.5705371353391244	0.7539800000000001	44.055567073869334	-24.046330256398797	16.585	-0.48575403097202274	0.6541434506499139	-0.5797752731587085	-0.29238346616332556	0.41956098328345515	0.8593488756148691	3.4282	22.006	0.0	0.0	0.0
2021-10-01T23:15:59.000000	-1.9305	1.3596	0.54731	45.968	-18.001	16.562	-1.7493612573728343	1.585899618892361	0.54731	43.41595585074716	-23.497825485903455	16.562	-1.7493612573728343	1.585899618892361	0.7433099999999999	43.41595585074716	-23.497825485903455	16.562	-0.48575403097202274	0.6541434506499139	-0.5797752731587085	-0.29238346616332556	0.41956098328345515	0.8593488756148691	3.4282	22.006	0.0	0.0	0.0
2021-10-01T23:15:59.000000	-1.9603	1.3712	0.53651	45.275	-17.549	16.534	-1.7775153581260497	1.6010636094877744	0.53651	42.783561388358486	-22.964317993978405	16.534	-1.7775153581260497	1.6010636094877744	0.73251	42.783561388358486	-22.964317993978405	16.534	-0.48575403097202274	0.6541434506499139	-0.5797752731587085	-0.29238346616332556	0.41956098328345515	0.8593488756148691	3.4282	22.006	0.0	0.0	0.0
2021-10-01T23:15:59.000000	-1.9901	1.3827	0.52556	44.59	-17.108	16.5	-1.8056817118961836	1.6161283536042759	0.52556	42.15775881242177	-22.44270785608713	16.5	-1.8056817118961836	1.6161283536042759	0.72156	42.15775881242177	-22.44270785608713	16.5	-0.48575403097202274	0.6541434506499139	-0.5797752731587085	-0.29238346616332556	0.41956098328345515	0.8593488756148691	3.4282	22.006	0.0	0.0	0.0
2021-10-01T23:15:59.000000	-2.0199	1.394	0.51447	43.911	-16.68	16.46	-1.833872571700154	1.630994604762953	0.51447	41.53631813302038	-21.93473494146948	16.46	-1.833872571700154	1.630994604762953	0.7104699999999999	41.53631813302038	-21.93473494146948	16.46	-0.48575403097202274	0.6541434506499139	-0.5797752731587085	-0.29238346616332556	0.41956098328345515	0.8593488756148691	3.4282	22.006	0.0	0.0	0.0
2021-10-01T23:15:59.000000	-2.0497	1.4053	0.50324	43.239	-16.262	16.414	-1.8620634315041245	1.645860855921631	0.50324	40.92059940545099	-21.4375443859273	16.414	-1.8620634315041245	1.645860855921631	0.6992400000000001	40.92059940545099	-21.4375443859273	16.414	-0.48575403097202274	0.6541434506499139	-0.5797752731587085	-0.29238346616332556	0.41956098328345515	0.8593488756148691	3.4282	22.006	0.0	0.0	0.0
2021-10-01T23:15:59.000000	-2.0794	1.4164	0.49187	42.572	-15.854	16.361	-1.89017955086302	1.6605163611055669	0.49187	40.308617700135386	-20.95089112912222	16.361	-1.89017955086302	1.6605163611055669	0.68787	40.308617700135386	-20.95089112912222	16.361	-0.48575403097202274	0.6541434506499139	-0.5797752731587085	-0.29238346616332556	0.41956098328345515	0.8593488756148691	3.4282	22.006	0.0	0.0	0.0
2021-10-01T23:15:59.000000	-2.1092	1.4274	0.48036	41.91	-15.456	16.301	-1.9184071697177447	1.675084872827509	0.48036	39.70037301707354	-20.47477517105423	16.301	-1.9184071697177447	1.675084872827509	0.6763600000000001	39.70037301707354	-20.47477517105423	16.301	-0.48575403097202274	0.6541434506499139	-0.5797752731587085	-0.29238346616332556	0.41956098328345515	0.8593488756148691	3.4282	22.006	0.0	0.0	0.0
2021-10-01T23:15:59.000000	-2.1389	1.4384	0.46873	41.253	-15.068	16.235	-1.946535542093558	1.6896411315325326	0.46873	39.09586535626546	-20.009196511723342	16.235	-1.946535542093558	1.6896411315325326	0.66473	39.09586535626546	-20.009196511723342	16.235	-0.48575403097202274	0.6541434506499139	-0.5797752731587085	-0.29238346616332556	0.41956098328345515	0.8593488756148691	3.4282	22.006	0.0	0.0	0.0
2021-10-01T23:15:59.000000	-2.1686	1.4492	0.45696	40.598	-14.687	16.161	-1.9746884205032078	1.7039988972797329	0.45696	38.49248491385135	-19.55081016625465	16.161	-1.9746884205032078	1.7039988972797329	0.65296	38.49248491385135	-19.55081016625465	16.161	-0.48575403097202274	0.6541434506499139	-0.5797752731587085	-0.29238346616332556	0.41956098328345515	0.8593488756148691	3.4282	22.006	0.0	0.0	0.0
2021-10-01T23:15:59.000000	-2.1984	1.4599	0.44507	39.946	-14.315	16.08	-2.0029527984086877	1.7182696695649393	0.44507	37.890979094281946	-19.10172359439557	16.08	-2.0029527984086877	1.7182696695649393	0.64107	37.890979094281946	-19.10172359439557	16.08	-0.48575403097202274	0.6541434506499139	-0.5797752731587085	-0.29238346616332556	0.41956098328345515	0.8593488756148691	3.4282	22.006	0.0	0.0	0.0
2021-10-01T23:15:59.000000	-2.2281	1.4705	0.43304	39.297	-13.95	15.991	-2.031130182852174	1.7324289423543155	0.43304	37.29159295789562	-18.659951866567866	15.991	-2.031130182852174	1.7324289423543155	0.62904	37.29159295789562	-18.659951866567866	15.991	-0.48575403097202274	0.6541434506499139	-0.5797752731587085	-0.29238346616332556	0.41956098328345515	0.8593488756148691	3.4282	22.006	0.0	0.0	0.0
2021-10-01T23:15:59.000000	-2.2578	1.4809	0.4209	38.648	-13.592	15.894	-2.0593320733294966	1.7463897221858684	0.4209	36.69134911032502	-18.225127392263996	15.894	-2.0593320733294966	1.7463897221858684	0.6169	36.69134911032502	-18.225127392263996	15.894	-0.48575403097202274	0.6541434506499139	-0.5797752731587085	-0.29238346616332556	0.41956098328345515	0.8593488756148691	3.4282	22.006	0.0	0.0	0.0
2021-10-01T23:15:59.000000	-2.2874	1.4913	0.40863	38.0	-13.241	15.79	-2.0874347173279078	1.7603382490005028	0.40863	36.09124001635926	-17.797372701653135	15.79	-2.0874347173279078	1.7603382490005028	0.60463	36.09124001635926	-17.797372701653135	15.79	-0.48575403097202274	0.6541434506499139	-0.5797752731587085	-0.29238346616332556	0.41956098328345515	0.8593488756148691	3.4282	22.006	0.0	0.0	0.0
2021-10-01T23:15:59.000000	-2.3171	1.5016	0.39624	37.351	-12.896	15.678	-2.115648860822149	1.774199782353144	0.39624	35.48940327658928	-17.375450269607803	15.678	-2.115648860822149	1.774199782353144	0.59224	35.48940327658928	-17.375450269607803	15.678	-0.48575403097202274	0.6541434506499139	-0.5797752731587085	-0.29238346616332556	0.41956098328345515	0.8593488756148691	3.4282	22.006	0.0	0.0	0.0
2021-10-01T23:15:59.000000	-2.3467	1.5118	0.38374	36.7	-12.557	15.559	-2.1437760108543964	1.7879498162099545	0.38374	34.88484642622598	-16.95923756595882	15.559	-2.1437760108543964	1.7879498162099545	0.57974	34.88484642622598	-16.95923756595882	15.559	-0.48575403097202274	0.6541434506499139	-0.5797752731587085	-0.29238346616332556	0.41956098328345515	0.8593488756148691	3.4282	22.006	0.0	0.0	0.0
2021-10-01T23:15:59.000000	-2.3764	1.5219	0.37111	36.045	-12.223	15.432	-2.172014660382474	1.8016128566047718	0.37111	34.27570706586028	-16.547497065578696	15.432	-2.172014660382474	1.8016128566047718	0.56711	34.27570706586028	-16.547497065578696	15.432	-0.48575403097202274	0.6541434506499139	-0.5797752731587085	-0.29238346616332556	0.41956098328345515	0.8593488756148691	3.4282	22.006	0.0	0.0	0.0
2021-10-01T23:15:59.000000	-2.406	1.5319	0.35837	35.386	-11.894	15.298	-2.200166316448558	1.8151643975037588	0.35837	33.6619851954922	-16.140228768467438	15.298	-2.200166316448558	1.8151643975037588	0.55437	33.6619851954922	-16.140228768467438	15.298	-0.48575403097202274	0.6541434506499139	-0.5797752731587085	-0.29238346616332556	0.41956098328345515	0.8593488756148691	3.4282	22.006	0.0	0.0	0.0
2021-10-01T23:15:59.000000	-2.4356	1.5418	0.34552	34.72	-11.568	15.158	-2.22833022553156	1.8286166919238338	0.34552	33.04094848109274	-15.735080154539254	15.158	-2.22833022553156	1.8286166919238338	0.54152	33.04094848109274	-15.735080154539254	15.158	-0.48575403097202274	0.6541434506499139	-0.5797752731587085	-0.29238346616332556	0.41956098328345515	0.8593488756148691	3.4282	22.006	0.0	0.0	0.0
2021-10-01T23:15:59.000000	-2.4651	1.5516	0.33254	34.045	-11.246	15.011	-2.256407141152569	1.841957486848079	0.33254	32.41048946291449	-15.332798628244905	15.011	-2.256407141152569	1.841957486848079	0.52854	32.41048946291449	-15.332798628244905	15.011	-0.48575403097202274	0.6541434506499139	-0.5797752731587085	-0.29238346616332556	0.41956098328345515	0.8593488756148691	3.4282	22.006	0.0	0.0	0.0
2021-10-01T23:15:59.000000	-2.4947	1.5613	0.31945	33.358	-10.926	14.858	-2.2845955562694074	1.8552112883103304	0.31945	31.767875806928444	-14.931031669498605	14.858	-2.2845955562694074	1.8552112883103304	0.51545	31.767875806928444	-14.931031669498605	14.858	-0.48575403097202274	0.6541434506499139	-0.5797752731587085	-0.29238346616332556	0.41956098328345515	0.8593488756148691	3.4282	22.006	0.0	0.0	0.0
2021-10-01T23:15:59.000000	-2.5242	1.571	0.30623	32.657	-10.607	14.699	-2.3126847249073346	1.8684528367556636	0.30623	31.111245113725555	-14.528541753172863	14.699	-2.3126847249073346	1.8684528367556636	0.50223	31.111245113725555	-14.528541753172863	14.699	-0.48575403097202274	0.6541434506499139	-0.5797752731587085	-0.29238346616332556	0.41956098328345515	0.8593488756148691	3.4282	22.006	0.0	0.0	0.0
2021-10-01T23:15:59.000000	-2.5537	1.5805	0.29288	31.936	-10.289	14.535	-2.3407983995790977	1.8814958922431733	0.29288	30.434642594571127	-14.124593698252594	14.535	-2.3407983995790977	1.8814958922431733	0.48888	30.434642594571127	-14.124593698252594	14.535	-0.48575403097202274	0.6541434506499139	-0.5797752731587085	-0.29238346616332556	0.41956098328345515	0.8593488756148691	3.4282	22.006	0.0	0.0	0.0
2021-10-01T23:15:59.000000	-2.5832	1.59	0.2794	31.192	-9.9698	14.366	-2.3689120742508614	1.8945389477306829	0.2794	29.73536042146998	-13.716636491694185	14.366	-2.3689120742508614	1.8945389477306829	0.4754	29.73536042146998	-13.716636491694185	14.366	-0.48575403097202274	0.6541434506499139	-0.5797752731587085	-0.29238346616332556	0.41956098328345515	0.8593488756148691	3.4282	22.006	0.0	0.0	0.0
2021-10-01T23:15:59.000000	-2.6126	1.5993	0.26576	30.419	-9.648	14.193	-2.396951008477549	1.9073712572434505	0.26576	29.00761534792427	-13.302545501777777	14.193	-2.396951008477549	1.9073712572434505	0.46176	29.00761534792427	-13.302545501777777	14.193	-0.48575403097202274	0.6541434506499139	-0.5797752731587085	-0.29238346616332556	0.41956098328345515	0.8593488756148691	3.4282	22.006	0.0	0.0	0.0
2021-10-01T23:15:59.000000	-2.6419	1.6086	0.25196	29.609	-9.3218	14.016	-2.4248906962253254	1.9201913137392996	0.25196	28.243688209925583	-12.879554050529494	14.016	-2.4248906962253254	1.9201913137392996	0.44796	28.243688209925583	-12.879554050529494	14.016	-0.48575403097202274	0.6541434506499139	-0.5797752731587085	-0.29238346616332556	0.41956098328345515	0.8593488756148691	3.4282	22.006	0.0	0.0	0.0
2021-10-01T23:15:59.000000	-2.6713	1.6178	0.23798	28.756	-8.9888	13.835	-2.4529418834689314	1.9329243767731552	0.23798	27.43791829114523	-12.444545041440357	13.835	-2.4529418834689314	1.9329243767731552	0.43398000000000003	27.43791829114523	-12.444545041440357	13.835	-0.48575403097202274	0.6541434506499139	-0.5797752731587085	-0.29238346616332556	0.41956098328345515	0.8593488756148691	3.4282	22.006	0.0	0.0	0.0
2021-10-01T23:15:59.000000	-2.7005	1.6269	0.22378	27.848	-8.6464	13.652	-2.4808068307716318	1.9455336872942628	0.22378	26.57871459255368	-11.99346770402847	13.652	-2.4808068307716318	1.9455336872942628	0.41978000000000004	26.57871459255368	-11.99346770402847	13.652	-0.48575403097202274	0.6541434506499139	-0.5797752731587085	-0.29238346616332556	0.41956098328345515	0.8593488756148691	3.4282	22.006	0.0	0.0	0.0
2021-10-01T23:15:59.000000	-2.7296	1.6359	0.20934	26.872	-8.2909	13.465	-2.5085847846123395	1.95803149831954	0.20934	25.653628433518357	-11.521057026374722	13.465	-2.5085847846123395	1.95803149831954	0.40534000000000003	25.653628433518357	-11.521057026374722	13.465	-0.48575403097202274	0.6541434506499139	-0.5797752731587085	-0.29238346616332556	0.41956098328345515	0.8593488756148691	3.4282	22.006	0.0	0.0	0.0
2021-10-01T23:15:59.000000	-2.7587	1.6449	0.19461	25.812	-7.9178	13.277	-2.5363627384530467	1.9705293093448173	0.19461	24.64733176317469	-11.020886434221158	13.277	-2.5363627384530467	1.9705293093448173	0.39061	24.64733176317469	-11.020886434221158	13.277	-0.48575403097202274	0.6541434506499139	-0.5797752731587085	-0.29238346616332556	0.41956098328345515	0.8593488756148691	3.4282	22.006	0.0	0.0	0.0
2021-10-01T23:15:59.000000	-2.7875	1.6537	0.17953	24.647	-7.5213	13.087	-2.5638674588908548	1.982791868361516	0.17953	23.539693495932443	-10.484626498238057	13.087	-2.5638674588908548	1.982791868361516	0.37553000000000003	23.539693495932443	-10.484626498238057	13.087	-0.48575403097202274	0.6541434506499139	-0.5797752731587085	-0.29238346616332556	0.41956098328345515	0.8593488756148691	3.4282	22.006	0.0	0.0	0.0
2021-10-01T23:15:59.000000	-2.8162	1.6624	0.16402	23.349	-7.0935	12.896	-2.591285185866669	1.9949429278823847	0.16402	22.303892606032846	-9.901005901854276	12.896	-2.591285185866669	1.9949429278823847	0.36002	22.303892606032846	-9.901005901854276	12.896	-0.48575403097202274	0.6541434506499139	-0.5797752731587085	-0.29238346616332556	0.41956098328345515	0.8593488756148691	3.4282	22.006	0.0	0.0	0.0
2021-10-01T23:15:59.000000	-2.8446	1.671	0.14795	21.88	-6.6233	12.705	-2.618417426422666	2.0069579818735868	0.14795	20.903575516367315	-9.254352139481664	12.705	-2.618417426422666	2.0069579818735868	0.34395	20.903575516367315	-9.254352139481664	12.705	-0.48575403097202274	0.6541434506499139	-0.5797752731587085	-0.29238346616332556	0.41956098328345515	0.8593488756148691	3.4282	22.006	0.0	0.0	0.0
2021-10-01T23:15:59.000000	-2.8726	1.6795	0.13116	20.189	-6.0954	12.514	-2.6451649340799337	2.018824777318204	0.13116	19.2900012342793	-8.5232314612184	12.514	-2.6451649340799337	2.018824777318204	0.32716	19.2900012342793	-8.5232314612184	12.514	-0.48575403097202274	0.6541434506499139	-0.5797752731587085	-0.29238346616332556	0.41956098328345515	0.8593488756148691	3.4282	22.006	0.0	0.0	0.0
2021-10-01T23:15:59.000000	-2.9001	1.6878	0.1134	18.198	-5.4865	12.326	-2.6714407153764794	2.0304318147204063	0.1134	17.3886124591595	-7.674962084281787	12.326	-2.6714407153764794	2.0304318147204063	0.3094	17.3886124591595	-7.674962084281787	12.326	-0.48575403097202274	0.6541434506499139	-0.5797752731587085	-0.29238346616332556	0.41956098328345515	0.8593488756148691	3.4282	22.006	0.0	0.0	0.0
2021-10-01T23:15:59.000000	-2.9267	1.6958	0.094268	15.793	-4.7611	12.142	-2.6968600374135723	2.041630835533609	0.094268	15.090618026054383	-6.660343069371314	12.142	-2.6968600374135723	2.041630835533609	0.290268	15.090618026054383	-6.660343069371314	12.142	-0.48575403097202274	0.6541434506499139	-0.5797752731587085	-0.29238346616332556	0.41956098328345515	0.8593488756148691	3.4282	22.006	0.0	0.0	0.0
2021-10-01T23:15:59.000000	-2.9437	1.7009	0.08044	13.873	-4.1853	12.024	-2.7131070349657573	2.0487754188342158	0.08044	13.255638502362059	-5.853623918966481	12.024	-2.7131070349657573	2.0487754188342158	0.27644	13.255638502362059	-5.853623918966481	12.024	-0.48575403097202274	0.6541434506499139	-0.5797752731587085	-0.29238346616332556	0.41956098328345515	0.8593488756148691	3.4282	22.006	0.0	0.0	0.0
2021-10-01T23:15:59.000000	-2.9545	1.7042	0.070578	12.408	-3.7462	11.949	-2.723421305129935	2.053373878465478	0.070578	11.855480583591426	-5.238325932212185	11.949	-2.723421305129935	2.053373878465478	0.266578	11.855480583591426	-5.238325932212185	11.949	-0.48575403097202274	0.6541434506499139	-0.5797752731587085	-0.29238346616332556	0.41956098328345515	0.8593488756148691	3.4282	22.006	0.0	0.0	0.0
2021-10-01T23:15:59.000000	-2.9614	1.7063	0.063647	11.33	-3.4232	11.901	-2.73001199881957	2.056303512689986	0.063647	10.825180785567582	-4.785672282948175	11.901	-2.73001199881957	2.056303512689986	0.259647	10.825180785567582	-4.785672282948175	11.901	-0.48575403097202274	0.6541434506499139	-0.5797752731587085	-0.29238346616332556	0.41956098328345515	0.8593488756148691	3.4282	22.006	0.0	0.0	1.0
2021-10-01T23:15:59.000000	-2.9817	1.7124	0.037481	6.932	-2.1003	11.759	-2.7494116000066633	2.0648449103380138	0.037481	6.622415803835751	-2.9338529293586766	11.759	-2.7494116000066633	2.0648449103380138	0.233481	6.622415803835751	-2.9338529293586766	11.759	-0.48575403097202274	0.6541434506499139	-0.5797752731587085	-0.29238346616332556	0.41956098328345515	0.8593488756148691	3.4282	22.006	0.0	0.0	0.0
2021-10-01T23:15:59.000000	-2.9926	1.7157	0.0060252	1.1386	-0.34568	11.683	-2.759825116649753	2.069455622986194	0.0060252	1.087664180007369	-0.4825880789336777	11.683	-2.759825116649753	2.069455622986194	0.20202520000000002	1.087664180007369	-0.4825880789336777	11.683	-0.48575403097202274	0.6541434506499139	-0.5797752731587085	-0.29238346616332556	0.41956098328345515	0.8593488756148691	3.4282	22.006	0.0	0.0	0.0
2021-10-01T23:15:59.000000	-2.9871	1.7141	-0.026846	-5.0179	1.5218	11.722	-2.754562608580293	2.0671937633931003	-0.026846	-4.79362265385602	2.125177052021401	11.722	-2.754562608580293	2.0671937633931003	0.169154	-4.79362265385602	2.125177052021401	11.722	-0.48575403097202274	0.6541434506499139	-0.5797752731587085	-0.29238346616332556	0.41956098328345515	0.8593488756148691	3.4282	22.006	0.0	0.0	0.0
2021-10-01T23:15:59.000000	-2.9693	1.7087	-0.05484	-9.9057	2.9957	11.846	-2.7375583982475686	2.0596534165204123	-0.05484	-9.463994833751558	4.186873865633381	11.846	-2.7375583982475686	2.0596534165204123	0.14116	-9.463994833751558	4.186873865633381	11.846	-0.48575403097202274	0.6541434506499139	-0.5797752731587085	-0.29238346616332556	0.41956098328345515	0.8593488756148691	3.4282	22.006	0.0	0.0	0.0
2021-10-01T23:15:59.000000	-2.9461	1.7017	-0.078315	-13.564	4.0927	12.007	-2.7153909263242957	2.0498634630715484	-0.078315	-12.960313176190729	5.723859857216716	12.007	-2.7153909263242957	2.0498634630715484	0.11768500000000001	-12.960313176190729	5.723859857216716	12.007	-0.48575403097202274	0.6541434506499139	-0.5797752731587085	-0.29238346616332556	0.41956098328345515	0.8593488756148691	3.4282	22.006	0.0	0.0	0.0
2021-10-01T23:15:59.000000	-2.9206	1.694	-0.098922	-16.405	4.9449	12.184	-2.691026556504478	2.0390969648811823	-0.098922	-15.67548543189919	6.917746561150984	12.184	-2.691026556504478	2.0390969648811823	0.09707800000000001	-15.67548543189919	6.917746561150984	12.184	-0.48575403097202274	0.6541434506499139	-0.5797752731587085	-0.29238346616332556	0.41956098328345515	0.8593488756148691	3.4282	22.006	0.0	0.0	0.0
2021-10-01T23:15:59.000000	-2.8937	1.6859	-0.11768	-18.699	5.6387	12.37	-2.6653217480475675	2.027761938538313	-0.11768	-17.867188226758316	7.887402839946055	12.37	-2.6653217480475675	2.027761938538313	0.07832	-17.867188226758316	7.887402839946055	12.37	-0.48575403097202274	0.6541434506499139	-0.5797752731587085	-0.29238346616332556	0.41956098328345515	0.8593488756148691	3.4282	22.006	0.0	0.0	0.0
2021-10-01T23:15:59.000000	-2.8661	1.6775	-0.13519	-20.61	6.2259	12.559	-2.6389589732890286	2.016043401640281	-0.13519	-19.69183872341989	8.704333317424195	12.559	-2.6389589732890286	2.016043401640281	0.06081	-19.69183872341989	8.704333317424195	12.559	-0.48575403097202274	0.6541434506499139	-0.5797752731587085	-0.29238346616332556	0.41956098328345515	0.8593488756148691	3.4282	22.006	0.0	0.0	0.0
2021-10-01T23:15:59.000000	-2.8379	1.669	-0.15179	-22.244	6.7385	12.75	-2.612012972673937	2.004152100161827	-0.15179	-21.25071722411664	9.413285064770545	12.75	-2.612012972673937	2.004152100161827	0.04421	-21.25071722411664	9.413285064770545	12.75	-0.48575403097202274	0.6541434506499139	-0.5797752731587085	-0.29238346616332556	0.41956098328345515	0.8593488756148691	3.4282	22.006	0.0	0.0	0.0
2021-10-01T23:15:59.000000	-2.8095	1.6604	-0.16771	-23.668	7.1975	12.941	-2.5848807321179397	1.9921370461706251	-0.16771	-22.607745736166684	10.043309363891819	12.941	-2.5848807321179397	1.9921370461706251	0.02829000000000001	-22.607745736166684	10.043309363891819	12.941	-0.48575403097202274	0.6541434506499139	-0.5797752731587085	-0.29238346616332556	0.41956098328345515	0.8593488756148691	3.4282	22.006	0.0	0.0	0.0
2021-10-01T23:15:59.000000	-2.7807	1.6516	-0.18312	-24.932	7.6171	13.132	-2.5573760116801316	1.9798744871539262	-0.18312	-23.810807570623545	10.614625723252622	13.132	-2.5573760116801316	1.9798744871539262	0.012880000000000003	-23.810807570623545	10.614625723252622	13.132	-0.48575403097202274	0.6541434506499139	-0.5797752731587085	-0.29238346616332556	0.41956098328345515	0.8593488756148691	3.4282	22.006	0.0	0.0	0.0
2021-10-01T23:15:59.000000	-2.7518	1.6428	-0.19811	-26.07	8.0075	13.321	-2.5297720447634116	1.967599675120309	-0.19811	-24.892396722591606	11.141523309454172	13.321	-2.5297720447634116	1.967599675120309	-0.0021100000000000008	-24.892396722591606	11.141523309454172	13.321	-0.48575403097202274	0.6541434506499139	-0.5797752731587085	-0.29238346616332556	0.41956098328345515	0.8593488756148691	3.4282	22.006	0.0	0.0	0.0
2021-10-01T23:15:59.000000	-2.7228	1.6338	-0.21276	-27.108	8.3759	13.509	-2.5020933374016163	1.95511411711195	-0.21276	-25.877435059369823	11.634333653376864	13.509	-2.5020933374016163	1.95511411711195	-0.016759999999999997	-25.877435059369823	11.634333653376864	13.509	-0.48575403097202274	0.6541434506499139	-0.5797752731587085	-0.29238346616332556	0.41956098328345515	0.8593488756148691	3.4282	22.006	0.0	0.0	0.0
2021-10-01T23:15:59.000000	-2.6936	1.6248	-0.22714	-28.067	8.728	13.695	-2.4742161370819975	1.9426040530697546	-0.22714	-26.78606591956535	12.101286937871508	13.695	-2.4742161370819975	1.9426040530697546	-0.03114	-26.78606591956535	12.101286937871508	13.695	-0.48575403097202274	0.6541434506499139	-0.5797752731587085	-0.29238346616332556	0.41956098328345515	0.8593488756148691	3.4282	22.006	0.0	0.0	0.0
2021-10-01T23:15:59.000000	-2.6644	1.6156	-0.24128	-28.961	9.0679	13.878	-2.4463634427962146	1.9298954960697354	-0.24128	-27.631681436532197	12.548167690942043	13.878	-2.4463634427962146	1.9298954960697354	-0.04527999999999999	-27.631681436532197	12.548167690942043	13.878	-0.48575403097202274	0.6541434506499139	-0.5797752731587085	-0.29238346616332556	0.41956098328345515	0.8593488756148691	3.4282	22.006	0.0	0.0	0.0
2021-10-01T23:15:59.000000	-2.635	1.6064	-0.25522	-29.803	9.3991	14.058	-2.418312255552608	1.9171624330358796	-0.25522	-28.42675479693677	12.980042431549762	14.058	-2.418312255552608	1.9171624330358796	-0.059219999999999995	-28.42675479693677	12.980042431549762	14.058	-0.48575403097202274	0.6541434506499139	-0.5797752731587085	-0.29238346616332556	0.41956098328345515	0.8593488756148691	3.4282	22.006	0.0	0.0	0.0
2021-10-01T23:15:59.000000	-2.6057	1.5971	-0.26898	-30.603	9.7241	14.234	-2.390372567804832	1.9043423765400305	-0.26898	-29.180904323247297	13.400617623359276	14.234	-2.390372567804832	1.9043423765400305	-0.07297999999999999	-29.180904323247297	13.400617623359276	14.234	-0.48575403097202274	0.6541434506499139	-0.5797752731587085	-0.29238346616332556	0.41956098328345515	0.8593488756148691	3.4282	22.006	0.0	0.0	0.0
2021-10-01T23:15:59.000000	-2.5762	1.5877	-0.28258	-31.369	10.045	14.406	-2.3622466401161506	1.8913985675314327	-0.28258	-29.901812420421436	13.812957683781201	14.406	-2.3622466401161506	1.8913985675314327	-0.08657999999999999	-29.901812420421436	13.812957683781201	14.406	-0.48575403097202274	0.6541434506499139	-0.5797752731587085	-0.29238346616332556	0.41956098328345515	0.8593488756148691	3.4282	22.006	0.0	0.0	0.0
2021-10-01T23:15:59.000000	-2.5468	1.5783	-0.29604	-32.107	10.364	14.574	-2.3342199589063815	1.8784670115397533	-0.29604	-30.59516431082171	14.219981216366692	14.574	-2.3342199589063815	1.8784670115397533	-0.10004000000000002	-30.59516431082171	14.219981216366692	14.574	-0.48575403097202274	0.6541434506499139	-0.5797752731587085	-0.29238346616332556	0.41956098328345515	0.8593488756148691	3.4282	22.006	0.0	0.0	0.0
2021-10-01T23:15:59.000000	-2.5173	1.5687	-0.30935	-32.823	10.682	14.737	-2.306118537251536	1.8653247095733319	-0.30935	-31.266804506030553	14.623316620441049	14.737	-2.306118537251536	1.8653247095733319	-0.11335	-31.266804506030553	14.623316620441049	14.737	-0.48575403097202274	0.6541434506499139	-0.5797752731587085	-0.29238346616332556	0.41956098328345515	0.8593488756148691	3.4282	22.006	0.0	0.0	0.0
2021-10-01T23:15:59.000000	-2.4877	1.5591	-0.32254	-33.521	11.001	14.894	-2.2779178691177786	1.8521701545899922	-0.32254	-31.92045780486608	15.02543894625924	14.894	-2.2779178691177786	1.8521701545899922	-0.12653999999999999	-31.92045780486608	15.02543894625924	14.894	-0.48575403097202274	0.6541434506499139	-0.5797752731587085	-0.29238346616332556	0.41956098328345515	0.8593488756148691	3.4282	22.006	0.0	0.0	0.0
2021-10-01T23:15:59.000000	-2.4582	1.5493	-0.33561	-34.205	11.321	15.046	-2.2498409534967707	1.838829359665747	-0.33561	-32.560094066484766	15.426838314497996	15.046	-2.2498409534967707	1.838829359665747	-0.13961	-32.560094066484766	15.426838314497996	15.046	-0.48575403097202274	0.6541434506499139	-0.5797752731587085	-0.29238346616332556	0.41956098328345515	0.8593488756148691	3.4282	22.006	0.0	0.0	0.0
2021-10-01T23:15:59.000000	-2.4286	1.5395	-0.34855	-34.878	11.644	15.191	-2.22166479139685	1.825476311724584	-0.34855	-33.1884456249156	15.829867245243097	15.191	-2.22166479139685	1.825476311724584	-0.15255000000000002	-33.1884456249156	15.829867245243097	15.191	-0.48575403097202274	0.6541434506499139	-0.5797752731587085	-0.29238346616332556	0.41956098328345515	0.8593488756148691	3.4282	22.006	0.0	0.0	0.0
2021-10-01T23:15:59.000000	-2.399	1.5296	-0.36138	-35.542	11.971	15.33	-2.193500882313848	1.8120240173045088	-0.36138	-33.80737487956764	16.235763263622033	15.33	-2.193500882313848	1.8120240173045088	-0.16537999999999997	-33.80737487956764	16.235763263622033	15.33	-0.48575403097202274	0.6541434506499139	-0.5797752731587085	-0.29238346616332556	0.41956098328345515	0.8593488756148691	3.4282	22.006	0.0	0.0	0.0
2021-10-01T23:15:59.000000	-2.3694	1.5195	-0.37409	-36.2	12.301	15.462	-2.1653614792646825	1.79837322992661	-0.37409	-34.41998175497742	16.64390149535323	15.462	-2.1653614792646825	1.79837322992661	-0.17808999999999997	-34.41998175497742	16.64390149535323	15.462	-0.48575403097202274	0.6541434506499139	-0.5797752731587085	-0.29238346616332556	0.41956098328345515	0.8593488756148691	3.4282	22.006	0.0	0.0	0.0
2021-10-01T23:15:59.000000	-2.3398	1.5094	-0.38669	-36.853	12.637	15.587	-2.1372220762155165	1.784722442548711	-0.38669	-35.02689112542651	17.057381864973223	15.587	-2.1372220762155165	1.784722442548711	-0.19068999999999997	-35.02689112542651	17.057381864973223	15.587	-0.48575403097202274	0.6541434506499139	-0.5797752731587085	-0.29238346616332556	0.41956098328345515	0.8593488756148691	3.4282	22.006	0.0	0.0	0.0
2021-10-01T23:15:59.000000	-2.3101	1.4992	-0.39917	-37.504	12.977	15.705	-2.108995679704357	1.7709601556749819	-0.39917	-35.63132544562063	17.474587033411325	15.705	-2.108995679704357	1.7709601556749819	-0.20317000000000002	-35.63132544562063	17.474587033411325	15.705	-0.48575403097202274	0.6541434506499139	-0.5797752731587085	-0.29238346616332556	0.41956098328345515	0.8593488756148691	3.4282	22.006	0.0	0.0	0.0
2021-10-01T23:15:59.000000	-2.2804	1.4889	-0.41153	-38.152	13.323	15.815	-2.0807815362101163	1.7570986223223408	-0.41153	-36.23204719043231	17.897379400076595	15.815	-2.0807815362101163	1.7570986223223408	-0.21553	-36.23204719043231	17.897379400076595	15.815	-0.48575403097202274	0.6541434506499139	-0.5797752731587085	-0.29238346616332556	0.41956098328345515	0.8593488756148691	3.4282	22.006	0.0	0.0	0.0
2021-10-01T23:15:59.000000	-2.2508	1.4785	-0.42377	-38.801	13.676	15.918	-2.052678892211705	1.7431500955077064	-0.42377	-36.83290368884883	18.327241550434874	15.918	-2.052678892211705	1.7431500955077064	-0.22776999999999997	-36.83290368884883	18.327241550434874	15.918	-0.48575403097202274	0.6541434506499139	-0.5797752731587085	-0.29238346616332556	0.41956098328345515	0.8593488756148691	3.4282	22.006	0.0	0.0	0.0
2021-10-01T23:15:59.000000	-2.2211	1.468	-0.43588	-39.449	14.035	16.012	-2.0244892547513005	1.729090069197242	-0.43588	-37.432032541461126	18.762935959358682	16.012	-2.0244892547513005	1.729090069197242	-0.23987999999999998	-37.432032541461126	18.762935959358682	16.012	-0.48575403097202274	0.6541434506499139	-0.5797752731587085	-0.29238346616332556	0.41956098328345515	0.8593488756148691	3.4282	22.006	0.0	0.0	0.0
2021-10-01T23:15:59.000000	-2.1914	1.4574	-0.44788	-40.1	14.402	16.099	-1.9963118703078138	1.7149307964078655	-0.44788	-38.033158547087325	19.206937677102985	16.099	-1.9963118703078138	1.7149307964078655	-0.25188	-38.033158547087325	19.206937677102985	16.099	-0.48575403097202274	0.6541434506499139	-0.5797752731587085	-0.29238346616332556	0.41956098328345515	0.8593488756148691	3.4282	22.006	0.0	0.0	0.0
2021-10-01T23:15:59.000000	-2.1616	1.4466	-0.45974	-40.752	14.776	16.179	-1.9680597454192525	1.7005607776437472	-0.45974	-38.63441930631837	19.6580091785403	16.179	-1.9680597454192525	1.7005607776437472	-0.26374	-38.63441930631837	19.6580091785403	16.179	-0.48575403097202274	0.6541434506499139	-0.5797752731587085	-0.29238346616332556	0.41956098328345515	0.8593488756148691	3.4282	22.006	0.0	0.0	0.0
2021-10-01T23:15:59.000000	-2.1319	1.4358	-0.47148	-41.407	15.158	16.251	-1.9399068670096027	1.686203011896547	-0.47148	-39.2376772185633	20.11738798879811	16.251	-1.9399068670096027	1.686203011896547	-0.27548	-39.2376772185633	20.11738798879811	16.251	-0.48575403097202274	0.6541434506499139	-0.5797752731587085	-0.29238346616332556	0.41956098328345515	0.8593488756148691	3.4282	22.006	0.0	0.0	0.0
2021-10-01T23:15:59.000000	-2.1022	1.4249	-0.48308	-42.066	15.549	16.316	-1.9117662416168713	1.671745999670435	-0.48308	-39.84380221844207	20.586189102834723	16.316	-1.9117662416168713	1.671745999670435	-0.28708	-39.84380221844207	20.586189102834723	16.316	-0.48575403097202274	0.6541434506499139	-0.5797752731587085	-0.29238346616332556	0.41956098328345515	0.8593488756148691	3.4282	22.006	0.0	0.0	0.0
2021-10-01T23:15:59.000000	-2.0724	1.4138	-0.49455	-42.729	15.949	16.374	-1.8835508757790642	1.657078241469581	-0.49455	-40.45279430595466	21.06441252065013	16.374	-1.8835508757790642	1.657078241469581	-0.29855	-40.45279430595466	21.06441252065013	16.374	-0.48575403097202274	0.6541434506499139	-0.5797752731587085	-0.29238346616332556	0.41956098328345515	0.8593488756148691	3.4282	22.006	0.0	0.0	0.0
2021-10-01T23:15:59.000000	-2.0427	1.4026	-0.50589	-43.397	16.359	16.425	-1.8554470094370874	1.6423234898067336	-0.50589	-41.065523415721024	21.553173237202635	16.425	-1.8554470094370874	1.6423234898067336	-0.30988999999999994	-41.065523415721024	21.553173237202635	16.425	-0.48575403097202274	0.6541434506499139	-0.5797752731587085	-0.29238346616332556	0.41956098328345515	0.8593488756148691	3.4282	22.006	0.0	0.0	0.0
2021-10-01T23:15:59.000000	-2.0129	1.3914	-0.51709	-44.07	16.78	16.47	-1.8272438966161988	1.6275564851269677	-0.51709	-41.681867017571975	22.053463717281353	16.47	-1.8272438966161988	1.6275564851269677	-0.32109000000000004	-41.681867017571975	22.053463717281353	16.47	-0.48575403097202274	0.6541434506499139	-0.5797752731587085	-0.29238346616332556	0.41956098328345515	0.8593488756148691	3.4282	22.006	0.0	0.0	0.0
2021-10-01T23:15:59.000000	-1.9831	1.38	-0.52815	-44.75	17.211	16.508	-1.7990652898291466	1.6125909874893782	-0.52815	-42.30393257125493	22.564536556435534	16.508	-1.7990652898291466	1.6125909874893782	-0.33215	-42.30393257125493	22.564536556435534	16.508	-0.48575403097202274	0.6541434506499139	-0.5797752731587085	-0.29238346616332556	0.41956098328345515	0.8593488756148691	3.4282	22.006	0.0	0.0	0.0
2021-10-01T23:15:59.000000	-1.9533	1.3684	-0.53906	-45.437	17.654	16.541	-1.770911189075931	1.597426996893965	-0.53906	-42.93147501643153	23.08837668424342	16.541	-1.770911189075931	1.597426996893965	-0.34306	-42.93147501643153	23.08837668424342	16.541	-0.48575403097202274	0.6541434506499139	-0.5797752731587085	-0.29238346616332556	0.41956098328345515	0.8593488756148691	3.4282	22.006	0.0	0.0	0.0
2021-10-01T23:15:59.000000	-1.9235	1.3568	-0.54984	-46.132	18.11	16.568	-1.7427570883227153	1.5822630062985519	-0.54984	-43.56536428772171	23.626099095663303	16.568	-1.7427570883227153	1.5822630062985519	-0.35384	-43.56536428772171	23.626099095663303	16.568	-0.48575403097202274	0.6541434506499139	-0.5797752731587085	-0.29238346616332556	0.41956098328345515	0.8593488756148691	3.4282	22.006	0.0	0.0	0.0
2021-10-01T23:15:59.000000	-1.8937	1.3451	-0.56046	-46.836	18.579	16.59	-1.7146152405864177	1.5669997692242266	-0.56046	-44.20659284991457	24.17782632086437	16.59	-1.7146152405864177	1.5669997692242266	-0.36445999999999995	-44.20659284991457	24.17782632086437	16.59	-0.48575403097202274	0.6541434506499139	-0.5797752731587085	-0.29238346616332556	0.41956098328345515	0.8593488756148691	3.4282	22.006	0.0	0.0	0.0
2021-10-01T23:15:59.000000	-1.8639	1.3332	-0.57095	-47.549	19.062	16.608	-1.686497898883957	1.551538039192078	-0.57095	-44.85503817284095	24.744550824635738	16.608	-1.686497898883957	1.551538039192078	-0.37494999999999995	-44.85503817284095	24.744550824635738	16.608	-0.48575403097202274	0.6541434506499139	-0.5797752731587085	-0.29238346616332556	0.41956098328345515	0.8593488756148691	3.4282	22.006	0.0	0.0	0.0
2021-10-01T23:15:59.000000	-1.8341	1.3212	-0.58128	-48.273	19.561	16.621	-1.6583928101984142	1.5359770626810172	-0.58128	-45.51244012574072	25.328502596894012	16.621	-1.6583928101984142	1.5359770626810172	-0.38528	-45.51244012574072	25.328502596894012	16.621	-0.48575403097202274	0.6541434506499139	-0.5797752731587085	-0.29238346616332556	0.41956098328345515	0.8593488756148691	3.4282	22.006	0.0	0.0	0.0
2021-10-01T23:15:59.000000	-1.8043	1.309	-0.59147	-49.009	20.077	16.63	-1.6303122275467081	1.520217593212133	-0.59147	-46.17966864323379	25.93079663259749	16.63	-1.6303122275467081	1.520217593212133	-0.39547000000000004	-46.17966864323379	25.93079663259749	16.63	-0.48575403097202274	0.6541434506499139	-0.5797752731587085	-0.29238346616332556	0.41956098328345515	0.8593488756148691	3.4282	22.006	0.0	0.0	0.0
2021-10-01T23:15:59.000000	-1.7745	1.2967	-0.6015	-49.758	20.611	16.636	-1.60224389791192	1.5043588772643368	-0.6015	-46.857593659940136	26.552547926704474	16.636	-1.60224389791192	1.5043588772643368	-0.4055	-46.857593659940136	26.552547926704474	16.636	-0.48575403097202274	0.6541434506499139	-0.5797752731587085	-0.29238346616332556	0.41956098328345515	0.8593488756148691	3.4282	22.006	0.0	0.0	0.0
2021-10-01T23:15:59.000000	-1.7447	1.2843	-0.61139	-50.521	21.164	16.639	-1.5741878212940503	1.4884009148376287	-0.61139	-47.54708511047967	27.194871474173265	16.639	-1.5741878212940503	1.4884009148376287	-0.41539	-47.54708511047967	27.194871474173265	16.639	-0.48575403097202274	0.6541434506499139	-0.5797752731587085	-0.29238346616332556	0.41956098328345515	0.8593488756148691	3.4282	22.006	0.0	0.0	0.0
2021-10-01T23:15:59.000000	-1.715	1.2718	-0.62112	-51.3	21.738	16.639	-1.5462432441720109	1.4723559589489272	-0.62112	-48.24988286409226	27.859997264920466	16.639	-1.5462432441720109	1.4723559589489272	-0.42512	-48.24988286409226	27.859997264920466	16.639	-0.48575403097202274	0.6541434506499139	-0.5797752731587085	-0.29238346616332556	0.41956098328345515	0.8593488756148691	3.4282	22.006	0.0	0.0	0.0
2021-10-01T23:15:59.000000	-1.6852	1.2591	-0.6307	-52.096	22.334	16.637	-1.5182239266048958	1.4561002570854835	-0.6307	-48.96685685539785	28.549040293904376	16.637	-1.5182239266048958	1.4561002570854835	-0.43470000000000003	-48.96685685539785	28.549040293904376	16.637	-0.48575403097202274	0.6541434506499139	-0.5797752731587085	-0.29238346616332556	0.41956098328345515	0.8593488756148691	3.4282	22.006	0.0	0.0	0.0
2021-10-01T23:15:59.000000	-1.6554	1.2463	-0.64013	-52.911	22.956	16.633	-1.4902168620546992	1.439745308743128	-0.64013	-49.699501893297956	29.266215480619834	16.633	-1.4902168620546992	1.439745308743128	-0.44412999999999997	-49.699501893297956	29.266215480619834	16.633	-0.48575403097202274	0.6541434506499139	-0.5797752731587085	-0.29238346616332556	0.41956098328345515	0.8593488756148691	3.4282	22.006	0.0	0.0	0.0
2021-10-01T23:15:59.000000	-1.6257	1.2333	-0.6494	-53.748	23.604	16.628	-1.4623335500172507	1.423204120459867	-0.6494	-50.45079537215993	30.011890415574392	16.628	-1.4623335500172507	1.423204120459867	-0.45339999999999997	-50.45079537215993	30.011890415574392	16.628	-0.48575403097202274	0.6541434506499139	-0.5797752731587085	-0.29238346616332556	0.41956098328345515	0.8593488756148691	3.4282	22.006	0.0	0.0	0.0
2021-10-01T23:15:59.000000	-1.596	1.2202	-0.65853	-54.608	24.282	16.622	-1.434462490996721	1.4065636856976944	-0.65853	-51.22123963609614	30.790157488093705	16.622	-1.434462490996721	1.4065636856976944	-0.46252999999999994	-51.22123963609614	30.790157488093705	16.622	-0.48575403097202274	0.6541434506499139	-0.5797752731587085	-0.29238346616332556	0.41956098328345515	0.8593488756148691	3.4282	22.006	0.0	0.0	0.0
2021-10-01T23:15:59.000000	-1.5663	1.2069	-0.66749	-55.495	24.992	16.615	-1.4066159380100272	1.3897247579776981	-0.66749	-52.01455948392472	31.603491748432734	16.615	-1.4066159380100272	1.3897247579776981	-0.47149	-52.01455948392472	31.603491748432734	16.615	-0.48575403097202274	0.6541434506499139	-0.5797752731587085	-0.29238346616332556	0.41956098328345515	0.8593488756148691	3.4282	22.006	0.0	0.0	0.0
2021-10-01T23:15:59.000000	-1.5366	1.1934	-0.6763	-56.41	25.738	16.608	-1.3787938910571702	1.3726873372998778	-0.6763	-52.831257259758054	32.45598558591714	16.608	-1.3787938910571702	1.3726873372998778	-0.4803	-52.831257259758054	32.45598558591714	16.608	-0.48575403097202274	0.6541434506499139	-0.5797752731587085	-0.29238346616332556	0.41956098328345515	0.8593488756148691	3.4282	22.006	0.0	0.0	0.0
2021-10-01T23:15:59.000000	-1.507	1.1798	-0.68495	-57.359	26.522	16.599	-1.351083343600143	1.3555629231600639	-0.68495	-53.67704269199248	33.35035911114026	16.599	-1.351083343600143	1.3555629231600639	-0.48894999999999994	-53.67704269199248	33.35035911114026	16.599	-0.48575403097202274	0.6541434506499139	-0.5797752731587085	-0.29238346616332556	0.41956098328345515	0.8593488756148691	3.4282	22.006	0.0	0.0	0.0
2021-10-01T23:15:59.000000	-1.4773	1.166	-0.69345	-58.343	27.349	16.589	-1.323298055698041	1.338227763045508	-0.69345	-54.55229559457121	34.291697178216864	16.589	-1.323298055698041	1.338227763045508	-0.49745	-54.55229559457121	34.291697178216864	16.589	-0.48575403097202274	0.6541434506499139	-0.5797752731587085	-0.29238346616332556	0.41956098328345515	0.8593488756148691	3.4282	22.006	0.0	0.0	0.0
2021-10-01T23:15:59.000000	-1.4478	1.152	-0.70178	-59.368	28.224	16.578	-1.2957357667875986	1.320718616006965	-0.70178	-55.46235810538304	35.285697292107635	16.578	-1.2957357667875986	1.320718616006965	-0.5057799999999999	-55.46235810538304	35.285697292107635	16.578	-0.48575403097202274	0.6541434506499139	-0.5797752731587085	-0.29238346616332556	0.41956098328345515	0.8593488756148691	3.4282	22.006	0.0	0.0	0.0
2021-10-01T23:15:59.000000	-1.4182	1.1379	-0.70995	-60.438	29.15	16.563	-1.2680864844151627	1.303097969472592	-0.70995	-56.410832493076896	36.33582696785666	16.563	-1.2680864844151627	1.303097969472592	-0.5139499999999999	-56.410832493076896	36.33582696785666	16.563	-0.48575403097202274	0.6541434506499139	-0.5797752731587085	-0.29238346616332556	0.41956098328345515	0.8593488756148691	3.4282	22.006	0.0	0.0	0.0
2021-10-01T23:15:59.000000	-1.3887	1.1236	-0.71796	-61.558	30.133	16.544	-1.2405609545554754	1.2852910829973134	-0.71796	-57.40194590058327	37.44865364504458	16.544	-1.2405609545554754	1.2852910829973134	-0.52196	-57.40194590058327	37.44865364504458	16.544	-0.48575403097202274	0.6541434506499139	-0.5797752731587085	-0.29238346616332556	0.41956098328345515	0.8593488756148691	3.4282	22.006	0.0	0.0	0.0
2021-10-01T23:15:59.000000	-1.3593	1.1091	-0.72579	-62.733	31.18	16.517	-1.2131591772085362	1.2672979565811298	-0.72579	-58.43980294066349	38.63173722804111	16.517	-1.2131591772085362	1.2672979565811298	-0.52979	-58.43980294066349	38.63173722804111	16.517	-0.48575403097202274	0.6541434506499139	-0.5797752731587085	-0.29238346616332556	0.41956098328345515	0.8593488756148691	3.4282	22.006	0.0	0.0	0.0
2021-10-01T23:15:59.000000	-1.3299	1.0943	-0.73345	-63.97	32.296	16.48	-1.185794158912352	1.24900709072821	-0.73345	-59.53073821599548	39.89089775197614	16.48	-1.185794158912352	1.24900709072821	-0.53745	-59.53073821599548	39.89089775197614	16.48	-0.48575403097202274	0.6541434506499139	-0.5797752731587085	-0.29238346616332556	0.41956098328345515	0.8593488756148691	3.4282	22.006	0.0	0.0	0.0
2021-10-01T23:15:59.000000	-1.3006	1.0794	-0.74092	-65.275	33.489	16.43	-1.158540640111998	1.230629231413297	-0.74092	-60.67972627396047	41.234810116177705	16.43	-1.158540640111998	1.230629231413297	-0.5449200000000001	-60.67972627396047	41.234810116177705	16.43	-0.48575403097202274	0.6541434506499139	-0.5797752731587085	-0.29238346616332556	0.41956098328345515	0.8593488756148691	3.4282	22.006	0.0	0.0	0.0
2021-10-01T23:15:59.000000	-1.2713	1.0643	-0.74819	-66.655	34.767	16.36	-1.1313116273454802	1.21205287914056	-0.74819	-61.89273412672883	42.67227175014304	16.36	-1.1313116273454802	1.21205287914056	-0.55219	-61.89273412672883	42.67227175014304	16.36	-0.48575403097202274	0.6541434506499139	-0.5797752731587085	-0.29238346616332556	0.41956098328345515	0.8593488756148691	3.4282	22.006	0.0	0.0	0.0
2021-10-01T23:15:59.000000	-1.2421	1.0489	-0.75527	-68.118	36.137	16.266	-1.1042186201086293	1.193191040448006	-0.75527	-63.17684378142924	44.211210148749416	16.266	-1.1042186201086293	1.193191040448006	-0.5592699999999999	-63.17684378142924	44.211210148749416	16.266	-0.48575403097202274	0.6541434506499139	-0.5797752731587085	-0.29238346616332556	0.41956098328345515	0.8593488756148691	3.4282	22.006	0.0	0.0	0.0
2021-10-01T23:15:59.000000	-1.213	1.0333	-0.76212	-69.672	37.609	16.141	-1.0772493653845263	1.1741429618145465	-0.76212	-64.53876965468285	45.8625302012415	16.141	-1.0772493653845263	1.1741429618145465	-0.56612	-64.53876965468285	45.8625302012415	16.141	-0.48575403097202274	0.6541434506499139	-0.5797752731587085	-0.29238346616332556	0.41956098328345515	0.8593488756148691	3.4282	22.006	0.0	0.0	0.0
2021-10-01T23:15:59.000000	-1.1839	1.0175	-0.76874	-71.324	39.192	15.975	-1.05030461669426	1.154896390223263	-0.76874	-65.98435622849078	47.63602180190562	15.975	-1.05030461669426	1.154896390223263	-0.57274	-65.98435622849078	47.63602180190562	15.975	-0.48575403097202274	0.6541434506499139	-0.5797752731587085	-0.29238346616332556	0.41956098328345515	0.8593488756148691	3.4282	22.006	0.0	0.0	0.0
2021-10-01T23:15:59.000000	-1.1549	1.0014	-0.77512	-73.084	40.897	15.76	-1.0234958735336603	1.1353643322121623	-0.77512	-67.52218031888329	49.54382736511391	15.76	-1.0234958735336603	1.1353643322121623	-0.5791200000000001	-67.52218031888329	49.54382736511391	15.76	-0.48575403097202274	0.6541434506499139	-0.5797752731587085	-0.29238346616332556	0.41956098328345515	0.8593488756148691	3.4282	22.006	0.0	0.0	0.0
2021-10-01T23:15:59.000000	-1.126	0.98508	-0.78122	-74.962	42.735	15.485	-0.9968133334891927	1.1156261849643738	-0.78122	-69.1608187418905	51.5980893052385	15.485	-0.9968133334891927	1.1156261849643738	-0.5852200000000001	-69.1608187418905	51.5980893052385	15.485	-0.48575403097202274	0.6541434506499139	-0.5797752731587085	-0.29238346616332556	0.41956098328345515	0.8593488756148691	3.4282	22.006	0.0	0.0	0.0
2021-10-01T23:15:59.000000	-1.0972	0.9685	-0.78703	-76.967	44.719	15.136	-0.9702618977676245	1.0956422498883327	-0.78703	-70.90761078841511	53.812812436060575	15.136	-0.9702618977676245	1.0956422498883327	-0.5910299999999999	-70.90761078841511	53.812812436060575	15.136	-0.48575403097202274	0.6541434506499139	-0.5797752731587085	-0.29238346616332556	0.41956098328345515	0.8593488756148691	3.4282	22.006	0.0	0.0	0.0
2021-10-01T23:15:59.000000	-1.0685	0.95165	-0.79253	-79.11	46.86	14.699	-0.9438427916706471	1.0754026023361478	-0.79253	-72.77212573927645	56.200261702121445	14.699	-0.9438427916706471	1.0754026023361478	-0.59653	-72.77212573927645	56.200261702121445	14.699	-0.48575403097202274	0.6541434506499139	-0.5797752731587085	-0.29238346616332556	0.41956098328345515	0.8593488756148691	3.4282	22.006	0.0	0.0	0.0
2021-10-01T23:15:59.000000	-1.0399	0.93453	-0.79768	-81.401	49.174	14.158	-0.9175560151982611	1.0549072423078192	-0.79768	-74.76232775965873	58.777541841738824	14.158	-0.9175560151982611	1.0549072423078192	-0.60168	-74.76232775965873	58.777541841738824	14.158	-0.48575403097202274	0.6541434506499139	-0.5797752731587085	-0.29238346616332556	0.41956098328345515	0.8593488756148691	3.4282	22.006	0.0	0.0	0.0
2021-10-01T23:15:59.000000	-1.0113	0.91713	-0.80246	-83.854	51.675	13.495	-0.8913035471732462	1.0341339921385375	-0.80246	-76.89039593424113	61.56026278432894	13.495	-0.8913035471732462	1.0341339921385375	-0.60646	-76.89039593424113	61.56026278432894	13.495	-0.48575403097202274	0.6541434506499139	-0.5797752731587085	-0.29238346616332556	0.41956098328345515	0.8593488756148691	3.4282	22.006	0.0	0.0	0.0
2021-10-01T23:15:59.000000	-0.98293	0.89944	-0.80683	-86.48	54.38	12.688	-0.8653148797987913	1.0131011091193234	-0.80683	-79.16516436282778	64.5666442631678	12.688	-0.8653148797987913	1.0131011091193234	-0.61083	-79.16516436282778	64.5666442631678	12.688	-0.48575403097202274	0.6541434506499139	-0.5797752731587085	-0.29238346616332556	0.41956098328345515	0.8593488756148691	3.4282	22.006	0.0	0.0	0.0
2021-10-01T23:15:59.000000	-0.95463	0.88147	-0.81077	-89.294	57.306	11.717	-0.8394299934069459	0.9917989130709988	-0.81077	-81.59943700437941	67.81539613220818	11.717	-0.8394299934069459	0.9917989130709988	-0.61477	-81.59943700437941	67.81539613220818	11.717	-0.48575403097202274	0.6541434506499139	-0.5797752731587085	-0.29238346616332556	0.41956098328345515	0.8593488756148691	3.4282	22.006	0.0	0.0	0.0
2021-10-01T23:15:59.000000	-0.92646	0.86321	-0.81423	-92.31	60.475	10.554	-0.8137096611867487	0.9702248311558236	-0.81423	-84.20441270222163	71.33006803917922	10.554	-0.8137096611867487	0.9702248311558236	-0.6182300000000001	-84.20441270222163	71.33006803917922	10.554	-0.48575403097202274	0.6541434506499139	-0.5797752731587085	-0.29238346616332556	0.41956098328345515	0.8593488756148691	3.4282	22.006	0.0	0.0	0.0
2021-10-01T23:15:59.000000	-0.89843	0.84465	-0.81718	-95.546	63.907	9.1704	-0.788165033087783	0.9483701640275983	-0.81718	-86.99550521917493	75.13271482290858	9.1704	-0.788165033087783	0.9483701640275983	-0.6211800000000001	-86.99550521917493	75.13271482290858	9.1704	-0.48575403097202274	0.6541434506499139	-0.5797752731587085	-0.29238346616332556	0.41956098328345515	0.8593488756148691	3.4282	22.006	0.0	0.0	0.0
2021-10-01T23:15:59.000000	-0.87054	0.8258	-0.81958	-99.02	67.627	7.5349	-0.7627948838083567	0.9262448363342143	-0.81958	-89.98751566721387	79.25035364616951	7.5349	-0.7627948838083567	0.9262448363342143	-0.62358	-89.98751566721387	79.25035364616951	7.5349	-0.48575403097202274	0.6541434506499139	-0.5797752731587085	-0.29238346616332556	0.41956098328345515	0.8593488756148691	3.4282	22.006	0.0	0.0	0.0
2021-10-01T23:15:59.000000	-0.8428	0.80665	-0.8214	-102.75	71.661	5.6109	-0.7376103632980531	0.9038401487294719	-0.8214	-93.19512262814388	83.7109941365244	5.6109	-0.7376103632980531	0.9038401487294719	-0.6254	-93.19512262814388	83.7109941365244	5.6109	-0.48575403097202274	0.6541434506499139	-0.5797752731587085	-0.29238346616332556	0.41956098328345515	0.8593488756148691	3.4282	22.006	0.0	0.0	0.0
2021-10-01T23:15:59.000000	-0.81523	0.78722	-0.82259	-106.77	76.041	3.3572	-0.7126288702492707	0.8811784011125375	-0.82259	-96.64814893938113	88.5505611929772	3.3572	-0.7126288702492707	0.8811784011125375	-0.62659	-96.64814893938113	88.5505611929772	3.3572	-0.48575403097202274	0.6541434506499139	-0.5797752731587085	-0.29238346616332556	0.41956098328345515	0.8593488756148691	3.4282	22.006	0.0	0.0	0.0
2021-10-01T23:15:59.000000	-0.78784	0.76751	-0.82311	-111.09	80.8	0.72718	-0.6878603293099006	0.8582608187851027	-0.82311	-100.35247575323378	93.8030314552607	0.72718	-0.6878603293099006	0.8582608187851027	-0.6271100000000001	-100.35247575323378	93.8030314552607	0.72718	-0.48575403097202274	0.6541434506499139	-0.5797752731587085	-0.29238346616332556	0.41956098328345515	0.8593488756148691	3.4282	22.006	0.0	0.0	0.0
2021-10-01T23:15:59.000000	-0.76065	0.74752	-0.82293	-115.75	85.977	-2.3323	-0.6633245897757254	0.8350898523505512	-0.82293	-104.34302298466844	99.51201225691777	-2.3323	-0.6633245897757254	0.8350898523505512	-0.62693	-104.34302298466844	99.51201225691777	-2.3323	-0.48575403097202274	0.6541434506499139	-0.5797752731587085	-0.29238346616332556	0.41956098328345515	0.8593488756148691	3.4282	22.006	0.0	0.0	0.0
2021-10-01T23:15:59.000000	-0.73367	0.72727	-0.82201	-120.79	91.616	-5.882	-0.6390291256912526	0.8116865764063572	-0.82201	-108.65409789780585	105.72607325543696	-5.882	-0.6390291256912526	0.8116865764063572	-0.62601	-108.65409789780585	105.72607325543696	-5.882	-0.48575403097202274	0.6541434506499139	-0.5797752731587085	-0.29238346616332556	0.41956098328345515	0.8593488756148691	3.4282	22.006	0.0	0.0	0.0
2021-10-01T23:15:59.000000	-0.70692	0.70677	-0.8203	-126.24	97.766	-9.9922	-0.6149925610505725	0.7880633662037957	-0.8203	-113.30947045802958	112.49752113056056	-9.9922	-0.6149925610505725	0.7880633662037957	-0.6243000000000001	-113.30947045802958	112.49752113056056	-9.9922	-0.48575403097202274	0.6541434506499139	-0.5797752731587085	-0.29238346616332556	0.41956098328345515	0.8593488756148691	3.4282	22.006	0.0	0.0	0.0
2021-10-01T23:15:59.000000	-0.68041	0.68603	-0.81778	-132.14	104.48	-14.744	-0.5912235951998848	0.7642313716924494	-0.81778	-118.34234515793776	119.88385772287911	-14.744	-0.5912235951998848	0.7642313716924494	-0.62178	-118.34234515793776	119.88385772287911	-14.744	-0.48575403097202274	0.6541434506499139	-0.5797752731587085	-0.29238346616332556	0.41956098328345515	0.8593488756148691	3.4282	22.006	0.0	0.0	0.0
2021-10-01T23:15:59.000000	-0.65418	0.66507	-0.81441	-138.56	111.84	-20.23	-0.5677594761273704	0.740215343374868	-0.81441	-123.8121470588957	127.97504225694314	-20.23	-0.5677594761273704	0.740215343374868	-0.6184099999999999	-123.8121470588957	127.97504225694314	-20.23	-0.48575403097202274	0.6541434506499139	-0.5797752731587085	-0.29238346616332556	0.41956098328345515	0.8593488756148691	3.4282	22.006	0.0	0.0	0.0
2021-10-01T23:15:59.000000	-0.62823	0.64391	-0.81015	-145.56	119.9	-26.562	-0.5445977532296457	0.7160351305468341	-0.81015	-129.77180741911462	136.832019641516	-26.562	-0.5445977532296457	0.7160351305468341	-0.61415	-129.77180741911462	136.832019641516	-26.562	-0.48575403097202274	0.6541434506499139	-0.5797752731587085	-0.29238346616332556	0.41956098328345515	0.8593488756148691	3.4282	22.006	0.0	0.0	0.0
2021-10-01T23:15:59.000000	-0.60259	0.62258	-0.80498	-153.2	128.75	-33.868	-0.5217645245453086	0.6917241830570967	-0.80498	-136.26984641071525	146.5514635177693	-33.868	-0.5217645245453086	0.6917241830570967	-0.6089800000000001	-136.26984641071525	146.5514635177693	-33.868	-0.48575403097202274	0.6541434506499139	-0.5797752731587085	-0.29238346616332556	0.41956098328345515	0.8593488756148691	3.4282	22.006	0.0	0.0	0.0
2021-10-01T23:15:59.000000	-0.57729	0.6011	-0.79888	-161.57	138.51	-42.299	-0.4992871134146495	0.6673060261065135	-0.79888	-143.38088224441637	157.26349737562367	-42.299	-0.4992871134146495	0.6673060261065135	-0.6028800000000001	-143.38088224441637	157.26349737562367	-42.299	-0.48575403097202274	0.6541434506499139	-0.5797752731587085	-0.29238346616332556	0.41956098328345515	0.8593488756148691	3.4282	22.006	0.0	0.0	0.0
2021-10-01T23:15:59.000000	-0.55234	0.5795	-0.79182	-170.76	149.28	-52.034	-0.4771717685804837	0.64281165894045	-0.79182	-151.1819837343204	169.07839540921745	-52.034	-0.4771717685804837	0.64281165894045	-0.59582	-151.1819837343204	169.07839540921745	-52.034	-0.48575403097202274	0.6541434506499139	-0.5797752731587085	-0.29238346616332556	0.41956098328345515	0.8593488756148691	3.4282	22.006	0.0	0.0	0.0
2021-10-01T23:15:59.000000	-0.52776	0.55781	-0.78378	-180.9	161.2	-63.286	-0.45543466343351796	0.6182733061059633	-0.78378	-159.78501707932713	182.15103161102087	-63.286	-0.45543466343351796	0.6182733061059633	-0.58778	-159.78501707932713	182.15103161102087	-63.286	-0.48575403097202274	0.6541434506499139	-0.5797752731587085	-0.29238346616332556	0.41956098328345515	0.8593488756148691	3.4282	22.006	0.0	0.0	0.0
2021-10-01T23:15:59.000000	-0.50358	0.53606	-0.77476	-192.13	174.43	-76.311	-0.43410189601235083	0.5937244174518024	-0.77476	-169.30932252284407	196.6573545709785	-76.311	-0.43410189601235083	0.5937244174518024	-0.5787599999999999	-169.30932252284407	196.6573545709785	-76.311	-0.48575403097202274	0.6541434506499139	-0.5797752731587085	-0.29238346616332556	0.41956098328345515	0.8593488756148691	3.4282	22.006	0.0	0.0	0.0
2021-10-01T23:15:59.000000	-0.47982	0.51429	-0.76474	-204.59	189.17	-91.414	-0.413188414405997	0.5692071421729159	-0.76474	-179.8693391015112	212.8130114705996	-91.414	-0.413188414405997	0.5692071421729159	-0.56874	-179.8693391015112	212.8130114705996	-91.414	-0.48575403097202274	0.6541434506499139	-0.5797752731587085	-0.29238346616332556	0.41956098328345515	0.8593488756148691	3.4282	22.006	0.0	0.0	0.0
2021-10-01T23:15:59.000000	-0.4565	0.49253	-0.75372	-218.49	205.64	-108.96	-0.39271039200516356	0.5447537048163609	-0.75372	-191.6465277838234	230.86207589901855	-108.96	-0.39271039200516356	0.5447537048163609	-0.55772	-191.6465277838234	230.86207589901855	-108.96	-0.48575403097202274	0.6541434506499139	-0.5797752731587085	-0.29238346616332556	0.41956098328345515	0.8593488756148691	3.4282	22.006	0.0	0.0	0.0
2021-10-01T23:15:59.000000	-0.43363	0.47082	-0.7417	-234.06	224.1	-129.41	-0.37267285225097435	0.5204050292753938	-0.7417	-204.83729762729035	251.09077064031817	-129.41	-0.37267285225097435	0.5204050292753938	-0.5457000000000001	-204.83729762729035	251.09077064031817	-129.41	-0.48575403097202274	0.6541434506499139	-0.5797752731587085	-0.29238346616332556	0.41956098328345515	0.8593488756148691	3.4282	22.006	0.0	0.0	0.0
