# Supplementary material for: Direct evidence of substorm-related impulsive injections of electrons at Mercury
Source: Nat Commun. 2023 Jul 18;14:4019. doi: 10.1038/s41467-023-39565-4 (PMC10354196; doi:10.1038/s41467-023-39565-4)
Supplement: Supplementary file 3 — SourceDatafile [file 41467_2023_39565_MOESM3_ESM.zip › SourceDataFile/FieldLinetracing/Final_KT17tracing_000918.txt]

2021-10-01T23:30:18.000000	-0.6173	-0.06815	0.55586	511.31	54.174	-102.97	-0.6209989453526621	0.00800139805792098	0.55586	514.0951207094935	-8.885113318989859	-102.97	-0.6209989453526621	0.00800139805792098	0.75186	514.0951207094935	-8.885113318989859	-102.97	-0.9339208564300167	0.01455134132798558	-0.3571835555993315	-0.6664229545376797	0.008744875997205297	0.745522617235093	2.8891	0.31827	0.0	0.0	0.0
2021-10-01T23:30:18.000000	-0.65913	-0.072563	0.56327	450.12	47.272	-69.011	-0.6630544731180931	0.008747087920444305	0.56327	452.5204970356324	-8.237484241209614	-69.011	-0.6630544731180931	0.008747087920444305	0.7592700000000001	452.5204970356324	-8.237484241209614	-69.011	-0.9339208564300167	0.01455134132798558	-0.3571835555993315	-0.6664229545376797	0.008744875997205297	0.745522617235093	2.8891	0.31827	0.0	0.0	0.0
2021-10-01T23:30:18.000000	-0.70126	-0.076966	0.56875	398.3	41.433	-42.671	-0.7054065150185677	0.009539461481613568	0.56875	400.3755180056531	-7.682972777836277	-42.671	-0.7054065150185677	0.009539461481613568	0.76475	400.3755180056531	-7.682972777836277	-42.671	-0.9339208564300167	0.01455134132798558	-0.3571835555993315	-0.6664229545376797	0.008744875997205297	0.745522617235093	2.8891	0.31827	0.0	0.0	0.0
2021-10-01T23:30:18.000000	-0.7436	-0.081348	0.57234	354.08	36.46	-22.249	-0.7479644013912045	0.010378408138882661	0.57234	355.8793824994866	-7.200216092873184	-22.249	-0.7479644013912045	0.010378408138882661	0.76834	355.8793824994866	-7.200216092873184	-22.249	-0.9339208564300167	0.01455134132798558	-0.3571835555993315	-0.6664229545376797	0.008744875997205297	0.745522617235093	2.8891	0.31827	0.0	0.0	0.0
2021-10-01T23:30:18.000000	-0.78605	-0.085696	0.5741	316.11	32.198	-6.466	-0.790627292864892	0.011264576917591848	0.5741	317.6732708755999	-6.777630500237354	-6.466	-0.790627292864892	0.011264576917591848	0.7701	317.6732708755999	-6.777630500237354	-6.466	-0.9339208564300167	0.01455134132798558	-0.3571835555993315	-0.6664229545376797	0.008744875997205297	0.745522617235093	2.8891	0.31827	0.0	0.0	0.0
2021-10-01T23:30:18.000000	-0.82855	-0.09	0.5741	283.31	28.526	5.6473	-0.8333344162505913	0.01220054065548136	0.5741	284.6704950112736	-6.4029716566950405	5.6473	-0.8333344162505913	0.01220054065548136	0.7701	284.6704950112736	-6.4029716566950405	5.6473	-0.9339208564300167	0.01455134132798558	-0.3571835555993315	-0.6664229545376797	0.008744875997205297	0.745522617235093	2.8891	0.31827	0.0	0.0	0.0
2021-10-01T23:30:18.000000	-0.87101	-0.09425	0.57243	254.83	25.347	14.836	-0.8759952244155902	0.013185196285215972	0.57243	256.01557440934647	-6.06835800298564	14.836	-0.8759952244155902	0.013185196285215972	0.76843	256.01557440934647	-6.06835800298564	14.836	-0.9339208564300167	0.01455134132798558	-0.3571835555993315	-0.6664229545376797	0.008744875997205297	0.745522617235093	2.8891	0.31827	0.0	0.0	0.0
2021-10-01T23:30:18.000000	-0.9134	-0.098439	0.5692	230.0	22.584	21.676	-0.9185790857050306	0.014221815155244052	0.5692	231.0341228380818	-5.768114114519005	21.676	-0.9185790857050306	0.014221815155244052	0.7652000000000001	231.0341228380818	-5.768114114519005	21.676	-0.9339208564300167	0.01455134132798558	-0.3571835555993315	-0.6664229545376797	0.008744875997205297	0.745522617235093	2.8891	0.31827	0.0	0.0	0.0
2021-10-01T23:30:18.000000	-0.95565	-0.10256	0.5645	208.27	20.174	26.619	-0.96101566987249	0.01530876740724664	0.5645	209.17256526280613	-5.497373679959235	26.619	-0.96101566987249	0.01530876740724664	0.7605	209.17256526280613	-5.497373679959235	26.619	-0.9339208564300167	0.01455134132798558	-0.3571835555993315	-0.6664229545376797	0.008744875997205297	0.745522617235093	2.8891	0.31827	0.0	0.0	0.0
2021-10-01T23:30:18.000000	-0.99774	-0.10661	0.55846	189.2	18.067	30.024	-1.0032847600316785	0.01644657983220746	0.55846	189.988090667848	-5.251846664321963	30.024	-1.0032847600316785	0.01644657983220746	0.7544599999999999	189.988090667848	-5.251846664321963	30.024	-0.9339208564300167	0.01455134132798558	-0.3571835555993315	-0.6664229545376797	0.008744875997205297	0.745522617235093	2.8891	0.31827	0.0	0.0	0.0
2021-10-01T23:30:18.000000	-1.0396	-0.11058	0.55121	172.42	16.221	32.178	-1.045315780875835	0.01763560750138579	0.55121	173.10834081412804	-5.027880426152645	32.178	-1.045315780875835	0.01763560750138579	0.7472099999999999	173.10834081412804	-5.027880426152645	32.178	-0.9339208564300167	0.01455134132798558	-0.3571835555993315	-0.6664229545376797	0.008744875997205297	0.745522617235093	2.8891	0.31827	0.0	0.0	0.0
2021-10-01T23:30:18.000000	-1.0814	-0.11448	0.5429	157.65	14.602	33.313	-1.0872786767208018	0.018886755895651447	0.5429	158.25125953494074	-4.824910320910224	33.313	-1.0872786767208018	0.018886755895651447	0.7389000000000001	158.25125953494074	-4.824910320910224	33.313	-0.9339208564300167	0.01455134132798558	-0.3571835555993315	-0.6664229545376797	0.008744875997205297	0.745522617235093	2.8891	0.31827	0.0	0.0	0.0
2021-10-01T23:30:18.000000	-1.1229	-0.11829	0.53367	144.65	13.183	33.623	-1.1289328054138066	0.02019046707018303	0.53367	145.17534696632976	-4.6403256572970975	33.623	-1.1289328054138066	0.02019046707018303	0.72967	145.17534696632976	-4.6403256572970975	33.623	-0.9339208564300167	0.01455134132798558	-0.3571835555993315	-0.6664229545376797	0.008744875997205297	0.745522617235093	2.8891	0.31827	0.0	0.0	0.0
2021-10-01T23:30:18.000000	-1.1643	-0.12203	0.52369	133.2	11.938	33.272	-1.1704791105160566	0.021551397763034663	0.52369	133.65907507029024	-4.472973882610194	33.272	-1.1704791105160566	0.021551397763034663	0.7196899999999999	133.65907507029024	-4.472973882610194	33.272	-0.9339208564300167	0.01455134132798558	-0.3571835555993315	-0.6664229545376797	0.008744875997205297	0.745522617235093	2.8891	0.31827	0.0	0.0	0.0
2021-10-01T23:30:18.000000	-1.2055	-0.12569	0.5131	123.16	10.85	32.4	-1.2118171202469485	0.022967219605179306	0.5131	123.56141576346955	-4.3225726745789945	32.4	-1.2118171202469485	0.022967219605179306	0.7091000000000001	123.56141576346955	-4.3225726745789945	32.4	-0.9339208564300167	0.01455134132798558	-0.3571835555993315	-0.6664229545376797	0.008744875997205297	0.745522617235093	2.8891	0.31827	0.0	0.0	0.0
2021-10-01T23:30:18.000000	-1.2466	-0.12928	0.50208	114.36	9.8994	31.135	-1.2530473063870857	0.024440260965643973	0.50208	114.7112484404015	-4.187744214309189	31.135	-1.2530473063870857	0.024440260965643973	0.69808	114.7112484404015	-4.187744214309189	31.135	-0.9339208564300167	0.01455134132798558	-0.3571835555993315	-0.6664229545376797	0.008744875997205297	0.745522617235093	2.8891	0.31827	0.0	0.0	0.0
2021-10-01T23:30:18.000000	-1.2876	-0.1328	0.49079	106.69	9.0727	29.589	-1.2941696689364683	0.025970521844428718	0.49079	106.99774781699914	-4.068408457843809	29.589	-1.2941696689364683	0.025970521844428718	0.68679	106.99774781699914	-4.068408457843809	29.589	-0.9339208564300167	0.01455134132798558	-0.3571835555993315	-0.6664229545376797	0.008744875997205297	0.745522617235093	2.8891	0.31827	0.0	0.0	0.0
2021-10-01T23:30:18.000000	-1.3286	-0.13626	0.47938	100.03	8.356	27.868	-1.3352846796756999	0.02756033061056054	0.47938	100.30011494921656	-3.9636570454497004	27.868	-1.3352846796756999	0.02756033061056054	0.67538	100.30011494921656	-3.9636570454497004	27.868	-0.9339208564300167	0.01455134132798558	-0.3571835555993315	-0.6664229545376797	0.008744875997205297	0.745522617235093	2.8891	0.31827	0.0	0.0	0.0
2021-10-01T23:30:18.000000	-1.3697	-0.13966	0.46798	94.272	7.7369	26.067	-1.3764915850836923	0.02922194028095773	0.46798	94.50964426573114	-3.8725632822402263	26.067	-1.3764915850836923	0.02922194028095773	0.66398	94.50964426573114	-3.8725632822402263	26.067	-0.9339208564300167	0.01455134132798558	-0.3571835555993315	-0.6664229545376797	0.008744875997205297	0.745522617235093	2.8891	0.31827	0.0	0.0	0.0
2021-10-01T23:30:18.000000	-1.4107	-0.143	0.45672	89.309	7.2035	24.271	-1.4175918922026223	0.03093084482178382	0.45672	89.51868392509387	-3.793826771103369	24.271	-1.4175918922026223	0.03093084482178382	0.65272	89.51868392509387	-3.793826771103369	24.271	-0.9339208564300167	0.01455134132798558	-0.3571835555993315	-0.6664229545376797	0.008744875997205297	0.745522617235093	2.8891	0.31827	0.0	0.0	0.0
2021-10-01T23:30:18.000000	-1.4519	-0.14629	0.44567	85.037	6.7444	22.553	-1.4588845657709162	0.03271387863590228	0.44567	85.2226207453078	-3.7260184730401065	22.553	-1.4588845657709162	0.03271387863590228	0.64167	85.2226207453078	-3.7260184730401065	22.553	-0.9339208564300167	0.01455134132798558	-0.3571835555993315	-0.6664229545376797	0.008744875997205297	0.745522617235093	2.8891	0.31827	0.0	0.0	0.0
2021-10-01T23:30:18.000000	-1.4931	-0.14953	0.43489	81.354	6.3487	20.968	-1.5001711128307516	0.034546535689476715	0.43489	81.51888773903868	-3.6674581769952104	20.968	-1.5001711128307516	0.034546535689476715	0.63089	81.51888773903868	-3.6674581769952104	20.968	-0.9339208564300167	0.01455134132798558	-0.3571835555993315	-0.6664229545376797	0.008744875997205297	0.745522617235093	2.8891	0.31827	0.0	0.0	0.0
2021-10-01T23:30:18.000000	-1.5344	-0.15273	0.42441	78.16	6.0058	19.553	-1.5415520051627314	0.036431144351534106	0.42441	78.30693960758138	-3.6164129928150928	19.553	-1.5415520051627314	0.036431144351534106	0.62041	78.30693960758138	-3.6164129928150928	19.553	-0.9339208564300167	0.01455134132798558	-0.3571835555993315	-0.6664229545376797	0.008744875997205297	0.745522617235093	2.8891	0.31827	0.0	0.0	0.0
2021-10-01T23:30:18.000000	-1.5757	-0.15588	0.41421	75.362	5.7063	18.328	-1.582926770986252	0.03836537625304745	0.41421	75.49332534195754	-3.5708167837834948	18.328	-1.582926770986252	0.03836537625304745	0.61021	75.49332534195754	-3.5708167837834948	18.328	-0.9339208564300167	0.01455134132798558	-0.3571835555993315	-0.6664229545376797	0.008744875997205297	0.745522617235093	2.8891	0.31827	0.0	0.0	0.0
2021-10-01T23:30:18.000000	-1.6171	-0.159	0.40426	72.877	5.4418	17.293	-1.6243971073836088	0.04034163511515257	0.40426	72.99464111124921	-3.5288362500868677	17.293	-1.6243971073836088	0.04034163511515257	0.60026	72.99464111124921	-3.5288362500868677	17.293	-0.9339208564300167	0.01455134132798558	-0.3571835555993315	-0.6664229545376797	0.008744875997205297	0.745522617235093	2.8891	0.31827	0.0	0.0	0.0
2021-10-01T23:30:18.000000	-1.6586	-0.16207	0.39452	70.636	5.2052	16.439	-1.6659605637514185	0.0423797702336319	0.39452	70.74153688080598	-3.4890633100543615	16.439	-1.6659605637514185	0.0423797702336319	0.5905199999999999	70.74153688080598	-3.4890633100543615	16.439	-0.9339208564300167	0.01455134132798558	-0.3571835555993315	-0.6664229545376797	0.008744875997205297	0.745522617235093	2.8891	0.31827	0.0	0.0	0.0
2021-10-01T23:30:18.000000	-1.7001	-0.16511	0.38493	68.581	4.9906	15.746	-1.7075203442141529	0.04444767929578475	0.38493	68.67572676486081	-3.4502467561291885	15.746	-1.7075203442141529	0.04444767929578475	0.58093	68.67572676486081	-3.4502467561291885	15.746	-0.9339208564300167	0.01455134132798558	-0.3571835555993315	-0.6664229545376797	0.008744875997205297	0.745522617235093	2.8891	0.31827	0.0	0.0	0.0
2021-10-01T23:30:18.000000	-1.7417	-0.16812	0.37543	66.668	4.7935	15.19	-1.7491756952507234	0.04655761531852945	0.37543	66.75299092693118	-3.4114613524183532	15.19	-1.7491756952507234	0.04655761531852945	0.57143	66.75299092693118	-3.4114613524183532	15.19	-0.9339208564300167	0.01455134132798558	-0.3571835555993315	-0.6664229545376797	0.008744875997205297	0.745522617235093	2.8891	0.31827	0.0	0.0	0.0
2021-10-01T23:30:18.000000	-1.7832	-0.17109	0.36598	64.863	4.6104	14.746	-1.7907268986016147	0.04869499691592058	0.36598	64.9391567085949	-3.372014699931568	14.746	-1.7907268986016147	0.04869499691592058	0.56198	64.9391567085949	-3.372014699931568	14.746	-0.9339208564300167	0.01455134132798558	-0.3571835555993315	-0.6664229545376797	0.008744875997205297	0.745522617235093	2.8891	0.31827	0.0	0.0	0.0
2021-10-01T23:30:18.000000	-1.8248	-0.17402	0.35653	63.142	4.4386	14.391	-1.8323724472246508	0.050884330121794746	0.35653	63.21007412345634	-3.3316457295390727	14.391	-1.8323724472246508	0.050884330121794746	0.55253	63.21007412345634	-3.3316457295390727	14.391	-0.9339208564300167	0.01455134132798558	-0.3571835555993315	-0.6664229545376797	0.008744875997205297	0.745522617235093	2.8891	0.31827	0.0	0.0	0.0
2021-10-01T23:30:18.000000	-1.8663	-0.17693	0.34703	61.488	4.2764	14.104	-1.8739162987653915	0.05308125960653304	0.34703	61.54866296881286	-3.289958618506266	14.104	-1.8739162987653915	0.05308125960653304	0.54303	61.54866296881286	-3.289958618506266	14.104	-0.9339208564300167	0.01455134132798558	-0.3571835555993315	-0.6664229545376797	0.008744875997205297	0.745522617235093	2.8891	0.31827	0.0	0.0	0.0
2021-10-01T23:30:18.000000	-1.9078	-0.1798	0.33746	59.889	4.1221	13.868	-1.9154552490993646	0.05531788768283605	0.33746	59.94280536590746	-3.2471701949444594	13.868	-1.9154552490993646	0.05531788768283605	0.53346	59.94280536590746	-3.2471701949444594	13.868	-0.9339208564300167	0.01455134132798558	-0.3571835555993315	-0.6664229545376797	0.008744875997205297	0.745522617235093	2.8891	0.31827	0.0	0.0	0.0
2021-10-01T23:30:18.000000	-1.9494	-0.18264	0.32779	58.336	3.9749	13.67	-1.957089770007174	0.05759654271973089	0.32779	58.3834711075027	-3.202971659162305	13.67	-1.957089770007174	0.05759654271973089	0.52379	58.3834711075027	-3.202971659162305	13.67	-0.9339208564300167	0.01455134132798558	-0.3571835555993315	-0.6664229545376797	0.008744875997205297	0.745522617235093	2.8891	0.31827	0.0	0.0	0.0
2021-10-01T23:30:18.000000	-1.9908	-0.18546	0.31801	56.822	3.8337	13.498	-1.9985233473537765	0.05987054101857153	0.31801	56.863578156888664	-3.157597011243557	13.498	-1.9985233473537765	0.05987054101857153	0.5140100000000001	56.863578156888664	-3.157597011243557	13.498	-0.9339208564300167	0.01455134132798558	-0.3571835555993315	-0.6664229545376797	0.008744875997205297	0.745522617235093	2.8891	0.31827	0.0	0.0	0.0
2021-10-01T23:30:18.000000	-2.0323	-0.18824	0.30809	55.342	3.6981	13.346	-2.0400512699725235	0.0621964909258953	0.30809	55.37811517805208	-3.110830586257949	13.346	-2.0400512699725235	0.0621964909258953	0.5040899999999999	55.37811517805208	-3.110830586257949	13.346	-0.9339208564300167	0.01455134132798558	-0.3571835555993315	-0.6664229545376797	0.008744875997205297	0.745522617235093	2.8891	0.31827	0.0	0.0	0.0
2021-10-01T23:30:18.000000	-2.0737	-0.191	0.29802	53.888	3.5672	13.209	-2.0814774955089748	0.0645300371120831	0.29802	53.919032175527725	-3.062585361162229	13.209	-2.0814774955089748	0.0645300371120831	0.49402	53.919032175527725	-3.062585361162229	13.209	-0.9339208564300167	0.01455134132798558	-0.3571835555993315	-0.6664229545376797	0.008744875997205297	0.745522617235093	2.8891	0.31827	0.0	0.0	0.0
2021-10-01T23:30:18.000000	-2.1151	-0.19372	0.28778	52.457	3.4405	13.083	-2.1228988198386585	0.0669032818898356	0.28778	52.48329048986368	-3.0129899778434086	13.083	-2.1228988198386585	0.0669032818898356	0.48378	52.48329048986368	-3.0129899778434086	13.083	-0.9339208564300167	0.01455134132798558	-0.3571835555993315	-0.6664229545376797	0.008744875997205297	0.745522617235093	2.8891	0.31827	0.0	0.0	0.0
2021-10-01T23:30:18.000000	-2.1564	-0.19642	0.27738	51.04	3.3173	12.965	-2.1642184470860473	0.06928412294645231	0.27738	51.061872166839414	-2.961636390131228	12.965	-2.1642184470860473	0.06928412294645231	0.47338	51.061872166839414	-2.961636390131228	12.965	-0.9339208564300167	0.01455134132798558	-0.3571835555993315	-0.6664229545376797	0.008744875997205297	0.745522617235093	2.8891	0.31827	0.0	0.0	0.0
2021-10-01T23:30:18.000000	-2.1977	-0.19909	0.26679	49.631	3.1971	12.851	-2.20553439842836	0.07169473794674258	0.26679	49.648761152635664	-2.9082856494051526	12.851	-2.20553439842836	0.07169473794674258	0.46279000000000003	49.648761152635664	-2.9082856494051526	12.851	-0.9339208564300167	0.01455134132798558	-0.3571835555993315	-0.6664229545376797	0.008744875997205297	0.745522617235093	2.8891	0.31827	0.0	0.0	0.0
2021-10-01T23:30:18.000000	-2.239	-0.20174	0.256	48.222	3.0792	12.74	-2.2468478991672893	0.0741252022428151	0.256	48.23593195782102	-2.852652239664103	12.74	-2.2468478991672893	0.0741252022428151	0.452	48.23593195782102	-2.852652239664103	12.74	-0.9339208564300167	0.01455134132798558	-0.3571835555993315	-0.6664229545376797	0.008744875997205297	0.745522617235093	2.8891	0.31827	0.0	0.0	0.0
2021-10-01T23:30:18.000000	-2.2802	-0.20436	0.24501	46.805	2.9631	12.627	-2.288058477522231	0.07657318746564298	0.24501	46.81538359899796	-2.794252151949181	12.627	-2.288058477522231	0.07657318746564298	0.44101	46.81538359899796	-2.794252151949181	12.627	-0.9339208564300167	0.01455134132798558	-0.3571835555993315	-0.6664229545376797	0.008744875997205297	0.745522617235093	2.8891	0.31827	0.0	0.0	0.0
2021-10-01T23:30:18.000000	-2.3213	-0.20695	0.23379	45.371	2.8482	12.511	-2.3291661334931857	0.07903869361522625	0.23379	45.3781103749629	-2.7325780936112145	12.511	-2.3291661334931857	0.07903869361522625	0.42979	45.3781103749629	-2.7325780936112145	12.511	-0.9339208564300167	0.01455134132798558	-0.3571835555993315	-0.6664229545376797	0.008744875997205297	0.745522617235093	2.8891	0.31827	0.0	0.0	0.0
2021-10-01T23:30:18.000000	-2.3624	-0.20952	0.22233	43.913	2.7339	12.386	-2.370271338860757	0.08152404906059185	0.22233	43.91709151409051	-2.6673678323393957	12.386	-2.370271338860757	0.08152404906059185	0.41833	43.91709151409051	-2.6673678323393957	12.386	-0.9339208564300167	0.01455134132798558	-0.3571835555993315	-0.6664229545376797	0.008744875997205297	0.745522617235093	2.8891	0.31827	0.0	0.0	0.0
2021-10-01T23:30:18.000000	-2.4034	-0.21206	0.21063	42.42	2.6197	12.251	-2.411273621844341	0.08402692543271278	0.21063	42.42134863861589	-2.59776976866728	12.251	-2.411273621844341	0.08402692543271278	0.40663000000000005	42.42134863861589	-2.59776976866728	12.251	-0.9339208564300167	0.01455134132798558	-0.3571835555993315	-0.6664229545376797	0.008744875997205297	0.745522617235093	2.8891	0.31827	0.0	0.0	0.0
2021-10-01T23:30:18.000000	-2.4443	-0.21458	0.19867	40.882	2.5049	12.102	-2.4521742077456294	0.08653739808369779	0.19867	40.88087132952942	-2.523253326255422	12.102	-2.4521742077456294	0.08653739808369779	0.39467	40.88087132952942	-2.523253326255422	12.102	-0.9339208564300167	0.01455134132798558	-0.3571835555993315	-0.6664229545376797	0.008744875997205297	0.745522617235093	2.8891	0.31827	0.0	0.0	0.0
2021-10-01T23:30:18.000000	-2.4851	-0.21707	0.18642	39.285	2.3891	11.937	-2.49297187126293	0.08906539166143809	0.18642	39.28171606771578	-2.4425000686509164	11.937	-2.49297187126293	0.08906539166143809	0.38242	39.28171606771578	-2.4425000686509164	11.937	-0.9339208564300167	0.01455134132798558	-0.3571835555993315	-0.6664229545376797	0.008744875997205297	0.745522617235093	2.8891	0.31827	0.0	0.0	0.0
2021-10-01T23:30:18.000000	-2.5259	-0.21954	0.17386	37.613	2.2711	11.754	-2.5337670841768474	0.09161323453496076	0.17386	37.60785638034604	-2.3547404708937854	11.754	-2.5337670841768474	0.09161323453496076	0.36985999999999997	37.60785638034604	-2.3547404708937854	11.754	-0.9339208564300167	0.01455134132798558	-0.3571835555993315	-0.6664229545376797	0.008744875997205297	0.745522617235093	2.8891	0.31827	0.0	0.0	0.0
2021-10-01T23:30:18.000000	-2.5665	-0.22199	0.16097	35.845	2.1501	11.553	-2.574361353529557	0.09415642067042937	0.16097	35.83835248271338	-2.258195371262491	11.553	-2.574361353529557	0.09415642067042937	0.35697	35.83835248271338	-2.258195371262491	11.553	-0.9339208564300167	0.01455134132798558	-0.3571835555993315	-0.6664229545376797	0.008744875997205297	0.745522617235093	2.8891	0.31827	0.0	0.0	0.0
2021-10-01T23:30:18.000000	-2.6071	-0.22441	0.14768	33.952	2.0243	11.334	-2.6149519469771914	0.09672938074957146	0.14768	33.944202341628824	-2.1510978314711537	11.334	-2.6149519469771914	0.09672938074957146	0.34368	33.944202341628824	-2.1510978314711537	11.334	-0.9339208564300167	0.01455134132798558	-0.3571835555993315	-0.6664229545376797	0.008744875997205297	0.745522617235093	2.8891	0.31827	0.0	0.0	0.0
2021-10-01T23:30:18.000000	-2.6474	-0.22681	0.13393	31.891	1.8914	11.098	-2.6552423503847065	0.09928543107374121	0.13393	31.882448151771158	-2.0304617232599016	11.098	-2.6552423503847065	0.09928543107374121	0.32993	31.882448151771158	-2.0304617232599016	11.098	-0.9339208564300167	0.01455134132798558	-0.3571835555993315	-0.6664229545376797	0.008744875997205297	0.745522617235093	2.8891	0.31827	0.0	0.0	0.0
2021-10-01T23:30:18.000000	-2.6876	-0.22919	0.1196	29.602	1.7481	10.847	-2.6954310567099267	0.10184907767677512	0.1196	29.59313767623497	-1.8922103702818749	10.847	-2.6954310567099267	0.10184907767677512	0.3156	29.59313767623497	-1.8922103702818749	10.847	-0.9339208564300167	0.01455134132798558	-0.3571835555993315	-0.6664229545376797	0.008744875997205297	0.745522617235093	2.8891	0.31827	0.0	0.0	0.0
2021-10-01T23:30:18.000000	-2.7275	-0.23154	0.1045	26.992	1.5889	10.583	-2.735318347693335	0.10440573917272777	0.1045	26.983297773701725	-1.730407023143254	10.583	-2.735318347693335	0.10440573917272777	0.3005	26.983297773701725	-1.730407023143254	10.583	-0.9339208564300167	0.01455134132798558	-0.3571835555993315	-0.6664229545376797	0.008744875997205297	0.745522617235093	2.8891	0.31827	0.0	0.0	0.0
2021-10-01T23:30:18.000000	-2.767	-0.23386	0.08832	23.907	1.4046	10.312	-2.7748049768560206	0.10694316254468098	0.08832	23.898961589090693	-1.5353127118498269	10.312	-2.7748049768560206	0.10694316254468098	0.28432	23.898961589090693	-1.5353127118498269	10.312	-0.9339208564300167	0.01455134132798558	-0.3571835555993315	-0.6664229545376797	0.008744875997205297	0.745522617235093	2.8891	0.31827	0.0	0.0	0.0
2021-10-01T23:30:18.000000	-2.7929	-0.23538	0.076646	21.459	1.2602	10.128	-2.8006960607513482	0.10860814744704728	0.076646	21.45171442889855	-1.378670773239815	10.128	-2.8006960607513482	0.10860814744704728	0.272646	21.45171442889855	-1.378670773239815	10.128	-0.9339208564300167	0.01455134132798558	-0.3571835555993315	-0.6664229545376797	0.008744875997205297	0.745522617235093	2.8891	0.31827	0.0	0.0	0.0
2021-10-01T23:30:18.000000	-2.8183	-0.23688	0.063903	18.54	1.0892	9.9453	-2.8260884616487325	0.11023171656060463	0.063903	18.53375705053132	-1.1907166883354041	9.9453	-2.8260884616487325	0.11023171656060463	0.259903	18.53375705053132	-1.1907166883354041	9.9453	-0.9339208564300167	0.01455134132798558	-0.3571835555993315	-0.6664229545376797	0.008744875997205297	0.745522617235093	2.8891	0.31827	0.0	0.0	0.0
2021-10-01T23:30:18.000000	-2.8348	-0.23784	0.054535	16.215	0.95324	9.8252	-2.8425817596316043	0.11130069815456187	0.054535	16.209617214028665	-1.0407695577146776	9.8252	-2.8425817596316043	0.11130069815456187	0.250535	16.209617214028665	-1.0407695577146776	9.8252	-0.9339208564300167	0.01455134132798558	-0.3571835555993315	-0.6664229545376797	0.008744875997205297	0.745522617235093	2.8891	0.31827	0.0	0.0	0.0
2021-10-01T23:30:18.000000	-2.8506	-0.23878	0.044117	13.448	0.7913	9.7089	-2.8583778816587087	0.11230375792587377	0.044117	13.443624606940249	-0.8624483275365911	9.7089	-2.8583778816587087	0.11230375792587377	0.24011700000000002	13.443624606940249	-0.8624483275365911	9.7089	-0.9339208564300167	0.01455134132798558	-0.3571835555993315	-0.6664229545376797	0.008744875997205297	0.745522617235093	2.8891	0.31827	0.0	0.0	0.0
2021-10-01T23:30:18.000000	-2.8606	-0.23936	0.036328	11.255	0.66281	9.6353	-2.8683735970480195	0.11295343004000985	0.036328	11.251405422965028	-0.7212614672732373	9.6353	-2.8683735970480195	0.11295343004000985	0.232328	11.251405422965028	-0.7212614672732373	9.6353	-0.9339208564300167	0.01455134132798558	-0.3571835555993315	-0.6664229545376797	0.008744875997205297	0.745522617235093	2.8891	0.31827	0.0	0.0	0.0
2021-10-01T23:30:18.000000	-2.8697	-0.2399	0.027563	8.6718	0.51112	9.5678	-2.877471192920357	0.11353252359344651	0.027563	8.66908377835072	-0.5552885181024269	9.5678	-2.877471192920357	0.11353252359344651	0.223563	8.66908377835072	-0.5552885181024269	9.5678	-0.9339208564300167	0.01455134132798558	-0.3571835555993315	-0.6664229545376797	0.008744875997205297	0.745522617235093	2.8891	0.31827	0.0	0.0	0.0
2021-10-01T23:30:18.000000	-2.8772	-0.24034	0.017449	5.5621	0.3281	9.5115	-2.8849685921131867	0.11401481535510302	0.017449	5.560390552065013	-0.3558973567001207	9.5115	-2.8849685921131867	0.11401481535510302	0.213449	5.560390552065013	-0.3558973567001207	9.5115	-0.9339208564300167	0.01455134132798558	-0.3571835555993315	-0.6664229545376797	0.008744875997205297	0.745522617235093	2.8891	0.31827	0.0	0.0	0.0
2021-10-01T23:30:18.000000	-2.8807	-0.24055	0.0097958	3.142	0.18542	9.4853	-2.8884679502106296	0.11423525334152679	0.0097958	3.1410439113802737	-0.20096697037301603	9.4853	-2.8884679502106296	0.11423525334152679	0.2057958	3.1410439113802737	-0.20096697037301603	9.4853	-0.9339208564300167	0.01455134132798558	-0.3571835555993315	-0.6664229545376797	0.008744875997205297	0.745522617235093	2.8891	0.31827	0.0	0.0	0.0
2021-10-01T23:30:18.000000	-2.8823	-0.24064	0.001535	0.49373	0.029142	9.4735	-2.8900669215884456	0.11434197978119812	0.001535	0.4935804145218135	-0.03157441154597705	9.4735	-2.8900669215884456	0.11434197978119812	0.19753500000000002	0.4935804145218135	-0.03157441154597705	9.4735	-0.9339208564300167	0.01455134132798558	-0.3571835555993315	-0.6664229545376797	0.008744875997205297	0.745522617235093	2.8891	0.31827	0.0	0.0	0.0
2021-10-01T23:30:18.000000	-2.8816	-0.2406	-0.006841	-2.1975	-0.12969	9.4791	-2.8893672950292957	0.11429590725433511	-0.006841	-2.1968323117292714	0.14054728827773275	9.4791	-2.8893672950292957	0.11429590725433511	0.18915900000000002	-2.1968323117292714	0.14054728827773275	9.4791	-0.9339208564300167	0.01455134132798558	-0.3571835555993315	-0.6664229545376797	0.008744875997205297	0.745522617235093	2.8891	0.31827	0.0	0.0	0.0
2021-10-01T23:30:18.000000	-2.8787	-0.24043	-0.014749	-4.7135	-0.27809	9.5006	-2.8864683170120906	0.11410928877785606	-0.014749	-4.7120571982582025	0.30155141923568	9.5006	-2.8864683170120906	0.11410928877785606	0.181251	-4.7120571982582025	0.30155141923568	9.5006	-0.9339208564300167	0.01455134132798558	-0.3571835555993315	-0.6664229545376797	0.008744875997205297	0.745522617235093	2.8891	0.31827	0.0	0.0	0.0
2021-10-01T23:30:18.000000	-2.8689	-0.23985	-0.028407	-8.9253	-0.52602	9.5735	-2.8766710945806033	0.11348412269755645	-0.028407	-8.92249930191309	0.571562190632321	9.5735	-2.8766710945806033	0.11348412269755645	0.167593	-8.92249930191309	0.571562190632321	9.5735	-0.9339208564300167	0.01455134132798558	-0.3571835555993315	-0.6664229545376797	0.008744875997205297	0.745522617235093	2.8891	0.31827	0.0	0.0	0.0
2021-10-01T23:30:18.000000	-2.8564	-0.23912	-0.03973	-12.225	-0.7197	9.666	-2.864175837693118	0.11267699487883187	-0.03973	-12.221067009734805	0.7836544095272964	9.666	-2.864175837693118	0.11267699487883187	0.15627000000000002	-12.221067009734805	0.7836544095272964	9.666	-0.9339208564300167	0.01455134132798558	-0.3571835555993315	-0.6664229545376797	0.008744875997205297	0.745522617235093	2.8891	0.31827	0.0	0.0	0.0
2021-10-01T23:30:18.000000	-2.8284	-0.23747	-0.058327	-17.175	-1.0093	9.8722	-2.8361846488186475	0.11088371704376779	-0.058327	-17.169252452866832	1.10276094405188	9.8722	-2.8361846488186475	0.11088371704376779	0.13767300000000002	-17.169252452866832	1.10276094405188	9.8722	-0.9339208564300167	0.01455134132798558	-0.3571835555993315	-0.6664229545376797	0.008744875997205297	0.745522617235093	2.8891	0.31827	0.0	0.0	0.0
2021-10-01T23:30:18.000000	-2.7985	-0.23571	-0.073962	-20.866	-1.2255	10.088	-2.8062942985262422	0.10896680301406012	-0.073962	-20.85893101208062	1.340448911097013	10.088	-2.8062942985262422	0.10896680301406012	0.12203800000000001	-20.85893101208062	1.340448911097013	10.088	-0.9339208564300167	0.01455134132798558	-0.3571835555993315	-0.6664229545376797	0.008744875997205297	0.745522617235093	2.8891	0.31827	0.0	0.0	0.0
2021-10-01T23:30:18.000000	-2.7678	-0.23391	-0.087938	-23.831	-1.4001	10.306	-2.775605075195774	0.10699156344057106	-0.087938	-23.82298287935636	1.5304665105429915	10.306	-2.775605075195774	0.10699156344057106	0.108062	-23.82298287935636	1.5304665105429915	10.306	-0.9339208564300167	0.01455134132798558	-0.3571835555993315	-0.6664229545376797	0.008744875997205297	0.745522617235093	2.8891	0.31827	0.0	0.0	0.0
2021-10-01T23:30:18.000000	-2.7367	-0.23208	-0.10085	-26.325	-1.5487	10.521	-2.744515190044584	0.10499708574308267	-0.10085	-26.316398046558522	1.6885764848211002	10.521	-2.744515190044584	0.10499708574308267	0.09515000000000001	-26.316398046558522	1.6885764848211002	10.521	-0.9339208564300167	0.01455134132798558	-0.3571835555993315	-0.6664229545376797	0.008744875997205297	0.745522617235093	2.8891	0.31827	0.0	0.0	0.0
2021-10-01T23:30:18.000000	-2.7053	-0.23023	-0.11303	-28.495	-1.6801	10.731	-2.713125114853274	0.10298569829062182	-0.11303	-28.486147103176336	1.8240570786569223	10.731	-2.713125114853274	0.10298569829062182	0.08297	-28.486147103176336	1.8240570786569223	10.731	-0.9339208564300167	0.01455134132798558	-0.3571835555993315	-0.6664229545376797	0.008744875997205297	0.745522617235093	2.8891	0.31827	0.0	0.0	0.0
2021-10-01T23:30:18.000000	-2.6737	-0.22836	-0.12466	-30.429	-1.7994	10.935	-2.681534096100757	0.10096965410010694	-0.12466	-30.420191854515064	1.9426293765140106	10.935	-2.681534096100757	0.10096965410010694	0.07134	-30.420191854515064	1.9426293765140106	10.935	-0.9339208564300167	0.01455134132798558	-0.3571835555993315	-0.6664229545376797	0.008744875997205297	0.745522617235093	2.8891	0.31827	0.0	0.0	0.0
2021-10-01T23:30:18.000000	-2.6419	-0.22648	-0.13586	-32.187	-1.9103	11.131	-2.6497433590887245	0.09893902852364672	-0.13586	-32.178533549547794	2.0479730688235778	11.131	-2.6497433590887245	0.09893902852364672	0.06014	-32.178533549547794	2.0479730688235778	11.131	-0.9339208564300167	0.01455134132798558	-0.3571835555993315	-0.6664229545376797	0.008744875997205297	0.745522617235093	2.8891	0.31827	0.0	0.0	0.0
2021-10-01T23:30:18.000000	-2.61	-0.22458	-0.14671	-33.809	-2.015	11.317	-2.617850924994396	0.09691599922605051	-0.14671	-33.801140346211476	2.142805939816861	11.317	-2.617850924994396	0.09691599922605051	0.04929	-33.801140346211476	2.142805939816861	11.317	-0.9339208564300167	0.01455134132798558	-0.3571835555993315	-0.6664229545376797	0.008744875997205297	0.745522617235093	2.8891	0.31827	0.0	0.0	0.0
2021-10-01T23:30:18.000000	-2.578	-0.22267	-0.15726	-35.326	-2.1152	11.493	-2.585858019119464	0.09489064155942734	-0.15726	-35.31898695425639	2.2292392345970176	11.493	-2.585858019119464	0.09489064155942734	0.03874	-35.31898695425639	2.2292392345970176	11.493	-0.9339208564300167	0.01455134132798558	-0.3571835555993315	-0.6664229545376797	0.008744875997205297	0.745522617235093	2.8891	0.31827	0.0	0.0	0.0
2021-10-01T23:30:18.000000	-2.5459	-0.22075	-0.16757	-36.757	-2.2121	11.657	-2.553764641463929	0.09286295552377713	-0.16757	-36.75107724087881	2.3084100686315705	11.657	-2.553764641463929	0.09286295552377713	0.02843000000000001	-36.75107724087881	2.3084100686315705	11.657	-0.9339208564300167	0.01455134132798558	-0.3571835555993315	-0.6664229545376797	0.008744875997205297	0.745522617235093	2.8891	0.31827	0.0	0.0	0.0
2021-10-01T23:30:18.000000	-2.5137	-0.21881	-0.17764	-38.121	-2.3066	11.81	-2.521569566726098	0.090842865766991	-0.17764	-38.11637831422425	2.381753296824781	11.81	-2.521569566726098	0.090842865766991	0.018360000000000015	-38.11637831422425	2.381753296824781	11.81	-0.9339208564300167	0.01455134132798558	-0.3571835555993315	-0.6664229545376797	0.008744875997205297	0.745522617235093	2.8891	0.31827	0.0	0.0	0.0
2021-10-01T23:30:18.000000	-2.4815	-0.21685	-0.18751	-39.429	-2.3994	11.952	-2.489372041384883	0.08884262530598724	-0.18751	-39.42589305809143	2.4499220256852747	11.952	-2.489372041384883	0.08884262530598724	0.008489999999999998	-39.42589305809143	2.4499220256852747	11.952	-0.9339208564300167	0.01455134132798558	-0.3571835555993315	-0.6664229545376797	0.008744875997205297	0.745522617235093	2.8891	0.31827	0.0	0.0	0.0
2021-10-01T23:30:18.000000	-2.4493	-0.21488	-0.1972	-40.691	-2.491	12.083	-2.4571732907419763	0.08685230949287467	-0.1972	-40.68960738545614	2.5136453245103154	12.083	-2.4571732907419763	0.08685230949287467	-0.0011999999999999789	-40.68960738545614	2.5136453245103154	12.083	-0.9339208564300167	0.01455134132798558	-0.3571835555993315	-0.6664229545376797	0.008744875997205297	0.745522617235093	2.8891	0.31827	0.0	0.0	0.0
2021-10-01T23:30:18.000000	-2.4169	-0.2129	-0.2067	-41.916	-2.5817	12.203	-2.4247748218395544	0.08484741229381676	-0.2067	-41.916490238471205	2.5737282253858105	12.203	-2.4247748218395544	0.08484741229381676	-0.010699999999999987	-41.916490238471205	2.5737282253858105	12.203	-0.9339208564300167	0.01455134132798558	-0.3571835555993315	-0.6664229545376797	0.008744875997205297	0.745522617235093	2.8891	0.31827	0.0	0.0	0.0
2021-10-01T23:30:18.000000	-2.3846	-0.2109	-0.21603	-43.11	-2.6721	12.315	-2.3924731488126603	0.08287461740745947	-0.21603	-43.11256992397284	2.630310430453385	12.315	-2.3924731488126603	0.08287461740745947	-0.020029999999999992	-43.11256992397284	2.630310430453385	12.315	-0.9339208564300167	0.01455134132798558	-0.3571835555993315	-0.6664229545376797	0.008744875997205297	0.745522617235093	2.8891	0.31827	0.0	0.0	0.0
2021-10-01T23:30:18.000000	-2.3521	-0.20888	-0.22521	-44.279	-2.7623	12.418	-2.3599705322245597	0.08089716578304809	-0.22521	-44.28381348371268	2.684027874249221	12.418	-2.3599705322245597	0.08089716578304809	-0.029209999999999986	-44.28381348371268	2.684027874249221	12.418	-0.9339208564300167	0.01455134132798558	-0.3571835555993315	-0.6664229545376797	0.008744875997205297	0.745522617235093	2.8891	0.31827	0.0	0.0	0.0
2021-10-01T23:30:18.000000	-2.3197	-0.20685	-0.23423	-45.428	-2.8526	12.515	-2.327565936813678	0.07894189182344613	-0.23423	-45.43522000068706	2.7351954681824946	12.515	-2.327565936813678	0.07894189182344613	-0.038229999999999986	-45.43522000068706	2.7351954681824946	12.515	-0.9339208564300167	0.01455134132798558	-0.3571835555993315	-0.6664229545376797	0.008744875997205297	0.745522617235093	2.8891	0.31827	0.0	0.0	0.0
2021-10-01T23:30:18.000000	-2.2872	-0.2048	-0.24311	-46.561	-2.9434	12.608	-2.295059644320501	0.0769942141427083	-0.24311	-46.57080834612014	2.783906347014289	12.608	-2.295059644320501	0.0769942141427083	-0.047109999999999985	-46.57080834612014	2.783906347014289	12.608	-0.9339208564300167	0.01455134132798558	-0.3571835555993315	-0.6664229545376797	0.008744875997205297	0.745522617235093	2.8891	0.31827	0.0	0.0	0.0
2021-10-01T23:30:18.000000	-2.2547	-0.20274	-0.25184	-47.684	-3.0349	12.697	-2.262552126525633	0.07505646110986167	-0.25184	-47.69655781478046	2.8306971988018756	12.697	-2.262552126525633	0.07505646110986167	-0.05584	-47.69655781478046	2.8306971988018756	12.697	-0.9339208564300167	0.01455134132798558	-0.3571835555993315	-0.6664229545376797	0.008744875997205297	0.745522617235093	2.8891	0.31827	0.0	0.0	0.0
2021-10-01T23:30:18.000000	-2.2221	-0.20066	-0.26045	-48.799	-3.1273	12.785	-2.229942911648469	0.07312630435587913	-0.26045	-48.8144778422801	2.8756145909257964	12.785	-2.229942911648469	0.07312630435587913	-0.06445000000000001	-48.8144778422801	2.8756145909257964	12.785	-0.9339208564300167	0.01455134132798558	-0.3571835555993315	-0.6664229545376797	0.008744875997205297	0.745522617235093	2.8891	0.31827	0.0	0.0	0.0
2021-10-01T23:30:18.000000	-2.1895	-0.19856	-0.26892	-49.912	-3.2209	12.874	-2.197331246167921	0.07121599689767896	-0.26892	-49.93055997640451	2.9190959649644097	12.874	-2.197331246167921	0.07121599689767896	-0.07291999999999998	-49.93055997640451	2.9190959649644097	12.874	-0.9339208564300167	0.01455134132798558	-0.3571835555993315	-0.6664229545376797	0.008744875997205297	0.745522617235093	2.8891	0.31827	0.0	0.0	0.0
2021-10-01T23:30:18.000000	-2.1569	-0.19645	-0.27727	-51.026	-3.3161	12.963	-2.1647183553856815	0.06931561408736997	-0.27727	-51.047830623588744	2.961111925509616	12.963	-2.1647183553856815	0.06931561408736997	-0.08127000000000001	-51.047830623588744	2.961111925509616	12.963	-0.9339208564300167	0.01455134132798558	-0.3571835555993315	-0.6664229545376797	0.008744875997205297	0.745522617235093	2.8891	0.31827	0.0	0.0	0.0
2021-10-01T23:30:18.000000	-2.1242	-0.19432	-0.28551	-52.144	-3.4131	13.056	-2.1320037675211467	0.06742282755592519	-0.28551	-52.16929168423397	3.001831570111138	13.056	-2.1320037675211467	0.06742282755592519	-0.08950999999999998	-52.16929168423397	3.001831570111138	13.056	-0.9339208564300167	0.01455134132798558	-0.3571835555993315	-0.6664229545376797	0.008744875997205297	0.745522617235093	2.8891	0.31827	0.0	0.0	0.0
2021-10-01T23:30:18.000000	-2.0915	-0.19217	-0.29364	-53.271	-3.5122	13.154	-2.0992867290532278	0.06554989032026262	-0.29364	-53.29994224133655	3.0415698101781543	13.154	-2.0992867290532278	0.06554989032026262	-0.09764	-53.29994224133655	3.0415698101781543	13.154	-0.9339208564300167	0.01455134132798558	-0.3571835555993315	-0.6664229545376797	0.008744875997205297	0.745522617235093	2.8891	0.31827	0.0	0.0	0.0
2021-10-01T23:30:18.000000	-2.0588	-0.19001	-0.30166	-54.409	-3.6138	13.257	-2.0665684652836176	0.06368687773249138	-0.30166	-54.44181623654239	3.0801747201333813	13.257	-2.0665684652836176	0.06368687773249138	-0.10565999999999998	-54.44181623654239	3.0801747201333813	13.257	-0.9339208564300167	0.01455134132798558	-0.3571835555993315	-0.6664229545376797	0.008744875997205297	0.745522617235093	2.8891	0.31827	0.0	0.0	0.0
2021-10-01T23:30:18.000000	-2.0261	-0.18782	-0.30959	-55.562	-3.7181	13.368	-2.0338465256089315	0.06185363908839364	-0.30959	-55.5989080350418	3.117937927695725	13.368	-2.0338465256089315	0.06185363908839364	-0.11358999999999997	-55.5989080350418	3.117937927695725	13.368	-0.9339208564300167	0.01455134132798558	-0.3571835555993315	-0.6664229545376797	0.008744875997205297	0.745522617235093	2.8891	0.31827	0.0	0.0	0.0
2021-10-01T23:30:18.000000	-1.9933	-0.18562	-0.31742	-56.733	-3.8255	13.489	-2.0010241141536422	0.060018072075268825	-0.31742	-56.77424404326981	3.1548300374570877	13.489	-2.0010241141536422	0.060018072075268825	-0.12141999999999997	-56.77424404326981	3.1548300374570877	13.489	-0.9339208564300167	0.01455134132798558	-0.3571835555993315	-0.6664229545376797	0.008744875997205297	0.745522617235093	2.8891	0.31827	0.0	0.0	0.0
2021-10-01T23:30:18.000000	-1.9605	-0.18341	-0.32517	-57.925	-3.9363	13.621	-1.9682004773966604	0.058192429710035215	-0.32517	-57.97083841464454	3.1909209004882775	13.621	-1.9682004773966604	0.058192429710035215	-0.12917	-57.97083841464454	3.1909209004882775	13.621	-0.9339208564300167	0.01455134132798558	-0.3571835555993315	-0.6664229545376797	0.008744875997205297	0.745522617235093	2.8891	0.31827	0.0	0.0	0.0
2021-10-01T23:30:18.000000	-1.9277	-0.18117	-0.33284	-59.14	-4.0507	13.769	-1.9353731647346035	0.056396561288475144	-0.33284	-59.19070058477804	3.2262570841698395	13.769	-1.9353731647346035	0.056396561288475144	-0.13684000000000002	-59.19070058477804	3.2262570841698395	13.769	-0.9339208564300167	0.01455134132798558	-0.3571835555993315	-0.6664229545376797	0.008744875997205297	0.745522617235093	2.8891	0.31827	0.0	0.0	0.0
2021-10-01T23:30:18.000000	-1.8949	-0.17891	-0.34044	-60.381	-4.1693	13.937	-1.9025434014691631	0.05462054216269746	-0.34044	-60.43688146613919	3.2606107001358478	13.937	-1.9025434014691631	0.05462054216269746	-0.14444	-60.43688146613919	3.2606107001358478	13.937	-0.9339208564300167	0.01455134132798558	-0.3571835555993315	-0.6664229545376797	0.008744875997205297	0.745522617235093	2.8891	0.31827	0.0	0.0	0.0
2021-10-01T23:30:18.000000	-1.8621	-0.17664	-0.34799	-61.653	-4.2923	14.13	-1.8697124129020306	0.052854447684810985	-0.34799	-61.71436788870742	3.2943959062743913	14.13	-1.8697124129020306	0.052854447684810985	-0.15199000000000001	-61.71436788870742	3.2943959062743913	14.13	-0.9339208564300167	0.01455134132798558	-0.3571835555993315	-0.6664229545376797	0.008744875997205297	0.745522617235093	2.8891	0.31827	0.0	0.0	0.0
2021-10-01T23:30:18.000000	-1.8293	-0.17434	-0.35549	-62.959	-4.4205	14.357	-1.8368777484298227	0.05111812715059802	-0.35549	-63.02623527098544	3.327186321261724	14.357	-1.8368777484298227	0.05111812715059802	-0.15948999999999997	-63.02623527098544	3.327186321261724	14.357	-0.9339208564300167	0.01455134132798558	-0.3571835555993315	-0.6664229545376797	0.008744875997205297	0.745522617235093	2.8891	0.31827	0.0	0.0	0.0
2021-10-01T23:30:18.000000	-1.7965	-0.17203	-0.36297	-64.306	-4.5545	14.624	-1.804041858655923	0.04939173126427626	-0.36297	-64.37950438459856	3.359244177408649	14.624	-1.804041858655923	0.04939173126427626	-0.16697	-64.37950438459856	3.359244177408649	14.624	-0.9339208564300167	0.01455134132798558	-0.3571835555993315	-0.6664229545376797	0.008744875997205297	0.745522617235093	2.8891	0.31827	0.0	0.0	0.0
2021-10-01T23:30:18.000000	-1.7636	-0.16969	-0.37043	-65.702	-4.6951	14.943	-1.771103046498036	0.04768285630470981	-0.37043	-65.78221297199511	3.3907557442373353	14.943	-1.771103046498036	0.04768285630470981	-0.17442999999999997	-65.78221297199511	3.3907557442373353	14.943	-0.9339208564300167	0.01455134132798558	-0.3571835555993315	-0.6664229545376797	0.008744875997205297	0.745522617235093	2.8891	0.31827	0.0	0.0	0.0
2021-10-01T23:30:18.000000	-1.7308	-0.16734	-0.37791	-67.156	-4.8435	15.323	-1.7382622555173688	0.04599615900995277	-0.37791	-67.24344025248014	3.4216328355234813	15.323	-1.7382622555173688	0.04599615900995277	-0.18191000000000002	-67.24344025248014	3.4216328355234813	15.323	-0.9339208564300167	0.01455134132798558	-0.3571835555993315	-0.6664229545376797	0.008744875997205297	0.745522617235093	2.8891	0.31827	0.0	0.0	0.0
2021-10-01T23:30:18.000000	-1.698	-0.16496	-0.38542	-68.683	-5.0012	15.778	-1.7054177886316264	0.044339235658869325	-0.38542	-68.77825699314424	3.4522247066211458	15.778	-1.7054177886316264	0.044339235658869325	-0.18941999999999998	-68.77825699314424	3.4522247066211458	15.778	-0.9339208564300167	0.01455134132798558	-0.3571835555993315	-0.6664229545376797	0.008744875997205297	0.745522617235093	2.8891	0.31827	0.0	0.0	0.0
2021-10-01T23:30:18.000000	-1.6652	-0.16256	-0.39299	-70.299	-5.1698	16.319	-1.6725708711425002	0.04270216160356821	-0.39299	-70.40273867888398	3.4829038965746593	16.319	-1.6725708711425002	0.04270216160356821	-0.19699	-70.40273867888398	3.4829038965746593	16.319	-0.9339208564300167	0.01455134132798558	-0.3571835555993315	-0.6664229545376797	0.008744875997205297	0.745522617235093	2.8891	0.31827	0.0	0.0	0.0
2021-10-01T23:30:18.000000	-1.6324	-0.16013	-0.40065	-72.027	-5.3518	16.959	-1.6397202777482989	0.04109486149194069	-0.40065	-72.14001832527201	3.514007437302424	16.959	-1.6397202777482989	0.04109486149194069	-0.20465	-72.14001832527201	3.514007437302424	16.959	-0.9339208564300167	0.01455134132798558	-0.3571835555993315	-0.6664229545376797	0.008744875997205297	0.745522617235093	2.8891	0.31827	0.0	0.0	0.0
2021-10-01T23:30:18.000000	-1.5997	-0.15769	-0.40843	-73.892	-5.5496	17.707	-1.606967705531317	0.03950973904512256	-0.40843	-74.0152016244424	3.546216667540115	17.707	-1.606967705531317	0.03950973904512256	-0.21243	-74.0152016244424	3.546216667540115	17.707	-0.9339208564300167	0.01455134132798558	-0.3571835555993315	-0.6664229545376797	0.008744875997205297	0.745522617235093	2.8891	0.31827	0.0	0.0	0.0
2021-10-01T23:30:18.000000	-1.5669	-0.15522	-0.41635	-75.926	-5.7666	18.571	-1.5741122109303483	0.03794213752505976	-0.41635	-76.06046405222212	3.5800781724185695	18.571	-1.5741122109303483	0.03794213752505976	-0.22035	-76.06046405222212	3.5800781724185695	18.571	-0.9339208564300167	0.01455134132798558	-0.3571835555993315	-0.6664229545376797	0.008744875997205297	0.745522617235093	2.8891	0.31827	0.0	0.0	0.0
2021-10-01T23:30:18.000000	-1.5343	-0.15272	-0.42443	-78.166	-6.0065	19.556	-1.5414515333821277	0.03642881598250702	-0.42443	-78.31298016743452	3.616453448477805	19.556	-1.5414515333821277	0.03642881598250702	-0.22842999999999997	-78.31298016743452	3.616453448477805	19.556	-0.9339208564300167	0.01455134132798558	-0.3571835555993315	-0.6664229545376797	0.008744875997205297	0.745522617235093	2.8891	0.31827	0.0	0.0	0.0
2021-10-01T23:30:18.000000	-1.5016	-0.1502	-0.43269	-80.654	-6.2734	20.659	-1.5086891587516116	0.03492309071881844	-0.43269	-80.81493586491627	3.6564196571880956	20.659	-1.5086891587516116	0.03492309071881844	-0.23669	-80.81493586491627	3.6564196571880956	20.659	-0.9339208564300167	0.01455134132798558	-0.3571835555993315	-0.6664229545376797	0.008744875997205297	0.745522617235093	2.8891	0.31827	0.0	0.0	0.0
2021-10-01T23:30:18.000000	-1.4691	-0.14765	-0.44113	-83.433	-6.5721	21.872	-1.4761216011738434	0.03347164543263986	-0.44113	-83.6095952754115	3.7004817648365202	21.872	-1.4761216011738434	0.03347164543263986	-0.24513000000000001	-83.6095952754115	3.7004817648365202	21.872	-0.9339208564300167	0.01455134132798558	-0.3571835555993315	-0.6664229545376797	0.008744875997205297	0.745522617235093	2.8891	0.31827	0.0	0.0	0.0
2021-10-01T23:30:18.000000	-1.4365	-0.14507	-0.44975	-86.554	-6.9075	23.18	-1.4434511212120884	0.03203772107321659	-0.44975	-86.74817450099427	3.7500257325847057	23.18	-1.4434511212120884	0.03203772107321659	-0.25375	-86.74817450099427	3.7500257325847057	23.18	-0.9339208564300167	0.01455134132798558	-0.3571835555993315	-0.6664229545376797	0.008744875997205297	0.745522617235093	2.8891	0.31827	0.0	0.0	0.0
2021-10-01T23:30:18.000000	-1.4041	-0.14246	-0.45853	-90.066	-7.2849	24.559	-1.4109754583030811	0.030658076691303382	-0.45853	-90.27995372622806	3.805795475340264	24.559	-1.4109754583030811	0.030658076691303382	-0.26253	-90.27995372622806	3.805795475340264	24.559	-0.9339208564300167	0.01455134132798558	-0.3571835555993315	-0.6664229545376797	0.008744875997205297	0.745522617235093	2.8891	0.31827	0.0	0.0	0.0
2021-10-01T23:30:18.000000	-1.3716	-0.13982	-0.46745	-94.02	-7.7098	25.981	-1.3783968730100866	0.029295953236145506	-0.46745	-94.2562225712884	3.86858147539135	25.981	-1.3783968730100866	0.029295953236145506	-0.27144999999999997	-94.2562225712884	3.86858147539135	25.981	-0.9339208564300167	0.01455134132798558	-0.3571835555993315	-0.6664229545376797	0.008744875997205297	0.745522617235093	2.8891	0.31827	0.0	0.0	0.0
2021-10-01T23:30:18.000000	-1.3392	-0.13714	-0.47644	-98.468	-8.188	27.408	-1.345912632989237	0.027985781389470582	-0.47644	-98.72929988019075	3.9389990057585695	27.408	-1.345912632989237	0.027985781389470582	-0.28043999999999997	-98.72929988019075	3.9389990057585695	27.408	-0.9339208564300167	0.01455134132798558	-0.3571835555993315	-0.6664229545376797	0.008744875997205297	0.745522617235093	2.8891	0.31827	0.0	0.0	0.0
2021-10-01T23:30:18.000000	-1.3176	-0.13534	-0.48246	-101.73	-8.5391	28.343	-1.3242548392397482	0.027125566355542252	-0.48246	-102.0097403646954	3.990238030172325	28.343	-1.3242548392397482	0.027125566355542252	-0.28646	-102.0097403646954	3.990238030172325	28.343	-0.9339208564300167	0.01455134132798558	-0.3571835555993315	-0.6664229545376797	0.008744875997205297	0.745522617235093	2.8891	0.31827	0.0	0.0	0.0
2021-10-01T23:30:18.000000	-1.3032	-0.13412	-0.48647	-104.05	-8.7886	28.951	-1.3098138594700384	0.02657193896203905	-0.48647	-104.34282995266145	4.02688805779062	28.951	-1.3098138594700384	0.02657193896203905	-0.29047	-104.34282995266145	4.02688805779062	28.951	-0.9339208564300167	0.01455134132798558	-0.3571835555993315	-0.6664229545376797	0.008744875997205297	0.745522617235093	2.8891	0.31827	0.0	0.0	0.0
2021-10-01T23:30:18.000000	-1.2936	-0.13331	-0.48914	-105.66	-8.9622	29.348	-1.3001869480574626	0.026199545817073178	-0.48914	-105.96196950051238	4.051869742783445	29.348	-1.3001869480574626	0.026199545817073178	-0.29314	-105.96196950051238	4.051869742783445	29.348	-0.9339208564300167	0.01455134132798558	-0.3571835555993315	-0.6664229545376797	0.008744875997205297	0.745522617235093	2.8891	0.31827	0.0	0.0	1.0
2021-10-01T23:30:18.000000	-1.2525	-0.1298	-0.50046	-113.18	-9.7721	30.925	-1.25896656433086	0.02464710727347899	-0.50046	-113.52454189870471	4.169499382328645	30.925	-1.25896656433086	0.02464710727347899	-0.30446	-113.52454189870471	4.169499382328645	30.925	-0.9339208564300167	0.01455134132798558	-0.3571835555993315	-0.6664229545376797	0.008744875997205297	0.745522617235093	2.8891	0.31827	0.0	0.0	0.37511
2021-10-01T23:30:18.000000	-1.2114	-0.12622	-0.51153	-121.81	-10.704	32.238	-1.2177376034924148	0.023164141265123173	-0.51153	-122.20369889345888	4.302056805393944	32.238	-1.2177376034924148	0.023164141265123173	-0.31553000000000003	-122.20369889345888	4.302056805393944	32.238	-0.9339208564300167	0.01455134132798558	-0.3571835555993315	-0.6664229545376797	0.008744875997205297	0.745522617235093	2.8891	0.31827	0.0	0.0	0.0
2021-10-01T23:30:18.000000	-1.1702	-0.12257	-0.52218	-131.66	-11.771	33.174	-1.1764008190632145	0.021738394775087336	-0.52218	-132.11021675679422	4.450019041851963	33.174	-1.1764008190632145	0.021738394775087336	-0.32617999999999997	-132.11021675679422	4.450019041851963	33.174	-0.9339208564300167	0.01455134132798558	-0.3571835555993315	-0.6664229545376797	0.008744875997205297	0.745522617235093	2.8891	0.31827	0.0	0.0	0.0
2021-10-01T23:30:18.000000	-1.1289	-0.11884	-0.53227	-142.89	-12.992	33.609	-1.1349549857415682	0.020379792451262757	-0.53227	-143.40520567516722	4.614233334257557	33.609	-1.1349549857415682	0.020379792451262757	-0.33627	-143.40520567516722	4.614233334257557	33.609	-0.9339208564300167	0.01455134132798558	-0.3571835555993315	-0.6664229545376797	0.008744875997205297	0.745522617235093	2.8891	0.31827	0.0	0.0	0.0
2021-10-01T23:30:18.000000	-1.0874	-0.11503	-0.54161	-155.66	-14.384	33.405	-1.0933008570485634	0.019076081276731174	-0.54161	-156.24954302771306	4.797432608264915	33.405	-1.0933008570485634	0.019076081276731174	-0.34561000000000003	-156.24954302771306	4.797432608264915	33.405	-0.9339208564300167	0.01455134132798558	-0.3571835555993315	-0.6664229545376797	0.008744875997205297	0.745522617235093	2.8891	0.31827	0.0	0.0	0.0
2021-10-01T23:30:18.000000	-1.0457	-0.11115	-0.55007	-170.16	-15.973	32.4	-1.0514396582858923	0.01781733660360138	-0.55007	-170.83498290876287	4.997093511501623	32.4	-1.0514396582858923	0.01781733660360138	-0.35406999999999994	-170.83498290876287	4.997093511501623	32.4	-0.9339208564300167	0.01455134132798558	-0.3571835555993315	-0.6664229545376797	0.008744875997205297	0.745522617235093	2.8891	0.31827	0.0	0.0	0.0
2021-10-01T23:30:18.000000	-1.0038	-0.10719	-0.55748	-186.63	-17.784	30.408	-1.0093701641518626	0.016613483079764582	-0.55748	-187.40278012193474	5.217811664843516	30.408	-1.0093701641518626	0.016613483079764582	-0.36147999999999997	-187.40278012193474	5.217811664843516	30.408	-0.9339208564300167	0.01455134132798558	-0.3571835555993315	-0.6664229545376797	0.008744875997205297	0.745522617235093	2.8891	0.31827	0.0	0.0	0.0
2021-10-01T23:30:18.000000	-0.96177	-0.10315	-0.5637	-205.35	-19.85	27.201	-0.9671618471817132	0.01547309781706352	-0.5637	-206.23486830376484	5.461144177620774	27.201	-0.9671618471817132	0.01547309781706352	-0.36769999999999997	-206.23486830376484	5.461144177620774	27.201	-0.9339208564300167	0.01455134132798558	-0.3571835555993315	-0.6664229545376797	0.008744875997205297	0.745522617235093	2.8891	0.31827	0.0	0.0	0.0
2021-10-01T23:30:18.000000	-0.91954	-0.099042	-0.5686	-226.67	-22.214	22.501	-0.9247467052022356	0.014375694126186056	-0.5686	-227.68387892771955	5.727300623115177	22.501	-0.9247467052022356	0.014375694126186056	-0.3726	-227.68387892771955	5.727300623115177	22.501	-0.9339208564300167	0.01455134132798558	-0.3571835555993315	-0.6664229545376797	0.008744875997205297	0.745522617235093	2.8891	0.31827	0.0	0.0	0.0
2021-10-01T23:30:18.000000	-0.87717	-0.094862	-0.57206	-251.02	-24.922	15.962	-0.8821837959801001	0.013332593676439547	-0.57206	-252.18220824090224	6.023315593775742	15.962	-0.8821837959801001	0.013332593676439547	-0.37606	-252.18220824090224	6.023315593775742	15.962	-0.9339208564300167	0.01455134132798558	-0.3571835555993315	-0.6664229545376797	0.008744875997205297	0.745522617235093	2.8891	0.31827	0.0	0.0	0.0
2021-10-01T23:30:18.000000	-0.83471	-0.09062	-0.57396	-278.92	-28.036	7.1471	-0.8395239680564547	0.012339998328391971	-0.57396	-280.25353480414384	6.35137196065201	7.1471	-0.8395239680564547	0.012339998328391971	-0.37796	-280.25353480414384	6.35137196065201	7.1471	-0.9339208564300167	0.01455134132798558	-0.3571835555993315	-0.6664229545376797	0.008744875997205297	0.745522617235093	2.8891	0.31827	0.0	0.0	0.0
2021-10-01T23:30:18.000000	-0.79222	-0.086324	-0.57421	-311.05	-31.631	-4.5001	-0.7968277495599999	0.011397320173881342	-0.57421	-312.5819244367336	6.720355379604175	-4.5001	-0.7968277495599999	0.011397320173881342	-0.37821	-312.5819244367336	6.720355379604175	-4.5001	-0.9339208564300167	0.01455134132798558	-0.3571835555993315	-0.6664229545376797	0.008744875997205297	0.745522617235093	2.8891	0.31827	0.0	0.0	0.0
