# Supplementary material for: Direct evidence of substorm-related impulsive injections of electrons at Mercury
Source: Nat Commun. 2023 Jul 18;14:4019. doi: 10.1038/s41467-023-39565-4 (PMC10354196; doi:10.1038/s41467-023-39565-4)
Supplement: Supplementary file 3 — SourceDatafile [file 41467_2023_39565_MOESM3_ESM.zip › SourceDataFile/FieldLinetracing/Final_KT17tracing_001390.txt]

2021-10-01T23:38:10.000000	-0.031056	-0.49673	0.66069	58.257	486.03	-273.44	-0.09168639742888247	-0.48918173776472174	0.66069	117.3713593474433	475.2294213892205	-273.44	-0.09168639742888247	-0.48918173776472174	0.85669	117.3713593474433	475.2294213892205	-273.44	-0.192990848200669	-0.8102069282116268	-0.5534611693593926	-0.0966753687261388	-0.5124660504217334	0.8532481586542185	1.813	4.7548	0.0	0.0	0.0
2021-10-01T23:38:10.000000	-0.034754	-0.52625	0.67663	57.513	439.98	-227.44	-0.09897362281330987	-0.5180261817738643	0.67663	110.99045125348556	429.61758029618346	-227.44	-0.09897362281330987	-0.5180261817738643	0.87263	110.99045125348556	429.61758029618346	-227.44	-0.192990848200669	-0.8102069282116268	-0.5534611693593926	-0.0966753687261388	-0.5124660504217334	0.8532481586542185	1.813	4.7548	0.0	0.0	0.0
2021-10-01T23:38:10.000000	-0.038852	-0.55628	0.69147	56.916	399.83	-188.61	-0.10672032449966776	-0.5473277707577843	0.69147	105.4783634817049	389.84326952407594	-188.61	-0.10672032449966776	-0.5473277707577843	0.88747	105.4783634817049	389.84326952407594	-188.61	-0.192990848200669	-0.8102069282116268	-0.5534611693593926	-0.0966753687261388	-0.5124660504217334	0.8532481586542185	1.813	4.7548	0.0	0.0	0.0
2021-10-01T23:38:10.000000	-0.043383	-0.58679	0.70517	56.43	364.65	-155.65	-0.11495557792092156	-0.5770526872772251	0.70517	100.68541424235339	354.98790790510833	-155.65	-0.11495557792092156	-0.5770526872772251	0.90117	100.68541424235339	354.98790790510833	-155.65	-0.192990848200669	-0.8102069282116268	-0.5534611693593926	-0.0966753687261388	-0.5124660504217334	0.8532481586542185	1.813	4.7548	0.0	0.0	0.0
2021-10-01T23:38:10.000000	-0.048373	-0.61773	0.71769	56.025	333.68	-127.55	-0.12369906065312924	-0.607148122308332	0.71769	96.48870666317873	324.300898104626	-127.55	-0.12369906065312924	-0.607148122308332	0.9136900000000001	96.48870666317873	324.300898104626	-127.55	-0.192990848200669	-0.8102069282116268	-0.5534611693593926	-0.0966753687261388	-0.5124660504217334	0.8532481586542185	1.813	4.7548	0.0	0.0	0.0
2021-10-01T23:38:10.000000	-0.053849	-0.64906	0.72897	55.676	306.3	-103.49	-0.13297266803882973	-0.6375710689449726	0.72897	92.78746041955986	297.16997520760503	-103.49	-0.13297266803882973	-0.6375710689449726	0.9249700000000001	92.78746041955986	297.16997520760503	-103.49	-0.192990848200669	-0.8102069282116268	-0.5534611693593926	-0.0966753687261388	-0.5124660504217334	0.8532481586542185	1.813	4.7548	0.0	0.0	0.0
2021-10-01T23:38:10.000000	-0.059835	-0.68074	0.73896	55.36	281.99	-82.795	-0.14279531802619452	-0.6682788878715217	0.73896	89.49513313337212	273.081875717595	-82.795	-0.14279531802619452	-0.6682788878715217	0.93496	89.49513313337212	273.081875717595	-82.795	-0.192990848200669	-0.8102069282116268	-0.5534611693593926	-0.0966753687261388	-0.5124660504217334	0.8532481586542185	1.813	4.7548	0.0	0.0	0.0
2021-10-01T23:38:10.000000	-0.06635	-0.71269	0.74764	55.06	260.33	-64.937	-0.15317606503268233	-0.6991898538316353	0.74764	86.54339023214388	251.6218474360421	-64.937	-0.15317606503268233	-0.6991898538316353	0.94364	86.54339023214388	251.6218474360421	-64.937	-0.192990848200669	-0.8102069282116268	-0.5534611693593926	-0.0966753687261388	-0.5124660504217334	0.8532481586542185	1.813	4.7548	0.0	0.0	0.0
2021-10-01T23:38:10.000000	-0.073408	-0.74487	0.75496	54.762	240.95	-49.475	-0.16412390235857344	-0.7302625528113799	0.75496	83.87300104622994	232.42439381334117	-49.475	-0.16412390235857344	-0.7302625528113799	0.95096	83.87300104622994	232.42439381334117	-49.475	-0.192990848200669	-0.8102069282116268	-0.5534611693593926	-0.0966753687261388	-0.5124660504217334	0.8532481586542185	1.813	4.7548	0.0	0.0	0.0
2021-10-01T23:38:10.000000	-0.08102	-0.77721	0.76088	54.452	223.55	-36.049	-0.17564117000470536	-0.7614261644436564	0.76088	81.43331201782792	215.19349083512512	-36.049	-0.17564117000470536	-0.7614261644436564	0.95688	81.43331201782792	215.19349083512512	-36.049	-0.192990848200669	-0.8102069282116268	-0.5534611693593926	-0.0966753687261388	-0.5124660504217334	0.8532481586542185	1.813	4.7548	0.0	0.0	0.0
2021-10-01T23:38:10.000000	-0.089191	-0.80964	0.7654	54.12	207.88	-24.359	-0.1877242531831811	-0.7926106035423807	0.7654	79.18376595675097	199.68224760580614	-24.359	-0.1877242531831811	-0.7926106035423807	0.9614	79.18376595675097	199.68224760580614	-24.359	-0.192990848200669	-0.8102069282116268	-0.5534611693593926	-0.0966753687261388	-0.5124660504217334	0.8532481586542185	1.813	4.7548	0.0	0.0	0.0
2021-10-01T23:38:10.000000	-0.097917	-0.84209	0.76849	53.758	193.7	-14.158	-0.20036060492300117	-0.823746887692991	0.76849	77.08701590408239	185.6534528173493	-14.158	-0.20036060492300117	-0.823746887692991	0.9644900000000001	77.08701590408239	185.6534528173493	-14.158	-0.192990848200669	-0.8102069282116268	-0.5534611693593926	-0.0966753687261388	-0.5124660504217334	0.8532481586542185	1.813	4.7548	0.0	0.0	0.0
2021-10-01T23:38:10.000000	-0.10719	-0.8745	0.77014	53.359	180.83	-5.2397	-0.21353493369570184	-0.8547764492494937	0.77014	75.11405917584548	172.9293205188975	-5.2397	-0.21353493369570184	-0.8547764492494937	0.96614	75.11405917584548	172.9293205188975	-5.2397	-0.192990848200669	-0.8102069282116268	-0.5534611693593926	-0.0966753687261388	-0.5124660504217334	0.8532481586542185	1.813	4.7548	0.0	0.0	0.0
2021-10-01T23:38:10.000000	-0.11701	-0.90678	0.77036	52.919	169.12	2.5706	-0.22723621178605663	-0.8856099663808681	0.77036	73.2425463875064	161.36147111275966	2.5706	-0.22723621178605663	-0.8856099663808681	0.9663600000000001	73.2425463875064	161.36147111275966	2.5706	-0.192990848200669	-0.8102069282116268	-0.5534611693593926	-0.0966753687261388	-0.5124660504217334	0.8532481586542185	1.813	4.7548	0.0	0.0	0.0
2021-10-01T23:38:10.000000	-0.12734	-0.93889	0.76917	52.433	158.42	9.4186	-0.24142281679010083	-0.9162122741118094	0.76917	71.44913568974216	150.80164753141395	9.4186	-0.24142281679010083	-0.9162122741118094	0.9651700000000001	71.44913568974216	150.80164753141395	9.4186	-0.192990848200669	-0.8102069282116268	-0.5534611693593926	-0.0966753687261388	-0.5124660504217334	0.8532481586542185	1.813	4.7548	0.0	0.0	0.0
2021-10-01T23:38:10.000000	-0.13818	-0.97074	0.76657	51.899	148.62	15.428	-0.256083720992608	-0.9464940506112968	0.76657	69.71836383436448	141.14092370839572	15.428	-0.256083720992608	-0.9464940506112968	0.9625699999999999	69.71836383436448	141.14092370839572	15.428	-0.192990848200669	-0.8102069282116268	-0.5534611693593926	-0.0966753687261388	-0.5124660504217334	0.8532481586542185	1.813	4.7548	0.0	0.0	0.0
2021-10-01T23:38:10.000000	-0.14948	-1.0023	0.76259	51.316	139.6	20.703	-0.27116562524904686	-0.9764316484441158	0.76259	68.03453473628234	132.26032639917986	20.703	-0.27116562524904686	-0.9764316484441158	0.95859	68.03453473628234	132.26032639917986	20.703	-0.192990848200669	-0.8102069282116268	-0.5534611693593926	-0.0966753687261388	-0.5124660504217334	0.8532481586542185	1.813	4.7548	0.0	0.0	0.0
2021-10-01T23:38:10.000000	-0.16123	-1.0335	0.75727	50.683	131.29	25.334	-0.28665002779968335	-1.0059568203767202	0.75727	66.38807881886383	124.09050559869729	25.334	-0.28665002779968335	-1.0059568203767202	0.9532700000000001	66.38807881886383	124.09050559869729	25.334	-0.192990848200669	-0.8102069282116268	-0.5534611693593926	-0.0966753687261388	-0.5124660504217334	0.8532481586542185	1.813	4.7548	0.0	0.0	0.0
2021-10-01T23:38:10.000000	-0.1734	-1.0643	0.75065	50.002	123.6	29.397	-0.3025022534940766	-1.0350335437226201	0.75065	64.76995329646077	116.54189441558897	29.397	-0.3025022534940766	-1.0350335437226201	0.94665	64.76995329646077	116.54189441558897	29.397	-0.192990848200669	-0.8102069282116268	-0.5534611693593926	-0.0966753687261388	-0.5124660504217334	0.8532481586542185	1.813	4.7548	0.0	0.0	0.0
2021-10-01T23:38:10.000000	-0.18594	-1.0946	0.74275	49.272	116.47	32.957	-0.3186604260758525	-1.0635686985113637	0.74275	63.171813894133095	109.555067492677	32.957	-0.3186604260758525	-1.0635686985113637	0.93875	63.171813894133095	109.555067492677	32.957	-0.192990848200669	-0.8102069282116268	-0.5534611693593926	-0.0966753687261388	-0.5124660504217334	0.8532481586542185	1.813	4.7548	0.0	0.0	0.0
2021-10-01T23:38:10.000000	-0.19883	-1.1244	0.73364	48.495	109.83	36.071	-0.3351046962492286	-1.091564735346334	0.73364	61.587068429616274	103.06030723438467	36.071	-0.3351046962492286	-1.091564735346334	0.92964	61.587068429616274	103.06030723438467	36.071	-0.192990848200669	-0.8102069282116268	-0.5534611693593926	-0.0966753687261388	-0.5124660504217334	0.8532481586542185	1.813	4.7548	0.0	0.0	0.0
2021-10-01T23:38:10.000000	-0.21204	-1.1537	0.72335	47.674	103.64	38.787	-0.3518052900705314	-1.1190253301326065	0.72335	60.01379309051036	97.01754745863973	38.787	-0.3518052900705314	-1.1190253301326065	0.9193500000000001	60.01379309051036	97.01754745863973	38.787	-0.192990848200669	-0.8102069282116268	-0.5534611693593926	-0.0966753687261388	-0.5124660504217334	0.8532481586542185	1.813	4.7548	0.0	0.0	0.0
2021-10-01T23:38:10.000000	-0.22553	-1.1824	0.71193	46.811	97.853	41.147	-0.36871025593127793	-1.145856137598037	0.71193	58.448213888442	91.3798972600152	41.147	-0.36871025593127793	-1.145856137598037	0.9079299999999999	58.448213888442	91.3798972600152	41.147	-0.192990848200669	-0.8102069282116268	-0.5534611693593926	-0.0966753687261388	-0.5124660504217334	0.8532481586542185	1.813	4.7548	0.0	0.0	0.0
2021-10-01T23:38:10.000000	-0.23927	-1.2106	0.69942	45.908	92.427	43.189	-0.38580207290471286	-1.1721600801266123	0.69942	56.88716948588378	86.10542805702978	43.189	-0.38580207290471286	-1.1721600801266123	0.8954200000000001	56.88716948588378	86.10542805702978	43.189	-0.192990848200669	-0.8102069282116268	-0.5534611693593926	-0.0966753687261388	-0.5124660504217334	0.8532481586542185	1.813	4.7548	0.0	0.0	0.0
2021-10-01T23:38:10.000000	-0.25322	-1.2382	0.68588	44.967	87.331	44.945	-0.4030287893823532	-1.1978428124461884	0.68588	55.32884637716928	81.16312838088243	44.945	-0.4030287893823532	-1.1978428124461884	0.88188	55.32884637716928	81.16312838088243	44.945	-0.192990848200669	-0.8102069282116268	-0.5534611693593926	-0.0966753687261388	-0.5124660504217334	0.8532481586542185	1.813	4.7548	0.0	0.0	0.0
2021-10-01T23:38:10.000000	-0.26735	-1.2652	0.67135	43.991	82.534	46.443	-0.4203606314205253	-1.2229080104618406	0.67135	53.77242352142119	76.5218642326029	46.443	-0.4203606314205253	-1.2229080104618406	0.8673500000000001	53.77242352142119	76.5218642326029	46.443	-0.192990848200669	-0.8102069282116268	-0.5534611693593926	-0.0966753687261388	-0.5124660504217334	0.8532481586542185	1.813	4.7548	0.0	0.0	0.0
2021-10-01T23:38:10.000000	-0.28164	-1.2916	0.65588	42.982	78.01	47.709	-0.43777774972344696	-1.2473581247769525	0.65588	52.216700063819005	72.15558646733574	47.709	-0.43777774972344696	-1.2473581247769525	0.85188	52.216700063819005	72.15558646733574	47.709	-0.192990848200669	-0.8102069282116268	-0.5534611693593926	-0.0966753687261388	-0.5124660504217334	0.8532481586542185	1.813	4.7548	0.0	0.0	0.0
2021-10-01T23:38:10.000000	-0.29606	-1.3173	0.63949	41.943	73.736	48.765	-0.4552381173305262	-1.2710975848176873	0.63949	50.66183520483889	68.04110080442369	48.765	-0.4552381173305262	-1.2710975848176873	0.8354900000000001	50.66183520483889	68.04110080442369	48.765	-0.192990848200669	-0.8102069282116268	-0.5534611693593926	-0.0966753687261388	-0.5124660504217334	0.8532481586542185	1.813	4.7548	0.0	0.0	0.0
2021-10-01T23:38:10.000000	-0.31057	-1.3424	0.62225	40.876	69.693	49.632	-0.47271428866711673	-1.294230538269725	0.62225	49.1074858008446	64.15930535253514	49.632	-0.47271428866711673	-1.294230538269725	0.8182499999999999	49.1074858008446	64.15930535253514	49.632	-0.192990848200669	-0.8102069282116268	-0.5534611693593926	-0.0966753687261388	-0.5124660504217334	0.8532481586542185	1.813	4.7548	0.0	0.0	0.0
2021-10-01T23:38:10.000000	-0.32515	-1.3669	0.60418	39.782	65.861	50.329	-0.49018641443743605	-1.3167594357364483	0.60418	47.55219371324162	60.490228285718544	50.329	-0.49018641443743605	-1.3167594357364483	0.8001800000000001	47.55219371324162	60.490228285718544	50.329	-0.192990848200669	-0.8102069282116268	-0.5534611693593926	-0.0966753687261388	-0.5124660504217334	0.8532481586542185	1.813	4.7548	0.0	0.0	0.0
2021-10-01T23:38:10.000000	-0.33977	-1.3908	0.58531	38.662	62.225	50.872	-0.5076247206978105	-1.3386879531229336	0.58531	45.99511345428134	57.0188601019679	50.872	-0.5076247206978105	-1.3386879531229336	0.78131	45.99511345428134	57.0188601019679	50.872	-0.192990848200669	-0.8102069282116268	-0.5534611693593926	-0.0966753687261388	-0.5124660504217334	0.8532481586542185	1.813	4.7548	0.0	0.0	0.0
2021-10-01T23:38:10.000000	-0.3544	-1.414	0.56569	37.518	58.77	51.276	-0.5249871804876485	-1.3599205198553437	0.56569	44.43639200100423	53.73006876910811	51.276	-0.5249871804876485	-1.3599205198553437	0.76169	44.43639200100423	53.73006876910811	51.276	-0.192990848200669	-0.8102069282116268	-0.5534611693593926	-0.0966753687261388	-0.5124660504217334	0.8532481586542185	1.813	4.7548	0.0	0.0	0.0
2021-10-01T23:38:10.000000	-0.36902	-1.4366	0.54533	36.348	55.481	51.558	-0.5422661975280858	-1.380558833015975	0.54533	42.872206471294334	50.60921237564074	51.558	-0.5422661975280858	-1.380558833015975	0.74133	42.872206471294334	50.60921237564074	51.558	-0.192990848200669	-0.8102069282116268	-0.5534611693593926	-0.0966753687261388	-0.5124660504217334	0.8532481586542185	1.813	4.7548	0.0	0.0	0.0
2021-10-01T23:38:10.000000	-0.38359	-1.4586	0.52427	35.154	52.345	51.729	-0.5594220732275577	-1.400607793811594	0.52427	41.30294890253052	47.64314381896888	51.729	-0.5594220732275577	-1.400607793811594	0.72027	41.30294890253052	47.64314381896888	51.729	-0.192990848200669	-0.8102069282116268	-0.5534611693593926	-0.0966753687261388	-0.5124660504217334	0.8532481586542185	1.813	4.7548	0.0	0.0	0.0
2021-10-01T23:38:10.000000	-0.3981	-1.4799	0.50252	33.934	49.35	51.803	-0.5764326299212548	-1.4199693810649812	0.50252	39.72516400310435	44.82019858196149	51.803	-0.5764326299212548	-1.4199693810649812	0.69852	39.72516400310435	44.82019858196149	51.803	-0.192990848200669	-0.8102069282116268	-0.5534611693593926	-0.0966753687261388	-0.5124660504217334	0.8532481586542185	1.813	4.7548	0.0	0.0	0.0
2021-10-01T23:38:10.000000	-0.41251	-1.5007	0.48012	32.685	46.483	51.793	-0.5932826750514486	-1.4388469889407272	0.48012	38.1342814864491	42.12784221286755	51.793	-0.5932826750514486	-1.4388469889407272	0.67612	38.1342814864491	42.12784221286755	51.793	-0.192990848200669	-0.8102069282116268	-0.5534611693593926	-0.0966753687261388	-0.5124660504217334	0.8532481586542185	1.813	4.7548	0.0	0.0	0.0
2021-10-01T23:38:10.000000	-0.42679	-1.5207	0.45706	31.404	43.729	51.709	-0.6099056756237111	-1.456946553907172	0.45706	36.52548600565967	39.55155533035786	51.709	-0.6099056756237111	-1.456946553907172	0.65306	36.52548600565967	39.55155533035786	51.709	-0.192990848200669	-0.8102069282116268	-0.5534611693593926	-0.0966753687261388	-0.5124660504217334	0.8532481586542185	1.813	4.7548	0.0	0.0	0.0
2021-10-01T23:38:10.000000	-0.44089	-1.5402	0.43336	30.087	41.075	51.564	-0.6262887674493411	-1.4745719419095105	0.43336	34.89321480938023	37.07892601285059	51.564	-0.6262887674493411	-1.4745719419095105	0.62936	34.89321480938023	37.07892601285059	51.564	-0.192990848200669	-0.8102069282116268	-0.5534611693593926	-0.0966753687261388	-0.5124660504217334	0.8532481586542185	1.813	4.7548	0.0	0.0	0.0
2021-10-01T23:38:10.000000	-0.4548	-1.559	0.40903	28.727	38.506	51.369	-0.6423975198466108	-1.4915258852916107	0.40903	33.22868269154921	34.69592499969323	51.369	-0.6423975198466108	-1.4915258852916107	0.60503	33.22868269154921	34.69592499969323	51.369	-0.192990848200669	-0.8102069282116268	-0.5534611693593926	-0.0966753687261388	-0.5124660504217334	0.8532481586542185	1.813	4.7548	0.0	0.0	0.0
2021-10-01T23:38:10.000000	-0.46845	-1.5771	0.38406	27.319	36.005	51.133	-0.6581624602802818	-1.5078169611653154	0.38406	31.5248443153449	32.38629304031671	51.133	-0.6581624602802818	-1.5078169611653154	0.58006	31.5248443153449	32.38629304031671	51.133	-0.192990848200669	-0.8102069282116268	-0.5534611693593926	-0.0966753687261388	-0.5124660504217334	0.8532481586542185	1.813	4.7548	0.0	0.0	0.0
2021-10-01T23:38:10.000000	-0.4818	-1.5946	0.35845	25.852	33.552	50.868	-0.673556143175708	-1.5235493172163037	0.35845	29.768331964703357	30.131528670799632	50.868	-0.673556143175708	-1.5235493172163037	0.55445	29.768331964703357	30.131528670799632	50.868	-0.192990848200669	-0.8102069282116268	-0.5534611693593926	-0.0966753687261388	-0.5124660504217334	0.8532481586542185	1.813	4.7548	0.0	0.0	0.0
2021-10-01T23:38:10.000000	-0.49479	-1.6113	0.33218	24.317	31.127	50.584	-0.6884945146117053	-1.5385318122969027	0.33218	27.94776285313886	27.91288536688229	50.584	-0.6884945146117053	-1.5385318122969027	0.52818	27.94776285313886	27.91288536688229	50.584	-0.192990848200669	-0.8102069282116268	-0.5534611693593926	-0.0966753687261388	-0.5124660504217334	0.8532481586542185	1.813	4.7548	0.0	0.0	0.0
2021-10-01T23:38:10.000000	-0.50735	-1.6273	0.30524	22.701	28.706	50.291	-0.702920355069954	-1.5528722699978672	0.30524	26.047294214332496	25.7081368658252	50.291	-0.702920355069954	-1.5528722699978672	0.50124	26.047294214332496	25.7081368658252	50.291	-0.192990848200669	-0.8102069282116268	-0.5534611693593926	-0.0966753687261388	-0.5124660504217334	0.8532481586542185	1.813	4.7548	0.0	0.0	0.0
2021-10-01T23:38:10.000000	-0.5194	-1.6425	0.27759	20.989	26.263	49.997	-0.7167420143504063	-1.5664812462538202	0.27759	24.04885329204874	23.493317035649024	49.997	-0.7167420143504063	-1.5664812462538202	0.47359	24.04885329204874	23.493317035649024	49.997	-0.192990848200669	-0.8102069282116268	-0.5534611693593926	-0.0966753687261388	-0.5124660504217334	0.8532481586542185	1.813	4.7548	0.0	0.0	0.0
2021-10-01T23:38:10.000000	-0.53083	-1.6567	0.24921	19.167	23.769	49.712	-0.7298258152924226	-1.5791737264255477	0.24921	21.934992204333632	21.24135981983787	49.712	-0.7298258152924226	-1.5791737264255477	0.44521	21.934992204333632	21.24135981983787	49.712	-0.192990848200669	-0.8102069282116268	-0.5534611693593926	-0.0966753687261388	-0.5124660504217334	0.8532481586542185	1.813	4.7548	0.0	0.0	0.0
2021-10-01T23:38:10.000000	-0.54153	-1.6699	0.22007	17.218	21.196	49.443	-0.7420625867691997	-1.5909631888316598	0.22007	19.685408205035053	18.926559217172535	49.443	-0.7420625867691997	-1.5909631888316598	0.41607	19.685408205035053	18.926559217172535	49.443	-0.192990848200669	-0.8102069282116268	-0.5534611693593926	-0.0966753687261388	-0.5124660504217334	0.8532481586542185	1.813	4.7548	0.0	0.0	0.0
2021-10-01T23:38:10.000000	-0.55135	-1.682	0.19012	15.128	18.515	49.197	-0.7532912060454519	-1.6017687665186222	0.19012	17.282653412199053	16.52184917113712	49.197	-0.7532912060454519	-1.6017687665186222	0.38612	17.282653412199053	16.52184917113712	49.197	-0.192990848200669	-0.8102069282116268	-0.5534611693593926	-0.0966753687261388	-0.5124660504217334	0.8532481586542185	1.813	4.7548	0.0	0.0	0.0
2021-10-01T23:38:10.000000	-0.56014	-1.6927	0.15935	12.885	15.699	48.98	-0.7633260443520565	-1.6113110995750766	0.15935	14.711509933788278	14.001903494455629	48.98	-0.7633260443520565	-1.6113110995750766	0.35535	14.711509933788278	14.001903494455629	48.98	-0.192990848200669	-0.8102069282116268	-0.5534611693593926	-0.0966753687261388	-0.5124660504217334	0.8532481586542185	1.813	4.7548	0.0	0.0	0.0
2021-10-01T23:38:10.000000	-0.56769	-1.7019	0.12777	10.483	12.73	48.798	-0.7719464310663804	-1.6195166728576393	0.12777	11.963817438022737	11.349593001939017	48.798	-0.7719464310663804	-1.6195166728576393	0.32377	11.963817438022737	11.349593001939017	48.798	-0.192990848200669	-0.8102069282116268	-0.5534611693593926	-0.0966753687261388	-0.5124660504217334	0.8532481586542185	1.813	4.7548	0.0	0.0	0.0
2021-10-01T23:38:10.000000	-0.5738	-1.7093	0.095429	7.9264	9.6035	48.653	-0.7789171141798451	-1.6261122529634116	0.095429	9.043391384213226	8.559912469291843	48.653	-0.7789171141798451	-1.6261122529634116	0.291429	9.043391384213226	8.559912469291843	48.653	-0.192990848200669	-0.8102069282116268	-0.5534611693593926	-0.0966753687261388	-0.5124660504217334	0.8532481586542185	1.813	4.7548	0.0	0.0	0.0
2021-10-01T23:38:10.000000	-0.57828	-1.7147	0.062428	5.2337	6.3321	48.55	-0.7840250193486815	-1.630922627666714	0.062428	5.970136251090139	5.64310014472713	48.55	-0.7840250193486815	-1.630922627666714	0.258428	5.970136251090139	5.64310014472713	48.55	-0.192990848200669	-0.8102069282116268	-0.5534611693593926	-0.0966753687261388	-0.5124660504217334	0.8532481586542185	1.813	4.7548	0.0	0.0	0.0
2021-10-01T23:38:10.000000	-0.58093	-1.7179	0.028947	2.4405	2.9504	48.49	-0.7870471475812297	-1.6337738100435597	0.028947	2.783623328999812	2.6291332359254835	48.49	-0.7870471475812297	-1.6337738100435597	0.224947	2.783623328999812	2.6291332359254835	48.49	-0.192990848200669	-0.8102069282116268	-0.5534611693593926	-0.0966753687261388	-0.5124660504217334	0.8532481586542185	1.813	4.7548	0.0	0.0	0.0
2021-10-01T23:38:10.000000	-0.58164	-1.7188	-0.0047733	-0.40305	-0.48718	48.474	-0.7878620747337681	-1.634580031933647	-0.0047733	-0.45970718107655245	-0.4341232112737694	48.474	-0.7878620747337681	-1.634580031933647	0.1912267	-0.45970718107655245	-0.4341232112737694	48.474	-0.192990848200669	-0.8102069282116268	-0.5534611693593926	-0.0966753687261388	-0.5124660504217334	0.8532481586542185	1.813	4.7548	0.0	0.0	0.0
2021-10-01T23:38:10.000000	-0.58037	-1.7173	-0.038453	-3.2381	-3.9153	48.502	-0.7864178491978139	-1.6332469480648308	-0.038453	-3.6934426050449427	-3.4890324480060118	48.502	-0.7864178491978139	-1.6332469480648308	0.157547	-3.6934426050449427	-3.4890324480060118	48.502	-0.192990848200669	-0.8102069282116268	-0.5534611693593926	-0.0966753687261388	-0.5124660504217334	0.8532481586542185	1.813	4.7548	0.0	0.0	0.0
2021-10-01T23:38:10.000000	-0.57719	-1.7134	-0.071821	-6.0074	-7.2705	48.575	-0.782783943508605	-1.629765981325269	-0.071821	-6.852988569192001	-6.47962751093948	48.575	-0.782783943508605	-1.629765981325269	0.12417900000000001	-6.852988569192001	-6.47962751093948	48.575	-0.192990848200669	-0.8102069282116268	-0.5534611693593926	-0.0966753687261388	-0.5124660504217334	0.8532481586542185	1.813	4.7548	0.0	0.0	0.0
2021-10-01T23:38:10.000000	-0.57223	-1.7074	-0.10465	-8.6645	-10.503	48.69	-0.7771261371394823	-1.6244189422297028	-0.10465	-9.886145532241269	-9.362195029230378	48.69	-0.7771261371394823	-1.6244189422297028	0.09135	-9.886145532241269	-9.362195029230378	48.69	-0.192990848200669	-0.8102069282116268	-0.5534611693593926	-0.0966753687261388	-0.5124660504217334	0.8532481586542185	1.813	4.7548	0.0	0.0	0.0
2021-10-01T23:38:10.000000	-0.56569	-1.6995	-0.13679	-11.179	-13.586	48.846	-0.7696674290821054	-1.6173798177021197	-0.13679	-12.75945875606945	-12.113861863673476	48.846	-0.7696674290821054	-1.6173798177021197	0.05921000000000001	-12.75945875606945	-12.113861863673476	48.846	-0.192990848200669	-0.8102069282116268	-0.5534611693593926	-0.0966753687261388	-0.5124660504217334	0.8532481586542185	1.813	4.7548	0.0	0.0	0.0
2021-10-01T23:38:10.000000	-0.55777	-1.6898	-0.16814	-13.536	-16.51	49.038	-0.7606185653112163	-1.608723348187595	-0.16814	-15.456976478711447	-14.727025298292968	49.038	-0.7606185653112163	-1.608723348187595	0.027859999999999996	-15.456976478711447	-14.727025298292968	49.038	-0.192990848200669	-0.8102069282116268	-0.5534611693593926	-0.0966753687261388	-0.5124660504217334	0.8532481586542185	1.813	4.7548	0.0	0.0	0.0
2021-10-01T23:38:10.000000	-0.54867	-1.6787	-0.19867	-15.735	-19.286	49.264	-0.750227050852312	-1.59882201356794	-0.19867	-17.979550299633704	-17.212663710853747	49.264	-0.750227050852312	-1.59882201356794	-0.0026700000000000057	-17.979550299633704	-17.212663710853747	49.264	-0.192990848200669	-0.8102069282116268	-0.5534611693593926	-0.0966753687261388	-0.5124660504217334	0.8532481586542185	1.813	4.7548	0.0	0.0	0.0
2021-10-01T23:38:10.000000	-0.53858	-1.6663	-0.22839	-17.783	-21.934	49.517	-0.738693707032243	-1.5877517795899214	-0.22839	-20.336578075743706	-19.589768685953914	49.517	-0.738693707032243	-1.5877517795899214	-0.03239	-20.336578075743706	-19.589768685953914	49.517	-0.192990848200669	-0.8102069282116268	-0.5534611693593926	-0.0966753687261388	-0.5124660504217334	0.8532481586542185	1.813	4.7548	0.0	0.0	0.0
2021-10-01T23:38:10.000000	-0.52766	-1.6528	-0.25732	-19.694	-24.481	49.791	-0.7262018342511051	-1.5756915343842939	-0.25732	-22.54526262865703	-21.8834213505311	49.791	-0.7262018342511051	-1.5756915343842939	-0.061319999999999986	-22.54526262865703	-21.8834213505311	49.791	-0.192990848200669	-0.8102069282116268	-0.5534611693593926	-0.0966753687261388	-0.5124660504217334	0.8532481586542185	1.813	4.7548	0.0	0.0	0.0
2021-10-01T23:38:10.000000	-0.51605	-1.6383	-0.28549	-21.484	-26.957	50.08	-0.7129026305962928	-1.562723370206284	-0.28549	-24.62515930007506	-24.121435165551958	50.08	-0.7129026305962928	-1.562723370206284	-0.08949000000000001	-24.62515930007506	-24.121435165551958	50.08	-0.192990848200669	-0.8102069282116268	-0.5534611693593926	-0.0966753687261388	-0.5124660504217334	0.8532481586542185	1.813	4.7548	0.0	0.0	0.0
2021-10-01T23:38:10.000000	-0.50384	-1.6229	-0.31293	-23.167	-29.392	50.374	-0.6988976709157451	-1.5489355058195762	-0.31293	-26.593838502120924	-26.33186865232148	50.374	-0.6988976709157451	-1.5489355058195762	-0.11692999999999998	-26.593838502120924	-26.33186865232148	50.374	-0.192990848200669	-0.8102069282116268	-0.5534611693593926	-0.0966753687261388	-0.5124660504217334	0.8532481586542185	1.813	4.7548	0.0	0.0	0.0
2021-10-01T23:38:10.000000	-0.49116	-1.6067	-0.33968	-24.759	-31.811	50.666	-0.6843282286489656	-1.5344112587810899	-0.33968	-28.47024292565008	-28.537572947860713	50.666	-0.6843282286489656	-1.5344112587810899	-0.14367999999999997	-28.47024292565008	-28.537572947860713	50.666	-0.192990848200669	-0.8102069282116268	-0.5534611693593926	-0.0966753687261388	-0.5124660504217334	0.8532481586542185	1.813	4.7548	0.0	0.0	0.0
2021-10-01T23:38:10.000000	-0.47806	-1.5897	-0.36576	-26.274	-34.242	50.946	-0.6692439270354104	-1.519144502582365	-0.36576	-30.2716979224473	-30.764621643896415	50.946	-0.6692439270354104	-1.519144502582365	-0.16975999999999997	-30.2716979224473	-30.764621643896415	50.946	-0.192990848200669	-0.8102069282116268	-0.5534611693593926	-0.0966753687261388	-0.5124660504217334	0.8532481586542185	1.813	4.7548	0.0	0.0	0.0
2021-10-01T23:38:10.000000	-0.46462	-1.5721	-0.39119	-27.723	-36.706	51.203	-0.6537486692920454	-1.5033239277676915	-0.39119	-32.01169373874571	-33.032508669139084	51.203	-0.6537486692920454	-1.5033239277676915	-0.19518999999999997	-32.01169373874571	-33.032508669139084	51.203	-0.192990848200669	-0.8102069282116268	-0.5534611693593926	-0.0966753687261388	-0.5124660504217334	0.8532481586542185	1.813	4.7548	0.0	0.0	0.0
2021-10-01T23:38:10.000000	-0.45089	-1.5537	-0.41597	-29.116	-39.225	51.428	-0.6378675726244901	-1.486744914870786	-0.41597	-33.70285068615853	-35.361842947257486	51.428	-0.6378675726244901	-1.486744914870786	-0.21997	-33.70285068615853	-35.361842947257486	51.428	-0.192990848200669	-0.8102069282116268	-0.5534611693593926	-0.0966753687261388	-0.5124660504217334	0.8532481586542185	1.813	4.7548	0.0	0.0	0.0
2021-10-01T23:38:10.000000	-0.43692	-1.5348	-0.44013	-30.463	-41.817	51.611	-0.621687019322955	-1.469699076819925	-0.44013	-35.35729895562221	-37.76926354276393	51.611	-0.621687019322955	-1.469699076819925	-0.24413	-35.35729895562221	-37.76926354276393	51.611	-0.192990848200669	-0.8102069282116268	-0.5534611693593926	-0.0966753687261388	-0.5124660504217334	0.8532481586542185	1.813	4.7548	0.0	0.0	0.0
2021-10-01T23:38:10.000000	-0.42276	-1.5151	-0.46364	-31.769	-44.497	51.74	-0.6052198735761415	-1.4518825476699135	-0.46364	-36.98183882362009	-40.26904477664929	51.74	-0.6052198735761415	-1.4518825476699135	-0.26764	-36.98183882362009	-40.26904477664929	51.74	-0.192990848200669	-0.8102069282116268	-0.5534611693593926	-0.0966753687261388	-0.5124660504217334	0.8532481586542185	1.813	4.7548	0.0	0.0	0.0
2021-10-01T23:38:10.000000	-0.40845	-1.4949	-0.48652	-33.041	-47.282	51.804	-0.5885425930263689	-1.4335881656507206	-0.48652	-38.585500556552105	-42.8772008391443	51.804	-0.5885425930263689	-1.4335881656507206	-0.29052	-38.585500556552105	-42.8772008391443	51.804	-0.192990848200669	-0.8102069282116268	-0.5534611693593926	-0.0966753687261388	-0.5124660504217334	0.8532481586542185	1.813	4.7548	0.0	0.0	0.0
2021-10-01T23:38:10.000000	-0.39401	-1.474	-0.50874	-34.282	-50.184	51.791	-0.5716505209355832	-1.4146149872011382	-0.50874	-40.17273191081579	-45.60527371721084	51.791	-0.5716505209355832	-1.4146149872011382	-0.31273999999999996	-40.17273191081579	-45.60527371721084	51.791	-0.192990848200669	-0.8102069282116268	-0.5534611693593926	-0.0966753687261388	-0.5124660504217334	0.8532481586542185	1.813	4.7548	0.0	0.0	0.0
2021-10-01T23:38:10.000000	-0.37948	-1.4524	-0.5303	-35.495	-53.218	51.691	-0.554583355895349	-1.394958111114399	-0.5303	-41.74834823331625	-48.46778279217814	51.691	-0.554583355895349	-1.394958111114399	-0.3343	-41.74834823331625	-48.46778279217814	51.691	-0.192990848200669	-0.8102069282116268	-0.5534611693593926	-0.0966753687261388	-0.5124660504217334	0.8532481586542185	1.813	4.7548	0.0	0.0	0.0
2021-10-01T23:38:10.000000	-0.36488	-1.4303	-0.55116	-36.682	-56.395	51.49	-0.5373854532352853	-1.3748135797449437	-0.55116	-43.31568228549272	-51.47540011638813	51.49	-0.5373854532352853	-1.3748135797449437	-0.35516	-43.31568228549272	-51.47540011638813	51.49	-0.192990848200669	-0.8102069282116268	-0.5534611693593926	-0.0966753687261388	-0.5124660504217334	0.8532481586542185	1.813	4.7548	0.0	0.0	0.0
2021-10-01T23:38:10.000000	-0.35026	-1.4075	-0.57131	-37.844	-59.73	51.175	-0.5200819301610116	-1.353976773626489	-0.57131	-44.877564484672064	-54.642890131508416	51.175	-0.5200819301610116	-1.353976773626489	-0.37531	-44.877564484672064	-54.642890131508416	51.175	-0.192990848200669	-0.8102069282116268	-0.5534611693593926	-0.0966753687261388	-0.5124660504217334	0.8532481586542185	1.813	4.7548	0.0	0.0	0.0
2021-10-01T23:38:10.000000	-0.33563	-1.3841	-0.59073	-38.981	-63.235	50.733	-0.5026949643373371	-1.332545713936255	-0.59073	-46.435465192884465	-57.98216241500842	50.733	-0.5026949643373371	-1.332545713936255	-0.39472999999999997	-46.435465192884465	-57.98216241500842	50.733	-0.192990848200669	-0.8102069282116268	-0.5534611693593926	-0.0966753687261388	-0.5124660504217334	0.8532481586542185	1.813	4.7548	0.0	0.0	0.0
2021-10-01T23:38:10.000000	-0.32102	-1.36	-0.60937	-40.094	-66.925	50.148	-0.48524207669101727	-1.3104174782902542	-0.60937	-47.99221482745678	-61.50798140855573	50.148	-0.48524207669101727	-1.3104174782902542	-0.41336999999999996	-47.99221482745678	-61.50798140855573	50.148	-0.192990848200669	-0.8102069282116268	-0.5534611693593926	-0.0966753687261388	-0.5124660504217334	0.8532481586542185	1.813	4.7548	0.0	0.0	0.0
2021-10-01T23:38:10.000000	-0.30646	-1.3354	-0.62721	-41.181	-70.815	49.405	-0.4677775471995621	-1.287786883741235	-0.62721	-49.54766641134851	-65.23547914432548	49.405	-0.4677775471995621	-1.287786883741235	-0.43121000000000004	-49.54766641134851	-65.23547914432548	49.405	-0.192990848200669	-0.8102069282116268	-0.5534611693593926	-0.0966753687261388	-0.5124660504217334	0.8532481586542185	1.813	4.7548	0.0	0.0	0.0
2021-10-01T23:38:10.000000	-0.29197	-1.3101	-0.64422	-42.24	-74.921	48.486	-0.45029671912491753	-1.2644529867279903	-0.64422	-51.10179549768834	-69.18078011928196	48.486	-0.45029671912491753	-1.2644529867279903	-0.44822	-51.10179549768834	-69.18078011928196	48.486	-0.192990848200669	-0.8102069282116268	-0.5534611693593926	-0.0966753687261388	-0.5124660504217334	0.8532481586542185	1.813	4.7548	0.0	0.0	0.0
2021-10-01T23:38:10.000000	-0.27759	-1.2842	-0.66035	-43.271	-79.263	47.373	-0.4328515440755665	-1.2405101325226642	-0.66035	-52.65705268985992	-73.36373362920753	47.373	-0.4328515440755665	-1.2405101325226642	-0.46435	-52.65705268985992	-73.36373362920753	47.373	-0.192990848200669	-0.8102069282116268	-0.5534611693593926	-0.0966753687261388	-0.5124660504217334	0.8532481586542185	1.813	4.7548	0.0	0.0	0.0
2021-10-01T23:38:10.000000	-0.26334	-1.2576	-0.67556	-44.27	-83.862	46.044	-0.4154496183303731	-1.2158566240429614	-0.67556	-54.2120412622596	-77.80567155535039	46.044	-0.4154496183303731	-1.2158566240429614	-0.47956000000000004	-54.2120412622596	-77.80567155535039	46.044	-0.192990848200669	-0.8102069282116268	-0.5534611693593926	-0.0966753687261388	-0.5124660504217334	0.8532481586542185	1.813	4.7548	0.0	0.0	0.0
2021-10-01T23:38:10.000000	-0.24925	-1.2305	-0.68982	-45.237	-88.741	44.475	-0.3981452218668474	-1.19068727834163	-0.68982	-55.76957940877859	-82.52942058786029	44.475	-0.3981452218668474	-1.19068727834163	-0.49382	-55.76957940877859	-82.52942058786029	44.475	-0.192990848200669	-0.8102069282116268	-0.5534611693593926	-0.0966753687261388	-0.5124660504217334	0.8532481586542185	1.813	4.7548	0.0	0.0	0.0
2021-10-01T23:38:10.000000	-0.23536	-1.2027	-0.70307	-46.167	-93.927	42.642	-0.38095354724271774	-1.1647987012540797	-0.70307	-57.328013120039216	-87.56238992688934	42.642	-0.38095354724271774	-1.1647987012540797	-0.5070699999999999	-57.328013120039216	-87.56238992688934	42.642	-0.192990848200669	-0.8102069282116268	-0.5534611693593926	-0.0966753687261388	-0.5124660504217334	0.8532481586542185	1.813	4.7548	0.0	0.0	0.0
2021-10-01T23:38:10.000000	-0.22169	-1.1744	-0.71527	-47.059	-99.452	40.513	-0.36391894978760286	-1.1383869351347495	-0.71527	-58.89027089666619	-92.93646097585851	40.513	-0.36391894978760286	-1.1383869351347495	-0.5192699999999999	-58.89027089666619	-92.93646097585851	40.513	-0.192990848200669	-0.8102069282116268	-0.5534611693593926	-0.0966753687261388	-0.5124660504217334	0.8532481586542185	1.813	4.7548	0.0	0.0	0.0
2021-10-01T23:38:10.000000	-0.20828	-1.1455	-0.72638	-47.911	-105.35	38.056	-0.3470688750761493	-1.1113478322979606	-0.72638	-60.4585338348335	-98.68562259793617	38.056	-0.3470688750761493	-1.1113478322979606	-0.5303800000000001	-60.4585338348335	-98.68562259793617	38.056	-0.192990848200669	-0.8102069282116268	-0.5534611693593926	-0.0966753687261388	-0.5124660504217334	0.8532481586542185	1.813	4.7548	0.0	0.0	0.0
2021-10-01T23:38:10.000000	-0.19949	-1.1259	-0.73315	-48.455	-109.51	36.217	-0.3359435182638206	-1.0929725626183513	-0.73315	-61.508160183913134	-102.74761970863405	36.217	-0.3359435182638206	-1.0929725626183513	-0.53715	-61.508160183913134	-102.74761970863405	36.217	-0.192990848200669	-0.8102069282116268	-0.5534611693593926	-0.0966753687261388	-0.5124660504217334	0.8532481586542185	1.813	4.7548	0.0	0.0	0.0
2021-10-01T23:38:10.000000	-0.19371	-1.1127	-0.73737	-48.807	-112.39	34.894	-0.3285896735495066	-1.0805802517798613	-0.73737	-62.21039467692843	-105.56278768174319	34.894	-0.3285896735495066	-1.0805802517798613	-0.5413699999999999	-62.21039467692843	-105.56278768174319	34.894	-0.192990848200669	-0.8102069282116268	-0.5534611693593926	-0.0966753687261388	-0.5124660504217334	0.8532481586542185	1.813	4.7548	0.0	0.0	0.0
2021-10-01T23:38:10.000000	-0.1899	-1.1039	-0.74006	-49.036	-114.36	33.967	-0.32373011721415906	-1.0723134015802036	-0.74006	-62.67905354692608	-107.48988390756394	33.967	-0.32373011721415906	-1.0723134015802036	-0.54406	-62.67905354692608	-107.48988390756394	33.967	-0.192990848200669	-0.8102069282116268	-0.5534611693593926	-0.0966753687261388	-0.5124660504217334	0.8532481586542185	1.813	4.7548	0.0	0.0	1.0
2021-10-01T23:38:10.000000	-0.17724	-1.0737	-0.74834	-49.781	-121.34	30.551	-0.3074651018746072	-1.0438921968906738	-0.74834	-64.27370039571315	-114.3260031595704	30.551	-0.3074651018746072	-1.0438921968906738	-0.55234	-64.27370039571315	-114.3260031595704	30.551	-0.192990848200669	-0.8102069282116268	-0.5534611693593926	-0.0966753687261388	-0.5124660504217334	0.8532481586542185	1.813	4.7548	0.0	0.0	3.2527e-86
2021-10-01T23:38:10.000000	-0.16496	-1.0431	-0.75536	-50.477	-128.85	26.65	-0.29152821108724736	-1.0150274448212073	-0.75536	-65.88465745950013	-121.69413272809963	26.65	-0.29152821108724736	-1.0150274448212073	-0.5593600000000001	-65.88465745950013	-121.69413272809963	26.65	-0.192990848200669	-0.8102069282116268	-0.5534611693593926	-0.0966753687261388	-0.5124660504217334	0.8532481586542185	1.813	4.7548	0.0	0.0	0.0
2021-10-01T23:38:10.000000	-0.15307	-1.012	-0.76109	-51.125	-136.96	22.203	-0.27591711648305256	-0.9856186735912005	-0.76109	-67.52149431491893	-129.66362261822076	22.203	-0.27591711648305256	-0.9856186735912005	-0.5650900000000001	-67.52149431491893	-129.66362261822076	22.203	-0.192990848200669	-0.8102069282116268	-0.5534611693593926	-0.0966753687261388	-0.5124660504217334	0.8532481586542185	1.813	4.7548	0.0	0.0	0.0
2021-10-01T23:38:10.000000	-0.14163	-0.98055	-0.76548	-51.724	-145.75	17.136	-0.26070974547474723	-0.9558074011088701	-0.76548	-69.19302091071499	-138.31399254323242	17.136	-0.26070974547474723	-0.9558074011088701	-0.56948	-69.19302091071499	-138.31399254323242	17.136	-0.192990848200669	-0.8102069282116268	-0.5534611693593926	-0.0966753687261388	-0.5124660504217334	0.8532481586542185	1.813	4.7548	0.0	0.0	0.0
2021-10-01T23:38:10.000000	-0.13065	-0.94878	-0.76851	-52.273	-155.3	11.364	-0.24591969861529797	-0.9256221760161977	-0.76851	-70.90804719563384	-147.7247622164333	11.364	-0.24591969861529797	-0.9256221760161977	-0.5725100000000001	-70.90804719563384	-147.7247622164333	11.364	-0.192990848200669	-0.8102069282116268	-0.5534611693593926	-0.0966753687261388	-0.5124660504217334	0.8532481586542185	1.813	4.7548	0.0	0.0	0.0
2021-10-01T23:38:10.000000	-0.12015	-0.91675	-0.77014	-52.773	-165.7	4.7882	-0.23157417701063826	-0.895120095597147	-0.77014	-72.67859334969098	-157.98513093867487	4.7882	-0.23157417701063826	-0.895120095597147	-0.5741400000000001	-72.67859334969098	-157.98513093867487	4.7882	-0.192990848200669	-0.8102069282116268	-0.5534611693593926	-0.0966753687261388	-0.5124660504217334	0.8532481586542185	1.813	4.7548	0.0	0.0	0.0
2021-10-01T23:38:10.000000	-0.11018	-0.88451	-0.77036	-53.228	-177.09	-2.7095	-0.21772893040868296	-0.8643446565827145	-0.77036	-74.52578345572844	-169.23355365975704	-2.7095	-0.21772893040868296	-0.8643446565827145	-0.57436	-74.52578345572844	-169.23355365975704	-2.7095	-0.192990848200669	-0.8102069282116268	-0.5534611693593926	-0.0966753687261388	-0.5124660504217334	0.8532481586542185	1.813	4.7548	0.0	0.0	0.0
2021-10-01T23:38:10.000000	-0.10073	-0.85214	-0.76915	-53.639	-189.58	-11.268	-0.20438383657507564	-0.8333764814577219	-0.76915	-76.46408829714544	-181.57907897631364	-11.268	-0.20438383657507564	-0.8333764814577219	-0.57315	-76.46408829714544	-181.57907897631364	-11.268	-0.192990848200669	-0.8102069282116268	-0.5534611693593926	-0.0966753687261388	-0.5124660504217334	0.8532481586542185	1.813	4.7548	0.0	0.0	0.0
2021-10-01T23:38:10.000000	-0.091834	-0.81969	-0.76651	-54.012	-203.33	-21.051	-0.19157876582110536	-0.8022610274358727	-0.76651	-78.51906748974585	-195.17976607358852	-21.051	-0.19157876582110536	-0.8022610274358727	-0.5705100000000001	-78.51906748974585	-195.17976607358852	-21.051	-0.192990848200669	-0.8102069282116268	-0.5534611693593926	-0.0966753687261388	-0.5124660504217334	0.8532481586542185	1.813	4.7548	0.0	0.0	0.0
2021-10-01T23:38:10.000000	-0.083491	-0.78725	-0.76243	-54.352	-218.53	-32.255	-0.17932375339720946	-0.7710877388783566	-0.76243	-80.71896408961996	-210.2235706106683	-32.255	-0.17932375339720946	-0.7710877388783566	-0.56643	-80.71896408961996	-210.2235706106683	-32.255	-0.192990848200669	-0.8102069282116268	-0.5534611693593926	-0.0966753687261388	-0.5124660504217334	0.8532481586542185	1.813	4.7548	0.0	0.0	0.0
2021-10-01T23:38:10.000000	-0.075707	-0.75487	-0.75694	-54.668	-235.37	-45.114	-0.16763088060058182	-0.7399055038436148	-0.75694	-83.09599101201452	-226.89795812596284	-45.114	-0.16763088060058182	-0.7399055038436148	-0.56094	-83.09599101201452	-226.89795812596284	-45.114	-0.192990848200669	-0.8102069282116268	-0.5534611693593926	-0.0966753687261388	-0.5124660504217334	0.8532481586542185	1.813	4.7548	0.0	0.0	0.0
2021-10-01T23:38:10.000000	-0.068477	-0.72264	-0.75005	-54.968	-254.1	-59.91	-0.15650621282250315	-0.7088042568135136	-0.75005	-85.68872051753809	-245.4500645753984	-59.91	-0.15650621282250315	-0.7088042568135136	-0.5540499999999999	-85.68872051753809	-245.4500645753984	-59.91	-0.192990848200669	-0.8102069282116268	-0.5534611693593926	-0.0966753687261388	-0.5124660504217334	0.8532481586542185	1.813	4.7548	0.0	0.0	0.0
2021-10-01T23:38:10.000000	-0.061796	-0.6906	-0.7418	-55.266	-275.02	-76.983	-0.1459496889457953	-0.6778243090304636	-0.7418	-88.54780616399304	-266.1759139733419	-76.983	-0.1459496889457953	-0.6778243090304636	-0.5458000000000001	-88.54780616399304	-266.1759139733419	-76.983	-0.192990848200669	-0.8102069282116268	-0.5534611693593926	-0.0966753687261388	-0.5124660504217334	0.8532481586542185	1.813	4.7548	0.0	0.0	0.0
2021-10-01T23:38:10.000000	-0.055648	-0.65884	-0.7322	-55.575	-298.47	-96.746	-0.1359564572490587	-0.6470569428081927	-0.7322	-91.72781025116001	-289.41135145589436	-96.746	-0.1359564572490587	-0.6470569428081927	-0.5362	-91.72781025116001	-289.41135145589436	-96.746	-0.192990848200669	-0.8102069282116268	-0.5534611693593926	-0.0966753687261388	-0.5124660504217334	0.8532481586542185	1.813	4.7548	0.0	0.0	0.0
