# Supplementary material for: Direct evidence of substorm-related impulsive injections of electrons at Mercury
Source: Nat Commun. 2023 Jul 18;14:4019. doi: 10.1038/s41467-023-39565-4 (PMC10354196; doi:10.1038/s41467-023-39565-4)
Supplement: Supplementary file 3 — SourceDatafile [file 41467_2023_39565_MOESM3_ESM.zip › SourceDataFile/FieldLinetracing/Final_KT17tracing_000930.txt]

2021-10-01T23:30:30.000000	-0.60889	-0.08179	0.55516	519.96	67.075	-109.59	-0.6143236279838244	-0.006566300388480634	0.55516	524.2607028479922	2.8587889619999345	-109.59	-0.6143236279838244	-0.006566300388480634	0.75116	524.2607028479922	2.8587889619999345	-109.59	-0.9336729378350248	-0.006863884111413344	-0.3580610733512076	-0.6656958989165692	-0.006891247286924783	0.746191316537851	2.8847	0.38647	0.0	0.0	0.0
2021-10-01T23:30:30.000000	-0.65055	-0.08714	0.56292	457.41	58.491	-74.219	-0.6563252475036291	-0.006771380162122406	0.56292	461.1302313163649	2.0037332945709565	-74.219	-0.6563252475036291	-0.006771380162122406	0.75892	461.1302313163649	2.0037332945709565	-74.219	-0.9336729378350248	-0.006863884111413344	-0.3580610733512076	-0.6656958989165692	-0.006891247286924783	0.746191316537851	2.8847	0.38647	0.0	0.0	0.0
2021-10-01T23:30:30.000000	-0.69252	-0.092483	0.56874	404.49	51.238	-46.783	-0.6986336733968763	-0.006931528329793768	0.56874	407.72028335913114	1.2896827322314266	-46.783	-0.6986336733968763	-0.006931528329793768	0.76474	407.72028335913114	1.2896827322314266	-46.783	-0.9336729378350248	-0.006863884111413344	-0.3580610733512076	-0.6656958989165692	-0.006891247286924783	0.746191316537851	2.8847	0.38647	0.0	0.0	0.0
2021-10-01T23:30:30.000000	-0.73472	-0.097801	0.57267	359.39	45.066	-25.498	-0.7411673029373912	-0.007038682938825189	0.57267	362.2038651656906	0.6903006839219827	-25.498	-0.7411673029373912	-0.007038682938825189	0.76867	362.2038651656906	0.6903006839219827	-25.498	-0.9336729378350248	-0.006863884111413344	-0.3580610733512076	-0.6656958989165692	-0.006891247286924783	0.746191316537851	2.8847	0.38647	0.0	0.0	0.0
2021-10-01T23:30:30.000000	-0.77705	-0.10308	0.57476	320.69	39.782	-9.0293	-0.7838251742238934	-0.007091202499087276	0.57476	323.1480284128428	0.18803428558187107	-9.0293	-0.7838251742238934	-0.007091202499087276	0.7707600000000001	323.1480284128428	0.18803428558187107	-9.0293	-0.9336729378350248	-0.006863884111413344	-0.3580610733512076	-0.6656958989165692	-0.006891247286924783	0.746191316537851	2.8847	0.38647	0.0	0.0	0.0
2021-10-01T23:30:30.000000	-0.81944	-0.10831	0.57508	287.3	35.232	3.6357	-0.8265365894194527	-0.007087739474531618	0.57508	289.45211683439436	-0.23639815590422586	3.6357	-0.8265365894194527	-0.007087739474531618	0.77108	289.45211683439436	-0.23639815590422586	3.6357	-0.9336729378350248	-0.006863884111413344	-0.3580610733512076	-0.6656958989165692	-0.006891247286924783	0.746191316537851	2.8847	0.38647	0.0	0.0	0.0
2021-10-01T23:30:30.000000	-0.86182	-0.11348	0.57372	258.32	31.295	13.271	-0.86923072815697	-0.00702595386432063	0.57372	260.2080859696676	-0.5928077277554351	13.271	-0.86923072815697	-0.00702595386432063	0.76972	260.2080859696676	-0.5928077277554351	13.271	-0.9336729378350248	-0.006863884111413344	-0.3580610733512076	-0.6656958989165692	-0.006891247286924783	0.746191316537851	2.8847	0.38647	0.0	0.0	0.0
2021-10-01T23:30:30.000000	-0.90412	-0.11857	0.57077	233.07	27.875	20.477	-0.9118356672978233	-0.006894573484514777	0.57077	234.7292968658203	-0.8931505346830342	20.477	-0.9118356672978233	-0.006894573484514777	0.76677	234.7292968658203	-0.8931505346830342	20.477	-0.9336729378350248	-0.006863884111413344	-0.3580610733512076	-0.6656958989165692	-0.006891247286924783	0.746191316537851	2.8847	0.38647	0.0	0.0	0.0
2021-10-01T23:30:30.000000	-0.94631	-0.12358	0.56633	210.97	24.894	25.722	-0.9543216328983388	-0.006697274240189538	0.56633	212.43056259196752	-1.1437713321124363	25.722	-0.9543216328983388	-0.006697274240189538	0.76233	212.43056259196752	-1.1437713321124363	25.722	-0.9336729378350248	-0.006863884111413344	-0.3580610733512076	-0.6656958989165692	-0.006891247286924783	0.746191316537851	2.8847	0.38647	0.0	0.0	0.0
2021-10-01T23:30:30.000000	-0.98834	-0.1285	0.56054	191.59	22.288	29.377	-0.9966377764173688	-0.0064302579919128106	0.56054	192.87728135796064	-1.3554998937987435	29.377	-0.9966377764173688	-0.0064302579919128106	0.75654	192.87728135796064	-1.3554998937987435	29.377	-0.9336729378350248	-0.006863884111413344	-0.3580610733512076	-0.6656958989165692	-0.006891247286924783	0.746191316537851	2.8847	0.38647	0.0	0.0	0.0
2021-10-01T23:30:30.000000	-1.0302	-0.13334	0.55352	174.54	20.005	31.739	-1.0387753985087143	-0.006104674689267592	0.55352	175.67602032724588	-1.532157622794962	31.739	-1.0387753985087143	-0.006104674689267592	0.74952	175.67602032724588	-1.532157622794962	31.739	-0.9336729378350248	-0.006863884111413344	-0.3580610733512076	-0.6656958989165692	-0.006891247286924783	0.746191316537851	2.8847	0.38647	0.0	0.0	0.0
2021-10-01T23:30:30.000000	-1.0719	-0.13808	0.5454	159.54	18.003	33.048	-1.0807419732168824	-0.00569944973477976	0.5454	160.5437430917644	-1.6811195928729639	33.048	-1.0807419732168824	-0.00569944973477976	0.7414000000000001	160.5437430917644	-1.6811195928729639	33.048	-0.9336729378350248	-0.006863884111413344	-0.3580610733512076	-0.6656958989165692	-0.006891247286924783	0.746191316537851	2.8847	0.38647	0.0	0.0	0.0
2021-10-01T23:30:30.000000	-1.1133	-0.14272	0.53634	146.32	16.247	33.503	-1.1223985554713967	-0.005231737352134835	0.53634	147.20819560253284	-1.8040389259726375	33.503	-1.1223985554713967	-0.005231737352134835	0.73234	147.20819560253284	-1.8040389259726375	33.503	-0.9336729378350248	-0.006863884111413344	-0.3580610733512076	-0.6656958989165692	-0.006891247286924783	0.746191316537851	2.8847	0.38647	0.0	0.0	0.0
2021-10-01T23:30:30.000000	-1.1547	-0.14727	0.5265	134.68	14.708	33.271	-1.1640441100106849	-0.004674703138469211	0.5265	135.46733152682117	-1.905191067141919	33.271	-1.1640441100106849	-0.004674703138469211	0.7224999999999999	135.46733152682117	-1.905191067141919	33.271	-0.9336729378350248	-0.006863884111413344	-0.3580610733512076	-0.6656958989165692	-0.006891247286924783	0.746191316537851	2.8847	0.38647	0.0	0.0	0.0
2021-10-01T23:30:30.000000	-1.1958	-0.15173	0.51602	124.46	13.36	32.497	-1.2053808973980107	-0.004065106144537645	0.51602	125.15917071397169	-1.9907752738286906	32.497	-1.2053808973980107	-0.004065106144537645	0.7120200000000001	125.15917071397169	-1.9907752738286906	32.497	-0.9336729378350248	-0.006863884111413344	-0.3580610733512076	-0.6656958989165692	-0.006891247286924783	0.746191316537851	2.8847	0.38647	0.0	0.0	0.0
2021-10-01T23:30:30.000000	-1.2369	-0.1561	0.50508	115.51	12.183	31.308	-1.2467066570701104	-0.0033661873195854064	0.50508	116.13239284223297	-2.062261316437949	31.308	-1.2467066570701104	-0.0033661873195854064	0.7010799999999999	116.13239284223297	-2.062261316437949	31.308	-0.9336729378350248	-0.006863884111413344	-0.3580610733512076	-0.6656958989165692	-0.006891247286924783	0.746191316537851	2.8847	0.38647	0.0	0.0	0.0
2021-10-01T23:30:30.000000	-1.2779	-0.16038	0.49384	107.69	11.158	29.821	-1.2879221425480716	-0.002590199680530786	0.49384	108.24572476791391	-2.1213518022774025	29.821	-1.2879221425480716	-0.002590199680530786	0.68984	108.24572476791391	-2.1213518022774025	29.821	-0.9336729378350248	-0.006863884111413344	-0.3580610733512076	-0.6656958989165692	-0.006891247286924783	0.746191316537851	2.8847	0.38647	0.0	0.0	0.0
2021-10-01T23:30:30.000000	-1.3188	-0.16459	0.48245	100.89	10.268	28.139	-1.329029804435278	-0.0017569925231560868	0.48245	101.38791235133543	-2.1714403141519867	28.139	-1.329029804435278	-0.0017569925231560868	0.67845	101.38791235133543	-2.1714403141519867	28.139	-0.9336729378350248	-0.006863884111413344	-0.3580610733512076	-0.6656958989165692	-0.006891247286924783	0.746191316537851	2.8847	0.38647	0.0	0.0	0.0
2021-10-01T23:30:30.000000	-1.3598	-0.16872	0.47104	95.01	9.4996	26.361	-1.3702269103878617	-0.0008321351657337162	0.47104	95.45806720931859	-2.2135728633176495	26.361	-1.3702269103878617	-0.0008321351657337162	0.6670400000000001	95.45806720931859	-2.2135728633176495	26.361	-0.9336729378350248	-0.006863884111413344	-0.3580610733512076	-0.6656958989165692	-0.006891247286924783	0.746191316537851	2.8847	0.38647	0.0	0.0	0.0
2021-10-01T23:30:30.000000	-1.4008	-0.17278	0.45975	89.937	8.8367	24.574	-1.4114154392286031	0.00016219472692702297	0.45975	90.34206808496914	-2.2498822237615688	24.574	-1.4114154392286031	0.00016219472692702297	0.65575	90.34206808496914	-2.2498822237615688	24.574	-0.9336729378350248	-0.006863884111413344	-0.3580610733512076	-0.6656958989165692	-0.006891247286924783	0.746191316537851	2.8847	0.38647	0.0	0.0	0.0
2021-10-01T23:30:30.000000	-1.4418	-0.17678	0.44865	85.568	8.266	22.85	-1.4525966162591932	0.00121607250693484	0.44865	85.93606145375779	-2.2809475697532324	22.85	-1.4525966162591932	0.00121607250693484	0.64465	85.93606145375779	-2.2809475697532324	22.85	-0.9336729378350248	-0.006863884111413344	-0.3580610733512076	-0.6656958989165692	-0.006891247286924783	0.746191316537851	2.8847	0.38647	0.0	0.0	0.0
2021-10-01T23:30:30.000000	-1.483	-0.18072	0.43782	81.803	7.7741	21.249	-1.4939689344374563	0.002354004208126287	0.43782	82.13915893250562	-2.3078149125485785	21.249	-1.4939689344374563	0.002354004208126287	0.63382	82.13915893250562	-2.3078149125485785	21.249	-0.9336729378350248	-0.006863884111413344	-0.3580610733512076	-0.6656958989165692	-0.006891247286924783	0.746191316537851	2.8847	0.38647	0.0	0.0	0.0
2021-10-01T23:30:30.000000	-1.5242	-0.18461	0.42727	78.54	7.3483	19.812	-1.5353351261072599	0.003541559148773632	0.42727	78.84857297957393	-2.3305904777127964	19.812	-1.5353351261072599	0.003541559148773632	0.62327	78.84857297957393	-2.3305904777127964	19.812	-0.9336729378350248	-0.006863884111413344	-0.3580610733512076	-0.6656958989165692	-0.006891247286924783	0.746191316537851	2.8847	0.38647	0.0	0.0	0.0
2021-10-01T23:30:30.000000	-1.5655	-0.18844	0.417	75.686	6.9769	18.56	-1.5767932124458244	0.004800914993686345	0.417	75.97057076659523	-2.349490797544604	18.56	-1.5767932124458244	0.004800914993686345	0.613	75.97057076659523	-2.349490797544604	18.56	-0.9336729378350248	-0.006863884111413344	-0.3580610733512076	-0.6656958989165692	-0.006891247286924783	0.746191316537851	2.8847	0.38647	0.0	0.0	0.0
2021-10-01T23:30:30.000000	-1.6068	-0.19223	0.40699	73.159	6.6495	17.498	-1.6182463975776218	0.006099969430163832	0.40699	73.42249586710233	-2.3647900319778685	17.498	-1.6182463975776218	0.006099969430163832	0.60299	73.42249586710233	-2.3647900319778685	17.498	-0.9336729378350248	-0.006863884111413344	-0.3580610733512076	-0.6656958989165692	-0.006891247286924783	0.746191316537851	2.8847	0.38647	0.0	0.0	0.0
2021-10-01T23:30:30.000000	-1.6482	-0.19596	0.39719	70.885	6.3573	16.617	-1.6597914773781803	0.007470824770906687	0.39719	71.12982762121165	-2.3761546386373285	16.617	-1.6597914773781803	0.007470824770906687	0.59319	71.12982762121165	-2.3761546386373285	16.617	-0.9336729378350248	-0.006863884111413344	-0.3580610733512076	-0.6656958989165692	-0.006891247286924783	0.746191316537851	2.8847	0.38647	0.0	0.0	0.0
2021-10-01T23:30:30.000000	-1.6897	-0.19966	0.38755	68.805	6.0929	15.9	-1.701432127752575	0.00888370707224126	0.38755	69.03310388311323	-2.383699576980697	15.9	-1.701432127752575	0.00888370707224126	0.58355	69.03310388311323	-2.383699576980697	15.9	-0.9336729378350248	-0.006863884111413344	-0.3580610733512076	-0.6656958989165692	-0.006891247286924783	0.746191316537851	2.8847	0.38647	0.0	0.0	0.0
2021-10-01T23:30:30.000000	-1.7311	-0.20331	0.37801	66.874	5.8506	15.324	-1.7429674051395987	0.010333959596113607	0.37801	67.08696531533239	-2.387568038692735	15.324	-1.7429674051395987	0.010333959596113607	0.57401	67.08696531533239	-2.387568038692735	15.324	-0.9336729378350248	-0.006863884111413344	-0.3580610733512076	-0.6656958989165692	-0.006891247286924783	0.746191316537851	2.8847	0.38647	0.0	0.0	0.0
2021-10-01T23:30:30.000000	-1.7726	-0.20692	0.36852	65.057	5.626	14.864	-1.7845970277987666	0.011836163728468907	0.36852	65.25613651750562	-2.3878383129241803	14.864	-1.7845970277987666	0.011836163728468907	0.56452	65.25613651750562	-2.3878383129241803	14.864	-0.9336729378350248	-0.006863884111413344	-0.3580610733512076	-0.6656958989165692	-0.006891247286924783	0.746191316537851	2.8847	0.38647	0.0	0.0	0.0
2021-10-01T23:30:30.000000	-1.8141	-0.21048	0.35903	63.327	5.4156	14.496	-1.826220523949476	0.013387991100280106	0.35903	63.51339208473455	-2.3846757118690167	14.496	-1.826220523949476	0.013387991100280106	0.55503	63.51339208473455	-2.3846757118690167	14.496	-0.9336729378350248	-0.006863884111413344	-0.3580610733512076	-0.6656958989165692	-0.006891247286924783	0.746191316537851	2.8847	0.38647	0.0	0.0	0.0
2021-10-01T23:30:30.000000	-1.8556	-0.21401	0.34951	61.666	5.2171	14.2	-1.8678403441951095	0.014969592415764899	0.34951	61.840585831425926	-2.3781573614969362	14.2	-1.8678403441951095	0.014969592415764899	0.5455099999999999	61.840585831425926	-2.3781573614969362	14.2	-0.9336729378350248	-0.006863884111413344	-0.3580610733512076	-0.6656958989165692	-0.006891247286924783	0.746191316537851	2.8847	0.38647	0.0	0.0	0.0
2021-10-01T23:30:30.000000	-1.8971	-0.2175	0.33992	60.062	5.0285	13.957	-1.9094552632339759	0.01659089232281441	0.33992	60.22556311977197	-2.368797829355983	13.957	-1.9094552632339759	0.01659089232281441	0.53592	60.22556311977197	-2.368797829355983	13.957	-0.9336729378350248	-0.006863884111413344	-0.3580610733512076	-0.6656958989165692	-0.006891247286924783	0.746191316537851	2.8847	0.38647	0.0	0.0	0.0
2021-10-01T23:30:30.000000	-1.9385	-0.22096	0.33023	58.504	4.8487	13.754	-1.950967259888855	0.018229713156619254	0.33023	58.65727205390627	-2.3563409948531806	13.754	-1.950967259888855	0.018229713156619254	0.52623	58.65727205390627	-2.3563409948531806	13.754	-0.9336729378350248	-0.006863884111413344	-0.3580610733512076	-0.6656958989165692	-0.006891247286924783	0.746191316537851	2.8847	0.38647	0.0	0.0	0.0
2021-10-01T23:30:30.000000	-1.98	-0.22437	0.32042	56.987	4.6764	13.579	-1.9925723765141867	0.019930410246798258	0.32042	57.1305910206633	-2.341464411368473	13.579	-1.9925723765141867	0.019930410246798258	0.51642	57.1305910206633	-2.341464411368473	13.579	-0.9336729378350248	-0.006863884111413344	-0.3580610733512076	-0.6656958989165692	-0.006891247286924783	0.746191316537851	2.8847	0.38647	0.0	0.0	0.0
2021-10-01T23:30:30.000000	-2.0214	-0.22776	0.31048	55.503	4.5109	13.425	-2.034075796057223	0.021638703615841387	0.31048	55.63749453061169	-2.3238825629007787	13.425	-2.034075796057223	0.021638703615841387	0.50648	55.63749453061169	-2.3238825629007787	13.425	-0.9336729378350248	-0.006863884111413344	-0.3580610733512076	-0.6656958989165692	-0.006891247286924783	0.746191316537851	2.8847	0.38647	0.0	0.0	0.0
2021-10-01T23:30:30.000000	-2.0628	-0.2311	0.3004	54.048	4.3513	13.287	-2.0755730890918	0.023396620224340442	0.3004	54.173902447442686	-2.3039985470835793	13.287	-2.0755730890918	0.023396620224340442	0.4964	54.173902447442686	-2.3039985470835793	13.287	-0.9336729378350248	-0.006863884111413344	-0.3580610733512076	-0.6656958989165692	-0.006891247286924783	0.746191316537851	2.8847	0.38647	0.0	0.0	0.0
2021-10-01T23:30:30.000000	-2.1041	-0.23441	0.29015	52.615	4.1968	13.16	-2.1169674597423898	0.0251720577595948	0.29015	52.73276949349712	-2.281748624563889	13.16	-2.1169674597423898	0.0251720577595948	0.48615	52.73276949349712	-2.281748624563889	13.16	-0.9336729378350248	-0.006863884111413344	-0.3580610733512076	-0.6656958989165692	-0.006891247286924783	0.746191316537851	2.8847	0.38647	0.0	0.0	0.0
2021-10-01T23:30:30.000000	-2.1454	-0.23769	0.27973	51.197	4.0468	13.041	-2.158358154487904	0.026977269238522728	0.27973	51.30707489714966	-2.256870563030903	13.041	-2.158358154487904	0.026977269238522728	0.47573	51.30707489714966	-2.256870563030903	13.041	-0.9336729378350248	-0.006863884111413344	-0.3580610733512076	-0.6656958989165692	-0.006891247286924783	0.746191316537851	2.8847	0.38647	0.0	0.0	0.0
2021-10-01T23:30:30.000000	-2.1866	-0.24094	0.26912	49.788	3.9005	12.928	-2.199645926849431	0.028800001644205958	0.26912	49.890765845530225	-2.22942315330082	12.928	-2.199645926849431	0.028800001644205958	0.46512000000000003	49.890765845530225	-2.22942315330082	12.928	-0.9336729378350248	-0.006863884111413344	-0.3580610733512076	-0.6656958989165692	-0.006891247286924783	0.746191316537851	2.8847	0.38647	0.0	0.0	0.0
2021-10-01T23:30:30.000000	-2.2278	-0.24415	0.25831	48.381	3.7571	12.817	-2.240928798004191	0.030662432641453907	0.25831	48.47679706097968	-2.19934265602066	12.817	-2.240928798004191	0.030662432641453907	0.45431	48.47679706097968	-2.19934265602066	12.817	-0.9336729378350248	-0.006863884111413344	-0.3580610733512076	-0.6656958989165692	-0.006891247286924783	0.746191316537851	2.8847	0.38647	0.0	0.0	0.0
2021-10-01T23:30:30.000000	-2.269	-0.24733	0.2473	46.966	3.6159	12.705	-2.2822079932538752	0.03255463758237548	0.2473	47.05515812448837	-2.166098494850978	12.705	-2.2822079932538752	0.03255463758237548	0.4433	47.05515812448837	-2.166098494850978	12.705	-0.9336729378350248	-0.006863884111413344	-0.3580610733512076	-0.6656958989165692	-0.006891247286924783	0.746191316537851	2.8847	0.38647	0.0	0.0	0.0
2021-10-01T23:30:30.000000	-2.3101	-0.25049	0.23606	45.535	3.4763	12.59	-2.3233854914212633	0.03445443880216109	0.23606	45.61783579964186	-2.1293059073117857	12.59	-2.3233854914212633	0.03445443880216109	0.43206	45.61783579964186	-2.1293059073117857	12.59	-0.9336729378350248	-0.006863884111413344	-0.3580610733512076	-0.6656958989165692	-0.006891247286924783	0.746191316537851	2.8847	0.38647	0.0	0.0	0.0
2021-10-01T23:30:30.000000	-2.3511	-0.2536	0.22459	44.081	3.3375	12.468	-2.364457616601282	0.03639161024448451	0.22459	44.15778480878098	-2.0889011540501032	12.468	-2.364457616601282	0.03639161024448451	0.42059	44.15778480878098	-2.0889011540501032	12.468	-0.9336729378350248	-0.006863884111413344	-0.3580610733512076	-0.6656958989165692	-0.006891247286924783	0.746191316537851	2.8847	0.38647	0.0	0.0	0.0
2021-10-01T23:30:30.000000	-2.3921	-0.25669	0.21287	42.593	3.1988	12.336	-2.4055272911779157	0.03834863098259017	0.21287	42.66400226810698	-2.0442311285573034	12.336	-2.4055272911779157	0.03834863098259017	0.40887	42.66400226810698	-2.0442311285573034	12.336	-0.9336729378350248	-0.006863884111413344	-0.3580610733512076	-0.6656958989165692	-0.006891247286924783	0.746191316537851	2.8847	0.38647	0.0	0.0	0.0
2021-10-01T23:30:30.000000	-2.4329	-0.25975	0.20088	41.06	3.0596	12.19	-2.4463947968916506	0.040310919630532904	0.20088	41.125497546838055	-1.9945434778458506	12.19	-2.4463947968916506	0.040310919630532904	0.39688	41.125497546838055	-1.9945434778458506	12.19	-0.9336729378350248	-0.006863884111413344	-0.3580610733512076	-0.6656958989165692	-0.006891247286924783	0.746191316537851	2.8847	0.38647	0.0	0.0	0.0
2021-10-01T23:30:30.000000	-2.4737	-0.26278	0.18861	39.471	2.9191	12.028	-2.48725862670031	0.04230298222214918	0.18861	39.531255508158544	-1.9392843418860326	12.028	-2.48725862670031	0.04230298222214918	0.38461	39.531255508158544	-1.9392843418860326	12.028	-0.9336729378350248	-0.006863884111413344	-0.3580610733512076	-0.6656958989165692	-0.006891247286924783	0.746191316537851	2.8847	0.38647	0.0	0.0	0.0
2021-10-01T23:30:30.000000	-2.5145	-0.26578	0.17603	37.808	2.7762	11.849	-2.528118780603894	0.0443248187574391	0.17603	37.86327700267824	-1.8773398889005954	11.849	-2.528118780603894	0.0443248187574391	0.37202999999999997	37.86327700267824	-1.8773398889005954	11.849	-0.9336729378350248	-0.006863884111413344	-0.3580610733512076	-0.6656958989165692	-0.006891247286924783	0.746191316537851	2.8847	0.38647	0.0	0.0	0.0
2021-10-01T23:30:30.000000	-2.5551	-0.26875	0.16311	36.051	2.6296	11.651	-2.5687767656445786	0.04635192320256598	0.16311	36.101553445394806	-1.8075497197317434	11.651	-2.5687767656445786	0.04635192320256598	0.35911000000000004	36.101553445394806	-1.8075497197317434	11.651	-0.9336729378350248	-0.006863884111413344	-0.3580610733512076	-0.6656958989165692	-0.006891247286924783	0.746191316537851	2.8847	0.38647	0.0	0.0	0.0
2021-10-01T23:30:30.000000	-2.5955	-0.2717	0.1498	34.171	2.4774	11.435	-2.609233807124056	0.04837437090963875	0.1498	34.21707055010238	-1.7282461425725089	11.435	-2.609233807124056	0.04837437090963875	0.3458	34.21707055010238	-1.7282461425725089	11.435	-0.9336729378350248	-0.006863884111413344	-0.3580610733512076	-0.6656958989165692	-0.006891247286924783	0.746191316537851	2.8847	0.38647	0.0	0.0	0.0
2021-10-01T23:30:30.000000	-2.6359	-0.27461	0.13603	32.129	2.3169	11.203	-2.649685947396766	0.050436517208276355	0.13603	32.17079135856852	-1.6373301357553944	11.203	-2.649685947396766	0.050436517208276355	0.33203000000000005	32.17079135856852	-1.6373301357553944	11.203	-0.9336729378350248	-0.006863884111413344	-0.3580610733512076	-0.6656958989165692	-0.006891247286924783	0.746191316537851	2.8847	0.38647	0.0	0.0	0.0
2021-10-01T23:30:30.000000	-2.676	-0.2775	0.12169	29.865	2.1442	10.954	-2.689837897629357	0.05248175375194147	0.12169	29.902690115786328	-1.5313205018070146	10.954	-2.689837897629357	0.05248175375194147	0.31769000000000003	29.902690115786328	-1.5313205018070146	10.954	-0.9336729378350248	-0.006863884111413344	-0.3580610733512076	-0.6656958989165692	-0.006891247286924783	0.746191316537851	2.8847	0.38647	0.0	0.0	0.0
2021-10-01T23:30:30.000000	-2.7159	-0.28036	0.10661	27.29	1.9528	10.693	-2.7297876789990485	0.05453225820544372	0.10661	27.323641009424556	-1.4057630767993978	10.693	-2.7297876789990485	0.05453225820544372	0.30261	27.323641009424556	-1.4057630767993978	10.693	-0.9336729378350248	-0.006863884111413344	-0.3580610733512076	-0.6656958989165692	-0.006891247286924783	0.746191316537851	2.8847	0.38647	0.0	0.0	0.0
2021-10-01T23:30:30.000000	-2.7553	-0.28317	0.090464	24.259	1.7324	10.423	-2.769235101465722	0.05657112081381066	0.090464	24.288474584318436	-1.253113373529005	10.423	-2.769235101465722	0.05657112081381066	0.286464	24.288474584318436	-1.253113373529005	10.423	-0.9336729378350248	-0.006863884111413344	-0.3580610733512076	-0.6656958989165692	-0.006891247286924783	0.746191316537851	2.8847	0.38647	0.0	0.0	0.0
2021-10-01T23:30:30.000000	-2.7812	-0.28503	0.078853	21.864	1.5606	10.24	-2.795167845618572	0.05789866768787655	0.078853	21.89047073131398	-1.1301590691075127	10.24	-2.795167845618572	0.05789866768787655	0.274853	21.89047073131398	-1.1301590691075127	10.24	-0.9336729378350248	-0.006863884111413344	-0.3580610733512076	-0.6656958989165692	-0.006891247286924783	0.746191316537851	2.8847	0.38647	0.0	0.0	0.0
2021-10-01T23:30:30.000000	-2.8067	-0.28684	0.066229	19.024	1.3582	10.057	-2.820697477347315	0.05922682573372551	0.066229	19.047070623974786	-0.9830482619468406	10.057	-2.820697477347315	0.05922682573372551	0.262229	19.047070623974786	-0.9830482619468406	10.057	-0.9336729378350248	-0.006863884111413344	-0.3580610733512076	-0.6656958989165692	-0.006891247286924783	0.746191316537851	2.8847	0.38647	0.0	0.0	0.0
2021-10-01T23:30:30.000000	-2.8232	-0.28802	0.056996	16.777	1.1985	9.9365	-2.837217731967406	0.060077465074076575	0.056996	16.797434174806984	-0.8662195986160222	9.9365	-2.837217731967406	0.060077465074076575	0.252996	16.797434174806984	-0.8662195986160222	9.9365	-0.9336729378350248	-0.006863884111413344	-0.3580610733512076	-0.6656958989165692	-0.006891247286924783	0.746191316537851	2.8847	0.38647	0.0	0.0	0.0
2021-10-01T23:30:30.000000	-2.8392	-0.28917	0.046798	14.121	1.0097	9.8192	-2.8532380782878626	0.06089661327351015	0.046798	14.138313998966483	-0.7281568214529159	9.8192	-2.8532380782878626	0.06089661327351015	0.242798	14.138313998966483	-0.7281568214529159	9.8192	-0.9336729378350248	-0.006863884111413344	-0.3580610733512076	-0.6656958989165692	-0.006891247286924783	0.746191316537851	2.8847	0.38647	0.0	0.0	0.0
2021-10-01T23:30:30.000000	-2.8493	-0.28989	0.039234	12.035	0.86116	9.7444	-2.8633501943797715	0.06141959333408786	0.039234	12.049831817534837	-0.6199796083139149	9.7444	-2.8633501943797715	0.06141959333408786	0.235234	12.049831817534837	-0.6199796083139149	9.7444	-0.9336729378350248	-0.006863884111413344	-0.3580610733512076	-0.6656958989165692	-0.006891247286924783	0.746191316537851	2.8847	0.38647	0.0	0.0	0.0
2021-10-01T23:30:30.000000	-2.8587	-0.29056	0.0308	9.5976	0.68734	9.6745	-2.872761458610838	0.06190642551569381	0.0308	9.609499946530004	-0.4938348035931045	9.6745	-2.872761458610838	0.06190642551569381	0.2268	9.609499946530004	-0.4938348035931045	9.6745	-0.9336729378350248	-0.006863884111413344	-0.3580610733512076	-0.6656958989165692	-0.006891247286924783	0.746191316537851	2.8847	0.38647	0.0	0.0	0.0
2021-10-01T23:30:30.000000	-2.8669	-0.29115	0.021157	6.6859	0.47923	9.6137	-2.880971962681427	0.062325618677410266	0.021157	6.694240466544979	-0.3436055572479151	9.6137	-2.880971962681427	0.062325618677410266	0.21715700000000002	6.694240466544979	-0.3436055572479151	9.6137	-0.9336729378350248	-0.006863884111413344	-0.3580610733512076	-0.6656958989165692	-0.006891247286924783	0.746191316537851	2.8847	0.38647	0.0	0.0	0.0
2021-10-01T23:30:30.000000	-2.8711	-0.29145	0.013868	4.4153	0.31663	9.5821	-2.8851770738464806	0.06254250595124122	0.013868	4.420826510863348	-0.2267633298128336	9.5821	-2.8851770738464806	0.06254250595124122	0.209868	4.420826510863348	-0.2267633298128336	9.5821	-0.9336729378350248	-0.006863884111413344	-0.3580610733512076	-0.6656958989165692	-0.006891247286924783	0.746191316537851	2.8847	0.38647	0.0	0.0	0.0
2021-10-01T23:30:30.000000	-2.8737	-0.29164	0.0058745	1.8791	0.13479	9.5624	-2.8877807630303334	0.06267251608118313	0.0058745	1.8814564267367588	-0.09647211198552422	9.5624	-2.8877807630303334	0.06267251608118313	0.2018745	1.8814564267367588	-0.09647211198552422	9.5624	-0.9336729378350248	-0.006863884111413344	-0.3580610733512076	-0.6656958989165692	-0.006891247286924783	0.746191316537851	2.8847	0.38647	0.0	0.0	0.0
2021-10-01T23:30:30.000000	-2.8742	-0.29167	-0.0025225	-0.80754	-0.057931	9.5589	-2.888280671329968	0.06270400722210084	-0.0025225	-0.8085533110356976	0.04145353512319979	9.5589	-2.888280671329968	0.06270400722210084	0.1934775	-0.8085533110356976	0.04145353512319979	9.5589	-0.9336729378350248	-0.006863884111413344	-0.3580610733512076	-0.6656958989165692	-0.006891247286924783	0.746191316537851	2.8847	0.38647	0.0	0.0	0.0
2021-10-01T23:30:30.000000	-2.8687	-0.29128	-0.018319	-5.808	-0.41639	9.5999	-2.8827743282238347	0.06241715255935337	-0.018319	-5.815255832346384	0.2984028090708184	9.5999	-2.8827743282238347	0.06241715255935337	0.177681	-5.815255832346384	0.2984028090708184	9.5999	-0.9336729378350248	-0.006863884111413344	-0.3580610733512076	-0.6656958989165692	-0.006891247286924783	0.746191316537851	2.8847	0.38647	0.0	0.0	0.0
2021-10-01T23:30:30.000000	-2.8581	-0.29052	-0.031386	-9.7705	-0.69969	9.6789	-2.872161078530599	0.061872606005749065	-0.031386	-9.782610356158003	0.5027633296991426	9.6789	-2.872161078530599	0.061872606005749065	0.164614	-9.782610356158003	0.5027633296991426	9.6789	-0.9336729378350248	-0.006863884111413344	-0.3580610733512076	-0.6656958989165692	-0.006891247286924783	0.746191316537851	2.8847	0.38647	0.0	0.0	0.0
2021-10-01T23:30:30.000000	-2.8454	-0.28961	-0.042341	-12.904	-0.92304	9.7738	-2.8594452732548383	0.06121961581522939	-0.042341	-12.91986588614786	0.6650446041828412	9.7738	-2.8594452732548383	0.06121961581522939	0.15365900000000002	-12.91986588614786	0.6650446041828412	9.7738	-0.9336729378350248	-0.006863884111413344	-0.3580610733512076	-0.6656958989165692	-0.006891247286924783	0.746191316537851	2.8847	0.38647	0.0	0.0	0.0
2021-10-01T23:30:30.000000	-2.8315	-0.28862	-0.051921	-15.479	-1.1062	9.8759	-2.8455287078185996	0.06049898660482017	-0.051921	-15.49790534391557	0.7987799390527943	9.8759	-2.8455287078185996	0.06049898660482017	0.144079	-15.49790534391557	0.7987799390527943	9.8759	-0.9336729378350248	-0.006863884111413344	-0.3580610733512076	-0.6656958989165692	-0.006891247286924783	0.746191316537851	2.8847	0.38647	0.0	0.0	0.0
2021-10-01T23:30:30.000000	-2.8022	-0.28652	-0.068561	-19.568	-1.397	10.089	-2.816192176142143	0.05899302870492218	-0.068561	-19.591725639819554	1.0111970401643147	10.089	-2.816192176142143	0.05899302870492218	0.12743900000000002	-19.591725639819554	1.0111970401643147	10.089	-0.9336729378350248	-0.006863884111413344	-0.3580610733512076	-0.6656958989165692	-0.006891247286924783	0.746191316537851	2.8847	0.38647	0.0	0.0	0.0
2021-10-01T23:30:30.000000	-2.7719	-0.28436	-0.08316	-22.775	-1.6258	10.307	-2.785855827866417	0.057424088523188865	-0.08316	-22.80259512123167	1.1770753489822297	10.307	-2.785855827866417	0.057424088523188865	0.11284000000000001	-22.80259512123167	1.1770753489822297	10.307	-0.9336729378350248	-0.006863884111413344	-0.3580610733512076	-0.6656958989165692	-0.006891247286924783	0.746191316537851	2.8847	0.38647	0.0	0.0	0.0
2021-10-01T23:30:30.000000	-2.741	-0.28215	-0.096508	-25.431	-1.8172	10.523	-2.754917874208761	0.05583125347940199	-0.096508	-25.46203387551204	1.3125577176936285	10.523	-2.754917874208761	0.05583125347940199	0.09949200000000001	-25.46203387551204	1.3125577176936285	10.523	-0.9336729378350248	-0.006863884111413344	-0.3580610733512076	-0.6656958989165692	-0.006891247286924783	0.746191316537851	2.8847	0.38647	0.0	0.0	0.0
2021-10-01T23:30:30.000000	-2.7097	-0.27991	-0.10901	-27.715	-1.9841	10.734	-2.723579258730382	0.05421918031161571	-0.10901	-27.74927373909535	1.426774250802545	10.734	-2.723579258730382	0.05421918031161571	0.08699000000000001	-27.74927373909535	1.426774250802545	10.734	-0.9336729378350248	-0.006863884111413344	-0.3580610733512076	-0.6656958989165692	-0.006891247286924783	0.746191316537851	2.8847	0.38647	0.0	0.0	0.0
2021-10-01T23:30:30.000000	-2.6782	-0.27766	-0.12089	-29.733	-2.1343	10.94	-2.692040924992487	0.05259252575788398	-0.12089	-29.770471714947774	1.5249719208872001	10.94	-2.692040924992487	0.05259252575788398	0.07511000000000001	-29.770471714947774	1.5249719208872001	10.94	-0.9336729378350248	-0.006863884111413344	-0.3580610733512076	-0.6656958989165692	-0.006891247286924783	0.746191316537851	2.8847	0.38647	0.0	0.0	0.0
2021-10-01T23:30:30.000000	-2.6465	-0.27538	-0.1323	-31.554	-2.2726	11.138	-2.660300422391693	0.05097113911398943	-0.1323	-31.594696018330573	1.6108414786334153	11.138	-2.660300422391693	0.05097113911398943	0.0637	-31.594696018330573	1.6108414786334153	11.138	-0.9336729378350248	-0.006863884111413344	-0.3580610733512076	-0.6656958989165692	-0.006891247286924783	0.746191316537851	2.8847	0.38647	0.0	0.0	0.0
2021-10-01T23:30:30.000000	-2.6147	-0.27308	-0.14333	-33.225	-2.4025	11.327	-2.628458222708604	0.049357348748958974	-0.14333	-33.269021349924465	1.686668215230854	11.327	-2.628458222708604	0.049357348748958974	0.052669999999999995	-33.269021349924465	1.686668215230854	11.327	-0.9336729378350248	-0.006863884111413344	-0.3580610733512076	-0.6656958989165692	-0.006891247286924783	0.746191316537851	2.8847	0.38647	0.0	0.0	0.0
2021-10-01T23:30:30.000000	-2.5828	-0.27077	-0.15405	-34.78	-2.5262	11.505	-2.5965155512449107	0.04774123001490149	-0.15405	-34.82746107893167	1.7544347338956587	11.505	-2.5965155512449107	0.04774123001490149	0.041950000000000015	-34.82746107893167	1.7544347338956587	11.505	-0.9336729378350248	-0.006863884111413344	-0.3580610733512076	-0.6656958989165692	-0.006891247286924783	0.746191316537851	2.8847	0.38647	0.0	0.0	0.0
2021-10-01T23:30:30.000000	-2.5508	-0.26844	-0.1645	-36.242	-2.6453	11.673	-2.564471182698923	0.04613270755970805	-0.1645	-36.29303794377261	1.8153712848564365	11.673	-2.564471182698923	0.04613270755970805	0.0315	-36.29303794377261	1.8153712848564365	11.673	-0.9336729378350248	-0.006863884111413344	-0.3580610733512076	-0.6656958989165692	-0.006891247286924783	0.746191316537851	2.8847	0.38647	0.0	0.0	0.0
2021-10-01T23:30:30.000000	-2.5187	-0.26609	-0.1747	-37.63	-2.7611	11.829	-2.5323251170706382	0.044531781383378766	-0.1747	-37.68476806466048	1.8705157371018029	11.829	-2.5323251170706382	0.044531781383378766	0.021300000000000013	-37.68476806466048	1.8705157371018029	11.829	-0.9336729378350248	-0.006863884111413344	-0.3580610733512076	-0.6656958989165692	-0.006891247286924783	0.746191316537851	2.8847	0.38647	0.0	0.0	0.0
2021-10-01T23:30:30.000000	-2.4865	-0.26372	-0.18469	-38.958	-2.8746	11.973	-2.5000773543600587	0.042938451485913576	-0.18469	-39.016668478812115	1.9205910482111914	11.973	-2.5000773543600587	0.042938451485913576	0.011310000000000014	-39.016668478812115	1.9205910482111914	11.973	-0.9336729378350248	-0.006863884111413344	-0.3580610733512076	-0.6656958989165692	-0.006891247286924783	0.746191316537851	2.8847	0.38647	0.0	0.0	0.0
2021-10-01T23:30:30.000000	-2.4543	-0.26134	-0.19449	-40.236	-2.9863	12.107	-2.4678283663477876	0.04135504623633962	-0.19449	-40.298725099203295	1.9663262874818694	12.107	-2.4678283663477876	0.04135504623633962	0.0015100000000000113	-40.298725099203295	1.9663262874818694	12.107	-0.9336729378350248	-0.006863884111413344	-0.3580610733512076	-0.6656958989165692	-0.006891247286924783	0.746191316537851	2.8847	0.38647	0.0	0.0	0.0
2021-10-01T23:30:30.000000	-2.4221	-0.25894	-0.2041	-41.474	-3.0968	12.23	-2.435576927732132	0.039791490282548025	-0.2041	-41.540936091826715	2.008351277732191	12.23	-2.435576927732132	0.039791490282548025	-0.008099999999999996	-41.540936091826715	2.008351277732191	12.23	-0.9336729378350248	-0.006863884111413344	-0.3580610733512076	-0.6656958989165692	-0.006891247286924783	0.746191316537851	2.8847	0.38647	0.0	0.0	0.0
2021-10-01T23:30:30.000000	-2.3897	-0.25652	-0.21354	-42.678	-3.2067	12.343	-2.40312454555527	0.03822327759070232	-0.21354	-42.74932976351859	2.0468057211037776	12.343	-2.40312454555527	0.03822327759070232	-0.01754	-42.74932976351859	2.0468057211037776	12.343	-0.9336729378350248	-0.006863884111413344	-0.3580610733512076	-0.6656958989165692	-0.006891247286924783	0.746191316537851	2.8847	0.38647	0.0	0.0	0.0
2021-10-01T23:30:30.000000	-2.3574	-0.25408	-0.22281	-43.855	-3.3162	12.449	-2.3707689592539363	0.03668716721155724	-0.22281	-43.9308778738366	2.0823488358230855	12.449	-2.3707689592539363	0.03668716721155724	-0.02681	-43.9308778738366	2.0823488358230855	12.449	-0.9336729378350248	-0.006863884111413344	-0.3580610733512076	-0.6656958989165692	-0.006891247286924783	0.746191316537851	2.8847	0.38647	0.0	0.0	0.0
2021-10-01T23:30:30.000000	-2.325	-0.25162	-0.23192	-45.01	-3.4258	12.547	-2.3383116758703064	0.03515865311127625	-0.23192	-45.09060401181091	2.115097040341466	12.547	-2.3383116758703064	0.03515865311127625	-0.03591999999999998	-45.09060401181091	2.115097040341466	12.547	-0.9336729378350248	-0.006863884111413344	-0.3580610733512076	-0.6656958989165692	-0.006891247286924783	0.746191316537851	2.8847	0.38647	0.0	0.0	0.0
2021-10-01T23:30:30.000000	-2.2925	-0.24914	-0.24089	-46.148	-3.5357	12.64	-2.305752695404381	0.03363773528985936	-0.24089	-46.23349500742098	2.1454644925470108	12.64	-2.305752695404381	0.03363773528985936	-0.044889999999999985	-46.23349500742098	2.1454644925470108	12.64	-0.9336729378350248	-0.006863884111413344	-0.3580610733512076	-0.6656958989165692	-0.006891247286924783	0.746191316537851	2.8847	0.38647	0.0	0.0	0.0
2021-10-01T23:30:30.000000	-2.2601	-0.24665	-0.24971	-47.274	-3.6464	12.73	-2.273291736115676	0.032138995133251885	-0.24971	-47.364574449696946	2.1735676108910686	12.73	-2.273291736115676	0.032138995133251885	-0.05370999999999998	-47.364574449696946	2.1735676108910686	12.73	-0.9336729378350248	-0.006863884111413344	-0.3580610733512076	-0.6656958989165692	-0.006891247286924783	0.746191316537851	2.8847	0.38647	0.0	0.0	0.0
2021-10-01T23:30:30.000000	-2.2275	-0.24413	-0.25839	-48.391	-3.7581	12.818	-2.2406286079640716	0.030645522886481535	-0.25839	-48.486844239040046	2.1995754929233655	12.818	-2.2406286079640716	0.030645522886481535	-0.06239	-48.486844239040046	2.1995754929233655	12.818	-0.9336729378350248	-0.006863884111413344	-0.3580610733512076	-0.6656958989165692	-0.006891247286924783	0.746191316537851	2.8847	0.38647	0.0	0.0	0.0
2021-10-01T23:30:30.000000	-2.195	-0.24159	-0.26694	-49.503	-3.8712	12.905	-2.2080622756879955	0.029184152952411807	-0.26694	-49.6043232466744	2.223581273404985	12.905	-2.2080622756879955	0.029184152952411807	-0.07094	-49.6043232466744	2.223581273404985	12.905	-0.9336729378350248	-0.006863884111413344	-0.3580610733512076	-0.6656958989165692	-0.006891247286924783	0.746191316537851	2.8847	0.38647	0.0	0.0	0.0
2021-10-01T23:30:30.000000	-2.1624	-0.23904	-0.27537	-50.615	-3.986	12.994	-2.1753954716313157	0.027720454649314996	-0.27537	-50.72201055559637	2.2458998637451026	12.994	-2.1753954716313157	0.027720454649314996	-0.07937	-50.72201055559637	2.2458998637451026	12.994	-0.9336729378350248	-0.006863884111413344	-0.3580610733512076	-0.6656958989165692	-0.006891247286924783	0.746191316537851	2.8847	0.38647	0.0	0.0	0.0
2021-10-01T23:30:30.000000	-2.1298	-0.23646	-0.28368	-51.731	-4.103	13.085	-2.1427249916695605	0.026286530289891752	-0.28368	-51.843937290047016	2.2665251522258902	13.085	-2.1427249916695605	0.026286530289891752	-0.08767999999999998	-51.843937290047016	2.2665251522258902	13.085	-0.9336729378350248	-0.006863884111413344	-0.3580610733512076	-0.6656958989165692	-0.006891247286924783	0.746191316537851	2.8847	0.38647	0.0	0.0	0.0
2021-10-01T23:30:30.000000	-2.0972	-0.23386	-0.29188	-52.854	-4.2224	13.181	-2.1100520611044216	0.02487245522625084	-0.29188	-52.973105350427524	2.2856262363970687	13.181	-2.1100520611044216	0.02487245522625084	-0.09587999999999997	-52.973105350427524	2.2856262363970687	13.181	-0.9336729378350248	-0.006863884111413344	-0.3580610733512076	-0.6656958989165692	-0.006891247286924783	0.746191316537851	2.8847	0.38647	0.0	0.0	0.0
2021-10-01T23:30:30.000000	-2.0645	-0.23124	-0.29997	-53.987	-4.3446	13.281	-2.077277433456987	0.023465976441474024	-0.29997	-54.11254114317293	2.303173720850542	13.281	-2.077277433456987	0.023465976441474024	-0.10397	-54.11254114317293	2.303173720850542	13.281	-0.9336729378350248	-0.006863884111413344	-0.3580610733512076	-0.6656958989165692	-0.006891247286924783	0.746191316537851	2.8847	0.38647	0.0	0.0	0.0
2021-10-01T23:30:30.000000	-2.0318	-0.2286	-0.30796	-55.134	-4.4701	13.389	-2.044500355206169	0.022079346952479678	-0.30796	-55.2662757925243	2.319161493868478	13.389	-2.044500355206169	0.022079346952479678	-0.11196	-55.2662757925243	2.319161493868478	13.389	-0.9336729378350248	-0.006863884111413344	-0.3580610733512076	-0.6656958989165692	-0.006891247286924783	0.746191316537851	2.8847	0.38647	0.0	0.0	0.0
2021-10-01T23:30:30.000000	-1.9991	-0.22594	-0.31585	-56.298	-4.5991	13.506	-2.0117208263519673	0.020712566759267692	-0.31585	-56.437311198882824	2.3337586530006025	13.506	-2.0117208263519673	0.020712566759267692	-0.11985000000000001	-56.437311198882824	2.3337586530006025	13.506	-0.9336729378350248	-0.006863884111413344	-0.3580610733512076	-0.6656958989165692	-0.006891247286924783	0.746191316537851	2.8847	0.38647	0.0	0.0	0.0
2021-10-01T23:30:30.000000	-1.9664	-0.22326	-0.32365	-57.481	-4.7321	13.634	-1.9789388468943818	0.01936563586183801	-0.32365	-57.627693556911325	2.3467140261907193	13.634	-1.9789388468943818	0.01936563586183801	-0.12764999999999999	-57.627693556911325	2.3467140261907193	13.634	-0.9336729378350248	-0.006863884111413344	-0.3580610733512076	-0.6656958989165692	-0.006891247286924783	0.746191316537851	2.8847	0.38647	0.0	0.0	0.0
2021-10-01T23:30:30.000000	-1.9336	-0.22055	-0.33138	-58.686	-4.8695	13.776	-1.9460539450528092	0.01803622589116366	-0.33138	-58.84044927304485	2.357998218030728	13.776	-1.9460539450528092	0.01803622589116366	-0.13538	-58.84044927304485	2.357998218030728	13.776	-0.9336729378350248	-0.006863884111413344	-0.3580610733512076	-0.6656958989165692	-0.006891247286924783	0.746191316537851	2.8847	0.38647	0.0	0.0	0.0
2021-10-01T23:30:30.000000	-1.9009	-0.21782	-0.33903	-59.917	-5.0117	13.937	-1.9132658390867647	0.01673891823318993	-0.33903	-60.07959721850752	2.3677043632817147	13.937	-1.9132658390867647	0.01673891823318993	-0.14303	-60.07959721850752	2.3677043632817147	13.937	-0.9336729378350248	-0.006863884111413344	-0.3580610733512076	-0.6656958989165692	-0.006891247286924783	0.746191316537851	2.8847	0.38647	0.0	0.0	0.0
2021-10-01T23:30:30.000000	-1.8681	-0.21507	-0.34663	-61.177	-5.1592	14.122	-1.8803760360384247	0.015449206854080327	-0.34663	-61.3481760527513	2.375703820056663	14.122	-1.8803760360384247	0.015449206854080327	-0.15063	-61.3481760527513	2.375703820056663	14.122	-0.9336729378350248	-0.006863884111413344	-0.3580610733512076	-0.6656958989165692	-0.006891247286924783	0.746191316537851	2.8847	0.38647	0.0	0.0	0.0
2021-10-01T23:30:30.000000	-1.8353	-0.21229	-0.35417	-62.47	-5.3127	14.337	-1.8474825570850093	0.014189269418644262	-0.35417	-62.65024140605108	2.381791983679923	14.337	-1.8474825570850093	0.014189269418644262	-0.15816999999999998	-62.65024140605108	2.381791983679923	14.337	-0.9336729378350248	-0.006863884111413344	-0.3580610733512076	-0.6656958989165692	-0.006891247286924783	0.746191316537851	2.8847	0.38647	0.0	0.0	0.0
2021-10-01T23:30:30.000000	-1.8026	-0.20949	-0.36168	-63.801	-5.4729	14.59	-1.814685874007122	0.012961434295908875	-0.36168	-63.9908413734709	2.3858867796450243	14.59	-1.814685874007122	0.012961434295908875	-0.16568	-63.9908413734709	2.3858867796450243	14.59	-0.9336729378350248	-0.006863884111413344	-0.3580610733512076	-0.6656958989165692	-0.006891247286924783	0.746191316537851	2.8847	0.38647	0.0	0.0	0.0
2021-10-01T23:30:30.000000	-1.7698	-0.20667	-0.36917	-65.179	-5.6409	14.892	-1.7817874938469394	0.011741195452037584	-0.36917	-65.3790429212989	2.3879992682065767	14.892	-1.7817874938469394	0.011741195452037584	-0.17317	-65.3790429212989	2.3879992682065767	14.892	-0.9336729378350248	-0.006863884111413344	-0.3580610733512076	-0.6656958989165692	-0.006891247286924783	0.746191316537851	2.8847	0.38647	0.0	0.0	0.0
2021-10-01T23:30:30.000000	-1.737	-0.20382	-0.37667	-66.612	-5.8179	15.252	-1.7488854377816812	0.010550730551839832	-0.37667	-66.82293280405106	2.387918732971099	15.252	-1.7488854377816812	0.010550730551839832	-0.18067	-66.82293280405106	2.387918732971099	15.252	-0.9336729378350248	-0.006863884111413344	-0.3580610733512076	-0.6656958989165692	-0.006891247286924783	0.746191316537851	2.8847	0.38647	0.0	0.0	0.0
2021-10-01T23:30:30.000000	-1.7042	-0.20094	-0.38419	-68.113	-6.0056	15.683	-1.7159797058113473	0.009390039595315619	-0.38419	-68.33562136527355	2.385550875996464	15.683	-1.7159797058113473	0.009390039595315619	-0.18818999999999997	-68.33562136527355	2.385550875996464	15.683	-0.9336729378350248	-0.006863884111413344	-0.3580610733512076	-0.6656958989165692	-0.006891247286924783	0.746191316537851	2.8847	0.38647	0.0	0.0	0.0
2021-10-01T23:30:30.000000	-1.6715	-0.19804	-0.39177	-69.698	-6.206	16.196	-1.683170769716542	0.008261450951492028	-0.39177	-69.93323310193061	2.3808712504113503	16.196	-1.683170769716542	0.008261450951492028	-0.19577	-69.93323310193061	2.3808712504113503	16.196	-0.9336729378350248	-0.006863884111413344	-0.3580610733512076	-0.6656958989165692	-0.006891247286924783	0.746191316537851	2.8847	0.38647	0.0	0.0	0.0
2021-10-01T23:30:30.000000	-1.6387	-0.19511	-0.39942	-71.387	-6.4216	16.804	-1.6502589112377488	0.007150383234423768	-0.39942	-71.63592363522757	2.3738492976266157	16.804	-1.6502589112377488	0.007150383234423768	-0.20342	-71.63592363522757	2.3738492976266157	16.804	-0.9336729378350248	-0.006863884111413344	-0.3580610733512076	-0.6656958989165692	-0.006891247286924783	0.746191316537851	2.8847	0.38647	0.0	0.0	0.0
2021-10-01T23:30:30.000000	-1.606	-0.19215	-0.40718	-73.205	-6.6555	17.516	-1.6174426233327928	0.006081342477947338	-0.40718	-73.46888442841686	2.364471631025551	17.516	-1.6174426233327928	0.006081342477947338	-0.21117999999999998	-73.46888442841686	2.364471631025551	17.516	-0.9336729378350248	-0.006863884111413344	-0.3580610733512076	-0.6656958989165692	-0.006891247286924783	0.746191316537851	2.8847	0.38647	0.0	0.0	0.0
2021-10-01T23:30:30.000000	-1.5733	-0.18917	-0.41508	-75.182	-6.9114	18.343	-1.5846238848244523	0.005032151017253211	-0.41508	-75.46234278679803	2.3527420359638933	18.343	-1.5846238848244523	0.005032151017253211	-0.21908	-75.46234278679803	2.3527420359638933	18.343	-0.9336729378350248	-0.006863884111413344	-0.3580610733512076	-0.6656958989165692	-0.006891247286924783	0.746191316537851	2.8847	0.38647	0.0	0.0	0.0
2021-10-01T23:30:30.000000	-1.5407	-0.18615	-0.42312	-77.353	-7.1937	19.288	-1.5518994915882567	0.004034911165042093	-0.42312	-77.65157411073459	2.338582223290909	19.288	-1.5518994915882567	0.004034911165042093	-0.22712	-77.65157411073459	2.338582223290909	19.288	-0.9336729378350248	-0.006863884111413344	-0.3580610733512076	-0.6656958989165692	-0.006891247286924783	0.746191316537851	2.8847	0.38647	0.0	0.0	0.0
2021-10-01T23:30:30.000000	-1.5081	-0.1831	-0.43134	-79.758	-7.5072	20.351	-1.5191714224469859	0.0030674452565045696	-0.43134	-80.07686513660339	2.3221295687861296	20.351	-1.5191714224469859	0.0030674452565045696	-0.23534	-80.07686513660339	2.3221295687861296	20.351	-0.9336729378350248	-0.006863884111413344	-0.3580610733512076	-0.6656958989165692	-0.006891247286924783	0.746191316537851	2.8847	0.38647	0.0	0.0	0.0
2021-10-01T23:30:30.000000	-1.4756	-0.18002	-0.43975	-82.44	-7.8573	21.526	-1.4865389238795512	0.002142006308558847	-0.43975	-82.78155351325012	2.3032935598631603	21.526	-1.4865389238795512	0.002142006308558847	-0.24374999999999997	-82.78155351325012	2.3032935598631603	21.526	-0.9336729378350248	-0.006863884111413344	-0.3580610733512076	-0.6656958989165692	-0.006891247286924783	0.746191316537851	2.8847	0.38647	0.0	0.0	0.0
2021-10-01T23:30:30.000000	-1.4431	-0.1769	-0.44832	-85.447	-8.2502	22.8	-1.4539015241053492	0.001256265952177843	-0.44832	-85.81403723760137	2.2818023629502253	22.8	-1.4539015241053492	0.001256265952177843	-0.25232	-85.81403723760137	2.2818023629502253	22.8	-0.9336729378350248	-0.006863884111413344	-0.3580610733512076	-0.6656958989165692	-0.006891247286924783	0.746191316537851	2.8847	0.38647	0.0	0.0	0.0
2021-10-01T23:30:30.000000	-1.4106	-0.17375	-0.45707	-88.829	-8.6919	24.152	-1.4212604484260718	0.0004002995394704334	-0.45707	-89.22467473012817	2.257827697771736	24.152	-1.4212604484260718	0.0004002995394704334	-0.26106999999999997	-89.22467473012817	2.257827697771736	24.152	-0.9336729378350248	-0.006863884111413344	-0.3580610733512076	-0.6656958989165692	-0.006891247286924783	0.746191316537851	2.8847	0.38647	0.0	0.0	0.0
2021-10-01T23:30:30.000000	-1.3782	-0.17055	-0.46594	-92.635	-9.1892	25.554	-1.3887124927172472	-0.00039379061686284356	-0.46594	-93.0629299706478	2.2306247820516365	25.554	-1.3887124927172472	-0.00039379061686284356	-0.26994	-93.0629299706478	2.2306247820516365	25.554	-0.9336729378350248	-0.006863884111413344	-0.3580610733512076	-0.6656958989165692	-0.006891247286924783	0.746191316537851	2.8847	0.38647	0.0	0.0	0.0
2021-10-01T23:30:30.000000	-1.3458	-0.16732	-0.47492	-96.917	-9.7487	26.972	-1.3561608611033469	-0.0011581068295225538	-0.47492	-97.38121982731099	2.2000149169792245	26.972	-1.3561608611033469	-0.0011581068295225538	-0.27892	-97.38121982731099	2.2000149169792245	26.972	-0.9336729378350248	-0.006863884111413344	-0.3580610733512076	-0.6656958989165692	-0.006891247286924783	0.746191316537851	2.8847	0.38647	0.0	0.0	0.0
2021-10-01T23:30:30.000000	-1.3135	-0.16404	-0.48394	-101.73	-10.377	28.366	-1.3237023494598994	-0.0018605467858081037	-0.48394	-102.23493856263589	2.1661869942513565	28.366	-1.3237023494598994	-0.0018605467858081037	-0.28794	-102.23493856263589	2.1661869942513565	28.366	-0.9336729378350248	-0.006863884111413344	-0.3580610733512076	-0.6656958989165692	-0.006891247286924783	0.746191316537851	2.8847	0.38647	0.0	0.0	0.0
2021-10-01T23:30:30.000000	-1.2919	-0.16183	-0.48995	-105.25	-10.839	29.261	-1.3019943183410456	-0.0023138512561978464	-0.48995	-105.78502355849547	2.1389744572009466	29.261	-1.3019943183410456	-0.0023138512561978464	-0.29395	-105.78502355849547	2.1389744572009466	29.261	-0.9336729378350248	-0.006863884111413344	-0.3580610733512076	-0.6656958989165692	-0.006891247286924783	0.746191316537851	2.8847	0.38647	0.0	0.0	0.0
2021-10-01T23:30:30.000000	-1.2775	-0.16035	-0.49394	-107.75	-11.166	29.834	-1.2875214807273485	-0.0026094378045302125	-0.49394	-108.3062528966145	2.1207638941154023	29.834	-1.2875214807273485	-0.0026094378045302125	-0.29794	-108.3062528966145	2.1207638941154023	29.834	-0.9336729378350248	-0.006863884111413344	-0.3580610733512076	-0.6656958989165692	-0.006891247286924783	0.746191316537851	2.8847	0.38647	0.0	0.0	0.0
2021-10-01T23:30:30.000000	-1.2679	-0.15935	-0.49659	-109.49	-11.393	30.203	-1.277871288582628	-0.0027932626395635596	-0.49659	-110.06095597808518	2.108676881363021	30.203	-1.277871288582628	-0.0027932626395635596	-0.30058999999999997	-110.06095597808518	2.108676881363021	30.203	-0.9336729378350248	-0.006863884111413344	-0.3580610733512076	-0.6656958989165692	-0.006891247286924783	0.746191316537851	2.8847	0.38647	0.0	0.0	1.0
2021-10-01T23:30:30.000000	-1.2269	-0.15504	-0.50777	-117.57	-12.454	31.628	-1.2366521271995916	-0.003539476334944641	-0.50777	-118.2100759836656	2.0457155071027486	31.628	-1.2366521271995916	-0.003539476334944641	-0.31177000000000005	-118.2100759836656	2.0457155071027486	31.628	-0.9336729378350248	-0.006863884111413344	-0.3580610733512076	-0.6656958989165692	-0.006891247286924783	0.746191316537851	2.8847	0.38647	0.0	0.0	0.37511
2021-10-01T23:30:30.000000	-1.1859	-0.15065	-0.51861	-126.82	-13.67	32.727	-1.19542316340302	-0.004206292847196258	-0.51861	-127.53937196873802	1.9722823884726122	32.727	-1.19542316340302	-0.004206292847196258	-0.32261	-127.53937196873802	1.9722823884726122	32.727	-0.9336729378350248	-0.006863884111413344	-0.3580610733512076	-0.6656958989165692	-0.006891247286924783	0.746191316537851	2.8847	0.38647	0.0	0.0	0.0
2021-10-01T23:30:30.000000	-1.1447	-0.14618	-0.52895	-137.37	-15.063	33.382	-1.1539859042350906	-0.004818218210154851	-0.52895	-138.18056001960986	1.882472222105731	33.382	-1.1539859042350906	-0.004818218210154851	-0.33295	-138.18056001960986	1.882472222105731	33.382	-0.9336729378350248	-0.006863884111413344	-0.3580610733512076	-0.6656958989165692	-0.006891247286924783	0.746191316537851	2.8847	0.38647	0.0	0.0	0.0
2021-10-01T23:30:30.000000	-1.1033	-0.1416	-0.53862	-149.37	-16.652	33.461	-1.1123366737907268	-0.005345478480146937	-0.53862	-150.28483792786332	1.775807702386217	33.461	-1.1123366737907268	-0.005345478480146937	-0.34262	-150.28483792786332	1.775807702386217	33.461	-0.9336729378350248	-0.006863884111413344	-0.3580610733512076	-0.6656958989165692	-0.006891247286924783	0.746191316537851	2.8847	0.38647	0.0	0.0	0.0
2021-10-01T23:30:30.000000	-1.0618	-0.13694	-0.54746	-163.0	-18.465	32.816	-1.0705783944539171	-0.0058055945839277645	-0.54746	-164.03428020027687	1.6465552456716068	32.816	-1.0705783944539171	-0.0058055945839277645	-0.35145999999999994	-164.03428020027687	1.6465552456716068	32.816	-0.9336729378350248	-0.006863884111413344	-0.3580610733512076	-0.6656958989165692	-0.006891247286924783	0.746191316537851	2.8847	0.38647	0.0	0.0	0.0
2021-10-01T23:30:30.000000	-1.0201	-0.13217	-0.55532	-178.48	-20.531	31.271	-1.0286081438406733	-0.006181045594742071	-0.55532	-179.6507824653629	1.4928900102976073	31.271	-1.0286081438406733	-0.006181045594742071	-0.35932000000000003	-179.6507824653629	1.4928900102976073	31.271	-0.9336729378350248	-0.006863884111413344	-0.3580610733512076	-0.6656958989165692	-0.006891247286924783	0.746191316537851	2.8847	0.38647	0.0	0.0	0.0
2021-10-01T23:30:30.000000	-0.97816	-0.12732	-0.56206	-196.06	-22.888	28.62	-0.9863898992645068	-0.0065065066630306395	-0.56206	-197.38711706683	1.3077308765733378	28.62	-0.9863898992645068	-0.0065065066630306395	-0.36606	-197.38711706683	1.3077308765733378	28.62	-0.9336729378350248	-0.006863884111413344	-0.3580610733512076	-0.6656958989165692	-0.006891247286924783	0.746191316537851	2.8847	0.38647	0.0	0.0	0.0
2021-10-01T23:30:30.000000	-0.93609	-0.12237	-0.56754	-216.07	-25.58	24.609	-0.9440303812488364	-0.006748650174401127	-0.56754	-217.57618871253126	1.0878443496078027	24.609	-0.9440303812488364	-0.006748650174401127	-0.37154000000000004	-217.57618871253126	1.0878443496078027	24.609	-0.9336729378350248	-0.006863884111413344	-0.3580610733512076	-0.6656958989165692	-0.006891247286924783	0.746191316537851	2.8847	0.38647	0.0	0.0	0.0
2021-10-01T23:30:30.000000	-0.89387	-0.11734	-0.57162	-238.88	-28.662	18.926	-0.9015121911012637	-0.006929776028019474	-0.57162	-240.5919485337456	0.8239810285969966	18.926	-0.9015121911012637	-0.006929776028019474	-0.37562	-240.5919485337456	0.8239810285969966	18.926	-0.9336729378350248	-0.006863884111413344	-0.3580610733512076	-0.6656958989165692	-0.006891247286924783	0.746191316537851	2.8847	0.38647	0.0	0.0	0.0
2021-10-01T23:30:30.000000	-0.85154	-0.11223	-0.5742	-264.98	-32.199	11.178	-0.8588750274133533	-0.007044983017118436	-0.5742	-266.928668738138	0.511670485147647	11.178	-0.8588750274133533	-0.007044983017118436	-0.37820000000000004	-266.928668738138	0.511670485147647	11.178	-0.9336729378350248	-0.006863884111413344	-0.3580610733512076	-0.6656958989165692	-0.006891247286924783	0.746191316537851	2.8847	0.38647	0.0	0.0	0.0
2021-10-01T23:30:30.000000	-0.80916	-0.10705	-0.57516	-294.96	-36.275	0.86805	-0.8161796633741443	-0.0070968439794382165	-0.57516	-297.1821960854997	0.13983847679144645	0.86805	-0.8161796633741443	-0.0070968439794382165	-0.37916	-297.1821960854997	0.13983847679144645	0.86805	-0.9336729378350248	-0.006863884111413344	-0.3580610733512076	-0.6656958989165692	-0.006891247286924783	0.746191316537851	2.8847	0.38647	0.0	0.0	0.0
