# Supplementary material for: Direct evidence of substorm-related impulsive injections of electrons at Mercury
Source: Nat Commun. 2023 Jul 18;14:4019. doi: 10.1038/s41467-023-39565-4 (PMC10354196; doi:10.1038/s41467-023-39565-4)
Supplement: Supplementary file 3 — SourceDatafile [file 41467_2023_39565_MOESM3_ESM.zip › SourceDataFile/FieldLinetracing/Final_KT17tracing_000924.txt]

2021-10-01T23:30:24.000000	-0.60938	-0.074517	0.55472	521.81	61.29	-109.84	-0.6139187738100282	0.0007119358056779379	0.55472	525.3879256791407	-3.1093006560384353	-109.84	-0.6139187738100282	0.0007119358056779379	0.75072	525.3879256791407	-3.1093006560384353	-109.84	-0.9338782068244323	0.003926486776200056	-0.35756968204809986	-0.6660712645335494	0.000979981486397096	0.7458874648356579	2.8897	0.35201	0.0	0.0	0.0
2021-10-01T23:30:24.000000	-0.6511	-0.079395	0.56248	458.97	53.44	-74.37	-0.6559221069773259	0.0009826512226510653	0.56248	462.0595765028491	-3.2003534191914795	-74.37	-0.6559221069773259	0.0009826512226510653	0.75848	462.0595765028491	-3.2003534191914795	-74.37	-0.9338782068244323	0.003926486776200056	-0.35756968204809986	-0.6660712645335494	0.000979981486397096	0.7458874648356579	2.8897	0.35201	0.0	0.0	0.0
2021-10-01T23:30:24.000000	-0.69313	-0.084266	0.5683	405.82	46.809	-46.863	-0.6982322465180661	0.0012982982455946035	0.5683	408.49757540934957	-3.2689089437873093	-46.863	-0.6982322465180661	0.0012982982455946035	0.7643	408.49757540934957	-3.2689089437873093	-46.863	-0.9338782068244323	0.003926486776200056	-0.35756968204809986	-0.6660712645335494	0.000979981486397096	0.7458874648356579	2.8897	0.35201	0.0	0.0	0.0
2021-10-01T23:30:24.000000	-0.73538	-0.089116	0.57223	360.52	41.166	-25.527	-0.7407581551788596	0.0016617436663297763	0.57223	362.8474827175828	-3.3187710848165466	-25.527	-0.7407581551788596	0.0016617436663297763	0.76823	362.8474827175828	-3.3187710848165466	-25.527	-0.9338782068244323	0.003926486776200056	-0.35756968204809986	-0.6660712645335494	0.000979981486397096	0.7458874648356579	2.8897	0.35201	0.0	0.0	0.0
2021-10-01T23:30:24.000000	-0.77777	-0.09393	0.57432	321.66	36.335	-9.0218	-0.783418597824039	0.0020780720431587546	0.57432	323.68835776511577	-3.3518461066167546	-9.0218	-0.783418597824039	0.0020780720431587546	0.7703200000000001	323.68835776511577	-3.3518461066167546	-9.0218	-0.9338782068244323	0.003926486776200056	-0.35756968204809986	-0.6660712645335494	0.000979981486397096	0.7458874648356579	2.8897	0.35201	0.0	0.0	0.0
2021-10-01T23:30:24.000000	-0.82021	-0.098698	0.57464	288.12	32.176	3.6685	-0.826123027320892	0.002546180308746329	0.57464	289.8914857644499	-3.369845290180134	3.6685	-0.826123027320892	0.002546180308746329	0.77064	289.8914857644499	-3.369845290180134	3.6685	-0.9338782068244323	0.003926486776200056	-0.35756968204809986	-0.6660712645335494	0.000979981486397096	0.7458874648356579	2.8897	0.35201	0.0	0.0	0.0
2021-10-01T23:30:24.000000	-0.86264	-0.10341	0.57327	259.03	28.578	13.321	-0.8688106704803795	0.003068641300832703	0.57327	260.5798215002729	-3.376330979910076	13.321	-0.8688106704803795	0.003068641300832703	0.7692699999999999	260.5798215002729	-3.376330979910076	13.321	-0.9338782068244323	0.003926486776200056	-0.35756968204809986	-0.6660712645335494	0.000979981486397096	0.7458874648356579	2.8897	0.35201	0.0	0.0	0.0
2021-10-01T23:30:24.000000	-0.905	-0.10805	0.57031	233.68	25.453	20.538	-0.9114200189324477	0.003653982645892867	0.57031	235.03793231742262	-3.3716436571294643	20.538	-0.9114200189324477	0.003653982645892867	0.76631	235.03793231742262	-3.3716436571294643	20.538	-0.9338782068244323	0.003926486776200056	-0.35756968204809986	-0.6660712645335494	0.000979981486397096	0.7458874648356579	2.8897	0.35201	0.0	0.0	0.0
2021-10-01T23:30:24.000000	-0.94723	-0.11262	0.56587	211.5	22.728	25.789	-0.9538917698500878	0.004292867604197573	0.56587	212.69116858375108	-3.3583910550099105	25.789	-0.9538917698500878	0.004292867604197573	0.76187	212.69116858375108	-3.3583910550099105	25.789	-0.9338782068244323	0.003926486776200056	-0.35756968204809986	-0.6660712645335494	0.000979981486397096	0.7458874648356579	2.8897	0.35201	0.0	0.0	0.0
2021-10-01T23:30:24.000000	-0.98931	-0.11711	0.56007	192.04	20.347	29.446	-0.9962048486358254	0.004992770220254392	0.56007	193.08605945468076	-3.337012625609951	29.446	-0.9962048486358254	0.004992770220254392	0.75607	193.08605945468076	-3.337012625609951	29.446	-0.9338782068244323	0.003926486776200056	-0.35756968204809986	-0.6660712645335494	0.000979981486397096	0.7458874648356579	2.8897	0.35201	0.0	0.0	0.0
2021-10-01T23:30:24.000000	-1.0312	-0.12152	0.55304	174.93	18.261	31.807	-1.0383195566980958	0.005748789287296011	0.55304	175.84938897994786	-3.3108029809988686	31.807	-1.0383195566980958	0.005748789287296011	0.7490399999999999	175.84938897994786	-3.3108029809988686	31.807	-0.9338782068244323	0.003926486776200056	-0.35756968204809986	-0.6660712645335494	0.000979981486397096	0.7458874648356579	2.8897	0.35201	0.0	0.0	0.0
2021-10-01T23:30:24.000000	-1.0729	-0.12584	0.54492	159.87	16.432	33.113	-1.0802346687352071	0.006570849453213665	0.54492	160.67876157638784	-3.2807167324084183	33.113	-1.0802346687352071	0.006570849453213665	0.74092	160.67876157638784	-3.2807167324084183	33.113	-0.9338782068244323	0.003926486776200056	-0.35756968204809986	-0.6660712645335494	0.000979981486397096	0.7458874648356579	2.8897	0.35201	0.0	0.0	0.0
2021-10-01T23:30:24.000000	-1.1144	-0.13007	0.53585	146.61	14.828	33.563	-1.1219402600992687	0.0074577254163154805	0.53585	147.32214008130728	-3.247880210794772	33.563	-1.1219402600992687	0.0074577254163154805	0.7318500000000001	147.32214008130728	-3.247880210794772	33.563	-0.9338782068244323	0.003926486776200056	-0.35756968204809986	-0.6660712645335494	0.000979981486397096	0.7458874648356579	2.8897	0.35201	0.0	0.0	0.0
2021-10-01T23:30:24.000000	-1.1558	-0.13422	0.526	134.93	13.422	33.325	-1.1635368025708837	0.008411745545628513	0.526	135.55787392653215	-3.2121333282439863	33.325	-1.1635368025708837	0.008411745545628513	0.722	135.55787392653215	-3.2121333282439863	33.325	-0.9338782068244323	0.003926486776200056	-0.35756968204809986	-0.6660712645335494	0.000979981486397096	0.7458874648356579	2.8897	0.35201	0.0	0.0	0.0
2021-10-01T23:30:24.000000	-1.197	-0.13829	0.51552	124.68	12.191	32.544	-1.2049250496711403	0.009420656824234569	0.51552	125.23427519980346	-3.177923249528412	32.544	-1.2049250496711403	0.009420656824234569	0.7115199999999999	125.23427519980346	-3.177923249528412	32.544	-0.9338782068244323	0.003926486776200056	-0.35756968204809986	-0.6660712645335494	0.000979981486397096	0.7458874648356579	2.8897	0.35201	0.0	0.0	0.0
2021-10-01T23:30:24.000000	-1.2381	-0.14227	0.50457	115.69	11.116	31.348	-1.2462030225772585	0.010506636916942952	0.50457	116.18029681375658	-3.143276676880282	31.348	-1.2462030225772585	0.010506636916942952	0.7005699999999999	116.18029681375658	-3.143276676880282	31.348	-0.9338782068244323	0.003926486776200056	-0.35756968204809986	-0.6660712645335494	0.000979981486397096	0.7458874648356579	2.8897	0.35201	0.0	0.0	0.0
2021-10-01T23:30:24.000000	-1.2791	-0.14618	0.49332	107.85	10.18	29.852	-1.2873731718926225	0.011649836527971441	0.49332	108.28468462871241	-3.1115871931045316	29.852	-1.2873731718926225	0.011649836527971441	0.6893199999999999	108.28468462871241	-3.1115871931045316	29.852	-0.9338782068244323	0.003926486776200056	-0.35756968204809986	-0.6660712645335494	0.000979981486397096	0.7458874648356579	2.8897	0.35201	0.0	0.0	0.0
2021-10-01T23:30:24.000000	-1.3201	-0.15001	0.48192	101.03	9.3676	28.163	-1.3285335187944516	0.01287243332212945	0.48192	101.41653125748012	-3.0822098339598707	28.163	-1.3285335187944516	0.01287243332212945	0.6779200000000001	101.41653125748012	-3.0822098339598707	28.163	-0.9338782068244323	0.003926486776200056	-0.35756968204809986	-0.6660712645335494	0.000979981486397096	0.7458874648356579	2.8897	0.35201	0.0	0.0	0.0
2021-10-01T23:30:24.000000	-1.3611	-0.15378	0.47052	95.135	8.6656	26.377	-1.3696865138861296	0.014154578003634538	0.47052	95.47993514686021	-3.056604768590324	26.377	-1.3696865138861296	0.014154578003634538	0.66652	95.47993514686021	-3.056604768590324	26.377	-0.9338782068244323	0.003926486776200056	-0.35756968204809986	-0.6660712645335494	0.000979981486397096	0.7458874648356579	2.8897	0.35201	0.0	0.0	0.0
2021-10-01T23:30:24.000000	-1.4021	-0.15748	0.45922	90.049	8.0605	24.582	-1.4108309318659649	0.01550619522037791	0.45922	90.35811622403098	-3.0339567720238216	24.582	-1.4108309318659649	0.01550619522037791	0.65522	90.35811622403098	-3.0339567720238216	24.582	-0.9338782068244323	0.003926486776200056	-0.35756968204809986	-0.6660712645335494	0.000979981486397096	0.7458874648356579	2.8897	0.35201	0.0	0.0	0.0
2021-10-01T23:30:24.000000	-1.4432	-0.16113	0.44813	85.67	7.5396	22.851	-1.4520684698162531	0.0169196886934955	0.44813	85.94828694735372	-3.014372069825555	22.851	-1.4520684698162531	0.0169196886934955	0.64413	85.94828694735372	-3.014372069825555	22.851	-0.9338782068244323	0.003926486776200056	-0.35756968204809986	-0.6660712645335494	0.000979981486397096	0.7458874648356579	2.8897	0.35201	0.0	0.0	0.0
2021-10-01T23:30:24.000000	-1.4844	-0.16472	0.4373	81.896	7.0907	21.245	-1.4933979024353023	0.0184049830708784	0.4373	82.14772104027433	-2.9974606551661616	21.245	-1.4933979024353023	0.0184049830708784	0.6333	82.14772104027433	-2.9974606551661616	21.245	-0.9338782068244323	0.003926486776200056	-0.35756968204809986	-0.6660712645335494	0.000979981486397096	0.7458874648356579	2.8897	0.35201	0.0	0.0	0.0
2021-10-01T23:30:24.000000	-1.5256	-0.16826	0.42676	78.627	6.7022	19.802	-1.5347212085458921	0.019939900687717282	0.42676	78.85575067391841	-2.9824821026811605	19.802	-1.5347212085458921	0.019939900687717282	0.62276	78.85575067391841	-2.9824821026811605	19.802	-0.9338782068244323	0.003926486776200056	-0.35756968204809986	-0.6660712645335494	0.000979981486397096	0.7458874648356579	2.8897	0.35201	0.0	0.0	0.0
2021-10-01T23:30:24.000000	-1.5669	-0.17176	0.4165	75.768	6.3633	18.546	-1.5761388599286266	0.02152676991303909	0.4165	75.97676836749257	-2.9685146660207034	18.546	-1.5761388599286266	0.02152676991303909	0.6125	75.97676836749257	-2.9685146660207034	18.546	-0.9338782068244323	0.003926486776200056	-0.35756968204809986	-0.6660712645335494	0.000979981486397096	0.7458874648356579	2.8897	0.35201	0.0	0.0	0.0
2021-10-01T23:30:24.000000	-1.6083	-0.17521	0.4065	73.236	6.0647	17.481	-1.6176496312818138	0.023175515394735113	0.4065	73.42726001292654	-2.954618263681442	17.481	-1.6176496312818138	0.023175515394735113	0.6025	73.42726001292654	-2.954618263681442	17.481	-0.9338782068244323	0.003926486776200056	-0.35756968204809986	-0.6660712645335494	0.000979981486397096	0.7458874648356579	2.8897	0.35201	0.0	0.0	0.0
2021-10-01T23:30:24.000000	-1.6498	-0.17862	0.39671	70.959	5.7982	16.598	-1.6592547479071456	0.024876212484914118	0.39671	71.13476339801649	-2.9401089347530105	16.598	-1.6592547479071456	0.024876212484914118	0.5927100000000001	71.13476339801649	-2.9401089347530105	16.598	-0.9338782068244323	0.003926486776200056	-0.35756968204809986	-0.6660712645335494	0.000979981486397096	0.7458874648356579	2.8897	0.35201	0.0	0.0	0.0
2021-10-01T23:30:24.000000	-1.6912	-0.18199	0.38709	68.876	5.557	15.879	-1.7007557168467982	0.026604355149739634	0.38709	69.03790496547575	-2.9242610994812797	15.879	-1.7007557168467982	0.026604355149739634	0.58309	69.03790496547575	-2.9242610994812797	15.879	-0.9338782068244323	0.003926486776200056	-0.35756968204809986	-0.6660712645335494	0.000979981486397096	0.7458874648356579	2.8897	0.35201	0.0	0.0	0.0
2021-10-01T23:30:24.000000	-1.7328	-0.18532	0.37756	66.943	5.336	15.301	-1.7424502775375073	0.028396702439966337	0.37756	67.09239136072027	-2.906745000846728	15.301	-1.7424502775375073	0.028396702439966337	0.5735600000000001	67.09239136072027	-2.906745000846728	15.301	-0.9338782068244323	0.003926486776200056	-0.35756968204809986	-0.6660712645335494	0.000979981486397096	0.7458874648356579	2.8897	0.35201	0.0	0.0	0.0
2021-10-01T23:30:24.000000	-1.7743	-0.18861	0.36809	65.123	5.1311	14.84	-1.784040690542537	0.030216495304839608	0.36809	65.26099901285903	-2.887096128224991	14.84	-1.784040690542537	0.030216495304839608	0.56409	65.26099901285903	-2.887096128224991	14.84	-0.9338782068244323	0.003926486776200056	-0.35756968204809986	-0.6660712645335494	0.000979981486397096	0.7458874648356579	2.8897	0.35201	0.0	0.0	0.0
2021-10-01T23:30:24.000000	-1.8158	-0.19186	0.35862	63.391	4.9392	14.471	-1.8256262023407996	0.0320759867612776	0.35862	63.5185364586396	-2.8653278682327707	14.471	-1.8256262023407996	0.0320759867612776	0.55462	63.5185364586396	-2.8653278682327707	14.471	-0.9338782068244323	0.003926486776200056	-0.35756968204809986	-0.6660712645335494	0.000979981486397096	0.7458874648356579	2.8897	0.35201	0.0	0.0	0.0
2021-10-01T23:30:24.000000	-1.8573	-0.19508	0.34912	61.728	4.7581	14.174	-1.8672080382339866	0.033965252161389126	0.34912	61.84587730069652	-2.8412955701916616	14.174	-1.8672080382339866	0.033965252161389126	0.54512	61.84587730069652	-2.8412955701916616	14.174	-0.9338782068244323	0.003926486776200056	-0.35756968204809986	-0.6660712645335494	0.000979981486397096	0.7458874648356579	2.8897	0.35201	0.0	0.0	0.0
2021-10-01T23:30:24.000000	-1.8988	-0.19826	0.33955	60.121	4.5862	13.931	-1.9087849729204065	0.0358942161530654	0.33955	60.22992344850056	-2.8149942855648815	13.931	-1.9087849729204065	0.0358942161530654	0.53555	60.22992344850056	-2.8149942855648815	13.931	-0.9338782068244323	0.003926486776200056	-0.35756968204809986	-0.6660712645335494	0.000979981486397096	0.7458874648356579	2.8897	0.35201	0.0	0.0	0.0
2021-10-01T23:30:24.000000	-1.9403	-0.20141	0.32988	58.562	4.4221	13.727	-1.9503582317017505	0.037852954088415214	0.32988	58.6625636415019	-2.786833223703735	13.727	-1.9503582317017505	0.037852954088415214	0.52588	58.6625636415019	-2.786833223703735	13.727	-0.9338782068244323	0.003926486776200056	-0.35756968204809986	-0.6660712645335494	0.000979981486397096	0.7458874648356579	2.8897	0.35201	0.0	0.0	0.0
2021-10-01T23:30:24.000000	-1.9818	-0.20452	0.3201	57.043	4.265	13.552	-1.9919265892763278	0.039851390615329774	0.3201	57.13576013725226	-2.7566261150860605	13.552	-1.9919265892763278	0.039851390615329774	0.5161	57.13576013725226	-2.7566261150860605	13.552	-0.9338782068244323	0.003926486776200056	-0.35756968204809986	-0.6660712645335494	0.000979981486397096	0.7458874648356579	2.8897	0.35201	0.0	0.0	0.0
2021-10-01T23:30:24.000000	-2.0232	-0.20761	0.31018	55.558	4.114	13.397	-2.033393249768609	0.041857423421108486	0.31018	55.64344786986467	-2.7245309970069655	13.397	-2.033393249768609	0.041857423421108486	0.5061800000000001	55.64344786986467	-2.7245309970069655	13.397	-0.9338782068244323	0.003926486776200056	-0.35756968204809986	-0.6660712645335494	0.000979981486397096	0.7458874648356579	2.8897	0.35201	0.0	0.0	0.0
2021-10-01T23:30:24.000000	-2.0646	-0.21066	0.30012	54.102	3.9684	13.258	-2.0748550090541236	0.043903154818451945	0.30012	54.1805787442751	-2.690629943972923	13.258	-2.0748550090541236	0.043903154818451945	0.49612	54.1805787442751	-2.690629943972923	13.258	-0.9338782068244323	0.003926486776200056	-0.35756968204809986	-0.6660712645335494	0.000979981486397096	0.7458874648356579	2.8897	0.35201	0.0	0.0	0.0
2021-10-01T23:30:24.000000	-2.106	-0.21368	0.2899	52.667	3.8276	13.131	-2.116313092434562	0.04597866015946886	0.2899	52.73913952406911	-2.654538193503944	13.131	-2.116313092434562	0.04597866015946886	0.4859	52.73913952406911	-2.654538193503944	13.131	-0.9338782068244323	0.003926486776200056	-0.35756968204809986	-0.6660712645335494	0.000979981486397096	0.7458874648356579	2.8897	0.35201	0.0	0.0	0.0
2021-10-01T23:30:24.000000	-2.1473	-0.21667	0.2795	51.249	3.6908	13.012	-2.1576682534310136	0.04807168642724116	0.2795	51.315062325954855	-2.616559596754593	13.012	-2.1576682534310136	0.04807168642724116	0.47550000000000003	51.315062325954855	-2.616559596754593	13.012	-0.9338782068244323	0.003926486776200056	-0.35756968204809986	-0.6660712645335494	0.000979981486397096	0.7458874648356579	2.8897	0.35201	0.0	0.0	0.0
2021-10-01T23:30:24.000000	-2.1886	-0.21963	0.26892	49.84	3.5574	12.898	-2.1990197385223893	0.050194486638687086	0.26892	49.90033391351789	-2.5763093912448825	12.898	-2.1990197385223893	0.050194486638687086	0.46492	49.90033391351789	-2.5763093912448825	12.898	-0.9338782068244323	0.003926486776200056	-0.35756968204809986	-0.6660712645335494	0.000979981486397096	0.7458874648356579	2.8897	0.35201	0.0	0.0	0.0
2021-10-01T23:30:24.000000	-2.2298	-0.22256	0.25814	48.432	3.4267	12.787	-2.240268301229778	0.05233480777688823	0.25814	48.48692879732683	-2.533502060973732	12.787	-2.240268301229778	0.05233480777688823	0.45414	48.48692879732683	-2.533502060973732	12.787	-0.9338782068244323	0.003926486776200056	-0.35756968204809986	-0.6660712645335494	0.000979981486397096	0.7458874648356579	2.8897	0.35201	0.0	0.0	0.0
2021-10-01T23:30:24.000000	-2.271	-0.22546	0.24716	47.017	3.298	12.675	-2.281513188032091	0.054504902858762944	0.24716	47.06682148795031	-2.4878520899400693	12.675	-2.281513188032091	0.054504902858762944	0.44316	47.06682148795031	-2.4878520899400693	12.675	-0.9338782068244323	0.003926486776200056	-0.35756968204809986	-0.6660712645335494	0.000979981486397096	0.7458874648356579	2.8897	0.35201	0.0	0.0	0.0
2021-10-01T23:30:24.000000	-2.3121	-0.22833	0.23595	45.587	3.1707	12.56	-2.322655152450417	0.05669251886739299	0.23595	45.63199874897387	-2.438974715663902	12.56	-2.322655152450417	0.05669251886739299	0.43195	45.63199874897387	-2.438974715663902	12.56	-0.9338782068244323	0.003926486776200056	-0.35756968204809986	-0.6660712645335494	0.000979981486397096	0.7458874648356579	2.8897	0.35201	0.0	0.0	0.0
2021-10-01T23:30:24.000000	-2.3532	-0.23117	0.22451	44.133	3.0442	12.437	-2.3637934409636676	0.058909908819696544	0.22451	44.17345487919392	-2.3863626454960603	12.437	-2.3637934409636676	0.058909908819696544	0.42051	44.17345487919392	-2.3863626454960603	12.437	-0.9338782068244323	0.003926486776200056	-0.35756968204809986	-0.6660712645335494	0.000979981486397096	0.7458874648356579	2.8897	0.35201	0.0	0.0	0.0
2021-10-01T23:30:24.000000	-2.3941	-0.23399	0.21283	42.646	2.9179	12.304	-2.40473078591571	0.06112264203394599	0.21283	42.6821841774069	-2.329508586787373	12.304	-2.40473078591571	0.06112264203394599	0.40883	42.6821841774069	-2.329508586787373	12.304	-0.9338782068244323	0.003926486776200056	-0.35756968204809986	-0.6660712645335494	0.000979981486397096	0.7458874648356579	2.8897	0.35201	0.0	0.0	0.0
2021-10-01T23:30:24.000000	-2.4351	-0.23678	0.20088	41.116	2.7911	12.158	-2.4457637014415896	0.06337740220878721	0.20088	41.14817622460319	-2.2678819631983975	12.158	-2.4457637014415896	0.06337740220878721	0.39688	41.14817622460319	-2.2678819631983975	12.158	-0.9338782068244323	0.003926486776200056	-0.35756968204809986	-0.6660712645335494	0.000979981486397096	0.7458874648356579	2.8897	0.35201	0.0	0.0	0.0
2021-10-01T23:30:24.000000	-2.4759	-0.23954	0.18865	39.528	2.6631	11.996	-2.48659444810457	0.06563743029346564	0.18865	39.55645827782759	-2.200339547543781	11.996	-2.48659444810457	0.06563743029346564	0.38465000000000005	39.55645827782759	-2.200339547543781	11.996	-0.9338782068244323	0.003926486776200056	-0.35756968204809986	-0.6660712645335494	0.000979981486397096	0.7458874648356579	2.8897	0.35201	0.0	0.0	0.0
2021-10-01T23:30:24.000000	-2.5166	-0.24227	0.17611	37.869	2.5331	11.817	-2.5273222723835627	0.06791497930489915	0.17611	37.8940302706862	-2.126082419455445	11.817	-2.5273222723835627	0.06791497930489915	0.37211	37.8940302706862	-2.126082419455445	11.817	-0.9338782068244323	0.003926486776200056	-0.35756968204809986	-0.6660712645335494	0.000979981486397096	0.7458874648356579	2.8897	0.35201	0.0	0.0	0.0
2021-10-01T23:30:24.000000	-2.5573	-0.24498	0.16324	36.116	2.3997	11.619	-2.568047646059172	0.07021237761211518	0.16324	36.13789397079246	-2.0436818357469573	11.619	-2.568047646059172	0.07021237761211518	0.35924	36.13789397079246	-2.0436818357469573	11.619	-0.9338782068244323	0.003926486776200056	-0.35756968204809986	-0.6660712645335494	0.000979981486397096	0.7458874648356579	2.8897	0.35201	0.0	0.0	0.0
2021-10-01T23:30:24.000000	-2.5978	-0.24767	0.14998	34.243	2.2614	11.403	-2.6085720761735733	0.07250511918127706	0.14998	34.26206149837549	-1.9514407092032524	11.403	-2.6085720761735733	0.07250511918127706	0.34598	34.26206149837549	-1.9514407092032524	11.403	-0.9338782068244323	0.003926486776200056	-0.35756968204809986	-0.6660712645335494	0.000979981486397096	0.7458874648356579	2.8897	0.35201	0.0	0.0	0.0
2021-10-01T23:30:24.000000	-2.6382	-0.25033	0.13627	32.209	2.1157	11.17	-2.648993583903988	0.07481538167719423	0.13627	32.22553547165849	-1.8468164648606447	11.17	-2.648993583903988	0.07481538167719423	0.33227	32.22553547165849	-1.8468164648606447	11.17	-0.9338782068244323	0.003926486776200056	-0.35756968204809986	-0.6660712645335494	0.000979981486397096	0.7458874648356579	2.8897	0.35201	0.0	0.0	0.0
2021-10-01T23:30:24.000000	-2.6783	-0.25296	0.122	29.958	1.959	10.922	-2.6891136762925916	0.07711865906603022	0.122	29.972296753841754	-1.7265202864857399	10.922	-2.6891136762925916	0.07711865906603022	0.318	29.972296753841754	-1.7265202864857399	10.922	-0.9338782068244323	0.003926486776200056	-0.35756968204809986	-0.6660712645335494	0.000979981486397096	0.7458874648356579	2.8897	0.35201	0.0	0.0	0.0
2021-10-01T23:30:24.000000	-2.7182	-0.25556	0.10699	27.401	1.7857	10.661	-2.729031599818296	0.07942720436470324	0.10699	27.41332980974632	-1.5852047918403627	10.661	-2.729031599818296	0.07942720436470324	0.30299	27.41332980974632	-1.5852047918403627	10.661	-0.9338782068244323	0.003926486776200056	-0.35756968204809986	-0.6660712645335494	0.000979981486397096	0.7458874648356579	2.8897	0.35201	0.0	0.0	0.0
2021-10-01T23:30:24.000000	-2.7577	-0.25813	0.090953	24.396	1.5866	10.39	-2.7685488615232767	0.08171651153937687	0.090953	24.406577361760874	-1.4146013729604892	10.39	-2.7685488615232767	0.08171651153937687	0.286953	24.406577361760874	-1.4146013729604892	10.39	-0.9338782068244323	0.003926486776200056	-0.35756968204809986	-0.6660712645335494	0.000979981486397096	0.7458874648356579	2.8897	0.35201	0.0	0.0	0.0
2021-10-01T23:30:24.000000	-2.7837	-0.25982	0.079431	22.026	1.4317	10.207	-2.794560022026278	0.08322503044451124	0.079431	22.03545588834356	-1.2779376678324554	10.207	-2.794560022026278	0.08322503044451124	0.275431	22.03545588834356	-1.2779376678324554	10.207	-0.9338782068244323	0.003926486776200056	-0.35756968204809986	-0.6660712645335494	0.000979981486397096	0.7458874648356579	2.8897	0.35201	0.0	0.0	0.0
2021-10-01T23:30:24.000000	-2.8092	-0.26148	0.066924	19.223	1.2497	10.024	-2.820071274229644	0.08470205820872795	0.066924	19.231276593653078	-1.115114195233517	10.024	-2.820071274229644	0.08470205820872795	0.262924	19.231276593653078	-1.115114195233517	10.024	-0.9338782068244323	0.003926486776200056	-0.35756968204809986	-0.6660712645335494	0.000979981486397096	0.7458874648356579	2.8897	0.35201	0.0	0.0	0.0
2021-10-01T23:30:24.000000	-2.8259	-0.26256	0.057796	17.011	1.1065	9.9032	-2.8367777687906397	0.08567645006182739	0.057796	17.01839815989593	-0.9861984188036301	9.9032	-2.8367777687906397	0.08567645006182739	0.253796	17.01839815989593	-0.9861984188036301	9.9032	-0.9338782068244323	0.003926486776200056	-0.35756968204809986	-0.6660712645335494	0.000979981486397096	0.7458874648356579	2.8897	0.35201	0.0	0.0	0.0
2021-10-01T23:30:24.000000	-2.8419	-0.26361	0.047738	14.404	0.93774	9.7853	-2.852785862094178	0.0865948447401727	0.047738	14.410364263312657	-0.8342506255565301	9.7853	-2.852785862094178	0.0865948447401727	0.243738	14.410364263312657	-0.8342506255565301	9.7853	-0.9338782068244323	0.003926486776200056	-0.35756968204809986	-0.6660712645335494	0.000979981486397096	0.7458874648356579	2.8897	0.35201	0.0	0.0	0.0
2021-10-01T23:30:24.000000	-2.8521	-0.26427	0.040302	12.362	0.8054	9.7099	-2.862989872854848	0.08718962570501587	0.040302	12.367535521342985	-0.715386810277838	9.7099	-2.862989872854848	0.08718962570501587	0.236302	12.367535521342985	-0.715386810277838	9.7099	-0.9338782068244323	0.003926486776200056	-0.35756968204809986	-0.6660712645335494	0.000979981486397096	0.7458874648356579	2.8897	0.35201	0.0	0.0	0.0
2021-10-01T23:30:24.000000	-2.8617	-0.2649	0.032035	9.9837	0.65099	9.6391	-2.8725947288369706	0.08774066251202306	0.032035	9.98823662995889	-0.577219796998922	9.6391	-2.8725947288369706	0.08774066251202306	0.22803500000000002	9.98823662995889	-0.577219796998922	9.6391	-0.9338782068244323	0.003926486776200056	-0.35756968204809986	-0.6660712645335494	0.000979981486397096	0.7458874648356579	2.8897	0.35201	0.0	0.0	0.0
2021-10-01T23:30:24.000000	-2.8701	-0.26544	0.022612	7.1495	0.46659	9.5764	-2.8809975993569252	0.08823398494703194	0.022612	7.152798361441868	-0.4129552986153747	9.5764	-2.8809975993569252	0.08823398494703194	0.218612	7.152798361441868	-0.4129552986153747	9.5764	-0.9338782068244323	0.003926486776200056	-0.35756968204809986	-0.6660712645335494	0.000979981486397096	0.7458874648356579	2.8897	0.35201	0.0	0.0	0.0
2021-10-01T23:30:24.000000	-2.8746	-0.26574	0.015494	4.9377	0.32241	9.5428	-2.885500449958714	0.08848763127161763	0.015494	4.939998341076747	-0.28503664371266	9.5428	-2.885500449958714	0.08848763127161763	0.21149400000000002	4.939998341076747	-0.28503664371266	9.5428	-0.9338782068244323	0.003926486776200056	-0.35756968204809986	-0.6660712645335494	0.000979981486397096	0.7458874648356579	2.8897	0.35201	0.0	0.0	0.0
2021-10-01T23:30:24.000000	-2.8776	-0.26594	0.0076467	2.4501	0.16004	9.5201	-2.888502350359906	0.08865672882134135	0.0076467	2.4512477080953037	-0.1413771026634814	9.5201	-2.888502350359906	0.08865672882134135	0.2036467	2.4512477080953037	-0.1413771026634814	9.5201	-0.9338782068244323	0.003926486776200056	-0.35756968204809986	-0.6660712645335494	0.000979981486397096	0.7458874648356579	2.8897	0.35201	0.0	0.0	0.0
2021-10-01T23:30:24.000000	-2.8786	-0.266	-0.00070679	-0.22686	-0.01482	9.5128	-2.889502166959175	0.08871971110317667	-0.00070679	-0.2269664591667168	0.013088866006002349	9.5128	-2.889502166959175	0.08871971110317667	0.19529321	-0.2269664591667168	0.013088866006002349	9.5128	-0.9338782068244323	0.003926486776200056	-0.35756968204809986	-0.6660712645335494	0.000979981486397096	0.7458874648356579	2.8897	0.35201	0.0	0.0	0.0
2021-10-01T23:30:24.000000	-2.8773	-0.26591	-0.0090077	-2.8842	-0.18838	9.5229	-2.8882009350180944	0.08864974371426015	-0.0090077	-2.8855491780462943	0.16644099698197984	9.5229	-2.8882009350180944	0.08864974371426015	0.1869923	-2.8855491780462943	0.16644099698197984	9.5229	-0.9338782068244323	0.003926486776200056	-0.35756968204809986	-0.6660712645335494	0.000979981486397096	0.7458874648356579	2.8897	0.35201	0.0	0.0	0.0
2021-10-01T23:30:24.000000	-2.8692	-0.26539	-0.023733	-7.4926	-0.48894	9.5828	-2.8800982545382596	0.0881733310342237	-0.023733	-7.496051579869669	0.43281381162508675	9.5828	-2.8800982545382596	0.0881733310342237	0.172267	-7.496051579869669	0.43281381162508675	9.5828	-0.9338782068244323	0.003926486776200056	-0.35756968204809986	-0.6660712645335494	0.000979981486397096	0.7458874648356579	2.8897	0.35201	0.0	0.0	0.0
2021-10-01T23:30:24.000000	-2.8575	-0.26463	-0.035833	-11.09	-0.72285	9.6698	-2.868393293576994	0.08749400129451862	-0.035833	-11.095005444118184	0.6414564034194495	9.6698	-2.868393293576994	0.08749400129451862	0.160167	-11.095005444118184	0.6414564034194495	9.6698	-0.9338782068244323	0.003926486776200056	-0.35756968204809986	-0.6660712645335494	0.000979981486397096	0.7458874648356579	2.8897	0.35201	0.0	0.0	0.0
2021-10-01T23:30:24.000000	-2.8442	-0.26376	-0.046148	-13.975	-0.90998	9.7683	-2.8550869106345287	0.08672779441092465	-0.046148	-13.981195431284295	0.8092360055231735	9.7683	-2.8550869106345287	0.08672779441092465	0.149852	-13.981195431284295	0.8092360055231735	9.7683	-0.9338782068244323	0.003926486776200056	-0.35756968204809986	-0.6660712645335494	0.000979981486397096	0.7458874648356579	2.8897	0.35201	0.0	0.0	0.0
2021-10-01T23:30:24.000000	-2.8154	-0.26189	-0.063634	-18.443	-1.1992	9.979	-2.826274793291543	0.08505483469412067	-0.063634	-18.450966284596902	1.0696601351216637	9.979	-2.826274793291543	0.08505483469412067	0.132366	-18.450966284596902	1.0696601351216637	9.979	-0.9338782068244323	0.003926486776200056	-0.35756968204809986	-0.6660712645335494	0.000979981486397096	0.7458874648356579	2.8897	0.35201	0.0	0.0	0.0
2021-10-01T23:30:24.000000	-2.7853	-0.25993	-0.078693	-21.868	-1.4214	10.196	-2.7961614440074776	0.08331190758840018	-0.078693	-21.87738439092025	1.2688002884295433	10.196	-2.7961614440074776	0.08331190758840018	0.11730700000000001	-21.87738439092025	1.2688002884295433	10.196	-0.9338782068244323	0.003926486776200056	-0.35756968204809986	-0.6660712645335494	0.000979981486397096	0.7458874648356579	2.8897	0.35201	0.0	0.0	0.0
2021-10-01T23:30:24.000000	-2.7545	-0.25792	-0.092325	-24.665	-1.6043	10.413	-2.76534724286257	0.08153283260370786	-0.092325	-24.675719174028288	1.4299953617031798	10.413	-2.76534724286257	0.08153283260370786	0.103675	-24.675719174028288	1.4299953617031798	10.413	-0.9338782068244323	0.003926486776200056	-0.35756968204809986	-0.6660712645335494	0.000979981486397096	0.7458874648356579	2.8897	0.35201	0.0	0.0	0.0
2021-10-01T23:30:24.000000	-2.7233	-0.25589	-0.10501	-27.046	-1.762	10.627	-2.7341336051986307	0.07972459484712485	-0.10501	-27.05810084459961	1.5652279972826888	10.627	-2.7341336051986307	0.07972459484712485	0.09099	-27.05810084459961	1.5652279972826888	10.627	-0.9338782068244323	0.003926486776200056	-0.35756968204809986	-0.6660712645335494	0.000979981486397096	0.7458874648356579	2.8897	0.35201	0.0	0.0	0.0
2021-10-01T23:30:24.000000	-2.6918	-0.25384	-0.11703	-29.135	-1.9028	10.835	-2.7026197774945726	0.07789944733556953	-0.11703	-29.148612036889144	1.6814544783970151	10.835	-2.7026197774945726	0.07789944733556953	0.07897000000000001	-29.148612036889144	1.6814544783970151	10.835	-0.9338782068244323	0.003926486776200056	-0.35756968204809986	-0.6660712645335494	0.000979981486397096	0.7458874648356579	2.8897	0.35201	0.0	0.0	0.0
2021-10-01T23:30:24.000000	-2.6602	-0.25177	-0.12854	-31.009	-2.0316	11.036	-2.6710042527082187	0.07608189610287827	-0.12854	-31.024272937487993	1.7832465506065285	11.036	-2.6710042527082187	0.07608189610287827	0.06746000000000002	-31.024272937487993	1.7832465506065285	11.036	-0.9338782068244323	0.003926486776200056	-0.35756968204809986	-0.6660712645335494	0.000979981486397096	0.7458874648356579	2.8897	0.35201	0.0	0.0	0.0
2021-10-01T23:30:24.000000	-2.6284	-0.24968	-0.13965	-32.721	-2.1519	11.228	-2.6391877843606575	0.0742596881321329	-0.13965	-32.73811303581159	1.8736246861159866	11.228	-2.6391877843606575	0.0742596881321329	0.05635000000000001	-32.73811303581159	1.8736246861159866	11.228	-0.9338782068244323	0.003926486776200056	-0.35756968204809986	-0.6660712645335494	0.000979981486397096	0.7458874648356579	2.8897	0.35201	0.0	0.0	0.0
2021-10-01T23:30:24.000000	-2.5964	-0.24758	-0.15043	-34.307	-2.266	11.411	-2.6071715977535814	0.07242289877544231	-0.15043	-34.326142883657326	1.954717302000987	11.411	-2.6071715977535814	0.07242289877544231	0.04557	-34.326142883657326	1.954717302000987	11.411	-0.9338782068244323	0.003926486776200056	-0.35756968204809986	-0.6660712645335494	0.000979981486397096	0.7458874648356579	2.8897	0.35201	0.0	0.0	0.0
2021-10-01T23:30:24.000000	-2.5644	-0.24546	-0.16092	-35.795	-2.3756	11.582	-2.575152960543121	0.07060595871453396	-0.16092	-35.81635979640811	2.0282680528571357	11.582	-2.575152960543121	0.07060595871453396	0.03508	-35.81635979640811	2.0282680528571357	11.582	-0.9338782068244323	0.003926486776200056	-0.35756968204809986	-0.6660712645335494	0.000979981486397096	0.7458874648356579	2.8897	0.35201	0.0	0.0	0.0
2021-10-01T23:30:24.000000	-2.5324	-0.24332	-0.17118	-37.204	-2.482	11.742	-2.543131872729277	0.06880886794940802	-0.17118	-37.22777989427715	2.0953148076730477	11.742	-2.543131872729277	0.06880886794940802	0.02482000000000001	-37.22777989427715	2.0953148076730477	11.742	-0.9338782068244323	0.003926486776200056	-0.35756968204809986	-0.6660712645335494	0.000979981486397096	0.7458874648356579	2.8897	0.35201	0.0	0.0	0.0
2021-10-01T23:30:24.000000	-2.5002	-0.24117	-0.18121	-38.548	-2.5858	11.891	-2.5109110666559173	0.0669971957983368	-0.18121	-38.574371202413616	2.1569775099438067	11.891	-2.5109110666559173	0.0669971957983368	0.014789999999999998	-38.574371202413616	2.1569775099438067	11.891	-0.9338782068244323	0.003926486776200056	-0.35756968204809986	-0.6660712645335494	0.000979981486397096	0.7458874648356579	2.8897	0.35201	0.0	0.0	0.0
2021-10-01T23:30:24.000000	-2.468	-0.23901	-0.19104	-39.841	-2.688	12.029	-2.478689035280867	0.06519544829515675	-0.19104	-39.870150758034335	2.213979117248848	12.029	-2.478689035280867	0.06519544829515675	0.00496000000000002	-39.870150758034335	2.213979117248848	12.029	-0.9338782068244323	0.003926486776200056	-0.35756968204809986	-0.6660712645335494	0.000979981486397096	0.7458874648356579	2.8897	0.35201	0.0	0.0	0.0
2021-10-01T23:30:24.000000	-2.4357	-0.23682	-0.20068	-41.09	-2.789	12.155	-2.4463640815218284	0.06341122171873204	-0.20068	-41.12211482673082	2.2667803548568033	12.155	-2.4463640815218284	0.06341122171873204	-0.00467999999999999	-41.12211482673082	2.2667803548568033	12.155	-0.9338782068244323	0.003926486776200056	-0.35756968204809986	-0.6660712645335494	0.000979981486397096	0.7458874648356579	2.8897	0.35201	0.0	0.0	0.0
2021-10-01T23:30:24.000000	-2.4034	-0.23462	-0.21015	-42.304	-2.8892	12.272	-2.414037902461098	0.061636919790198474	-0.21015	-42.339244603672824	2.316087008374664	12.272	-2.414037902461098	0.061636919790198474	-0.014149999999999996	-42.339244603672824	2.316087008374664	12.272	-0.9338782068244323	0.003926486776200056	-0.35756968204809986	-0.6660712645335494	0.000979981486397096	0.7458874648356579	2.8897	0.35201	0.0	0.0	0.0
2021-10-01T23:30:24.000000	-2.371	-0.2324	-0.21945	-43.489	-2.9891	12.381	-2.3816100263180715	0.05987021414052901	-0.21945	-43.52755614267962	2.36213802642297	12.381	-2.3816100263180715	0.05987021414052901	-0.02345	-43.52755614267962	2.36213802642297	12.381	-0.9338782068244323	0.003926486776200056	-0.35756968204809986	-0.6660712645335494	0.000979981486397096	0.7458874648356579	2.8897	0.35201	0.0	0.0	0.0
2021-10-01T23:30:24.000000	-2.3386	-0.23017	-0.22859	-44.651	-3.0889	12.481	-2.349180924873354	0.058113433138750725	-0.22859	-44.693028738519786	2.4054700970589904	12.481	-2.349180924873354	0.058113433138750725	-0.03258999999999998	-44.693028738519786	2.4054700970589904	12.481	-0.9338782068244323	0.003926486776200056	-0.35756968204809986	-0.6660712645335494	0.000979981486397096	0.7458874648356579	2.8897	0.35201	0.0	0.0	0.0
2021-10-01T23:30:24.000000	-2.3062	-0.22792	-0.23758	-45.794	-3.1889	12.577	-2.3167493728252526	0.05637650143275488	-0.23758	-45.83966900940052	2.446275601522719	12.577	-2.3167493728252526	0.05637650143275488	-0.041580000000000006	-45.83966900940052	2.446275601522719	12.577	-0.9338782068244323	0.003926486776200056	-0.35756968204809986	-0.6660712645335494	0.000979981486397096	0.7458874648356579	2.8897	0.35201	0.0	0.0	0.0
2021-10-01T23:30:24.000000	-2.2737	-0.22565	-0.24643	-46.923	-3.2895	12.667	-2.284216123694856	0.05464716600562311	-0.24643	-46.97248829133511	2.484770204744423	12.667	-2.284216123694856	0.05464716600562311	-0.05043	-46.97248829133511	2.484770204744423	12.667	-0.9338782068244323	0.003926486776200056	-0.35756968204809986	-0.6660712645335494	0.000979981486397096	0.7458874648356579	2.8897	0.35201	0.0	0.0	0.0
2021-10-01T23:30:24.000000	-2.2412	-0.22336	-0.25514	-48.043	-3.391	12.756	-2.2516804239610755	0.052937679874273724	-0.25514	-48.0964856673199	2.5212688181332763	12.756	-2.2516804239610755	0.052937679874273724	-0.05913999999999997	-48.0964856673199	2.5212688181332763	12.756	-0.9338782068244323	0.003926486776200056	-0.35756968204809986	-0.6660712645335494	0.000979981486397096	0.7458874648356579	2.8897	0.35201	0.0	0.0	0.0
2021-10-01T23:30:24.000000	-2.2086	-0.22105	-0.26371	-49.156	-3.4936	12.844	-2.2190430271449997	0.05123579002178849	-0.26371	-49.21367057296696	2.555818009069823	12.844	-2.2190430271449997	0.05123579002178849	-0.06770999999999999	-49.21367057296696	2.555818009069823	12.844	-0.9338782068244323	0.003926486776200056	-0.35756968204809986	-0.6660712645335494	0.000979981486397096	0.7458874648356579	2.8897	0.35201	0.0	0.0	0.0
2021-10-01T23:30:24.000000	-2.176	-0.21873	-0.27216	-50.269	-3.5977	12.932	-2.1864044050272318	0.04954382481719438	-0.27216	-50.331039273867795	2.5888785028226913	12.932	-2.1864044050272318	0.04954382481719438	-0.07616	-50.331039273867795	2.5888785028226913	12.932	-0.9338782068244323	0.003926486776200056	-0.35756968204809986	-0.6660712645335494	0.000979981486397096	0.7458874648356579	2.8897	0.35201	0.0	0.0	0.0
2021-10-01T23:30:24.000000	-2.1434	-0.21639	-0.28049	-51.383	-3.7036	13.023	-2.1537633323060805	0.04787170890838269	-0.28049	-51.449620993862275	2.6202750901243297	13.023	-2.1537633323060805	0.04787170890838269	-0.08449000000000001	-51.449620993862275	2.6202750901243297	13.023	-0.9338782068244323	0.003926486776200056	-0.35756968204809986	-0.6660712645335494	0.000979981486397096	0.7458874648356579	2.8897	0.35201	0.0	0.0	0.0
2021-10-01T23:30:24.000000	-2.1107	-0.21402	-0.28871	-52.503	-3.8117	13.117	-2.1210193372009414	0.0462171139263263	-0.28871	-52.574427068963665	2.6502234359050005	13.117	-2.1210193372009414	0.0462171139263263	-0.09271000000000001	-52.574427068963665	2.6502234359050005	13.117	-0.9338782068244323	0.003926486776200056	-0.35756968204809986	-0.6660712645335494	0.000979981486397096	0.7458874648356579	2.8897	0.35201	0.0	0.0	0.0
2021-10-01T23:30:24.000000	-2.0781	-0.21164	-0.29681	-53.633	-3.9222	13.216	-2.0883733632730226	0.04458469660907932	-0.29681	-53.709451864362286	2.6790151678836134	13.216	-2.0883733632730226	0.04458469660907932	-0.10081000000000001	-53.709451864362286	2.6790151678836134	13.216	-0.9338782068244323	0.003926486776200056	-0.35756968204809986	-0.6660712645335494	0.000979981486397096	0.7458874648356579	2.8897	0.35201	0.0	0.0	0.0
2021-10-01T23:30:24.000000	-2.0454	-0.20924	-0.30482	-54.776	-4.0355	13.321	-2.0556256922628084	0.04295987557069647	-0.30482	-54.85772178649315	2.706620890652066	13.321	-2.0556256922628084	0.04295987557069647	-0.10881999999999997	-54.85772178649315	2.706620890652066	13.321	-0.9338782068244323	0.003926486776200056	-0.35756968204809986	-0.6660712645335494	0.000979981486397096	0.7458874648356579	2.8897	0.35201	0.0	0.0	0.0
2021-10-01T23:30:24.000000	-2.0126	-0.20682	-0.31273	-55.934	-4.152	13.435	-2.0227763241702985	0.041342650811177745	-0.31273	-56.02127077700218	2.732888678633076	13.435	-2.0227763241702985	0.041342650811177745	-0.11673	-56.02127077700218	2.732888678633076	13.435	-0.9338782068244323	0.003926486776200056	-0.35756968204809986	-0.6660712645335494	0.000979981486397096	0.7458874648356579	2.8897	0.35201	0.0	0.0	0.0
2021-10-01T23:30:24.000000	-1.9799	-0.20438	-0.32055	-57.111	-4.272	13.559	-1.990023751953317	0.03975752836435964	-0.32055	-57.204105454096606	2.758010913066639	13.559	-1.990023751953317	0.03975752836435964	-0.12455	-57.204105454096606	2.758010913066639	13.559	-0.9338782068244323	0.003926486776200056	-0.35756968204809986	-0.6660712645335494	0.000979981486397096	0.7458874648356579	2.8897	0.35201	0.0	0.0	0.0
2021-10-01T23:30:24.000000	-1.9471	-0.20192	-0.32828	-58.31	-4.3958	13.696	-1.95716948265404	0.03818000219640569	-0.32828	-58.40923997119453	2.7820574450235664	13.696	-1.95716948265404	0.03818000219640569	-0.13228	-58.40923997119453	2.7820574450235664	13.696	-0.9338782068244323	0.003926486776200056	-0.35756968204809986	-0.6660712645335494	0.000979981486397096	0.7458874648356579	2.8897	0.35201	0.0	0.0	0.0
2021-10-01T23:30:24.000000	-1.9144	-0.19944	-0.33594	-59.532	-4.5239	13.85	-1.9244120092302912	0.03663457834115233	-0.33594	-59.63772805816966	2.80465457227848	13.85	-1.9244120092302912	0.03663457834115233	-0.13994	-59.63772805816966	2.80465457227848	13.85	-0.9338782068244323	0.003926486776200056	-0.35756968204809986	-0.6660712645335494	0.000979981486397096	0.7458874648356579	2.8897	0.35201	0.0	0.0	0.0
2021-10-01T23:30:24.000000	-1.8816	-0.19694	-0.34354	-60.783	-4.6566	14.026	-1.8915528387242466	0.03509675076476307	-0.34354	-60.895561262807476	2.8262397364097422	14.026	-1.8915528387242466	0.03509675076476307	-0.14754	-60.895561262807476	2.8262397364097422	14.026	-0.9338782068244323	0.003926486776200056	-0.35756968204809986	-0.6660712645335494	0.000979981486397096	0.7458874648356579	2.8897	0.35201	0.0	0.0	0.0
2021-10-01T23:30:24.000000	-1.8488	-0.19442	-0.35108	-62.065	-4.7946	14.23	-1.8586912176148187	0.033578772484156194	-0.35108	-62.18481028580462	2.846363272403333	14.23	-1.8586912176148187	0.033578772484156194	-0.15508	-62.18481028580462	2.846363272403333	14.23	-0.9338782068244323	0.003926486776200056	-0.35756968204809986	-0.6660712645335494	0.000979981486397096	0.7458874648356579	2.8897	0.35201	0.0	0.0	0.0
2021-10-01T23:30:24.000000	-1.816	-0.19187	-0.35859	-63.384	-4.9385	14.47	-1.8258259206003151	0.032090568147222887	-0.35859	-63.51150343399734	2.865164882400875	14.47	-1.8258259206003151	0.032090568147222887	-0.16259	-63.51150343399734	2.865164882400875	14.47	-0.9338782068244323	0.003926486776200056	-0.35756968204809986	-0.6660712645335494	0.000979981486397096	0.7458874648356579	2.8897	0.35201	0.0	0.0	0.0
2021-10-01T23:30:24.000000	-1.7832	-0.18931	-0.36607	-64.746	-5.089	14.754	-1.7929593982841197	0.03061228845818076	-0.36607	-64.88168126723876	2.8826850220650826	14.754	-1.7929593982841197	0.03061228845818076	-0.17007	-64.88168126723876	2.8826850220650826	14.754	-0.9338782068244323	0.003926486776200056	-0.35756968204809986	-0.6660712645335494	0.000979981486397096	0.7458874648356579	2.8897	0.35201	0.0	0.0	0.0
2021-10-01T23:30:24.000000	-1.7503	-0.18671	-0.37355	-66.159	-5.2474	15.093	-1.759988728282245	0.029161454343785143	-0.37355	-66.30344279306178	2.8986137285235625	15.093	-1.759988728282245	0.029161454343785143	-0.17754999999999999	-66.30344279306178	2.8986137285235625	15.093	-0.9338782068244323	0.003926486776200056	-0.35756968204809986	-0.6660712645335494	0.000979981486397096	0.7458874648356579	2.8897	0.35201	0.0	0.0	0.0
2021-10-01T23:30:24.000000	-1.7175	-0.1841	-0.38104	-67.636	-5.4149	15.498	-1.7271160794575908	0.02773279789419894	-0.38104	-67.78983708992791	2.9133529362287387	15.498	-1.7271160794575908	0.02773279789419894	-0.18503999999999998	-67.78983708992791	2.9133529362287387	15.498	-0.9338782068244323	0.003926486776200056	-0.35756968204809986	-0.6660712645335494	0.000979981486397096	0.7458874648356579	2.8897	0.35201	0.0	0.0	0.0
2021-10-01T23:30:24.000000	-1.6848	-0.18146	-0.38858	-69.191	-5.5933	15.981	-1.694339001206773	0.02634616840520454	-0.38858	-69.35497921918942	2.9268316309287608	15.981	-1.694339001206773	0.02634616840520454	-0.19257999999999997	-69.35497921918942	2.9268316309287608	15.981	-0.9338782068244323	0.003926486776200056	-0.35756968204809986	-0.6660712645335494	0.000979981486397096	0.7458874648356579	2.8897	0.35201	0.0	0.0	0.0
2021-10-01T23:30:24.000000	-1.652	-0.1788	-0.3962	-70.843	-5.7847	16.555	-1.661460225873659	0.024967135195074264	-0.3962	-71.01798332519476	2.939293709780941	16.555	-1.661460225873659	0.024967135195074264	-0.2002	-71.01798332519476	2.939293709780941	16.555	-0.9338782068244323	0.003926486776200056	-0.35756968204809986	-0.6660712645335494	0.000979981486397096	0.7458874648356579	2.8897	0.35201	0.0	0.0	0.0
2021-10-01T23:30:24.000000	-1.6192	-0.17611	-0.40391	-72.615	-5.9917	17.231	-1.62857777463547	0.023617875928617554	-0.40391	-72.80199467653358	2.9509769582247696	17.231	-1.62857777463547	0.023617875928617554	-0.20790999999999998	-72.80199467653358	2.9509769582247696	17.231	-0.9338782068244323	0.003926486776200056	-0.35756968204809986	-0.6660712645335494	0.000979981486397096	0.7458874648356579	2.8897	0.35201	0.0	0.0	0.0
2021-10-01T23:30:24.000000	-1.5865	-0.1734	-0.41174	-74.534	-6.2176	18.018	-1.5957921192728095	0.022300718974861466	-0.41174	-74.73421417207041	2.9619145570240866	18.018	-1.5957921192728095	0.022300718974861466	-0.21574	-74.73421417207041	2.9619145570240866	18.018	-0.9338782068244323	0.003926486776200056	-0.35756968204809986	-0.6660712645335494	0.000979981486397096	0.7458874648356579	2.8897	0.35201	0.0	0.0	0.0
2021-10-01T23:30:24.000000	-1.5538	-0.17066	-0.41972	-76.635	-6.466	18.923	-1.5630027880050732	0.021013335964778918	-0.41972	-76.8498191880334	2.972822188859446	18.923	-1.5630027880050732	0.021013335964778918	-0.22371999999999997	-76.8498191880334	2.972822188859446	18.923	-0.9338782068244323	0.003926486776200056	-0.35756968204809986	-0.6660712645335494	0.000979981486397096	0.7458874648356579	2.8897	0.35201	0.0	0.0	0.0
2021-10-01T23:30:24.000000	-1.5212	-0.16789	-0.42787	-78.956	-6.7412	19.948	-1.530309027311173	0.01976797991528817	-0.42787	-79.18705026613654	2.984088401566578	19.948	-1.530309027311173	0.01976797991528817	-0.23186999999999997	-79.18705026613654	2.984088401566578	19.948	-0.9338782068244323	0.003926486776200056	-0.35756968204809986	-0.6660712645335494	0.000979981486397096	0.7458874648356579	2.8897	0.35201	0.0	0.0	0.0
2021-10-01T23:30:24.000000	-1.4886	-0.16509	-0.4362	-81.538	-7.0481	21.088	-1.4976115907121976	0.01855239780947099	-0.4362	-81.78719886056271	2.9958738546152794	21.088	-1.4976115907121976	0.01855239780947099	-0.24019999999999997	-81.78719886056271	2.9958738546152794	21.088	-0.9338782068244323	0.003926486776200056	-0.35756968204809986	-0.6660712645335494	0.000979981486397096	0.7458874648356579	2.8897	0.35201	0.0	0.0	0.0
2021-10-01T23:30:24.000000	-1.4561	-0.16226	-0.44471	-84.43	-7.3921	22.333	-1.4650097246870586	0.017378842664245636	-0.44471	-84.69955740889233	3.0088232164342568	22.333	-1.4650097246870586	0.017378842664245636	-0.24871	-84.69955740889233	3.0088232164342568	22.333	-0.9338782068244323	0.003926486776200056	-0.35756968204809986	-0.6660712645335494	0.000979981486397096	0.7458874648356579	2.8897	0.35201	0.0	0.0	0.0
2021-10-01T23:30:24.000000	-1.4236	-0.15939	-0.4534	-87.679	-7.7786	23.665	-1.4324029574551522	0.016244986110584975	-0.4534	-87.9714334191275	3.0233360951138426	23.665	-1.4324029574551522	0.016244986110584975	-0.2574	-87.9714334191275	3.0233360951138426	23.665	-0.9338782068244323	0.003926486776200056	-0.35756968204809986	-0.6660712645335494	0.000979981486397096	0.7458874648356579	2.8897	0.35201	0.0	0.0	0.0
2021-10-01T23:30:24.000000	-1.3912	-0.1565	-0.46223	-91.336	-8.2137	25.058	-1.399892986098774	0.01514323186962499	-0.46223	-91.65419002954529	3.039607494068722	25.058	-1.399892986098774	0.01514323186962499	-0.26622999999999997	-91.65419002954529	3.039607494068722	25.058	-0.9338782068244323	0.003926486776200056	-0.35756968204809986	-0.6660712645335494	0.000979981486397096	0.7458874648356579	2.8897	0.35201	0.0	0.0	0.0
2021-10-01T23:30:24.000000	-1.3587	-0.15356	-0.47117	-95.453	-8.7034	26.481	-1.367277641755025	0.01407884785120267	-0.47117	-95.800170590195	3.0580541933616736	26.481	-1.367277641755025	0.01407884785120267	-0.27516999999999997	-95.800170590195	3.0580541933616736	26.481	-0.9338782068244323	0.003926486776200056	-0.35756968204809986	-0.6660712645335494	0.000979981486397096	0.7458874648356579	2.8897	0.35201	0.0	0.0	0.0
2021-10-01T23:30:24.000000	-1.3264	-0.15059	-0.48019	-100.08	-9.2541	27.895	-1.3348571144640242	0.013068743810290356	-0.48019	-100.45978253361528	3.078450926801464	27.895	-1.3348571144640242	0.013068743810290356	-0.28419	-100.45978253361528	3.078450926801464	27.895	-0.9338782068244323	0.003926486776200056	-0.35756968204809986	-0.6660712645335494	0.000979981486397096	0.7458874648356579	2.8897	0.35201	0.0	0.0	0.0
2021-10-01T23:30:24.000000	-1.3048	-0.14858	-0.4862	-103.47	-9.6582	28.812	-1.3131735893790069	0.01241694638207691	-0.4862	-103.87375261009379	3.092773179047292	28.812	-1.3131735893790069	0.01241694638207691	-0.2902	-103.87375261009379	3.092773179047292	28.812	-0.9338782068244323	0.003926486776200056	-0.35756968204809986	-0.6660712645335494	0.000979981486397096	0.7458874648356579	2.8897	0.35201	0.0	0.0	0.0
2021-10-01T23:30:24.000000	-1.2904	-0.14723	-0.49021	-105.88	-9.9453	29.404	-1.2987166806873034	0.011992339411159098	-0.49021	-106.30077116344175	3.1031342458211544	29.404	-1.2987166806873034	0.011992339411159098	-0.29420999999999997	-106.30077116344175	3.1031342458211544	29.404	-0.9338782068244323	0.003926486776200056	-0.35756968204809986	-0.6660712645335494	0.000979981486397096	0.7458874648356579	2.8897	0.35201	0.0	0.0	0.0
2021-10-01T23:30:24.000000	-1.2808	-0.14633	-0.49287	-107.56	-10.145	29.787	-1.289078741559501	0.011709268097213926	-0.49287	-107.99258128394666	3.110789711660763	29.787	-1.289078741559501	0.011709268097213926	-0.29686999999999997	-107.99258128394666	3.110789711660763	29.787	-0.9338782068244323	0.003926486776200056	-0.35756968204809986	-0.6660712645335494	0.000979981486397096	0.7458874648356579	2.8897	0.35201	0.0	0.0	1.0
2021-10-01T23:30:24.000000	-1.2398	-0.14243	-0.50412	-115.36	-11.076	31.293	-1.2479098175458294	0.01055614383829423	-0.50412	-115.84788222658017	3.142540312614802	31.293	-1.2479098175458294	0.01055614383829423	-0.30812	-115.84788222658017	3.142540312614802	31.293	-0.9338782068244323	0.003926486776200056	-0.35756968204809986	-0.6660712645335494	0.000979981486397096	0.7458874648356579	2.8897	0.35201	0.0	0.0	0.0
2021-10-01T23:30:24.000000	-1.1987	-0.13845	-0.51508	-124.29	-12.145	32.503	-1.206631844639711	0.009470163745585819	-0.51508	-124.84157754426482	3.1757898638466955	32.503	-1.206631844639711	0.009470163745585819	-0.31908	-124.84157754426482	3.1757898638466955	32.503	-0.9338782068244323	0.003926486776200056	-0.35756968204809986	-0.6660712645335494	0.000979981486397096	0.7458874648356579	2.8897	0.35201	0.0	0.0	0.0
2021-10-01T23:30:24.000000	-1.1575	-0.13439	-0.52559	-134.49	-13.369	33.303	-1.1652448228411463	0.008451327819088555	-0.52559	-135.11469532035332	3.210820687626976	33.303	-1.1652448228411463	0.008451327819088555	-0.32959	-135.11469532035332	3.210820687626976	33.303	-0.9338782068244323	0.003926486776200056	-0.35756968204809986	-0.6660712645335494	0.000979981486397096	0.7458874648356579	2.8897	0.35201	0.0	0.0	0.0
2021-10-01T23:30:24.000000	-1.1161	-0.13024	-0.53547	-146.11	-14.768	33.565	-1.1236482803695313	0.007497307689775551	-0.53547	-146.8185558765971	3.246163013550639	33.565	-1.1236482803695313	0.007497307689775551	-0.33947	-146.8185558765971	3.246163013550639	33.565	-0.9338782068244323	0.003926486776200056	-0.35756968204809986	-0.6660712645335494	0.000979981486397096	0.7458874648356579	2.8897	0.35201	0.0	0.0	0.0
2021-10-01T23:30:24.000000	-1.0746	-0.12601	-0.54457	-159.31	-16.364	33.146	-1.0819426890054697	0.006610431726673749	-0.54457	-160.11464924297707	3.2795874433262817	33.146	-1.0819426890054697	0.006610431726673749	-0.34857	-160.11464924297707	3.2795874433262817	33.146	-0.9338782068244323	0.003926486776200056	-0.35756968204809986	-0.6660712645335494	0.000979981486397096	0.7458874648356579	2.8897	0.35201	0.0	0.0	0.0
2021-10-01T23:30:24.000000	-1.0329	-0.12169	-0.55273	-174.29	-18.183	31.878	-1.0400275769683582	0.005788371560756081	-0.55273	-175.20465416171572	3.3097959262733205	31.878	-1.0400275769683582	0.005788371560756081	-0.35673000000000005	-175.20465416171572	3.3097959262733205	31.878	-0.9338782068244323	0.003926486776200056	-0.35756968204809986	-0.6660712645335494	0.000979981486397096	0.7458874648356579	2.8897	0.35201	0.0	0.0	0.0
2021-10-01T23:30:24.000000	-0.991	-0.11729	-0.55981	-191.31	-20.258	29.564	-0.9979041695598885	0.005021202544131451	-0.55981	-192.350654973567	3.3358949683382875	29.564	-0.9979041695598885	0.005021202544131451	-0.36381	-192.350654973567	3.3358949683382875	29.564	-0.9338782068244323	0.003926486776200056	-0.35756968204809986	-0.6660712645335494	0.000979981486397096	0.7458874648356579	2.8897	0.35201	0.0	0.0	0.0
2021-10-01T23:30:24.000000	-0.94893	-0.1128	-0.56566	-210.67	-22.627	25.964	-0.9556010154220421	0.004322525229766477	-0.56566	-211.85504726169523	3.3569299582894203	25.964	-0.9556010154220421	0.004322525229766477	-0.36966000000000004	-211.85504726169523	3.3569299582894203	25.964	-0.9338782068244323	0.003926486776200056	-0.35756968204809986	-0.6660712645335494	0.000979981486397096	0.7458874648356579	2.8897	0.35201	0.0	0.0	0.0
2021-10-01T23:30:24.000000	-0.9067	-0.10824	-0.57016	-232.73	-25.336	20.784	-0.9131304898060939	0.0036737156235705504	-0.57016	-234.08075473796563	3.371358376732971	20.784	-0.9131304898060939	0.0036737156235705504	-0.37416	-234.08075473796563	3.371358376732971	20.784	-0.9338782068244323	0.003926486776200056	-0.35756968204809986	-0.6660712645335494	0.000979981486397096	0.7458874648356579	2.8897	0.35201	0.0	0.0	0.0
2021-10-01T23:30:24.000000	-0.86434	-0.1036	-0.57318	-257.94	-28.444	13.654	-0.8705211413540258	0.003088374278510428	-0.57318	-259.48161583746327	3.3757633772430538	13.654	-0.8705211413540258	0.003088374278510428	-0.37718	-259.48161583746327	3.3757633772430538	13.654	-0.9338782068244323	0.003926486776200056	-0.35756968204809986	-0.6660712645335494	0.000979981486397096	0.7458874648356579	2.8897	0.35201	0.0	0.0	0.0
2021-10-01T23:30:24.000000	-0.82192	-0.098888	-0.57462	-286.87	-32.022	4.11	-0.8278434228424293	0.002567138588115858	-0.57462	-288.6320351319976	3.3695221562262816	4.11	-0.8278434228424293	0.002567138588115858	-0.37862	-288.6320351319976	3.3695221562262816	4.11	-0.9338782068244323	0.003926486776200056	-0.35756968204809986	-0.6660712645335494	0.000979981486397096	0.7458874648356579	2.8897	0.35201	0.0	0.0	0.0
2021-10-01T23:30:24.000000	-0.77947	-0.094123	-0.57437	-320.22	-36.156	-8.4447	-0.7851294362881928	0.0020948276264691063	-0.57437	-322.2372755685014	3.3530538602461917	-8.4447	-0.7851294362881928	0.0020948276264691063	-0.37837000000000004	-322.2372755685014	3.3530538602461917	-8.4447	-0.9338782068244323	0.003926486776200056	-0.35756968204809986	-0.6660712645335494	0.000979981486397096	0.7458874648356579	2.8897	0.35201	0.0	0.0	0.0
