# Supplementary material for: Direct evidence of substorm-related impulsive injections of electrons at Mercury
Source: Nat Commun. 2023 Jul 18;14:4019. doi: 10.1038/s41467-023-39565-4 (PMC10354196; doi:10.1038/s41467-023-39565-4)
Supplement: Supplementary file 3 — SourceDatafile [file 41467_2023_39565_MOESM3_ESM.zip › SourceDataFile/FieldLinetracing/Final_KT17tracing_001384.txt]

2021-10-01T23:38:04.000000	-0.038318	-0.47974	0.64753	68.889	520.84	-304.42	-0.09681188915305086	-0.4714299469089945	0.64753	132.18852017459403	508.4743799396887	-304.42	-0.09681188915305086	-0.4714299469089945	0.8435300000000001	132.18852017459403	508.4743799396887	-304.42	-0.20875917634893423	-0.8095342500575241	-0.5487020177417946	-0.10725839452099889	-0.5137910953306296	0.8511840853562346	1.8229	4.6928	0.0	0.0	0.0
2021-10-01T23:38:04.000000	-0.04233	-0.50896	0.66393	66.997	470.16	-253.24	-0.10437398943050673	-0.4999381770082781	0.66393	124.10094781941328	458.4080915072543	-253.24	-0.10437398943050673	-0.4999381770082781	0.8599300000000001	124.10094781941328	458.4080915072543	-253.24	-0.20875917634893423	-0.8095342500575241	-0.5487020177417946	-0.10725839452099889	-0.5137910953306296	0.8511840853562346	1.8229	4.6928	0.0	0.0	0.0
2021-10-01T23:38:04.000000	-0.04673	-0.5387	0.67927	65.411	426.11	-210.2	-0.1123848817341155	-0.5289149470922606	0.67927	117.12944471138269	414.884350394906	-210.2	-0.1123848817341155	-0.5289149470922606	0.87527	117.12944471138269	414.884350394906	-210.2	-0.20875917634893423	-0.8095342500575241	-0.5487020177417946	-0.10725839452099889	-0.5137910953306296	0.8511840853562346	1.8229	4.6928	0.0	0.0	0.0
2021-10-01T23:38:04.000000	-0.051546	-0.56892	0.6935	64.069	387.63	-173.82	-0.12086745387120518	-0.55831712772464	0.6935	111.08259605424348	376.8587407966674	-173.82	-0.12086745387120518	-0.55831712772464	0.8895	111.08259605424348	376.8587407966674	-173.82	-0.20875917634893423	-0.8095342500575241	-0.5487020177417946	-0.10725839452099889	-0.5137910953306296	0.8511840853562346	1.8229	4.6928	0.0	0.0	0.0
2021-10-01T23:38:04.000000	-0.056805	-0.59959	0.70656	62.919	353.85	-142.91	-0.12984482648600648	-0.588111636647175	0.70656	105.80219243177274	343.474189914803	-142.91	-0.12984482648600648	-0.588111636647175	0.90256	105.80219243177274	343.474189914803	-142.91	-0.20875917634893423	-0.8095342500575241	-0.5487020177417946	-0.10725839452099889	-0.5137910953306296	0.8511840853562346	1.8229	4.6928	0.0	0.0	0.0
2021-10-01T23:38:04.000000	-0.062535	-0.63066	0.71842	61.92	324.07	-116.52	-0.1393386620841556	-0.6182454197756725	0.71842	101.16177166918882	314.04099613386603	-116.52	-0.1393386620841556	-0.6182454197756725	0.91442	101.16177166918882	314.04099613386603	-116.52	-0.20875917634893423	-0.8095342500575241	-0.5487020177417946	-0.10725839452099889	-0.5137910953306296	0.8511840853562346	1.8229	4.6928	0.0	0.0	0.0
2021-10-01T23:38:04.000000	-0.068758	-0.66209	0.72903	61.036	297.7	-93.906	-0.14936589368424585	-0.6486760828548456	0.72903	97.05331223426585	287.97801631436744	-93.906	-0.14936589368424585	-0.6486760828548456	0.92503	97.05331223426585	287.97801631436744	-93.906	-0.20875917634893423	-0.8095342500575241	-0.5487020177417946	-0.10725839452099889	-0.5137910953306296	0.8511840853562346	1.8229	4.6928	0.0	0.0	0.0
2021-10-01T23:38:04.000000	-0.075494	-0.69382	0.73834	60.237	274.26	-74.446	-0.1599390187719087	-0.6793416273939636	0.73834	93.38822570212263	264.8125432626057	-74.446	-0.1599390187719087	-0.6793416273939636	0.93434	93.38822570212263	264.8125432626057	-74.446	-0.20875917634893423	-0.8095342500575241	-0.5487020177417946	-0.10725839452099889	-0.5137910953306296	0.8511840853562346	1.8229	4.6928	0.0	0.0	0.0
2021-10-01T23:38:04.000000	-0.082759	-0.72579	0.74631	59.499	253.33	-57.644	-0.17106656497361905	-0.7101805450229728	0.74631	90.09123024676367	244.13068249121127	-57.644	-0.17106656497361905	-0.7101805450229728	0.94231	90.09123024676367	244.13068249121127	-57.644	-0.20875917634893423	-0.8095342500575241	-0.5487020177417946	-0.10725839452099889	-0.5137910953306296	0.8511840853562346	1.8229	4.6928	0.0	0.0	0.0
2021-10-01T23:38:04.000000	-0.090565	-0.75795	0.75293	58.802	234.59	-43.092	-0.18275431535838715	-0.7411417421403865	0.75293	87.10326691826823	225.61729587105	-43.092	-0.18275431535838715	-0.7411417421403865	0.94893	87.10326691826823	225.61729587105	-43.092	-0.20875917634893423	-0.8095342500575241	-0.5487020177417946	-0.10725839452099889	-0.5137910953306296	0.8511840853562346	1.8229	4.6928	0.0	0.0	0.0
2021-10-01T23:38:04.000000	-0.098918	-0.79023	0.75815	58.128	217.73	-30.454	-0.19499964760310506	-0.7721550110299517	0.75815	84.3684869979856	208.9669248605404	-30.454	-0.19499964760310506	-0.7721550110299517	0.95415	84.3684869979856	208.9669248605404	-30.454	-0.20875917634893423	-0.8095342500575241	-0.5487020177417946	-0.10725839452099889	-0.5137910953306296	0.8511840853562346	1.8229	4.6928	0.0	0.0	0.0
2021-10-01T23:38:04.000000	-0.10782	-0.82256	0.76196	57.462	202.52	-19.453	-0.2077959695255081	-0.8031506340960917	0.76196	81.84382157516701	193.9531405107229	-19.453	-0.2077959695255081	-0.8031506340960917	0.9579599999999999	81.84382157516701	193.9531405107229	-19.453	-0.20875917634893423	-0.8095342500575241	-0.5487020177417946	-0.10725839452099889	-0.5137910953306296	0.8511840853562346	1.8229	4.6928	0.0	0.0	0.0
2021-10-01T23:38:04.000000	-0.11726	-0.85487	0.76436	56.795	188.75	-9.8556	-0.22112378690107332	-0.834060486635429	0.76436	79.4946071311821	180.36862798740532	-9.8556	-0.22112378690107332	-0.834060486635429	0.9603600000000001	79.4946071311821	180.36862798740532	-9.8556	-0.20875917634893423	-0.8095342500575241	-0.5487020177417946	-0.10725839452099889	-0.5137910953306296	0.8511840853562346	1.8229	4.6928	0.0	0.0	0.0
2021-10-01T23:38:04.000000	-0.12724	-0.88709	0.76533	56.115	176.25	-1.4696	-0.2349765075475361	-0.8648148510523872	0.76533	77.2881039598004	168.04613863846762	-1.4696	-0.2349765075475361	-0.8648148510523872	0.96133	77.2881039598004	168.04613863846762	-1.4696	-0.20875917634893423	-0.8095342500575241	-0.5487020177417946	-0.10725839452099889	-0.5137910953306296	0.8511840853562346	1.8229	4.6928	0.0	0.0	0.0
2021-10-01T23:38:04.000000	-0.13773	-0.91916	0.7649	55.416	164.84	5.868	-0.249317005711072	-0.8953578553646945	0.7649	75.19630184183434	156.80776398288364	5.868	-0.249317005711072	-0.8953578553646945	0.9609000000000001	75.19630184183434	156.80776398288364	5.868	-0.20875917634893423	-0.8095342500575241	-0.5487020177417946	-0.10725839452099889	-0.5137910953306296	0.8511840853562346	1.8229	4.6928	0.0	0.0	0.0
2021-10-01T23:38:04.000000	-0.14873	-0.95102	0.76306	54.692	154.42	12.294	-0.26413792958153	-0.9256299516850038	0.76306	73.200992971631	146.55499272275654	12.294	-0.26413792958153	-0.9256299516850038	0.95906	73.200992971631	146.55499272275654	12.294	-0.20875917634893423	-0.8095342500575241	-0.5487020177417946	-0.10725839452099889	-0.5137910953306296	0.8511840853562346	1.8229	4.6928	0.0	0.0	0.0
2021-10-01T23:38:04.000000	-0.1602	-0.98259	0.75985	53.939	144.85	17.925	-0.27938977815381083	-0.9555566440369531	0.75985	71.28105326634832	137.1493699082865	17.925	-0.27938977815381083	-0.9555566440369531	0.9558500000000001	71.28105326634832	137.1493699082865	17.925	-0.20875917634893423	-0.8095342500575241	-0.5487020177417946	-0.10725839452099889	-0.5137910953306296	0.8511840853562346	1.8229	4.6928	0.0	0.0	0.0
2021-10-01T23:38:04.000000	-0.17212	-1.0138	0.7553	53.154	136.05	22.859	-0.29504412502028926	-0.9850709104886876	0.7553	69.42370291808439	128.51186594685163	22.859	-0.29504412502028926	-0.9850709104886876	0.9513	69.42370291808439	128.51186594685163	22.859	-0.20875917634893423	-0.8095342500575241	-0.5487020177417946	-0.10725839452099889	-0.5137910953306296	0.8511840853562346	1.8229	4.6928	0.0	0.0	0.0
2021-10-01T23:38:04.000000	-0.18446	-1.0447	0.74943	52.336	127.92	27.18	-0.31107732274575095	-1.0142260501847384	0.74943	67.61569644513179	120.54335688970914	27.18	-0.31107732274575095	-1.0142260501847384	0.94543	67.61569644513179	120.54335688970914	27.18	-0.20875917634893423	-0.8095342500575241	-0.5487020177417946	-0.10725839452099889	-0.5137910953306296	0.8511840853562346	1.8229	4.6928	0.0	0.0	0.0
2021-10-01T23:38:04.000000	-0.19719	-1.0751	0.74229	51.483	120.4	30.96	-0.32743631665437756	-1.042837170720249	0.74229	65.84769710776136	113.18453990985039	30.96	-0.32743631665437756	-1.042837170720249	0.9382900000000001	65.84769710776136	113.18453990985039	30.96	-0.20875917634893423	-0.8095342500575241	-0.5487020177417946	-0.10725839452099889	-0.5137910953306296	0.8511840853562346	1.8229	4.6928	0.0	0.0	0.0
2021-10-01T23:38:04.000000	-0.21027	-1.1051	0.73391	50.596	113.42	34.261	-0.34409366117152274	-1.0710084197808984	0.73391	64.11212025891946	106.36581994186783	34.261	-0.34409366117152274	-1.0710084197808984	0.92991	64.11212025891946	106.36581994186783	34.261	-0.20875917634893423	-0.8095342500575241	-0.5487020177417946	-0.10725839452099889	-0.5137910953306296	0.8511840853562346	1.8229	4.6928	0.0	0.0	0.0
2021-10-01T23:38:04.000000	-0.22368	-1.1345	0.72435	49.676	106.92	37.137	-0.3610050009675675	-1.0985437550122465	0.72435	62.40260655324424	100.02752656824521	37.137	-0.3610050009675675	-1.0985437550122465	0.92035	62.40260655324424	100.02752656824521	37.137	-0.20875917634893423	-0.8095342500575241	-0.5487020177417946	-0.10725839452099889	-0.5137910953306296	0.8511840853562346	1.8229	4.6928	0.0	0.0	0.0
2021-10-01T23:38:04.000000	-0.23739	-1.1635	0.71365	48.723	100.86	39.632	-0.3781650681326748	-1.1256453452771922	0.71365	60.71425478396839	94.12996119741774	39.632	-0.3781650681326748	-1.1256453452771922	0.9096500000000001	60.71425478396839	94.12996119741774	39.632	-0.20875917634893423	-0.8095342500575241	-0.5487020177417946	-0.10725839452099889	-0.5137910953306296	0.8511840853562346	1.8229	4.6928	0.0	0.0	0.0
2021-10-01T23:38:04.000000	-0.25135	-1.1918	0.70185	47.739	95.189	41.788	-0.39548748037663406	-1.1520215776474594	0.70185	59.042800842041856	88.62226306480206	41.788	-0.39548748037663406	-1.1520215776474594	0.89785	59.042800842041856	88.62226306480206	41.788	-0.20875917634893423	-0.8095342500575241	-0.5487020177417946	-0.10725839452099889	-0.5137910953306296	0.8511840853562346	1.8229	4.6928	0.0	0.0	0.0
2021-10-01T23:38:04.000000	-0.26555	-1.2196	0.68901	46.725	89.875	43.64	-0.41298681908539053	-1.1778721703825634	0.68901	57.38531622683992	83.47255076697718	43.64	-0.41298681908539053	-1.1778721703825634	0.8850100000000001	57.38531622683992	83.47255076697718	43.64	-0.20875917634893423	-0.8095342500575241	-0.5487020177417946	-0.10725839452099889	-0.5137910953306296	0.8511840853562346	1.8229	4.6928	0.0	0.0	0.0
2021-10-01T23:38:04.000000	-0.27994	-1.2468	0.67516	45.684	84.884	45.217	-0.43060120800257	-1.203104003512052	0.67516	55.74061230697772	78.6467129106055	45.217	-0.43060120800257	-1.203104003512052	0.8711599999999999	55.74061230697772	78.6467129106055	45.217	-0.20875917634893423	-0.8095342500575241	-0.5487020177417946	-0.10725839452099889	-0.5137910953306296	0.8511840853562346	1.8229	4.6928	0.0	0.0	0.0
2021-10-01T23:38:04.000000	-0.2945	-1.2734	0.66035	44.617	80.188	46.549	-0.44831079783239014	-1.2277195276393083	0.66035	54.10625070250727	74.11683795142255	46.549	-0.44831079783239014	-1.2277195276393083	0.85635	54.10625070250727	74.11683795142255	46.549	-0.20875917634893423	-0.8095342500575241	-0.5487020177417946	-0.10725839452099889	-0.5137910953306296	0.8511840853562346	1.8229	4.6928	0.0	0.0	0.0
2021-10-01T23:38:04.000000	-0.3092	-1.2994	0.64464	43.527	75.763	47.658	-0.4660858146311773	-1.2517224186694076	0.64464	52.48226808373556	69.85873914398192	47.658	-0.4660858146311773	-1.2517224186694076	0.84064	52.48226808373556	69.85873914398192	47.658	-0.20875917634893423	-0.8095342500575241	-0.5487020177417946	-0.10725839452099889	-0.5137910953306296	0.8511840853562346	1.8229	4.6928	0.0	0.0	0.0
2021-10-01T23:38:04.000000	-0.32401	-1.3248	0.62805	42.413	71.585	48.568	-0.4838964844552581	-1.2751163525074258	0.62805	50.86473126181306	65.84871986351394	48.568	-0.4838964844552581	-1.2751163525074258	0.82405	50.86473126181306	65.84871986351394	48.568	-0.20875917634893423	-0.8095342500575241	-0.5487020177417946	-0.10725839452099889	-0.5137910953306296	0.8511840853562346	1.8229	4.6928	0.0	0.0	0.0
2021-10-01T23:38:04.000000	-0.33891	-1.3496	0.61062	41.279	67.635	49.297	-0.50172295800885	-1.2979037797567465	0.61062	49.255282022681826	62.06743315834865	49.297	-0.50172295800885	-1.2979037797567465	0.8066200000000001	49.255282022681826	62.06743315834865	49.297	-0.20875917634893423	-0.8095342500575241	-0.5487020177417946	-0.10725839452099889	-0.5137910953306296	0.8511840853562346	1.8229	4.6928	0.0	0.0	0.0
2021-10-01T23:38:04.000000	-0.35386	-1.3737	0.5924	40.125	63.896	49.863	-0.5195132836834703	-1.3199903551452252	0.5924	47.6518373534657	58.498007127071006	49.863	-0.5195132836834703	-1.3199903551452252	0.7884	47.6518373534657	58.498007127071006	49.863	-0.20875917634893423	-0.8095342500575241	-0.5487020177417946	-0.10725839452099889	-0.5137910953306296	0.8511840853562346	1.8229	4.6928	0.0	0.0	0.0
2021-10-01T23:38:04.000000	-0.36884	-1.3973	0.57342	38.951	60.351	50.284	-0.5372721182171727	-1.341577022234069	0.57342	46.05231424128861	55.12356986826602	50.284	-0.5372721182171727	-1.341577022234069	0.76942	46.05231424128861	55.12356986826602	50.284	-0.20875917634893423	-0.8095342500575241	-0.5487020177417946	-0.10725839452099889	-0.5137910953306296	0.8511840853562346	1.8229	4.6928	0.0	0.0	0.0
2021-10-01T23:38:04.000000	-0.38384	-1.4202	0.5537	37.759	56.986	50.575	-0.5549650309282298	-1.3624665133671465	0.5537	44.45698219336025	51.929981814547645	50.575	-0.5549650309282298	-1.3624665133671465	0.7497	44.45698219336025	51.929981814547645	50.575	-0.20875917634893423	-0.8095342500575241	-0.5487020177417946	-0.10725839452099889	-0.5137910953306296	0.8511840853562346	1.8229	4.6928	0.0	0.0	0.0
2021-10-01T23:38:04.000000	-0.39881	-1.4425	0.53328	36.547	53.787	50.749	-0.5725546515941038	-1.382764201531828	0.53328	42.86214085773379	48.903593519206616	50.749	-0.5725546515941038	-1.382764201531828	0.7292799999999999	42.86214085773379	48.903593519206616	50.749	-0.20875917634893423	-0.8095342500575241	-0.5487020177417946	-0.10725839452099889	-0.5137910953306296	0.8511840853562346	1.8229	4.6928	0.0	0.0	0.0
2021-10-01T23:38:04.000000	-0.41373	-1.4642	0.51218	35.314	50.741	50.821	-0.5900211309190124	-1.4024725373314977	0.51218	41.26520487742077	46.03162547015354	50.821	-0.5900211309190124	-1.4024725373314977	0.70818	41.26520487742077	46.03162547015354	50.821	-0.20875917634893423	-0.8095342500575241	-0.5487020177417946	-0.10725839452099889	-0.5137910953306296	0.8511840853562346	1.8229	4.6928	0.0	0.0	0.0
2021-10-01T23:38:04.000000	-0.42858	-1.4853	0.49042	34.059	47.834	50.803	-0.6073446196071732	-1.4215939713695391	0.49042	39.66346636526351	43.300305690509965	50.803	-0.6073446196071732	-1.4215939713695391	0.68642	39.66346636526351	43.300305690509965	50.803	-0.20875917634893423	-0.8095342500575241	-0.5487020177417946	-0.10725839452099889	-0.5137910953306296	0.8511840853562346	1.8229	4.6928	0.0	0.0	0.0
2021-10-01T23:38:04.000000	-0.44333	-1.5058	0.46802	32.778	45.052	50.708	-0.6244953437149128	-1.4401321795510276	0.46802	38.05124003973698	40.696229793904955	50.708	-0.6244953437149128	-1.4401321795510276	0.66402	38.05124003973698	40.696229793904955	50.708	-0.20875917634893423	-0.8095342500575241	-0.5487020177417946	-0.10725839452099889	-0.5137910953306296	0.8511840853562346	1.8229	4.6928	0.0	0.0	0.0
2021-10-01T23:38:04.000000	-0.45794	-1.5257	0.44499	31.468	42.383	50.548	-0.6414336046506661	-1.4580920630827303	0.44499	36.424078144443634	38.20785579337662	50.548	-0.6414336046506661	-1.4580920630827303	0.64099	36.424078144443634	38.20785579337662	50.548	-0.20875917634893423	-0.8095342500575241	-0.5487020177417946	-0.10725839452099889	-0.5137910953306296	0.8511840853562346	1.8229	4.6928	0.0	0.0	0.0
2021-10-01T23:38:04.000000	-0.47238	-1.5449	0.42134	30.122	39.81	50.333	-0.6581173754538416	-1.475378051390811	0.42134	34.77295041298353	35.819169498694244	50.333	-0.6581173754538416	-1.475378051390811	0.61734	34.77295041298353	35.819169498694244	50.333	-0.20875917634893423	-0.8095342500575241	-0.5487020177417946	-0.10725839452099889	-0.5137910953306296	0.8511840853562346	1.8229	4.6928	0.0	0.0	0.0
2021-10-01T23:38:04.000000	-0.48661	-1.5636	0.39706	28.734	37.318	50.076	-0.674531463566711	-1.492193538639861	0.39706	33.09006410408424	33.51601911903612	50.076	-0.674531463566711	-1.492193538639861	0.59306	33.09006410408424	33.51601911903612	50.076	-0.20875917634893423	-0.8095342500575241	-0.5487020177417946	-0.10725839452099889	-0.5137910953306296	0.8511840853562346	1.8229	4.6928	0.0	0.0	0.0
2021-10-01T23:38:04.000000	-0.50058	-1.5816	0.37216	27.296	34.887	49.788	-0.6906017397159818	-1.5083461583805153	0.37216	31.36502889604915	31.279535599973375	49.788	-0.6906017397159818	-1.5083461583805153	0.56816	31.36502889604915	31.279535599973375	49.788	-0.20875917634893423	-0.8095342500575241	-0.5487020177417946	-0.10725839452099889	-0.5137910953306296	0.8511840853562346	1.8229	4.6928	0.0	0.0	0.0
2021-10-01T23:38:04.000000	-0.51424	-1.5989	0.34663	25.797	32.499	49.478	-0.7062785806621981	-1.5238420371212336	0.34663	29.584722133152674	29.09320240716285	49.478	-0.7062785806621981	-1.5238420371212336	0.54263	29.584722133152674	29.09320240716285	49.478	-0.20875917634893423	-0.8095342500575241	-0.5487020177417946	-0.10725839452099889	-0.5137910953306296	0.8511840853562346	1.8229	4.6928	0.0	0.0	0.0
2021-10-01T23:38:04.000000	-0.52752	-1.6155	0.32044	24.226	30.129	49.158	-0.7214925138701216	-1.5386897519738578	0.32044	27.73516344848495	26.93355575273759	49.158	-0.7214925138701216	-1.5386897519738578	0.51644	27.73516344848495	26.93355575273759	49.158	-0.20875917634893423	-0.8095342500575241	-0.5487020177417946	-0.10725839452099889	-0.5137910953306296	0.8511840853562346	1.8229	4.6928	0.0	0.0	0.0
2021-10-01T23:38:04.000000	-0.54036	-1.6314	0.29356	22.566	27.753	48.837	-0.7361839914524053	-1.5528966547485394	0.29356	25.796540216570584	24.778859494634865	48.837	-0.7361839914524053	-1.5528966547485394	0.48956	25.796540216570584	24.778859494634865	48.837	-0.20875917634893423	-0.8095342500575241	-0.5487020177417946	-0.10725839452099889	-0.5137910953306296	0.8511840853562346	1.8229	4.6928	0.0	0.0	0.0
2021-10-01T23:38:04.000000	-0.55265	-1.6464	0.26597	20.804	25.341	48.524	-0.7502193362484095	-1.566277730806065	0.26597	23.75227449007555	22.600932581380487	48.524	-0.7502193362484095	-1.566277730806065	0.46197	23.75227449007555	22.600932581380487	48.524	-0.20875917634893423	-0.8095342500575241	-0.5487020177417946	-0.10725839452099889	-0.5137910953306296	0.8511840853562346	1.8229	4.6928	0.0	0.0	0.0
2021-10-01T23:38:04.000000	-0.5643	-1.6606	0.23762	18.921	22.864	48.226	-0.7635214794440318	-1.5789432543405724	0.23762	21.57995606310032	20.373321607304483	48.226	-0.7635214794440318	-1.5789432543405724	0.43362	21.57995606310032	20.373321607304483	48.226	-0.20875917634893423	-0.8095342500575241	-0.5487020177417946	-0.10725839452099889	-0.5137910953306296	0.8511840853562346	1.8229	4.6928	0.0	0.0	0.0
2021-10-01T23:38:04.000000	-0.57516	-1.6736	0.20847	16.9	20.291	47.953	-0.7758925392532314	-1.5905146189617914	0.20847	19.258914598985204	18.067343176820284	47.953	-0.7758925392532314	-1.5905146189617914	0.40447	19.258914598985204	18.067343176820284	47.953	-0.20875917634893423	-0.8095342500575241	-0.5487020177417946	-0.10725839452099889	-0.5137910953306296	0.8511840853562346	1.8229	4.6928	0.0	0.0	0.0
2021-10-01T23:38:04.000000	-0.58508	-1.6855	0.17848	14.724	17.59	47.708	-0.7871958989745591	-1.6011094506740118	0.17848	16.76835723090136	15.653321429552197	47.708	-0.7871958989745591	-1.6011094506740118	0.37448000000000004	16.76835723090136	15.653321429552197	47.708	-0.20875917634893423	-0.8095342500575241	-0.5487020177417946	-0.10725839452099889	-0.5137910953306296	0.8511840853562346	1.8229	4.6928	0.0	0.0	0.0
2021-10-01T23:38:04.000000	-0.59387	-1.696	0.14763	12.381	14.735	47.498	-0.797206231247327	-1.6104532907726423	0.14763	14.093188596980616	13.106922643013329	47.498	-0.797206231247327	-1.6104532907726423	0.34363	14.093188596980616	13.106922643013329	47.498	-0.20875917634893423	-0.8095342500575241	-0.5487020177417946	-0.10725839452099889	-0.5137910953306296	0.8511840853562346	1.8229	4.6928	0.0	0.0	0.0
2021-10-01T23:38:04.000000	-0.60131	-1.7049	0.11593	9.8655	11.711	47.326	-0.8056806877840932	-1.6183746029370798	0.11593	11.226112188345082	10.413933761297407	47.326	-0.8056806877840932	-1.6183746029370798	0.31193000000000004	11.226112188345082	10.413933761297407	47.326	-0.20875917634893423	-0.8095342500575241	-0.5487020177417946	-0.10725839452099889	-0.5137910953306296	0.8511840853562346	1.8229	4.6928	0.0	0.0	0.0
2021-10-01T23:38:04.000000	-0.60718	-1.7118	0.08344	7.1863	8.5159	47.195	-0.8123519142635782	-1.6245033578888963	0.08344	8.175604381783721	7.571192342858476	47.195	-0.8123519142635782	-1.6245033578888963	0.27944	8.175604381783721	7.571192342858476	47.195	-0.20875917634893423	-0.8095342500575241	-0.5487020177417946	-0.10725839452099889	-0.5137910953306296	0.8511840853562346	1.8229	4.6928	0.0	0.0	0.0
2021-10-01T23:38:04.000000	-0.61124	-1.7166	0.050295	4.369	5.1721	47.107	-0.8169694661194755	-1.6287697163897843	0.050295	4.969816951687651	4.5977928266417205	47.107	-0.8169694661194755	-1.6287697163897843	0.24629500000000001	4.969816951687651	4.5977928266417205	47.107	-0.20875917634893423	-0.8095342500575241	-0.5487020177417946	-0.10725839452099889	-0.5137910953306296	0.8511840853562346	1.8229	4.6928	0.0	0.0	0.0
2021-10-01T23:38:04.000000	-0.61332	-1.7191	0.016712	1.4582	1.7255	47.063	-0.8193401183037982	-1.6309960156106813	0.016712	1.6586379624170395	1.5338245009221398	47.063	-0.8193401183037982	-1.6309960156106813	0.212712	1.6586379624170395	1.5338245009221398	47.063	-0.20875917634893423	-0.8095342500575241	-0.5487020177417946	-0.10725839452099889	-0.5137910953306296	0.8511840853562346	1.8229	4.6928	0.0	0.0	0.0
2021-10-01T23:38:04.000000	-0.61331	-1.7191	-0.017025	-1.4855	-1.7577	47.063	-0.8193301936559071	-1.6309972409123732	-0.017025	-1.6896777226076518	-1.562436793513075	47.063	-0.8193301936559071	-1.6309972409123732	0.178975	-1.6896777226076518	-1.562436793513075	47.063	-0.20875917634893423	-0.8095342500575241	-0.5487020177417946	-0.10725839452099889	-0.5137910953306296	0.8511840853562346	1.8229	4.6928	0.0	0.0	0.0
2021-10-01T23:38:04.000000	-0.61121	-1.7166	-0.050605	-4.3956	-5.2037	47.108	-0.8169396921758019	-1.6287733922948597	-0.050605	-5.000088468424371	-4.625895411477612	47.108	-0.8169396921758019	-1.6287733922948597	0.145395	-5.000088468424371	-4.625895411477612	47.108	-0.20875917634893423	-0.8095342500575241	-0.5487020177417946	-0.10725839452099889	-0.5137910953306296	0.8511840853562346	1.8229	4.6928	0.0	0.0	0.0
2021-10-01T23:38:04.000000	-0.60713	-1.7118	-0.083745	-7.2118	-8.5462	47.196	-0.8123022910241222	-1.6245094843973553	-0.083745	-8.204624898032472	-7.598139506654616	47.196	-0.8123022910241222	-1.6245094843973553	0.11225500000000001	-8.204624898032472	-7.598139506654616	47.196	-0.20875917634893423	-0.8095342500575241	-0.5487020177417946	-0.10725839452099889	-0.5137910953306296	0.8511840853562346	1.8229	4.6928	0.0	0.0	0.0
2021-10-01T23:38:04.000000	-0.60125	-1.7048	-0.11623	-9.8896	-11.74	47.328	-0.8056088868798278	-1.6182827082683189	-0.11623	-11.253583964669131	-10.439762263104548	47.328	-0.8056088868798278	-1.6182827082683189	0.07977000000000001	-11.253583964669131	-10.439762263104548	47.328	-0.20875917634893423	-0.8095342500575241	-0.5487020177417946	-0.10725839452099889	-0.5137910953306296	0.8511840853562346	1.8229	4.6928	0.0	0.0	0.0
2021-10-01T23:38:04.000000	-0.59379	-1.6959	-0.14792	-12.403	-14.762	47.5	-0.7971145810472794	-1.6103638467072652	-0.14792	-14.118331136909152	-13.131023528597515	47.5	-0.7971145810472794	-1.6103638467072652	0.04808000000000001	-14.118331136909152	-13.131023528597515	47.5	-0.20875917634893423	-0.8095342500575241	-0.5487020177417946	-0.10725839452099889	-0.5137910953306296	0.8511840853562346	1.8229	4.6928	0.0	0.0	0.0
2021-10-01T23:38:04.000000	-0.58499	-1.6854	-0.17876	-14.745	-17.615	47.71	-0.7870943241266201	-1.6010212319103263	-0.17876	-16.79226224570241	-15.675559915727327	47.71	-0.7870943241266201	-1.6010212319103263	0.017240000000000005	-16.79226224570241	-15.675559915727327	47.71	-0.20875917634893423	-0.8095342500575241	-0.5487020177417946	-0.10725839452099889	-0.5137910953306296	0.8511840853562346	1.8229	4.6928	0.0	0.0	0.0
2021-10-01T23:38:04.000000	-0.57506	-1.6735	-0.20874	-16.92	-20.315	47.955	-0.7757810397574014	-1.5904276254997978	-0.20874	-19.28170461882796	-18.08871172837548	47.955	-0.7757810397574014	-1.5904276254997978	-0.012740000000000001	-19.28170461882796	-18.08871172837548	47.955	-0.20875917634893423	-0.8095342500575241	-0.5487020177417946	-0.10725839452099889	-0.5137910953306296	0.8511840853562346	1.8229	4.6928	0.0	0.0	0.0
2021-10-01T23:38:04.000000	-0.56419	-1.6604	-0.23788	-18.939	-22.888	48.229	-0.7633878022833922	-1.5787582397013586	-0.23788	-21.600761153364832	-20.394935219198043	48.229	-0.7633878022833922	-1.5787582397013586	-0.04188	-21.600761153364832	-20.394935219198043	48.229	-0.20875917634893423	-0.8095342500575241	-0.5487020177417946	-0.10725839452099889	-0.5137910953306296	0.8511840853562346	1.8229	4.6928	0.0	0.0	0.0
2021-10-01T23:38:04.000000	-0.55254	-1.6463	-0.26623	-20.821	-25.364	48.526	-0.7500979121046882	-1.566191962645763	-0.26623	-23.771964585381767	-22.621676258654112	48.526	-0.7500979121046882	-1.566191962645763	-0.07023000000000001	-23.771964585381767	-22.621676258654112	48.526	-0.20875917634893423	-0.8095342500575241	-0.5487020177417946	-0.10725839452099889	-0.5137910953306296	0.8511840853562346	1.8229	4.6928	0.0	0.0	0.0
2021-10-01T23:38:04.000000	-0.54024	-1.6313	-0.29381	-22.582	-27.775	48.84	-0.7360526426607928	-1.5528121118899296	-0.29381	-25.815115316918494	-24.798733237288552	48.84	-0.7360526426607928	-1.5528121118899296	-0.09781000000000001	-25.815115316918494	-24.798733237288552	48.84	-0.20875917634893423	-0.8095342500575241	-0.5487020177417946	-0.10725839452099889	-0.5137910953306296	0.8511840853562346	1.8229	4.6928	0.0	0.0	0.0
2021-10-01T23:38:04.000000	-0.5274	-1.6154	-0.32068	-24.24	-30.151	49.161	-0.7213611650785091	-1.5386052091152478	-0.32068	-27.751753619254625	-26.95367455572964	49.161	-0.7213611650785091	-1.5386052091152478	-0.12468000000000001	-27.751753619254625	-26.95367455572964	49.161	-0.20875917634893423	-0.8095342500575241	-0.5487020177417946	-0.10725839452099889	-0.5137910953306296	0.8511840853562346	1.8229	4.6928	0.0	0.0	0.0
2021-10-01T23:38:04.000000	-0.51411	-1.5987	-0.34687	-25.812	-32.521	49.481	-0.7061250542057762	-1.5236594730854034	-0.34687	-29.60230476871147	-29.11319867998572	49.481	-0.7061250542057762	-1.5236594730854034	-0.15087	-29.60230476871147	-29.11319867998572	49.481	-0.20875917634893423	-0.8095342500575241	-0.5487020177417946	-0.10725839452099889	-0.5137910953306296	0.8511840853562346	1.8229	4.6928	0.0	0.0	0.0
2021-10-01T23:38:04.000000	-0.50045	-1.5814	-0.3724	-27.31	-34.91	49.791	-0.6904482132595599	-1.5081635943446854	-0.3724	-31.381741596988007	-31.300646867754544	49.791	-0.6904482132595599	-1.5081635943446854	-0.1764	-31.381741596988007	-31.300646867754544	49.791	-0.20875917634893423	-0.8095342500575241	-0.5487020177417946	-0.10725839452099889	-0.5137910953306296	0.8511840853562346	1.8229	4.6928	0.0	0.0	0.0
2021-10-01T23:38:04.000000	-0.48648	-1.5634	-0.39729	-28.747	-37.34	50.079	-0.6743779371102891	-1.492010974604031	-0.39729	-33.105661810064795	-33.53626045219737	50.079	-0.6743779371102891	-1.492010974604031	-0.20128999999999997	-33.105661810064795	-33.53626045219737	50.079	-0.20875917634893423	-0.8095342500575241	-0.5487020177417946	-0.10725839452099889	-0.5137910953306296	0.8511840853562346	1.8229	4.6928	0.0	0.0	0.0
2021-10-01T23:38:04.000000	-0.47225	-1.5448	-0.42156	-30.135	-39.833	50.336	-0.657976102014338	-1.475294733833893	-0.42156	-34.78867064913327	-35.840403296644595	50.336	-0.657976102014338	-1.475294733833893	-0.22555999999999998	-34.78867064913327	-35.840403296644595	50.336	-0.20875917634893423	-0.8095342500575241	-0.5487020177417946	-0.10725839452099889	-0.5137910953306296	0.8511840853562346	1.8229	4.6928	0.0	0.0	0.0
2021-10-01T23:38:04.000000	-0.45781	-1.5255	-0.44521	-31.48	-42.407	50.549	-0.6412800781942443	-1.4579094990469004	-0.44521	-36.43892844597344	-38.23020458628527	50.549	-0.6412800781942443	-1.4579094990469004	-0.24921	-36.43892844597344	-38.23020458628527	50.549	-0.20875917634893423	-0.8095342500575241	-0.5487020177417946	-0.10725839452099889	-0.5137910953306296	0.8511840853562346	1.8229	4.6928	0.0	0.0	0.0
2021-10-01T23:38:04.000000	-0.4432	-1.5056	-0.46823	-32.79	-45.077	50.709	-0.6243418172584909	-1.4399496155151974	-0.46823	-38.06621287143596	-40.71957105160272	50.709	-0.6243418172584909	-1.4399496155151974	-0.27222999999999997	-38.06621287143596	-40.71957105160272	50.709	-0.20875917634893423	-0.8095342500575241	-0.5487020177417946	-0.10725839452099889	-0.5137910953306296	0.8511840853562346	1.8229	4.6928	0.0	0.0	0.0
2021-10-01T23:38:04.000000	-0.42845	-1.4851	-0.49062	-34.071	-47.86	50.804	-0.6071910931507514	-1.4214114073337092	-0.49062	-39.67856172713168	-43.32463941299686	50.804	-0.6071910931507514	-1.4214114073337092	-0.29462	-39.67856172713168	-43.32463941299686	50.804	-0.20875917634893423	-0.8095342500575241	-0.5487020177417946	-0.10725839452099889	-0.5137910953306296	0.8511840853562346	1.8229	4.6928	0.0	0.0	0.0
2021-10-01T23:38:04.000000	-0.4136	-1.464	-0.51238	-35.326	-50.768	50.821	-0.5898676044625906	-1.4022899732956677	-0.51238	-41.28042276945812	-46.05695165742956	50.821	-0.5898676044625906	-1.4022899732956677	-0.31637999999999994	-41.28042276945812	-46.05695165742956	50.821	-0.20875917634893423	-0.8095342500575241	-0.5487020177417946	-0.10725839452099889	-0.5137910953306296	0.8511840853562346	1.8229	4.6928	0.0	0.0	0.0
2021-10-01T23:38:04.000000	-0.39867	-1.4423	-0.53347	-36.558	-53.816	50.748	-0.5723912004897908	-1.38258286279769	-0.53347	-42.876611345320384	-48.931027166230045	50.748	-0.5723912004897908	-1.38258286279769	-0.33747	-42.876611345320384	-48.931027166230045	50.748	-0.20875917634893423	-0.8095342500575241	-0.5487020177417946	-0.10725839452099889	-0.5137910953306296	0.8511840853562346	1.8229	4.6928	0.0	0.0	0.0
2021-10-01T23:38:04.000000	-0.3837	-1.42	-0.55389	-37.77	-57.017	50.573	-0.5548015798239166	-1.3622851746330082	-0.55389	-44.471697741285205	-51.95940039114932	50.573	-0.5548015798239166	-1.3622851746330082	-0.35789	-44.471697741285205	-51.95940039114932	50.573	-0.20875917634893423	-0.8095342500575241	-0.5487020177417946	-0.10725839452099889	-0.5137910953306296	0.8511840853562346	1.8229	4.6928	0.0	0.0	0.0
2021-10-01T23:38:04.000000	-0.36871	-1.3971	-0.5736	-38.962	-60.383	50.281	-0.5371185917607508	-1.3413944581982393	-0.5736	-46.06715231938276	-55.15398090965681	50.281	-0.5371185917607508	-1.3413944581982393	-0.3776	-46.06715231938276	-55.15398090965681	50.281	-0.20875917634893423	-0.8095342500575241	-0.5487020177417946	-0.10725839452099889	-0.5137910953306296	0.8511840853562346	1.8229	4.6928	0.0	0.0	0.0
2021-10-01T23:38:04.000000	-0.35372	-1.3735	-0.59257	-40.136	-63.93	49.859	-0.5193498325791571	-1.319809016411087	-0.59257	-47.66692049189821	-58.53040309804003	49.859	-0.5193498325791571	-1.319809016411087	-0.39657000000000003	-47.66692049189821	-58.53040309804003	49.859	-0.20875917634893423	-0.8095342500575241	-0.5487020177417946	-0.10725839452099889	-0.5137910953306296	0.8511840853562346	1.8229	4.6928	0.0	0.0	0.0
2021-10-01T23:38:04.000000	-0.33877	-1.3494	-0.61079	-41.29	-67.671	49.291	-0.501559506904537	-1.2977224410226083	-0.61079	-49.27061022145269	-62.10181405889592	49.291	-0.501559506904537	-1.2977224410226083	-0.41479000000000005	-49.27061022145269	-62.10181405889592	49.291	-0.20875917634893423	-0.8095342500575241	-0.5487020177417946	-0.10725839452099889	-0.5137910953306296	0.8511840853562346	1.8229	4.6928	0.0	0.0	0.0
2021-10-01T23:38:04.000000	-0.32387	-1.3246	-0.6282	-42.424	-71.622	48.56	-0.48373303335094503	-1.2749350137732876	-0.6282	-50.88018199075313	-65.88409322885032	48.56	-0.48373303335094503	-1.2749350137732876	-0.4322	-50.88018199075313	-65.88409322885032	48.56	-0.20875917634893423	-0.8095342500575241	-0.5487020177417946	-0.10725839452099889	-0.5137910953306296	0.8511840853562346	1.8229	4.6928	0.0	0.0	0.0
2021-10-01T23:38:04.000000	-0.30906	-1.2992	-0.64479	-43.537	-75.803	47.649	-0.4659223635268642	-1.2515410799352693	-0.64479	-52.497093938394045	-69.89721243385483	47.649	-0.4659223635268642	-1.2515410799352693	-0.44878999999999997	-52.497093938394045	-69.89721243385483	47.649	-0.20875917634893423	-0.8095342500575241	-0.5487020177417946	-0.10725839452099889	-0.5137910953306296	0.8511840853562346	1.8229	4.6928	0.0	0.0	0.0
2021-10-01T23:38:04.000000	-0.29436	-1.2732	-0.6605	-44.627	-80.231	46.538	-0.4481473467280771	-1.22753818890517	-0.6605	-54.12144414767331	-74.15828863566283	46.538	-0.4481473467280771	-1.22753818890517	-0.46449999999999997	-54.12144414767331	-74.15828863566283	46.538	-0.20875917634893423	-0.8095342500575241	-0.5487020177417946	-0.10725839452099889	-0.5137910953306296	0.8511840853562346	1.8229	4.6928	0.0	0.0	0.0
2021-10-01T23:38:04.000000	-0.27981	-1.2466	-0.67529	-45.694	-84.929	45.204	-0.4304476815461481	-1.2029214394762218	-0.67529	-55.756050812482115	-78.69014852442402	45.204	-0.4304476815461481	-1.2029214394762218	-0.47928999999999994	-55.756050812482115	-78.69014852442402	45.204	-0.20875917634893423	-0.8095342500575241	-0.5487020177417946	-0.10725839452099889	-0.5137910953306296	0.8511840853562346	1.8229	4.6928	0.0	0.0	0.0
2021-10-01T23:38:04.000000	-0.26542	-1.2194	-0.68913	-46.735	-89.922	43.624	-0.4128332926289686	-1.1776896063467337	-0.68913	-57.40099979268268	-83.51797131037392	43.624	-0.4128332926289686	-1.1776896063467337	-0.49313	-57.40099979268268	-83.51797131037392	43.624	-0.20875917634893423	-0.8095342500575241	-0.5487020177417946	-0.10725839452099889	-0.5137910953306296	0.8511840853562346	1.8229	4.6928	0.0	0.0	0.0
2021-10-01T23:38:04.000000	-0.25122	-1.1916	-0.70196	-47.748	-95.24	41.77	-0.39533395392021214	-1.1518390136116294	-0.70196	-59.05798206377223	-88.67177599752446	41.77	-0.39533395392021214	-1.1518390136116294	-0.50596	-59.05798206377223	-88.67177599752446	41.77	-0.20875917634893423	-0.8095342500575241	-0.5487020177417946	-0.10725839452099889	-0.5137910953306296	0.8511840853562346	1.8229	4.6928	0.0	0.0	0.0
2021-10-01T23:38:04.000000	-0.23726	-1.1632	-0.71375	-48.732	-100.91	39.611	-0.3779992886593347	-1.1253635347624504	-0.71375	-60.72931347552958	-94.17848166535103	39.611	-0.3779992886593347	-1.1253635347624504	-0.5177499999999999	-60.72931347552958	-94.17848166535103	39.611	-0.20875917634893423	-0.8095342500575241	-0.5487020177417946	-0.10725839452099889	-0.5137910953306296	0.8511840853562346	1.8229	4.6928	0.0	0.0	0.0
2021-10-01T23:38:04.000000	-0.22356	-1.1343	-0.72444	-49.685	-106.98	37.112	-0.3608613991590368	-1.0983599656747247	-0.72444	-62.41889054649725	-100.08597168406966	37.112	-0.3608613991590368	-1.0983599656747247	-0.52844	-62.41889054649725	-100.08597168406966	37.112	-0.20875917634893423	-0.8095342500575241	-0.5487020177417946	-0.10725839452099889	-0.5137910953306296	0.8511840853562346	1.8229	4.6928	0.0	0.0	0.0
2021-10-01T23:38:04.000000	-0.21458	-1.1147	-0.73094	-50.302	-111.26	35.238	-0.34954747403677555	-1.08000797672726	-0.73094	-63.55567044548444	-104.25811986711143	35.238	-0.34954747403677555	-1.08000797672726	-0.53494	-63.55567044548444	-104.25811986711143	35.238	-0.20875917634893423	-0.8095342500575241	-0.5487020177417946	-0.10725839452099889	-0.5137910953306296	0.8511840853562346	1.8229	4.6928	0.0	0.0	0.0
2021-10-01T23:38:04.000000	-0.20868	-1.1015	-0.73498	-50.705	-114.23	33.888	-0.3420745335477673	-1.0676303695090719	-0.73498	-64.3195483579712	-107.15636063261296	33.888	-0.3420745335477673	-1.0676303695090719	-0.53898	-64.3195483579712	-107.15636063261296	33.888	-0.20875917634893423	-0.8095342500575241	-0.5487020177417946	-0.10725839452099889	-0.5137910953306296	0.8511840853562346	1.8229	4.6928	0.0	0.0	0.0
2021-10-01T23:38:04.000000	-0.20478	-1.0927	-0.73755	-50.97	-116.27	32.941	-0.33712565538139905	-1.0593745470246403	-0.73755	-64.83251307221988	-109.14851830758141	32.941	-0.33712565538139905	-1.0593745470246403	-0.54155	-64.83251307221988	-109.14851830758141	32.941	-0.20875917634893423	-0.8095342500575241	-0.5487020177417946	-0.10725839452099889	-0.5137910953306296	0.8511840853562346	1.8229	4.6928	0.0	0.0	1.0
2021-10-01T23:38:04.000000	-0.19184	-1.0625	-0.74541	-51.843	-123.46	29.447	-0.320582749900894	-1.030987650782482	-0.74541	-66.57992674954247	-116.1773713036474	29.447	-0.320582749900894	-1.030987650782482	-0.54941	-66.57992674954247	-116.1773713036474	29.447	-0.20875917634893423	-0.8095342500575241	-0.5487020177417946	-0.10725839452099889	-0.5137910953306296	0.8511840853562346	1.8229	4.6928	0.0	0.0	0.37511
2021-10-01T23:38:04.000000	-0.17927	-1.0319	-0.75203	-52.681	-131.23	25.449	-0.3043580443246899	-1.0021584324620783	-0.75203	-68.36367165737173	-123.78614243332355	25.449	-0.3043580443246899	-1.0021584324620783	-0.55603	-68.36367165737173	-123.78614243332355	25.449	-0.20875917634893423	-0.8095342500575241	-0.5487020177417946	-0.10725839452099889	-0.5137910953306296	0.8511840853562346	1.8229	4.6928	0.0	0.0	0.0
2021-10-01T23:38:04.000000	-0.1671	-1.0009	-0.75736	-53.485	-139.63	20.882	-0.28848131259646004	-0.9728832161583544	-0.75736	-70.19086676895593	-132.0243324058966	20.882	-0.28848131259646004	-0.9728832161583544	-0.5613600000000001	-70.19086676895593	-132.0243324058966	20.882	-0.20875917634893423	-0.8095342500575241	-0.5487020177417946	-0.10725839452099889	-0.5137910953306296	0.8511840853562346	1.8229	4.6928	0.0	0.0	0.0
2021-10-01T23:38:04.000000	-0.15536	-0.96947	-0.76136	-54.256	-148.74	15.669	-0.2729786527548028	-0.9431285520225612	-0.76136	-72.07230696261878	-140.97121587432682	15.669	-0.2729786527548028	-0.9431285520225612	-0.5653600000000001	-72.07230696261878	-140.97121587432682	15.669	-0.20875917634893423	-0.8095342500575241	-0.5487020177417946	-0.10725839452099889	-0.5137910953306296	0.8511840853562346	1.8229	4.6928	0.0	0.0	0.0
2021-10-01T23:38:04.000000	-0.14409	-0.93777	-0.76399	-54.997	-158.65	9.7195	-0.257909368218352	-0.9130483332141899	-0.76399	-74.02199734795408	-150.71574707912734	9.7195	-0.257909368218352	-0.9130483332141899	-0.56799	-74.02199734795408	-150.71574707912734	9.7195	-0.20875917634893423	-0.8095342500575241	-0.5487020177417946	-0.10725839452099889	-0.5137910953306296	0.8511840853562346	1.8229	4.6928	0.0	0.0	0.0
2021-10-01T23:38:04.000000	-0.1333	-0.90582	-0.76525	-55.71	-169.47	2.9287	-0.24328583423838246	-0.8826611837273316	-0.76525	-76.0554011731501	-161.36685208676283	2.9287	-0.24328583423838246	-0.8826611837273316	-0.56925	-76.0554011731501	-161.36685208676283	2.9287	-0.20875917634893423	-0.8095342500575241	-0.5487020177417946	-0.10725839452099889	-0.5137910953306296	0.8511840853562346	1.8229	4.6928	0.0	0.0	0.0
2021-10-01T23:38:04.000000	-0.12302	-0.87368	-0.7651	-56.4	-181.31	-4.8277	-0.22914517656871872	-0.8520229755442577	-0.7651	-78.19095908076255	-173.03308937319045	-4.8277	-0.22914517656871872	-0.8520229755442577	-0.5690999999999999	-78.19095908076255	-173.03308937319045	-4.8277	-0.20875917634893423	-0.8095342500575241	-0.5487020177417946	-0.10725839452099889	-0.5137910953306296	0.8511840853562346	1.8229	4.6928	0.0	0.0	0.0
2021-10-01T23:38:04.000000	-0.11326	-0.84141	-0.76353	-57.074	-194.33	-13.697	-0.21550467166740286	-0.8211920312506233	-0.76353	-80.45522315138444	-185.87239559348487	-13.697	-0.21550467166740286	-0.8211920312506233	-0.5675300000000001	-80.45522315138444	-185.87239559348487	-13.697	-0.20875917634893423	-0.8095342500575241	-0.5487020177417946	-0.10725839452099889	-0.5137910953306296	0.8511840853562346	1.8229	4.6928	0.0	0.0	0.0
2021-10-01T23:38:04.000000	-0.10404	-0.80909	-0.76054	-57.739	-208.68	-23.854	-0.2023939712437519	-0.7902452974261747	-0.76054	-82.87352016391696	-200.03278275482958	-23.854	-0.2023939712437519	-0.7902452974261747	-0.56454	-82.87352016391696	-200.03278275482958	-23.854	-0.20875917634893423	-0.8095342500575241	-0.5487020177417946	-0.10725839452099889	-0.5137910953306296	0.8511840853562346	1.8229	4.6928	0.0	0.0	0.0
2021-10-01T23:38:04.000000	-0.095371	-0.77677	-0.75614	-58.407	-224.54	-35.506	-0.18983011891890528	-0.7592310494785063	-0.75614	-85.4798151262824	-215.69142415723573	-35.506	-0.18983011891890528	-0.7592310494785063	-0.5601400000000001	-85.4798151262824	-215.69142415723573	-35.506	-0.20875917634893423	-0.8095342500575241	-0.5487020177417946	-0.10725839452099889	-0.5137910953306296	0.8511840853562346	1.8229	4.6928	0.0	0.0	0.0
2021-10-01T23:38:04.000000	-0.087246	-0.74453	-0.75034	-59.089	-242.15	-48.905	-0.17781596985287373	-0.7282295423019324	-0.75034	-88.31443239176485	-233.08516351823081	-48.905	-0.17781596985287373	-0.7282295423019324	-0.55434	-88.31443239176485	-233.08516351823081	-48.905	-0.20875917634893423	-0.8095342500575241	-0.5487020177417946	-0.10725839452099889	-0.5137910953306296	0.8511840853562346	1.8229	4.6928	0.0	0.0	0.0
2021-10-01T23:38:04.000000	-0.079667	-0.71244	-0.74315	-59.801	-261.77	-64.35	-0.16636208608707828	-0.6973100033713524	-0.74315	-91.42510924097766	-252.4700812002786	-64.35	-0.16636208608707828	-0.6973100033713524	-0.54715	-91.42510924097766	-252.4700812002786	-64.35	-0.20875917634893423	-0.8095342500575241	-0.5487020177417946	-0.10725839452099889	-0.5137910953306296	0.8511840853562346	1.8229	4.6928	0.0	0.0	0.0
2021-10-01T23:38:04.000000	-0.072623	-0.68056	-0.73462	-60.561	-283.7	-82.205	-0.15546490231898957	-0.6665333284059748	-0.73462	-94.86646909087972	-274.14171109706956	-82.205	-0.15546490231898957	-0.6665333284059748	-0.5386200000000001	-94.86646909087972	-274.14171109706956	-82.205	-0.20875917634893423	-0.8095342500575241	-0.5487020177417946	-0.10725839452099889	-0.5137910953306296	0.8511840853562346	1.8229	4.6928	0.0	0.0	0.0
2021-10-01T23:38:04.000000	-0.066104	-0.64895	-0.72476	-61.392	-308.31	-102.91	-0.1451218457108674	-0.6359602905948383	-0.72476	-98.70667479421823	-298.4644469866862	-102.91	-0.1451218457108674	-0.6359602905948383	-0.5287599999999999	-98.70667479421823	-298.4644469866862	-102.91	-0.20875917634893423	-0.8095342500575241	-0.5487020177417946	-0.10725839452099889	-0.5137910953306296	0.8511840853562346	1.8229	4.6928	0.0	0.0	0.0
