# Supplementary material for: Direct evidence of substorm-related impulsive injections of electrons at Mercury
Source: Nat Commun. 2023 Jul 18;14:4019. doi: 10.1038/s41467-023-39565-4 (PMC10354196; doi:10.1038/s41467-023-39565-4)
Supplement: Supplementary file 3 — SourceDatafile [file 41467_2023_39565_MOESM3_ESM.zip › SourceDataFile/FieldLinetracing/Final_KT17tracing_000515.txt]

2021-10-01T23:23:35.000000	-0.58478	0.255	0.5662	443.27	-184.1	-90.476	-0.5491283662392064	0.32473171355976316	0.5662	417.3720629260799	-237.02671577024472	-90.476	-0.5491283662392064	0.32473171355976316	0.7622	417.3720629260799	-237.02671577024472	-90.476	-0.8055731336949999	0.46600092034131924	-0.3659167507915719	-0.567731753249982	0.3355971345897575	0.7517015495572998	2.6636	22.773	0.0	0.0	0.0
2021-10-01T23:23:35.000000	-0.61938	0.26931	0.57246	397.3	-163.54	-62.793	-0.5817142412217065	0.34317342854576355	0.57246	374.2676768486925	-210.98892782864857	-62.793	-0.5817142412217065	0.34317342854576355	0.7684599999999999	374.2676768486925	-210.98892782864857	-62.793	-0.8055731336949999	0.46600092034131924	-0.3659167507915719	-0.567731753249982	0.3355971345897575	0.7517015495572998	2.6636	22.773	0.0	0.0	0.0
2021-10-01T23:23:35.000000	-0.65424	0.28359	0.57719	357.53	-145.77	-40.613	-0.614561832954453	0.36161722743207786	0.57719	336.9747132918209	-188.47980369762456	-40.613	-0.614561832954453	0.36161722743207786	0.77319	336.9747132918209	-188.47980369762456	-40.613	-0.8055731336949999	0.46600092034131924	-0.3659167507915719	-0.567731753249982	0.3355971345897575	0.7517015495572998	2.6636	22.773	0.0	0.0	0.0
2021-10-01T23:23:35.000000	-0.68929	0.29781	0.58042	322.91	-130.33	-22.845	-0.6476053448072827	0.3800247591631897	0.58042	304.5074481047146	-168.9141528965366	-22.845	-0.6476053448072827	0.3800247591631897	0.7764200000000001	304.5074481047146	-168.9141528965366	-22.845	-0.8055731336949999	0.46600092034131924	-0.3659167507915719	-0.567731753249982	0.3355971345897575	0.7517015495572998	2.6636	22.773	0.0	0.0	0.0
2021-10-01T23:23:35.000000	-0.72449	0.31194	0.58218	292.62	-116.85	-8.6403	-0.6808087540937069	0.39836134858865824	0.58218	276.09739632289387	-151.82428871468107	-8.6403	-0.6808087540937069	0.39836134858865824	0.7781800000000001	276.09739632289387	-151.82428871468107	-8.6403	-0.8055731336949999	0.46600092034131924	-0.3659167507915719	-0.567731753249982	0.3355971345897575	0.7517015495572998	2.6636	22.773	0.0	0.0	0.0
2021-10-01T23:23:35.000000	-0.75977	0.32595	0.58251	266.0	-105.04	2.6654	-0.7141062641835624	0.41658864465296713	0.58251	251.12506493460353	-136.8415264515533	2.6654	-0.7141062641835624	0.41658864465296713	0.77851	251.12506493460353	-136.8415264515533	2.6654	-0.8055731336949999	0.46600092034131924	-0.3659167507915719	-0.567731753249982	0.3355971345897575	0.7517015495572998	2.6636	22.773	0.0	0.0	0.0
2021-10-01T23:23:35.000000	-0.7951	0.33982	0.58149	242.51	-94.638	11.599	-0.7474705517365593	0.4346831221552586	0.58149	229.0866258580452	-123.63967404104558	11.599	-0.7474705517365593	0.4346831221552586	0.77749	229.0866258580452	-123.63967404104558	11.599	-0.8055731336949999	0.46600092034131924	-0.3659167507915719	-0.567731753249982	0.3355971345897575	0.7517015495572998	2.6636	22.773	0.0	0.0	0.0
2021-10-01T23:23:35.000000	-0.83043	0.35352	0.57916	221.69	-85.455	18.579	-0.7808556694183173	0.45260888064339994	0.57916	209.54870349219996	-111.97479176019063	18.579	-0.7808556694183173	0.45260888064339994	0.7751600000000001	209.54870349219996	-111.97479176019063	18.579	-0.8055731336949999	0.46600092034131924	-0.3659167507915719	-0.567731753249982	0.3355971345897575	0.7517015495572998	2.6636	22.773	0.0	0.0	0.0
2021-10-01T23:23:35.000000	-0.86573	0.36704	0.57559	203.19	-77.321	23.942	-0.8142330685868546	0.47035231956442436	0.57559	192.1847652896373	-101.63527503562439	23.942	-0.8142330685868546	0.47035231956442436	0.77159	192.1847652896373	-101.63527503562439	23.942	-0.8055731336949999	0.46600092034131924	-0.3659167507915719	-0.567731753249982	0.3355971345897575	0.7517015495572998	2.6636	22.773	0.0	0.0	0.0
2021-10-01T23:23:35.000000	-0.90097	0.38036	0.57087	186.7	-70.099	27.962	-0.8475754259018813	0.48788991371747426	0.57087	176.70393379890848	-92.44717183879106	27.962	-0.8475754259018813	0.48788991371747426	0.7668699999999999	176.70393379890848	-92.44717183879106	27.962	-0.8055731336949999	0.46600092034131924	-0.3659167507915719	-0.567731753249982	0.3355971345897575	0.7517015495572998	2.6636	22.773	0.0	0.0	0.0
2021-10-01T23:23:35.000000	-0.93613	0.39347	0.56508	171.97	-63.674	30.861	-0.8808641173693068	0.5052092878512745	0.56508	162.87218379218984	-84.2657161766464	30.861	-0.8808641173693068	0.5052092878512745	0.76108	162.87218379218984	-84.2657161766464	30.861	-0.8055731336949999	0.46600092034131924	-0.3659167507915719	-0.567731753249982	0.3355971345897575	0.7517015495572998	2.6636	22.773	0.0	0.0	0.0
2021-10-01T23:23:35.000000	-0.97119	0.40636	0.5583	158.78	-57.95	32.822	-0.9140805189950406	0.5222980667145506	0.5583	150.48293591211686	-76.96867479221486	32.822	-0.9140805189950406	0.5222980667145506	0.7543	150.48293591211686	-76.96867479221486	32.822	-0.8055731336949999	0.46600092034131924	-0.3659167507915719	-0.567731753249982	0.3355971345897575	0.7517015495572998	2.6636	22.773	0.0	0.0	0.0
2021-10-01T23:23:35.000000	-1.0062	0.41903	0.55063	146.98	-52.846	34.0	-0.9472742540185386	0.5391623768157614	0.55063	139.39724538402547	-70.45727851220046	34.0	-0.9472742540185386	0.5391623768157614	0.7466299999999999	139.39724538402547	-70.45727851220046	34.0	-0.8055731336949999	0.46600092034131924	-0.3659167507915719	-0.567731753249982	0.3355971345897575	0.7517015495572998	2.6636	22.773	0.0	0.0	0.0
2021-10-01T23:23:35.000000	-1.041	0.43147	0.54218	136.4	-48.293	34.523	-0.9802877533752336	0.5557726886799466	0.54218	129.4548477754392	-64.64221713739303	34.523	-0.9802877533752336	0.5557726886799466	0.7381800000000001	129.4548477754392	-64.64221713739303	34.523	-0.8055731336949999	0.46600092034131924	-0.3659167507915719	-0.567731753249982	0.3355971345897575	0.7517015495572998	2.6636	22.773	0.0	0.0	0.0
2021-10-01T23:23:35.000000	-1.0758	0.44368	0.53305	126.92	-44.233	34.503	-1.013329434670841	0.5721547336426346	0.53305	120.54375406147629	-59.45122408972176	34.503	-1.013329434670841	0.5721547336426346	0.72905	120.54375406147629	-59.45122408972176	34.503	-0.8055731336949999	0.46600092034131924	-0.3659167507915719	-0.567731753249982	0.3355971345897575	0.7517015495572998	2.6636	22.773	0.0	0.0	0.0
2021-10-01T23:23:35.000000	-1.1105	0.45568	0.52334	118.44	-40.616	34.036	-1.0462976008230644	0.5883161079826893	0.52334	112.57084427168414	-54.82242311281251	34.036	-1.0462976008230644	0.5883161079826893	0.7193400000000001	112.57084427168414	-54.82242311281251	34.036	-0.8055731336949999	0.46600092034131924	-0.3659167507915719	-0.567731753249982	0.3355971345897575	0.7517015495572998	2.6636	22.773	0.0	0.0	0.0
2021-10-01T23:23:35.000000	-1.1451	0.46745	0.51316	110.87	-37.398	33.21	-1.079194702435288	0.6042369624043287	0.51316	105.45218790248602	-50.70111804071762	33.21	-1.079194702435288	0.6042369624043287	0.70916	105.45218790248602	-50.70111804071762	33.21	-0.8055731336949999	0.46600092034131924	-0.3659167507915719	-0.567731753249982	0.3355971345897575	0.7517015495572998	2.6636	22.773	0.0	0.0	0.0
2021-10-01T23:23:35.000000	-1.1797	0.47903	0.50264	104.12	-34.542	32.104	-1.1121150847796561	0.6199692485160355	0.50264	99.10299673912105	-47.03955996101327	32.104	-1.1121150847796561	0.6199692485160355	0.6986399999999999	99.10299673912105	-47.03955996101327	32.104	-0.8055731336949999	0.46600092034131924	-0.3659167507915719	-0.567731753249982	0.3355971345897575	0.7517015495572998	2.6636	22.773	0.0	0.0	0.0
2021-10-01T23:23:35.000000	-1.2143	0.49041	0.49187	98.123	-32.013	30.79	-1.145059973157861	0.6355030416699186	0.49187	93.46106419663967	-43.79480308474509	30.79	-1.145059973157861	0.6355030416699186	0.68787	93.46106419663967	-43.79480308474509	30.79	-0.8055731336949999	0.46600092034131924	-0.3659167507915719	-0.567731753249982	0.3355971345897575	0.7517015495572998	2.6636	22.773	0.0	0.0	0.0
2021-10-01T23:23:35.000000	-1.2489	0.5016	0.48097	92.815	-29.78	29.336	-1.1780281422682104	0.6508482665138691	0.48097	88.46667096378295	-40.928239072622745	29.336	-1.1780281422682104	0.6508482665138691	0.6769700000000001	88.46667096378295	-40.928239072622745	29.336	-0.8055731336949999	0.46600092034131924	-0.3659167507915719	-0.567731753249982	0.3355971345897575	0.7517015495572998	2.6636	22.773	0.0	0.0	0.0
2021-10-01T23:23:35.000000	-1.2835	0.51263	0.47002	88.132	-27.815	27.805	-1.2110159162056293	0.6660346969915607	0.47002	84.0597301387844	-38.40423697972322	27.805	-1.2110159162056293	0.6660346969915607	0.6660200000000001	84.0597301387844	-38.40423697972322	27.805	-0.8055731336949999	0.46600092034131924	-0.3659167507915719	-0.567731753249982	0.3355971345897575	0.7517015495572998	2.6636	22.773	0.0	0.0	0.0
2021-10-01T23:23:35.000000	-1.3182	0.52349	0.45911	84.012	-26.09	26.256	-1.244123766750721	0.6810646614720204	0.45911	80.1821397494558	-36.18741092146189	26.256	-1.244123766750721	0.6810646614720204	0.6551100000000001	80.1821397494558	-36.18741092146189	26.256	-0.8055731336949999	0.46600092034131924	-0.3659167507915719	-0.567731753249982	0.3355971345897575	0.7517015495572998	2.6636	22.773	0.0	0.0	0.0
2021-10-01T23:23:35.000000	-1.353	0.53421	0.44832	80.395	-24.577	24.741	-1.2773480179984098	0.6959679338989218	0.44832	76.77778275318714	-34.242620073592484	24.741	-1.2773480179984098	0.6959679338989218	0.64432	76.77778275318714	-34.242620073592484	24.741	-0.8055731336949999	0.46600092034131924	-0.3659167507915719	-0.567731753249982	0.3355971345897575	0.7517015495572998	2.6636	22.773	0.0	0.0	0.0
2021-10-01T23:23:35.000000	-1.3879	0.54479	0.43769	77.218	-23.251	23.304	-1.3106886699486962	0.7107445142722647	0.43769	73.78719712249351	-32.53733341572853	23.304	-1.3106886699486962	0.7107445142722647	0.6336900000000001	73.78719712249351	-32.53733341572853	23.304	-0.8055731336949999	0.46600092034131924	-0.3659167507915719	-0.567731753249982	0.3355971345897575	0.7517015495572998	2.6636	22.773	0.0	0.0	0.0
2021-10-01T23:23:35.000000	-1.4229	0.55525	0.42724	74.42	-22.086	21.976	-1.3441432719981963	0.7254142518878317	0.42724	71.15302828963743	-31.03827252303283	21.976	-1.3441432719981963	0.7254142518878317	0.62324	71.15302828963743	-31.03827252303283	21.976	-0.8055731336949999	0.46600092034131924	-0.3659167507915719	-0.567731753249982	0.3355971345897575	0.7517015495572998	2.6636	22.773	0.0	0.0	0.0
2021-10-01T23:23:35.000000	-1.458	0.56558	0.417	71.942	-21.058	20.783	-1.377713049448602	0.7399672220977316	0.417	68.81966155612128	-29.714388960584763	20.783	-1.377713049448602	0.7399672220977316	0.613	68.81966155612128	-29.714388960584763	20.783	-0.8055731336949999	0.46600092034131924	-0.3659167507915719	-0.567731753249982	0.3355971345897575	0.7517015495572998	2.6636	22.773	0.0	0.0	0.0
2021-10-01T23:23:35.000000	-1.4931	0.57581	0.40695	69.728	-20.145	19.735	-1.411295079915926	0.7544209458287197	0.40695	66.73421455747643	-28.53698681354951	19.735	-1.411295079915926	0.7544209458287197	0.60295	66.73421455747643	-28.53698681354951	19.735	-0.8055731336949999	0.46600092034131924	-0.3659167507915719	-0.567731753249982	0.3355971345897575	0.7517015495572998	2.6636	22.773	0.0	0.0	0.0
2021-10-01T23:23:35.000000	-1.5284	0.58592	0.39707	67.726	-19.326	18.835	-1.4450903069613754	0.7687800798188498	0.39707	64.84765225822157	-27.478852752558087	18.835	-1.4450903069613754	0.7687800798188498	0.59307	64.84765225822157	-27.478852752558087	18.835	-0.8055731336949999	0.46600092034131924	-0.3659167507915719	-0.567731753249982	0.3355971345897575	0.7517015495572998	2.6636	22.773	0.0	0.0	0.0
2021-10-01T23:23:35.000000	-1.5637	0.59594	0.38732	65.893	-18.584	18.077	-1.4788965617220518	0.7830498919779594	0.38732	63.1193816853007	-26.517846078920627	18.077	-1.4788965617220518	0.7830498919779594	0.5833200000000001	63.1193816853007	-26.517846078920627	18.077	-0.8055731336949999	0.46600092034131924	-0.3659167507915719	-0.567731753249982	0.3355971345897575	0.7517015495572998	2.6636	22.773	0.0	0.0	0.0
2021-10-01T23:23:35.000000	-1.599	0.60585	0.37767	64.191	-17.904	17.449	-1.5127162948013377	0.797210533010266	0.37767	61.513527129265036	-25.634423674371423	17.449	-1.5127162948013377	0.797210533010266	0.57367	61.513527129265036	-25.634423674371423	17.449	-0.8055731336949999	0.46600092034131924	-0.3659167507915719	-0.567731753249982	0.3355971345897575	0.7517015495572998	2.6636	22.773	0.0	0.0	0.0
2021-10-01T23:23:35.000000	-1.6344	0.61568	0.36807	62.588	-17.274	16.935	-1.5466450767730702	0.8113040298763613	0.36807	59.99980007889298	-24.81275499602722	16.935	-1.5466450767730702	0.8113040298763613	0.5640700000000001	59.99980007889298	-24.81275499602722	16.935	-0.8055731336949999	0.46600092034131924	-0.3659167507915719	-0.567731753249982	0.3355971345897575	0.7517015495572998	2.6636	22.773	0.0	0.0	0.0
2021-10-01T23:23:35.000000	-1.6698	0.6254	0.35849	61.061	-16.684	16.519	-1.5805873370634127	0.8252883556156535	0.35849	58.556599145726636	-24.04009720210562	16.519	-1.5805873370634127	0.8252883556156535	0.5544899999999999	58.556599145726636	-24.04009720210562	16.519	-0.8055731336949999	0.46600092034131924	-0.3659167507915719	-0.567731753249982	0.3355971345897575	0.7517015495572998	2.6636	22.773	0.0	0.0	0.0
2021-10-01T23:23:35.000000	-1.7053	0.63504	0.34888	59.591	-16.127	16.184	-1.614638646246202	0.8392055371887347	0.34888	57.165925209957024	-23.307174965868334	16.184	-1.614638646246202	0.8392055371887347	0.54488	57.165925209957024	-23.307174965868334	16.184	-0.8055731336949999	0.46600092034131924	-0.3659167507915719	-0.567731753249982	0.3355971345897575	0.7517015495572998	2.6636	22.773	0.0	0.0	0.0
2021-10-01T23:23:35.000000	-1.7407	0.64459	0.33922	58.163	-15.596	15.914	-1.6486017366653052	0.8530211439138767	0.33922	55.813749010931645	-22.605203081253798	15.914	-1.6486017366653052	0.8530211439138767	0.53522	55.813749010931645	-22.605203081253798	15.914	-0.8055731336949999	0.46600092034131924	-0.3659167507915719	-0.567731753249982	0.3355971345897575	0.7517015495572998	2.6636	22.773	0.0	0.0	0.0
2021-10-01T23:23:35.000000	-1.7762	0.65406	0.32947	56.767	-15.088	15.694	-1.6826738759768554	0.8667696064728075	0.32947	54.490513491266874	-21.929978852202826	15.694	-1.6826738759768554	0.8667696064728075	0.52547	54.490513491266874	-21.929978852202826	15.694	-0.8055731336949999	0.46600092034131924	-0.3659167507915719	-0.567731753249982	0.3355971345897575	0.7517015495572998	2.6636	22.773	0.0	0.0	0.0
2021-10-01T23:23:35.000000	-1.8116	0.66344	0.31961	55.395	-14.599	15.513	-1.71665779652472	0.8804164941837995	0.31961	53.18876905332647	-21.276552178205485	15.513	-1.71665779652472	0.8804164941837995	0.51561	53.18876905332647	-21.276552178205485	15.513	-0.8055731336949999	0.46600092034131924	-0.3659167507915719	-0.567731753249982	0.3355971345897575	0.7517015495572998	2.6636	22.773	0.0	0.0	0.0
2021-10-01T23:23:35.000000	-1.8471	0.67274	0.30962	54.04	-14.127	15.361	-1.750750765965031	0.8939962377285804	0.30962	51.90181350392498	-20.642080418499262	15.361	-1.750750765965031	0.8939962377285804	0.50562	51.90181350392498	-20.642080418499262	15.361	-0.8055731336949999	0.46600092034131924	-0.3659167507915719	-0.567731753249982	0.3355971345897575	0.7517015495572998	2.6636	22.773	0.0	0.0	0.0
2021-10-01T23:23:35.000000	-1.8825	0.68196	0.29947	52.698	-13.668	15.231	-1.7847542913399652	0.9074843310733134	0.29947	50.626167104582656	-20.022103593250954	15.231	-1.7847542913399652	0.9074843310733134	0.49547	50.626167104582656	-20.022103593250954	15.231	-0.8055731336949999	0.46600092034131924	-0.3659167507915719	-0.567731753249982	0.3355971345897575	0.7517015495572998	2.6636	22.773	0.0	0.0	0.0
2021-10-01T23:23:35.000000	-1.9179	0.6911	0.28915	51.363	-13.221	15.116	-1.8187676191284332	0.920893027234917	0.28915	49.35599759673397	-19.414894056656344	15.116	-1.8187676191284332	0.920893027234917	0.48515	49.35599759673397	-19.414894056656344	15.116	-0.8055731336949999	0.46600092034131924	-0.3659167507915719	-0.567731753249982	0.3355971345897575	0.7517015495572998	2.6636	22.773	0.0	0.0	0.0
2021-10-01T23:23:35.000000	-1.9532	0.70016	0.27865	50.03	-12.784	15.013	-1.8526915028515245	0.9342100731964726	0.27865	48.08658771677171	-18.81785422829129	15.013	-1.8526915028515245	0.9342100731964726	0.47465	48.08658771677171	-18.81785422829129	15.013	-0.8055731336949999	0.46600092034131924	-0.3659167507915719	-0.567731753249982	0.3355971345897575	0.7517015495572998	2.6636	22.773	0.0	0.0	0.0
2021-10-01T23:23:35.000000	-1.9885	0.70915	0.26795	48.692	-12.355	14.919	-1.8866239636864586	0.9474576466227902	0.26795	46.811235271510384	-18.228141467393264	14.919	-1.8866239636864586	0.9474576466227902	0.46395000000000003	46.811235271510384	-18.228141467393264	14.919	-0.8055731336949999	0.46600092034131924	-0.3659167507915719	-0.567731753249982	0.3355971345897575	0.7517015495572998	2.6636	22.773	0.0	0.0	0.0
2021-10-01T23:23:35.000000	-2.0238	0.71807	0.25703	47.343	-11.932	14.831	-1.9205650016332352	0.9606357475138694	0.25703	45.524230532553666	-17.64303566336895	14.831	-1.9205650016332352	0.9606357475138694	0.45303	45.524230532553666	-17.64303566336895	14.831	-0.8055731336949999	0.46600092034131924	-0.3659167507915719	-0.567731753249982	0.3355971345897575	0.7517015495572998	2.6636	22.773	0.0	0.0	0.0
2021-10-01T23:23:35.000000	-2.059	0.72691	0.24587	45.975	-11.513	14.748	-1.9544165955146349	0.9737221982049009	0.24587	44.21787884192696	-17.05957164528663	14.748	-1.9544165955146349	0.9737221982049009	0.44187	44.21787884192696	-17.05957164528663	14.748	-0.8055731336949999	0.46600092034131924	-0.3659167507915719	-0.567731753249982	0.3355971345897575	0.7517015495572998	2.6636	22.773	0.0	0.0	0.0
2021-10-01T23:23:35.000000	-2.0941	0.73568	0.23446	44.578	-11.094	14.668	-1.988177520028965	0.9867269233437758	0.23446	42.88274567241582	-16.47255425229803	14.668	-1.988177520028965	0.9867269233437758	0.43046	42.88274567241582	-16.47255425229803	14.668	-0.8055731336949999	0.46600092034131924	-0.3659167507915719	-0.567731753249982	0.3355971345897575	0.7517015495572998	2.6636	22.773	0.0	0.0	0.0
2021-10-01T23:23:35.000000	-2.1292	0.74438	0.22276	43.14	-10.674	14.589	-2.021947021655138	0.9996621759474125	0.22276	41.507043976720006	-15.879520657583825	14.589	-2.021947021655138	0.9996621759474125	0.41876	41.507043976720006	-15.879520657583825	14.589	-0.8055731336949999	0.46600092034131924	-0.3659167507915719	-0.567731753249982	0.3355971345897575	0.7517015495572998	2.6636	22.773	0.0	0.0	0.0
2021-10-01T23:23:35.000000	-2.1641	0.75301	0.21076	41.649	-10.248	14.509	-2.0555266074353304	1.0125034499819743	0.21076	40.079476828216	-15.274038175168238	14.509	-2.0555266074353304	1.0125034499819743	0.40676	40.079476828216	-15.274038175168238	14.509	-0.8055731336949999	0.46600092034131924	-0.3659167507915719	-0.567731753249982	0.3355971345897575	0.7517015495572998	2.6636	22.773	0.0	0.0	0.0
2021-10-01T23:23:35.000000	-2.199	0.76157	0.19842	40.089	-9.8132	14.425	-2.0891147703273654	1.0252752514812977	0.19842	38.584507874751615	-14.651367420934815	14.425	-2.0891147703273654	1.0252752514812977	0.39442	38.584507874751615	-14.651367420934815	14.425	-0.8055731336949999	0.46600092034131924	-0.3659167507915719	-0.567731753249982	0.3355971345897575	0.7517015495572998	2.6636	22.773	0.0	0.0	0.0
2021-10-01T23:23:35.000000	-2.2337	0.77005	0.18569	38.439	-9.3646	14.334	-2.1225142426751114	1.0379431497636553	0.18569	37.00190800660129	-14.003972937385132	14.334	-2.1225142426751114	1.0379431497636553	0.38169	37.00190800660129	-14.003972937385132	14.334	-0.8055731336949999	0.46600092034131924	-0.3659167507915719	-0.567731753249982	0.3355971345897575	0.7517015495572998	2.6636	22.773	0.0	0.0	0.0
2021-10-01T23:23:35.000000	-2.2684	0.77847	0.17253	36.676	-8.8964	14.235	-2.155921066833008	1.0505515001586658	0.17253	35.30956120859655	-13.323280234851106	14.235	-2.155921066833008	1.0505515001586658	0.36853	35.30956120859655	-13.323280234851106	14.235	-0.8055731336949999	0.46600092034131924	-0.3659167507915719	-0.567731753249982	0.3355971345897575	0.7517015495572998	2.6636	22.773	0.0	0.0	0.0
2021-10-01T23:23:35.000000	-2.3028	0.7868	0.15886	34.767	-8.4013	14.125	-2.1890411792693962	1.0630337696719008	0.15886	33.475610612931504	-12.59800082478915	14.125	-2.1890411792693962	1.0630337696719008	0.35486	33.475610612931504	-12.59800082478915	14.125	-0.8055731336949999	0.46600092034131924	-0.3659167507915719	-0.567731753249982	0.3355971345897575	0.7517015495572998	2.6636	22.773	0.0	0.0	0.0
2021-10-01T23:23:35.000000	-2.337	0.79505	0.1446	32.668	-7.8688	14.001	-2.221972601161495	1.0754121359681699	0.1446	31.457674335661352	-11.812322499469483	14.001	-2.221972601161495	1.0754121359681699	0.3406	31.457674335661352	-11.812322499469483	14.001	-0.8055731336949999	0.46600092034131924	-0.3659167507915719	-0.567731753249982	0.3355971345897575	0.7517015495572998	2.6636	22.773	0.0	0.0	0.0
2021-10-01T23:23:35.000000	-2.3709	0.80321	0.1296	30.316	-7.2842	13.862	-2.2546173113320838	1.0876644213826634	0.1296	29.19502828855862	-10.943936625833572	13.862	-2.2546173113320838	1.0876644213826634	0.3256	29.19502828855862	-10.943936625833572	13.862	-0.8055731336949999	0.46600092034131924	-0.3659167507915719	-0.567731753249982	0.3355971345897575	0.7517015495572998	2.6636	22.773	0.0	0.0	0.0
2021-10-01T23:23:35.000000	-2.4044	0.81126	0.11366	27.619	-6.6252	13.707	-2.286878513905636	1.099758523602681	0.11366	26.599098133797177	-9.959438463519286	13.707	-2.286878513905636	1.099758523602681	0.30966	26.599098133797177	-9.959438463519286	13.707	-0.8055731336949999	0.46600092034131924	-0.3659167507915719	-0.567731753249982	0.3355971345897575	0.7517015495572998	2.6636	22.773	0.0	0.0	0.0
2021-10-01T23:23:35.000000	-2.4373	0.81915	0.096455	24.43	-5.856	13.537	-2.3185638424327863	1.1116203133549303	0.096455	23.528378127433317	-8.80528583820635	13.537	-2.3185638424327863	1.1116203133549303	0.292455	23.528378127433317	-8.80528583820635	13.537	-0.8055731336949999	0.46600092034131924	-0.3659167507915719	-0.567731753249982	0.3355971345897575	0.7517015495572998	2.6636	22.773	0.0	0.0	0.0
2021-10-01T23:23:35.000000	-2.4587	0.82428	0.084001	21.913	-5.2532	13.415	-2.339174009152017	1.1193338033436135	0.084001	21.104205439205153	-7.898619627493371	13.415	-2.339174009152017	1.1193338033436135	0.280001	21.104205439205153	-7.898619627493371	13.415	-0.8055731336949999	0.46600092034131924	-0.3659167507915719	-0.567731753249982	0.3355971345897575	0.7517015495572998	2.6636	22.773	0.0	0.0	0.0
2021-10-01T23:23:35.000000	-2.4795	0.82926	0.070435	18.948	-4.5451	13.29	-2.3592070765231536	1.1268249055124195	0.070435	18.2483109522668	-6.832553358692457	13.29	-2.3592070765231536	1.1268249055124195	0.266435	18.2483109522668	-6.832553358692457	13.29	-0.8055731336949999	0.46600092034131924	-0.3659167507915719	-0.567731753249982	0.3355971345897575	0.7517015495572998	2.6636	22.773	0.0	0.0	0.0
2021-10-01T23:23:35.000000	-2.4928	0.83245	0.060543	16.631	-3.992	13.205	-2.3720159869787385	1.131620519439835	0.060543	16.016541472453973	-5.999718681835168	13.205	-2.3720159869787385	1.131620519439835	0.256543	16.016541472453973	-5.999718681835168	13.205	-0.8055731336949999	0.46600092034131924	-0.3659167507915719	-0.567731753249982	0.3355971345897575	0.7517015495572998	2.6636	22.773	0.0	0.0	0.0
2021-10-01T23:23:35.000000	-2.5054	0.83547	0.049718	13.944	-3.3498	13.122	-2.3841510022107006	1.1361616432346722	0.049718	13.428477458741446	-5.033119229669897	13.122	-2.3841510022107006	1.1361616432346722	0.245718	13.428477458741446	-5.033119229669897	13.122	-0.8055731336949999	0.46600092034131924	-0.3659167507915719	-0.567731753249982	0.3355971345897575	0.7517015495572998	2.6636	22.773	0.0	0.0	0.0
2021-10-01T23:23:35.000000	-2.5168	0.83822	0.037628	10.763	-2.5881	13.043	-2.3951281428414	1.1402877653334285	0.037628	10.364778194421666	-3.8873903316288105	13.043	-2.3951281428414	1.1402877653334285	0.233628	10.364778194421666	-3.8873903316288105	13.043	-0.8055731336949999	0.46600092034131924	-0.3659167507915719	-0.567731753249982	0.3355971345897575	0.7517015495572998	2.6636	22.773	0.0	0.0	0.0
2021-10-01T23:23:35.000000	-2.5262	0.84048	0.023831	6.9327	-1.6687	12.977	-2.404180393676762	1.1436825193471518	0.023831	6.675994550207294	-2.505590897493542	12.977	-2.404180393676762	1.1436825193471518	0.219831	6.675994550207294	-2.505590897493542	12.977	-0.8055731336949999	0.46600092034131924	-0.3659167507915719	-0.567731753249982	0.3355971345897575	0.7517015495572998	2.6636	22.773	0.0	0.0	0.0
2021-10-01T23:23:35.000000	-2.5319	0.84185	0.0080727	2.3732	-0.57157	12.936	-2.409669576642958	1.1457406180725842	0.0080727	2.2852828687364886	-0.8580516970203643	12.936	-2.409669576642958	1.1457406180725842	0.2040727	2.2852828687364886	-0.8580516970203643	12.936	-0.8055731336949999	0.46600092034131924	-0.3659167507915719	-0.567731753249982	0.3355971345897575	0.7517015495572998	2.6636	22.773	0.0	0.0	0.0
2021-10-01T23:23:35.000000	-2.5318	0.84182	-0.0086968	-2.5561	0.61561	12.937	-2.4095740060691218	1.1456985911119926	-0.0086968	-2.461408450015472	0.9241706142766217	12.937	-2.4095740060691218	1.1456985911119926	0.1873032	-2.461408450015472	0.9241706142766217	12.937	-0.8055731336949999	0.46600092034131924	-0.3659167507915719	-0.567731753249982	0.3355971345897575	0.7517015495572998	2.6636	22.773	0.0	0.0	0.0
2021-10-01T23:23:35.000000	-2.5259	0.84041	-0.024387	-7.0904	1.7066	12.979	-2.4038912313518694	1.1435762877611588	-0.024387	-6.827862354039272	2.5625283206812126	12.979	-2.4038912313518694	1.1435762877611588	0.17161300000000002	-6.827862354039272	2.5625283206812126	12.979	-0.8055731336949999	0.46600092034131924	-0.3659167507915719	-0.567731753249982	0.3355971345897575	0.7517015495572998	2.6636	22.773	0.0	0.0	0.0
2021-10-01T23:23:35.000000	-2.5164	0.83813	-0.038111	-10.894	2.6194	13.046	-2.3947421846409793	1.140149431434735	-0.038111	-10.490955887500782	3.9345059316911275	13.046	-2.3947421846409793	1.140149431434735	0.157889	-10.490955887500782	3.9345059316911275	13.046	-0.8055731336949999	0.46600092034131924	-0.3659167507915719	-0.567731753249982	0.3355971345897575	0.7517015495572998	2.6636	22.773	0.0	0.0	0.0
2021-10-01T23:23:35.000000	-2.5049	0.83536	-0.050147	-14.053	3.3759	13.125	-2.3836682481347515	1.1359912070232778	-0.050147	-13.533458083339704	5.072378349106782	13.125	-2.3836682481347515	1.1359912070232778	0.145853	-13.533458083339704	5.072378349106782	13.125	-0.8055731336949999	0.46600092034131924	-0.3659167507915719	-0.567731753249982	0.3355971345897575	0.7517015495572998	2.6636	22.773	0.0	0.0	0.0
2021-10-01T23:23:35.000000	-2.479	0.82914	-0.070792	-19.029	4.5645	13.293	-2.3587255477488966	1.1266445446531341	-0.070792	-18.326323514903258	6.861732119305138	13.293	-2.3587255477488966	1.1266445446531341	0.125208	-18.326323514903258	6.861732119305138	13.293	-0.8055731336949999	0.46600092034131924	-0.3659167507915719	-0.567731753249982	0.3355971345897575	0.7517015495572998	2.6636	22.773	0.0	0.0	0.0
2021-10-01T23:23:35.000000	-2.4511	0.82246	-0.088574	-22.859	5.4795	13.46	-2.331854281662628	1.116596288141631	-0.088574	-22.0153485524253	8.239127949317531	13.46	-2.331854281662628	1.116596288141631	0.10742600000000001	-22.0153485524253	8.239127949317531	13.46	-0.8055731336949999	0.46600092034131924	-0.3659167507915719	-0.567731753249982	0.3355971345897575	0.7517015495572998	2.6636	22.773	0.0	0.0	0.0
2021-10-01T23:23:35.000000	-2.4222	0.81553	-0.10458	-25.975	6.2275	13.617	-2.304021183329537	1.1061773852636654	-0.10458	-25.016216268770172	9.363295618750831	13.617	-2.304021183329537	1.1061773852636654	0.09142	-25.016216268770172	9.363295618750831	13.617	-0.8055731336949999	0.46600092034131924	-0.3659167507915719	-0.567731753249982	0.3355971345897575	0.7517015495572998	2.6636	22.773	0.0	0.0	0.0
2021-10-01T23:23:35.000000	-2.3927	0.80845	-0.11937	-28.61	6.8662	13.763	-2.2756109856483517	1.0955360945658228	-0.11937	-27.553100969040674	10.320049875356698	13.763	-2.2756109856483517	1.0955360945658228	0.07663	-27.553100969040674	10.320049875356698	13.763	-0.8055731336949999	0.46600092034131924	-0.3659167507915719	-0.567731753249982	0.3355971345897575	0.7517015495572998	2.6636	22.773	0.0	0.0	0.0
2021-10-01T23:23:35.000000	-2.3628	0.80127	-0.13326	-30.905	7.4297	13.897	-2.2468160550684377	1.0847465453213954	-0.13326	-29.761761909733394	11.160510522298807	13.897	-2.2468160550684377	1.0847465453213954	0.06274000000000002	-29.761761909733394	11.160510522298807	13.897	-0.8055731336949999	0.46600092034131924	-0.3659167507915719	-0.567731753249982	0.3355971345897575	0.7517015495572998	2.6636	22.773	0.0	0.0	0.0
2021-10-01T23:23:35.000000	-2.3326	0.794	-0.14646	-32.949	7.9394	14.018	-2.2177344127670144	1.0738309151951924	-0.14646	-31.72790631145938	11.916821491121532	14.018	-2.2177344127670144	1.0738309151951924	0.04954	-31.72790631145938	11.916821491121532	14.018	-0.8055731336949999	0.46600092034131924	-0.3659167507915719	-0.567731753249982	0.3355971345897575	0.7517015495572998	2.6636	22.773	0.0	0.0	0.0
2021-10-01T23:23:35.000000	-2.3022	0.78666	-0.1591	-34.8	8.4098	14.127	-2.1884628546196105	1.0628213064999148	-0.1591	-33.50732044453435	12.610480271079677	14.127	-2.1884628546196105	1.0628213064999148	0.036900000000000016	-33.50732044453435	12.610480271079677	14.127	-0.8055731336949999	0.46600092034131924	-0.3659167507915719	-0.567731753249982	0.3355971345897575	0.7517015495572998	2.6636	22.773	0.0	0.0	0.0
2021-10-01T23:23:35.000000	-2.2716	0.77926	-0.17126	-36.503	8.851	14.226	-2.1590001553245335	1.0517276438834533	-0.17126	-35.14342766975992	13.257024614156556	14.226	-2.1590001553245335	1.0517276438834533	0.024740000000000012	-35.14342766975992	13.257024614156556	14.226	-0.8055731336949999	0.46600092034131924	-0.3659167507915719	-0.567731753249982	0.3355971345897575	0.7517015495572998	2.6636	22.773	0.0	0.0	0.0
2021-10-01T23:23:35.000000	-2.2409	0.77179	-0.18302	-38.087	9.2702	14.315	-2.1294467866623874	1.0405522557148355	-0.18302	-36.664127248802394	13.867153641740106	14.315	-2.1294467866623874	1.0405522557148355	0.01298000000000002	-36.664127248802394	13.867153641740106	14.315	-0.8055731336949999	0.46600092034131924	-0.3659167507915719	-0.567731753249982	0.3355971345897575	0.7517015495572998	2.6636	22.773	0.0	0.0	0.0
2021-10-01T23:23:35.000000	-2.21	0.76426	-0.19443	-39.577	9.6729	14.397	-2.0997022768525686	1.029292813625034	-0.19443	-38.09355688545923	14.449389164400051	14.397	-2.0997022768525686	1.029292813625034	0.0015700000000000158	-38.09355688545923	14.449389164400051	14.397	-0.8055731336949999	0.46600092034131924	-0.3659167507915719	-0.567731753249982	0.3355971345897575	0.7517015495572998	2.6636	22.773	0.0	0.0	0.0
2021-10-01T23:23:35.000000	-2.1791	0.75668	-0.20552	-40.991	10.063	14.473	-2.069963893551209	1.0179837482957765	-0.20552	-39.44910307827476	15.009807337859232	14.473	-2.069963893551209	1.0179837482957765	-0.00952	-39.44910307827476	15.009807337859232	14.473	-0.8055731336949999	0.46600092034131924	-0.3659167507915719	-0.567731753249982	0.3355971345897575	0.7517015495572998	2.6636	22.773	0.0	0.0	0.0
2021-10-01T23:23:35.000000	-2.148	0.74904	-0.21634	-42.345	10.445	14.546	-2.0400343691021767	1.0065906290453357	-0.21634	-40.746093878113555	15.5548347363756	14.546	-2.0400343691021767	1.0065906290453357	-0.020339999999999997	-40.746093878113555	15.5548347363756	14.546	-0.8055731336949999	0.46600092034131924	-0.3659167507915719	-0.567731753249982	0.3355971345897575	0.7517015495572998	2.6636	22.773	0.0	0.0	0.0
2021-10-01T23:23:35.000000	-2.1273	0.74392	-0.2234	-43.219	10.697	14.593	-2.020117702433637	0.9989728348229712	-0.2234	-41.58263050116918	15.912027231098968	14.593	-2.020117702433637	0.9989728348229712	-0.02739999999999998	-41.58263050116918	15.912027231098968	14.593	-0.8055731336949999	0.46600092034131924	-0.3659167507915719	-0.567731753249982	0.3355971345897575	0.7517015495572998	2.6636	22.773	0.0	0.0	0.0
2021-10-01T23:23:35.000000	-2.1134	0.74049	-0.22805	-43.791	10.863	14.625	-2.006742720345185	0.9938655112446579	-0.22805	-42.12998035246068	16.14686364286503	14.625	-2.006742720345185	0.9938655112446579	-0.032049999999999995	-42.12998035246068	16.14686364286503	14.625	-0.8055731336949999	0.46600092034131924	-0.3659167507915719	-0.567731753249982	0.3355971345897575	0.7517015495572998	2.6636	22.773	0.0	0.0	0.0
2021-10-01T23:23:35.000000	-2.1042	0.73819	-0.23112	-44.169	10.974	14.646	-1.9978938636744146	0.9904555646732065	-0.23112	-42.491531193968235	16.30334363840817	14.646	-1.9978938636744146	0.9904555646732065	-0.035119999999999985	-42.491531193968235	16.30334363840817	14.646	-0.8055731336949999	0.46600092034131924	-0.3659167507915719	-0.567731753249982	0.3355971345897575	0.7517015495572998	2.6636	22.773	0.0	0.0	1.0
2021-10-01T23:23:35.000000	-2.0691	0.72944	-0.24261	-45.576	11.392	14.725	-1.9641304885567006	0.9774706888301139	-0.24261	-43.83671154153974	16.890593868299476	14.725	-1.9641304885567006	0.9774706888301139	-0.046609999999999985	-43.83671154153974	16.890593868299476	14.725	-0.8055731336949999	0.46600092034131924	-0.3659167507915719	-0.567731753249982	0.3355971345897575	0.7517015495572998	2.6636	22.773	0.0	0.0	0.0
2021-10-01T23:23:35.000000	-2.0339	0.72062	-0.25384	-46.952	11.811	14.807	-1.9302764440719173	0.9644040874348648	-0.25384	-45.151002950479395	17.47503812773525	14.807	-1.9302764440719173	0.9644040874348648	-0.05784	-45.151002950479395	17.47503812773525	14.807	-0.8055731336949999	0.46600092034131924	-0.3659167507915719	-0.567731753249982	0.3355971345897575	0.7517015495572998	2.6636	22.773	0.0	0.0	0.0
2021-10-01T23:23:35.000000	-1.9987	0.71173	-0.26483	-48.305	12.233	14.893	-1.8964309766989766	0.9512680135043774	-0.26483	-46.442100078761776	18.059641587647178	14.893	-1.8964309766989766	0.9512680135043774	-0.06883	-46.442100078761776	18.059641587647178	14.893	-0.8055731336949999	0.46600092034131924	-0.3659167507915719	-0.567731753249982	0.3355971345897575	0.7517015495572998	2.6636	22.773	0.0	0.0	0.0
2021-10-01T23:23:35.000000	-1.9634	0.70276	-0.27559	-49.645	12.66	14.985	-1.8624960652606593	0.9380402893738423	-0.27559	-47.7196825139397	18.647614479305332	14.985	-1.8624960652606593	0.9380402893738423	-0.07959	-47.7196825139397	18.647614479305332	14.985	-0.8055731336949999	0.46600092034131924	-0.3659167507915719	-0.567731753249982	0.3355971345897575	0.7517015495572998	2.6636	22.773	0.0	0.0	0.0
2021-10-01T23:23:35.000000	-1.928	0.69372	-0.28615	-50.979	13.094	15.086	-1.8284704844552724	0.9247308396911507	-0.28615	-48.99045244919863	19.241799443472214	15.086	-1.8284704844552724	0.9247308396911507	-0.09015000000000001	-48.99045244919863	19.241799443472214	15.086	-0.8055731336949999	0.46600092034131924	-0.3659167507915719	-0.567731753249982	0.3355971345897575	0.7517015495572998	2.6636	22.773	0.0	0.0	0.0
2021-10-01T23:23:35.000000	-1.8927	0.6846	-0.29652	-52.313	13.538	15.196	-1.7945539525423324	0.9113542458422477	-0.29652	-50.259997082765736	19.845909055530285	15.196	-1.7945539525423324	0.9113542458422477	-0.10052	-50.259997082765736	19.845909055530285	15.196	-0.8055731336949999	0.46600092034131924	-0.3659167507915719	-0.567731753249982	0.3355971345897575	0.7517015495572998	2.6636	22.773	0.0	0.0	0.0
2021-10-01T23:23:35.000000	-1.8573	0.6754	-0.30671	-53.653	13.993	15.322	-1.7605479765640148	0.897886001793297	-0.30671	-51.53414867320655	20.461670961283758	15.322	-1.7605479765640148	0.897886001793297	-0.11070999999999998	-51.53414867320655	20.461670961283758	15.322	-0.8055731336949999	0.46600092034131924	-0.3659167507915719	-0.567731753249982	0.3355971345897575	0.7517015495572998	2.6636	22.773	0.0	0.0	0.0
2021-10-01T23:23:35.000000	-1.8218	0.66612	-0.31675	-55.004	14.462	15.467	-1.7264525565203201	0.8843261075442987	-0.31675	-52.81750195395911	21.09267520594589	15.467	-1.7264525565203201	0.8843261075442987	-0.12074999999999997	-52.81750195395911	21.09267520594589	15.467	-0.8055731336949999	0.46600092034131924	-0.3659167507915719	-0.567731753249982	0.3355971345897575	0.7517015495572998	2.6636	22.773	0.0	0.0	0.0
2021-10-01T23:23:35.000000	-1.7864	0.65677	-0.32665	-56.37	14.946	15.639	-1.69246496006738	0.8707089937769802	-0.32665	-54.11390425401072	21.740404374982546	15.639	-1.69246496006738	0.8707089937769802	-0.13065	-54.11390425401072	21.740404374982546	15.639	-0.8055731336949999	0.46600092034131924	-0.3659167507915719	-0.567731753249982	0.3355971345897575	0.7517015495572998	2.6636	22.773	0.0	0.0	0.0
2021-10-01T23:23:35.000000	-1.7509	0.64733	-0.33643	-57.758	15.448	15.846	-1.6583891448507544	0.8569903051617228	-0.33643	-55.42993523637765	22.408693573945346	15.846	-1.6583891448507544	0.8569903051617228	-0.14043	-55.42993523637765	22.408693573945346	15.846	-0.8055731336949999	0.46600092034131924	-0.3659167507915719	-0.567731753249982	0.3355971345897575	0.7517015495572998	2.6636	22.773	0.0	0.0	0.0
2021-10-01T23:23:35.000000	-1.7155	0.6378	-0.34611	-59.176	15.972	16.1	-1.6244236038282671	0.8431945477323631	-0.34611	-56.773044498696116	23.102492903344228	16.1	-1.6244236038282671	0.8431945477323631	-0.15010999999999997	-56.773044498696116	23.102492903344228	16.1	-0.8055731336949999	0.46600092034131924	-0.3659167507915719	-0.567731753249982	0.3355971345897575	0.7517015495572998	2.6636	22.773	0.0	0.0	0.0
2021-10-01T23:23:35.000000	-1.68	0.62819	-0.35573	-60.633	16.52	16.415	-1.5903686187404025	0.8293071401029557	-0.35573	-58.15191916372983	23.824890064280073	16.415	-1.5903686187404025	0.8293071401029557	-0.15972999999999998	-58.15191916372983	23.824890064280073	16.415	-0.8055731336949999	0.46600092034131924	-0.3659167507915719	-0.567731753249982	0.3355971345897575	0.7517015495572998	2.6636	22.773	0.0	0.0	0.0
2021-10-01T23:23:35.000000	-1.6446	0.61849	-0.36531	-62.142	17.1	16.806	-1.5564239078466766	0.8153426636594457	-0.36531	-59.57848103238386	24.585417667265204	16.806	-1.5564239078466766	0.8153426636594457	-0.16931000000000002	-59.57848103238386	24.585417667265204	16.806	-0.8055731336949999	0.46600092034131924	-0.3659167507915719	-0.567731753249982	0.3355971345897575	0.7517015495572998	2.6636	22.773	0.0	0.0	0.0
2021-10-01T23:23:35.000000	-1.6092	0.60869	-0.3749	-63.72	17.718	17.29	-1.5224914499698683	0.801278940737024	-0.3749	-61.068866825058144	25.392113513910424	17.29	-1.5224914499698683	0.801278940737024	-0.1789	-61.068866825058144	25.392113513910424	17.29	-0.8055731336949999	0.46600092034131924	-0.3659167507915719	-0.567731753249982	0.3355971345897575	0.7517015495572998	2.6636	22.773	0.0	0.0	0.0
2021-10-01T23:23:35.000000	-1.5738	0.5988	-0.38453	-65.391	18.382	17.883	-1.488570019808287	0.7871258959835816	-0.38453	-62.64591545533806	26.255858046589076	17.883	-1.488570019808287	0.7871258959835816	-0.18852999999999998	-62.64591545533806	26.255858046589076	17.883	-0.8055731336949999	0.46600092034131924	-0.3659167507915719	-0.567731753249982	0.3355971345897575	0.7517015495572998	2.6636	22.773	0.0	0.0	0.0
2021-10-01T23:23:35.000000	-1.5385	0.58882	-0.39425	-67.183	19.105	18.603	-1.4547588638408437	0.7728957824160367	-0.39425	-64.33582304511955	27.1929841522968	18.603	-1.4547588638408437	0.7728957824160367	-0.19824999999999998	-64.33582304511955	27.1929841522968	18.603	-0.8055731336949999	0.46600092034131924	-0.3659167507915719	-0.567731753249982	0.3355971345897575	0.7517015495572998	2.6636	22.773	0.0	0.0	0.0
2021-10-01T23:23:35.000000	-1.5033	0.57873	-0.40409	-69.132	19.9	19.461	-1.4210604326709222	0.758568750738607	-0.40409	-66.17272543461151	28.220804959382704	19.461	-1.4210604326709222	0.758568750738607	-0.20809	-66.17272543461151	28.220804959382704	19.461	-0.8055731336949999	0.46600092034131924	-0.3659167507915719	-0.567731753249982	0.3355971345897575	0.7517015495572998	2.6636	22.773	0.0	0.0	0.0
2021-10-01T23:23:35.000000	-1.4681	0.56854	-0.41409	-71.28	20.785	20.466	-1.387374254517919	0.7441424725822656	-0.41409	-68.19610060191162	29.3623311011566	20.466	-1.387374254517919	0.7441424725822656	-0.21809	-68.19610060191162	29.3623311011566	20.466	-0.8055731336949999	0.46600092034131924	-0.3659167507915719	-0.567731753249982	0.3355971345897575	0.7517015495572998	2.6636	22.773	0.0	0.0	0.0
2021-10-01T23:23:35.000000	-1.433	0.55823	-0.42428	-73.676	21.777	21.618	-1.3538020264641297	0.7296093516681481	-0.42428	-70.45249630881062	30.640438457323434	21.618	-1.3538020264641297	0.7296093516681481	-0.22827999999999998	-70.45249630881062	30.640438457323434	21.618	-0.8055731336949999	0.46600092034131924	-0.3659167507915719	-0.567731753249982	0.3355971345897575	0.7517015495572998	2.6636	22.773	0.0	0.0	0.0
2021-10-01T23:23:35.000000	-1.398	0.54781	-0.43466	-76.376	22.9	22.909	-1.3203425232078623	0.7149793126441458	-0.43466	-72.99454985943876	32.08580787229627	22.909	-1.3203425232078623	0.7149793126441458	-0.23865999999999998	-72.99454985943876	32.08580787229627	22.909	-0.8055731336949999	0.46600092034131924	-0.3659167507915719	-0.567731753249982	0.3355971345897575	0.7517015495572998	2.6636	22.773	0.0	0.0	0.0
2021-10-01T23:23:35.000000	-1.3631	0.53727	-0.44524	-79.438	24.178	24.318	-1.2869969700508086	0.7002424308623676	-0.44524	-75.87688348750451	33.72936525082655	24.318	-1.2869969700508086	0.7002424308623676	-0.24924000000000002	-75.87688348750451	33.72936525082655	24.318	-0.8055731336949999	0.46600092034131924	-0.3659167507915719	-0.567731753249982	0.3355971345897575	0.7517015495572998	2.6636	22.773	0.0	0.0	0.0
2021-10-01T23:23:35.000000	-1.3283	0.52659	-0.45599	-82.922	25.634	25.815	-1.2537678175963525	0.6853788570270309	-0.45599	-79.15622688646381	35.60128909321492	25.815	-1.2537678175963525	0.6853788570270309	-0.25999	-79.15622688646381	35.60128909321492	25.815	-0.8055731336949999	0.46600092034131924	-0.3659167507915719	-0.567731753249982	0.3355971345897575	0.7517015495572998	2.6636	22.773	0.0	0.0	0.0
2021-10-01T23:23:35.000000	-1.2935	0.51577	-0.46687	-86.891	27.295	27.359	-1.2205558193655819	0.6703763381212178	-0.46687	-82.89179702346318	37.736095349426115	27.359	-1.2205558193655819	0.6703763381212178	-0.27087	-82.89179702346318	37.736095349426115	27.359	-0.8055731336949999	0.46600092034131924	-0.3659167507915719	-0.567731753249982	0.3355971345897575	0.7517015495572998	2.6636	22.773	0.0	0.0	0.0
2021-10-01T23:23:35.000000	-1.2589	0.50479	-0.47782	-91.406	29.189	28.9	-1.1875619189197038	0.6552395308829821	-0.47782	-87.14070340590177	40.169047373875564	28.9	-1.1875619189197038	0.6552395308829821	-0.28182	-87.14070340590177	40.169047373875564	28.9	-0.8055731336949999	0.46600092034131924	-0.3659167507915719	-0.567731753249982	0.3355971345897575	0.7517015495572998	2.6636	22.773	0.0	0.0	0.0
2021-10-01T23:23:35.000000	-1.2242	0.49365	-0.48874	-96.527	31.341	30.383	-1.1544883768219834	0.6399316762615692	-0.48874	-91.9594306668971	42.932308596442184	30.383	-1.1544883768219834	0.6399316762615692	-0.29274	-91.9594306668971	42.932308596442184	30.383	-0.8055731336949999	0.46600092034131924	-0.3659167507915719	-0.567731753249982	0.3355971345897575	0.7517015495572998	2.6636	22.773	0.0	0.0	0.0
2021-10-01T23:23:35.000000	-1.1897	0.48232	-0.49956	-102.32	33.782	31.744	-1.1216366084142313	0.6244597593640604	-0.49956	-97.40968304728635	46.064732416754694	31.744	-1.1216366084142313	0.6244597593640604	-0.30356	-97.40968304728635	46.064732416754694	31.744	-0.8055731336949999	0.46600092034131924	-0.3659167507915719	-0.567731753249982	0.3355971345897575	0.7517015495572998	2.6636	22.773	0.0	0.0	0.0
2021-10-01T23:23:35.000000	-1.1551	0.47081	-0.51017	-108.84	36.54	32.917	-1.08870764895802	0.6087969457875919	-0.51017	-103.54261526573396	49.60084700821345	32.917	-1.08870764895802	0.6087969457875919	-0.31417	-103.54261526573396	49.60084700821345	32.917	-0.8055731336949999	0.46600092034131924	-0.3659167507915719	-0.567731753249982	0.3355971345897575	0.7517015495572998	2.6636	22.773	0.0	0.0	0.0
2021-10-01T23:23:35.000000	-1.1205	0.45909	-0.52045	-116.17	39.65	33.832	-1.0558044208373376	0.5929257146054085	-0.52045	-110.43631334381533	53.585558642479754	33.832	-1.0558044208373376	0.5929257146054085	-0.32444999999999996	-110.43631334381533	53.585558642479754	33.832	-0.8055731336949999	0.46600092034131924	-0.3659167507915719	-0.567731753249982	0.3355971345897575	0.7517015495572998	2.6636	22.773	0.0	0.0	0.0
2021-10-01T23:23:35.000000	-1.0858	0.44716	-0.53031	-124.38	43.148	34.41	-1.0228276775732712	0.576833812800592	-0.53031	-118.1558387306782	58.06317316380463	34.41	-1.0228276775732712	0.576833812800592	-0.33430999999999994	-118.1558387306782	58.06317316380463	34.41	-0.8055731336949999	0.46600092034131924	-0.3659167507915719	-0.567731753249982	0.3355971345897575	0.7517015495572998	2.6636	22.773	0.0	0.0	0.0
2021-10-01T23:23:35.000000	-1.051	0.43501	-0.53962	-133.56	47.076	34.568	-0.989778644467513	0.5605113157252511	-0.53962	-126.7853669902376	63.0864018085575	34.568	-0.989778644467513	0.5605113157252511	-0.34362	-126.7853669902376	63.0864018085575	34.568	-0.8055731336949999	0.46600092034131924	-0.3659167507915719	-0.567731753249982	0.3355971345897575	0.7517015495572998	2.6636	22.773	0.0	0.0	0.0
2021-10-01T23:23:35.000000	-1.0162	0.42263	-0.54828	-143.81	51.481	34.212	-0.956757793300667	0.5439605517484131	-0.54828	-136.4183856834538	68.71414343874517	34.212	-0.956757793300667	0.5439605517484131	-0.35228	-136.4183856834538	68.71414343874517	34.212	-0.8055731336949999	0.46600092034131924	-0.3659167507915719	-0.567731753249982	0.3355971345897575	0.7517015495572998	2.6636	22.773	0.0	0.0	0.0
2021-10-01T23:23:35.000000	-0.98127	0.41003	-0.55618	-155.25	56.42	33.235	-0.9236348783484557	0.5271755165959751	-0.55618	-147.1670063653776	75.0176721676493	33.235	-0.9236348783484557	0.5271755165959751	-0.36018	-147.1670063653776	75.0176721676493	33.235	-0.8055731336949999	0.46600092034131924	-0.3659167507915719	-0.567731753249982	0.3355971345897575	0.7517015495572998	2.6636	22.773	0.0	0.0	0.0
2021-10-01T23:23:35.000000	-0.94623	0.39721	-0.56322	-168.02	61.958	31.514	-0.8904297489066615	0.5101586608713211	-0.56322	-159.16220964548876	82.07865243024816	31.514	-0.8904297489066615	0.5101586608713211	-0.36722000000000005	-159.16220964548876	82.07865243024816	31.514	-0.8055731336949999	0.46600092034131924	-0.3659167507915719	-0.567731753249982	0.3355971345897575	0.7517015495572998	2.6636	22.773	0.0	0.0	0.0
2021-10-01T23:23:35.000000	-0.9111	0.38416	-0.56931	-182.29	68.172	28.902	-0.8571634795727587	0.4929025105299433	-0.56931	-172.56327971491038	89.99433414406487	28.902	-0.8571634795727587	0.4929025105299433	-0.37331	-172.56327971491038	89.99433414406487	28.902	-0.8055731336949999	0.46600092034131924	-0.3659167507915719	-0.567731753249982	0.3355971345897575	0.7517015495572998	2.6636	22.773	0.0	0.0	0.0
2021-10-01T23:23:35.000000	-0.87588	0.3709	-0.57435	-198.25	75.154	25.226	-0.8238336197433633	0.47542691486762423	-0.57435	-187.54751210801015	98.87930480184302	25.226	-0.8238336197433633	0.47542691486762423	-0.37835	-187.54751210801015	98.87930480184302	25.226	-0.8055731336949999	0.46600092034131924	-0.3659167507915719	-0.567731753249982	0.3355971345897575	0.7517015495572998	2.6636	22.773	0.0	0.0	0.0
2021-10-01T23:23:35.000000	-0.8406	0.35743	-0.57825	-216.15	83.013	20.275	-0.7904699433621494	0.4577355497894393	-0.57825	-204.3496672336269	108.87237560789217	20.275	-0.7904699433621494	0.4577355497894393	-0.38225000000000003	-204.3496672336269	108.87237560789217	20.275	-0.8055731336949999	0.46600092034131924	-0.3659167507915719	-0.567731753249982	0.3355971345897575	0.7517015495572998	2.6636	22.773	0.0	0.0	0.0
2021-10-01T23:23:35.000000	-0.80527	0.34378	-0.58095	-236.26	91.879	13.792	-0.7570786991719323	0.4398594145407539	-0.58095	-223.22178166282882	120.13565013047699	13.792	-0.7570786991719323	0.4398594145407539	-0.38494999999999996	-223.22178166282882	120.13565013047699	13.792	-0.8055731336949999	0.46600092034131924	-0.3659167507915719	-0.567731753249982	0.3355971345897575	0.7517015495572998	2.6636	22.773	0.0	0.0	0.0
2021-10-01T23:23:35.000000	-0.76994	0.32996	-0.58236	-258.94	101.91	5.4595	-0.7237082851104761	0.42181456027791836	-0.58236	-244.5017829529678	132.87004866718388	5.4595	-0.7237082851104761	0.42181456027791836	-0.38636	-244.5017829529678	132.87004866718388	5.4595	-0.8055731336949999	0.46600092034131924	-0.3659167507915719	-0.567731753249982	0.3355971345897575	0.7517015495572998	2.6636	22.773	0.0	0.0	0.0
2021-10-01T23:23:35.000000	-0.73464	0.31598	-0.58242	-284.61	113.29	-5.1148	-0.6903872498197627	0.40361458755389934	-0.58242	-268.58396076434406	147.30964741026736	-5.1148	-0.6903872498197627	0.40361458755389934	-0.38642000000000004	-268.58396076434406	147.30964741026736	-5.1148	-0.8055731336949999	0.46600092034131924	-0.3659167507915719	-0.567731753249982	0.3355971345897575	0.7517015495572998	2.6636	22.773	0.0	0.0	0.0
