# Supplementary material for: Direct evidence of substorm-related impulsive injections of electrons at Mercury
Source: Nat Commun. 2023 Jul 18;14:4019. doi: 10.1038/s41467-023-39565-4 (PMC10354196; doi:10.1038/s41467-023-39565-4)
Supplement: Supplementary file 3 — SourceDatafile [file 41467_2023_39565_MOESM3_ESM.zip › SourceDataFile/FieldLinetracing/Final_KT17tracing_000273.txt]

2021-10-01T23:19:33.000000	-0.46541	0.33016	0.60184	432.92	-290.95	-179.89	-0.42144847684637027	0.38469894081459916	0.60184	394.00770378155426	-341.80339123652215	-179.89	-0.42144847684637027	0.38469894081459916	0.7978400000000001	394.00770378155426	-341.80339123652215	-179.89	-0.6722561301804992	0.5924264117876504	-0.44396243315301903	-0.4489617946240336	0.408998860128848	0.7944515336892931	2.8872	22.268	0.0	0.0	0.0
2021-10-01T23:19:33.000000	-0.49208	0.348	0.61227	393.4	-261.93	-144.61	-0.4457315745539462	0.40567239226457086	0.61227	358.3413208252652	-308.1596707702102	-144.61	-0.4457315745539462	0.40567239226457086	0.80827	358.3413208252652	-308.1596707702102	-144.61	-0.6722561301804992	0.5924264117876504	-0.44396243315301903	-0.4489617946240336	0.408998860128848	0.7944515336892931	2.8872	22.268	0.0	0.0	0.0
2021-10-01T23:19:33.000000	-0.51913	0.36592	0.62158	358.84	-236.57	-115.3	-0.4703820064678525	0.42677180236196144	0.62158	327.14910280379627	-278.7561210712172	-115.3	-0.4703820064678525	0.42677180236196144	0.81758	327.14910280379627	-278.7561210712172	-115.3	-0.6722561301804992	0.5924264117876504	-0.44396243315301903	-0.4489617946240336	0.408998860128848	0.7944515336892931	2.8872	22.268	0.0	0.0	0.0
2021-10-01T23:19:33.000000	-0.54651	0.38388	0.62977	328.46	-214.3	-90.86	-0.49535505055540074	0.44795134600674696	0.62977	299.726769378069	-252.9314636777833	-90.86	-0.49535505055540074	0.44795134600674696	0.8257700000000001	299.726769378069	-252.9314636777833	-90.86	-0.6722561301804992	0.5924264117876504	-0.44396243315301903	-0.4489617946240336	0.408998860128848	0.7944515336892931	2.8872	22.268	0.0	0.0	0.0
2021-10-01T23:19:33.000000	-0.57419	0.40184	0.63682	301.63	-194.65	-70.437	-0.5206258340796845	0.46916764870228717	0.63682	275.50665691045447	-230.14204613243783	-70.437	-0.5206258340796845	0.46916764870228717	0.8328200000000001	275.50665691045447	-230.14204613243783	-70.437	-0.6722561301804992	0.5924264117876504	-0.44396243315301903	-0.4489617946240336	0.408998860128848	0.7944515336892931	2.8872	22.268	0.0	0.0	0.0
2021-10-01T23:19:33.000000	-0.60215	0.41978	0.64277	277.83	-177.25	-53.34	-0.546176958348305	0.4903984105494162	0.64277	254.0180198732084	-209.956940775232	-53.34	-0.546176958348305	0.4903984105494162	0.83877	254.0180198732084	-209.956940775232	-53.34	-0.6722561301804992	0.5924264117876504	-0.44396243315301903	-0.4489617946240336	0.408998860128848	0.7944515336892931	2.8872	22.268	0.0	0.0	0.0
2021-10-01T23:19:33.000000	-0.63035	0.43767	0.64761	256.63	-161.79	-39.014	-0.5719724006747733	0.5116089563976931	0.64761	234.87208275945662	-192.0157955487906	-39.014	-0.5719724006747733	0.5116089563976931	0.84361	234.87208275945662	-192.0157955487906	-39.014	-0.6722561301804992	0.5924264117876504	-0.44396243315301903	-0.4489617946240336	0.408998860128848	0.7944515336892931	2.8872	22.268	0.0	0.0	0.0
2021-10-01T23:19:33.000000	-0.65877	0.45548	0.65138	237.68	-147.99	-27.011	-0.5979959876683821	0.5327670617000606	0.65138	217.7557913403786	-175.9978347529466	-27.011	-0.5979959876683821	0.5327670617000606	0.84738	217.7557913403786	-175.9978347529466	-27.011	-0.6722561301804992	0.5924264117876504	-0.44396243315301903	-0.4489617946240336	0.408998860128848	0.7944515336892931	2.8872	22.268	0.0	0.0	0.0
2021-10-01T23:19:33.000000	-0.68738	0.47317	0.6541	220.68	-135.64	-16.961	-0.6242228465922254	0.5538293519598785	0.6541	202.3971375147671	-161.6578817312303	-16.961	-0.6242228465922254	0.5538293519598785	0.8501000000000001	202.3971375147671	-161.6578817312303	-16.961	-0.6722561301804992	0.5924264117876504	-0.44396243315301903	-0.4489617946240336	0.408998860128848	0.7944515336892931	2.8872	22.268	0.0	0.0	0.0
2021-10-01T23:19:33.000000	-0.71615	0.49074	0.6558	205.38	-124.56	-8.5639	-0.6506232035026295	0.5747921512720715	0.6558	188.57006051579538	-148.7866602793048	-8.5639	-0.6506232035026295	0.5747921512720715	0.8518000000000001	188.57006051579538	-148.7866602793048	-8.5639	-0.6722561301804992	0.5924264117876504	-0.44396243315301903	-0.4489617946240336	0.408998860128848	0.7944515336892931	2.8872	22.268	0.0	0.0	0.0
2021-10-01T23:19:33.000000	-0.74505	0.50815	0.65652	191.57	-114.6	-1.5691	-0.6771721856626882	0.5956120851399991	0.65652	176.0845222631259	-137.20956934327398	-1.5691	-0.6771721856626882	0.5956120851399991	0.85252	176.0845222631259	-137.20956934327398	-1.5691	-0.6722561301804992	0.5924264117876504	-0.44396243315301903	-0.4489617946240336	0.408998860128848	0.7944515336892931	2.8872	22.268	0.0	0.0	0.0
2021-10-01T23:19:33.000000	-0.77407	0.52538	0.65629	179.06	-105.61	4.2306	-0.7038623190278941	0.6162680789661874	0.65629	164.7703339722035	-126.75445847262539	4.2306	-0.7038623190278941	0.6162680789661874	0.85229	164.7703339722035	-126.75445847262539	4.2306	-0.6722561301804992	0.5924264117876504	-0.44396243315301903	-0.4489617946240336	0.408998860128848	0.7944515336892931	2.8872	22.268	0.0	0.0	0.0
2021-10-01T23:19:33.000000	-0.80317	0.54243	0.65516	167.72	-97.485	9.0086	-0.7306539050066823	0.6367552315438689	0.65516	154.51134088820697	-117.30118994250782	9.0086	-0.7306539050066823	0.6367552315438689	0.8511599999999999	154.51134088820697	-117.30118994250782	9.0086	-0.6722561301804992	0.5924264117876504	-0.44396243315301903	-0.4489617946240336	0.408998860128848	0.7944515336892931	2.8872	22.268	0.0	0.0	0.0
2021-10-01T23:19:33.000000	-0.83236	0.55926	0.65318	157.4	-90.132	12.911	-0.7575617694537111	0.6570350695831708	0.65318	145.17006859850244	-108.73908500215592	12.911	-0.7575617694537111	0.6570350695831708	0.84918	145.17006859850244	-108.73908500215592	12.911	-0.6722561301804992	0.5924264117876504	-0.44396243315301903	-0.4489617946240336	0.408998860128848	0.7944515336892931	2.8872	22.268	0.0	0.0	0.0
2021-10-01T23:19:33.000000	-0.8616	0.57588	0.65039	148.01	-83.466	16.061	-0.7845449884757243	0.6771126165252168	0.65039	136.6676103364498	-100.97275642926816	16.061	-0.7845449884757243	0.6771126165252168	0.84639	136.6676103364498	-100.97275642926816	16.061	-0.6722561301804992	0.5924264117876504	-0.44396243315301903	-0.4489617946240336	0.408998860128848	0.7944515336892931	2.8872	22.268	0.0	0.0	0.0
2021-10-01T23:19:33.000000	-0.89089	0.59227	0.64684	139.44	-77.415	18.564	-0.8116060126761054	0.6969680230742249	0.64684	128.90361714742713	-93.91726844041796	18.564	-0.8116060126761054	0.6969680230742249	0.84284	128.90361714742713	-93.91726844041796	18.564	-0.6722561301804992	0.5924264117876504	-0.44396243315301903	-0.4489617946240336	0.408998860128848	0.7944515336892931	2.8872	22.268	0.0	0.0	0.0
2021-10-01T23:19:33.000000	-0.92021	0.60842	0.6426	131.62	-71.917	20.511	-0.838726218060764	0.7165889139789199	0.6426	121.81621336668547	-87.50251110683716	20.511	-0.838726218060764	0.7165889139789199	0.8386	121.81621336668547	-87.50251110683716	20.511	-0.6722561301804992	0.5924264117876504	-0.44396243315301903	-0.4489617946240336	0.408998860128848	0.7944515336892931	2.8872	22.268	0.0	0.0	0.0
2021-10-01T23:19:33.000000	-0.94957	0.62433	0.63772	124.48	-66.92	21.979	-0.865915529277591	0.7359765145409938	0.63772	115.34229802778397	-81.66829914764885	21.979	-0.865915529277591	0.7359765145409938	0.83372	115.34229802778397	-81.66829914764885	21.979	-0.6722561301804992	0.5924264117876504	-0.44396243315301903	-0.4489617946240336	0.408998860128848	0.7944515336892931	2.8872	22.268	0.0	0.0	0.0
2021-10-01T23:19:33.000000	-0.97896	0.64	0.63225	117.94	-62.374	23.038	-0.8931640216786954	0.7551295994587546	0.63225	109.4086004560523	-76.35520690986249	23.038	-0.8931640216786954	0.7551295994587546	0.8282499999999999	109.4086004560523	-76.35520690986249	23.038	-0.6722561301804992	0.5924264117876504	-0.44396243315301903	-0.4489617946240336	0.408998860128848	0.7944515336892931	2.8872	22.268	0.0	0.0	0.0
2021-10-01T23:19:33.000000	-1.0084	0.65543	0.62625	111.97	-58.24	23.747	-0.9204915445598594	0.774050619335586	0.62625	103.99012538441501	-71.52085236162699	23.747	-0.9204915445598594	0.774050619335586	0.8222499999999999	103.99012538441501	-71.52085236162699	23.747	-0.6722561301804992	0.5924264117876504	-0.44396243315301903	-0.4489617946240336	0.408998860128848	0.7944515336892931	2.8872	22.268	0.0	0.0	0.0
2021-10-01T23:19:33.000000	-1.0378	0.67062	0.61979	106.51	-54.48	24.159	-0.9478087760900626	0.7927285464562619	0.61979	99.03198107195394	-67.12017003080489	24.159	-0.9478087760900626	0.7927285464562619	0.81579	99.03198107195394	-67.12017003080489	24.159	-0.6722561301804992	0.5924264117876504	-0.44396243315301903	-0.4489617946240336	0.408998860128848	0.7944515336892931	2.8872	22.268	0.0	0.0	0.0
2021-10-01T23:19:33.000000	-1.0673	0.68556	0.61291	101.52	-51.062	24.323	-0.9752558866414731	0.8111706103965762	0.61291	94.49838989251813	-63.11649983737709	24.323	-0.9752558866414731	0.8111706103965762	0.80891	94.49838989251813	-63.11649983737709	24.323	-0.6722561301804992	0.5924264117876504	-0.44396243315301903	-0.4489617946240336	0.408998860128848	0.7944515336892931	2.8872	22.268	0.0	0.0	0.0
2021-10-01T23:19:33.000000	-1.0968	0.70028	0.60568	96.968	-47.956	24.281	-1.0027299538301038	0.8293943320832846	0.60568	90.36126887793135	-59.47614687225624	24.281	-1.0027299538301038	0.8293943320832846	0.80168	90.36126887793135	-59.47614687225624	24.281	-0.6722561301804992	0.5924264117876504	-0.44396243315301903	-0.4489617946240336	0.408998860128848	0.7944515336892931	2.8872	22.268	0.0	0.0	0.0
2021-10-01T23:19:33.000000	-1.1263	0.71476	0.59814	92.813	-45.137	24.072	-1.0302334282593384	0.8473798622206044	0.59814	86.58299022606924	-56.16927577877782	24.072	-1.0302334282593384	0.8473798622206044	0.7941400000000001	86.58299022606924	-56.16927577877782	24.072	-0.6722561301804992	0.5924264117876504	-0.44396243315301903	-0.4489617946240336	0.408998860128848	0.7944515336892931	2.8872	22.268	0.0	0.0	0.0
2021-10-01T23:19:33.000000	-1.1559	0.72903	0.59036	89.026	-42.578	23.733	-1.057861880503013	0.8651692277691276	0.59036	83.1380807726153	-53.1655366327294	23.733	-1.057861880503013	0.8651692277691276	0.78636	83.1380807726153	-53.1655366327294	23.733	-0.6722561301804992	0.5924264117876504	-0.44396243315301903	-0.4489617946240336	0.408998860128848	0.7944515336892931	2.8872	22.268	0.0	0.0	0.0
2021-10-01T23:19:33.000000	-1.1855	0.74308	0.58238	85.577	-40.258	23.295	-1.0855172893839078	0.8827402510640447	0.58238	79.99933970744884	-50.44041176846398	23.295	-1.0855172893839078	0.8827402510640447	0.7783800000000001	79.99933970744884	-50.44041176846398	23.295	-0.6722561301804992	0.5924264117876504	-0.44396243315301903	-0.4489617946240336	0.408998860128848	0.7944515336892931	2.8872	22.268	0.0	0.0	0.0
2021-10-01T23:19:33.000000	-1.2152	0.75693	0.57423	82.438	-38.156	22.787	-1.1132964507775513	0.9001250344180564	0.57423	77.14155115002733	-47.969628580672975	22.787	-1.1132964507775513	0.9001250344180564	0.77023	77.14155115002733	-47.969628580672975	22.787	-0.6722561301804992	0.5924264117876504	-0.44396243315301903	-0.4489617946240336	0.408998860128848	0.7944515336892931	2.8872	22.268	0.0	0.0	0.0
2021-10-01T23:19:33.000000	-1.2449	0.77058	0.56596	79.58	-36.252	22.236	-1.1411001182050309	0.9173113248142445	0.56596	74.53838422484998	-45.72978439866773	22.236	-1.1411001182050309	0.9173113248142445	0.76196	74.53838422484998	-45.72978439866773	22.236	-0.6722561301804992	0.5924264117876504	-0.44396243315301903	-0.4489617946240336	0.408998860128848	0.7944515336892931	2.8872	22.268	0.0	0.0	0.0
2021-10-01T23:19:33.000000	-1.2747	0.78405	0.55761	76.979	-34.526	21.664	-1.1690250875418753	0.9343312245653094	0.55761	72.16847038036163	-43.69808920260547	21.664	-1.1690250875418753	0.9343312245653094	0.7536100000000001	72.16847038036163	-43.69808920260547	21.664	-0.6722561301804992	0.5924264117876504	-0.44396243315301903	-0.4489617946240336	0.408998860128848	0.7944515336892931	2.8872	22.268	0.0	0.0	0.0
2021-10-01T23:19:33.000000	-1.3046	0.79734	0.54918	74.608	-32.96	21.091	-1.1970713587880843	0.9511847336712511	0.54918	70.00721861030135	-41.85337031171416	21.091	-1.1970713587880843	0.9511847336712511	0.74518	70.00721861030135	-41.85337031171416	21.091	-0.6722561301804992	0.5924264117876504	-0.44396243315301903	-0.4489617946240336	0.408998860128848	0.7944515336892931	2.8872	22.268	0.0	0.0	0.0
2021-10-01T23:19:33.000000	-1.3345	0.81046	0.54071	72.443	-31.538	20.532	-1.2251384601630546	0.9678695237630428	0.54071	68.0327702424372	-40.176807565307506	20.532	-1.2251384601630546	0.9678695237630428	0.73671	68.0327702424372	-40.176807565307506	20.532	-0.6722561301804992	0.5924264117876504	-0.44396243315301903	-0.4489617946240336	0.408998860128848	0.7944515336892931	2.8872	22.268	0.0	0.0	0.0
2021-10-01T23:19:33.000000	-1.3645	0.82342	0.53221	70.461	-30.244	20.0	-1.2533244128440058	0.9844077725054937	0.53221	66.2242590693264	-38.64970333286843	20.0	-1.2533244128440058	0.9844077725054937	0.72821	66.2242590693264	-38.64970333286843	20.0	-0.6722561301804992	0.5924264117876504	-0.44396243315301903	-0.4489617946240336	0.408998860128848	0.7944515336892931	2.8872	22.268	0.0	0.0	0.0
2021-10-01T23:19:33.000000	-1.3945	0.83623	0.52368	68.639	-29.063	19.504	-1.2815287450503343	1.0007971515295768	0.52368	64.56069635335692	-37.25435244866893	19.504	-1.2815287450503343	1.0007971515295768	0.7196800000000001	64.56069635335692	-37.25435244866893	19.504	-0.6722561301804992	0.5924264117876504	-0.44396243315301903	-0.4489617946240336	0.408998860128848	0.7944515336892931	2.8872	22.268	0.0	0.0	0.0
2021-10-01T23:19:33.000000	-1.4246	0.84889	0.51512	66.955	-27.981	19.051	-1.3098507032609523	1.0170499138522104	0.51512	63.02196329153676	-35.97416474193936	19.051	-1.3098507032609523	1.0170499138522104	0.71112	63.02196329153676	-35.97416474193936	19.051	-0.6722561301804992	0.5924264117876504	-0.44396243315301903	-0.4489617946240336	0.408998860128848	0.7944515336892931	2.8872	22.268	0.0	0.0	0.0
2021-10-01T23:19:33.000000	-1.4548	0.8614	0.50654	65.392	-26.985	18.644	-1.3382902874758593	1.0331660594733945	0.50654	61.59278087465023	-34.79415515754506	18.644	-1.3382902874758593	1.0331660594733945	0.7025399999999999	61.59278087465023	-34.79415515754506	18.644	-0.6722561301804992	0.5924264117876504	-0.44396243315301903	-0.4489617946240336	0.408998860128848	0.7944515336892931	2.8872	22.268	0.0	0.0	0.0
2021-10-01T23:19:33.000000	-1.485	0.87379	0.49792	63.932	-26.064	18.283	-1.3667445753110683	1.0491631093198843	0.49792	60.25663256835424	-33.70120103976046	18.283	-1.3667445753110683	1.0491631093198843	0.69392	60.25663256835424	-33.70120103976046	18.283	-0.6722561301804992	0.5924264117876504	-0.44396243315301903	-0.4489617946240336	0.408998860128848	0.7944515336892931	2.8872	22.268	0.0	0.0	0.0
2021-10-01T23:19:33.000000	-1.5152	0.88604	0.48925	62.559	-25.209	17.967	-1.3952160173699626	1.0650212140958977	0.48925	58.9987417075455	-32.68440972277655	17.967	-1.3952160173699626	1.0650212140958977	0.68525	58.9987417075455	-32.68440972277655	17.967	-0.6722561301804992	0.5924264117876504	-0.44396243315301903	-0.4489617946240336	0.408998860128848	0.7944515336892931	2.8872	22.268	0.0	0.0	0.0
2021-10-01T23:19:33.000000	-1.5455	0.89817	0.48054	61.259	-24.41	17.695	-1.4238014095280709	1.0807724761141349	0.48054	57.8064390868682	-31.732141136333603	17.695	-1.4238014095280709	1.0807724761141349	0.67654	57.8064390868682	-31.732141136333603	17.695	-0.6722561301804992	0.5924264117876504	-0.44396243315301903	-0.4489617946240336	0.408998860128848	0.7944515336892931	2.8872	22.268	0.0	0.0	0.0
2021-10-01T23:19:33.000000	-1.5758	0.91017	0.47176	60.021	-23.66	17.462	-1.4524027306081728	1.0963947177097868	0.47176	56.669665304826324	-30.83610019504678	17.462	-1.4524027306081728	1.0963947177097868	0.66776	56.669665304826324	-30.83610019504678	17.462	-0.6722561301804992	0.5924264117876504	-0.44396243315301903	-0.4489617946240336	0.408998860128848	0.7944515336892931	2.8872	22.268	0.0	0.0	0.0
2021-10-01T23:19:33.000000	-1.6061	0.92206	0.4629	58.836	-22.953	17.265	-1.481017530006885	1.1119077881786354	0.4629	55.58022335933286	-29.989229338658717	17.265	-1.481017530006885	1.1119077881786354	0.6589	55.58022335933286	-29.989229338658717	17.265	-0.6722561301804992	0.5924264117876504	-0.44396243315301903	-0.4489617946240336	0.408998860128848	0.7944515336892931	2.8872	22.268	0.0	0.0	0.0
2021-10-01T23:19:33.000000	-1.6364	0.93384	0.45395	57.694	-22.282	17.098	-1.5096458077242072	1.1273116875206814	0.45395	54.529046313680944	-29.183356011953776	17.098	-1.5096458077242072	1.1273116875206814	0.64995	54.529046313680944	-29.183356011953776	17.098	-0.6722561301804992	0.5924264117876504	-0.44396243315301903	-0.4489617946240336	0.408998860128848	0.7944515336892931	2.8872	22.268	0.0	0.0	0.0
2021-10-01T23:19:33.000000	-1.6668	0.9455	0.44491	56.589	-21.644	16.958	-1.5383880355407429	1.1426087441049513	0.44491	53.51054696964338	-28.4147676395495	16.958	-1.5383880355407429	1.1426087441049513	0.6409100000000001	53.51054696964338	-28.4147676395495	16.958	-0.6722561301804992	0.5924264117876504	-0.44396243315301903	-0.4489617946240336	0.408998860128848	0.7944515336892931	2.8872	22.268	0.0	0.0	0.0
2021-10-01T23:19:33.000000	-1.6971	0.95706	0.43576	55.515	-21.034	16.84	-1.567043269895285	1.1577943011933909	0.43576	52.519383189331386	-27.677766716485195	16.84	-1.567043269895285	1.1577943011933909	0.63176	52.519383189331386	-27.677766716485195	16.84	-0.6722561301804992	0.5924264117876504	-0.44396243315301903	-0.4489617946240336	0.408998860128848	0.7944515336892931	2.8872	22.268	0.0	0.0	0.0
2021-10-01T23:19:33.000000	-1.7275	0.96851	0.42649	54.466	-20.449	16.74	-1.5958112290473492	1.1728829401719458	0.42649	51.54996777451779	-26.968640667378423	16.74	-1.5958112290473492	1.1728829401719458	0.62249	51.54996777451779	-26.968640667378423	16.74	-0.6722561301804992	0.5924264117876504	-0.44396243315301903	-0.4489617946240336	0.408998860128848	0.7944515336892931	2.8872	22.268	0.0	0.0	0.0
2021-10-01T23:19:33.000000	-1.7578	0.97986	0.41709	53.44	-19.887	16.655	-1.6244921947374198	1.1878600796546706	0.41709	50.60056085596272	-26.28515950231257	16.655	-1.6244921947374198	1.1878600796546706	0.61309	50.60056085596272	-26.28515950231257	16.655	-0.6722561301804992	0.5924264117876504	-0.44396243315301903	-0.4489617946240336	0.408998860128848	0.7944515336892931	2.8872	22.268	0.0	0.0	0.0
2021-10-01T23:19:33.000000	-1.7882	0.99111	0.40756	52.431	-19.344	16.581	-1.6532846599233204	1.202750225675402	0.40756	49.6656977656082	-25.622618181116074	16.581	-1.6532846599233204	1.202750225675402	0.60356	49.6656977656082	-25.622618181116074	16.581	-0.6722561301804992	0.5924264117876504	-0.44396243315301903	-0.4489617946240336	0.408998860128848	0.7944515336892931	2.8872	22.268	0.0	0.0	0.0
2021-10-01T23:19:33.000000	-1.8186	1.0023	0.39789	51.438	-18.82	16.516	-1.6820844769193721	1.217580823808786	0.39789	48.74438603866512	-24.980894173619745	16.516	-1.6820844769193721	1.217580823808786	0.59389	48.74438603866512	-24.980894173619745	16.516	-0.6722561301804992	0.5924264117876504	-0.44396243315301903	-0.4489617946240336	0.408998860128848	0.7944515336892931	2.8872	22.268	0.0	0.0	0.0
2021-10-01T23:19:33.000000	-1.8489	1.0133	0.38807	50.458	-18.311	16.457	-1.7108083281686566	1.2322106006153193	0.38807	47.834138401442836	-24.355650030159573	16.457	-1.7108083281686566	1.2322106006153193	0.5840700000000001	47.834138401442836	-24.355650030159573	16.457	-0.6722561301804992	0.5924264117876504	-0.44396243315301903	-0.4489617946240336	0.408998860128848	0.7944515336892931	2.8872	22.268	0.0	0.0	0.0
2021-10-01T23:19:33.000000	-1.8792	1.0243	0.3781	49.487	-17.816	16.403	-1.739532179417941	1.2468403774218526	0.3781	46.931107524954065	-23.745403165269696	16.403	-1.739532179417941	1.2468403774218526	0.5741	46.931107524954065	-23.745403165269696	16.403	-0.6722561301804992	0.5924264117876504	-0.44396243315301903	-0.4489617946240336	0.408998860128848	0.7944515336892931	2.8872	22.268	0.0	0.0	0.0
2021-10-01T23:19:33.000000	-1.9095	1.0351	0.36797	48.522	-17.334	16.352	-1.768280536701062	1.2612716612705621	0.36797	46.03243854500062	-23.14879352365346	16.352	-1.768280536701062	1.2612716612705621	0.5639700000000001	46.03243854500062	-23.14879352365346	16.352	-0.6722561301804992	0.5924264117876504	-0.44396243315301903	-0.4489617946240336	0.408998860128848	0.7944515336892931	2.8872	22.268	0.0	0.0	0.0
2021-10-01T23:19:33.000000	-1.9398	1.0459	0.35768	47.563	-16.863	16.302	-1.7970288939841828	1.275702945119272	0.35768	45.138376521920904	-22.563836175732618	16.302	-1.7970288939841828	1.275702945119272	0.55368	45.138376521920904	-22.563836175732618	16.302	-0.6722561301804992	0.5924264117876504	-0.44396243315301903	-0.4489617946240336	0.408998860128848	0.7944515336892931	2.8872	22.268	0.0	0.0	0.0
2021-10-01T23:19:33.000000	-1.9701	1.0566	0.34722	46.604	-16.402	16.252	-1.825789504284222	1.2900349824890696	0.34722	44.243089197149345	-21.98880347570297	16.252	-1.825789504284222	1.2900349824890696	0.54322	44.243089197149345	-21.98880347570297	16.252	-0.6722561301804992	0.5924264117876504	-0.44396243315301903	-0.4489617946240336	0.408998860128848	0.7944515336892931	2.8872	22.268	0.0	0.0	0.0
2021-10-01T23:19:33.000000	-2.0003	1.0672	0.33659	45.645	-15.95	16.201	-1.854463121122268	1.304255520363037	0.33659	43.34669910085515	-21.422702958775382	16.201	-1.854463121122268	1.304255520363037	0.53259	43.34669910085515	-21.422702958775382	16.201	-0.6722561301804992	0.5924264117876504	-0.44396243315301903	-0.4489617946240336	0.408998860128848	0.7944515336892931	2.8872	22.268	0.0	0.0	0.0
2021-10-01T23:19:33.000000	-2.0305	1.0777	0.32577	44.681	-15.504	16.148	-1.8831489909772314	1.3183768117580934	0.32577	42.444611499600256	-20.86194457973659	16.148	-1.8831489909772314	1.3183768117580934	0.5217700000000001	42.444611499600256	-20.86194457973659	16.148	-0.6722561301804992	0.5924264117876504	-0.44396243315301903	-0.4489617946240336	0.408998860128848	0.7944515336892931	2.8872	22.268	0.0	0.0	0.0
2021-10-01T23:19:33.000000	-2.0606	1.0881	0.31477	43.709	-15.063	16.092	-1.9117478673702017	1.3323866036573189	0.31477	41.533971529186516	-20.305168283289937	16.092	-1.9117478673702017	1.3323866036573189	0.51077	41.533971529186516	-20.305168283289937	16.092	-0.6722561301804992	0.5924264117876504	-0.44396243315301903	-0.4489617946240336	0.408998860128848	0.7944515336892931	2.8872	22.268	0.0	0.0	0.0
2021-10-01T23:19:33.000000	-2.0908	1.0985	0.30358	42.725	-14.627	16.032	-1.9404459902420843	1.3464086485734628	0.30358	40.61080933045744	-19.75188394875869	16.032	-1.9404459902420843	1.3464086485734628	0.49958	40.61080933045744	-19.75188394875869	16.032	-0.6722561301804992	0.5924264117876504	-0.44396243315301903	-0.4489617946240336	0.408998860128848	0.7944515336892931	2.8872	22.268	0.0	0.0	0.0
2021-10-01T23:19:33.000000	-2.1208	1.1088	0.29219	41.727	-14.193	15.966	-1.9689578731730604	1.3603069409768584	0.29219	39.67350756434233	-19.198869121437117	15.966	-1.9689578731730604	1.3603069409768584	0.48819	39.67350756434233	-19.198869121437117	15.966	-0.6722561301804992	0.5924264117876504	-0.44396243315301903	-0.4489617946240336	0.408998860128848	0.7944515336892931	2.8872	22.268	0.0	0.0	0.0
2021-10-01T23:19:33.000000	-2.1508	1.1189	0.28059	40.709	-13.761	15.893	-1.9974942621378735	1.37400674042243	0.28059	38.716111442106495	-18.645388620310136	15.893	-1.9974942621378735	1.37400674042243	0.47659	38.716111442106495	-18.645388620310136	15.893	-0.6722561301804992	0.5924264117876504	-0.44396243315301903	-0.4489617946240336	0.408998860128848	0.7944515336892931	2.8872	22.268	0.0	0.0	0.0
2021-10-01T23:19:33.000000	-2.1808	1.129	0.26877	39.666	-13.328	15.814	-2.0260306511026864	1.3877065398680024	0.26877	37.73402623031187	-18.087852400164472	15.814	-2.0260306511026864	1.3877065398680024	0.46477	37.73402623031187	-18.087852400164472	15.814	-0.6722561301804992	0.5924264117876504	-0.44396243315301903	-0.4489617946240336	0.408998860128848	0.7944515336892931	2.8872	22.268	0.0	0.0	0.0
2021-10-01T23:19:33.000000	-2.2107	1.139	0.25672	38.594	-12.892	15.725	-2.0544800466055064	1.401294839817744	0.25672	36.723527130140354	-17.523785410745162	15.725	-2.0544800466055064	1.401294839817744	0.45272	36.723527130140354	-17.523785410745162	15.725	-0.6722561301804992	0.5924264117876504	-0.44396243315301903	-0.4489617946240336	0.408998860128848	0.7944515336892931	2.8872	22.268	0.0	0.0	0.0
2021-10-01T23:19:33.000000	-2.2405	1.149	0.24443	37.484	-12.453	15.628	-2.0828301956294135	1.4148708867505677	0.24443	35.67568195848989	-16.95208488052956	15.628	-2.0828301956294135	1.4148708867505677	0.44043	35.67568195848989	-16.95208488052956	15.628	-0.6722561301804992	0.5924264117876504	-0.44396243315301903	-0.4489617946240336	0.408998860128848	0.7944515336892931	2.8872	22.268	0.0	0.0	0.0
2021-10-01T23:19:33.000000	-2.2702	1.1588	0.23188	36.33	-12.006	15.521	-2.111105604208246	1.4282361877086491	0.23188	34.58514857747166	-16.367053304556983	15.521	-2.111105604208246	1.4282361877086491	0.42788000000000004	34.58514857747166	-16.367053304556983	15.521	-0.6722561301804992	0.5924264117876504	-0.44396243315301903	-0.4489617946240336	0.408998860128848	0.7944515336892931	2.8872	22.268	0.0	0.0	0.0
2021-10-01T23:19:33.000000	-2.2999	1.1686	0.21905	35.121	-11.551	15.403	-2.1393810127870787	1.4416014886667308	0.21905	33.44100987440538	-15.767342850966418	15.403	-2.1393810127870787	1.4416014886667308	0.41505000000000003	33.44100987440538	-15.767342850966418	15.403	-0.6722561301804992	0.5924264117876504	-0.44396243315301903	-0.4489617946240336	0.408998860128848	0.7944515336892931	2.8872	22.268	0.0	0.0	0.0
2021-10-01T23:19:33.000000	-2.3294	1.1783	0.20591	33.845	-11.082	15.274	-2.1674701814250055	1.4548430371120638	0.20591	32.232091452836706	-15.145528368992968	15.274	-2.1674701814250055	1.4548430371120638	0.40191	32.232091452836706	-15.145528368992968	15.274	-0.6722561301804992	0.5924264117876504	-0.44396243315301903	-0.4489617946240336	0.408998860128848	0.7944515336892931	2.8872	22.268	0.0	0.0	0.0
2021-10-01T23:19:33.000000	-2.3588	1.1879	0.19243	32.487	-10.594	15.134	-2.1954723566009386	1.4679730860615672	0.19243	30.944118991774786	-14.494809582153302	15.134	-2.1954723566009386	1.4679730860615672	0.38843	30.944118991774786	-14.494809582153302	15.134	-0.6722561301804992	0.5924264117876504	-0.44396243315301903	-0.4489617946240336	0.408998860128848	0.7944515336892931	2.8872	22.268	0.0	0.0	0.0
2021-10-01T23:19:33.000000	-2.3881	1.1974	0.17856	31.025	-10.083	14.984	-2.2233875383148782	1.4809916355152402	0.17856	29.555748386535722	-13.80852096756893	14.984	-2.2233875383148782	1.4809916355152402	0.37456	29.555748386535722	-13.80852096756893	14.984	-0.6722561301804992	0.5924264117876504	-0.44396243315301903	-0.4489617946240336	0.408998860128848	0.7944515336892931	2.8872	22.268	0.0	0.0	0.0
2021-10-01T23:19:33.000000	-2.4172	1.2069	0.16423	29.433	-9.5385	14.824	-2.251104227070994	1.4939856789350767	0.16423	28.04246211937887	-13.073055860555364	14.824	-2.251104227070994	1.4939856789350767	0.36023	28.04246211937887	-13.073055860555364	14.824	-0.6722561301804992	0.5924264117876504	-0.44396243315301903	-0.4489617946240336	0.408998860128848	0.7944515336892931	2.8872	22.268	0.0	0.0	0.0
2021-10-01T23:19:33.000000	-2.446	1.2162	0.14936	27.674	-8.9496	14.655	-2.278547682424211	1.5067444703463346	0.14936	26.368874571950926	-12.27306277865146	14.655	-2.278547682424211	1.5067444703463346	0.34536	26.368874571950926	-12.27306277865146	14.655	-0.6722561301804992	0.5924264117876504	-0.44396243315301903	-0.4489617946240336	0.408998860128848	0.7944515336892931	2.8872	22.268	0.0	0.0	0.0
2021-10-01T23:19:33.000000	-2.4745	1.2254	0.13381	25.696	-8.2991	14.478	-2.30570565135761	1.5193672562279261	0.13381	24.48548509412766	-11.385099758686888	14.478	-2.30570565135761	1.5193672562279261	0.32981000000000005	24.48548509412766	-11.385099758686888	14.478	-0.6722561301804992	0.5924264117876504	-0.44396243315301903	-0.4489617946240336	0.408998860128848	0.7944515336892931	2.8872	22.268	0.0	0.0	0.0
2021-10-01T23:19:33.000000	-2.5025	1.2345	0.11738	23.423	-7.5621	14.294	-2.332379640913369	1.5318295305460146	0.11738	22.319917363148704	-10.375142134554729	14.294	-2.332379640913369	1.5318295305460146	0.31338	22.319917363148704	-10.375142134554729	14.294	-0.6722561301804992	0.5924264117876504	-0.44396243315301903	-0.4489617946240336	0.408998860128848	0.7944515336892931	2.8872	22.268	0.0	0.0	0.0
2021-10-01T23:19:33.000000	-2.5299	1.2433	0.09978	20.739	-6.7001	14.107	-2.358494910646411	1.543920547325858	0.09978	19.761762874989845	-9.19076651224875	14.107	-2.358494910646411	1.543920547325858	0.29578	19.761762874989845	-9.19076651224875	14.107	-0.6722561301804992	0.5924264117876504	-0.44396243315301903	-0.4489617946240336	0.408998860128848	0.7944515336892931	2.8872	22.268	0.0	0.0	0.0
2021-10-01T23:19:33.000000	-2.5477	1.249	0.08715	18.635	-6.0266	13.983	-2.375462361928381	1.551758633635282	0.08715	17.75614102762884	-8.264538000817458	13.983	-2.375462361928381	1.551758633635282	0.28315	17.75614102762884	-8.264538000817458	13.983	-0.6722561301804992	0.5924264117876504	-0.44396243315301903	-0.4489617946240336	0.408998860128848	0.7944515336892931	2.8872	22.268	0.0	0.0	0.0
2021-10-01T23:19:33.000000	-2.5647	1.2545	0.073537	16.186	-5.2425	13.86	-2.3916603474128926	1.5593002028515361	0.073537	15.421670664733519	-7.1862699753416965	13.86	-2.3916603474128926	1.5593002028515361	0.269537	15.421670664733519	-7.1862699753416965	13.86	-0.6722561301804992	0.5924264117876504	-0.44396243315301903	-0.4489617946240336	0.408998860128848	0.7944515336892931	2.8872	22.268	0.0	0.0	0.0
2021-10-01T23:19:33.000000	-2.5807	1.2597	0.058582	13.271	-4.3065	13.743	-2.4069026271590404	1.5664215024618724	0.058582	12.643324042807782	-5.9001474895597905	13.743	-2.4069026271590404	1.5664215024618724	0.25458200000000003	12.643324042807782	-5.9001474895597905	13.743	-0.6722561301804992	0.5924264117876504	-0.44396243315301903	-0.4489617946240336	0.408998860128848	0.7944515336892931	2.8872	22.268	0.0	0.0	0.0
2021-10-01T23:19:33.000000	-2.5948	1.2643	0.041743	9.7145	-3.1593	13.638	-2.4203327419073726	1.5727145158772906	0.041743	9.254189630393837	-4.325813336785483	13.638	-2.4203327419073726	1.5727145158772906	0.237743	9.254189630393837	-4.325813336785483	13.638	-0.6722561301804992	0.5924264117876504	-0.44396243315301903	-0.4489617946240336	0.408998860128848	0.7944515336892931	2.8872	22.268	0.0	0.0	0.0
2021-10-01T23:19:33.000000	-2.6056	1.2678	0.022358	5.3158	-1.7321	13.557	-2.4306225060377136	1.5775114684663765	0.022358	5.063509819955356	-2.370394134572493	13.557	-2.4306225060377136	1.5775114684663765	0.218358	5.063509819955356	-2.370394134572493	13.557	-0.6722561301804992	0.5924264117876504	-0.44396243315301903	-0.4489617946240336	0.408998860128848	0.7944515336892931	2.8872	22.268	0.0	0.0	0.0
2021-10-01T23:19:33.000000	-2.61	1.2693	0.00047992	0.11514	-0.037551	13.524	-2.4348055558560615	1.5795392983944572	0.00047992	0.10967126543613727	-0.05137616897586197	13.524	-2.4348055558560615	1.5795392983944572	0.19647992	0.10967126543613727	-0.05137616897586197	13.524	-0.6722561301804992	0.5924264117876504	-0.44396243315301903	-0.4489617946240336	0.408998860128848	0.7944515336892931	2.8872	22.268	0.0	0.0	0.0
2021-10-01T23:19:33.000000	-2.6059	1.2679	-0.021467	-5.1077	1.6644	13.555	-2.430907992457531	1.577647473996043	-0.021467	-4.8652731897934425	2.2777057401422924	13.555	-2.430907992457531	1.577647473996043	0.174533	-4.8652731897934425	2.2777057401422924	13.555	-0.6722561301804992	0.5924264117876504	-0.44396243315301903	-0.4489617946240336	0.408998860128848	0.7944515336892931	2.8872	22.268	0.0	0.0	0.0
2021-10-01T23:19:33.000000	-2.5954	1.2645	-0.040972	-9.5452	3.1045	13.634	-2.4209037147470074	1.5729865269366239	-0.040972	-9.09287999486727	4.250681908699192	13.634	-2.4209037147470074	1.5729865269366239	0.155028	-9.09287999486727	4.250681908699192	13.634	-0.6722561301804992	0.5924264117876504	-0.44396243315301903	-0.4489617946240336	0.408998860128848	0.7944515336892931	2.8872	22.268	0.0	0.0	0.0
2021-10-01T23:19:33.000000	-2.5813	1.2599	-0.057906	-13.133	4.2623	13.738	-2.407473599998675	1.5666935135212054	-0.057906	-12.511779735387288	5.839371382533568	13.738	-2.407473599998675	1.5666935135212054	0.138094	-12.511779735387288	5.839371382533568	13.738	-0.6722561301804992	0.5924264117876504	-0.44396243315301903	-0.4489617946240336	0.408998860128848	0.7944515336892931	2.8872	22.268	0.0	0.0	0.0
2021-10-01T23:19:33.000000	-2.5709	1.2565	-0.068096	-15.153	4.9112	13.815	-2.3975685687670625	1.5620448194787047	-0.068096	-14.437048782624226	6.7308927259412155	13.815	-2.3975685687670625	1.5620448194787047	0.12790400000000002	-14.437048782624226	6.7308927259412155	13.815	-0.6722561301804992	0.5924264117876504	-0.44396243315301903	-0.4489617946240336	0.408998860128848	0.7944515336892931	2.8872	22.268	0.0	0.0	0.0
2021-10-01T23:19:33.000000	-2.5636	1.2542	-0.074506	-16.367	5.3005	13.868	-2.390605395195617	1.5588676802286998	-0.074506	-15.594200041751394	7.266010893732603	13.868	-2.390605395195617	1.5588676802286998	0.121494	-15.594200041751394	7.266010893732603	13.868	-0.6722561301804992	0.5924264117876504	-0.44396243315301903	-0.4489617946240336	0.408998860128848	0.7944515336892931	2.8872	22.268	0.0	0.0	1.0
2021-10-01T23:19:33.000000	-2.5377	1.2458	-0.094432	-19.867	6.421	14.053	-2.3659298105785798	1.5473574446182776	-0.094432	-18.93053174909731	8.806923282078635	14.053	-2.3659298105785798	1.5473574446182776	0.101568	-18.93053174909731	8.806923282078635	14.053	-0.6722561301804992	0.5924264117876504	-0.44396243315301903	-0.4489617946240336	0.408998860128848	0.7944515336892931	2.8872	22.268	0.0	0.0	490.47
2021-10-01T23:19:33.000000	-2.5105	1.237	-0.11246	-22.699	7.329	14.241	-2.340013033803361	1.535290933872271	-0.11246	-21.62993463826332	10.055086749723076	14.241	-2.340013033803361	1.535290933872271	0.08354	-21.62993463826332	10.055086749723076	14.241	-0.6722561301804992	0.5924264117876504	-0.44396243315301903	-0.4489617946240336	0.408998860128848	0.7944515336892931	2.8872	22.268	0.0	0.0	0.0
2021-10-01T23:19:33.000000	-2.4826	1.228	-0.12918	-25.076	8.0973	14.425	-2.3134260377095965	1.5229401590500125	-0.12918	-23.894883513015188	11.108851659349625	14.425	-2.3134260377095965	1.5229401590500125	0.06682000000000002	-23.894883513015188	11.108851659349625	14.425	-0.6722561301804992	0.5924264117876504	-0.44396243315301903	-0.4489617946240336	0.408998860128848	0.7944515336892931	2.8872	22.268	0.0	0.0	0.0
2021-10-01T23:19:33.000000	-2.4542	1.2189	-0.14496	-27.131	8.7696	14.605	-2.2863550622381905	1.5104288726642512	-0.14496	-25.852021621912403	12.02788523474403	14.605	-2.2863550622381905	1.5104288726642512	0.05104	-25.852021621912403	12.02788523474403	14.605	-0.6722561301804992	0.5924264117876504	-0.44396243315301903	-0.4489617946240336	0.408998860128848	0.7944515336892931	2.8872	22.268	0.0	0.0	0.0
2021-10-01T23:19:33.000000	-2.4255	1.2096	-0.16001	-28.946	9.3743	14.776	-2.2590108533638853	1.4976823342699113	-0.16001	-27.579251220857905	12.850420949790228	14.776	-2.2590108533638853	1.4976823342699113	0.035989999999999994	-27.579251220857905	12.850420949790228	14.776	-0.6722561301804992	0.5924264117876504	-0.44396243315301903	-0.4489617946240336	0.408998860128848	0.7944515336892931	2.8872	22.268	0.0	0.0	0.0
2021-10-01T23:19:33.000000	-2.3965	1.2002	-0.17449	-30.582	9.9301	14.939	-2.231381158069763	1.4847997903459047	-0.17449	-29.134821347824214	13.602492236364862	14.939	-2.231381158069763	1.4847997903459047	0.02151	-29.134821347824214	13.602492236364862	14.939	-0.6722561301804992	0.5924264117876504	-0.44396243315301903	-0.4489617946240336	0.408998860128848	0.7944515336892931	2.8872	22.268	0.0	0.0	0.0
2021-10-01T23:19:33.000000	-2.3673	1.1907	-0.18848	-32.078	10.45	15.092	-2.2035652228347353	1.4717934939091502	-0.18848	-30.55584523738758	14.301779813324595	15.092	-2.2035652228347353	1.4717934939091502	0.007519999999999999	-30.55584523738758	14.301779813324595	15.092	-0.6722561301804992	0.5924264117876504	-0.44396243315301903	-0.4489617946240336	0.408998860128848	0.7944515336892931	2.8872	22.268	0.0	0.0	0.0
2021-10-01T23:19:33.000000	-2.3379	1.1811	-0.20207	-33.463	10.943	15.235	-2.1755630476588017	1.458663444959647	-0.20207	-31.87000159690979	14.96076923867778	15.235	-2.1755630476588017	1.458663444959647	-0.006069999999999992	-31.87000159690979	14.96076923867778	15.235	-0.6722561301804992	0.5924264117876504	-0.44396243315301903	-0.4489617946240336	0.408998860128848	0.7944515336892931	2.8872	22.268	0.0	0.0	0.0
2021-10-01T23:19:33.000000	-2.3084	1.1714	-0.2153	-34.761	11.417	15.367	-2.147473879020875	1.4454218965143137	-0.2153	-33.10014159299316	15.590241708318839	15.367	-2.147473879020875	1.4454218965143137	-0.019299999999999984	-33.10014159299316	15.590241708318839	15.367	-0.6722561301804992	0.5924264117876504	-0.44396243315301903	-0.4489617946240336	0.408998860128848	0.7944515336892931	2.8872	22.268	0.0	0.0	0.0
2021-10-01T23:19:33.000000	-2.2788	1.1616	-0.22822	-35.988	11.876	15.488	-2.119297716920954	1.4320688485731503	-0.22822	-34.26165454158684	16.19612756411116	15.488	-2.119297716920954	1.4320688485731503	-0.03222	-34.26165454158684	16.19612756411116	15.488	-0.6722561301804992	0.5924264117876504	-0.44396243315301903	-0.4489617946240336	0.408998860128848	0.7944515336892931	2.8872	22.268	0.0	0.0	0.0
2021-10-01T23:19:33.000000	-2.2491	1.1518	-0.24085	-37.157	12.325	15.598	-2.091022308342122	1.418703547615069	-0.24085	-35.36682983410348	16.784982022199713	15.598	-2.091022308342122	1.418703547615069	-0.04485	-35.36682983410348	16.784982022199713	15.598	-0.6722561301804992	0.5924264117876504	-0.44396243315301903	-0.4489617946240336	0.408998860128848	0.7944515336892931	2.8872	22.268	0.0	0.0	0.0
2021-10-01T23:19:33.000000	-2.2193	1.1419	-0.25321	-38.278	12.766	15.698	-2.0626599063012967	1.405226747161157	-0.25321	-36.42534705809589	17.36001531385456	15.698	-2.0626599063012967	1.405226747161157	-0.05720999999999998	-36.42534705809589	17.36001531385456	15.698	-0.6722561301804992	0.5924264117876504	-0.44396243315301903	-0.4489617946240336	0.408998860128848	0.7944515336892931	2.8872	22.268	0.0	0.0	0.0
2021-10-01T23:19:33.000000	-2.1894	1.1319	-0.26533	-39.361	13.203	15.789	-2.0342105107984767	1.3916384472114154	-0.26533	-37.44664074077852	17.926422599923995	15.789	-2.0342105107984767	1.3916384472114154	-0.06933	-37.44664074077852	17.926422599923995	15.789	-0.6722561301804992	0.5924264117876504	-0.44396243315301903	-0.4489617946240336	0.408998860128848	0.7944515336892931	2.8872	22.268	0.0	0.0	0.0
2021-10-01T23:19:33.000000	-2.1595	1.1218	-0.27721	-40.412	13.636	15.871	-2.0057733683125756	1.3779509007827615	-0.27721	-38.43666567088609	18.48493906142312	15.871	-2.0057733683125756	1.3779509007827615	-0.08121	-38.43666567088609	18.48493906142312	15.871	-0.6722561301804992	0.5924264117876504	-0.44396243315301903	-0.4489617946240336	0.408998860128848	0.7944515336892931	2.8872	22.268	0.0	0.0	0.0
2021-10-01T23:19:33.000000	-2.1295	1.1117	-0.28887	-41.436	14.069	15.946	-1.9772369793477624	1.3642511013371896	-0.28887	-39.39989405168747	19.040147208354316	15.946	-1.9772369793477624	1.3642511013371896	-0.09287000000000001	-39.39989405168747	19.040147208354316	15.946	-0.6722561301804992	0.5924264117876504	-0.44396243315301903	-0.4489617946240336	0.408998860128848	0.7944515336892931	2.8872	22.268	0.0	0.0	0.0
2021-10-01T23:19:33.000000	-2.0994	1.1015	-0.30032	-42.44	14.502	16.013	-1.9486135969209561	1.3504398023957878	-0.30032	-40.343273136706465	19.592904751901862	16.013	-1.9486135969209561	1.3504398023957878	-0.10431999999999997	-40.343273136706465	19.592904751901862	16.013	-0.6722561301804992	0.5924264117876504	-0.44396243315301903	-0.4489617946240336	0.408998860128848	0.7944515336892931	2.8872	22.268	0.0	0.0	0.0
2021-10-01T23:19:33.000000	-2.0693	1.0911	-0.31157	-43.427	14.937	16.075	-1.9200147205279858	1.336430010496562	-0.31157	-41.26953525997208	20.14556421215154	16.075	-1.9200147205279858	1.336430010496562	-0.11557	-41.26953525997208	20.14556421215154	16.075	-0.6722561301804992	0.5924264117876504	-0.44396243315301903	-0.4489617946240336	0.408998860128848	0.7944515336892931	2.8872	22.268	0.0	0.0	0.0
2021-10-01T23:19:33.000000	-2.0392	1.0807	-0.32263	-44.402	15.376	16.132	-1.8914158441350153	1.3224202185973364	-0.32263	-42.18339768509155	20.700723169527507	16.132	-1.8914158441350153	1.3224202185973364	-0.12662999999999996	-42.18339768509155	20.700723169527507	16.132	-0.6722561301804992	0.5924264117876504	-0.44396243315301903	-0.4489617946240336	0.408998860128848	0.7944515336892931	2.8872	22.268	0.0	0.0	0.0
2021-10-01T23:19:33.000000	-2.009	1.0702	-0.33349	-45.368	15.821	16.186	-1.8627299742800514	1.3082989272022807	-0.33349	-43.08759274609385	21.26073414411554	16.186	-1.8627299742800514	1.3082989272022807	-0.13749	-43.08759274609385	21.26073414411554	16.186	-0.6722561301804992	0.5924264117876504	-0.44396243315301903	-0.4489617946240336	0.408998860128848	0.7944515336892931	2.8872	22.268	0.0	0.0	0.0
2021-10-01T23:19:33.000000	-1.9788	1.0597	-0.34418	-46.329	16.271	16.237	-1.8340441044250875	1.294177635807225	-0.34418	-43.98621283230465	21.825094791803256	16.237	-1.8340441044250875	1.294177635807225	-0.14817999999999998	-43.98621283230465	21.825094791803256	16.237	-0.6722561301804992	0.5924264117876504	-0.44396243315301903	-0.4489617946240336	0.408998860128848	0.7944515336892931	2.8872	22.268	0.0	0.0	0.0
2021-10-01T23:19:33.000000	-1.9485	1.049	-0.35469	-47.287	16.73	16.287	-1.8052834941250484	1.2798455984374268	-0.35469	-44.88075275262545	22.398020032085487	16.287	-1.8052834941250484	1.2798455984374268	-0.15869	-44.88075275262545	22.398020032085487	16.287	-0.6722561301804992	0.5924264117876504	-0.44396243315301903	-0.4489617946240336	0.408998860128848	0.7944515336892931	2.8872	22.268	0.0	0.0	0.0
2021-10-01T23:19:33.000000	-1.9182	1.0383	-0.36503	-48.246	17.198	16.337	-1.7765228838250091	1.2655135610676294	-0.36503	-45.77518236621273	22.979999985638973	16.337	-1.7765228838250091	1.2655135610676294	-0.16903	-45.77518236621273	22.979999985638973	16.337	-0.6722561301804992	0.5924264117876504	-0.44396243315301903	-0.4489617946240336	0.408998860128848	0.7944515336892931	2.8872	22.268	0.0	0.0	0.0
2021-10-01T23:19:33.000000	-1.8879	1.0274	-0.3752	-49.209	17.676	16.388	-1.7477867795588065	1.2509830307400078	-0.3752	-46.672356537264655	23.57239470776037	16.388	-1.7477867795588065	1.2509830307400078	-0.17919999999999997	-46.672356537264655	23.57239470776037	16.388	-0.6722561301804992	0.5924264117876504	-0.44396243315301903	-0.4489617946240336	0.408998860128848	0.7944515336892931	2.8872	22.268	0.0	0.0	0.0
2021-10-01T23:19:33.000000	-1.8576	1.0165	-0.38522	-50.177	18.167	16.441	-1.7190506752926038	1.2364525004123863	-0.38522	-47.5729001400628	24.178304122986223	16.441	-1.7190506752926038	1.2364525004123863	-0.18922	-47.5729001400628	24.178304122986223	16.441	-0.6722561301804992	0.5924264117876504	-0.44396243315301903	-0.4489617946240336	0.408998860128848	0.7944515336892931	2.8872	22.268	0.0	0.0	0.0
2021-10-01T23:19:33.000000	-1.8273	1.0055	-0.39508	-51.155	18.672	16.499	-1.6903268240433194	1.221822723605853	-0.39508	-48.48165296838358	24.79933334695156	16.499	-1.6903268240433194	1.221822723605853	-0.19907999999999998	-48.48165296838358	24.79933334695156	16.499	-0.6722561301804992	0.5924264117876504	-0.44396243315301903	-0.4489617946240336	0.408998860128848	0.7944515336892931	2.8872	22.268	0.0	0.0	0.0
2021-10-01T23:19:33.000000	-1.7969	0.99433	-0.40479	-52.144	19.192	16.562	-1.661524556443884	1.2070119747682513	-0.40479	-49.39948495684692	25.436597374614678	16.562	-1.661524556443884	1.2070119747682513	-0.20878999999999998	-49.39948495684692	25.436597374614678	16.562	-0.6722561301804992	0.5924264117876504	-0.44396243315301903	-0.4489617946240336	0.408998860128848	0.7944515336892931	2.8872	22.268	0.0	0.0	0.0
2021-10-01T23:19:33.000000	-1.7666	0.98311	-0.41436	-53.148	19.729	16.633	-1.6328276618318198	1.1921638557081118	-0.41436	-50.33012090427094	26.092571256230553	16.633	-1.6328276618318198	1.1921638557081118	-0.21836	-50.33012090427094	26.092571256230553	16.633	-0.6722561301804992	0.5924264117876504	-0.44396243315301903	-0.4489617946240336	0.408998860128848	0.7944515336892931	2.8872	22.268	0.0	0.0	0.0
2021-10-01T23:19:33.000000	-1.7362	0.97179	-0.4238	-54.169	20.285	16.715	-1.604043773757762	1.1772042371521423	-0.4238	-51.27530067989551	26.76948498171578	16.715	-1.604043773757762	1.1772042371521423	-0.2278	-51.27530067989551	26.76948498171578	16.715	-0.6722561301804992	0.5924264117876504	-0.44396243315301903	-0.4489617946240336	0.408998860128848	0.7944515336892931	2.8872	22.268	0.0	0.0	0.0
2021-10-01T23:19:33.000000	-1.7059	0.96036	-0.4331	-55.21	20.863	16.81	-1.575372610481226	1.1621477004862881	-0.4331	-52.23763408758043	27.470683535945266	16.81	-1.575372610481226	1.1621477004862881	-0.23709999999999998	-52.23763408758043	27.470683535945266	16.81	-0.6722561301804992	0.5924264117876504	-0.44396243315301903	-0.4489617946240336	0.408998860128848	0.7944515336892931	2.8872	22.268	0.0	0.0	0.0
2021-10-01T23:19:33.000000	-1.6755	0.94884	-0.44229	-56.277	21.466	16.922	-1.5466132284410046	1.1469895889724948	-0.44229	-53.22270832555287	28.199879494301463	16.922	-1.5466132284410046	1.1469895889724948	-0.24629	-53.22270832555287	28.199879494301463	16.922	-0.6722561301804992	0.5924264117876504	-0.44396243315301903	-0.4489617946240336	0.408998860128848	0.7944515336892931	2.8872	22.268	0.0	0.0	0.0
2021-10-01T23:19:33.000000	-1.6451	0.9372	-0.45136	-57.373	22.095	17.055	-1.5178685500210851	1.1317123816840073	-0.45136	-54.23337825801101	28.95843291208103	17.055	-1.5178685500210851	1.1317123816840073	-0.25536	-54.23337825801101	28.95843291208103	17.055	-0.6722561301804992	0.5924264117876504	-0.44396243315301903	-0.4489617946240336	0.408998860128848	0.7944515336892931	2.8872	22.268	0.0	0.0	0.0
2021-10-01T23:19:33.000000	-1.6148	0.92546	-0.46033	-58.503	22.756	17.214	-1.4892353710969957	1.1163481809335263	-0.46033	-55.27387102788534	29.752911228864598	17.214	-1.4892353710969957	1.1163481809335263	-0.26433	-55.27387102788534	29.752911228864598	17.214	-0.6722561301804992	0.5924264117876504	-0.44396243315301903	-0.4489617946240336	0.408998860128848	0.7944515336892931	2.8872	22.268	0.0	0.0	0.0
2021-10-01T23:19:33.000000	-1.5845	0.9136	-0.46922	-59.675	23.452	17.402	-1.4606168957932082	1.100864884408351	-0.46922	-56.351758762981255	30.58727208037298	17.402	-1.4606168957932082	1.100864884408351	-0.27322	-56.351758762981255	30.58727208037298	17.402	-0.6722561301804992	0.5924264117876504	-0.44396243315301903	-0.4489617946240336	0.408998860128848	0.7944515336892931	2.8872	22.268	0.0	0.0	0.0
2021-10-01T23:19:33.000000	-1.5542	0.90163	-0.47802	-60.897	24.19	17.624	-1.4320118988080308	1.0852724167563728	-0.47802	-57.474123470427436	31.469442961483463	17.624	-1.4320118988080308	1.0852724167563728	-0.28202	-57.474123470427436	31.469442961483463	17.624	-0.6722561301804992	0.5924264117876504	-0.44396243315301903	-0.4489617946240336	0.408998860128848	0.7944515336892931	2.8872	22.268	0.0	0.0	0.0
2021-10-01T23:19:33.000000	-1.5239	0.88954	-0.48675	-62.178	24.974	17.885	-1.4034216054431554	1.0695608533297	-0.48675	-58.64940721264922	32.40449650287517	17.885	-1.4034216054431554	1.0695608533297	-0.29075	-58.64940721264922	32.40449650287517	17.885	-0.6722561301804992	0.5924264117876504	-0.44396243315301903	-0.4489617946240336	0.408998860128848	0.7944515336892931	2.8872	22.268	0.0	0.0	0.0
2021-10-01T23:19:33.000000	-1.4937	0.87732	-0.49543	-63.528	25.812	18.187	-1.3749464874791852	1.0537325224973604	-0.49543	-59.88655439618433	33.401597724552865	18.187	-1.3749464874791852	1.0537325224973604	-0.29943	-59.88655439618433	33.401597724552865	18.187	-0.6722561301804992	0.5924264117876504	-0.44396243315301903	-0.4489617946240336	0.408998860128848	0.7944515336892931	2.8872	22.268	0.0	0.0	0.0
2021-10-01T23:19:33.000000	-1.4635	0.86498	-0.50406	-64.962	26.713	18.535	-1.3464860731355173	1.0377850958903265	-0.50406	-61.1993492213469	34.471516762156355	18.535	-1.3464860731355173	1.0377850958903265	-0.30805999999999994	-61.1993492213469	34.471516762156355	18.535	-0.6722561301804992	0.5924264117876504	-0.44396243315301903	-0.4489617946240336	0.408998860128848	0.7944515336892931	2.8872	22.268	0.0	0.0	0.0
2021-10-01T23:19:33.000000	-1.4333	0.8525	-0.51265	-66.494	27.686	18.929	-1.3180428130155348	1.021698724212816	-0.51265	-62.600583423661945	35.624901221156264	18.929	-1.3180428130155348	1.021698724212816	-0.31665000000000004	-62.600583423661945	35.624901221156264	18.929	-0.6722561301804992	0.5924264117876504	-0.44396243315301903	-0.4489617946240336	0.408998860128848	0.7944515336892931	2.8872	22.268	0.0	0.0	0.0
2021-10-01T23:19:33.000000	-1.4032	0.83988	-0.52122	-68.141	28.742	19.369	-1.2897159535981497	1.005485660481747	-0.52122	-64.10578107268348	36.874751227109	19.369	-1.2897159535981497	1.005485660481747	-0.32522	-64.10578107268348	36.874751227109	19.369	-0.6722561301804992	0.5924264117876504	-0.44396243315301903	-0.4489617946240336	0.408998860128848	0.7944515336892931	2.8872	22.268	0.0	0.0	0.0
2021-10-01T23:19:33.000000	-1.3731	0.82712	-0.52976	-69.921	29.893	19.853	-1.26140624840445	0.9891336516802016	-0.52976	-65.73133617258544	38.23518190052927	19.853	-1.26140624840445	0.9891336516802016	-0.33376	-65.73133617258544	38.23518190052927	19.853	-0.6722561301804992	0.5924264117876504	-0.44396243315301903	-0.4489617946240336	0.408998860128848	0.7944515336892931	2.8872	22.268	0.0	0.0	0.0
2021-10-01T23:19:33.000000	-1.3431	0.81421	-0.53827	-71.855	31.154	20.376	-1.2332141692150396	0.9726450261772066	-0.53827	-67.49625253140158	39.723653346806685	20.376	-1.2332141692150396	0.9726450261772066	-0.34227	-67.49625253140158	39.723653346806685	20.376	-0.6722561301804992	0.5924264117876504	-0.44396243315301903	-0.4489617946240336	0.408998860128848	0.7944515336892931	2.8872	22.268	0.0	0.0	0.0
2021-10-01T23:19:33.000000	-1.3132	0.80113	-0.54675	-73.965	32.537	20.928	-1.2051421666333022	0.9559999346769799	-0.54675	-69.42089401246231	41.35477080713268	20.928	-1.2051421666333022	0.9559999346769799	-0.35074999999999995	-69.42089401246231	41.35477080713268	20.928	-0.6722561301804992	0.5924264117876504	-0.44396243315301903	-0.4489617946240336	0.408998860128848	0.7944515336892931	2.8872	22.268	0.0	0.0	0.0
2021-10-01T23:19:33.000000	-1.2833	0.78789	-0.55519	-76.274	34.059	21.499	-1.1770897688786341	0.9391960488104938	-0.55519	-71.52600429304128	43.14822437681346	21.499	-1.1770897688786341	0.9391960488104938	-0.35918999999999995	-71.52600429304128	43.14822437681346	21.499	-0.6722561301804992	0.5924264117876504	-0.44396243315301903	-0.4489617946240336	0.408998860128848	0.7944515336892931	2.8872	22.268	0.0	0.0	0.0
2021-10-01T23:19:33.000000	-1.2535	0.77448	-0.56357	-78.807	35.737	22.073	-1.1491574477316389	0.922235696946776	-0.56357	-73.83431197999033	45.12394921149362	22.073	-1.1491574477316389	0.922235696946776	-0.36757	-73.83431197999033	45.12394921149362	22.073	-0.6722561301804992	0.5924264117876504	-0.44396243315301903	-0.4489617946240336	0.408998860128848	0.7944515336892931	2.8872	22.268	0.0	0.0	0.0
2021-10-01T23:19:33.000000	-1.2238	0.76088	-0.57186	-81.588	37.589	22.632	-1.1213476537957	0.9050990297900441	-0.57186	-76.36743068520303	47.30275040143765	22.632	-1.1213476537957	0.9050990297900441	-0.37586	-76.36743068520303	47.30275040143765	22.632	-0.6722561301804992	0.5924264117876504	-0.44396243315301903	-0.4489617946240336	0.408998860128848	0.7944515336892931	2.8872	22.268	0.0	0.0	0.0
2021-10-01T23:19:33.000000	-1.1941	0.74709	-0.58005	-84.643	39.632	23.155	-1.0935611405919057	0.8877737943233796	-0.58005	-79.14908148032035	49.70468563245933	23.155	-1.0935611405919057	0.8877737943233796	-0.38404999999999995	-79.14908148032035	49.70468563245933	23.155	-0.6722561301804992	0.5924264117876504	-0.44396243315301903	-0.4489617946240336	0.408998860128848	0.7944515336892931	2.8872	22.268	0.0	0.0	0.0
2021-10-01T23:19:33.000000	-1.1644	0.73309	-0.58808	-88.001	41.887	23.616	-1.06580035872364	0.8702401412510001	-0.58808	-82.20547271067392	52.35415004003643	23.616	-1.06580035872364	0.8702401412510001	-0.39208000000000004	-82.20547271067392	52.35415004003643	23.616	-0.6722561301804992	0.5924264117876504	-0.44396243315301903	-0.4489617946240336	0.408998860128848	0.7944515336892931	2.8872	22.268	0.0	0.0	0.0
2021-10-01T23:19:33.000000	-1.1348	0.71889	-0.59593	-91.687	44.375	23.987	-1.0381633293681225	0.8525202482377152	-0.59593	-85.55884286243882	55.27504863897001	23.987	-1.0381633293681225	0.8525202482377152	-0.39992999999999995	-85.55884286243882	55.27504863897001	23.987	-0.6722561301804992	0.5924264117876504	-0.44396243315301903	-0.4489617946240336	0.408998860128848	0.7944515336892931	2.8872	22.268	0.0	0.0	0.0
2021-10-01T23:19:33.000000	-1.1053	0.70447	-0.60354	-95.733	47.117	24.236	-1.0106525031287368	0.8345942659877424	-0.60354	-89.23837767531406	58.4921441552454	24.236	-1.0106525031287368	0.8345942659877424	-0.40753999999999996	-89.23837767531406	58.4921441552454	24.236	-0.6722561301804992	0.5924264117876504	-0.44396243315301903	-0.4489617946240336	0.408998860128848	0.7944515336892931	2.8872	22.268	0.0	0.0	0.0
2021-10-01T23:19:33.000000	-1.0758	0.68982	-0.61086	-100.17	50.138	24.33	-0.9831698588282635	0.8164400168362723	-0.61086	-93.27178030353274	62.03404664383521	24.33	-0.9831698588282635	0.8164400168362723	-0.41485999999999995	-93.27178030353274	62.03404664383521	24.33	-0.6722561301804992	0.5924264117876504	-0.44396243315301903	-0.4489617946240336	0.408998860128848	0.7944515336892931	2.8872	22.268	0.0	0.0	0.0
2021-10-01T23:19:33.000000	-1.0463	0.67494	-0.61785	-105.03	53.463	24.23	-0.9557153964667017	0.7980575007833051	-0.61785	-97.68774636611707	65.92948868988125	24.23	-0.9557153964667017	0.7980575007833051	-0.42185	-97.68774636611707	65.92948868988125	24.23	-0.6722561301804992	0.5924264117876504	-0.44396243315301903	-0.4489617946240336	0.408998860128848	0.7944515336892931	2.8872	22.268	0.0	0.0	0.0
2021-10-01T23:19:33.000000	-1.0168	0.65982	-0.62444	-110.35	57.121	23.894	-0.9282903413457438	0.7794367931809493	-0.62444	-102.51944368535817	70.21178538852772	23.894	-0.9282903413457438	0.7794367931809493	-0.42844	-102.51944368535817	70.21178538852772	23.894	-0.6722561301804992	0.5924264117876504	-0.44396243315301903	-0.4489617946240336	0.408998860128848	0.7944515336892931	2.8872	22.268	0.0	0.0	0.0
2021-10-01T23:19:33.000000	-0.98742	0.64447	-0.63057	-116.17	61.144	23.275	-0.9010125639383924	0.7606025222973982	-0.63057	-107.80264988740693	74.91759681979367	23.275	-0.9010125639383924	0.7606025222973982	-0.43456999999999996	-107.80264988740693	74.91759681979367	23.275	-0.6722561301804992	0.5924264117876504	-0.44396243315301903	-0.4489617946240336	0.408998860128848	0.7944515336892931	2.8872	22.268	0.0	0.0	0.0
2021-10-01T23:19:33.000000	-0.95803	0.62887	-0.6362	-122.53	65.567	22.323	-0.8737554944254453	0.7415189099148758	-0.6362	-113.57277500790671	80.08656045806559	22.323	-0.8737554944254453	0.7415189099148758	-0.4402	-113.57277500790671	80.08656045806559	22.323	-0.6722561301804992	0.5924264117876504	-0.44396243315301903	-0.4489617946240336	0.408998860128848	0.7944515336892931	2.8872	22.268	0.0	0.0	0.0
2021-10-01T23:19:33.000000	-0.92866	0.61302	-0.64126	-129.5	70.43	20.979	-0.8465489067505761	0.7221896319384572	-0.64126	-119.8943903753285	85.76695200675101	20.979	-0.8465489067505761	0.7221896319384572	-0.44526000000000004	-119.8943903753285	85.76695200675101	20.979	-0.6722561301804992	0.5924264117876504	-0.44396243315301903	-0.4489617946240336	0.408998860128848	0.7944515336892931	2.8872	22.268	0.0	0.0	0.0
2021-10-01T23:19:33.000000	-0.89932	0.59694	-0.64569	-137.12	75.779	19.178	-0.8194002749582925	0.7026357629656169	-0.64569	-126.80155819345468	92.00932605291665	19.178	-0.8194002749582925	0.7026357629656169	-0.44969	-126.80155819345468	92.00932605291665	19.178	-0.6722561301804992	0.5924264117876504	-0.44396243315301903	-0.4489617946240336	0.408998860128848	0.7944515336892931	2.8872	22.268	0.0	0.0	0.0
2021-10-01T23:19:33.000000	-0.87002	0.58062	-0.64944	-145.46	81.665	16.843	-0.7923207489981775	0.6828486036501554	-0.64944	-134.35750195889517	98.87287541265033	16.843	-0.7923207489981775	0.6828486036501554	-0.45344	-134.35750195889517	98.87287541265033	16.843	-0.6722561301804992	0.5924264117876504	-0.44396243315301903	-0.4489617946240336	0.408998860128848	0.7944515336892931	2.8872	22.268	0.0	0.0	0.0
2021-10-01T23:19:33.000000	-0.84076	0.56407	-0.65246	-154.61	88.147	13.889	-0.7653091035685391	0.6628380786399639	-0.65246	-142.644314222689	106.42718322373649	13.889	-0.7653091035685391	0.6628380786399639	-0.45646000000000003	-142.644314222689	106.42718322373649	13.889	-0.6722561301804992	0.5924264117876504	-0.44396243315301903	-0.4489617946240336	0.408998860128848	0.7944515336892931	2.8872	22.268	0.0	0.0	0.0
2021-10-01T23:19:33.000000	-0.81156	0.54729	-0.65468	-164.65	95.294	10.215	-0.7383851879651597	0.6426066385384261	-0.65468	-151.73293758629188	114.75053197015886	10.215	-0.7383851879651597	0.6426066385384261	-0.45868000000000003	-151.73293758629188	114.75053197015886	10.215	-0.6722561301804992	0.5924264117876504	-0.44396243315301903	-0.4489617946240336	0.408998860128848	0.7944515336892931	2.8872	22.268	0.0	0.0	0.0
2021-10-01T23:19:33.000000	-0.78243	0.53031	-0.65606	-175.69	103.19	5.7032	-0.7115552509308554	0.6221852825909073	-0.65606	-161.72225064229565	123.93976701281353	5.7032	-0.7115552509308554	0.6221852825909073	-0.46005999999999997	-161.72225064229565	123.93976701281353	5.7032	-0.6722561301804992	0.5924264117876504	-0.44396243315301903	-0.4489617946240336	0.408998860128848	0.7944515336892931	2.8872	22.268	0.0	0.0	0.0
2021-10-01T23:19:33.000000	-0.75339	0.51313	-0.65655	-187.84	111.92	0.21391	-0.684839141761408	0.6015764614007915	-0.65655	-172.7110094531228	134.09272617738563	0.21391	-0.684839141761408	0.6015764614007915	-0.46054999999999996	-172.7110094531228	134.09272617738563	0.21391	-0.6722561301804992	0.5924264117876504	-0.44396243315301903	-0.4489617946240336	0.408998860128848	0.7944515336892931	2.8872	22.268	0.0	0.0	0.0
2021-10-01T23:19:33.000000	-0.72445	0.49576	-0.65611	-201.26	121.59	-6.4174	-0.6582455598030174	0.5807913249176613	-0.65611	-184.84502018709898	145.3342155585909	-6.4174	-0.6582455598030174	0.5807913249176613	-0.46010999999999996	-184.84502018709898	145.3342155585909	-6.4174	-0.6722561301804992	0.5924264117876504	-0.44396243315301903	-0.4489617946240336	0.408998860128848	0.7944515336892931	2.8872	22.268	0.0	0.0	0.0
2021-10-01T23:19:33.000000	-0.69564	0.47824	-0.6547	-216.12	132.33	-14.388	-0.6317993777925893	0.5598732476381569	-0.6547	-198.2770729363806	157.8140857077758	-14.388	-0.6317993777925893	0.5598732476381569	-0.45869999999999994	-198.2770729363806	157.8140857077758	-14.388	-0.6722561301804992	0.5924264117876504	-0.44396243315301903	-0.4489617946240336	0.408998860128848	0.7944515336892931	2.8872	22.268	0.0	0.0	0.0
2021-10-01T23:19:33.000000	-0.66699	0.46058	-0.65227	-232.61	144.3	-23.933	-0.6055291443721057	0.5388358301152452	-0.65227	-213.17613118383096	171.71441172334397	-23.933	-0.6055291443721057	0.5388358301152452	-0.45627	-213.17613118383096	171.71441172334397	-23.933	-0.6722561301804992	0.5924264117876504	-0.44396243315301903	-0.4489617946240336	0.408998860128848	0.7944515336892931	2.8872	22.268	0.0	0.0	0.0
2021-10-01T23:19:33.000000	-0.63851	0.4428	-0.64881	-250.97	157.65	-35.34	-0.5794423335860744	0.5177001469464003	-0.64881	-229.76200695346117	187.21347056426697	-35.34	-0.5794423335860744	0.5177001469464003	-0.45281	-229.76200695346117	187.21347056426697	-35.34	-0.6722561301804992	0.5924264117876504	-0.44396243315301903	-0.4489617946240336	0.408998860128848	0.7944515336892931	2.8872	22.268	0.0	0.0	0.0
2021-10-01T23:19:33.000000	-0.61024	0.42494	-0.64427	-271.48	172.62	-48.955	-0.5535737428192925	0.49651079792995423	-0.64427	-248.28318314562063	204.58376222730436	-48.955	-0.5535737428192925	0.49651079792995423	-0.44827	-248.28318314562063	204.58376222730436	-48.955	-0.6722561301804992	0.5924264117876504	-0.44396243315301903	-0.4489617946240336	0.408998860128848	0.7944515336892931	2.8872	22.268	0.0	0.0	0.0
