# Supplementary material for: Direct evidence of substorm-related impulsive injections of electrons at Mercury
Source: Nat Commun. 2023 Jul 18;14:4019. doi: 10.1038/s41467-023-39565-4 (PMC10354196; doi:10.1038/s41467-023-39565-4)
Supplement: Supplementary file 3 — SourceDatafile [file 41467_2023_39565_MOESM3_ESM.zip › SourceDataFile/FieldLinetracing/Final_KT17tracing_000267.txt]

2021-10-01T23:19:27.000000	-0.45978	0.32983	0.60218	435.64	-296.15	-186.3	-0.41590133503946314	0.38368158258169266	0.60218	396.0700511282077	-347.2974902001149	-186.3	-0.41590133503946314	0.38368158258169266	0.7981800000000001	396.0700511282077	-347.2974902001149	-186.3	-0.6682305554435384	0.5948101790205087	-0.4468431220296566	-0.445357933916426	0.4100033982056737	0.7959607554129111	2.9032	22.26	0.0	0.0	0.0
2021-10-01T23:19:27.000000	-0.48629	0.34777	0.61287	395.78	-266.55	-150.13	-0.44001338536386175	0.4047346756835071	0.61287	360.1372976417442	-313.0364798985922	-150.13	-0.44001338536386175	0.4047346756835071	0.80887	360.1372976417442	-313.0364798985922	-150.13	-0.6682305554435384	0.5948101790205087	-0.4468431220296566	-0.445357933916426	0.4100033982056737	0.7959607554129111	2.9032	22.26	0.0	0.0	0.0
2021-10-01T23:19:27.000000	-0.51317	0.36579	0.62243	360.93	-240.69	-120.07	-0.4644828452466998	0.4259125021310484	0.62243	328.7185299160222	-283.10116405597694	-120.07	-0.4644828452466998	0.4259125021310484	0.81843	328.7185299160222	-283.10116405597694	-120.07	-0.6682305554435384	0.5948101790205087	-0.4468431220296566	-0.445357933916426	0.4100033982056737	0.7959607554129111	2.9032	22.26	0.0	0.0	0.0
2021-10-01T23:19:27.000000	-0.5404	0.38385	0.63087	330.32	-217.99	-95.005	-0.48929476659896187	0.44717291272936843	0.63087	301.12061756154617	-256.8215648643101	-95.005	-0.48929476659896187	0.44717291272936843	0.82687	301.12061756154617	-256.8215648643101	-95.005	-0.6682305554435384	0.5948101790205087	-0.4468431220296566	-0.445357933916426	0.4100033982056737	0.7959607554129111	2.9032	22.26	0.0	0.0	0.0
2021-10-01T23:19:27.000000	-0.56794	0.40193	0.63819	303.3	-197.97	-74.052	-0.5144119014324672	0.46849115697591737	0.63819	276.7572729465966	-233.64165461484612	-74.052	-0.5144119014324672	0.46849115697591737	0.83419	276.7572729465966	-233.64165461484612	-74.052	-0.6682305554435384	0.5948101790205087	-0.4468431220296566	-0.445357933916426	0.4100033982056737	0.7959607554129111	2.9032	22.26	0.0	0.0	0.0
2021-10-01T23:19:27.000000	-0.59577	0.41999	0.6444	279.35	-180.25	-56.505	-0.5398193016582005	0.4898250856757468	0.6444	255.15897584512118	-213.12058099974502	-56.505	-0.5398193016582005	0.4898250856757468	0.8404	255.15897584512118	-213.12058099974502	-56.505	-0.6682305554435384	0.5948101790205087	-0.4468431220296566	-0.445357933916426	0.4100033982056737	0.7959607554129111	2.9032	22.26	0.0	0.0	0.0
2021-10-01T23:19:27.000000	-0.62385	0.438	0.64951	258.02	-164.51	-41.794	-0.5654809445896725	0.511140023678416	0.64951	235.918326756155	-194.88561671035666	-41.794	-0.5654809445896725	0.511140023678416	0.84551	235.918326756155	-194.88561671035666	-41.794	-0.6682305554435384	0.5948101790205087	-0.4468431220296566	-0.445357933916426	0.4100033982056737	0.7959607554129111	2.9032	22.26	0.0	0.0	0.0
2021-10-01T23:19:27.000000	-0.65215	0.45593	0.65354	238.96	-150.47	-29.457	-0.5913707321882853	0.5324025211351759	0.65354	218.72227145087777	-178.61598604651417	-29.457	-0.5913707321882853	0.5324025211351759	0.84954	218.72227145087777	-178.61598604651417	-29.457	-0.6682305554435384	0.5948101790205087	-0.4468431220296566	-0.445357933916426	0.4100033982056737	0.7959607554129111	2.9032	22.26	0.0	0.0	0.0
2021-10-01T23:19:27.000000	-0.68065	0.47376	0.65652	221.87	-137.91	-19.118	-0.6174712657616399	0.5535902781468603	0.65652	203.30002712977392	-164.05658770385656	-19.118	-0.6174712657616399	0.5535902781468603	0.85252	203.30002712977392	-164.05658770385656	-19.118	-0.6682305554435384	0.5948101790205087	-0.4468431220296566	-0.445357933916426	0.4100033982056737	0.7959607554129111	2.9032	22.26	0.0	0.0	0.0
2021-10-01T23:19:27.000000	-0.70932	0.49147	0.65848	206.48	-126.64	-10.467	-0.6437552219694466	0.5746797695126117	0.65848	189.4069090319262	-150.9857702267721	-10.467	-0.6437552219694466	0.5746797695126117	0.8544799999999999	189.4069090319262	-150.9857702267721	-10.467	-0.6682305554435384	0.5948101790205087	-0.4468431220296566	-0.445357933916426	0.4100033982056737	0.7959607554129111	2.9032	22.26	0.0	0.0	0.0
2021-10-01T23:19:27.000000	-0.73813	0.50902	0.65945	192.6	-116.51	-3.2498	-0.670197728074799	0.5956276207357896	0.65945	176.87272837277945	-139.23138316474837	-3.2498	-0.670197728074799	0.5956276207357896	0.85545	176.87272837277945	-139.23138316474837	-3.2498	-0.6682305554435384	0.5948101790205087	-0.4468431220296566	-0.445357933916426	0.4100033982056737	0.7959607554129111	2.9032	22.26	0.0	0.0	0.0
2021-10-01T23:19:27.000000	-0.76706	0.52639	0.65947	180.04	-107.37	2.747	-0.6967813853852987	0.616411531917228	0.65947	165.5272963677785	-128.62127606727287	2.747	-0.6967813853852987	0.616411531917228	0.85547	165.5272963677785	-128.62127606727287	2.747	-0.6682305554435384	0.5948101790205087	-0.4468431220296566	-0.445357933916426	0.4100033982056737	0.7959607554129111	2.9032	22.26	0.0	0.0	0.0
2021-10-01T23:19:27.000000	-0.79609	0.54358	0.65858	168.64	-99.112	7.7003	-0.723486344605163	0.6370290524535431	0.65858	155.22505190893608	-119.02865791005158	7.7003	-0.723486344605163	0.6370290524535431	0.8545800000000001	155.22505190893608	-119.02865791005158	7.7003	-0.6682305554435384	0.5948101790205087	-0.4468431220296566	-0.445357933916426	0.4100033982056737	0.7959607554129111	2.9032	22.26	0.0	0.0	0.0
2021-10-01T23:19:27.000000	-0.8252	0.56056	0.65683	158.28	-91.637	11.759	-0.7502964323436851	0.6574479577976783	0.65683	145.8590297083071	-110.34057105865992	11.759	-0.7502964323436851	0.6574479577976783	0.85283	145.8590297083071	-110.34057105865992	11.759	-0.6682305554435384	0.5948101790205087	-0.4468431220296566	-0.445357933916426	0.4100033982056737	0.7959607554129111	2.9032	22.26	0.0	0.0	0.0
2021-10-01T23:19:27.000000	-0.85438	0.57733	0.65426	148.84	-84.862	15.05	-0.7772017239529739	0.6776670226479412	0.65426	137.32030399523944	-102.4599373152991	15.05	-0.7772017239529739	0.6776670226479412	0.85026	137.32030399523944	-102.4599373152991	15.05	-0.6682305554435384	0.5948101790205087	-0.4468431220296566	-0.445357933916426	0.4100033982056737	0.7959607554129111	2.9032	22.26	0.0	0.0	0.0
2021-10-01T23:19:27.000000	-0.88361	0.59386	0.65094	140.24	-78.711	17.68	-0.8041860460423224	0.6976540224572749	0.65094	129.53878987946146	-95.30152694246158	17.68	-0.8041860460423224	0.6976540224572749	0.84694	129.53878987946146	-95.30152694246158	17.68	-0.6682305554435384	0.5948101790205087	-0.4468431220296566	-0.445357933916426	0.4100033982056737	0.7959607554129111	2.9032	22.26	0.0	0.0	0.0
2021-10-01T23:19:27.000000	-0.91289	0.61017	0.6469	132.38	-73.122	19.742	-0.8312469480083469	0.7174288065214615	0.6469	122.42283775255066	-88.79155410630369	19.742	-0.8312469480083469	0.7174288065214615	0.8429	122.42283775255066	-88.79155410630369	19.742	-0.6682305554435384	0.5948101790205087	-0.4468431220296566	-0.445357933916426	0.4100033982056737	0.7959607554129111	2.9032	22.26	0.0	0.0	0.0
2021-10-01T23:19:27.000000	-0.9422	0.62623	0.64222	125.2	-68.041	21.315	-0.8583682564603407	0.7369591502934439	0.64222	115.91951635629576	-82.86907389806211	21.315	-0.8583682564603407	0.7369591502934439	0.83822	115.91951635629576	-82.86907389806211	21.315	-0.6682305554435384	0.5948101790205087	-0.4468431220296566	-0.445357933916426	0.4100033982056737	0.7959607554129111	2.9032	22.26	0.0	0.0	0.0
2021-10-01T23:19:27.000000	-0.97154	0.64204	0.63694	118.63	-63.419	22.468	-0.8855499713983034	0.7562450537732224	0.63694	109.96535713374838	-77.47687843122728	22.468	-0.8855499713983034	0.7562450537732224	0.83294	109.96535713374838	-77.47687843122728	22.468	-0.6682305554435384	0.5948101790205087	-0.4468431220296566	-0.445357933916426	0.4100033982056737	0.7959607554129111	2.9032	22.26	0.0	0.0	0.0
2021-10-01T23:19:27.000000	-1.0009	0.65761	0.63112	112.63	-59.213	23.263	-0.9127809428726523	0.7752952163069958	0.63112	104.52593029061867	-72.56739051309977	23.263	-0.9127809428726523	0.7752952163069958	0.8271200000000001	104.52593029061867	-72.56739051309977	23.263	-0.6682305554435384	0.5948101790205087	-0.4468431220296566	-0.445357933916426	0.4100033982056737	0.7959607554129111	2.9032	22.26	0.0	0.0	0.0
2021-10-01T23:19:27.000000	-1.0303	0.67294	0.62482	107.14	-55.388	23.753	-0.9400810201791701	0.7941120884981481	0.62482	99.5459764954809	-68.09852206590949	23.753	-0.9400810201791701	0.7941120884981481	0.8208200000000001	99.5459764954809	-68.09852206590949	23.753	-0.6682305554435384	0.5948101790205087	-0.4468431220296566	-0.445357933916426	0.4100033982056737	0.7959607554129111	2.9032	22.26	0.0	0.0	0.0
2021-10-01T23:19:27.000000	-1.0597	0.68803	0.61809	102.12	-51.908	23.987	-0.9674105047262915	0.8126907691399121	0.61809	94.99020824286089	-64.02964315048088	23.987	-0.9674105047262915	0.8126907691399121	0.81409	94.99020824286089	-64.02964315048088	23.987	-0.6682305554435384	0.5948101790205087	-0.4468431220296566	-0.445357933916426	0.4100033982056737	0.7959607554129111	2.9032	22.26	0.0	0.0	0.0
2021-10-01T23:19:27.000000	-1.0892	0.70288	0.611	97.533	-48.745	24.008	-0.9948686429929284	0.8310435112492058	0.611	90.82533518029835	-60.32843113645886	24.008	-0.9948686429929284	0.8310435112492058	0.8069999999999999	90.82533518029835	-60.32843113645886	24.008	-0.6682305554435384	0.5948101790205087	-0.4468431220296566	-0.445357933916426	0.4100033982056737	0.7959607554129111	2.9032	22.26	0.0	0.0	0.0
2021-10-01T23:19:27.000000	-1.1187	0.7175	0.6036	93.347	-45.872	23.857	-1.0223549631984774	0.8491679864570023	0.6036	87.02290674910941	-56.964168509123404	23.857	-1.0223549631984774	0.8491679864570023	0.7996000000000001	87.02290674910941	-56.964168509123404	23.857	-0.6682305554435384	0.5948101790205087	-0.4468431220296566	-0.445357933916426	0.4100033982056737	0.7959607554129111	2.9032	22.26	0.0	0.0	0.0
2021-10-01T23:19:27.000000	-1.1483	0.7319	0.59593	89.529	-43.264	23.567	-1.0499674865201585	0.8670863724281109	0.59593	83.55323486548275	-53.908000153163506	23.567	-1.0499674865201585	0.8670863724281109	0.79193	83.55323486548275	-53.908000153163506	23.567	-0.6682305554435384	0.5948101790205087	-0.4468431220296566	-0.445357933916426	0.4100033982056737	0.7959607554129111	2.9032	22.26	0.0	0.0	0.0
2021-10-01T23:19:27.000000	-1.1779	0.74608	0.58804	86.05	-40.897	23.173	-1.0776069664790595	0.8847864161456135	0.58804	80.39047877459429	-51.132553538734044	23.173	-1.0776069664790595	0.8847864161456135	0.7840400000000001	80.39047877459429	-51.132553538734044	23.173	-0.6682305554435384	0.5948101790205087	-0.4468431220296566	-0.445357933916426	0.4100033982056737	0.7959607554129111	2.9032	22.26	0.0	0.0	0.0
2021-10-01T23:19:27.000000	-1.2075	0.76006	0.57999	82.88	-38.752	22.704	-1.1052709524717974	0.9022879669052922	0.57999	77.50719260598495	-48.61529592976629	22.704	-1.1052709524717974	0.9022879669052922	0.77599	77.50719260598495	-48.61529592976629	22.704	-0.6682305554435384	0.5948101790205087	-0.4468431220296566	-0.445357933916426	0.4100033982056737	0.7959607554129111	2.9032	22.26	0.0	0.0	0.0
2021-10-01T23:19:27.000000	-1.2372	0.77383	0.5718	79.994	-36.806	22.185	-1.1330599162789752	0.9195933530761746	0.5718	74.88138293381796	-46.330337381880945	22.185	-1.1330599162789752	0.9195933530761746	0.7678	74.88138293381796	-46.330337381880945	22.185	-0.6682305554435384	0.5948101790205087	-0.4468431220296566	-0.445357933916426	0.4100033982056737	0.7959607554129111	2.9032	22.26	0.0	0.0	0.0
2021-10-01T23:19:27.000000	-1.267	0.78742	0.56351	77.365	-35.043	21.639	-1.1609701819955176	0.9367323486019337	0.56351	72.48821369149404	-44.258490143884195	21.639	-1.1609701819955176	0.9367323486019337	0.7595099999999999	72.48821369149404	-44.258490143884195	21.639	-0.6682305554435384	0.5948101790205087	-0.4468431220296566	-0.445357933916426	0.4100033982056737	0.7959607554129111	2.9032	22.26	0.0	0.0	0.0
2021-10-01T23:19:27.000000	-1.2968	0.80082	0.55514	74.967	-33.442	21.087	-1.1889037284442048	0.9536827758177602	0.55514	70.30445392804894	-42.375726670805804	21.087	-1.1889037284442048	0.9536827758177602	0.7511399999999999	70.30445392804894	-42.375726670805804	21.087	-0.6682305554435384	0.5948101790205087	-0.4468431220296566	-0.445357933916426	0.4100033982056737	0.7959607554129111	2.9032	22.26	0.0	0.0	0.0
2021-10-01T23:19:27.000000	-1.3267	0.81406	0.54672	72.777	-31.988	20.545	-1.216956126198873	0.9704866616842461	0.54672	68.30911490587069	-40.664341796917796	20.545	-1.216956126198873	0.9704866616842461	0.74272	68.30911490587069	-40.664341796917796	20.545	-0.6682305554435384	0.5948101790205087	-0.4468431220296566	-0.445357933916426	0.4100033982056737	0.7959607554129111	2.9032	22.26	0.0	0.0	0.0
2021-10-01T23:19:27.000000	-1.3566	0.82712	0.53826	70.772	-30.665	20.026	-1.2450305793839942	0.9871119038886905	0.53826	66.48133041751643	-39.10563789170308	20.026	-1.2450305793839942	0.9871119038886905	0.7342599999999999	66.48133041751643	-39.10563789170308	20.026	-0.6682305554435384	0.5948101790205087	-0.4468431220296566	-0.445357933916426	0.4100033982056737	0.7959607554129111	2.9032	22.26	0.0	0.0	0.0
2021-10-01T23:19:27.000000	-1.3866	0.84003	0.52976	68.929	-29.457	19.539	-1.2732226585734046	1.0036005293916856	0.52976	64.8002342555434	-37.68091732464456	19.539	-1.2732226585734046	1.0036005293916856	0.72576	64.8002342555434	-37.68091732464456	19.539	-0.6682305554435384	0.5948101790205087	-0.4468431220296566	-0.445357933916426	0.4100033982056737	0.7959607554129111	2.9032	22.26	0.0	0.0	0.0
2021-10-01T23:19:27.000000	-1.4167	0.85279	0.52123	67.227	-28.351	19.091	-1.3015323637671041	1.0199525381932313	0.52123	63.24657755157949	-36.374704919930856	19.091	-1.3015323637671041	1.0199525381932313	0.71723	63.24657755157949	-36.374704919930856	19.091	-0.6682305554435384	0.5948101790205087	-0.4468431220296566	-0.445357933916426	0.4100033982056737	0.7959607554129111	2.9032	22.26	0.0	0.0	0.0
2021-10-01T23:19:27.000000	-1.4468	0.86541	0.51267	65.648	-27.333	18.687	-1.3298592231844892	1.0361656019243	0.51267	61.804211361789065	-35.17090062746904	18.687	-1.3298592231844892	1.0361656019243	0.7086699999999999	61.804211361789065	-35.17090062746904	18.687	-0.6682305554435384	0.5948101790205087	-0.4468431220296566	-0.445357933916426	0.4100033982056737	0.7959607554129111	2.9032	22.26	0.0	0.0	0.0
2021-10-01T23:19:27.000000	-1.4769	0.87789	0.50407	64.174	-26.393	18.328	-1.3582032368255599	1.0522397205848921	0.50407	60.45649662165989	-34.057374256322625	18.328	-1.3582032368255599	1.0522397205848921	0.70007	60.45649662165989	-34.057374256322625	18.328	-0.6682305554435384	0.5948101790205087	-0.4468431220296566	-0.445357933916426	0.4100033982056737	0.7959607554129111	2.9032	22.26	0.0	0.0	0.0
2021-10-01T23:19:27.000000	-1.5071	0.89023	0.49543	62.789	-25.52	18.012	-1.3866636511692279	1.0681871471919262	0.49543	59.18890172642702	-33.021248211104385	18.012	-1.3866636511692279	1.0681871471919262	0.69143	59.18890172642702	-33.021248211104385	18.012	-0.6682305554435384	0.5948101790205087	-0.4468431220296566	-0.445357933916426	0.4100033982056737	0.7959607554129111	2.9032	22.26	0.0	0.0	0.0
2021-10-01T23:19:27.000000	-1.5374	0.90245	0.48673	61.481	-24.706	17.739	-1.4152380156121098	1.084027731041184	0.48673	57.99049733997451	-32.053112411471204	17.739	-1.4152380156121098	1.084027731041184	0.6827300000000001	57.99049733997451	-32.053112411471204	17.739	-0.6682305554435384	0.5948101790205087	-0.4468431220296566	-0.445357933916426	0.4100033982056737	0.7959607554129111	2.9032	22.26	0.0	0.0	0.0
2021-10-01T23:19:27.000000	-1.5676	0.91455	0.47797	60.236	-23.942	17.505	-1.4437278371963818	1.0997369660988294	0.47797	56.84849172677734	-31.14231925195244	17.505	-1.4437278371963818	1.0997369660988294	0.67397	56.84849172677734	-31.14231925195244	17.505	-0.6682305554435384	0.5948101790205087	-0.4468431220296566	-0.445357933916426	0.4100033982056737	0.7959607554129111	2.9032	22.26	0.0	0.0	0.0
2021-10-01T23:19:27.000000	-1.5979	0.92652	0.46913	59.045	-23.222	17.306	-1.4723328341815591	1.115329433750808	0.46913	55.75468788474855	-30.281811172290748	17.306	-1.4723328341815591	1.115329433750808	0.66513	55.75468788474855	-30.281811172290748	17.306	-0.6682305554435384	0.5948101790205087	-0.4468431220296566	-0.445357933916426	0.4100033982056737	0.7959607554129111	2.9032	22.26	0.0	0.0	0.0
2021-10-01T23:19:27.000000	-1.6282	0.93838	0.4602	57.899	-22.541	17.137	-1.5009513094853464	1.1308127302759832	0.4602	54.70076628163198	-29.46552307701789	17.137	-1.5009513094853464	1.1308127302759832	0.6562	54.70076628163198	-29.46552307701789	17.137	-0.6682305554435384	0.5948101790205087	-0.4468431220296566	-0.445357933916426	0.4100033982056737	0.7959607554129111	2.9032	22.26	0.0	0.0	0.0
2021-10-01T23:19:27.000000	-1.6586	0.95013	0.45118	56.792	-21.893	16.996	-1.5296825095866557	1.1461991086912737	0.45118	53.681507309708	-28.686764996384063	16.996	-1.5296825095866557	1.1461991086912737	0.6471800000000001	53.681507309708	-28.686764996384063	16.996	-0.6682305554435384	0.5948101790205087	-0.4468431220296566	-0.445357933916426	0.4100033982056737	0.7959607554129111	2.9032	22.26	0.0	0.0	0.0
2021-10-01T23:19:27.000000	-1.6889	0.96177	0.44205	55.716	-21.274	16.876	-1.5583279415276636	1.1614640629628428	0.44205	52.689461371340414	-27.94058682987933	16.876	-1.5583279415276636	1.1614640629628428	0.63805	52.689461371340414	-27.94058682987933	16.876	-0.6682305554435384	0.5948101790205087	-0.4468431220296566	-0.445357933916426	0.4100033982056737	0.7959607554129111	2.9032	22.26	0.0	0.0	0.0
2021-10-01T23:19:27.000000	-1.7192	0.9733	0.4328	54.668	-20.682	16.776	-1.5869868517872814	1.1766198461076092	0.4328	51.72189613250021	-27.224636057417904	16.776	-1.5869868517872814	1.1766198461076092	0.6288	51.72189613250021	-27.224636057417904	16.776	-0.6682305554435384	0.5948101790205087	-0.4468431220296566	-0.445357933916426	0.4100033982056737	0.7959607554129111	2.9032	22.26	0.0	0.0	0.0
2021-10-01T23:19:27.000000	-1.7496	0.98473	0.42342	53.642	-20.112	16.69	-1.6157572615427291	1.1916886357903815	0.42342	50.77346945529861	-26.533215174039103	16.69	-1.6157572615427291	1.1916886357903815	0.6194200000000001	50.77346945529861	-26.533215174039103	16.69	-0.6682305554435384	0.5948101790205087	-0.4468431220296566	-0.445357933916426	0.4100033982056737	0.7959607554129111	2.9032	22.26	0.0	0.0	0.0
2021-10-01T23:19:27.000000	-1.7799	0.99605	0.41391	52.636	-19.563	16.615	-1.6444419031378752	1.2066360013294328	0.41391	49.84231894032654	-25.86508665461544	16.615	-1.6444419031378752	1.2066360013294328	0.60991	49.84231894032654	-25.86508665461544	16.615	-0.6682305554435384	0.5948101790205087	-0.4468431220296566	-0.445357933916426	0.4100033982056737	0.7959607554129111	2.9032	22.26	0.0	0.0	0.0
2021-10-01T23:19:27.000000	-1.8103	1.0073	0.40427	51.646	-19.033	16.55	-1.6732343683237758	1.2215261473501642	0.40427	48.924719788765906	-25.217775448891956	16.55	-1.6732343683237758	1.2215261473501642	0.6002700000000001	48.924719788765906	-25.217775448891956	16.55	-0.6682305554435384	0.5948101790205087	-0.4468431220296566	-0.445357933916426	0.4100033982056737	0.7959607554129111	2.9032	22.26	0.0	0.0	0.0
2021-10-01T23:19:27.000000	-1.8406	1.0184	0.39448	50.668	-18.519	16.491	-1.7019459665561418	1.2362551706356093	0.39448	48.017069731967766	-24.587814041824547	16.491	-1.7019459665561418	1.2362551706356093	0.59048	48.017069731967766	-24.587814041824547	16.491	-0.6682305554435384	0.5948101790205087	-0.4468431220296566	-0.445357933916426	0.4100033982056737	0.7959607554129111	2.9032	22.26	0.0	0.0	0.0
2021-10-01T23:19:27.000000	-1.8709	1.0294	0.38453	49.702	-18.02	16.437	-1.7306698178054263	1.2508849474421426	0.38453	47.119491300101316	-23.974209968624116	16.437	-1.7306698178054263	1.2508849474421426	0.58053	47.119491300101316	-23.974209968624116	16.437	-0.6682305554435384	0.5948101790205087	-0.4468431220296566	-0.445357933916426	0.4100033982056737	0.7959607554129111	2.9032	22.26	0.0	0.0	0.0
2021-10-01T23:19:27.000000	-1.9012	1.0404	0.37443	48.743	-17.534	16.386	-1.759393669054711	1.2655147242486757	0.37443	46.22726722955933	-23.374365648866497	16.386	-1.759393669054711	1.2655147242486757	0.57043	46.22726722955933	-23.374365648866497	16.386	-0.6682305554435384	0.5948101790205087	-0.4468431220296566	-0.445357933916426	0.4100033982056737	0.7959607554129111	2.9032	22.26	0.0	0.0	0.0
2021-10-01T23:19:27.000000	-1.9314	1.0512	0.36417	47.79	-17.06	16.337	-1.78804277985892	1.2799337550804673	0.36417	45.339527585721854	-22.787166087593395	16.337	-1.78804277985892	1.2799337550804673	0.5601700000000001	45.339527585721854	-22.787166087593395	16.337	-0.6682305554435384	0.5948101790205087	-0.4468431220296566	-0.445357933916426	0.4100033982056737	0.7959607554129111	2.9032	22.26	0.0	0.0	0.0
2021-10-01T23:19:27.000000	-1.9617	1.062	0.35375	46.839	-16.596	16.288	-1.8167911371420409	1.294365038929177	0.35375	44.4525475697708	-22.210136234549847	16.288	-1.8167911371420409	1.294365038929177	0.54975	44.4525475697708	-22.210136234549847	16.288	-0.6682305554435384	0.5948101790205087	-0.4468431220296566	-0.445357933916426	0.4100033982056737	0.7959607554129111	2.9032	22.26	0.0	0.0	0.0
2021-10-01T23:19:27.000000	-1.9919	1.0726	0.34315	45.888	-16.141	16.238	-1.8454647539800866	1.3085855768031445	0.34315	43.5644647822971	-21.642038564608363	16.238	-1.8454647539800866	1.3085855768031445	0.53915	43.5644647822971	-21.642038564608363	16.238	-0.6682305554435384	0.5948101790205087	-0.4468431220296566	-0.445357933916426	0.4100033982056737	0.7959607554129111	2.9032	22.26	0.0	0.0	0.0
2021-10-01T23:19:27.000000	-2.0221	1.0832	0.33237	44.934	-15.693	16.186	-1.874138370818132	1.3228061146771122	0.33237	42.67254688927176	-21.080520557683165	16.186	-1.874138370818132	1.3228061146771122	0.52837	42.67254688927176	-21.080520557683165	16.186	-0.6682305554435384	0.5948101790205087	-0.4468431220296566	-0.445357933916426	0.4100033982056737	0.7959607554129111	2.9032	22.26	0.0	0.0	0.0
2021-10-01T23:19:27.000000	-2.0522	1.0937	0.32141	43.974	-15.251	16.131	-1.9027249941941842	1.3369151530552497	0.32141	41.77393902649662	-20.524222158477585	16.131	-1.9027249941941842	1.3369151530552497	0.5174099999999999	41.77393902649662	-20.524222158477585	16.131	-0.6682305554435384	0.5948101790205087	-0.4468431220296566	-0.445357933916426	0.4100033982056737	0.7959607554129111	2.9032	22.26	0.0	0.0	0.0
2021-10-01T23:19:27.000000	-2.0823	1.1041	0.31026	43.004	-14.814	16.072	-1.9313238705871545	1.3509249449544756	0.31026	40.864793864984385	-19.971660781525767	16.072	-1.9313238705871545	1.3509249449544756	0.5062599999999999	40.864793864984385	-19.971660781525767	16.072	-0.6682305554435384	0.5948101790205087	-0.4468431220296566	-0.445357933916426	0.4100033982056737	0.7959607554129111	2.9032	22.26	0.0	0.0	0.0
2021-10-01T23:19:27.000000	-2.1124	1.1144	0.29892	42.021	-14.381	16.008	-1.9599349999970426	1.3648354903747895	0.29892	39.942256540536874	-19.421476371531057	16.008	-1.9599349999970426	1.3648354903747895	0.49492	39.942256540536874	-19.421476371531057	16.008	-0.6682305554435384	0.5948101790205087	-0.4468431220296566	-0.445357933916426	0.4100033982056737	0.7959607554129111	2.9032	22.26	0.0	0.0	0.0
2021-10-01T23:19:27.000000	-2.1424	1.1247	0.28737	41.02	-13.949	15.937	-1.9884468829280193	1.378733782778185	0.28737	39.00173231971605	-18.870078883280172	15.937	-1.9884468829280193	1.378733782778185	0.48337	39.00173231971605	-18.870078883280172	15.937	-0.6682305554435384	0.5948101790205087	-0.4468431220296566	-0.445357933916426	0.4100033982056737	0.7959607554129111	2.9032	22.26	0.0	0.0	0.0
2021-10-01T23:19:27.000000	-2.1724	1.1348	0.27562	39.998	-13.517	15.86	-2.0169832718928324	1.3924335822237568	0.27562	38.040366338323736	-18.31610826147646	15.86	-2.0169832718928324	1.3924335822237568	0.47162	38.040366338323736	-18.31610826147646	15.86	-0.6682305554435384	0.5948101790205087	-0.4468431220296566	-0.445357933916426	0.4100033982056737	0.7959607554129111	2.9032	22.26	0.0	0.0	0.0
2021-10-01T23:19:27.000000	-2.2023	1.1449	0.26363	38.948	-13.085	15.774	-2.045420414378734	1.4061211286524105	0.26363	37.0512113428361	-17.75870679493564	15.774	-2.045420414378734	1.4061211286524105	0.45963	37.0512113428361	-17.75870679493564	15.774	-0.6682305554435384	0.5948101790205087	-0.4468431220296566	-0.445357933916426	0.4100033982056737	0.7959607554129111	2.9032	22.26	0.0	0.0	0.0
2021-10-01T23:19:27.000000	-2.2321	1.1549	0.25142	37.866	-12.649	15.679	-2.073770563402641	1.4196971755852341	0.25142	36.0307875947734	-17.193414503824503	15.679	-2.073770563402641	1.4196971755852341	0.44742	36.0307875947734	-17.193414503824503	15.679	-0.6682305554435384	0.5948101790205087	-0.4468431220296566	-0.445357933916426	0.4100033982056737	0.7959607554129111	2.9032	22.26	0.0	0.0	0.0
2021-10-01T23:19:27.000000	-2.2619	1.1648	0.23895	36.743	-12.208	15.574	-2.102132965443467	1.4331739760391458	0.23895	34.97028544120276	-16.618136151831294	15.574	-2.102132965443467	1.4331739760391458	0.43495	34.97028544120276	-16.618136151831294	15.574	-0.6682305554435384	0.5948101790205087	-0.4468431220296566	-0.445357933916426	0.4100033982056737	0.7959607554129111	2.9032	22.26	0.0	0.0	0.0
2021-10-01T23:19:27.000000	-2.2915	1.1747	0.22622	35.571	-11.758	15.459	-2.1302968745264694	1.446626270459221	0.22622	33.86225528448795	-16.027921638446074	15.459	-2.1302968745264694	1.446626270459221	0.42222000000000004	33.86225528448795	-16.027921638446074	15.459	-0.6682305554435384	0.5948101790205087	-0.4468431220296566	-0.445357933916426	0.4100033982056737	0.7959607554129111	2.9032	22.26	0.0	0.0	0.0
2021-10-01T23:19:27.000000	-2.3211	1.1844	0.2132	34.339	-11.298	15.333	-2.158485289643308	1.4598800719214722	0.2132	32.69590254211785	-15.42043066701872	15.333	-2.158485289643308	1.4598800719214722	0.4092	32.69590254211785	-15.42043066701872	15.333	-0.6682305554435384	0.5948101790205087	-0.4468431220296566	-0.445357933916426	0.4100033982056737	0.7959607554129111	2.9032	22.26	0.0	0.0	0.0
2021-10-01T23:19:27.000000	-2.3506	1.1941	0.19985	33.034	-10.822	15.196	-2.186574458281235	1.4731216203668056	0.19985	31.45906035284902	-14.78811555661515	15.196	-2.186574458281235	1.4731216203668056	0.39585000000000004	31.45906035284902	-14.78811555661515	15.196	-0.6682305554435384	0.5948101790205087	-0.4468431220296566	-0.445357933916426	0.4100033982056737	0.7959607554129111	2.9032	22.26	0.0	0.0	0.0
2021-10-01T23:19:27.000000	-2.3799	1.2037	0.18615	31.637	-10.326	15.049	-2.2144773869782566	1.4862394162993906	0.18615	30.13336200636493	-14.124678374864418	15.049	-2.2144773869782566	1.4862394162993906	0.38215	30.13336200636493	-14.124678374864418	15.049	-0.6682305554435384	0.5948101790205087	-0.4468431220296566	-0.445357933916426	0.4100033982056737	0.7959607554129111	2.9032	22.26	0.0	0.0	0.0
2021-10-01T23:19:27.000000	-2.409	1.2132	0.17202	30.126	-9.8014	14.892	-2.242194075734372	1.4992334597192272	0.17202	28.698027036759946	-13.418888260858091	14.892	-2.242194075734372	1.4992334597192272	0.36802	28.698027036759946	-13.418888260858091	14.892	-0.6682305554435384	0.5948101790205087	-0.4468431220296566	-0.445357933916426	0.4100033982056737	0.7959607554129111	2.9032	22.26	0.0	0.0	0.0
2021-10-01T23:19:27.000000	-2.4379	1.2226	0.1574	28.468	-9.2389	14.725	-2.269724524549583	1.512103750626315	0.1574	27.12144363656655	-12.657471796474347	14.725	-2.269724524549583	1.512103750626315	0.35340000000000005	27.12144363656655	-12.657471796474347	14.725	-0.6682305554435384	0.5948101790205087	-0.4468431220296566	-0.445357933916426	0.4100033982056737	0.7959607554129111	2.9032	22.26	0.0	0.0	0.0
2021-10-01T23:19:27.000000	-2.4666	1.2318	0.14218	26.621	-8.6245	14.55	-2.297080986440806	1.5247510425417432	0.14218	25.363643707010326	-11.821388207559862	14.55	-2.297080986440806	1.5247510425417432	0.33818000000000004	25.363643707010326	-11.821388207559862	14.55	-0.6682305554435384	0.5948101790205087	-0.4468431220296566	-0.445357933916426	0.4100033982056737	0.7959607554129111	2.9032	22.26	0.0	0.0	0.0
2021-10-01T23:19:27.000000	-2.4949	1.241	0.1262	24.522	-7.9379	14.369	-2.3240404624163817	1.537349322389498	0.1262	23.364589328811203	-10.88277105823703	14.369	-2.3240404624163817	1.537349322389498	0.32220000000000004	23.364589328811203	-10.88277105823703	14.369	-0.6682305554435384	0.5948101790205087	-0.4468431220296566	-0.445357933916426	0.4100033982056737	0.7959607554129111	2.9032	22.26	0.0	0.0	0.0
2021-10-01T23:19:27.000000	-2.5226	1.25	0.10921	22.08	-7.1484	14.182	-2.3504289655523234	1.5496755911779199	0.10921	21.0377278823533	-9.800001434084306	14.182	-2.3504289655523234	1.5496755911779199	0.30521	21.0377278823533	-9.800001434084306	14.182	-0.6682305554435384	0.5948101790205087	-0.4468431220296566	-0.445357933916426	0.4100033982056737	0.7959607554129111	2.9032	22.26	0.0	0.0	0.0
2021-10-01T23:19:27.000000	-2.5495	1.2587	0.090834	19.151	-6.2078	13.995	-2.376060255907724	1.5616060963942602	0.090834	18.24605039215814	-8.5075981879039	13.995	-2.376060255907724	1.5616060963942602	0.28683400000000003	18.24605039215814	-8.5075981879039	13.995	-0.6682305554435384	0.5948101790205087	-0.4468431220296566	-0.445357933916426	0.4100033982056737	0.7959607554129111	2.9032	22.26	0.0	0.0	0.0
2021-10-01T23:19:27.000000	-2.5668	1.2643	0.077496	16.818	-5.4591	13.871	-2.3925437278120536	1.569283671140181	0.077496	16.022368376811514	-7.478676915588106	13.871	-2.3925437278120536	1.569283671140181	0.273496	16.022368376811514	-7.478676915588106	13.871	-0.6682305554435384	0.5948101790205087	-0.4468431220296566	-0.445357933916426	0.4100033982056737	0.7959607554129111	2.9032	22.26	0.0	0.0	0.0
2021-10-01T23:19:27.000000	-2.5831	1.2696	0.062929	14.058	-4.5717	13.752	-2.408071493978018	1.5765409762801839	0.062929	13.391898830976876	-6.2597803947806465	13.752	-2.408071493978018	1.5765409762801839	0.258929	13.391898830976876	-6.2597803947806465	13.752	-0.6682305554435384	0.5948101790205087	-0.4468431220296566	-0.445357933916426	0.4100033982056737	0.7959607554129111	2.9032	22.26	0.0	0.0	0.0
2021-10-01T23:19:27.000000	-2.5978	1.2744	0.04665	10.714	-3.4917	13.643	-2.4220725815659847	1.5831060007549356	0.04665	10.20542915888156	-4.778177536786383	13.643	-2.4220725815659847	1.5831060007549356	0.24265	10.20542915888156	-4.778177536786383	13.643	-0.6682305554435384	0.5948101790205087	-0.4468431220296566	-0.445357933916426	0.4100033982056737	0.7959607554129111	2.9032	22.26	0.0	0.0	0.0
2021-10-01T23:19:27.000000	-2.6097	1.2783	0.028002	6.5842	-2.1503	13.554	-2.4334050448966837	1.5884347224457693	0.028002	6.271110041721197	-2.9408601759729343	13.554	-2.4334050448966837	1.5884347224457693	0.224002	6.271110041721197	-2.9408601759729343	13.554	-0.6682305554435384	0.5948101790205087	-0.4468431220296566	-0.445357933916426	0.4100033982056737	0.7959607554129111	2.9032	22.26	0.0	0.0	0.0
2021-10-01T23:19:27.000000	-2.6162	1.2804	0.0066763	1.5907	-0.52016	13.505	-2.4395987526706713	1.5913153446026045	0.0066763	1.514978447248901	-0.7111492248264834	13.505	-2.4395987526706713	1.5913153446026045	0.2026763	1.514978447248901	-0.7111492248264834	13.505	-0.6682305554435384	0.5948101790205087	-0.4468431220296566	-0.445357933916426	0.4100033982056737	0.7959607554129111	2.9032	22.26	0.0	0.0	0.0
2021-10-01T23:19:27.000000	-2.6144	1.2798	-0.015595	-3.7024	1.2102	13.518	-2.437885834151767	1.5904993114246049	-0.015595	-3.526215624487841	1.6547365861725005	13.518	-2.437885834151767	1.5904993114246049	0.180405	-3.526215624487841	1.6547365861725005	13.518	-0.6682305554435384	0.5948101790205087	-0.4468431220296566	-0.445357933916426	0.4100033982056737	0.7959607554129111	2.9032	22.26	0.0	0.0	0.0
2021-10-01T23:19:27.000000	-2.6054	1.2769	-0.035884	-8.3644	2.7294	13.587	-2.4293089885403294	1.5865183920135186	-0.035884	-7.966938638336446	3.7337247425301463	13.587	-2.4293089885403294	1.5865183920135186	0.160116	-7.966938638336446	3.7337247425301463	13.587	-0.6682305554435384	0.5948101790205087	-0.4468431220296566	-0.445357933916426	0.4100033982056737	0.7959607554129111	2.9032	22.26	0.0	0.0	0.0
2021-10-01T23:19:27.000000	-2.5921	1.2725	-0.05349	-12.152	3.9567	13.686	-2.4166483395894556	1.58052189569127	-0.05349	-11.575616996964165	5.415872047010922	13.686	-2.4166483395894556	1.58052189569127	0.14251	-11.575616996964165	5.415872047010922	13.686	-0.6682305554435384	0.5948101790205087	-0.4468431220296566	-0.445357933916426	0.4100033982056737	0.7959607554129111	2.9032	22.26	0.0	0.0	0.0
2021-10-01T23:19:27.000000	-2.5819	1.2692	-0.064025	-14.273	4.641	13.761	-2.4069295482987485	1.5759969541615177	-0.064025	-13.596787419913017	6.354902191040796	13.761	-2.4069295482987485	1.5759969541615177	0.131975	-13.596787419913017	6.354902191040796	13.761	-0.6682305554435384	0.5948101790205087	-0.4468431220296566	-0.445357933916426	0.4100033982056737	0.7959607554129111	2.9032	22.26	0.0	0.0	0.0
2021-10-01T23:19:27.000000	-2.5748	1.2669	-0.070627	-15.544	5.05	13.813	-2.400164867685127	1.572844320945349	-0.070627	-14.808095327687045	6.916556134821221	13.813	-2.400164867685127	1.572844320945349	0.125373	-14.808095327687045	6.916556134821221	13.813	-0.6682305554435384	0.5948101790205087	-0.4468431220296566	-0.445357933916426	0.4100033982056737	0.7959607554129111	2.9032	22.26	0.0	0.0	1.0
2021-10-01T23:19:27.000000	-2.5493	1.2586	-0.091043	-19.186	6.219	13.997	-2.375874015966819	1.5614823438815117	-0.091043	-18.279414321882445	8.523002349463416	13.997	-2.375874015966819	1.5614823438815117	0.10495700000000001	-18.279414321882445	8.523002349463416	13.997	-0.6682305554435384	0.5948101790205087	-0.4468431220296566	-0.445357933916426	0.4100033982056737	0.7959607554129111	2.9032	22.26	0.0	0.0	1.4816e-308
2021-10-01T23:19:27.000000	-2.5223	1.2499	-0.1094	-22.108	7.1576	14.184	-2.3501434791325058	1.5495395856482532	-0.1094	-21.064389618892143	9.812562954881308	14.184	-2.3501434791325058	1.5495395856482532	0.08660000000000001	-21.064389618892143	9.812562954881308	14.184	-0.6682305554435384	0.5948101790205087	-0.4468431220296566	-0.445357933916426	0.4100033982056737	0.7959607554129111	2.9032	22.26	0.0	0.0	0.0
2021-10-01T23:19:27.000000	-2.4946	1.2409	-0.12637	-24.546	7.9458	14.371	-2.323754975996565	1.5372133168598314	-0.12637	-23.387440495413507	10.893552254131446	14.371	-2.323754975996565	1.5372133168598314	0.06963	-23.387440495413507	10.893552254131446	14.371	-0.6682305554435384	0.5948101790205087	-0.4468431220296566	-0.445357933916426	0.4100033982056737	0.7959607554129111	2.9032	22.26	0.0	0.0	0.0
2021-10-01T23:19:27.000000	-2.4663	1.2317	-0.14235	-26.642	8.6315	14.552	-2.296795500020989	1.5246150370120766	-0.14235	-25.383627756397537	11.830908594636526	14.552	-2.296795500020989	1.5246150370120766	0.05365	-25.383627756397537	11.830908594636526	14.552	-0.6682305554435384	0.5948101790205087	-0.4468431220296566	-0.445357933916426	0.4100033982056737	0.7959607554129111	2.9032	22.26	0.0	0.0	0.0
2021-10-01T23:19:27.000000	-2.4376	1.2225	-0.15756	-28.487	9.2453	14.727	-2.2694390381297658	1.5119677450966484	-0.15756	-27.139516274477035	12.666151644339173	14.727	-2.2694390381297658	1.5119677450966484	0.03844	-27.139516274477035	12.666151644339173	14.727	-0.6682305554435384	0.5948101790205087	-0.4468431220296566	-0.445357933916426	0.4100033982056737	0.7959607554129111	2.9032	22.26	0.0	0.0	0.0
2021-10-01T23:19:27.000000	-2.4087	1.2131	-0.17218	-30.143	9.8072	14.894	-2.241908589314555	1.4990974541895605	-0.17218	-28.7141882631937	13.426727569511083	14.894	-2.241908589314555	1.4990974541895605	0.023820000000000008	-28.7141882631937	13.426727569511083	14.894	-0.6682305554435384	0.5948101790205087	-0.4468431220296566	-0.445357933916426	0.4100033982056737	0.7959607554129111	2.9032	22.26	0.0	0.0	0.0
2021-10-01T23:19:27.000000	-2.3795	1.2036	-0.1863	-31.653	10.331	15.051	-2.2140926540795274	1.4860911577528058	-0.1863	-30.148628792144912	14.13160118151693	15.051	-2.2140926540795274	1.4860911577528058	0.009700000000000014	-30.148628792144912	14.13160118151693	15.051	-0.6682305554435384	0.5948101790205087	-0.4468431220296566	-0.445357933916426	0.4100033982056737	0.7959607554129111	2.9032	22.26	0.0	0.0	0.0
2021-10-01T23:19:27.000000	-2.3502	1.194	-0.2	-33.048	10.828	15.198	-2.186189725382506	1.4729733618202205	-0.2	-31.472219678881583	14.795785767718415	15.198	-2.186189725382506	1.4729733618202205	-0.0040000000000000036	-31.472219678881583	14.795785767718415	15.198	-0.6682305554435384	0.5948101790205087	-0.4468431220296566	-0.445357933916426	0.4100033982056737	0.7959607554129111	2.9032	22.26	0.0	0.0	0.0
2021-10-01T23:19:27.000000	-2.3208	1.1843	-0.21334	-34.353	11.303	15.334	-2.158199803223491	1.4597440663918058	-0.21334	-32.7091843983196	15.42710841333287	15.334	-2.158199803223491	1.4597440663918058	-0.017339999999999994	-32.7091843983196	15.42710841333287	15.334	-0.6682305554435384	0.5948101790205087	-0.4468431220296566	-0.445357933916426	0.4100033982056737	0.7959607554129111	2.9032	22.26	0.0	0.0	0.0
2021-10-01T23:19:27.000000	-2.2912	1.1745	-0.22636	-35.584	11.763	15.46	-2.1300236411235702	1.4463910184506426	-0.22636	-33.87454467590058	16.03447685459104	15.46	-2.1300236411235702	1.4463910184506426	-0.030359999999999998	-33.87454467590058	16.03447685459104	15.46	-0.6682305554435384	0.5948101790205087	-0.4468431220296566	-0.445357933916426	0.4100033982056737	0.7959607554129111	2.9032	22.26	0.0	0.0	0.0
2021-10-01T23:19:27.000000	-2.2615	1.1647	-0.23909	-36.755	12.212	15.575	-2.101748232544738	1.433025717492561	-0.23909	-34.981704897995456	16.623576373017958	15.575	-2.101748232544738	1.433025717492561	-0.04308999999999999	-34.981704897995456	16.623576373017958	15.575	-0.6682305554435384	0.5948101790205087	-0.4468431220296566	-0.445357933916426	0.4100033982056737	0.7959607554129111	2.9032	22.26	0.0	0.0	0.0
2021-10-01T23:19:27.000000	-2.2318	1.1548	-0.25155	-37.877	12.654	15.68	-2.073485076982824	1.4195611700555675	-0.25155	-36.0410920566078	17.199724659631105	15.68	-2.073485076982824	1.4195611700555675	-0.05554999999999999	-36.0410920566078	17.199724659631105	15.68	-0.6682305554435384	0.5948101790205087	-0.4468431220296566	-0.445357933916426	0.4100033982056737	0.7959607554129111	2.9032	22.26	0.0	0.0	0.0
2021-10-01T23:19:27.000000	-2.2019	1.1448	-0.26377	-38.96	13.089	15.775	-2.0450356814800044	1.4059728701058258	-0.26377	-37.06263079962879	17.764147016122305	15.775	-2.0450356814800044	1.4059728701058258	-0.06777	-37.06263079962879	17.764147016122305	15.775	-0.6682305554435384	0.5948101790205087	-0.4468431220296566	-0.445357933916426	0.4100033982056737	0.7959607554129111	2.9032	22.26	0.0	0.0	0.0
2021-10-01T23:19:27.000000	-2.172	1.1347	-0.27574	-40.009	13.522	15.861	-2.0165985389941032	1.3922853236771722	-0.27574	-38.05067080015812	18.322418417283064	15.861	-2.0165985389941032	1.3922853236771722	-0.07973999999999998	-38.05067080015812	18.322418417283064	15.861	-0.6682305554435384	0.5948101790205087	-0.4468431220296566	-0.445357933916426	0.4100033982056737	0.7959607554129111	2.9032	22.26	0.0	0.0	0.0
2021-10-01T23:19:27.000000	-2.1421	1.1246	-0.2875	-41.031	13.953	15.938	-1.9881613965082023	1.3785977772485183	-0.2875	-39.01215931171962	18.875396574297653	15.938	-1.9881613965082023	1.3785977772485183	-0.09149999999999997	-39.01215931171962	18.875396574297653	15.938	-0.6682305554435384	0.5948101790205087	-0.4468431220296566	-0.445357933916426	0.4100033982056737	0.7959607554129111	2.9032	22.26	0.0	0.0	0.0
2021-10-01T23:19:27.000000	-2.1121	1.1143	-0.29905	-42.031	14.385	16.009	-1.9596495135772254	1.3646994848451228	-0.29905	-39.951691067751334	19.426671532379352	16.009	-1.9596495135772254	1.3646994848451228	-0.10304999999999997	-39.951691067751334	19.426671532379352	16.009	-0.6682305554435384	0.5948101790205087	-0.4468431220296566	-0.445357933916426	0.4100033982056737	0.7959607554129111	2.9032	22.26	0.0	0.0	0.0
2021-10-01T23:19:27.000000	-2.082	1.104	-0.31039	-43.014	14.819	16.073	-1.9310383841673366	1.350788939424809	-0.31039	-40.87410586202966	19.977848407163187	16.073	-1.9310383841673366	1.350788939424809	-0.11438999999999999	-40.87410586202966	19.977848407163187	16.073	-0.6682305554435384	0.5948101790205087	-0.4468431220296566	-0.445357933916426	0.4100033982056737	0.7959607554129111	2.9032	22.26	0.0	0.0	0.0
2021-10-01T23:19:27.000000	-2.0519	1.0936	-0.32153	-43.984	15.256	16.132	-1.9024395077743668	1.336779147525583	-0.32153	-41.783251023541894	20.530409784115	16.132	-1.9024395077743668	1.336779147525583	-0.12552999999999997	-41.783251023541894	20.530409784115	16.132	-0.6682305554435384	0.5948101790205087	-0.4468431220296566	-0.445357933916426	0.4100033982056737	0.7959607554129111	2.9032	22.26	0.0	0.0	0.0
2021-10-01T23:19:27.000000	-2.0217	1.0831	-0.33249	-44.944	15.698	16.187	-1.873753637919403	1.3226578561305273	-0.33249	-42.68185888631704	21.086708183320585	16.187	-1.873753637919403	1.3226578561305273	-0.13649	-42.68185888631704	21.086708183320585	16.187	-0.6682305554435384	0.5948101790205087	-0.4468431220296566	-0.445357933916426	0.4100033982056737	0.7959607554129111	2.9032	22.26	0.0	0.0	0.0
2021-10-01T23:19:27.000000	-1.9916	1.0725	-0.34326	-45.898	16.145	16.239	-1.8451792675602692	1.308449571273478	-0.34326	-43.57389930951156	21.647233725456665	16.239	-1.8451792675602692	1.308449571273478	-0.14726	-43.57389930951156	21.647233725456665	16.239	-0.6682305554435384	0.5948101790205087	-0.4468431220296566	-0.445357933916426	0.4100033982056737	0.7959607554129111	2.9032	22.26	0.0	0.0	0.0
2021-10-01T23:19:27.000000	-1.9614	1.0619	-0.35386	-46.849	16.601	16.289	-1.8165056507222237	1.2942290333995103	-0.35386	-44.46185956681607	22.216323860187266	16.289	-1.8165056507222237	1.2942290333995103	-0.15786	-44.46185956681607	22.216323860187266	16.289	-0.6682305554435384	0.5948101790205087	-0.4468431220296566	-0.445357933916426	0.4100033982056737	0.7959607554129111	2.9032	22.26	0.0	0.0	0.0
2021-10-01T23:19:27.000000	-1.9311	1.0511	-0.36429	-47.8	17.065	16.338	-1.7877572934391026	1.2797977495508006	-0.36429	-45.34883958276713	22.793353713230818	16.338	-1.7877572934391026	1.2797977495508006	-0.16829	-45.34883958276713	22.793353713230818	16.338	-0.6682305554435384	0.5948101790205087	-0.4468431220296566	-0.445357933916426	0.4100033982056737	0.7959607554129111	2.9032	22.26	0.0	0.0	0.0
2021-10-01T23:19:27.000000	-1.9008	1.0403	-0.37454	-48.754	17.539	16.387	-1.7590089361559818	1.265366465702091	-0.37454	-46.23757169139372	23.380675804673096	16.387	-1.7590089361559818	1.265366465702091	-0.17853999999999998	-46.23757169139372	23.380675804673096	16.387	-0.6682305554435384	0.5948101790205087	-0.4468431220296566	-0.445357933916426	0.4100033982056737	0.7959607554129111	2.9032	22.26	0.0	0.0	0.0
2021-10-01T23:19:27.000000	-1.8706	1.0293	-0.38464	-49.712	18.025	16.438	-1.730384331385609	1.2507489419124762	-0.38464	-47.1288032971466	23.980397594261532	16.438	-1.730384331385609	1.2507489419124762	-0.18863999999999997	-47.1288032971466	23.980397594261532	16.438	-0.6682305554435384	0.5948101790205087	-0.4468431220296566	-0.445357933916426	0.4100033982056737	0.7959607554129111	2.9032	22.26	0.0	0.0	0.0
2021-10-01T23:19:27.000000	-1.8402	1.0183	-0.39458	-50.679	18.525	16.492	-1.7015612336574129	1.2361069120890245	-0.39458	-48.027251663632974	24.595116662420267	16.492	-1.7015612336574129	1.2361069120890245	-0.19857999999999998	-48.027251663632974	24.595116662420267	16.492	-0.6682305554435384	0.5948101790205087	-0.4468431220296566	-0.445357933916426	0.4100033982056737	0.7959607554129111	2.9032	22.26	0.0	0.0	0.0
2021-10-01T23:19:27.000000	-1.8099	1.0072	-0.40437	-51.656	19.039	16.551	-1.6728496354250466	1.2213778888035793	-0.40437	-48.93390925564199	25.224955539318486	16.551	-1.6728496354250466	1.2213778888035793	-0.20837	-48.93390925564199	25.224955539318486	16.551	-0.6682305554435384	0.5948101790205087	-0.4468431220296566	-0.445357933916426	0.4100033982056737	0.7959607554129111	2.9032	22.26	0.0	0.0	0.0
2021-10-01T23:19:27.000000	-1.7796	0.99593	-0.41402	-52.647	19.569	16.616	-1.6441588673214416	1.2064801465039838	-0.41402	-49.85250087199175	25.87238927521116	16.616	-1.6441588673214416	1.2064801465039838	-0.21802	-49.85250087199175	25.87238927521116	16.616	-0.6682305554435384	0.5948101790205087	-0.4468431220296566	-0.445357933916426	0.4100033982056737	0.7959607554129111	2.9032	22.26	0.0	0.0	0.0
2021-10-01T23:19:27.000000	-1.7493	0.98461	-0.42352	-53.653	20.118	16.69	-1.6154742257262955	1.1915327809649325	-0.42352	-50.78365138696382	26.540517794634823	16.69	-1.6154742257262955	1.1915327809649325	-0.22752	-50.78365138696382	26.540517794634823	16.69	-0.6682305554435384	0.5948101790205087	-0.4468431220296566	-0.445357933916426	0.4100033982056737	0.7959607554129111	2.9032	22.26	0.0	0.0	0.0
2021-10-01T23:19:27.000000	-1.7189	0.97318	-0.4329	-54.679	20.688	16.777	-1.5867038159708475	1.1764639912821602	-0.4329	-51.73207806416543	27.231938678013623	16.777	-1.5867038159708475	1.1764639912821602	-0.2369	-51.73207806416543	27.231938678013623	16.777	-0.6682305554435384	0.5948101790205087	-0.4468431220296566	-0.445357933916426	0.4100033982056737	0.7959607554129111	2.9032	22.26	0.0	0.0	0.0
2021-10-01T23:19:27.000000	-1.6886	0.96165	-0.44215	-55.728	21.281	16.878	-1.5580449057112298	1.161308208137394	-0.44215	-52.70051323762556	27.949004445433346	16.878	-1.5580449057112298	1.161308208137394	-0.24614999999999998	-52.70051323762556	27.949004445433346	16.878	-0.6682305554435384	0.5948101790205087	-0.4468431220296566	-0.445357933916426	0.4100033982056737	0.7959607554129111	2.9032	22.26	0.0	0.0	0.0
2021-10-01T23:19:27.000000	-1.6582	0.95001	-0.45128	-56.803	21.9	16.997	-1.5293002272913103	1.1460310008489065	-0.45128	-53.691566711204025	28.695060081768897	16.997	-1.5293002272913103	1.1460310008489065	-0.25528	-53.691566711204025	28.695060081768897	16.997	-0.6682305554435384	0.5948101790205087	-0.4468431220296566	-0.445357933916426	0.4100033982056737	0.7959607554129111	2.9032	22.26	0.0	0.0	0.0
2021-10-01T23:19:27.000000	-1.6279	0.93826	-0.4603	-57.911	22.548	17.139	-1.5006682736689128	1.1306568754505342	-0.4603	-54.71181814791712	29.473940692571908	17.139	-1.5006682736689128	1.1306568754505342	-0.2643	-54.71181814791712	29.473940692571908	17.139	-0.6682305554435384	0.5948101790205087	-0.4468431220296566	-0.445357933916426	0.4100033982056737	0.7959607554129111	2.9032	22.26	0.0	0.0	0.0
2021-10-01T23:19:27.000000	-1.5976	0.9264	-0.46923	-59.057	23.23	17.308	-1.4720497983651253	1.115173578925359	-0.46923	-55.76561722086451	30.291221252633886	17.308	-1.4720497983651253	1.115173578925359	-0.27323	-55.76561722086451	30.291221252633886	17.308	-0.6682305554435384	0.5948101790205087	-0.4468431220296566	-0.445357933916426	0.4100033982056737	0.7959607554129111	2.9032	22.26	0.0	0.0	0.0
2021-10-01T23:19:27.000000	-1.5673	0.91442	-0.47806	-60.249	23.95	17.507	-1.4434460266816396	1.0995711866254894	-0.47806	-56.86041352768243	31.15185186246476	17.507	-1.4434460266816396	1.0995711866254894	-0.28206	-56.86041352768243	31.15185186246476	17.507	-0.6682305554435384	0.5948101790205087	-0.4468431220296566	-0.445357933916426	0.4100033982056737	0.7959607554129111	2.9032	22.26	0.0	0.0	0.0
2021-10-01T23:19:27.000000	-1.537	0.90232	-0.48683	-61.494	24.714	17.742	-1.4148569586184558	1.0838496985509256	-0.48683	-58.00241914087959	32.06264502198352	17.742	-1.4148569586184558	1.0838496985509256	-0.29083	-58.00241914087959	32.06264502198352	17.742	-0.6682305554435384	0.5948101790205087	-0.4468431220296566	-0.445357933916426	0.4100033982056737	0.7959607554129111	2.9032	22.26	0.0	0.0	0.0
2021-10-01T23:19:27.000000	-1.5068	0.8901	-0.49552	-62.804	25.529	18.015	-1.3863818406544859	1.068021367718586	-0.49552	-59.20268592674115	33.032018346744195	18.015	-1.3863818406544859	1.068021367718586	-0.29952	-59.20268592674115	33.032018346744195	18.015	-0.6682305554435384	0.5948101790205087	-0.4468431220296566	-0.445357933916426	0.4100033982056737	0.7959607554129111	2.9032	22.26	0.0	0.0	0.0
2021-10-01T23:19:27.000000	-1.4766	0.87775	-0.50417	-64.189	26.403	18.331	-1.3579226516125096	1.0520640164636608	-0.50417	-60.47015829180483	34.06913685675154	18.331	-1.3579226516125096	1.0520640164636608	-0.30817	-60.47015829180483	34.06913685675154	18.331	-0.6682305554435384	0.5948101790205087	-0.4468431220296566	-0.445357933916426	0.4100033982056737	0.7959607554129111	2.9032	22.26	0.0	0.0	0.0
2021-10-01T23:19:27.000000	-1.4465	0.86527	-0.51276	-65.665	27.344	18.691	-1.329578637971439	1.0359898978030686	-0.51276	-61.81973543134309	35.18390075302544	18.691	-1.329578637971439	1.0359898978030686	-0.31676	-61.81973543134309	35.18390075302544	18.691	-0.6682305554435384	0.5948101790205087	-0.4468431220296566	-0.445357933916426	0.4100033982056737	0.7959607554129111	2.9032	22.26	0.0	0.0	0.0
2021-10-01T23:19:27.000000	-1.4163	0.85266	-0.52132	-67.245	28.362	19.096	-1.3011513067734501	1.0197745057029726	-0.52132	-63.2630940859226	36.387827575656445	19.096	-1.3011513067734501	1.0197745057029726	-0.32532	-63.2630940859226	36.387827575656445	19.096	-0.6682305554435384	0.5948101790205087	-0.4468431220296566	-0.445357933916426	0.4100033982056737	0.7959607554129111	2.9032	22.26	0.0	0.0	0.0
2021-10-01T23:19:27.000000	-1.3863	0.8399	-0.52985	-68.948	29.469	19.544	-1.2729408480586626	1.0034347499183454	-0.52985	-64.81762072450645	37.69515497532845	19.544	-1.2729408480586626	1.0034347499183454	-0.33385000000000004	-64.81762072450645	37.69515497532845	19.544	-0.6682305554435384	0.5948101790205087	-0.4468431220296566	-0.445357933916426	0.4100033982056737	0.7959607554129111	2.9032	22.26	0.0	0.0	0.0
2021-10-01T23:19:27.000000	-1.3563	0.82698	-0.53835	-70.793	30.679	20.031	-1.2447499941709441	0.9869361997674593	-0.53835	-66.50045675571938	39.12210553230358	20.031	-1.2447499941709441	0.9869361997674593	-0.34235	-66.50045675571938	39.12210553230358	20.031	-0.6682305554435384	0.5948101790205087	-0.4468431220296566	-0.445357933916426	0.4100033982056737	0.7959607554129111	2.9032	22.26	0.0	0.0	0.0
2021-10-01T23:19:27.000000	-1.3263	0.81391	-0.54681	-72.8	32.003	20.551	-1.216577519808603	0.9702887798982054	-0.54681	-68.33010364348266	40.68204696264578	20.551	-1.216577519808603	0.9702887798982054	-0.35081	-68.33010364348266	40.68204696264578	20.551	-0.6682305554435384	0.5948101790205087	-0.4468431220296566	-0.445357933916426	0.4100033982056737	0.7959607554129111	2.9032	22.26	0.0	0.0	0.0
2021-10-01T23:19:27.000000	-1.2965	0.80068	-0.55523	-74.992	33.459	21.093	-1.1886231432311547	0.9535070716965288	-0.55523	-70.32718253490081	42.39566182645039	21.093	-1.1886231432311547	0.9535070716965288	-0.35923	-70.32718253490081	42.39566182645039	21.093	-0.6682305554435384	0.5948101790205087	-0.4468431220296566	-0.445357933916426	0.4100033982056737	0.7959607554129111	2.9032	22.26	0.0	0.0	0.0
2021-10-01T23:19:27.000000	-1.2666	0.78727	-0.5636	-77.392	35.061	21.645	-1.1605915756052474	0.9365344668158929	-0.5636	-72.51280469775494	44.27966282465626	21.645	-1.1605915756052474	0.9365344668158929	-0.3676	-72.51280469775494	44.27966282465626	21.645	-0.6682305554435384	0.5948101790205087	-0.4468431220296566	-0.445357933916426	0.4100033982056737	0.7959607554129111	2.9032	22.26	0.0	0.0	0.0
2021-10-01T23:19:27.000000	-1.2369	0.77368	-0.57189	-80.024	36.826	22.19	-1.132780556367617	0.9194077243070521	-0.57189	-74.90870627410787	46.35386258273879	22.19	-1.132780556367617	0.9194077243070521	-0.37589	-74.90870627410787	46.35386258273879	22.19	-0.6682305554435384	0.5948101790205087	-0.4468431220296566	-0.445357933916426	0.4100033982056737	0.7959607554129111	2.9032	22.26	0.0	0.0	0.0
2021-10-01T23:19:27.000000	-1.2072	0.75991	-0.58008	-82.913	38.774	22.709	-1.104991592560439	0.9021023381361698	-0.58008	-77.53724828030384	48.641173650709916	22.709	-1.104991592560439	0.9021023381361698	-0.38408000000000003	-77.53724828030384	48.641173650709916	22.709	-0.6682305554435384	0.5948101790205087	-0.4468431220296566	-0.445357933916426	0.4100033982056737	0.7959607554129111	2.9032	22.26	0.0	0.0	0.0
2021-10-01T23:19:27.000000	-1.1775	0.74593	-0.58813	-86.086	40.922	23.178	-1.0772283600887895	0.8845885343595727	-0.58813	-80.423144252773	51.16177624455257	23.178	-1.0772283600887895	0.8845885343595727	-0.39213000000000003	-80.423144252773	51.16177624455257	23.178	-0.6682305554435384	0.5948101790205087	-0.4468431220296566	-0.445357933916426	0.4100033982056737	0.7959607554129111	2.9032	22.26	0.0	0.0	0.0
2021-10-01T23:19:27.000000	-1.1479	0.73175	-0.59601	-89.569	43.291	23.571	-1.0495888801298883	0.8668884906420702	-0.59601	-83.58962514247956	53.939697909237	23.571	-1.0495888801298883	0.8668884906420702	-0.40001000000000003	-83.58962514247956	53.939697909237	23.571	-0.6682305554435384	0.5948101790205087	-0.4468431220296566	-0.445357933916426	0.4100033982056737	0.7959607554129111	2.9032	22.26	0.0	0.0	0.0
2021-10-01T23:19:27.000000	-1.1184	0.71734	-0.60368	-93.39	45.902	23.859	-1.022076828588811	0.8489724330399886	-0.60368	-87.06190682996603	56.9992112500718	23.859	-1.022076828588811	0.8489724330399886	-0.40768	-87.06190682996603	56.9992112500718	23.859	-0.6682305554435384	0.5948101790205087	-0.4468431220296566	-0.445357933916426	0.4100033982056737	0.7959607554129111	2.9032	22.26	0.0	0.0	0.0
2021-10-01T23:19:27.000000	-1.0889	0.70272	-0.61108	-97.58	48.778	24.009	-0.994590508383262	0.8308479578321922	-0.61108	-90.8679375298039	60.36694139245135	24.009	-0.994590508383262	0.8308479578321922	-0.41507999999999995	-90.8679375298039	60.36694139245135	24.009	-0.6682305554435384	0.5948101790205087	-0.4468431220296566	-0.445357933916426	0.4100033982056737	0.7959607554129111	2.9032	22.26	0.0	0.0	0.0
2021-10-01T23:19:27.000000	-1.0594	0.68787	-0.61817	-102.17	51.944	23.986	-0.9671323701166249	0.8124952157228984	-0.61817	-95.03542039622624	64.07149839134827	23.986	-0.9671323701166249	0.8124952157228984	-0.42217	-95.03542039622624	64.07149839134827	23.986	-0.6682305554435384	0.5948101790205087	-0.4468431220296566	-0.445357933916426	0.4100033982056737	0.7959607554129111	2.9032	22.26	0.0	0.0	0.0
2021-10-01T23:19:27.000000	-1.03	0.67278	-0.62489	-107.19	55.427	23.749	-0.9398028855695036	0.7939165350811346	-0.62489	-99.5908210583387	68.14335470114423	23.749	-0.9398028855695036	0.7939165350811346	-0.42888999999999994	-99.5908210583387	68.14335470114423	23.749	-0.6682305554435384	0.5948101790205087	-0.4468431220296566	-0.445357933916426	0.4100033982056737	0.7959607554129111	2.9032	22.26	0.0	0.0	0.0
2021-10-01T23:19:27.000000	-1.0006	0.65745	-0.63118	-112.69	59.257	23.256	-0.912502808262986	0.7750996628899821	-0.63118	-104.58008685052177	72.61841077397193	23.256	-0.912502808262986	0.7750996628899821	-0.43517999999999996	-104.58008685052177	72.61841077397193	23.256	-0.6682305554435384	0.5948101790205087	-0.4468431220296566	-0.445357933916426	0.4100033982056737	0.7959607554129111	2.9032	22.26	0.0	0.0	0.0
2021-10-01T23:19:27.000000	-0.97122	0.64187	-0.637	-118.7	63.466	22.457	-0.8852532127945465	0.7560371251049338	-0.637	-110.02907075103512	77.53210138815862	22.457	-0.8852532127945465	0.7560371251049338	-0.441	-110.02907075103512	77.53210138815862	22.457	-0.6682305554435384	0.5948101790205087	-0.4468431220296566	-0.445357933916426	0.4100033982056737	0.7959607554129111	2.9032	22.26	0.0	0.0	0.0
2021-10-01T23:19:27.000000	-0.94188	0.62605	-0.64227	-125.27	68.093	21.3	-0.8580727231582754	0.7367412969772643	-0.64227	-115.98261732273656	82.92925917893906	21.3	-0.8580727231582754	0.7367412969772643	-0.44627	-115.98261732273656	82.92925917893906	21.3	-0.6682305554435384	0.5948101790205087	-0.4468431220296566	-0.445357933916426	0.4100033982056737	0.7959607554129111	2.9032	22.26	0.0	0.0	0.0
2021-10-01T23:19:27.000000	-0.91257	0.60999	-0.64695	-132.46	73.18	19.722	-0.8309514147062818	0.7172109532052817	-0.64695	-122.49512818586756	88.85891947760717	19.722	-0.8309514147062818	0.7172109532052817	-0.45095	-122.49512818586756	88.85891947760717	19.722	-0.6682305554435384	0.5948101790205087	-0.4468431220296566	-0.445357933916426	0.4100033982056737	0.7959607554129111	2.9032	22.26	0.0	0.0	0.0
2021-10-01T23:19:27.000000	-0.8833	0.59369	-0.65098	-140.33	78.774	17.655	-0.8038992120864565	0.6974473190906783	-0.65098	-129.62039230982364	95.37507993940247	17.655	-0.8038992120864565	0.6974473190906783	-0.45498	-129.62039230982364	95.37507993940247	17.655	-0.6682305554435384	0.5948101790205087	-0.4468431220296566	-0.445357933916426	0.4100033982056737	0.7959607554129111	2.9032	22.26	0.0	0.0	0.0
2021-10-01T23:19:27.000000	-0.85407	0.57715	-0.65429	-148.94	84.931	15.018	-0.7769161152988	0.6774503946334534	-0.65429	-137.4110958924777	102.54067040266654	15.018	-0.7769161152988	0.6774503946334534	-0.45829000000000003	-137.4110958924777	102.54067040266654	15.018	-0.6682305554435384	0.5948101790205087	-0.4468431220296566	-0.445357933916426	0.4100033982056737	0.7959607554129111	2.9032	22.26	0.0	0.0	0.0
2021-10-01T23:19:27.000000	-0.82489	0.56038	-0.65685	-158.39	91.714	11.72	-0.7500108236895112	0.6572313297831904	-0.65685	-145.9587660120831	110.43046916603211	11.72	-0.7500108236895112	0.6572313297831904	-0.46085000000000004	-145.9587660120831	110.43046916603211	11.72	-0.6682305554435384	0.5948101790205087	-0.4468431220296566	-0.445357933916426	0.4100033982056737	0.7959607554129111	2.9032	22.26	0.0	0.0	0.0
2021-10-01T23:19:27.000000	-0.79578	0.5434	-0.65859	-168.76	99.196	7.6518	-0.7232007359509892	0.6368124244390554	-0.65859	-155.333855149419	119.12672857263944	7.6518	-0.7232007359509892	0.6368124244390554	-0.46259	-155.333855149419	119.12672857263944	7.6518	-0.6682305554435384	0.5948101790205087	-0.4468431220296566	-0.445357933916426	0.4100033982056737	0.7959607554129111	2.9032	22.26	0.0	0.0	0.0
2021-10-01T23:19:27.000000	-0.76675	0.52621	-0.65947	-180.17	107.46	2.6881	-0.6964957767311248	0.61619490390274	-0.65947	-165.6452890751375	128.72652682028723	2.6881	-0.6964957767311248	0.61619490390274	-0.46347	-165.6452890751375	128.72652682028723	2.6881	-0.6682305554435384	0.5948101790205087	-0.4468431220296566	-0.445357933916426	0.4100033982056737	0.7959607554129111	2.9032	22.26	0.0	0.0	0.0
2021-10-01T23:19:27.000000	-0.73782	0.50883	-0.65944	-192.74	116.61	-3.3208	-0.669913344722317	0.5954010680734104	-0.65944	-176.9994204263378	139.34778386734578	-3.3208	-0.669913344722317	0.5954010680734104	-0.46344	-176.9994204263378	139.34778386734578	-3.3208	-0.6682305554435384	0.5948101790205087	-0.4468431220296566	-0.445357933916426	0.4100033982056737	0.7959607554129111	2.9032	22.26	0.0	0.0	0.0
2021-10-01T23:19:27.000000	-0.70901	0.49128	-0.65846	-206.64	126.76	-10.553	-0.6434708386169646	0.5744532168502325	-0.65846	-189.55099977788325	151.12447082853555	-10.553	-0.6434708386169646	0.5744532168502325	-0.46246000000000004	-189.55099977788325	151.12447082853555	-10.553	-0.6682305554435384	0.5948101790205087	-0.4468431220296566	-0.445357933916426	0.4100033982056737	0.7959607554129111	2.9032	22.26	0.0	0.0	0.0
2021-10-01T23:19:27.000000	-0.68034	0.47357	-0.65649	-222.04	138.04	-19.22	-0.6171868824091578	0.5533637254844812	-0.65649	-203.45281722193033	164.206438255203	-19.22	-0.6171868824091578	0.5533637254844812	-0.46049	-203.45281722193033	164.206438255203	-19.22	-0.6682305554435384	0.5948101790205087	-0.4468431220296566	-0.445357933916426	0.4100033982056737	0.7959607554129111	2.9032	22.26	0.0	0.0	0.0
2021-10-01T23:19:27.000000	-0.65185	0.45574	-0.6535	-239.16	150.61	-29.579	-0.5910962734836943	0.5321771937744886	-0.6535	-218.9036101850159	178.77943715082728	-29.579	-0.5910962734836943	0.5321771937744886	-0.45749999999999996	-218.9036101850159	178.77943715082728	-29.579	-0.6682305554435384	0.5948101790205087	-0.4468431220296566	-0.445357933916426	0.4100033982056737	0.7959607554129111	2.9032	22.26	0.0	0.0	0.0
2021-10-01T23:19:27.000000	-0.62354	0.43781	-0.64946	-258.24	164.67	-41.939	-0.5651965612371904	0.5109134710160369	-0.64946	-236.11706418269188	195.0713677138358	-41.939	-0.5651965612371904	0.5109134710160369	-0.45346000000000003	-236.11706418269188	195.0713677138358	-41.939	-0.6682305554435384	0.5948101790205087	-0.4468431220296566	-0.445357933916426	0.4100033982056737	0.7959607554129111	2.9032	22.26	0.0	0.0	0.0
2021-10-01T23:19:27.000000	-0.59547	0.41979	-0.64434	-279.59	180.44	-56.678	-0.5395460682553015	0.48958983366716835	-0.64434	-255.37388666236492	213.3385565502813	-56.678	-0.5395460682553015	0.48958983366716835	-0.44834	-255.37388666236492	213.3385565502813	-56.678	-0.6682305554435384	0.5948101790205087	-0.4468431220296566	-0.445357933916426	0.4100033982056737	0.7959607554129111	2.9032	22.26	0.0	0.0	0.0
