# Supplementary material for: Direct evidence of substorm-related impulsive injections of electrons at Mercury
Source: Nat Commun. 2023 Jul 18;14:4019. doi: 10.1038/s41467-023-39565-4 (PMC10354196; doi:10.1038/s41467-023-39565-4)
Supplement: Supplementary file 3 — SourceDatafile [file 41467_2023_39565_MOESM3_ESM.zip › SourceDataFile/FieldLinetracing/Final_KT17tracing_001179.txt]

2021-10-01T23:34:39.000000	-0.40286	-0.41831	0.60058	364.62	354.65	-163.58	-0.45107996001502193	-0.3657954419793201	0.60058	405.3278359089718	307.30068717357204	-163.58	-0.45107996001502193	-0.3657954419793201	0.7965800000000001	405.3278359089718	307.30068717357204	-163.58	-0.7120803815408667	-0.55204468086647	-0.43380663958917354	-0.4757112683027298	-0.3849739625537734	0.7908816835440394	2.4657	2.4054	0.0	0.0	0.0
2021-10-01T23:34:39.000000	-0.42901	-0.44359	0.61146	328.47	315.52	-126.16	-0.48013047692740507	-0.38768078792411476	0.61146	364.6556282622258	272.89500559131045	-126.16	-0.48013047692740507	-0.38768078792411476	0.8074600000000001	364.6556282622258	272.89500559131045	-126.16	-0.7120803815408667	-0.55204468086647	-0.43380663958917354	-0.4757112683027298	-0.3849739625537734	0.7908816835440394	2.4657	2.4054	0.0	0.0	0.0
2021-10-01T23:34:39.000000	-0.45563	-0.46899	0.62085	297.31	281.82	-95.726	-0.5096621559109759	-0.40962764046408795	0.62085	329.6011587318422	243.26698226974196	-95.726	-0.5096621559109759	-0.40962764046408795	0.8168500000000001	329.6011587318422	243.26698226974196	-95.726	-0.7120803815408667	-0.55204468086647	-0.43380663958917354	-0.4757112683027298	-0.3849739625537734	0.7908816835440394	2.4657	2.4054	0.0	0.0	0.0
2021-10-01T23:34:39.000000	-0.48267	-0.49444	0.62874	270.29	252.63	-70.882	-0.5396167966144355	-0.43157265357246033	0.62874	299.20810449142243	217.60770024668255	-70.882	-0.5396167966144355	-0.43157265357246033	0.82474	299.20810449142243	217.60770024668255	-70.882	-0.7120803815408667	-0.55204468086647	-0.43380663958917354	-0.4757112683027298	-0.3849739625537734	0.7908816835440394	2.4657	2.4054	0.0	0.0	0.0
2021-10-01T23:34:39.000000	-0.5101	-0.5199	0.63514	246.7	227.21	-50.548	-0.5699597238873433	-0.45347980456274284	0.63514	272.6811432154972	195.2697319983041	-50.548	-0.5699597238873433	-0.45347980456274284	0.83114	272.6811432154972	195.2697319983041	-50.548	-0.7120803815408667	-0.55204468086647	-0.43380663958917354	-0.4757112683027298	-0.3849739625537734	0.7908816835440394	2.4657	2.4054	0.0	0.0	0.0
2021-10-01T23:34:39.000000	-0.53789	-0.54529	0.64006	226.01	204.96	-33.879	-0.6006513613724909	-0.47527337215688126	0.64006	249.4207504643242	175.72253964080224	-33.879	-0.6006513613724909	-0.47527337215688126	0.83606	249.4207504643242	175.72253964080224	-33.879	-0.7120803815408667	-0.55204468086647	-0.43380663958917354	-0.4757112683027298	-0.3849739625537734	0.7908816835440394	2.4657	2.4054	0.0	0.0	0.0
2021-10-01T23:34:39.000000	-0.566	-0.57058	0.64353	207.75	185.4	-20.209	-0.6316483345732382	-0.4969284836179694	0.64353	228.90165330581019	158.54732925491578	-20.209	-0.6316483345732382	-0.4969284836179694	0.8395300000000001	228.90165330581019	158.54732925491578	-20.209	-0.7120803815408667	-0.55204468086647	-0.43380663958917354	-0.4757112683027298	-0.3849739625537734	0.7908816835440394	2.4657	2.4054	0.0	0.0	0.0
2021-10-01T23:34:39.000000	-0.59439	-0.5957	0.64557	191.57	168.13	-9.009	-0.6629023677861776	-0.5183805676175364	0.64557	210.72747699609062	143.3900004842112	-9.009	-0.6629023677861776	-0.5183805676175364	0.8415699999999999	210.72747699609062	143.3900004842112	-9.009	-0.7120803815408667	-0.55204468086647	-0.43380663958917354	-0.4757112683027298	-0.3849739625537734	0.7908816835440394	2.4657	2.4054	0.0	0.0	0.0
2021-10-01T23:34:39.000000	-0.62302	-0.62062	0.64623	177.16	152.82	0.14404	-0.6943700865146691	-0.5396047514186757	0.64623	194.55012249470855	129.96102430072597	0.14404	-0.6943700865146691	-0.5396047514186757	0.84223	194.55012249470855	129.96102430072597	0.14404	-0.7120803815408667	-0.55204468086647	-0.43380663958917354	-0.4757112683027298	-0.3849739625537734	0.7908816835440394	2.4657	2.4054	0.0	0.0	0.0
2021-10-01T23:34:39.000000	-0.65188	-0.64529	0.64554	164.28	139.22	7.5917	-0.7260354396023622	-0.5605526370836236	0.64554	180.1007657099799	118.04169174778428	7.5917	-0.7260354396023622	-0.5605526370836236	0.84154	180.1007657099799	118.04169174778428	7.5917	-0.7120803815408667	-0.55204468086647	-0.43380663958917354	-0.4757112683027298	-0.3849739625537734	0.7908816835440394	2.4657	2.4054	0.0	0.0	0.0
2021-10-01T23:34:39.000000	-0.68091	-0.66968	0.64357	152.73	127.08	13.611	-0.7578352032568343	-0.5812018024788572	0.64357	167.15028114178534	107.40839266194291	13.611	-0.7578352032568343	-0.5812018024788572	0.8395699999999999	167.15028114178534	107.40839266194291	13.611	-0.7120803815408667	-0.55204468086647	-0.43380663958917354	-0.4757112683027298	-0.3849739625537734	0.7908816835440394	2.4657	2.4054	0.0	0.0	0.0
2021-10-01T23:34:39.000000	-0.7101	-0.69374	0.64037	142.33	116.23	18.43	-0.7897533263217352	-0.6015038496666125	0.64037	155.49919499932253	97.91446345950462	18.43	-0.7897533263217352	-0.6015038496666125	0.8363700000000001	155.49919499932253	97.91446345950462	18.43	-0.7120803815408667	-0.55204468086647	-0.43380663958917354	-0.4757112683027298	-0.3849739625537734	0.7908816835440394	2.4657	2.4054	0.0	0.0	0.0
2021-10-01T23:34:39.000000	-0.73943	-0.71746	0.63602	132.95	106.5	22.233	-0.8217687341995906	-0.621451304602382	0.63602	144.997656731245	89.40711404831293	22.233	-0.8217687341995906	-0.621451304602382	0.83202	144.997656731245	89.40711404831293	22.233	-0.7120803815408667	-0.55204468086647	-0.43380663958917354	-0.4757112683027298	-0.3849739625537734	0.7908816835440394	2.4657	2.4054	0.0	0.0	0.0
2021-10-01T23:34:39.000000	-0.76887	-0.74081	0.63057	124.46	97.767	25.178	-0.8538479770416516	-0.6410180692475673	0.63057	135.50157470415792	81.78020018130002	25.178	-0.8538479770416516	-0.6410180692475673	0.82657	135.50157470415792	81.78020018130002	25.178	-0.7120803815408667	-0.55204468086647	-0.43380663958917354	-0.4757112683027298	-0.3849739625537734	0.7908816835440394	2.4657	2.4054	0.0	0.0	0.0
2021-10-01T23:34:39.000000	-0.7984	-0.76378	0.62411	116.76	89.913	27.393	-0.8859699802504438	-0.6601966695576614	0.62411	126.89724387918591	74.92886403026816	27.393	-0.8859699802504438	-0.6601966695576614	0.8201100000000001	126.89724387918591	74.92886403026816	27.393	-0.7120803815408667	-0.55204468086647	-0.43380663958917354	-0.4757112683027298	-0.3849739625537734	0.7908816835440394	2.4657	2.4054	0.0	0.0	0.0
2021-10-01T23:34:39.000000	-0.82802	-0.78636	0.61672	109.78	82.843	28.989	-0.9181335185242756	-0.6789771808847728	0.61672	119.1035513550183	68.76739855209384	28.989	-0.9181335185242756	-0.6789771808847728	0.8127200000000001	119.1035513550183	68.76739855209384	28.989	-0.7120803815408667	-0.55204468086647	-0.43380663958917354	-0.4757112683027298	-0.3849739625537734	0.7908816835440394	2.4657	2.4054	0.0	0.0	0.0
2021-10-01T23:34:39.000000	-0.85771	-0.80854	0.60848	103.44	76.475	30.059	-0.9503175172656727	-0.697352129184394	0.60848	112.03105247465265	63.22422404760394	30.059	-0.9503175172656727	-0.697352129184394	0.8044800000000001	112.03105247465265	63.22422404760394	30.059	-0.7120803815408667	-0.55204468086647	-0.43380663958917354	-0.4757112683027298	-0.3849739625537734	0.7908816835440394	2.4657	2.4054	0.0	0.0	0.0
2021-10-01T23:34:39.000000	-0.88747	-0.83032	0.59947	97.671	70.738	30.685	-0.9825219764746349	-0.715321514456525	0.59947	105.60256752562786	58.23733009844464	30.685	-0.9825219764746349	-0.715321514456525	0.7954699999999999	105.60256752562786	58.23733009844464	30.685	-0.7120803815408667	-0.55204468086647	-0.43380663958917354	-0.4757112683027298	-0.3849739625537734	0.7908816835440394	2.4657	2.4054	0.0	0.0	0.0
2021-10-01T23:34:39.000000	-0.91731	-0.85171	0.58978	92.433	65.572	30.938	-1.0147580461007457	-0.7328940360473651	0.58978	99.77104610622821	53.75207002403612	30.938	-1.0147580461007457	-0.7328940360473651	0.7857799999999999	99.77104610622821	53.75207002403612	30.938	-0.7120803815408667	-0.55204468086647	-0.43380663958917354	-0.4757112683027298	-0.3849739625537734	0.7908816835440394	2.4657	2.4054	0.0	0.0	0.0
2021-10-01T23:34:39.000000	-0.94723	-0.87271	0.5795	87.676	60.922	30.88	-1.0470257261440048	-0.7500696939569146	0.5795	94.48012581769274	49.719984769435996	30.88	-1.0470257261440048	-0.7500696939569146	0.7755000000000001	94.48012581769274	49.719984769435996	30.88	-0.7120803815408667	-0.55204468086647	-0.43380663958917354	-0.4757112683027298	-0.3849739625537734	0.7908816835440394	2.4657	2.4054	0.0	0.0	0.0
2021-10-01T23:34:39.000000	-0.97722	-0.89334	0.56871	83.363	56.742	30.571	-1.0793175425599044	-0.7668695627826473	0.56871	89.68744907504167	46.09995457060456	30.571	-1.0793175425599044	-0.7668695627826473	0.76471	89.68744907504167	46.09995457060456	30.571	-0.7120803815408667	-0.55204468086647	-0.43380663958917354	-0.4757112683027298	-0.3849739625537734	0.7908816835440394	2.4657	2.4054	0.0	0.0	0.0
2021-10-01T23:34:39.000000	-1.0073	-0.9136	0.5575	79.456	52.989	30.06	-1.1116533446442276	-0.7832911919211796	0.5575	85.35003341901366	42.853959588038656	30.06	-1.1116533446442276	-0.7832911919211796	0.7535000000000001	85.35003341901366	42.853959588038656	30.06	-0.7120803815408667	-0.55204468086647	-0.43380663958917354	-0.4757112683027298	-0.3849739625537734	0.7908816835440394	2.4657	2.4054	0.0	0.0	0.0
2021-10-01T23:34:39.000000	-1.0375	-0.93353	0.54594	75.923	49.626	29.397	-1.1440678075474144	-0.7993706040590011	0.54594	81.43158636009716	39.94919958995473	29.397	-1.1440678075474144	-0.7993706040590011	0.74194	81.43158636009716	39.94919958995473	29.397	-0.7120803815408667	-0.55204468086647	-0.43380663958917354	-0.4757112683027298	-0.3849739625537734	0.7908816835440394	2.4657	2.4054	0.0	0.0	0.0
2021-10-01T23:34:39.000000	-1.0678	-0.95313	0.53411	72.734	46.615	28.626	-1.176541081973683	-0.8151102497994951	0.53411	77.89767780818964	37.35163681944176	28.626	-1.176541081973683	-0.8151102497994951	0.73011	77.89767780818964	37.35163681944176	28.626	-0.7120803815408667	-0.55204468086647	-0.43380663958917354	-0.4757112683027298	-0.3849739625537734	0.7908816835440394	2.4657	2.4054	0.0	0.0	0.0
2021-10-01T23:34:39.000000	-1.0982	-0.97243	0.52207	69.858	43.925	27.787	-1.2090768438281088	-0.8305399030863354	0.52207	74.71374291958384	35.03430330328172	27.787	-1.2090768438281088	-0.8305399030863354	0.71807	74.71374291958384	35.03430330328172	27.787	-0.7120803815408667	-0.55204468086647	-0.43380663958917354	-0.4757112683027298	-0.3849739625537734	0.7908816835440394	2.4657	2.4054	0.0	0.0	0.0
2021-10-01T23:34:39.000000	-1.1287	-0.99145	0.50989	67.265	41.523	26.917	-1.241677543714075	-0.8456794132153043	0.50989	71.84596425502313	32.968123608509174	26.917	-1.241677543714075	-0.8456794132153043	0.7058899999999999	71.84596425502313	32.968123608509174	26.917	-0.7120803815408667	-0.55204468086647	-0.43380663958917354	-0.4757112683027298	-0.3849739625537734	0.7908816835440394	2.4657	2.4054	0.0	0.0	0.0
2021-10-01T23:34:39.000000	-1.1593	-1.0102	0.49761	64.928	39.378	26.05	-1.2743444069332739	-0.8605387048342925	0.49761	69.26374682995666	31.125639641229373	26.05	-1.2743444069332739	-0.8605387048342925	0.6936100000000001	69.26374682995666	31.125639641229373	26.05	-0.7120803815408667	-0.55204468086647	-0.43380663958917354	-0.4757112683027298	-0.3849739625537734	0.7908816835440394	2.4657	2.4054	0.0	0.0	0.0
2021-10-01T23:34:39.000000	-1.1901	-1.0287	0.48526	62.816	37.461	25.211	-1.307179130568001	-0.875125374222165	0.48526	66.93277086101547	29.481868357802536	25.211	-1.307179130568001	-0.875125374222165	0.68126	66.93277086101547	29.481868357802536	25.211	-0.7120803815408667	-0.55204468086647	-0.43380663958917354	-0.4757112683027298	-0.3849739625537734	0.7908816835440394	2.4657	2.4054	0.0	0.0	0.0
2021-10-01T23:34:39.000000	-1.221	-1.047	0.47287	60.899	35.744	24.425	-1.3400885946478036	-0.8895012976352954	0.47287	64.8198315597889	28.01269664920883	24.425	-1.3400885946478036	-0.8895012976352954	0.6688700000000001	64.8198315597889	28.01269664920883	24.425	-0.7120803815408667	-0.55204468086647	-0.43380663958917354	-0.4757112683027298	-0.3849739625537734	0.7908816835440394	2.4657	2.4054	0.0	0.0	0.0
2021-10-01T23:34:39.000000	-1.252	-1.065	0.46044	59.148	34.2	23.706	-1.373060546155763	-0.9035672285947721	0.46044	62.89283913282457	26.694881341048344	23.706	-1.373060546155763	-0.9035672285947721	0.65644	62.89283913282457	26.694881341048344	23.706	-0.7120803815408667	-0.55204468086647	-0.43380663958917354	-0.4757112683027298	-0.3849739625537734	0.7908816835440394	2.4657	2.4054	0.0	0.0	0.0
2021-10-01T23:34:39.000000	-1.2831	-1.0829	0.44797	57.536	32.803	23.066	-1.4061194911257162	-0.9175216600584188	0.44797	61.12181124641754	25.50592666337191	23.066	-1.4061194911257162	-0.9175216600584188	0.6439699999999999	61.12181124641754	25.50592666337191	23.066	-0.7120803815408667	-0.55204468086647	-0.43380663958917354	-0.4757112683027298	-0.3849739625537734	0.7908816835440394	2.4657	2.4054	0.0	0.0	0.0
2021-10-01T23:34:39.000000	-1.3143	-1.1006	0.43546	56.037	31.53	22.509	-1.439253176540745	-0.9312653455473233	0.43546	59.47812562215953	24.426191710428554	22.509	-1.439253176540745	-0.9312653455473233	0.63146	59.47812562215953	24.426191710428554	22.509	-0.7120803815408667	-0.55204468086647	-0.43380663958917354	-0.4757112683027298	-0.3849739625537734	0.7908816835440394	2.4657	2.4054	0.0	0.0	0.0
2021-10-01T23:34:39.000000	-1.3456	-1.118	0.42287	54.627	30.36	22.037	-1.4724493493839304	-0.944699038582574	0.42287	57.935389971558884	23.437775445707167	22.037	-1.4724493493839304	-0.944699038582574	0.61887	57.935389971558884	23.437775445707167	22.037	-0.7120803815408667	-0.55204468086647	-0.43380663958917354	-0.4757112683027298	-0.3849739625537734	0.7908816835440394	2.4657	2.4054	0.0	0.0	0.0
2021-10-01T23:34:39.000000	-1.3769	-1.1353	0.4102	53.284	29.274	21.645	-1.5056332692101977	-0.958033485138913	0.4102	56.4694419960405	22.524516701936513	21.645	-1.5056332692101977	-0.958033485138913	0.6062000000000001	56.4694419960405	22.524516701936513	21.645	-0.7120803815408667	-0.55204468086647	-0.43380663958917354	-0.4757112683027298	-0.3849739625537734	0.7908816835440394	2.4657	2.4054	0.0	0.0	0.0
2021-10-01T23:34:39.000000	-1.4083	-1.1525	0.39739	51.989	28.258	21.327	-1.5389041824984588	-0.9712564321994218	0.39739	55.05970944224258	21.6748490452834	21.327	-1.5389041824984588	-0.9712564321994218	0.5933900000000001	55.05970944224258	21.6748490452834	21.327	-0.7120803815408667	-0.55204468086647	-0.43380663958917354	-0.4757112683027298	-0.3849739625537734	0.7908816835440394	2.4657	2.4054	0.0	0.0	0.0
2021-10-01T23:34:39.000000	-1.4397	-1.1695	0.38444	50.726	27.297	21.075	-1.5721505897528834	-0.9842808863021069	0.38444	53.68847492100149	20.87584598661796	21.075	-1.5721505897528834	-0.9842808863021069	0.5804400000000001	53.68847492100149	20.87584598661796	21.075	-0.7120803815408667	-0.55204468086647	-0.43380663958917354	-0.4757112683027298	-0.3849739625537734	0.7908816835440394	2.4657	2.4054	0.0	0.0	0.0
2021-10-01T23:34:39.000000	-1.4711	-1.1863	0.37129	49.482	26.38	20.879	-1.6053724909734715	-0.9971068474469681	0.37129	52.34148855819768	20.118183305459272	20.879	-1.6053724909734715	-0.9971068474469681	0.5672900000000001	52.34148855819768	20.118183305459272	20.879	-0.7120803815408667	-0.55204468086647	-0.43380663958917354	-0.4757112683027298	-0.3849739625537734	0.7908816835440394	2.4657	2.4054	0.0	0.0	0.0
2021-10-01T23:34:39.000000	-1.5024	-1.2029	0.35793	48.244	25.498	20.732	-1.638470639681311	-1.0097465686509242	0.35793	51.00474554004998	19.39452171090464	20.732	-1.638470639681311	-1.0097465686509242	0.55393	51.00474554004998	19.39452171090464	20.732	-0.7120803815408667	-0.55204468086647	-0.43380663958917354	-0.4757112683027298	-0.3849739625537734	0.7908816835440394	2.4657	2.4054	0.0	0.0	0.0
2021-10-01T23:34:39.000000	-1.5338	-1.2195	0.34431	47.001	24.641	20.622	-1.6716680348680626	-1.022374036837962	0.34431	49.666103452186235	18.696284386923878	20.622	-1.6716680348680626	-1.022374036837962	0.5403100000000001	49.666103452186235	18.696284386923878	20.622	-0.7120803815408667	-0.55204468086647	-0.43380663958917354	-0.4757112683027298	-0.3849739625537734	0.7908816835440394	2.4657	2.4054	0.0	0.0	0.0
2021-10-01T23:34:39.000000	-1.5651	-1.2358	0.33041	45.745	23.804	20.543	-1.7047294245251474	-1.034716018605182	0.33041	48.31700992544761	18.019489250924867	20.543	-1.7047294245251474	-1.034716018605182	0.52641	48.31700992544761	18.019489250924867	20.543	-0.7120803815408667	-0.55204468086647	-0.43380663958917354	-0.4757112683027298	-0.3849739625537734	0.7908816835440394	2.4657	2.4054	0.0	0.0	0.0
2021-10-01T23:34:39.000000	-1.5964	-1.252	0.3162	44.464	22.98	20.488	-1.7377785611653138	-1.0469587538934906	0.3162	46.94469767118039	17.358659411413953	20.488	-1.7377785611653138	-1.0469587538934906	0.5122	46.94469767118039	17.358659411413953	20.488	-0.7120803815408667	-0.55204468086647	-0.43380663958917354	-0.4757112683027298	-0.3849739625537734	0.7908816835440394	2.4657	2.4054	0.0	0.0	0.0
2021-10-01T23:34:39.000000	-1.6276	-1.2681	0.30163	43.151	22.162	20.45	-1.7707161983096504	-1.0591144957198055	0.30163	45.54136172467647	16.707705326051595	20.45	-1.7707161983096504	-1.0591144957198055	0.49763	45.54136172467647	16.707705326051595	20.45	-0.7120803815408667	-0.55204468086647	-0.43380663958917354	-0.4757112683027298	-0.3849739625537734	0.7908816835440394	2.4657	2.4054	0.0	0.0	0.0
2021-10-01T23:34:39.000000	-1.6586	-1.284	0.28669	41.793	21.344	20.425	-1.8034308364623268	-1.0710962506221333	0.28669	44.09336486266221	16.062265098302447	20.425	-1.8034308364623268	-1.0710962506221333	0.48269	44.09336486266221	16.062265098302447	20.425	-0.7120803815408667	-0.55204468086647	-0.43380663958917354	-0.4757112683027298	-0.3849739625537734	0.7908816835440394	2.4657	2.4054	0.0	0.0	0.0
2021-10-01T23:34:39.000000	-1.6896	-1.2997	0.27132	40.377	20.517	20.408	-1.8361209685811668	-1.0828795125666373	0.27132	42.586702271356444	15.414999437263813	20.408	-1.8361209685811668	-1.0828795125666373	0.46732	42.586702271356444	15.414999437263813	20.408	-0.7120803815408667	-0.55204468086647	-0.43380663958917354	-0.4757112683027298	-0.3849739625537734	0.7908816835440394	2.4657	2.4054	0.0	0.0	0.0
2021-10-01T23:34:39.000000	-1.7203	-1.3153	0.25547	38.888	19.675	20.398	-1.8685011082463525	-1.094600287082984	0.25547	41.00575179790728	14.761791506738726	20.398	-1.8685011082463525	-1.094600287082984	0.45147	41.00575179790728	14.761791506738726	20.398	-0.7120803815408667	-0.55204468086647	-0.43380663958917354	-0.4757112683027298	-0.3849739625537734	0.7908816835440394	2.4657	2.4054	0.0	0.0	0.0
2021-10-01T23:34:39.000000	-1.7509	-1.3308	0.2391	37.306	18.805	20.392	-1.9007697484157087	-1.1062340681373373	0.2391	39.32907125433299	14.09218986785229	20.392	-1.9007697484157087	-1.1062340681373373	0.43510000000000004	39.32907125433299	14.09218986785229	20.392	-0.7120803815408667	-0.55204468086647	-0.43380663958917354	-0.4757112683027298	-0.3849739625537734	0.7908816835440394	2.4657	2.4054	0.0	0.0	0.0
2021-10-01T23:34:39.000000	-1.7813	-1.3461	0.22214	35.605	17.894	20.388	-1.9328153895934046	-1.1176938622677037	0.22214	37.52926366391709	13.396478262744708	20.388	-1.9328153895934046	-1.1176938622677037	0.41814	37.52926366391709	13.396478262744708	20.388	-0.7120803815408667	-0.55204468086647	-0.43380663958917354	-0.4757112683027298	-0.3849739625537734	0.7908816835440394	2.4657	2.4054	0.0	0.0	0.0
2021-10-01T23:34:39.000000	-1.8113	-1.3611	0.20448	33.751	16.924	20.384	-1.9644272858046978	-1.128904929029007	0.20448	35.570379680784306	12.660958350964059	20.384	-1.9644272858046978	-1.128904929029007	0.40048	35.570379680784306	12.660958350964059	20.384	-0.7120803815408667	-0.55204468086647	-0.43380663958917354	-0.4757112683027298	-0.3849739625537734	0.7908816835440394	2.4657	2.4054	0.0	0.0	0.0
2021-10-01T23:34:39.000000	-1.841	-1.376	0.18602	31.698	15.872	20.379	-1.9957291895623375	-1.1400535083621532	0.18602	33.403947730743965	11.868439830142997	20.379	-1.9957291895623375	-1.1400535083621532	0.38202	33.403947730743965	11.868439830142997	20.379	-0.7120803815408667	-0.55204468086647	-0.43380663958917354	-0.4757112683027298	-0.3849739625537734	0.7908816835440394	2.4657	2.4054	0.0	0.0	0.0
2021-10-01T23:34:39.000000	-1.8701	-1.3906	0.16657	29.383	14.705	20.37	-2.026398855395752	-1.1509778663600736	0.16657	30.96339903649858	10.993890762899118	20.37	-2.026398855395752	-1.1509778663600736	0.36257	30.96339903649858	10.993890762899118	20.37	-0.7120803815408667	-0.55204468086647	-0.43380663958917354	-0.4757112683027298	-0.3849739625537734	0.7908816835440394	2.4657	2.4054	0.0	0.0	0.0
2021-10-01T23:34:39.000000	-1.8986	-1.4049	0.14591	26.716	13.375	20.357	-2.0564362833049397	-1.1616780030227678	0.14591	28.153530318906725	10.000700554581153	20.357	-2.0564362833049397	-1.1616780030227678	0.34191000000000005	28.153530318906725	10.000700554581153	20.357	-0.7120803815408667	-0.55204468086647	-0.43380663958917354	-0.4757112683027298	-0.3849739625537734	0.7908816835440394	2.4657	2.4054	0.0	0.0	0.0
2021-10-01T23:34:39.000000	-1.9261	-1.4186	0.12367	23.563	11.811	20.338	-2.0854077283234993	-1.1719051909811735	0.12367	24.83265165421455	8.834823247832139	20.338	-2.0854077283234993	-1.1719051909811735	0.31967	24.83265165421455	8.834823247832139	20.338	-0.7120803815408667	-0.55204468086647	-0.43380663958917354	-0.4757112683027298	-0.3849739625537734	0.7908816835440394	2.4657	2.4054	0.0	0.0	0.0
2021-10-01T23:34:39.000000	-1.9437	-1.4274	0.1077	21.096	10.589	20.32	-2.1039533741007914	-1.178482350147805	0.1077	22.234509152718108	7.924313202902477	20.32	-2.1039533741007914	-1.178482350147805	0.3037	22.234509152718108	7.924313202902477	20.32	-0.7120803815408667	-0.55204468086647	-0.43380663958917354	-0.4757112683027298	-0.3849739625537734	0.7908816835440394	2.4657	2.4054	0.0	0.0	0.0
2021-10-01T23:34:39.000000	-1.9603	-1.4358	0.090543	18.239	9.1711	20.299	-2.1214575430212923	-1.1847850535679711	0.090543	19.225301723322588	6.867166071765664	20.299	-2.1214575430212923	-1.1847850535679711	0.286543	19.225301723322588	6.867166071765664	20.299	-0.7120803815408667	-0.55204468086647	-0.43380663958917354	-0.4757112683027298	-0.3849739625537734	0.7908816835440394	2.4657	2.4054	0.0	0.0	0.0
2021-10-01T23:34:39.000000	-1.9755	-1.4435	0.071876	14.882	7.4978	20.276	-2.1374864901185995	-1.1905645738726105	0.071876	15.68856769415859	5.61780851807922	20.276	-2.1374864901185995	-1.1905645738726105	0.267876	15.68856769415859	5.61780851807922	20.276	-0.7120803815408667	-0.55204468086647	-0.43380663958917354	-0.4757112683027298	-0.3849739625537734	0.7908816835440394	2.4657	2.4054	0.0	0.0	0.0
2021-10-01T23:34:39.000000	-1.9886	-1.4501	0.051289	10.889	5.4972	20.252	-2.1512964779726564	-1.195509696264502	0.051289	11.480521934741768	4.121546426514339	20.252	-2.1512964779726564	-1.195509696264502	0.247289	11.480521934741768	4.121546426514339	20.252	-0.7120803815408667	-0.55204468086647	-0.43380663958917354	-0.4757112683027298	-0.3849739625537734	0.7908816835440394	2.4657	2.4054	0.0	0.0	0.0
2021-10-01T23:34:39.000000	-1.9956	-1.4536	0.036318	7.8177	3.9515	20.237	-2.1586725870886254	-1.1981256118421397	0.036318	8.242969945416622	2.963820510583983	20.237	-2.1586725870886254	-1.1981256118421397	0.23231800000000002	8.242969945416622	2.963820510583983	20.237	-0.7120803815408667	-0.55204468086647	-0.43380663958917354	-0.4757112683027298	-0.3849739625537734	0.7908816835440394	2.4657	2.4054	0.0	0.0	0.0
2021-10-01T23:34:39.000000	-2.0004	-1.456	0.020357	4.4258	2.2391	20.227	-2.163730490482432	-1.199919382523948	0.020357	4.666807965497348	1.6799338865474729	20.227	-2.163730490482432	-1.199919382523948	0.21635700000000002	4.666807965497348	1.6799338865474729	20.227	-0.7120803815408667	-0.55204468086647	-0.43380663958917354	-0.4757112683027298	-0.3849739625537734	0.7908816835440394	2.4657	2.4054	0.0	0.0	0.0
2021-10-01T23:34:39.000000	-2.0026	-1.4571	0.0036841	0.80454	0.4072	20.222	-2.1660486962045935	-1.200741527419777	0.0036841	0.8483719063285403	0.30555123981499155	20.222	-2.1660486962045935	-1.200741527419777	0.1996841	0.8483719063285403	0.30555123981499155	20.222	-0.7120803815408667	-0.55204468086647	-0.43380663958917354	-0.4757112683027298	-0.3849739625537734	0.7908816835440394	2.4657	2.4054	0.0	0.0	0.0
2021-10-01T23:34:39.000000	-2.0017	-1.4567	-0.013135	-2.8633	-1.449	20.224	-2.1651064658267143	-1.200454818656394	-0.013135	-3.0192706458285445	-1.0872408460125498	20.224	-2.1651064658267143	-1.200454818656394	0.182865	-3.0192706458285445	-1.0872408460125498	20.224	-0.7120803815408667	-0.55204468086647	-0.43380663958917354	-0.4757112683027298	-0.3849739625537734	0.7908816835440394	2.4657	2.4054	0.0	0.0	0.0
2021-10-01T23:34:39.000000	-1.9919	-1.4517	-0.044877	-9.5889	-4.8436	20.245	-2.15476766004744	-1.1966932903687897	-0.044877	-10.11013274383108	-3.6321729133006126	20.245	-2.15476766004744	-1.1966932903687897	0.151123	-10.11013274383108	-3.6321729133006126	20.245	-0.7120803815408667	-0.55204468086647	-0.43380663958917354	-0.4757112683027298	-0.3849739625537734	0.7908816835440394	2.4657	2.4054	0.0	0.0	0.0
2021-10-01T23:34:39.000000	-1.9749	-1.4432	-0.072698	-15.035	-7.5743	20.277	-2.1368542521943734	-1.1903403525373843	-0.072698	-15.849788364836186	-5.6749849585618675	20.277	-2.1368542521943734	-1.1903403525373843	0.12330200000000001	-15.849788364836186	-5.6749849585618675	20.277	-0.7120803815408667	-0.55204468086647	-0.43380663958917354	-0.4757112683027298	-0.3849739625537734	0.7908816835440394	2.4657	2.4054	0.0	0.0	0.0
2021-10-01T23:34:39.000000	-1.9542	-1.4327	-0.097141	-19.364	-9.7298	20.308	-2.1150236642832034	-1.1824558467537172	-0.097141	-20.410282216603207	-7.283809709115894	20.308	-2.1150236642832034	-1.1824558467537172	0.098859	-20.410282216603207	-7.283809709115894	20.308	-0.7120803815408667	-0.55204468086647	-0.43380663958917354	-0.4757112683027298	-0.3849739625537734	0.7908816835440394	2.4657	2.4054	0.0	0.0	0.0
2021-10-01T23:34:39.000000	-1.9313	-1.4212	-0.11912	-22.879	-11.473	20.333	-2.09088712366679	-1.1738484425531328	-0.11912	-24.112390541273793	-8.583180784830894	20.333	-2.09088712366679	-1.1738484425531328	0.07688	-24.112390541273793	-8.583180784830894	20.333	-0.7120803815408667	-0.55204468086647	-0.43380663958917354	-0.4757112683027298	-0.3849739625537734	0.7908816835440394	2.4657	2.4054	0.0	0.0	0.0
2021-10-01T23:34:39.000000	-1.9071	-1.4091	-0.13931	-25.812	-12.926	20.352	-2.0653868607230135	-1.1648048486990146	-0.13931	-27.201326103580627	-9.665851137207897	20.352	-2.0653868607230135	-1.1648048486990146	0.05669000000000002	-27.201326103580627	-9.665851137207897	20.352	-0.7120803815408667	-0.55204468086647	-0.43380663958917354	-0.4757112683027298	-0.3849739625537734	0.7908816835440394	2.4657	2.4054	0.0	0.0	0.0
2021-10-01T23:34:39.000000	-1.8821	-1.3966	-0.15813	-28.322	-14.174	20.366	-2.0390436138802692	-1.1554622930645952	-0.15813	-29.845330375407908	-10.596896469379793	20.366	-2.0390436138802692	-1.1554622930645952	0.037870000000000015	-29.845330375407908	-10.596896469379793	20.366	-0.7120803815408667	-0.55204468086647	-0.43380663958917354	-0.4757112683027298	-0.3849739625537734	0.7908816835440394	2.4657	2.4054	0.0	0.0	0.0
2021-10-01T23:34:39.000000	-1.8564	-1.3837	-0.17589	-30.515	-15.274	20.375	-2.0119566296174685	-1.1458085226329557	-0.17589	-32.15658884404561	-11.419899076392992	20.375	-2.0119566296174685	-1.1458085226329557	0.020110000000000017	-32.15658884404561	-11.419899076392992	20.375	-0.7120803815408667	-0.55204468086647	-0.43380663958917354	-0.4757112683027298	-0.3849739625537734	0.7908816835440394	2.4657	2.4054	0.0	0.0	0.0
2021-10-01T23:34:39.000000	-1.8303	-1.3707	-0.19279	-32.467	-16.264	20.381	-1.984460406422102	-1.1361045177900777	-0.19279	-34.21518497989566	-12.163260327376134	20.381	-1.984460406422102	-1.1361045177900777	0.0032100000000000184	-34.21518497989566	-12.163260327376134	20.381	-0.7120803815408667	-0.55204468086647	-0.43380663958917354	-0.4757112683027298	-0.3849739625537734	0.7908816835440394	2.4657	2.4054	0.0	0.0	0.0
2021-10-01T23:34:39.000000	-1.8038	-1.3574	-0.20897	-34.232	-17.174	20.385	-1.9565304382603337	-1.1261517855781369	-0.20897	-36.078387786645955	-12.850137536866914	20.385	-1.9565304382603337	-1.1261517855781369	-0.012969999999999982	-36.078387786645955	-12.850137536866914	20.385	-0.7120803815408667	-0.55204468086647	-0.43380663958917354	-0.4757112683027298	-0.3849739625537734	0.7908816835440394	2.4657	2.4054	0.0	0.0	0.0
2021-10-01T23:34:39.000000	-1.777	-1.3439	-0.22454	-35.85	-18.024	20.388	-1.9282782246279933	-1.1160373194591275	-0.22454	-37.78834645924487	-13.49547879388041	20.388	-1.9282782246279933	-1.1160373194591275	-0.028539999999999982	-37.78834645924487	-13.49547879388041	20.388	-0.7120803815408667	-0.55204468086647	-0.43380663958917354	-0.4757112683027298	-0.3849739625537734	0.7908816835440394	2.4657	2.4054	0.0	0.0	0.0
2021-10-01T23:34:39.000000	-1.7501	-1.3304	-0.23957	-37.352	-18.83	20.392	-1.8999267645167408	-1.105935106357036	-0.23957	-39.377787888861995	-14.111365099797856	20.392	-1.8999267645167408	-1.105935106357036	-0.04357	-39.377787888861995	-14.111365099797856	20.392	-0.7120803815408667	-0.55204468086647	-0.43380663958917354	-0.4757112683027298	-0.3849739625537734	0.7908816835440394	2.4657	2.4054	0.0	0.0	0.0
2021-10-01T23:34:39.000000	-1.7229	-1.3166	-0.25413	-38.761	-19.604	20.397	-1.8712408059179984	-1.0955719128689636	-0.25413	-40.871009127677276	-14.706887838197483	20.397	-1.8712408059179984	-1.0955719128689636	-0.058130000000000015	-40.871009127677276	-14.706887838197483	20.397	-0.7120803815408667	-0.55204468086647	-0.43380663958917354	-0.4757112683027298	-0.3849739625537734	0.7908816835440394	2.4657	2.4054	0.0	0.0	0.0
2021-10-01T23:34:39.000000	-1.6955	-1.3028	-0.26828	-40.094	-20.355	20.406	-1.8423563543614319	-1.0852332254147279	-0.26828	-42.28598484862834	-15.288896179305253	20.406	-1.8423563543614319	-1.0852332254147279	-0.07228000000000001	-42.28598484862834	-15.288896179305253	20.406	-0.7120803815408667	-0.55204468086647	-0.43380663958917354	-0.4757112683027298	-0.3849739625537734	0.7908816835440394	2.4657	2.4054	0.0	0.0	0.0
2021-10-01T23:34:39.000000	-1.6681	-1.2888	-0.28204	-41.367	-21.093	20.419	-1.8134473967710287	-1.0746960450026686	-0.28204	-43.63981979003291	-15.865354288305433	20.419	-1.8134473967710287	-1.0746960450026686	-0.08604	-43.63981979003291	-15.865354288305433	20.419	-0.7120803815408667	-0.55204468086647	-0.43380663958917354	-0.4757112683027298	-0.3849739625537734	0.7908816835440394	2.4657	2.4054	0.0	0.0	0.0
2021-10-01T23:34:39.000000	-1.6405	-1.2747	-0.29546	-42.591	-21.822	20.438	-1.784327693205884	-1.0640841241455337	-0.29546	-44.94392118524804	-16.438884192493482	20.438	-1.784327693205884	-1.0640841241455337	-0.09945999999999999	-44.94392118524804	-16.438884192493482	20.438	-0.7120803815408667	-0.55204468086647	-0.43380663958917354	-0.4757112683027298	-0.3849739625537734	0.7908816835440394	2.4657	2.4054	0.0	0.0	0.0
2021-10-01T23:34:39.000000	-1.6128	-1.2605	-0.30856	-43.776	-22.548	20.466	-1.755096490144909	-1.0533852098264054	-0.30856	-46.208948863180005	-17.01421537891229	20.466	-1.755096490144909	-1.0533852098264054	-0.11256	-46.208948863180005	-17.01421537891229	20.466	-0.7120803815408667	-0.55204468086647	-0.43380663958917354	-0.4757112683027298	-0.3849739625537734	0.7908816835440394	2.4657	2.4054	0.0	0.0	0.0
2021-10-01T23:34:39.000000	-1.5851	-1.2462	-0.32137	-44.93	-23.277	20.506	-1.725853034067016	-1.042587049028365	-0.32137	-47.44357772315683	-17.596322394943122	20.506	-1.725853034067016	-1.042587049028365	-0.12536999999999998	-47.44357772315683	-17.596322394943122	20.506	-0.7120803815408667	-0.55204468086647	-0.43380663958917354	-0.4757112683027298	-0.3849739625537734	0.7908816835440394	2.4657	2.4054	0.0	0.0	0.0
2021-10-01T23:34:39.000000	-1.5573	-1.2317	-0.33392	-46.061	-24.013	20.561	-1.6964858254763744	-1.0316026482894196	-0.33392	-48.65623760416821	-18.18819485838898	20.561	-1.6964858254763744	-1.0316026482894196	-0.13792	-48.65623760416821	-18.18819485838898	20.561	-0.7120803815408667	-0.55204468086647	-0.43380663958917354	-0.4757112683027298	-0.3849739625537734	0.7908816835440394	2.4657	2.4054	0.0	0.0	0.0
2021-10-01T23:34:39.000000	-1.5294	-1.2172	-0.34622	-47.175	-24.759	20.636	-1.667019370406821	-1.0206305005673921	-0.34622	-49.8532508854564	-18.792074982602117	20.636	-1.667019370406821	-1.0206305005673921	-0.15022000000000002	-49.8532508854564	-18.792074982602117	20.636	-0.7120803815408667	-0.55204468086647	-0.43380663958917354	-0.4757112683027298	-0.3849739625537734	0.7908816835440394	2.4657	2.4054	0.0	0.0	0.0
2021-10-01T23:34:39.000000	-1.5016	-1.2025	-0.35831	-48.279	-25.522	20.735	-1.6376276557823433	-1.0094476068706226	-0.35831	-51.042422531729514	-19.414052309922095	20.735	-1.6376276557823433	-1.0094476068706226	-0.16231	-51.042422531729514	-19.414052309922095	20.735	-0.7120803815408667	-0.55204468086647	-0.43380663958917354	-0.4757112683027298	-0.3849739625537734	0.7908816835440394	2.4657	2.4054	0.0	0.0	0.0
2021-10-01T23:34:39.000000	-1.4737	-1.1877	-0.37019	-49.379	-26.306	20.865	-1.608124441662035	-0.9981777197118596	-0.37019	-52.230197452398976	-20.057361518490296	20.865	-1.608124441662035	-0.9981777197118596	-0.17419	-52.230197452398976	-20.057361518490296	20.865	-0.7120803815408667	-0.55204468086647	-0.43380663958917354	-0.4757112683027298	-0.3849739625537734	0.7908816835440394	2.4657	2.4054	0.0	0.0	0.0
2021-10-01T23:34:39.000000	-1.4457	-1.1727	-0.3819	-50.484	-27.116	21.033	-1.5784974750289784	-0.9867215926121914	-0.3819	-53.42612048141278	-20.725862160729665	21.033	-1.5784974750289784	-0.9867215926121914	-0.1859	-53.42612048141278	-20.725862160729665	21.033	-0.7120803815408667	-0.55204468086647	-0.43380663958917354	-0.4757112683027298	-0.3849739625537734	0.7908816835440394	2.4657	2.4054	0.0	0.0	0.0
2021-10-01T23:34:39.000000	-1.4178	-1.1577	-0.39346	-51.601	-27.959	21.243	-1.5489697548748338	-0.9752532124956045	-0.39346	-54.63799658347903	-21.425643778979758	21.243	-1.5489697548748338	-0.9752532124956045	-0.19745999999999997	-54.63799658347903	-21.425643778979758	21.243	-0.7120803815408667	-0.55204468086647	-0.43380663958917354	-0.4757112683027298	-0.3849739625537734	0.7908816835440394	2.4657	2.4054	0.0	0.0	0.0
2021-10-01T23:34:39.000000	-1.3899	-1.1425	-0.40488	-52.74	-28.844	21.504	-1.5194175286868528	-0.9635863394211942	-0.40488	-55.876853178011544	-22.164413254650817	21.504	-1.5194175286868528	-0.9635863394211942	-0.20888	-55.876853178011544	-22.164413254650817	21.504	-0.7120803815408667	-0.55204468086647	-0.43380663958917354	-0.4757112683027298	-0.3849739625537734	0.7908816835440394	2.4657	2.4054	0.0	0.0	0.0
2021-10-01T23:34:39.000000	-1.3621	-1.1272	-0.4162	-53.911	-29.778	21.82	-1.4899522959608653	-0.9518079668509536	-0.4162	-57.1534726240858	-22.947892539574838	21.82	-1.4899522959608653	-0.9518079668509536	-0.2202	-57.1534726240858	-22.947892539574838	21.82	-0.7120803815408667	-0.55204468086647	-0.43380663958917354	-0.4757112683027298	-0.3849739625537734	0.7908816835440394	2.4657	2.4054	0.0	0.0	0.0
2021-10-01T23:34:39.000000	-1.3343	-1.1117	-0.42743	-55.128	-30.772	22.198	-1.4604625572010415	-0.9398311013228892	-0.42743	-58.48309726061046	-23.785283324063577	22.198	-1.4604625572010415	-0.9398311013228892	-0.23142999999999997	-58.48309726061046	-23.785283324063577	22.198	-0.7120803815408667	-0.55204468086647	-0.43380663958917354	-0.4757112683027298	-0.3849739625537734	0.7908816835440394	2.4657	2.4054	0.0	0.0	0.0
2021-10-01T23:34:39.000000	-1.3065	-1.0962	-0.4386	-56.403	-31.838	22.641	-1.4309728184412172	-0.9278542357948251	-0.4386	-59.879107027085126	-24.68702482355628	22.641	-1.4309728184412172	-0.9278542357948251	-0.24259999999999998	-59.879107027085126	-24.68702482355628	22.641	-0.7120803815408667	-0.55204468086647	-0.43380663958917354	-0.4757112683027298	-0.3849739625537734	0.7908816835440394	2.4657	2.4054	0.0	0.0	0.0
2021-10-01T23:34:39.000000	-1.2788	-1.0804	-0.44971	-57.753	-32.989	23.15	-1.4015455671095502	-0.915567377813107	-0.44971	-61.3599667171242	-25.66393606743535	23.15	-1.4015455671095502	-0.915567377813107	-0.25371	-61.3599667171242	-25.66393606743535	23.15	-0.7120803815408667	-0.55204468086647	-0.43380663958917354	-0.4757112683027298	-0.3849739625537734	0.7908816835440394	2.4657	2.4054	0.0	0.0	0.0
2021-10-01T23:34:39.000000	-1.2511	-1.0645	-0.46079	-59.195	-34.241	23.725	-1.3721060627609654	-0.9031812733524771	-0.46079	-62.94450871484962	-26.729813479450627	23.725	-1.3721060627609654	-0.9031812733524771	-0.26478999999999997	-62.94450871484962	-26.729813479450627	23.725	-0.7120803815408667	-0.55204468086647	-0.43380663958917354	-0.4757112683027298	-0.3849739625537734	0.7908816835440394	2.4657	2.4054	0.0	0.0	0.0
2021-10-01T23:34:39.000000	-1.2236	-1.0485	-0.47184	-60.747	-35.61	24.362	-1.3428527983532856	-0.8906714163790989	-0.47184	-64.65255786917243	-27.898330953182686	24.362	-1.3428527983532856	-0.8906714163790989	-0.27584	-64.65255786917243	-27.898330953182686	24.362	-0.7120803815408667	-0.55204468086647	-0.43380663958917354	-0.4757112683027298	-0.3849739625537734	0.7908816835440394	2.4657	2.4054	0.0	0.0	0.0
2021-10-01T23:34:39.000000	-1.1961	-1.0323	-0.48286	-62.429	-37.113	25.054	-1.3135750279117693	-0.8779630664478969	-0.48286	-66.50604648875108	-29.183909786662912	25.054	-1.3135750279117693	-0.8779630664478969	-0.28686	-66.50604648875108	-29.183909786662912	25.054	-0.7120803815408667	-0.55204468086647	-0.43380663958917354	-0.4757112683027298	-0.3849739625537734	0.7908816835440394	2.4657	2.4054	0.0	0.0	0.0
2021-10-01T23:34:39.000000	-1.1687	-1.0159	-0.49385	-64.261	-38.77	25.789	-1.2843719979153285	-0.8650439705419529	-0.49385	-68.52727447275163	-30.60394867229002	25.789	-1.2843719979153285	-0.8650439705419529	-0.29785	-68.52727447275163	-30.60394867229002	25.789	-0.7120803815408667	-0.55204468086647	-0.43380663958917354	-0.4757112683027298	-0.3849739625537734	0.7908816835440394	2.4657	2.4054	0.0	0.0	0.0
2021-10-01T23:34:39.000000	-1.1414	-0.99929	-0.50479	-66.263	-40.6	26.554	-1.2552424830622713	-0.851904204013376	-0.50479	-70.7384191901709	-32.17485383767361	26.554	-1.2552424830622713	-0.851904204013376	-0.30878999999999995	-70.7384191901709	-32.17485383767361	26.554	-0.7120803815408667	-0.55204468086647	-0.43380663958917354	-0.4757112683027298	-0.3849739625537734	0.7908816835440394	2.4657	2.4054	0.0	0.0	0.0
2021-10-01T23:34:39.000000	-1.1143	-0.9825	-0.51566	-68.457	-42.624	27.33	-1.226289405736585	-0.838561287788921	-0.51566	-73.16388799992234	-33.914771379663165	27.33	-1.226289405736585	-0.838561287788921	-0.31966	-73.16388799992234	-33.914771379663165	27.33	-0.7120803815408667	-0.55204468086647	-0.43380663958917354	-0.4757112683027298	-0.3849739625537734	0.7908816835440394	2.4657	2.4054	0.0	0.0	0.0
2021-10-01T23:34:39.000000	-1.0872	-0.96549	-0.52644	-70.863	-44.862	28.095	-1.1973093717736782	-0.82500002931086	-0.52644	-75.82598080117197	-35.84109999065739	28.095	-1.1973093717736782	-0.82500002931086	-0.33044	-75.82598080117197	-35.84109999065739	28.095	-0.7120803815408667	-0.55204468086647	-0.43380663958917354	-0.4757112683027298	-0.3849739625537734	0.7908816835440394	2.4657	2.4054	0.0	0.0	0.0
2021-10-01T23:34:39.000000	-1.0602	-0.94826	-0.53709	-73.501	-47.337	28.827	-1.1684016276524634	-0.8112081755622748	-0.53709	-78.74736508359334	-37.97421575742238	28.827	-1.1684016276524634	-0.8112081755622748	-0.34108999999999995	-78.74736508359334	-37.97421575742238	28.827	-0.7120803815408667	-0.55204468086647	-0.43380663958917354	-0.4757112683027298	-0.3849739625537734	0.7908816835440394	2.4657	2.4054	0.0	0.0	0.0
2021-10-01T23:34:39.000000	-1.0333	-0.93078	-0.54756	-76.393	-50.072	29.497	-1.1395624974678646	-0.7971559525994916	-0.54756	-81.95269326643826	-40.33424970638583	29.497	-1.1395624974678646	-0.7971559525994916	-0.35156000000000004	-81.95269326643826	-40.33424970638583	29.497	-0.7120803815408667	-0.55204468086647	-0.43380663958917354	-0.4757112683027298	-0.3849739625537734	0.7908816835440394	2.4657	2.4054	0.0	0.0	0.0
2021-10-01T23:34:39.000000	-1.0065	-0.91304	-0.55782	-79.56	-53.089	30.077	-1.1107907559181902	-0.7828334357746193	-0.55782	-85.46550277400024	-42.94046292935553	30.077	-1.1107907559181902	-0.7828334357746193	-0.36182	-85.46550277400024	-42.94046292935553	30.077	-0.7120803815408667	-0.55204468086647	-0.43380663958917354	-0.4757112683027298	-0.3849739625537734	0.7908816835440394	2.4657	2.4054	0.0	0.0	0.0
2021-10-01T23:34:39.000000	-0.97971	-0.89503	-0.56779	-83.023	-56.415	30.535	-1.081995855870728	-0.7682417281549933	-0.56779	-89.3099436814187	-45.81707884208485	30.535	-1.081995855870728	-0.7682417281549933	-0.37179	-89.3099436814187	-45.81707884208485	30.535	-0.7120803815408667	-0.55204468086647	-0.43380663958917354	-0.4757112683027298	-0.3849739625537734	0.7908816835440394	2.4657	2.4054	0.0	0.0	0.0
2021-10-01T23:34:39.000000	-0.95304	-0.87674	-0.57744	-86.806	-60.075	30.838	-1.0532857431505889	-0.753357426774112	-0.57744	-93.51289839786205	-48.985968340241364	30.838	-1.0532857431505889	-0.753357426774112	-0.38143999999999995	-93.51289839786205	-48.985968340241364	30.838	-0.7120803815408667	-0.55204468086647	-0.43380663958917354	-0.4757112683027298	-0.3849739625537734	0.7908816835440394	2.4657	2.4054	0.0	0.0	0.0
2021-10-01T23:34:39.000000	-0.92644	-0.85816	-0.5867	-90.932	-64.1	30.95	-1.024609569216625	-0.7381767334925436	-0.5867	-98.10099204872466	-52.475079638396544	30.95	-1.024609569216625	-0.7381767334925436	-0.3907	-98.10099204872466	-52.475079638396544	30.95	-0.7120803815408667	-0.55204468086647	-0.43380663958917354	-0.4757112683027298	-0.3849739625537734	0.7908816835440394	2.4657	2.4054	0.0	0.0	0.0
2021-10-01T23:34:39.000000	-0.89989	-0.83927	-0.59551	-95.428	-68.521	30.832	-0.9959450341696705	-0.7226822496178895	-0.59551	-103.1048196185574	-56.31187083044516	30.832	-0.9959450341696705	-0.7226822496178895	-0.39951	-103.1048196185574	-56.31187083044516	30.832	-0.7120803815408667	-0.55204468086647	-0.43380663958917354	-0.4757112683027298	-0.3849739625537734	0.7908816835440394	2.4657	2.4054	0.0	0.0	0.0
2021-10-01T23:34:39.000000	-0.8734	-0.82008	-0.60382	-100.33	-73.374	30.44	-0.9673032879593084	-0.7068826744963488	-0.60382	-108.5645209258591	-60.527659562704876	30.44	-0.9673032879593084	-0.7068826744963488	-0.40782	-108.5645209258591	-60.527659562704876	30.44	-0.7120803815408667	-0.55204468086647	-0.43380663958917354	-0.4757112683027298	-0.3849739625537734	0.7908816835440394	2.4657	2.4054	0.0	0.0	0.0
2021-10-01T23:34:39.000000	-0.84697	-0.80057	-0.61155	-105.66	-78.7	29.728	-0.9386818799821551	-0.6907581588321392	-0.61155	-114.50695393292686	-65.16044122780758	29.728	-0.9386818799821551	-0.6907581588321392	-0.41555000000000003	-114.50695393292686	-65.16044122780758	29.728	-0.7120803815408667	-0.55204468086647	-0.43380663958917354	-0.4757112683027298	-0.3849739625537734	0.7908816835440394	2.4657	2.4054	0.0	0.0	0.0
2021-10-01T23:34:39.000000	-0.8206	-0.78074	-0.61865	-111.47	-84.544	28.642	-0.9100808102382104	-0.6743087026252607	-0.61865	-120.98924066640804	-70.24850517246608	28.642	-0.9100808102382104	-0.6743087026252607	-0.42265	-120.98924066640804	-70.24850517246608	28.642	-0.7120803815408667	-0.55204468086647	-0.43380663958917354	-0.4757112683027298	-0.3849739625537734	0.7908816835440394	2.4657	2.4054	0.0	0.0	0.0
2021-10-01T23:34:39.000000	-0.79428	-0.76061	-0.62507	-117.79	-90.957	27.124	-0.881492604682967	-0.6575553804731876	-0.62507	-128.04740410860452	-75.83879119584995	27.124	-0.881492604682967	-0.6575553804731876	-0.42907	-128.04740410860452	-75.83879119584995	27.124	-0.7120803815408667	-0.55204468086647	-0.43380663958917354	-0.4757112683027298	-0.3849739625537734	0.7908816835440394	2.4657	2.4054	0.0	0.0	0.0
2021-10-01T23:34:39.000000	-0.76804	-0.74016	-0.63074	-124.69	-98.0	25.106	-0.8529445866567145	-0.640474667175062	-0.63074	-135.7583911350747	-81.98326253825267	25.106	-0.8529445866567145	-0.640474667175062	-0.43473999999999996	-135.7583911350747	-81.98326253825267	25.106	-0.7120803815408667	-0.55204468086647	-0.43380663958917354	-0.4757112683027298	-0.3849739625537734	0.7908816835440394	2.4657	2.4054	0.0	0.0	0.0
2021-10-01T23:34:39.000000	-0.74187	-0.71941	-0.63561	-132.21	-105.74	22.509	-0.8244292821149457	-0.6230876373283578	-0.63561	-144.1701098587186	-88.74351313377787	22.509	-0.8244292821149457	-0.6230876373283578	-0.43961	-144.1701098587186	-88.74351313377787	22.509	-0.7120803815408667	-0.55204468086647	-0.43380663958917354	-0.4757112683027298	-0.3849739625537734	0.7908816835440394	2.4657	2.4054	0.0	0.0	0.0
2021-10-01T23:34:39.000000	-0.72447	-0.70542	-0.63838	-137.61	-111.33	20.412	-0.80544619771742	-0.6113350798723648	-0.63838	-150.21436336568885	-93.62972839136509	20.412	-0.80544619771742	-0.6113350798723648	-0.44237999999999994	-150.21436336568885	-93.62972839136509	20.412	-0.7120803815408667	-0.55204468086647	-0.43380663958917354	-0.4757112683027298	-0.3849739625537734	0.7908816835440394	2.4657	2.4054	0.0	0.0	0.0
2021-10-01T23:34:39.000000	-0.7129	-0.69602	-0.64001	-141.4	-115.25	18.833	-0.7928115965170031	-0.6034235849120917	-0.64001	-154.45612317964347	-97.05580102350815	18.833	-0.7928115965170031	-0.6034235849120917	-0.44400999999999996	-154.45612317964347	-97.05580102350815	18.833	-0.7120803815408667	-0.55204468086647	-0.43380663958917354	-0.4757112683027298	-0.3849739625537734	0.7908816835440394	2.4657	2.4054	0.0	0.0	0.0
2021-10-01T23:34:39.000000	-0.70519	-0.68972	-0.64099	-144.01	-117.97	17.696	-0.7843877529270495	-0.598115764345042	-0.64099	-157.3797383394192	-99.43550150834429	17.696	-0.7843877529270495	-0.598115764345042	-0.44498999999999994	-157.3797383394192	-99.43550150834429	17.696	-0.7120803815408667	-0.55204468086647	-0.43380663958917354	-0.4757112683027298	-0.3849739625537734	0.7908816835440394	2.4657	2.4054	0.0	0.0	1.0
2021-10-01T23:34:39.000000	-0.67602	-0.6656	-0.64399	-154.59	-129.03	12.69	-0.75248212734778	-0.5777517186665558	-0.64399	-169.2351994794517	-109.11579288604463	12.69	-0.75248212734778	-0.5777517186665558	-0.44798999999999994	-169.2351994794517	-109.11579288604463	12.69	-0.7120803815408667	-0.55204468086647	-0.43380663958917354	-0.4757112683027298	-0.3849739625537734	0.7908816835440394	2.4657	2.4054	0.0	0.0	490.47
2021-10-01T23:34:39.000000	-0.64702	-0.64117	-0.64575	-166.35	-141.39	6.4472	-0.7207072364302143	-0.5570591787746821	-0.64575	-182.4210582905813	-119.94170288996375	6.4472	-0.7207072364302143	-0.5570591787746821	-0.44975000000000004	-182.4210582905813	-119.94170288996375	6.4472	-0.7120803815408667	-0.55204468086647	-0.43380663958917354	-0.4757112683027298	-0.3849739625537734	0.7908816835440394	2.4657	2.4054	0.0	0.0	0.0
2021-10-01T23:34:39.000000	-0.6182	-0.61645	-0.64621	-179.47	-155.27	-1.266	-0.6890754554256268	-0.536056768663511	-0.64621	-197.14291507206946	-132.1095183432549	-1.266	-0.6890754554256268	-0.536056768663511	-0.45020999999999994	-197.14291507206946	-132.1095183432549	-1.266	-0.7120803815408667	-0.55204468086647	-0.43380663958917354	-0.4757112683027298	-0.3849739625537734	0.7908816835440394	2.4657	2.4054	0.0	0.0	0.0
2021-10-01T23:34:39.000000	-0.5896	-0.5915	-0.64533	-194.15	-170.88	-10.737	-0.6576338347357334	-0.5147991350136225	-0.64533	-213.6249941172683	-145.8031508177964	-10.737	-0.6576338347357334	-0.5147991350136225	-0.44932999999999995	-213.6249941172683	-145.8031508177964	-10.737	-0.7120803815408667	-0.55204468086647	-0.43380663958917354	-0.4757112683027298	-0.3849739625537734	0.7908816835440394	2.4657	2.4054	0.0	0.0	0.0
2021-10-01T23:34:39.000000	-0.56125	-0.56634	-0.64305	-210.66	-188.51	-22.32	-0.6264145989075914	-0.4933024512157236	-0.64305	-232.17079466830268	-161.27733195675341	-22.32	-0.6264145989075914	-0.4933024512157236	-0.44705	-232.17079466830268	-161.27733195675341	-22.32	-0.7120803815408667	-0.55204468086647	-0.43380663958917354	-0.4757112683027298	-0.3849739625537734	0.7908816835440394	2.4657	2.4054	0.0	0.0	0.0
2021-10-01T23:34:39.000000	-0.5332	-0.54103	-0.63934	-229.3	-208.5	-36.453	-0.5954747229908076	-0.4716201386487021	-0.63934	-253.1197164194302	-178.8327407376715	-36.453	-0.5954747229908076	-0.4716201386487021	-0.44334	-253.1197164194302	-178.8327407376715	-36.453	-0.7120803815408667	-0.55204468086647	-0.43380663958917354	-0.4757112683027298	-0.3849739625537734	0.7908816835440394	2.4657	2.4054	0.0	0.0	0.0
