# Supplementary material for: Direct evidence of substorm-related impulsive injections of electrons at Mercury
Source: Nat Commun. 2023 Jul 18;14:4019. doi: 10.1038/s41467-023-39565-4 (PMC10354196; doi:10.1038/s41467-023-39565-4)
Supplement: Supplementary file 3 — SourceDatafile [file 41467_2023_39565_MOESM3_ESM.zip › SourceDataFile/FieldLinetracing/Final_KT17tracing_002316.txt]

2021-10-01T23:53:36.000000	2.0722	-2.6377	-1.0423	-198.99	-572.78	1119.4	1.733387708758794	-2.8717313908379274	-1.0423	-267.67339869104376	-544.081703545695	1119.4	1.733387708758794	-2.8717313908379274	-0.8463	-267.67339869104376	-544.081703545695	1119.4	-0.9739337641609551	0.1202423201342662	0.19234034281970572	-0.9739337641609551	0.1202423201342662	0.19234034281970572	nan	nan	0.0	0.0	1.0
2021-10-01T23:53:36.000000	-2.3158e+77	1.3907e-308	1.3907e-308	1.3907e-308	1.3907e-308	1.3907e-308	-2.298349958640718e+77	2.8375536579280472e+76	1.3907e-308	1.550623488509241e-308	1.2098180759450704e-308	1.3907e-308	-2.298349958640718e+77	2.8375536579280472e+76	0.196	1.550623488509241e-308	1.2098180759450704e-308	1.3907e-308	-0.9739337641609551	0.1202423201342662	0.19234034281970572	-0.9739337641609551	0.1202423201342662	0.19234034281970572	nan	nan	0.0	0.0	1.3907e-308
