# Supplementary material for: Direct evidence of substorm-related impulsive injections of electrons at Mercury
Source: Nat Commun. 2023 Jul 18;14:4019. doi: 10.1038/s41467-023-39565-4 (PMC10354196; doi:10.1038/s41467-023-39565-4)
Supplement: Supplementary file 3 — SourceDatafile [file 41467_2023_39565_MOESM3_ESM.zip › SourceDataFile/FieldLinetracing/Final_KT17tracing_000501.txt]

2021-10-01T23:23:21.000000	-0.58491	0.26376	0.56867	434.65	-186.46	-88.32	-0.5481840223797532	0.3334416340344353	0.56867	408.52784524460736	-238.31272261421145	-88.32	-0.5481840223797532	0.3334416340344353	0.76467	408.52784524460736	-238.31272261421145	-88.32	-0.7989047793624922	0.4753578380818123	-0.36849162715854644	-0.561945980873557	0.34177798336173193	0.7532625867977538	2.6661	22.737	0.0	0.0	0.0
2021-10-01T23:23:21.000000	-0.61936	0.27847	0.57487	389.88	-165.73	-61.247	-0.5805720155762125	0.3522619554107057	0.57487	366.63524704292325	-212.25325186148413	-61.247	-0.5805720155762125	0.3522619554107057	0.7708699999999999	366.63524704292325	-212.25325186148413	-61.247	-0.7989047793624922	0.4753578380818123	-0.36849162715854644	-0.561945980873557	0.34177798336173193	0.7532625867977538	2.6661	22.737	0.0	0.0	0.0
2021-10-01T23:23:21.000000	-0.65406	0.29315	0.57954	351.1	-147.81	-39.538	-0.6132118008750269	0.37108313538559823	0.57954	330.34320315265643	-189.716562879583	-39.538	-0.6132118008750269	0.37108313538559823	0.7755400000000001	330.34320315265643	-189.716562879583	-39.538	-0.7989047793624922	0.4753578380818123	-0.36849162715854644	-0.561945980873557	0.34177798336173193	0.7532625867977538	2.6661	22.737	0.0	0.0	0.0
2021-10-01T23:23:21.000000	-0.68896	0.30777	0.58272	317.33	-132.23	-22.134	-0.6460574309418161	0.38986927350698014	0.58272	298.73668725998635	-170.11611765182352	-22.134	-0.6460574309418161	0.38986927350698014	0.7787200000000001	298.73668725998635	-170.11611765182352	-22.134	-0.7989047793624922	0.4753578380818123	-0.36849162715854644	-0.561945980873557	0.34177798336173193	0.7532625867977538	2.6661	22.737	0.0	0.0	0.0
2021-10-01T23:23:21.000000	-0.72399	0.32229	0.58443	287.77	-118.62	-8.2116	-0.6790443344481089	0.4085720940714439	0.58443	271.067063696216	-152.98668007088582	-8.2116	-0.6790443344481089	0.4085720940714439	0.78043	271.067063696216	-152.98668007088582	-8.2116	-0.7989047793624922	0.4753578380818123	-0.36849162715854644	-0.561945980873557	0.34177798336173193	0.7532625867977538	2.6661	22.737	0.0	0.0	0.0
2021-10-01T23:23:21.000000	-0.75912	0.33669	0.58474	261.77	-106.68	2.8766	-0.7121451880536154	0.42716807187813166	0.58474	246.7259893991728	-137.95086609006577	2.8766	-0.7121451880536154	0.42716807187813166	0.78074	246.7259893991728	-137.95086609006577	2.8766	-0.7989047793624922	0.4753578380818123	-0.36849162715854644	-0.561945980873557	0.34177798336173193	0.7532625867977538	2.6661	22.737	0.0	0.0	0.0
2021-10-01T23:23:21.000000	-0.7943	0.35094	0.58368	238.81	-96.167	11.643	-0.7453140444239552	0.4456213064749108	0.58368	225.2271575096266	-124.70379107763263	11.643	-0.7453140444239552	0.4456213064749108	0.7796799999999999	225.2271575096266	-124.70379107763263	11.643	-0.7989047793624922	0.4753578380818123	-0.36849162715854644	-0.561945980873557	0.34177798336173193	0.7532625867977538	2.6661	22.737	0.0	0.0	0.0
2021-10-01T23:23:21.000000	-0.82948	0.36502	0.58133	218.45	-86.878	18.495	-0.7785037309230561	0.46390582205753983	0.58133	206.15875714470923	-112.99007140695505	18.495	-0.7785037309230561	0.46390582205753983	0.7773300000000001	206.15875714470923	-112.99007140695505	18.495	-0.7989047793624922	0.4753578380818123	-0.36849162715854644	-0.561945980873557	0.34177798336173193	0.7532625867977538	2.6661	22.737	0.0	0.0	0.0
2021-10-01T23:23:21.000000	-0.86463	0.37891	0.57775	200.35	-78.646	23.764	-0.8116869242106282	0.4819980934251608	0.57775	189.20381281437386	-102.60230520072818	23.764	-0.8116869242106282	0.4819980934251608	0.7737499999999999	189.20381281437386	-102.60230520072818	23.764	-0.7989047793624922	0.4753578380818123	-0.36849162715854644	-0.561945980873557	0.34177798336173193	0.7532625867977538	2.6661	22.737	0.0	0.0	0.0
2021-10-01T23:23:21.000000	-0.89973	0.3926	0.57302	184.21	-71.335	27.713	-0.8448450002925807	0.49988574532649893	0.57302	174.08124918489378	-93.36875819687718	27.713	-0.8448450002925807	0.49988574532649893	0.76902	174.08124918489378	-93.36875819687718	27.713	-0.7989047793624922	0.4753578380818123	-0.36849162715854644	-0.561945980873557	0.34177798336173193	0.7532625867977538	2.6661	22.737	0.0	0.0	0.0
2021-10-01T23:23:21.000000	-0.93475	0.40607	0.56723	169.78	-64.829	30.563	-0.8779506358286238	0.5175452525606964	0.56723	160.55716355861446	-85.14367193756866	30.563	-0.8779506358286238	0.5175452525606964	0.7632300000000001	160.55716355861446	-85.14367193756866	30.563	-0.7989047793624922	0.4753578380818123	-0.36849162715854644	-0.561945980873557	0.34177798336173193	0.7532625867977538	2.6661	22.737	0.0	0.0	0.0
2021-10-01T23:23:21.000000	-0.96969	0.41931	0.56046	156.87	-59.03	32.492	-0.9110050561204497	0.534966690479862	0.56046	148.45499558218336	-77.80650414132433	32.492	-0.9110050561204497	0.534966690479862	0.7564599999999999	148.45499558218336	-77.80650414132433	32.492	-0.7989047793624922	0.4753578380818123	-0.36849162715854644	-0.561945980873557	0.34177798336173193	0.7532625867977538	2.6661	22.737	0.0	0.0	0.0
2021-10-01T23:23:21.000000	-1.0045	0.43232	0.55281	145.3	-53.858	33.651	-0.9439586379286018	0.5521439325755366	0.55281	137.60590400709367	-71.25580219456185	33.651	-0.9439586379286018	0.5521439325755366	0.74881	137.60590400709367	-71.25580219456185	33.651	-0.7989047793624922	0.4753578380818123	-0.36849162715854644	-0.561945980873557	0.34177798336173193	0.7532625867977538	2.6661	22.737	0.0	0.0	0.0
2021-10-01T23:23:21.000000	-1.0393	0.4451	0.54438	134.93	-49.243	34.167	-0.9769304770277748	0.5690916824680221	0.54438	127.87952087471156	-65.4049393383574	34.167	-0.9769304770277748	0.5690916824680221	0.74038	127.87952087471156	-65.4049393383574	34.167	-0.7989047793624922	0.4753578380818123	-0.36849162715854644	-0.561945980873557	0.34177798336173193	0.7532625867977538	2.6661	22.737	0.0	0.0	0.0
2021-10-01T23:23:21.000000	-1.0739	0.45765	0.53527	125.64	-45.126	34.149	-1.0097320051080363	0.5857866594251739	0.53527	119.16397969032461	-60.180656529851035	34.149	-1.0097320051080363	0.5857866594251739	0.7312700000000001	119.16397969032461	-60.180656529851035	34.149	-0.7989047793624922	0.4753578380818123	-0.36849162715854644	-0.561945980873557	0.34177798336173193	0.7532625867977538	2.6661	22.737	0.0	0.0	0.0
2021-10-01T23:23:21.000000	-1.1085	0.46997	0.5256	117.32	-41.458	33.694	-1.0425617151272095	0.6022533694808284	0.5256	111.35611330541971	-55.52084467576593	33.694	-1.0425617151272095	0.6022533694808284	0.7216	111.35611330541971	-55.52084467576593	33.694	-0.7989047793624922	0.4753578380818123	-0.36849162715854644	-0.561945980873557	0.34177798336173193	0.7532625867977538	2.6661	22.737	0.0	0.0	0.0
2021-10-01T23:23:21.000000	-1.143	0.48207	0.51546	109.89	-38.195	32.886	-1.0753191353046911	0.6184894842659585	0.51546	104.38191586431141	-51.37203291184625	32.886	-1.0753191353046911	0.6184894842659585	0.71146	104.38191586431141	-51.37203291184625	32.886	-0.7989047793624922	0.4753578380818123	-0.36849162715854644	-0.561945980873557	0.34177798336173193	0.7532625867977538	2.6661	22.737	0.0	0.0	0.0
2021-10-01T23:23:21.000000	-1.1775	0.49396	0.50498	103.27	-35.297	31.803	-1.108102286817701	0.6345171814453738	0.50498	98.1668913906375	-47.684720232992646	31.803	-1.108102286817701	0.6345171814453738	0.7009799999999999	98.1668913906375	-47.684720232992646	31.803	-0.7989047793624922	0.4753578380818123	-0.36849162715854644	-0.561945980873557	0.34177798336173193	0.7532625867977538	2.6661	22.737	0.0	0.0	0.0
2021-10-01T23:23:21.000000	-1.212	0.50565	0.49425	97.383	-32.73	30.516	-1.1409099443645472	0.6503463856669655	0.49425	92.6387861213881	-44.415728013348044	30.516	-1.1409099443645472	0.6503463856669655	0.69025	92.6387861213881	-44.415728013348044	30.516	-0.7989047793624922	0.4753578380818123	-0.36849162715854644	-0.561945980873557	0.34177798336173193	0.7532625867977538	2.6661	22.737	0.0	0.0	0.0
2021-10-01T23:23:21.000000	-1.2466	0.51716	0.48339	92.17	-30.464	29.094	-1.1738389038207584	0.6660091992434338	0.48339	87.74272053908066	-41.52805302925712	29.094	-1.1738389038207584	0.6660091992434338	0.6793899999999999	87.74272053908066	-41.52805302925712	29.094	-0.7989047793624922	0.4753578380818123	-0.36849162715854644	-0.561945980873557	0.34177798336173193	0.7532625867977538	2.6661	22.737	0.0	0.0	0.0
2021-10-01T23:23:21.000000	-1.2811	0.52849	0.47248	87.569	-28.468	27.597	-1.2066906722285105	0.6814811161409428	0.47248	83.4209602620345	-38.98333200176789	27.597	-1.2066906722285105	0.6814811161409428	0.66848	83.4209602620345	-38.98333200176789	27.597	-0.7989047793624922	0.4753578380818123	-0.36849162715854644	-0.561945980873557	0.34177798336173193	0.7532625867977538	2.6661	22.737	0.0	0.0	0.0
2021-10-01T23:23:21.000000	-1.3157	0.53965	0.46161	83.518	-26.714	26.084	-1.2396625172439357	0.6967965670412197	0.46161	79.61540331806137	-36.746179046295715	26.084	-1.2396625172439357	0.6967965670412197	0.65761	79.61540331806137	-36.746179046295715	26.084	-0.7989047793624922	0.4753578380818123	-0.36849162715854644	-0.561945980873557	0.34177798336173193	0.7532625867977538	2.6661	22.737	0.0	0.0	0.0
2021-10-01T23:23:21.000000	-1.3504	0.55066	0.45085	79.957	-25.176	24.605	-1.2727519882636498	0.7119754012400473	0.45085	76.26968760421289	-34.78343826817255	24.605	-1.2727519882636498	0.7119754012400473	0.6468499999999999	76.26968760421289	-34.78343826817255	24.605	-0.7989047793624922	0.4753578380818123	-0.36849162715854644	-0.561945980873557	0.34177798336173193	0.7532625867977538	2.6661	22.737	0.0	0.0	0.0
2021-10-01T23:23:21.000000	-1.3852	0.56154	0.44024	76.827	-23.826	23.201	-1.3059566346842695	0.7270374680332075	0.44024	73.32868854266823	-33.06009137332134	23.201	-1.3059566346842695	0.7270374680332075	0.63624	73.32868854266823	-33.06009137332134	23.201	-0.7989047793624922	0.4753578380818123	-0.36849162715854644	-0.561945980873557	0.34177798336173193	0.7532625867977538	2.6661	22.737	0.0	0.0	0.0
2021-10-01T23:23:21.000000	-1.4201	0.57228	0.42981	74.067	-22.639	21.906	-1.3392776818074865	0.7419728427728095	0.42981	70.73492903552065	-31.543852401693965	21.906	-1.3392776818074865	0.7419728427728095	0.62581	70.73492903552065	-31.543852401693965	21.906	-0.7989047793624922	0.4753578380818123	-0.36849162715854644	-0.561945980873557	0.34177798336173193	0.7532625867977538	2.6661	22.737	0.0	0.0	0.0
2021-10-01T23:23:21.000000	-1.4551	0.5829	0.41957	71.62	-21.59	20.741	-1.3727126790299176	0.7568013747546354	0.41957	68.43490184402003	-30.20292551391907	20.741	-1.3727126790299176	0.7568013747546354	0.61557	68.43490184402003	-30.20292551391907	20.741	-0.7989047793624922	0.4753578380818123	-0.36849162715854644	-0.561945980873557	0.34177798336173193	0.7532625867977538	2.6661	22.737	0.0	0.0	0.0
2021-10-01T23:23:21.000000	-1.4902	0.5934	0.40951	69.43	-20.658	19.719	-1.4062616263515624	0.7715230639786854	0.40951	66.3756020735285	-29.009607259950943	19.719	-1.4062616263515624	0.7715230639786854	0.60551	66.3756020735285	-29.009607259950943	19.719	-0.7989047793624922	0.4753578380818123	-0.36849162715854644	-0.561945980873557	0.34177798336173193	0.7532625867977538	2.6661	22.737	0.0	0.0	0.0
2021-10-01T23:23:21.000000	-1.5253	0.6038	0.39962	67.448	-19.821	18.841	-1.4398228266901254	0.7861455067238237	0.39962	64.51109461310128	-27.936059436139033	18.841	-1.4398228266901254	0.7861455067238237	0.59562	64.51109461310128	-27.936059436139033	18.841	-0.7989047793624922	0.4753578380818123	-0.36849162715854644	-0.561945980873557	0.34177798336173193	0.7532625867977538	2.6661	22.737	0.0	0.0	0.0
2021-10-01T23:23:21.000000	-1.5606	0.61408	0.38984	65.631	-19.062	18.101	-1.4735972236068138	0.8006733597281039	0.38984	62.80078648968242	-26.96014134379348	18.101	-1.4735972236068138	0.8006733597281039	0.58584	62.80078648968242	-26.96014134379348	18.101	-0.7989047793624922	0.4753578380818123	-0.36849162715854644	-0.561945980873557	0.34177798336173193	0.7532625867977538	2.6661	22.737	0.0	0.0	0.0
2021-10-01T23:23:21.000000	-1.5958	0.62427	0.38016	63.942	-18.366	17.487	-1.507283401759817	0.8150996378844455	0.38016	61.20979445861221	-26.06243239481775	17.487	-1.507283401759817	0.8150996378844455	0.57616	61.20979445861221	-26.06243239481775	17.487	-0.7989047793624922	0.4753578380818123	-0.36849162715854644	-0.561945980873557	0.34177798336173193	0.7532625867977538	2.6661	22.737	0.0	0.0	0.0
2021-10-01T23:23:21.000000	-1.6311	0.63436	0.37052	62.351	-17.72	16.986	-1.54108107940865	0.8294389225787935	0.37052	59.70993746841649	-25.226354641877833	16.986	-1.54108107940865	0.8294389225787935	0.56652	59.70993746841649	-25.226354641877833	16.986	-0.7989047793624922	0.4753578380818123	-0.36849162715854644	-0.561945980873557	0.34177798336173193	0.7532625867977538	2.6661	22.737	0.0	0.0	0.0
2021-10-01T23:23:21.000000	-1.6665	0.64435	0.3609	60.834	-17.116	16.579	-1.5749902565533136	0.8436912138111478	0.3609	58.27837660550989	-24.441027642600403	16.579	-1.5749902565533136	0.8436912138111478	0.5569	58.27837660550989	-24.441027642600403	16.579	-0.7989047793624922	0.4753578380818123	-0.36849162715854644	-0.561945980873557	0.34177798336173193	0.7532625867977538	2.6661	22.737	0.0	0.0	0.0
2021-10-01T23:23:21.000000	-1.7019	0.65425	0.35124	59.374	-16.545	16.252	-1.6089104614132033	0.8578541832124813	0.35124	56.89934274000002	-23.695436201007286	16.252	-1.6089104614132033	0.8578541832124813	0.54724	56.89934274000002	-23.695436201007286	16.252	-0.7989047793624922	0.4753578380818123	-0.36849162715854644	-0.561945980873557	0.34177798336173193	0.7532625867977538	2.6661	22.737	0.0	0.0	0.0
2021-10-01T23:23:21.000000	-1.7372	0.66406	0.34153	57.955	-16.002	15.987	-1.6427424475094075	0.871915577765876	0.34153	55.5575690861069	-22.982657510445968	15.987	-1.6427424475094075	0.871915577765876	0.5375300000000001	55.5575690861069	-22.982657510445968	15.987	-0.7989047793624922	0.4753578380818123	-0.36849162715854644	-0.561945980873557	0.34177798336173193	0.7532625867977538	2.6661	22.737	0.0	0.0	0.0
2021-10-01T23:23:21.000000	-1.7726	0.67379	0.33172	56.568	-15.481	15.772	-1.676683482498058	0.8859098281530595	0.33172	54.244858641743555	-22.295634010659096	15.772	-1.676683482498058	0.8859098281530595	0.52772	54.244858641743555	-22.295634010659096	15.772	-0.7989047793624922	0.4753578380818123	-0.36849162715854644	-0.561945980873557	0.34177798336173193	0.7532625867977538	2.6661	22.737	0.0	0.0	0.0
2021-10-01T23:23:21.000000	-1.8079	0.68342	0.3218	55.204	-14.98	15.596	-1.7105375240247156	0.8997925790444128	0.3218	52.95252428414629	-21.631278000545795	15.596	-1.7105375240247156	0.8997925790444128	0.5178	52.95252428414629	-21.631278000545795	15.596	-0.7989047793624922	0.4753578380818123	-0.36849162715854644	-0.561945980873557	0.34177798336173193	0.7532625867977538	2.6661	22.737	0.0	0.0	0.0
2021-10-01T23:23:21.000000	-1.8433	0.69297	0.31174	53.858	-14.496	15.447	-1.7445006144438189	0.913608185769555	0.31174	51.67597127987706	-20.98599943489279	15.447	-1.7445006144438189	0.913608185769555	0.5077400000000001	51.67597127987706	-20.98599943489279	15.447	-0.7989047793624922	0.4753578380818123	-0.36849162715854644	-0.561945980873557	0.34177798336173193	0.7532625867977538	2.6661	22.737	0.0	0.0	0.0
2021-10-01T23:23:21.000000	-1.8786	0.70244	0.30152	52.523	-14.026	15.319	-1.7783742607975452	0.9273321422946494	0.30152	50.408619965919584	-20.35596320814846	15.319	-1.7783742607975452	0.9273321422946494	0.49752	50.408619965919584	-20.35596320814846	15.319	-0.7989047793624922	0.4753578380818123	-0.36849162715854644	-0.561945980873557	0.34177798336173193	0.7532625867977538	2.6661	22.737	0.0	0.0	0.0
2021-10-01T23:23:21.000000	-1.9139	0.71183	0.29114	51.195	-13.568	15.207	-1.8122577095648063	0.9409767016366143	0.29114	49.14674554345574	-19.73869427005782	15.207	-1.8122577095648063	0.9409767016366143	0.48714	49.14674554345574	-19.73869427005782	15.207	-0.7989047793624922	0.4753578380818123	-0.36849162715854644	-0.561945980873557	0.34177798336173193	0.7532625867977538	2.6661	22.737	0.0	0.0	0.0
2021-10-01T23:23:21.000000	-1.9492	0.72114	0.28056	49.869	-13.12	15.106	-1.846150960745602	0.9545418637954497	0.28056	47.885630748878306	-19.131595040196736	15.106	-1.846150960745602	0.9545418637954497	0.47656	47.885630748878306	-19.131595040196736	15.106	-0.7989047793624922	0.4753578380818123	-0.36849162715854644	-0.561945980873557	0.34177798336173193	0.7532625867977538	2.6661	22.737	0.0	0.0	0.0
2021-10-01T23:23:21.000000	-1.9844	0.73037	0.26978	48.539	-12.681	15.014	-1.87995476786102	0.9680153757542374	0.26978	46.61944332362176	-18.53293787276099	15.014	-1.87995476786102	0.9680153757542374	0.46578	46.61944332362176	-18.53293787276099	15.014	-0.7989047793624922	0.4753578380818123	-0.36849162715854644	-0.561945980873557	0.34177798336173193	0.7532625867977538	2.6661	22.737	0.0	0.0	0.0
2021-10-01T23:23:21.000000	-2.0195	0.73953	0.25878	47.196	-12.247	14.928	-1.9136679056093695	0.9814071621608685	0.25878	45.33974120526076	-17.937650137071458	14.928	-1.9136679056093695	0.9814071621608685	0.45478	45.33974120526076	-17.937650137071458	14.928	-0.7989047793624922	0.4753578380818123	-0.36849162715854644	-0.561945980873557	0.34177798336173193	0.7532625867977538	2.6661	22.737	0.0	0.0	0.0
2021-10-01T23:23:21.000000	-2.0547	0.74861	0.24755	45.835	-11.817	14.847	-1.9474900922501652	0.9947318044012885	0.24755	44.04168460001889	-17.344126717493122	14.847	-1.9474900922501652	0.9947318044012885	0.44355	44.04168460001889	-17.344126717493122	14.847	-0.7989047793624922	0.4753578380818123	-0.36849162715854644	-0.561945980873557	0.34177798336173193	0.7532625867977538	2.6661	22.737	0.0	0.0	0.0
2021-10-01T23:23:21.000000	-2.0897	0.75762	0.23605	44.444	-11.388	14.768	-1.9811223630449797	1.0079624680726336	0.23605	42.71373152093429	-16.747919857628425	14.768	-1.9811223630449797	1.0079624680726336	0.43205000000000005	42.71373152093429	-16.747919857628425	14.768	-0.7989047793624922	0.4753578380818123	-0.36849162715854644	-0.561945980873557	0.34177798336173193	0.7532625867977538	2.6661	22.737	0.0	0.0	0.0
2021-10-01T23:23:21.000000	-2.1247	0.76655	0.22427	43.012	-10.957	14.69	-2.014764436253329	1.0211137345608492	0.22427	41.34533244583418	-16.144704331249017	14.69	-2.014764436253329	1.0211137345608492	0.42027000000000003	41.34533244583418	-16.144704331249017	14.69	-0.7989047793624922	0.4753578380818123	-0.36849162715854644	-0.561945980873557	0.34177798336173193	0.7532625867977538	2.6661	22.737	0.0	0.0	0.0
2021-10-01T23:23:21.000000	-2.1596	0.77542	0.21218	41.527	-10.52	14.611	-2.048314614792918	1.0341932001447995	0.21218	39.9250679179259	-15.529039917168216	14.611	-2.048314614792918	1.0341932001447995	0.40818	39.9250679179259	-15.529039917168216	14.611	-0.7989047793624922	0.4753578380818123	-0.36849162715854644	-0.561945980873557	0.34177798336173193	0.7532625867977538	2.6661	22.737	0.0	0.0	0.0
2021-10-01T23:23:21.000000	-2.1943	0.7842	0.19974	39.972	-10.074	14.527	-2.0816773280899086	1.0471588378638925	0.19974	38.436433626301955	-14.89586620814258	14.527	-2.0816773280899086	1.0471588378638925	0.39574	38.436433626301955	-14.89586620814258	14.527	-0.7989047793624922	0.4753578380818123	-0.36849162715854644	-0.561945980873557	0.34177798336173193	0.7532625867977538	2.6661	22.737	0.0	0.0	0.0
2021-10-01T23:23:21.000000	-2.229	0.79292	0.18692	38.328	-9.6139	14.438	-2.115047393197051	1.0600649276956386	0.18692	36.861197643831936	-14.237793560533127	14.438	-2.115047393197051	1.0600649276956386	0.38292000000000004	36.861197643831936	-14.237793560533127	14.438	-0.7989047793624922	0.4753578380818123	-0.36849162715854644	-0.561945980873557	0.34177798336173193	0.7532625867977538	2.6661	22.737	0.0	0.0	0.0
2021-10-01T23:23:21.000000	-2.2635	0.80156	0.17366	36.571	-9.1336	14.339	-2.1482287677599037	1.0728671143104187	0.17366	35.176288249609	-13.545827215065863	14.339	-2.1482287677599037	1.0728671143104187	0.36966	35.176288249609	-13.545827215065863	14.339	-0.7989047793624922	0.4753578380818123	-0.36849162715854644	-0.561945980873557	0.34177798336173193	0.7532625867977538	2.6661	22.737	0.0	0.0	0.0
2021-10-01T23:23:21.000000	-2.2979	0.81012	0.1599	34.667	-8.6255	14.229	-2.1813206982573794	1.0855776507251509	0.1599	33.34889287008893	-12.808258413591275	14.229	-2.1813206982573794	1.0855776507251509	0.3559	33.34889287008893	-12.808258413591275	14.229	-0.7989047793624922	0.4753578380818123	-0.36849162715854644	-0.561945980873557	0.34177798336173193	0.7532625867977538	2.6661	22.737	0.0	0.0	0.0
2021-10-01T23:23:21.000000	-2.332	0.81859	0.14553	32.574	-8.079	14.105	-2.214125917033346	1.098162106258108	0.14553	31.338626803922047	-12.009420762239047	14.105	-2.214125917033346	1.098162106258108	0.34153	31.338626803922047	-12.009420762239047	14.105	-0.7989047793624922	0.4753578380818123	-0.36849162715854644	-0.561945980873557	0.34177798336173193	0.7532625867977538	2.6661	22.737	0.0	0.0	0.0
2021-10-01T23:23:21.000000	-2.3658	0.82696	0.13042	30.229	-7.4789	13.967	-2.2466456493894955	1.1106105562613982	0.13042	29.084827227965484	-11.126509395556077	13.967	-2.2466456493894955	1.1106105562613982	0.32642000000000004	29.084827227965484	-11.126509395556077	13.967	-0.7989047793624922	0.4753578380818123	-0.36849162715854644	-0.561945980873557	0.34177798336173193	0.7532625867977538	2.6661	22.737	0.0	0.0	0.0
2021-10-01T23:23:21.000000	-2.3992	0.83522	0.11437	27.538	-6.8021	13.812	-2.2787818741486072	1.1229008230702122	0.11437	26.497032898950195	-10.125080541010574	13.812	-2.2787818741486072	1.1229008230702122	0.31037000000000003	26.497032898950195	-10.125080541010574	13.812	-0.7989047793624922	0.4753578380818123	-0.36849162715854644	-0.561945980873557	0.34177798336173193	0.7532625867977538	2.6661	22.737	0.0	0.0	0.0
2021-10-01T23:23:21.000000	-2.432	0.84332	0.097032	24.355	-6.012	13.642	-2.3103422248613175	1.1349587774112582	0.097032	23.434828561856964	-8.950920582620157	13.642	-2.3103422248613175	1.1349587774112582	0.293032	23.434828561856964	-8.950920582620157	13.642	-0.7989047793624922	0.4753578380818123	-0.36849162715854644	-0.561945980873557	0.34177798336173193	0.7532625867977538	2.6661	22.737	0.0	0.0	0.0
2021-10-01T23:23:21.000000	-2.4533	0.84858	0.08449	21.843	-5.3926	13.521	-2.3308372161796425	1.1427890348056087	0.08449	21.017652198382816	-8.028392107253723	13.521	-2.3308372161796425	1.1427890348056087	0.28049	21.017652198382816	-8.028392107253723	13.521	-0.7989047793624922	0.4753578380818123	-0.36849162715854644	-0.561945980873557	0.34177798336173193	0.7532625867977538	2.6661	22.737	0.0	0.0	0.0
2021-10-01T23:23:21.000000	-2.474	0.85369	0.070832	18.885	-4.6651	13.396	-2.350755108149874	1.1503969043800817	0.070832	18.171082050250433	-6.9439297327281855	13.396	-2.350755108149874	1.1503969043800817	0.266832	18.171082050250433	-6.9439297327281855	13.396	-0.7989047793624922	0.4753578380818123	-0.36849162715854644	-0.561945980873557	0.34177798336173193	0.7532625867977538	2.6661	22.737	0.0	0.0	0.0
2021-10-01T23:23:21.000000	-2.4872	0.85696	0.060877	16.573	-4.0969	13.312	-2.3634549697130116	1.1552596624737084	0.060877	15.946125099937854	-6.096721488401119	13.312	-2.3634549697130116	1.1552596624737084	0.256877	15.946125099937854	-6.096721488401119	13.312	-0.7989047793624922	0.4753578380818123	-0.36849162715854644	-0.561945980873557	0.34177798336173193	0.7532625867977538	2.6661	22.737	0.0	0.0	0.0
2021-10-01T23:23:21.000000	-2.4997	0.86005	0.049989	13.894	-3.4376	13.229	-2.375482161354219	1.1598580057868657	0.049989	13.368096070431296	-5.11413112969538	13.229	-2.375482161354219	1.1598580057868657	0.245989	13.368096070431296	-5.11413112969538	13.229	-0.7989047793624922	0.4753578380818123	-0.36849162715854644	-0.561945980873557	0.34177798336173193	0.7532625867977538	2.6661	22.737	0.0	0.0	0.0
2021-10-01T23:23:21.000000	-2.5111	0.86286	0.037839	10.726	-2.6564	13.151	-2.386451950174768	1.164043675772969	0.037839	10.319688186669115	-3.9506420604658556	13.151	-2.386451950174768	1.164043675772969	0.23383900000000002	10.319688186669115	-3.9506420604658556	13.151	-0.7989047793624922	0.4753578380818123	-0.36849162715854644	-0.561945980873557	0.34177798336173193	0.7532625867977538	2.6661	22.737	0.0	0.0	0.0
2021-10-01T23:23:21.000000	-2.5204	0.86517	0.024	6.9183	-1.715	13.086	-2.395398828022759	1.1674758000092302	0.024	6.656029910410839	-2.5497775827935025	13.086	-2.395398828022759	1.1674758000092302	0.22	6.656029910410839	-2.5497775827935025	13.086	-0.7989047793624922	0.4753578380818123	-0.36849162715854644	-0.561945980873557	0.34177798336173193	0.7532625867977538	2.6661	22.737	0.0	0.0	0.0
2021-10-01T23:23:21.000000	-2.526	0.86657	0.0082283	2.3969	-0.59457	13.045	-2.4007850886049673	1.1695514196614178	0.0082283	2.3059860903474005	-0.8837823521797157	13.045	-2.4007850886049673	1.1695514196614178	0.2042283	2.3059860903474005	-0.8837823521797157	13.045	-0.7989047793624922	0.4753578380818123	-0.36849162715854644	-0.561945980873557	0.34177798336173193	0.7532625867977538	2.6661	22.737	0.0	0.0	0.0
2021-10-01T23:23:21.000000	-2.526	0.86656	-0.0085447	-2.4888	0.61736	13.045	-2.400786313906659	1.1695414950135268	-0.0085447	-2.3944011419117253	0.9176611472715979	13.045	-2.400786313906659	1.1695414950135268	0.18745530000000002	-2.3944011419117253	0.9176611472715979	13.045	-0.7989047793624922	0.4753578380818123	-0.36849162715854644	-0.561945980873557	0.34177798336173193	0.7532625867977538	2.6661	22.737	0.0	0.0	0.0
2021-10-01T23:23:21.000000	-2.5203	0.86514	-0.024282	-6.9977	1.7347	13.087	-2.395303257448923	1.1674337730486384	-0.024282	-6.7324177703339565	2.579058034572227	13.087	-2.395303257448923	1.1674337730486384	0.171718	-6.7324177703339565	2.579058034572227	13.087	-0.7989047793624922	0.4753578380818123	-0.36849162715854644	-0.561945980873557	0.34177798336173193	0.7532625867977538	2.6661	22.737	0.0	0.0	0.0
2021-10-01T23:23:21.000000	-2.5109	0.86281	-0.038086	-10.792	2.6727	13.153	-2.3862595837254035	1.1639695464996767	-0.038086	-10.383193620993264	3.9749062276945315	13.153	-2.3862595837254035	1.1639695464996767	0.157914	-10.383193620993264	3.9749062276945315	13.153	-0.7989047793624922	0.4753578380818123	-0.36849162715854644	-0.561945980873557	0.34177798336173193	0.7532625867977538	2.6661	22.737	0.0	0.0	0.0
2021-10-01T23:23:21.000000	-2.4995	0.86	-0.050207	-13.949	3.4512	13.231	-2.375289794904855	1.1597838765135733	-0.050207	-13.421015223531933	5.13436781013243	13.231	-2.375289794904855	1.1597838765135733	0.145793	-13.421015223531933	5.13436781013243	13.231	-0.7989047793624922	0.4753578380818123	-0.36849162715854644	-0.561945980873557	0.34177798336173193	0.7532625867977538	2.6661	22.737	0.0	0.0	0.0
2021-10-01T23:23:21.000000	-2.4737	0.85363	-0.071015	-18.926	4.6752	13.398	-2.350464720523289	1.15030059744198	-0.071015	-18.210535551895546	6.958977364034764	13.398	-2.350464720523289	1.15030059744198	0.12498500000000001	-18.210535551895546	6.958977364034764	13.398	-0.7989047793624922	0.4753578380818123	-0.36849162715854644	-0.561945980873557	0.34177798336173193	0.7532625867977538	2.6661	22.737	0.0	0.0	0.0
2021-10-01T23:23:21.000000	-2.446	0.84678	-0.088939	-22.756	5.6173	13.564	-2.3238127775236053	1.140108127950163	-0.088939	-21.896240021832742	8.363268989832271	13.564	-2.3238127775236053	1.140108127950163	0.107061	-21.896240021832742	8.363268989832271	13.564	-0.7989047793624922	0.4753578380818123	-0.36849162715854644	-0.561945980873557	0.34177798336173193	0.7532625867977538	2.6661	22.737	0.0	0.0	0.0
2021-10-01T23:23:21.000000	-2.4172	0.83967	-0.10507	-25.87	6.3871	13.721	-2.2961009810998787	1.1295228344270747	-0.10507	-24.8924516509112	9.50882733132999	13.721	-2.2961009810998787	1.1295228344270747	0.09093000000000001	-24.8924516509112	9.50882733132999	13.721	-0.7989047793624922	0.4753578380818123	-0.36849162715854644	-0.561945980873557	0.34177798336173193	0.7532625867977538	2.6661	22.737	0.0	0.0	0.0
2021-10-01T23:23:21.000000	-2.3878	0.83241	-0.11998	-28.504	7.044	13.867	-2.2678120853280586	1.1187151530841088	-0.11998	-27.426113837313462	10.48352191692863	13.867	-2.2678120853280586	1.1187151530841088	0.07602	-27.426113837313462	10.48352191692863	13.867	-0.7989047793624922	0.4753578380818123	-0.36849162715854644	-0.561945980873557	0.34177798336173193	0.7532625867977538	2.6661	22.737	0.0	0.0	0.0
2021-10-01T23:23:21.000000	-2.358	0.82504	-0.13398	-30.796	7.6231	14.0	-2.2391396819592013	1.107749288546667	-0.13398	-29.62988591299958	11.33909742407344	14.0	-2.2391396819592013	1.107749288546667	0.06202000000000002	-29.62988591299958	11.33909742407344	14.0	-0.7989047793624922	0.4753578380818123	-0.36849162715854644	-0.561945980873557	0.34177798336173193	0.7532625867977538	2.6661	22.737	0.0	0.0	0.0
2021-10-01T23:23:21.000000	-2.3279	0.81758	-0.14728	-32.836	8.1468	14.121	-2.2101805668688344	1.09665734312745	-0.14728	-31.590345033200535	12.108812779267097	14.121	-2.2101805668688344	1.09665734312745	0.04872000000000001	-31.590345033200535	12.108812779267097	14.121	-0.7989047793624922	0.4753578380818123	-0.36849162715854644	-0.561945980873557	0.34177798336173193	0.7532625867977538	2.6661	22.737	0.0	0.0	0.0
2021-10-01T23:23:21.000000	-2.2976	0.81004	-0.16002	-34.684	8.63	14.23	-2.1810327612341784	1.0854614944912668	-0.16002	-33.36521338574262	12.814807518018412	14.23	-2.1810327612341784	1.0854614944912668	0.03598000000000001	-33.36521338574262	12.814807518018412	14.23	-0.7989047793624922	0.4753578380818123	-0.36849162715854644	-0.561945980873557	0.34177798336173193	0.7532625867977538	2.6661	22.737	0.0	0.0	0.0
2021-10-01T23:23:21.000000	-2.2671	0.80244	-0.17228	-36.383	9.0829	14.328	-2.15169381445185	1.0741815919339	-0.17228	-34.99591714883228	13.472473578451245	14.328	-2.15169381445185	1.0741815919339	0.02372000000000002	-34.99591714883228	13.472473578451245	14.328	-0.7989047793624922	0.4753578380818123	-0.36849162715854644	-0.561945980873557	0.34177798336173193	0.7532625867977538	2.6661	22.737	0.0	0.0	0.0
2021-10-01T23:23:21.000000	-2.2364	0.79477	-0.18413	-37.963	9.5131	14.417	-2.1221649518235406	1.0628077108074583	-0.18413	-36.51129903685727	14.093029598038372	14.417	-2.1221649518235406	1.0628077108074583	0.01187000000000002	-36.51129903685727	14.093029598038372	14.417	-0.7989047793624922	0.4753578380818123	-0.36849162715854644	-0.561945980873557	0.34177798336173193	0.7532625867977538	2.6661	22.737	0.0	0.0	0.0
2021-10-01T23:23:21.000000	-2.2056	0.78704	-0.19562	-39.449	9.9264	14.499	-2.09254419452647	1.0513620287767513	-0.19562	-37.93545999456429	14.68529512678624	14.499	-2.09254419452647	1.0513620287767513	0.0003800000000000192	-37.93545999456429	14.68529512678624	14.499	-0.7989047793624922	0.4753578380818123	-0.36849162715854644	-0.561945980873557	0.34177798336173193	0.7532625867977538	2.6661	22.737	0.0	0.0	0.0
2021-10-01T23:23:21.000000	-2.1747	0.77926	-0.2068	-40.859	10.327	14.575	-2.062830317258947	1.0398544704896702	-0.2068	-39.28574976144694	15.255644059854436	14.575	-2.062830317258947	1.0398544704896702	-0.010800000000000004	-39.28574976144694	15.255644059854436	14.575	-0.7989047793624922	0.4753578380818123	-0.36849162715854644	-0.561945980873557	0.34177798336173193	0.7532625867977538	2.6661	22.737	0.0	0.0	0.0
2021-10-01T23:23:21.000000	-2.1541	0.77403	-0.21409	-41.764	10.589	14.623	-2.0430263753879294	1.032139758157421	-0.21409	-40.1518274912734	15.626559637713648	14.623	-2.0430263753879294	1.032139758157421	-0.018089999999999995	-40.1518274912734	15.626559637713648	14.623	-0.7989047793624922	0.4753578380818123	-0.36849162715854644	-0.561945980873557	0.34177798336173193	0.7532625867977538	2.6661	22.737	0.0	0.0	0.0
2021-10-01T23:23:21.000000	-2.1403	0.77054	-0.21889	-42.354	10.762	14.655	-2.02975799158854	1.026985139708679	-0.21889	-40.71618399758477	15.870548846048823	14.655	-2.02975799158854	1.026985139708679	-0.022889999999999994	-40.71618399758477	15.870548846048823	14.655	-0.7989047793624922	0.4753578380818123	-0.36849162715854644	-0.561945980873557	0.34177798336173193	0.7532625867977538	2.6661	22.737	0.0	0.0	0.0
2021-10-01T23:23:21.000000	-2.1311	0.7682	-0.22206	-42.742	10.877	14.676	-2.0209140361245366	1.0235354945456627	-0.22206	-41.087169366306775	16.03222400244026	14.676	-2.0209140361245366	1.0235354945456627	-0.02606	-41.087169366306775	16.03222400244026	14.676	-0.7989047793624922	0.4753578380818123	-0.36849162715854644	-0.561945980873557	0.34177798336173193	0.7532625867977538	2.6661	22.737	0.0	0.0	1.0
2021-10-01T23:23:21.000000	-2.0962	0.75928	-0.23389	-44.182	11.309	14.754	-1.9873699840934074	1.0104064057222564	-0.23389	-42.46338562955065	16.63741223496225	14.754	-1.9873699840934074	1.0104064057222564	-0.03788999999999998	-42.46338562955065	16.63741223496225	14.754	-0.7989047793624922	0.4753578380818123	-0.36849162715854644	-0.561945980873557	0.34177798336173193	0.7532625867977538	2.6661	22.737	0.0	0.0	0.37511
2021-10-01T23:23:21.000000	-2.0611	0.75028	-0.24544	-45.58	11.738	14.832	-1.953637241517989	0.9971734136818843	-0.24544	-43.79828596215908	17.234476806011223	14.832	-1.953637241517989	0.9971734136818843	-0.049439999999999984	-43.79828596215908	17.234476806011223	14.832	-0.7989047793624922	0.4753578380818123	-0.36849162715854644	-0.561945980873557	0.34177798336173193	0.7532625867977538	2.6661	22.737	0.0	0.0	0.0
2021-10-01T23:23:21.000000	-2.026	0.74122	-0.25672	-46.946	12.167	14.913	-1.919911850752721	0.9838808737541651	-0.25672	-45.101427421515716	17.827620411646354	14.913	-1.919911850752721	0.9838808737541651	-0.060719999999999996	-45.101427421515716	17.827620411646354	14.913	-0.7989047793624922	0.4753578380818123	-0.36849162715854644	-0.561945980873557	0.34177798336173193	0.7532625867977538	2.6661	22.737	0.0	0.0	0.0
2021-10-01T23:23:21.000000	-1.9909	0.73207	-0.26777	-48.292	12.6	14.998	-1.8861974877026804	0.9704990119954251	-0.26777	-46.38422946441326	18.422283273054312	14.998	-1.8861974877026804	0.9704990119954251	-0.07177	-46.38422946441326	18.422283273054312	14.998	-0.7989047793624922	0.4753578380818123	-0.36849162715854644	-0.561945980873557	0.34177798336173193	0.7532625867977538	2.6661	22.737	0.0	0.0	0.0
2021-10-01T23:23:21.000000	-1.9557	0.72286	-0.27858	-49.624	13.038	15.089	-1.8523912299838785	0.9570453493324198	-0.27858	-47.65252434941723	19.02019303603931	15.089	-1.8523912299838785	0.9570453493324198	-0.08257999999999999	-47.65252434941723	19.02019303603931	15.089	-0.7989047793624922	0.4753578380818123	-0.36849162715854644	-0.561945980873557	0.34177798336173193	0.7532625867977538	2.6661	22.737	0.0	0.0	0.0
2021-10-01T23:23:21.000000	-1.9204	0.71356	-0.2892	-50.95	13.484	15.188	-1.8184967535013912	0.9434901118214756	-0.2892	-48.91388420433302	19.625307336322155	15.188	-1.8184967535013912	0.9434901118214756	-0.0932	-48.91388420433302	19.625307336322155	15.188	-0.7989047793624922	0.4753578380818123	-0.36849162715854644	-0.561945980873557	0.34177798336173193	0.7532625867977538	2.6661	22.737	0.0	0.0	0.0
2021-10-01T23:23:21.000000	-1.8851	0.70419	-0.29962	-52.277	13.94	15.298	-1.7846108541307464	0.929865401775293	-0.29962	-50.175011222346114	20.24046881466537	15.298	-1.7846108541307464	0.929865401775293	-0.10361999999999999	-50.175011222346114	20.24046881466537	15.298	-0.7989047793624922	0.4753578380818123	-0.36849162715854644	-0.561945980873557	0.34177798336173193	0.7532625867977538	2.6661	22.737	0.0	0.0	0.0
2021-10-01T23:23:21.000000	-1.8498	0.69473	-0.30986	-53.61	14.408	15.422	-1.7507359824753284	0.9161513698980899	-0.30986	-51.44062266706372	20.868275051493104	15.422	-1.7507359824753284	0.9161513698980899	-0.11386000000000002	-51.44062266706372	20.868275051493104	15.422	-0.7989047793624922	0.4753578380818123	-0.36849162715854644	-0.561945980873557	0.34177798336173193	0.7532625867977538	2.6661	22.737	0.0	0.0	0.0
2021-10-01T23:23:21.000000	-1.8145	0.6852	-0.31995	-54.954	14.889	15.566	-1.716869687931753	0.9023678654856484	-0.31995	-52.71555833226226	21.510331162440387	15.566	-1.716869687931753	0.9023678654856484	-0.12395	-52.71555833226226	21.510331162440387	15.566	-0.7989047793624922	0.4753578380818123	-0.36849162715854644	-0.561945980873557	0.34177798336173193	0.7532625867977538	2.6661	22.737	0.0	0.0	0.0
2021-10-01T23:23:21.000000	-1.7791	0.67558	-0.32989	-56.314	15.387	15.737	-1.682915174624492	0.8884827862252678	-0.32989	-54.004290421210605	22.171219657509603	15.737	-1.682915174624492	0.8884827862252678	-0.13389	-54.004290421210605	22.171219657509603	15.737	-0.7989047793624922	0.4753578380818123	-0.36849162715854644	-0.561945980873557	0.34177798336173193	0.7532625867977538	2.6661	22.737	0.0	0.0	0.0
2021-10-01T23:23:21.000000	-1.7438	0.66587	-0.33972	-57.696	15.904	15.944	-1.6490709355113695	0.8745206381507851	-0.33972	-55.31252866230508	22.853660647294085	15.944	-1.6490709355113695	0.8745206381507851	-0.14372000000000001	-55.31252866230508	22.853660647294085	15.944	-0.7989047793624922	0.4753578380818123	-0.36849162715854644	-0.561945980873557	0.34177798336173193	0.7532625867977538	2.6661	22.737	0.0	0.0	0.0
2021-10-01T23:23:21.000000	-1.7084	0.65608	-0.34945	-59.109	16.443	16.198	-1.6151372523328695	0.8604668398762544	-0.34945	-56.64883764814023	23.561734297683838	16.198	-1.6151372523328695	0.8604668398762544	-0.15344999999999998	-56.64883764814023	23.561734297683838	16.198	-0.7989047793624922	0.4753578380818123	-0.36849162715854644	-0.561945980873557	0.34177798336173193	0.7532625867977538	2.6661	22.737	0.0	0.0	0.0
2021-10-01T23:23:21.000000	-1.673	0.64619	-0.35912	-60.561	17.008	16.513	-1.5812158221712882	0.846313795122812	-0.35912	-58.02066697635224	24.300390709188783	16.513	-1.5812158221712882	0.846313795122812	-0.16312	-58.02066697635224	24.300390709188783	16.513	-0.7989047793624922	0.4753578380818123	-0.36849162715854644	-0.561945980873557	0.34177798336173193	0.7532625867977538	2.6661	22.737	0.0	0.0	0.0
2021-10-01T23:23:21.000000	-1.6377	0.63622	-0.36874	-62.066	17.606	16.904	-1.5474034409021529	0.8320936062031583	-0.36874	-59.44105344280452	25.078292557701314	16.904	-1.5474034409021529	0.8320936062031583	-0.17274	-59.44105344280452	25.078292557701314	16.904	-0.7989047793624922	0.4753578380818123	-0.36849162715854644	-0.561945980873557	0.34177798336173193	0.7532625867977538	2.6661	22.737	0.0	0.0	0.0
2021-10-01T23:23:21.000000	-1.6024	0.62614	-0.37838	-63.641	18.243	17.387	-1.513604537951628	0.8177642461567016	-0.37838	-60.92613376789697	25.903477644832243	17.387	-1.513604537951628	0.8177642461567016	-0.18238	-60.92613376789697	25.903477644832243	17.387	-0.7989047793624922	0.4753578380818123	-0.36849162715854644	-0.561945980873557	0.34177798336173193	0.7532625867977538	2.6661	22.737	0.0	0.0	0.0
2021-10-01T23:23:21.000000	-1.5671	0.61598	-0.38805	-65.31	18.929	17.978	-1.4798154374146375	0.8033554889271154	-0.38805	-62.49850180487664	26.788811342533133	17.978	-1.4798154374146375	0.8033554889271154	-0.19205	-62.49850180487664	26.788811342533133	17.978	-0.7989047793624922	0.4753578380818123	-0.36849162715854644	-0.561945980873557	0.34177798336173193	0.7532625867977538	2.6661	22.737	0.0	0.0	0.0
2021-10-01T23:23:21.000000	-1.5319	0.60571	-0.3978	-67.101	19.675	18.694	-1.4461390616751693	0.7888498135876445	-0.3978	-64.18459873597781	27.7486416082214	18.694	-1.4461390616751693	0.7888498135876445	-0.20179999999999998	-64.18459873597781	27.7486416082214	18.694	-0.7989047793624922	0.4753578380818123	-0.36849162715854644	-0.561945980873557	0.34177798336173193	0.7532625867977538	2.6661	22.737	0.0	0.0	0.0
2021-10-01T23:23:21.000000	-1.4967	0.59533	-0.40767	-69.049	20.496	19.546	-1.4124761642543107	0.7742349671213704	-0.40767	-66.01732287628191	28.802143969655212	19.546	-1.4124761642543107	0.7742349671213704	-0.21166999999999997	-66.01732287628191	28.802143969655212	19.546	-0.7989047793624922	0.4753578380818123	-0.36849162715854644	-0.561945980873557	0.34177798336173193	0.7532625867977538	2.6661	22.737	0.0	0.0	0.0
2021-10-01T23:23:21.000000	-1.4616	0.58485	-0.4177	-71.197	21.41	20.541	-1.3789247663292823	0.7595331271931027	-0.4177	-68.03714466867574	29.97245159031354	20.541	-1.3789247663292823	0.7595331271931027	-0.2217	-68.03714466867574	29.97245159031354	20.541	-0.7989047793624922	0.4753578380818123	-0.36849162715854644	-0.561945980873557	0.34177798336173193	0.7532625867977538	2.6661	22.737	0.0	0.0	0.0
2021-10-01T23:23:21.000000	-1.4266	0.57425	-0.4279	-73.593	22.435	21.68	-1.3454873185034677	0.7447244445070593	-0.4279	-70.28949687999172	31.283310284521285	21.68	-1.3454873185034677	0.7447244445070593	-0.2319	-70.28949687999172	31.283310284521285	21.68	-0.7989047793624922	0.4753578380818123	-0.36849162715854644	-0.561945980873557	0.34177798336173193	0.7532625867977538	2.6661	22.737	0.0	0.0	0.0
2021-10-01T23:23:21.000000	-1.3917	0.56353	-0.43829	-76.291	23.595	22.952	-1.3121638207768669	0.7298089190632395	-0.43829	-72.82503188478185	32.765155836353145	22.952	-1.3121638207768669	0.7298089190632395	-0.24229	-72.82503188478185	32.765155836353145	22.952	-0.7989047793624922	0.4753578380818123	-0.36849162715854644	-0.561945980873557	0.34177798336173193	0.7532625867977538	2.6661	22.737	0.0	0.0	0.0
2021-10-01T23:23:21.000000	-1.3569	0.55269	-0.44887	-79.348	24.913	24.338	-1.2789542731494796	0.714786550861644	-0.44887	-75.69750198213471	34.44779915560225	24.338	-1.2789542731494796	0.714786550861644	-0.25287	-75.69750198213471	34.44779915560225	24.338	-0.7989047793624922	0.4753578380818123	-0.36849162715854644	-0.561945980873557	0.34177798336173193	0.7532625867977538	2.6661	22.737	0.0	0.0	0.0
2021-10-01T23:23:21.000000	-1.3222	0.5417	-0.45961	-82.824	26.414	25.807	-1.245862351526382	0.699627565958599	-0.45961	-78.96339180516784	36.363403672147506	25.807	-1.245862351526382	0.699627565958599	-0.26361	-78.96339180516784	36.363403672147506	25.807	-0.7989047793624922	0.4753578380818123	-0.36849162715854644	-0.561945980873557	0.34177798336173193	0.7532625867977538	2.6661	22.737	0.0	0.0	0.0
2021-10-01T23:23:21.000000	-1.2875	0.53056	-0.47047	-86.78	28.126	27.317	-1.2127888094286614	0.6843197113371862	-0.47047	-82.67981086128039	38.54723274040437	27.317	-1.2127888094286614	0.6843197113371862	-0.27447	-82.67981086128039	38.54723274040437	27.317	-0.7989047793624922	0.4753578380818123	-0.36849162715854644	-0.561945980873557	0.34177798336173193	0.7532625867977538	2.6661	22.737	0.0	0.0	0.0
2021-10-01T23:23:21.000000	-1.2529	0.51927	-0.48137	-91.275	30.075	28.821	-1.17983289333523	0.6688752400143236	-0.48137	-86.90212878863156	41.032319724871684	28.821	-1.17983289333523	0.6688752400143236	-0.28537	-86.90212878863156	41.032319724871684	28.821	-0.7989047793624922	0.4753578380818123	-0.36849162715854644	-0.561945980873557	0.34177798336173193	0.7532625867977538	2.6661	22.737	0.0	0.0	0.0
2021-10-01T23:23:21.000000	-1.2184	0.5078	-0.49225	-96.37	32.289	30.261	-1.1469982791511637	0.6532643780463382	-0.49225	-91.6874550946205	43.85392797996491	30.261	-1.1469982791511637	0.6532643780463382	-0.29625	-91.6874550946205	43.85392797996491	30.261	-0.7989047793624922	0.4753578380818123	-0.36849162715854644	-0.561945980873557	0.34177798336173193	0.7532625867977538	2.6661	22.737	0.0	0.0	0.0
2021-10-01T23:23:21.000000	-1.1839	0.49614	-0.50301	-102.13	34.798	31.578	-1.1141869456992417	0.6374649477684202	-0.50301	-97.09662408546443	47.04979591035446	31.578	-1.1141869456992417	0.6374649477684202	-0.30700999999999995	-97.09662408546443	47.04979591035446	31.578	-0.7989047793624922	0.4753578380818123	-0.36849162715854644	-0.561945980873557	0.34177798336173193	0.7532625867977538	2.6661	22.737	0.0	0.0	0.0
2021-10-01T23:23:21.000000	-1.1494	0.48429	-0.51355	-108.61	37.632	32.704	-1.0813988929794645	0.6214769491805696	-0.51355	-103.18054541948942	50.65643661901892	32.704	-1.0813988929794645	0.6214769491805696	-0.31754999999999994	-103.18054541948942	50.65643661901892	32.704	-0.7989047793624922	0.4753578380818123	-0.36849162715854644	-0.561945980873557	0.34177798336173193	0.7532625867977538	2.6661	22.737	0.0	0.0	0.0
2021-10-01T23:23:21.000000	-1.1149	0.47222	-0.52375	-115.88	40.825	33.569	-1.0486377968969076	0.605270608339113	-0.52375	-110.00452560618152	54.716171020631116	33.569	-1.0486377968969076	0.605270608339113	-0.32775000000000004	-110.00452560618152	54.716171020631116	33.569	-0.7989047793624922	0.4753578380818123	-0.36849162715854644	-0.561945980873557	0.34177798336173193	0.7532625867977538	2.6661	22.737	0.0	0.0	0.0
2021-10-01T23:23:21.000000	-1.0803	0.45994	-0.53352	-124.03	44.416	34.095	-1.015803185670967	0.5888435968750232	-0.53352	-117.65310779996332	59.27873295719307	34.095	-1.015803185670967	0.5888435968750232	-0.33752	-117.65310779996332	59.27873295719307	34.095	-0.7989047793624922	0.4753578380818123	-0.36849162715854644	-0.561945980873557	0.34177798336173193	0.7532625867977538	2.6661	22.737	0.0	0.0	0.0
2021-10-01T23:23:21.000000	-1.0457	0.44744	-0.54274	-133.13	48.445	34.201	-0.9829955310822466	0.5721982431573274	-0.54274	-126.1908633293058	64.3923981321123	34.201	-0.9829955310822466	0.5721982431573274	-0.34674	-126.1908633293058	64.3923981321123	34.201	-0.7989047793624922	0.4753578380818123	-0.36849162715854644	-0.561945980873557	0.34177798336173193	0.7532625867977538	2.6661	22.737	0.0	0.0	0.0
2021-10-01T23:23:21.000000	-1.011	0.4347	-0.55131	-143.3	52.964	33.791	-0.9501180372552179	0.5553024448733248	-0.55131	-135.73051640010573	70.1234783347249	33.791	-0.9501180372552179	0.5553024448733248	-0.35530999999999996	-135.73051640010573	70.1234783347249	33.791	-0.7989047793624922	0.4753578380818123	-0.36849162715854644	-0.561945980873557	0.34177798336173193	0.7532625867977538	2.6661	22.737	0.0	0.0	0.0
2021-10-01T23:23:21.000000	-0.97614	0.42173	-0.55911	-154.63	58.028	32.76	-0.9171099310008426	0.5381587748607559	-0.55911	-146.35464968407865	76.53758684365877	32.76	-0.9171099310008426	0.5381587748607559	-0.36311	-146.35464968407865	76.53758684365877	32.76	-0.7989047793624922	0.4753578380818123	-0.36849162715854644	-0.561945980873557	0.34177798336173193	0.7532625867977538	2.6661	22.737	0.0	0.0	0.0
2021-10-01T23:23:21.000000	-0.94122	0.40853	-0.56605	-167.29	63.705	30.984	-0.8840704587980319	0.5207794861365387	-0.56605	-158.22365014387043	83.72304139333502	30.984	-0.8840704587980319	0.5207794861365387	-0.37005000000000005	-158.22365014387043	83.72304139333502	30.984	-0.7989047793624922	0.4753578380818123	-0.36849162715854644	-0.561945980873557	0.34177798336173193	0.7532625867977538	2.6661	22.737	0.0	0.0	0.0
2021-10-01T23:23:21.000000	-0.90622	0.3951	-0.57203	-181.42	70.074	28.318	-0.8509797713510038	0.5031621280972897	-0.57203	-171.46678296659212	91.77540092577956	28.318	-0.8509797713510038	0.5031621280972897	-0.37603000000000003	-171.46678296659212	91.77540092577956	28.318	-0.7989047793624922	0.4753578380818123	-0.36849162715854644	-0.561945980873557	0.34177798336173193	0.7532625867977538	2.6661	22.737	0.0	0.0	0.0
2021-10-01T23:23:21.000000	-0.87113	0.38146	-0.57696	-197.23	77.228	24.586	-0.8178254934084832	0.4853253247370992	-0.57696	-186.28107045222475	100.81269600190873	24.586	-0.8178254934084832	0.4853253247370992	-0.38096	-186.28107045222475	100.81269600190873	24.586	-0.7989047793624922	0.4753578380818123	-0.36849162715854644	-0.561945980873557	0.34177798336173193	0.7532625867977538	2.6661	22.737	0.0	0.0	0.0
2021-10-01T23:23:21.000000	-0.83599	0.36761	-0.58076	-214.94	85.28	19.581	-0.7846473235620351	0.4672739772627348	-0.58076	-202.87100894525676	110.9740317801131	19.581	-0.7846473235620351	0.4672739772627348	-0.38476000000000005	-202.87100894525676	110.9740317801131	19.581	-0.7989047793624922	0.4753578380818123	-0.36849162715854644	-0.561945980873557	0.34177798336173193	0.7532625867977538	2.6661	22.737	0.0	0.0	0.0
2021-10-01T23:23:21.000000	-0.80081	0.35356	-0.58334	-234.86	94.362	13.044	-0.7514539611578589	0.4490192356237793	-0.58334	-221.52808854798275	122.42839796500283	13.044	-0.7514539611578589	0.4490192356237793	-0.38733999999999996	-221.52808854798275	122.42839796500283	13.044	-0.7989047793624922	0.4753578380818123	-0.36849162715854644	-0.561945980873557	0.34177798336173193	0.7532625867977538	2.6661	22.737	0.0	0.0	0.0
2021-10-01T23:23:21.000000	-0.76563	0.33934	-0.58464	-257.31	104.63	4.6597	-0.7182814288824435	0.4305957749706738	-0.58464	-242.5507832865282	135.36982871781885	4.6597	-0.7182814288824435	0.4305957749706738	-0.38864000000000004	-242.5507832865282	135.36982871781885	4.6597	-0.7989047793624922	0.4753578380818123	-0.36849162715854644	-0.561945980873557	0.34177798336173193	0.7532625867977538	2.6661	22.737	0.0	0.0	0.0
2021-10-01T23:23:21.000000	-0.73049	0.32497	-0.5846	-282.71	116.29	-5.9639	-0.6851669747239704	0.41202834580596776	-0.5846	-266.33068715747135	150.05423445617623	-5.9639	-0.6851669747239704	0.41202834580596776	-0.3886	-266.33068715747135	150.05423445617623	-5.9639	-0.7989047793624922	0.4753578380818123	-0.36849162715854644	-0.561945980873557	0.34177798336173193	0.7532625867977538	2.6661	22.737	0.0	0.0	0.0
