# Supplementary material for: Direct evidence of substorm-related impulsive injections of electrons at Mercury
Source: Nat Commun. 2023 Jul 18;14:4019. doi: 10.1038/s41467-023-39565-4 (PMC10354196; doi:10.1038/s41467-023-39565-4)
Supplement: Supplementary file 3 — SourceDatafile [file 41467_2023_39565_MOESM3_ESM.zip › SourceDataFile/FieldLinetracing/Final_KT17tracing_001637.txt]

2021-10-01T23:42:17.000000	0.42299	-1.5426	-0.83286	-24.962	-44.068	77.182	0.23078764216834646	-1.5828052199567624	-0.83286	-30.17356556151089	-40.67734024374263	77.182	0.23078764216834646	-1.5828052199567624	-0.63686	-30.17356556151089	-40.67734024374263	77.182	-0.9739337641609551	0.1202423201342662	0.19234034281970572	-0.9739337641609551	0.1202423201342662	0.19234034281970572	inf	21.0	0.0	0.0	1.0
2021-10-01T23:42:17.000000	1e-322	1e-322	1e-322	1e-322	1e-322	1e-322	1.1e-322	9e-323	1e-322	1.1e-322	9e-323	1e-322	1.1e-322	9e-323	0.196	1.1e-322	9e-323	1e-322	-0.9739337641609551	0.1202423201342662	0.19234034281970572	-0.9739337641609551	0.1202423201342662	0.19234034281970572	inf	21.0	0.0	0.0	1e-322
