# Supplementary material for: Direct evidence of substorm-related impulsive injections of electrons at Mercury
Source: Nat Commun. 2023 Jul 18;14:4019. doi: 10.1038/s41467-023-39565-4 (PMC10354196; doi:10.1038/s41467-023-39565-4)
Supplement: Supplementary file 3 — SourceDatafile [file 41467_2023_39565_MOESM3_ESM.zip › SourceDataFile/FieldLinetracing/Final_KT17tracing_000529.txt]

2021-10-01T23:23:49.000000	-0.58697	0.24712	0.56438	448.42	-179.94	-90.595	-0.5522674018605339	0.3171794320920187	0.56438	422.99298209383954	-233.5290926188014	-90.595	-0.5522674018605339	0.3171794320920187	0.7603800000000001	422.99298209383954	-233.5290926188014	-90.595	-0.8121673343611359	0.45629185315974663	-0.36356837835099354	-0.5733758381649118	0.32908213595693947	0.7502966719922881	2.6618	22.81	0.0	0.0	0.0
2021-10-01T23:23:49.000000	-0.62175	0.26101	0.5706	401.74	-159.79	-62.721	-0.5850833831761321	0.33522636729704214	0.5706	379.13370864681315	-207.81121882062428	-62.721	-0.5850833831761321	0.33522636729704214	0.7666	379.13370864681315	-207.81121882062428	-62.721	-0.8121673343611359	0.45629185315974663	-0.36356837835099354	-0.5733758381649118	0.32908213595693947	0.7502966719922881	2.6618	22.81	0.0	0.0	0.0
2021-10-01T23:23:49.000000	-0.65678	0.27488	0.57529	361.36	-142.38	-40.405	-0.6181499312923935	0.35328408574857884	0.57529	341.1912307076736	-185.58463861048162	-40.405	-0.6181499312923935	0.35328408574857884	0.77129	341.1912307076736	-185.58463861048162	-40.405	-0.8121673343611359	0.45629185315974663	-0.36356837835099354	-0.5733758381649118	0.32908213595693947	0.7502966719922881	2.6618	22.81	0.0	0.0	0.0
2021-10-01T23:23:49.000000	-0.692	0.28869	0.57847	326.22	-127.26	-22.541	-0.6514123995287382	0.37130553704491315	0.57847	308.1686741760873	-166.2728608539367	-22.541	-0.6514123995287382	0.37130553704491315	0.77447	308.1686741760873	-166.2728608539367	-22.541	-0.8121673343611359	0.45629185315974663	-0.36356837835099354	-0.5733758381649118	0.32908213595693947	0.7502966719922881	2.6618	22.81	0.0	0.0	0.0
2021-10-01T23:23:49.000000	-0.72736	0.30241	0.58018	295.49	-114.06	-8.2723	-0.6848248405507862	0.38925482073391227	0.58018	279.28762943968326	-149.4069735385941	-8.2723	-0.6848248405507862	0.38925482073391227	0.7761800000000001	279.28762943968326	-149.4069735385941	-8.2723	-0.8121673343611359	0.45629185315974663	-0.36356837835099354	-0.5733758381649118	0.32908213595693947	0.7502966719922881	2.6618	22.81	0.0	0.0	0.0
2021-10-01T23:23:49.000000	-0.7628	0.31602	0.58047	268.5	-102.5	3.0745	-0.7183301570745737	0.407104735709643	0.58047	253.91745353712338	-134.6269913101484	3.0745	-0.7183301570745737	0.407104735709643	0.77647	253.91745353712338	-134.6269913101484	3.0745	-0.8121673343611359	0.45629185315974663	-0.36356837835099354	-0.5733758381649118	0.32908213595693947	0.7502966719922881	2.6618	22.81	0.0	0.0	0.0
2021-10-01T23:23:49.000000	-0.79829	0.32949	0.57939	244.67	-92.319	12.031	-0.7519022510615027	0.4248218321233562	0.57939	231.51449726487544	-121.60281336051386	12.031	-0.7519022510615027	0.4248218321233562	0.77539	231.51449726487544	-121.60281336051386	12.031	-0.8121673343611359	0.45629185315974663	-0.36356837835099354	-0.5733758381649118	0.32908213595693947	0.7502966719922881	2.6618	22.81	0.0	0.0	0.0
2021-10-01T23:23:49.000000	-0.83376	0.34279	0.577	223.57	-83.334	19.019	-0.7854753258814101	0.4423677589195356	0.577	211.6744237845789	-110.10013066053328	19.019	-0.7854753258814101	0.4423677589195356	0.7729999999999999	211.6744237845789	-110.10013066053328	19.019	-0.8121673343611359	0.45629185315974663	-0.36356837835099354	-0.5733758381649118	0.32908213595693947	0.7502966719922881	2.6618	22.81	0.0	0.0	0.0
2021-10-01T23:23:49.000000	-0.86921	0.35592	0.57338	204.82	-75.377	24.381	-0.8190493815342964	0.4597425160981813	0.57338	194.04068154479128	-99.9056476613454	24.381	-0.8190493815342964	0.4597425160981813	0.76938	194.04068154479128	-99.9056476613454	24.381	-0.8121673343611359	0.45629185315974663	-0.36356837835099354	-0.5733758381649118	0.32908213595693947	0.7502966719922881	2.6618	22.81	0.0	0.0	0.0
2021-10-01T23:23:49.000000	-0.90458	0.36885	0.5686	188.11	-68.314	28.39	-0.8525685460378897	0.47690897790546866	0.5686	178.32202550355638	-90.84838972876177	28.39	-0.8525685460378897	0.47690897790546866	0.7646	178.32202550355638	-90.84838972876177	28.39	-0.8121673343611359	0.45629185315974663	-0.36356837835099354	-0.5733758381649118	0.32908213595693947	0.7502966719922881	2.6618	22.81	0.0	0.0	0.0
2021-10-01T23:23:49.000000	-0.93987	0.38158	0.56274	173.19	-62.032	31.271	-0.8860328193921899	0.4938671443413976	0.56274	164.28418537271213	-82.78557579931638	31.271	-0.8860328193921899	0.4938671443413976	0.75874	164.28418537271213	-82.78557579931638	31.271	-0.8121673343611359	0.45629185315974663	-0.36356837835099354	-0.5733758381649118	0.32908213595693947	0.7502966719922881	2.6618	22.81	0.0	0.0	0.0
2021-10-01T23:23:49.000000	-0.97506	0.3941	0.5559	159.84	-56.437	33.209	-0.9194235776031067	0.5106046401546935	0.5559	151.72033673455562	-75.59695754561193	33.209	-0.9194235776031067	0.5106046401546935	0.7519	151.72033673455562	-75.59695754561193	33.209	-0.8121673343611359	0.45629185315974663	-0.36356837835099354	-0.5733758381649118	0.32908213595693947	0.7502966719922881	2.6618	22.81	0.0	0.0	0.0
2021-10-01T23:23:49.000000	-1.0101	0.40639	0.54818	147.89	-51.449	34.36	-0.9526936480345675	0.5270954895411147	0.54818	140.47156298847128	-69.18230765575792	34.36	-0.9526936480345675	0.5270954895411147	0.7441800000000001	140.47156298847128	-69.18230765575792	34.36	-0.8121673343611359	0.45629185315974663	-0.36356837835099354	-0.5733758381649118	0.32908213595693947	0.7502966719922881	2.6618	22.81	0.0	0.0	0.0
2021-10-01T23:23:49.000000	-1.0451	0.41847	0.53966	137.18	-47.001	34.853	-0.985949751209992	0.5433730201150537	0.53966	130.38727928953543	-63.455526161814205	34.853	-0.985949751209992	0.5433730201150537	0.73566	130.38727928953543	-63.455526161814205	34.853	-0.8121673343611359	0.45629185315974663	-0.36356837835099354	-0.5733758381649118	0.32908213595693947	0.7502966719922881	2.6618	22.81	0.0	0.0	0.0
2021-10-01T23:23:49.000000	-1.08	0.43032	0.53047	127.6	-43.035	34.8	-1.0191347898454166	0.5594100307705774	0.53047	121.36542126075753	-58.345571787401845	34.8	-1.0191347898454166	0.5594100307705774	0.72647	121.36542126075753	-58.345571787401845	34.8	-0.8121673343611359	0.45629185315974663	-0.36356837835099354	-0.5733758381649118	0.32908213595693947	0.7502966719922881	2.6618	22.81	0.0	0.0	0.0
2021-10-01T23:23:49.000000	-1.1148	0.44196	0.5207	119.02	-39.503	34.299	-1.0522463133374578	0.5752263708034677	0.5207	113.28284992767298	-53.78887730064941	34.299	-1.0522463133374578	0.5752263708034677	0.7167000000000001	113.28284992767298	-53.78887730064941	34.299	-0.8121673343611359	0.45629185315974663	-0.36356837835099354	-0.5733758381649118	0.32908213595693947	0.7502966719922881	2.6618	22.81	0.0	0.0	0.0
2021-10-01T23:23:49.000000	-1.1495	0.4534	0.51047	111.36	-36.362	33.437	-1.0852830963844236	0.5908319648616162	0.51047	106.06543690442716	-49.73296430209022	33.437	-1.0852830963844236	0.5908319648616162	0.7064699999999999	106.06543690442716	-49.73296430209022	33.437	-0.8121673343611359	0.45629185315974663	-0.36356837835099354	-0.5733758381649118	0.32908213595693947	0.7502966719922881	2.6618	22.81	0.0	0.0	0.0
2021-10-01T23:23:49.000000	-1.1842	0.46463	0.49989	104.54	-33.575	32.294	-1.1183456107669176	0.6062291413140497	0.49989	99.6383186241503	-46.13130918099228	32.294	-1.1183456107669176	0.6062291413140497	0.69589	99.6383186241503	-46.13130918099228	32.294	-0.8121673343611359	0.45629185315974663	-0.36356837835099354	-0.5733758381649118	0.32908213595693947	0.7502966719922881	2.6618	22.81	0.0	0.0	0.0
2021-10-01T23:23:49.000000	-1.2189	0.47568	0.48908	98.49	-31.108	30.943	-1.1514301805798646	0.6214476741044419	0.48908	93.93618857735632	-42.941591022682786	30.943	-1.1514301805798646	0.6214476741044419	0.68508	93.93618857735632	-42.941591022682786	30.943	-0.8121673343611359	0.45629185315974663	-0.36356837835099354	-0.5733758381649118	0.32908213595693947	0.7502966719922881	2.6618	22.81	0.0	0.0	0.0
2021-10-01T23:23:49.000000	-1.2536	0.48655	0.47814	93.133	-28.932	29.454	-1.1845368058232644	0.6364875632327928	0.47814	88.88618035018939	-40.12559352525025	29.454	-1.1845368058232644	0.6364875632327928	0.67414	88.88618035018939	-40.12559352525025	29.454	-0.8121673343611359	0.45629185315974663	-0.36356837835099354	-0.5733758381649118	0.32908213595693947	0.7502966719922881	2.6618	22.81	0.0	0.0	0.0
2021-10-01T23:23:49.000000	-1.2883	0.49725	0.46716	88.41	-27.018	27.889	-1.217664261195425	0.6513587333469935	0.46716	84.4332918949978	-37.64730592982848	27.889	-1.217664261195425	0.6513587333469935	0.66316	84.4332918949978	-37.64730592982848	27.889	-0.8121673343611359	0.45629185315974663	-0.36356837835099354	-0.5733758381649118	0.32908213595693947	0.7502966719922881	2.6618	22.81	0.0	0.0	0.0
2021-10-01T23:23:49.000000	-1.3231	0.5078	0.45623	84.259	-25.338	26.309	-1.250909342571875	0.6660932867597447	0.45623	80.51942123959331	-35.471342351832824	26.309	-1.250909342571875	0.6660932867597447	0.6522300000000001	80.51942123959331	-35.471342351832824	26.309	-0.8121673343611359	0.45629185315974663	-0.36356837835099354	-0.5733758381649118	0.32908213595693947	0.7502966719922881	2.6618	22.81	0.0	0.0	0.0
2021-10-01T23:23:49.000000	-1.358	0.5182	0.44542	80.616	-23.866	24.765	-1.2842720499526143	0.6806912234710463	0.44542	77.0842364218711	-33.56405677591853	24.765	-1.2842720499526143	0.6806912234710463	0.64142	77.0842364218711	-33.56405677591853	24.765	-0.8121673343611359	0.45629185315974663	-0.36356837835099354	-0.5733758381649118	0.32908213595693947	0.7502966719922881	2.6618	22.81	0.0	0.0	0.0
2021-10-01T23:23:49.000000	-1.393	0.52848	0.43479	77.42	-22.577	23.302	-1.3177487074325671	0.6951823174245719	0.43479	74.07026034392446	-31.893163242037502	23.302	-1.3177487074325671	0.6951823174245719	0.63079	74.07026034392446	-31.893163242037502	23.302	-0.8121673343611359	0.45629185315974663	-0.36356837835099354	-0.5733758381649118	0.32908213595693947	0.7502966719922881	2.6618	22.81	0.0	0.0	0.0
2021-10-01T23:23:49.000000	-1.428	0.53863	0.42435	74.608	-21.445	21.953	-1.3512412938345137	0.7095443909555122	0.42435	71.4181535084377	-30.425138265014155	21.953	-1.3512412938345137	0.7095443909555122	0.62035	71.4181535084377	-30.425138265014155	21.953	-0.8121673343611359	0.45629185315974663	-0.36356837835099354	-0.5733758381649118	0.32908213595693947	0.7502966719922881	2.6618	22.81	0.0	0.0	0.0
2021-10-01T23:23:49.000000	-1.4632	0.54867	0.41412	72.119	-20.447	20.742	-1.3849458515128943	0.7238217993934859	0.41412	69.07019375716577	-29.129680814378638	20.742	-1.3849458515128943	0.7238217993934859	0.61012	69.07019375716577	-29.129680814378638	20.742	-0.8121673343611359	0.45629185315974663	-0.36356837835099354	-0.5733758381649118	0.32908213595693947	0.7502966719922881	2.6618	22.81	0.0	0.0	0.0
2021-10-01T23:23:49.000000	-1.4984	0.55859	0.40409	69.897	-19.561	19.68	-1.4186651128115766	0.7379801120567655	0.40409	66.97349872564006	-27.978094975296123	19.68	-1.4186651128115766	0.7379801120567655	0.60009	66.97349872564006	-27.978094975296123	19.68	-0.8121673343611359	0.45629185315974663	-0.36356837835099354	-0.5733758381649118	0.32908213595693947	0.7502966719922881	2.6618	22.81	0.0	0.0	0.0
2021-10-01T23:23:49.000000	-1.5338	0.56842	0.39424	67.888	-18.766	18.77	-1.4525938947833095	0.7520736089228608	0.39424	65.07704844880098	-26.942922358059263	18.77	-1.4525938947833095	0.7520736089228608	0.59024	65.07704844880098	-26.942922358059263	18.77	-0.8121673343611359	0.45629185315974663	-0.36356837835099354	-0.5733758381649118	0.32908213595693947	0.7502966719922881	2.6618	22.81	0.0	0.0	0.0
2021-10-01T23:23:49.000000	-1.5692	0.57815	0.38453	66.049	-18.046	18.003	-1.48653492977196	0.7660678593100443	0.38453	63.34012742342338	-26.00301472876732	18.003	-1.48653492977196	0.7660678593100443	0.58053	63.34012742342338	-26.00301472876732	18.003	-0.8121673343611359	0.45629185315974663	-0.36356837835099354	-0.5733758381649118	0.32908213595693947	0.7502966719922881	2.6618	22.81	0.0	0.0	0.0
2021-10-01T23:23:49.000000	-1.6046	0.58778	0.37491	64.341	-17.386	17.369	-1.5204882177775292	0.7799628632183158	0.37491	61.72586747526934	-25.13870643898539	17.369	-1.5204882177775292	0.7799628632183158	0.57091	61.72586747526934	-25.13870643898539	17.369	-0.8121673343611359	0.45629185315974663	-0.36356837835099354	-0.5733758381649118	0.32908213595693947	0.7502966719922881	2.6618	22.81	0.0	0.0	0.0
2021-10-01T23:23:49.000000	-1.6401	0.59732	0.36536	62.733	-16.775	16.852	-1.5545517799772361	0.7937807983124849	0.36536	60.20485002773723	-24.335281940788523	16.852	-1.5545517799772361	0.7937807983124849	0.5613600000000001	60.20485002773723	-24.335281940788523	16.852	-0.8121673343611359	0.45629185315974663	-0.36356837835099354	-0.5733758381649118	0.32908213595693947	0.7502966719922881	2.6618	22.81	0.0	0.0	0.0
2021-10-01T23:23:49.000000	-1.6756	0.60677	0.35583	61.2	-16.202	16.433	-1.5886263698921699	0.8075094115756336	0.35583	58.75361129296007	-23.57876086726685	16.433	-1.5886263698921699	0.8075094115756336	0.55183	58.75361129296007	-23.57876086726685	16.433	-0.8121673343611359	0.45629185315974663	-0.36356837835099354	-0.5733758381649118	0.32908213595693947	0.7502966719922881	2.6618	22.81	0.0	0.0	0.0
2021-10-01T23:23:49.000000	-1.7111	0.61613	0.34627	59.724	-15.661	16.095	-1.6227119875223301	0.8211487030077614	0.34627	57.35502208574883	-22.860982886640365	16.095	-1.6227119875223301	0.8211487030077614	0.54227	57.35502208574883	-22.860982886640365	16.095	-0.8121673343611359	0.45629185315974663	-0.36356837835099354	-0.5733758381649118	0.32908213595693947	0.7502966719922881	2.6618	22.81	0.0	0.0	0.0
2021-10-01T23:23:49.000000	-1.7467	0.6254	0.33666	58.29	-15.146	15.823	-1.6569078793466285	0.8347109256257867	0.33666	55.994930615281824	-22.174155257636627	15.823	-1.6569078793466285	0.8347109256257867	0.53266	55.994930615281824	-22.174155257636627	15.823	-0.8121673343611359	0.45629185315974663	-0.36356837835099354	-0.5733758381649118	0.32908213595693947	0.7502966719922881	2.6618	22.81	0.0	0.0	0.0
2021-10-01T23:23:49.000000	-1.7822	0.6346	0.32696	56.887	-14.652	15.602	-1.691013101803858	0.8481914226916558	0.32696	54.66303241972466	-21.511967824449037	15.602	-1.691013101803858	0.8481914226916558	0.52296	54.66303241972466	-21.511967824449037	15.602	-0.8121673343611359	0.45629185315974663	-0.36356837835099354	-0.5733758381649118	0.32908213595693947	0.7502966719922881	2.6618	22.81	0.0	0.0	0.0
2021-10-01T23:23:49.000000	-1.8178	0.64371	0.31716	55.509	-14.177	15.419	-1.7252285984552256	0.8615948509434223	0.31716	53.35361777068099	-20.871700476484264	15.419	-1.7252285984552256	0.8615948509434223	0.5131600000000001	53.35361777068099	-20.871700476484264	15.419	-0.8121673343611359	0.45629185315974663	-0.36356837835099354	-0.5733758381649118	0.32908213595693947	0.7502966719922881	2.6618	22.81	0.0	0.0	0.0
2021-10-01T23:23:49.000000	-1.8533	0.65275	0.30722	54.148	-13.717	15.266	-1.759353425739524	0.8749165536430321	0.30722	52.059237070514605	-20.24840311323237	15.266	-1.759353425739524	0.8749165536430321	0.50322	52.059237070514605	-20.24840311323237	15.266	-0.8121673343611359	0.45629185315974663	-0.36356837835099354	-0.5733758381649118	0.32908213595693947	0.7502966719922881	2.6618	22.81	0.0	0.0	0.0
2021-10-01T23:23:49.000000	-1.8888	0.6617	0.29713	52.8	-13.271	15.134	-1.793489280739049	0.8881489345116214	0.29713	50.77604299023819	-19.640593149227506	15.134	-1.793489280739049	0.8881489345116214	0.49313	50.77604299023819	-19.640593149227506	15.134	-0.8121673343611359	0.45629185315974663	-0.36356837835099354	-0.5733758381649118	0.32908213595693947	0.7502966719922881	2.6618	22.81	0.0	0.0	0.0
2021-10-01T23:23:49.000000	-1.9242	0.67058	0.28688	51.458	-12.837	15.017	-1.8275344663715047	0.901299589828054	0.28688	49.49733333666631	-19.04542794370716	15.017	-1.8275344663715047	0.901299589828054	0.48288000000000003	49.49733333666631	-19.04542794370716	15.017	-0.8121673343611359	0.45629185315974663	-0.36356837835099354	-0.5733758381649118	0.32908213595693947	0.7502966719922881	2.6618	22.81	0.0	0.0	0.0
2021-10-01T23:23:49.000000	-1.9597	0.67939	0.27644	50.119	-12.412	14.913	-1.8616874755947153	0.9143930256261669	0.27644	48.220498305939145	-18.45956251179643	14.913	-1.8616874755947153	0.9143930256261669	0.47244	48.220498305939145	-18.45956251179643	14.913	-0.8121673343611359	0.45629185315974663	-0.36356837835099354	-0.5733758381649118	0.32908213595693947	0.7502966719922881	2.6618	22.81	0.0	0.0	0.0
2021-10-01T23:23:49.000000	-1.995	0.68812	0.2658	48.775	-11.995	14.817	-1.8956517942736368	0.9273825582073134	0.2658	46.93772070991292	-17.881024147352733	14.817	-1.8956517942736368	0.9273825582073134	0.4618	46.93772070991292	-17.881024147352733	14.817	-0.8121673343611359	0.45629185315974663	-0.36356837835099354	-0.5733758381649118	0.32908213595693947	0.7502966719922881	2.6618	22.81	0.0	0.0	0.0
2021-10-01T23:23:49.000000	-2.0304	0.69678	0.25495	47.42	-11.583	14.728	-1.929723936543313	0.94031487127014	0.25495	45.64341335036048	-17.306100274993625	14.728	-1.929723936543313	0.94031487127014	0.45095	45.64341335036048	-17.306100274993625	14.728	-0.8121673343611359	0.45629185315974663	-0.36356837835099354	-0.5733758381649118	0.32908213595693947	0.7502966719922881	2.6618	22.81	0.0	0.0	0.0
2021-10-01T23:23:49.000000	-2.0657	0.70537	0.24386	46.046	-11.175	14.644	-1.9637054094459199	0.9531654587808103	0.24386	44.329759039138054	-16.732818188576523	14.644	-1.9637054094459199	0.9531654587808103	0.43986000000000003	44.329759039138054	-16.732818188576523	14.644	-0.8121673343611359	0.45629185315974663	-0.36356837835099354	-0.5733758381649118	0.32908213595693947	0.7502966719922881	2.6618	22.81	0.0	0.0	0.0
2021-10-01T23:23:49.000000	-2.1009	0.71389	0.23252	44.642	-10.768	14.563	-1.9975962129814577	0.9659343207393237	0.23252	42.9862082540729	-16.156852661873064	14.563	-1.9975962129814577	0.9659343207393237	0.42852	42.9862082540729	-16.156852661873064	14.563	-0.8121673343611359	0.45629185315974663	-0.36356837835099354	-0.5733758381649118	0.32908213595693947	0.7502966719922881	2.6618	22.81	0.0	0.0	0.0
2021-10-01T23:23:49.000000	-2.136	0.72234	0.2209	43.198	-10.359	14.482	-2.0313963471499266	0.9786214571456806	0.2209	41.603203937781366	-15.574000998824069	14.482	-2.0313963471499266	0.9786214571456806	0.41690000000000005	41.603203937781366	-15.574000998824069	14.482	-0.8121673343611359	0.45629185315974663	-0.36356837835099354	-0.5733758381649118	0.32908213595693947	0.7502966719922881	2.6618	22.81	0.0	0.0	0.0
2021-10-01T23:23:49.000000	-2.1711	0.73073	0.20897	41.7	-9.9448	14.401	-2.065203833128546	0.9912490456646905	0.20897	40.16724367975718	-14.979371889735804	14.401	-2.065203833128546	0.9912490456646905	0.40497	40.16724367975718	-14.979371889735804	14.401	-0.8121673343611359	0.45629185315974663	-0.36356837835099354	-0.5733758381649118	0.32908213595693947	0.7502966719922881	2.6618	22.81	0.0	0.0	0.0
2021-10-01T23:23:49.000000	-2.206	0.73904	0.1967	40.133	-9.5214	14.316	-2.0988226285628766	1.0037727309667344	0.1967	38.66393062884028	-14.367157522914054	14.316	-2.0988226285628766	1.0037727309667344	0.39270000000000005	38.66393062884028	-14.367157522914054	14.316	-0.8121673343611359	0.45629185315974663	-0.36356837835099354	-0.5733758381649118	0.32908213595693947	0.7502966719922881	2.6618	22.81	0.0	0.0	0.0
2021-10-01T23:23:49.000000	-2.2409	0.74729	0.18406	38.475	-9.0846	14.225	-2.1324487758073585	1.0162368683814311	0.18406	37.07194518638066	-13.73049388252251	14.225	-2.1324487758073585	1.0162368683814311	0.38006	37.07194518638066	-13.73049388252251	14.225	-0.8121673343611359	0.45629185315974663	-0.36356837835099354	-0.5733758381649118	0.32908213595693947	0.7502966719922881	2.6618	22.81	0.0	0.0	0.0
2021-10-01T23:23:49.000000	-2.2756	0.75546	0.17098	36.703	-8.6287	14.124	-2.1658862325075505	1.028597102579162	0.17098	35.369159084192894	-13.060905725372	14.124	-2.1658862325075505	1.028597102579162	0.36698	35.369159084192894	-13.060905725372	14.124	-0.8121673343611359	0.45629185315974663	-0.36356837835099354	-0.5733758381649118	0.32908213595693947	0.7502966719922881	2.6618	22.81	0.0	0.0	0.0
2021-10-01T23:23:49.000000	-2.3101	0.76356	0.15739	34.784	-8.1464	14.013	-2.199133773361762	1.040863358207818	0.15739	33.52371545447112	-12.347104562918934	14.013	-2.199133773361762	1.040863358207818	0.35339	33.52371545447112	-12.347104562918934	14.013	-0.8121673343611359	0.45629185315974663	-0.36356837835099354	-0.5733758381649118	0.32908213595693947	0.7502966719922881	2.6618	22.81	0.0	0.0	0.0
2021-10-01T23:23:49.000000	-2.3444	0.77158	0.14321	32.673	-7.6275	13.888	-2.2321926236716845	1.053025710619508	0.14321	31.492203189430686	-11.573453396701092	13.888	-2.2321926236716845	1.053025710619508	0.33921	31.492203189430686	-11.573453396701092	13.888	-0.8121673343611359	0.45629185315974663	-0.36356837835099354	-0.5733758381649118	0.32908213595693947	0.7502966719922881	2.6618	22.81	0.0	0.0	0.0
2021-10-01T23:23:49.000000	-2.3784	0.77951	0.12829	30.307	-7.0576	13.747	-2.264964762260098	1.0650619821494227	0.12829	29.21386144179331	-10.717941333096668	13.747	-2.264964762260098	1.0650619821494227	0.32428999999999997	29.21386144179331	-10.717941333096668	13.747	-0.8121673343611359	0.45629185315974663	-0.36356837835099354	-0.5733758381649118	0.32908213595693947	0.7502966719922881	2.6618	22.81	0.0	0.0	0.0
2021-10-01T23:23:49.000000	-2.412	0.78732	0.11244	27.593	-6.4148	13.591	-2.297354618553166	1.07693014583697	0.11244	26.599074396876095	-9.74743808749	13.591	-2.297354618553166	1.07693014583697	0.30844	26.599074396876095	-9.74743808749	13.591	-0.8121673343611359	0.45629185315974663	-0.36356837835099354	-0.5733758381649118	0.32908213595693947	0.7502966719922881	2.6618	22.81	0.0	0.0	0.0
2021-10-01T23:23:49.000000	-2.445	0.79499	0.095302	24.38	-5.6637	13.419	-2.3291661501964476	1.0885858463525313	0.095302	23.50231743951118	-8.608308350799732	13.419	-2.3291661501964476	1.0885858463525313	0.291302	23.50231743951118	-8.608308350799732	13.419	-0.8121673343611359	0.45629185315974663	-0.36356837835099354	-0.5733758381649118	0.32908213595693947	0.7502966719922881	2.6618	22.81	0.0	0.0	0.0
2021-10-01T23:23:49.000000	-2.4665	0.79998	0.082891	21.841	-5.0744	13.297	-2.349892717618276	1.0961726442876565	0.082891	21.05465636863845	-7.712344751017837	13.297	-2.349892717618276	1.0961726442876565	0.278891	21.05465636863845	-7.712344751017837	13.297	-0.8121673343611359	0.45629185315974663	-0.36356837835099354	-0.5733758381649118	0.32908213595693947	0.7502966719922881	2.6618	22.81	0.0	0.0	0.0
2021-10-01T23:23:49.000000	-2.4873	0.80482	0.069355	18.846	-4.3812	13.17	-2.3699429392130984	1.1035248013859857	0.069355	18.167162238505714	-6.657390302499314	13.17	-2.3699429392130984	1.1035248013859857	0.265355	18.167162238505714	-6.657390302499314	13.17	-0.8121673343611359	0.45629185315974663	-0.36356837835099354	-0.5733758381649118	0.32908213595693947	0.7502966719922881	2.6618	22.81	0.0	0.0	0.0
2021-10-01T23:23:49.000000	-2.5006	0.80792	0.059469	16.501	-3.8386	13.085	-2.382762877383909	1.1082310934823805	0.059469	15.906317177821155	-5.831545661190661	13.085	-2.382762877383909	1.1082310934823805	0.255469	15.906317177821155	-5.831545661190661	13.085	-0.8121673343611359	0.45629185315974663	-0.36356837835099354	-0.5733758381649118	0.32908213595693947	0.7502966719922881	2.6618	22.81	0.0	0.0	0.0
2021-10-01T23:23:49.000000	-2.5132	0.81085	0.04863	13.777	-3.2075	13.001	-2.394908920331098	1.1126828954461971	0.04863	13.280171882033315	-4.871428951924853	13.001	-2.394908920331098	1.1126828954461971	0.24463000000000001	13.280171882033315	-4.871428951924853	13.001	-0.8121673343611359	0.45629185315974663	-0.36356837835099354	-0.5733758381649118	0.32908213595693947	0.7502966719922881	2.6618	22.81	0.0	0.0	0.0
2021-10-01T23:23:49.000000	-2.5246	0.81351	0.036493	10.543	-2.457	12.923	-2.405897088677024	1.1167196957139327	0.036493	10.162499645995409	-3.7303215605552227	12.923	-2.405897088677024	1.1167196957139327	0.232493	10.162499645995409	-3.7303215605552227	12.923	-0.8121673343611359	0.45629185315974663	-0.36356837835099354	-0.5733758381649118	0.32908213595693947	0.7502966719922881	2.6618	22.81	0.0	0.0	0.0
2021-10-01T23:23:49.000000	-2.5339	0.81567	0.0226	6.639	-1.5486	12.857	-2.4148623460503926	1.120002950231826	0.0226	6.399223514961997	-2.3504087656315082	12.857	-2.4148623460503926	1.120002950231826	0.21860000000000002	6.399223514961997	-2.3504087656315082	12.857	-0.8121673343611359	0.45629185315974663	-0.36356837835099354	-0.5733758381649118	0.32908213595693947	0.7502966719922881	2.6618	22.81	0.0	0.0	0.0
2021-10-01T23:23:49.000000	-2.5392	0.81692	0.0067264	1.9955	-0.46574	12.818	-2.419969246721243	1.1218929411148912	0.0067264	1.9233962856909979	-0.7067395034877234	12.818	-2.419969246721243	1.1218929411148912	0.2027264	1.9233962856909979	-0.7067395034877234	12.818	-0.8121673343611359	0.45629185315974663	-0.36356837835099354	-0.5733758381649118	0.32908213595693947	0.7502966719922881	2.6618	22.81	0.0	0.0	0.0
2021-10-01T23:23:49.000000	-2.5386	0.81677	-0.010028	-2.9714	0.69347	12.823	-2.419392147373149	1.1216705532950142	-0.010028	-2.8640388779638544	1.0523307020188786	12.823	-2.419392147373149	1.1216705532950142	0.185972	-2.8640388779638544	1.0523307020188786	12.823	-0.8121673343611359	0.45629185315974663	-0.36356837835099354	-0.5733758381649118	0.32908213595693947	0.7502966719922881	2.6618	22.81	0.0	0.0	0.0
2021-10-01T23:23:49.000000	-2.5323	0.81529	-0.025533	-7.4784	1.7441	12.868	-2.413320963852092	1.1194297653412688	-0.025533	-7.208343810872924	2.647287455915963	12.868	-2.413320963852092	1.1194297653412688	0.170467	-7.208343810872924	2.647287455915963	12.868	-0.8121673343611359	0.45629185315974663	-0.36356837835099354	-0.5733758381649118	0.32908213595693947	0.7502966719922881	2.6618	22.81	0.0	0.0	0.0
2021-10-01T23:23:49.000000	-2.5225	0.81301	-0.039039	-11.236	2.618	12.937	-2.4038741777044663	1.1159661499640903	-0.039039	-10.830550387616178	3.9750217988467718	12.937	-2.4038741777044663	1.1159661499640903	0.15696100000000002	-10.830550387616178	3.9750217988467718	12.937	-0.8121673343611359	0.45629185315974663	-0.36356837835099354	-0.5733758381649118	0.32908213595693947	0.7502966719922881	2.6618	22.81	0.0	0.0	0.0
2021-10-01T23:23:49.000000	-2.5108	0.81028	-0.050883	-14.356	3.3418	13.017	-2.392596847033648	1.1118231181103615	-0.050883	-13.838353193211743	5.075661941060133	13.017	-2.392596847033648	1.1118231181103615	0.145117	-13.838353193211743	5.075661941060133	13.017	-0.8121673343611359	0.45629185315974663	-0.36356837835099354	-0.5733758381649118	0.32908213595693947	0.7502966719922881	2.6618	22.81	0.0	0.0	0.0
2021-10-01T23:23:49.000000	-2.4846	0.80419	-0.071235	-19.277	4.4808	13.187	-2.367340478289063	1.1025687171120484	-0.071235	-18.582710557765235	6.809050298413174	13.187	-2.367340478289063	1.1025687171120484	0.124765	-18.582710557765235	6.809050298413174	13.187	-0.8121673343611359	0.45629185315974663	-0.36356837835099354	-0.5733758381649118	0.32908213595693947	0.7502966719922881	2.6618	22.81	0.0	0.0	0.0
2021-10-01T23:23:49.000000	-2.4565	0.79767	-0.088797	-23.073	5.36	13.354	-2.340251114417902	1.0926547489329677	-0.088797	-22.242378372513972	8.146749863222919	13.354	-2.340251114417902	1.0926547489329677	0.107203	-22.242378372513972	8.146749863222919	13.354	-0.8121673343611359	0.45629185315974663	-0.36356837835099354	-0.5733758381649118	0.32908213595693947	0.7502966719922881	2.6618	22.81	0.0	0.0	0.0
2021-10-01T23:23:49.000000	-2.4275	0.79093	-0.10462	-26.167	6.0805	13.513	-2.3122954888737546	1.0824121613480167	-0.10462	-25.224781443150757	9.240929087233443	13.513	-2.3122954888737546	1.0824121613480167	0.09138	-25.224781443150757	9.240929087233443	13.513	-0.8121673343611359	0.45629185315974663	-0.36356837835099354	-0.5733758381649118	0.32908213595693947	0.7502966719922881	2.6618	22.81	0.0	0.0	0.0
2021-10-01T23:23:49.000000	-2.3979	0.78404	-0.11926	-28.789	6.6968	13.659	-2.283762763981513	1.0719471859431882	-0.11926	-27.751508776952406	10.173859240363683	13.659	-2.283762763981513	1.0719471859431882	0.07674	-27.751508776952406	10.173859240363683	13.659	-0.8121673343611359	0.45629185315974663	-0.36356837835099354	-0.5733758381649118	0.32908213595693947	0.7502966719922881	2.6618	22.81	0.0	0.0	0.0
2021-10-01T23:23:49.000000	-2.3679	0.77705	-0.13302	-31.075	7.2414	13.793	-2.2548453061905422	1.061333951991775	-0.13302	-29.95355335474061	10.994459531268806	13.793	-2.2548453061905422	1.061333951991775	0.06298000000000001	-29.95355335474061	10.994459531268806	13.793	-0.8121673343611359	0.45629185315974663	-0.36356837835099354	-0.5733758381649118	0.32908213595693947	0.7502966719922881	2.6618	22.81	0.0	0.0	0.0
2021-10-01T23:23:49.000000	-2.3376	0.76998	-0.1461	-33.112	7.7347	13.914	-2.2256399113763705	1.0506045618064774	-0.1461	-31.914759997717358	11.733636366365712	13.914	-2.2256399113763705	1.0506045618064774	0.0499	-31.914759997717358	11.733636366365712	13.914	-0.8121673343611359	0.45629185315974663	-0.36356837835099354	-0.5733758381649118	0.32908213595693947	0.7502966719922881	2.6618	22.81	0.0	0.0	0.0
2021-10-01T23:23:49.000000	-2.307	0.76285	-0.15862	-34.961	8.1904	14.023	-2.1961441289356145	1.0397788646830781	-0.15862	-33.693990394701075	12.41246085358545	14.023	-2.1961441289356145	1.0397788646830781	0.03738	-33.693990394701075	12.41246085358545	14.023	-0.8121673343611359	0.45629185315974663	-0.36356837835099354	-0.5733758381649118	0.32908213595693947	0.7502966719922881	2.6618	22.81	0.0	0.0	0.0
2021-10-01T23:23:49.000000	-2.2764	0.75564	-0.17068	-36.661	8.6182	14.122	-2.166658148908393	1.0288737703765494	-0.17068	-35.32876212982634	13.04533857798059	14.122	-2.166658148908393	1.0288737703765494	0.02532000000000001	-35.32876212982634	13.04533857798059	14.122	-0.8121673343611359	0.45629185315974663	-0.36356837835099354	-0.5733758381649118	0.32908213595693947	0.7502966719922881	2.6618	22.81	0.0	0.0	0.0
2021-10-01T23:23:49.000000	-2.2455	0.74838	-0.18234	-38.245	9.025	14.212	-2.1368805559528945	1.0178822937798098	-0.18234	-36.85098108296666	13.643161042179074	14.212	-2.1368805559528945	1.0178822937798098	0.013660000000000005	-36.85098108296666	13.643161042179074	14.212	-0.8121673343611359	0.45629185315974663	-0.36356837835099354	-0.5733758381649118	0.32908213595693947	0.7502966719922881	2.6618	22.81	0.0	0.0	0.0
2021-10-01T23:23:49.000000	-2.2146	0.74107	-0.19365	-39.736	9.416	14.294	-2.1071090895058555	1.0068411939436144	-0.19365	-38.28283678739206	14.213907256975514	14.294	-2.1071090895058555	1.0068411939436144	0.0023500000000000187	-38.28283678739206	14.213907256975514	14.294	-0.8121673343611359	0.45629185315974663	-0.36356837835099354	-0.5733758381649118	0.32908213595693947	0.7502966719922881	2.6618	22.81	0.0	0.0	0.0
2021-10-01T23:23:49.000000	-2.1835	0.73369	-0.20465	-41.152	9.7954	14.371	-2.077147707212836	0.9957061155383442	-0.20465	-39.641678982596076	14.76395111752949	14.371	-2.077147707212836	0.9957061155383442	-0.008649999999999991	-39.641678982596076	14.76395111752949	14.371	-0.8121673343611359	0.45629185315974663	-0.36356837835099354	-0.5733758381649118	0.32908213595693947	0.7502966719922881	2.6618	22.81	0.0	0.0	0.0
2021-10-01T23:23:49.000000	-2.1524	0.72627	-0.21537	-42.507	10.167	14.445	-2.047191226126583	0.9845313385415093	-0.21537	-40.94093656098349	15.298779412408209	14.445	-2.047191226126583	0.9845313385415093	-0.01937	-40.94093656098349	15.298779412408209	14.445	-0.8121673343611359	0.45629185315974663	-0.36356837835099354	-0.5733758381649118	0.32908213595693947	0.7502966719922881	2.6618	22.81	0.0	0.0	0.0
2021-10-01T23:23:49.000000	-2.1212	0.71879	-0.22584	-43.813	10.532	14.516	-2.01714285037157	0.9732847606404091	-0.22584	-42.1923720638207	15.821053461388807	14.516	-2.01714285037157	0.9732847606404091	-0.029840000000000005	-42.1923720638207	15.821053461388807	14.516	-0.8121673343611359	0.45629185315974663	-0.36356837835099354	-0.5733758381649118	0.32908213595693947	0.7502966719922881	2.6618	22.81	0.0	0.0	0.0
2021-10-01T23:23:49.000000	-2.1004	0.71377	-0.23269	-44.663	10.774	14.564	-1.9971146842072005	0.9657539598800382	-0.23269	-43.00631483362929	16.16538058416061	14.564	-1.9971146842072005	0.9657539598800382	-0.03669	-43.00631483362929	16.16538058416061	14.564	-0.8121673343611359	0.45629185315974663	-0.36356837835099354	-0.5733758381649118	0.32908213595693947	0.7502966719922881	2.6618	22.81	0.0	0.0	0.0
2021-10-01T23:23:49.000000	-2.0865	0.71041	-0.2372	-45.221	10.935	14.596	-1.9837311250069056	0.9607161088369633	-0.2372	-43.54038282871905	16.39353924961252	14.596	-1.9837311250069056	0.9607161088369633	-0.04119999999999999	-43.54038282871905	16.39353924961252	14.596	-0.8121673343611359	0.45629185315974663	-0.36356837835099354	-0.5733758381649118	0.32908213595693947	0.7502966719922881	2.6618	22.81	0.0	0.0	0.0
2021-10-01T23:23:49.000000	-2.0772	0.70816	-0.24018	-45.591	11.042	14.617	-1.9747768953487637	0.9573435324880495	-0.24018	-43.894484072590394	16.545069144645723	14.617	-1.9747768953487637	0.9573435324880495	-0.04418	-43.894484072590394	16.545069144645723	14.617	-0.8121673343611359	0.45629185315974663	-0.36356837835099354	-0.5733758381649118	0.32908213595693947	0.7502966719922881	2.6618	22.81	0.0	0.0	1.0
2021-10-01T23:23:49.000000	-2.0419	0.6996	-0.25135	-46.973	11.45	14.7	-1.9407917465410813	0.944522718921053	-0.25135	-45.21607810212576	17.119331472416288	14.7	-1.9407917465410813	0.944522718921053	-0.05535000000000001	-45.21607810212576	17.119331472416288	14.7	-0.8121673343611359	0.45629185315974663	-0.36356837835099354	-0.5733758381649118	0.32908213595693947	0.7502966719922881	2.6618	22.81	0.0	0.0	490.47
2021-10-01T23:23:49.000000	-2.0066	0.69096	-0.26228	-48.334	11.86	14.787	-1.9068164001469339	0.9316225081709271	-0.26228	-46.51658531075128	17.693005596212256	14.787	-1.9068164001469339	0.9316225081709271	-0.06628	-46.51658531075128	17.693005596212256	14.787	-0.8121673343611359	0.45629185315974663	-0.36356837835099354	-0.5733758381649118	0.32908213595693947	0.7502966719922881	2.6618	22.81	0.0	0.0	0.0
2021-10-01T23:23:49.000000	-1.9712	0.68225	-0.27298	-49.68	12.275	14.881	-1.8727503843857167	0.9186405718686443	-0.27298	-47.8015928966941	18.269804091416077	14.881	-1.8727503843857167	0.9186405718686443	-0.07697999999999999	-47.8015928966941	18.269804091416077	14.881	-0.8121673343611359	0.45629185315974663	-0.36356837835099354	-0.5733758381649118	0.32908213595693947	0.7502966719922881	2.6618	22.81	0.0	0.0	0.0
2021-10-01T23:23:49.000000	-1.9358	0.67347	-0.28349	-51.02	12.697	14.982	-1.8386929457363426	0.9055891630311236	-0.28349	-49.07978798271794	18.852814659128637	14.982	-1.8386929457363426	0.9055891630311236	-0.08749000000000001	-49.07978798271794	18.852814659128637	14.982	-0.8121673343611359	0.45629185315974663	-0.36356837835099354	-0.5733758381649118	0.32908213595693947	0.7502966719922881	2.6618	22.81	0.0	0.0	0.0
2021-10-01T23:23:49.000000	-1.9004	0.66461	-0.2938	-52.36	13.128	15.094	-1.804645309500503	0.8924583570104733	-0.2938	-50.35688029721913	19.44475740994326	15.094	-1.804645309500503	0.8924583570104733	-0.0978	-50.35688029721913	19.44475740994326	15.094	-0.8121673343611359	0.45629185315974663	-0.36356837835099354	-0.5733758381649118	0.32908213595693947	0.7502966719922881	2.6618	22.81	0.0	0.0	0.0
2021-10-01T23:23:49.000000	-1.8649	0.65568	-0.30394	-53.706	13.57	15.221	-1.7705070038975945	0.8792458254376663	-0.30394	-51.63857956859403	20.048352454453287	15.221	-1.7705070038975945	0.8792458254376663	-0.10793999999999998	-51.63857956859403	20.048352454453287	15.221	-0.8121673343611359	0.45629185315974663	-0.36356837835099354	-0.5733758381649118	0.32908213595693947	0.7502966719922881	2.6618	22.81	0.0	0.0	0.0
2021-10-01T23:23:49.000000	-1.8294	0.64667	-0.31393	-55.062	14.025	15.366	-1.7363785007082204	0.86595389668173	-0.31393	-52.92861059566074	20.666074842913673	15.366	-1.7363785007082204	0.86595389668173	-0.11792999999999998	-52.92861059566074	20.666074842913673	15.366	-0.8121673343611359	0.45629185315974663	-0.36356837835099354	-0.5733758381649118	0.32908213595693947	0.7502966719922881	2.6618	22.81	0.0	0.0	0.0
2021-10-01T23:23:49.000000	-1.7938	0.63759	-0.32377	-56.434	14.495	15.538	-1.7021593281517775	0.852580242373637	-0.32377	-54.23268310681561	21.30064468591776	15.538	-1.7021593281517775	0.852580242373637	-0.12777	-54.23268310681561	21.30064468591776	15.538	-0.8121673343611359	0.45629185315974663	-0.36356837835099354	-0.5733758381649118	0.32908213595693947	0.7502966719922881	2.6618	22.81	0.0	0.0	0.0
2021-10-01T23:23:49.000000	-1.7583	0.62842	-0.3335	-57.828	14.982	15.746	-1.6680504297894725	0.8391295192514416	-0.3335	-55.556506830454985	21.954782094058878	15.746	-1.6680504297894725	0.8391295192514416	-0.1375	-55.556506830454985	21.954782094058878	15.746	-0.8121673343611359	0.45629185315974663	-0.36356837835099354	-0.5733758381649118	0.32908213595693947	0.7502966719922881	2.6618	22.81	0.0	0.0	0.0
2021-10-01T23:23:49.000000	-1.7228	0.61917	-0.34314	-59.251	15.49	16.0	-1.6339513338407023	0.8255993989461169	-0.34314	-56.90653889942596	22.633314637677778	16.0	-1.6339513338407023	0.8255993989461169	-0.14714	-56.90653889942596	22.633314637677778	16.0	-0.8121673343611359	0.45629185315974663	-0.36356837835099354	-0.5733758381649118	0.32908213595693947	0.7502966719922881	2.6618	22.81	0.0	0.0	0.0
2021-10-01T23:23:49.000000	-1.6872	0.60984	-0.35271	-60.712	16.022	16.314	-1.599762793826555	0.8119776284407444	-0.35271	-58.29134390632308	23.340322482664455	16.314	-1.599762793826555	0.8119776284407444	-0.15671000000000002	-58.29134390632308	23.340322482664455	16.314	-0.8121673343611359	0.45629185315974663	-0.36356837835099354	-0.5733758381649118	0.32908213595693947	0.7502966719922881	2.6618	22.81	0.0	0.0	0.0
2021-10-01T23:23:49.000000	-1.6517	0.60042	-0.36224	-62.224	16.584	16.705	-1.5656845280065457	0.7982787891212693	-0.36224	-59.72308871238974	24.083353309952997	16.705	-1.5656845280065457	0.7982787891212693	-0.16624	-59.72308871238974	24.083353309952997	16.705	-0.8121673343611359	0.45629185315974663	-0.36356837835099354	-0.5733758381649118	0.32908213595693947	0.7502966719922881	2.6618	22.81	0.0	0.0	0.0
2021-10-01T23:23:49.000000	-1.6162	0.59091	-0.37179	-63.805	17.182	17.188	-1.531617289901763	0.7844906279707737	-0.37179	-61.21890250281503	24.8705674513234	17.188	-1.531617289901763	0.7844906279707737	-0.17579	-61.21890250281503	24.8705674513234	17.188	-0.8121673343611359	0.45629185315974663	-0.36356837835099354	-0.5733758381649118	0.32908213595693947	0.7502966719922881	2.6618	22.81	0.0	0.0	0.0
2021-10-01T23:23:49.000000	-1.5807	0.58131	-0.38137	-65.478	17.824	17.782	-1.4975610795122065	0.7706131449892575	-0.38137	-62.80063172639518	25.712722818979806	17.782	-1.4975610795122065	0.7706131449892575	-0.18536999999999998	-62.80063172639518	25.712722818979806	17.782	-0.8121673343611359	0.45629185315974663	-0.36356837835099354	-0.5733758381649118	0.32908213595693947	0.7502966719922881	2.6618	22.81	0.0	0.0	0.0
2021-10-01T23:23:49.000000	-1.5453	0.57161	-0.39105	-67.27	18.523	18.504	-1.4636163686184802	0.7566486685457474	-0.39105	-64.49348004023706	26.62602976974868	18.504	-1.4636163686184802	0.7566486685457474	-0.19505	-64.49348004023706	26.62602976974868	18.504	-0.8121673343611359	0.45629185315974663	-0.36356837835099354	-0.5733758381649118	0.32908213595693947	0.7502966719922881	2.6618	22.81	0.0	0.0	0.0
2021-10-01T23:23:49.000000	-1.51	0.56182	-0.40085	-69.219	19.292	19.366	-1.4297819319188925	0.742607123288135	-0.40085	-66.33356821412777	27.62804649231751	19.366	-1.4297819319188925	0.742607123288135	-0.20484999999999998	-66.33356821412777	27.62804649231751	19.366	-0.8121673343611359	0.45629185315974663	-0.36356837835099354	-0.5733758381649118	0.32908213595693947	0.7502966719922881	2.6618	22.81	0.0	0.0	0.0
2021-10-01T23:23:49.000000	-1.4747	0.55192	-0.41082	-71.366	20.146	20.378	-1.3959609735379144	0.7284564069037198	-0.41082	-68.35974935188344	28.738683695459542	20.378	-1.3959609735379144	0.7284564069037198	-0.21482	-68.35974935188344	28.738683695459542	20.378	-0.8121673343611359	0.45629185315974663	-0.36356837835099354	-0.5733758381649118	0.32908213595693947	0.7502966719922881	2.6618	22.81	0.0	0.0	0.0
2021-10-01T23:23:49.000000	-1.4395	0.54192	-0.42098	-73.761	21.105	21.541	-1.3622515146527667	0.7142186970573108	-0.42098	-70.61919608957632	29.98391718341628	21.541	-1.3622515146527667	0.7142186970573108	-0.22498	-70.61919608957632	29.98391718341628	21.541	-0.8121673343611359	0.45629185315974663	-0.36356837835099354	-0.5733758381649118	0.32908213595693947	0.7502966719922881	2.6618	22.81	0.0	0.0	0.0
2021-10-01T23:23:49.000000	-1.4044	0.53181	-0.43135	-76.461	22.191	22.847	-1.328654780565141	0.6998840691010171	-0.43135	-73.16578325646421	31.39256540119173	22.847	-1.328654780565141	0.6998840691010171	-0.23535	-73.16578325646421	31.39256540119173	22.847	-0.8121673343611359	0.45629185315974663	-0.36356837835099354	-0.5733758381649118	0.32908213595693947	0.7502966719922881	2.6618	22.81	0.0	0.0	0.0
2021-10-01T23:23:49.000000	-1.3694	0.52158	-0.44192	-79.525	23.426	24.276	-1.2951719965767288	0.6854425983869474	-0.44192	-76.05537061138305	32.99369185412827	24.276	-1.2951719965767288	0.6854425983869474	-0.24591999999999997	-76.05537061138305	32.99369185412827	24.276	-0.8121673343611359	0.45629185315974663	-0.36356837835099354	-0.5733758381649118	0.32908213595693947	0.7502966719922881	2.6618	22.81	0.0	0.0	0.0
2021-10-01T23:23:49.000000	-1.3345	0.51121	-0.45268	-83.015	24.835	25.798	-1.2618056132909141	0.6708744356193193	-0.45268	-79.34642771702863	34.81970503244318	25.798	-1.2618056132909141	0.6708744356193193	-0.25668	-79.34642771702863	34.81970503244318	25.798	-0.8121673343611359	0.45629185315974663	-0.36356837835099354	-0.5733758381649118	0.32908213595693947	0.7502966719922881	2.6618	22.81	0.0	0.0	0.0
2021-10-01T23:23:49.000000	-1.2997	0.50071	-0.46357	-86.993	26.444	27.371	-1.2285544054060051	0.656189505446024	-0.46357	-83.09730160592756	36.90400589114285	27.371	-1.2285544054060051	0.656189505446024	-0.26757	-83.09730160592756	36.90400589114285	27.371	-0.8121673343611359	0.45629185315974663	-0.36356837835099354	-0.5733758381649118	0.32908213595693947	0.7502966719922881	2.6618	22.81	0.0	0.0	0.0
2021-10-01T23:23:49.000000	-1.2649	0.49006	-0.47454	-91.522	28.278	28.947	-1.1953215770464731	0.6413557055543609	-0.47454	-87.36745430556476	39.27912545061374	28.947	-1.1953215770464731	0.6413557055543609	-0.27854	-87.36745430556476	39.27912545061374	28.947	-0.8121673343611359	0.45629185315974663	-0.36356837835099354	-0.5733758381649118	0.32908213595693947	0.7502966719922881	2.6618	22.81	0.0	0.0	0.0
2021-10-01T23:23:49.000000	-1.2302	0.47925	-0.48551	-96.665	30.366	30.468	-1.1622075999929224	0.6263753643133572	-0.48551	-92.21585772274838	41.98156459039879	30.468	-1.1622075999929224	0.6263753643133572	-0.28951	-92.21585772274838	41.98156459039879	30.468	-0.8121673343611359	0.45629185315974663	-0.36356837835099354	-0.5733758381649118	0.32908213595693947	0.7502966719922881	2.6618	22.81	0.0	0.0	0.0
2021-10-01T23:23:49.000000	-1.1955	0.46826	-0.49638	-102.48	32.734	31.872	-1.1291156783698248	0.6112163794103121	-0.49638	-97.69688903084858	45.04423414482767	31.872	-1.1291156783698248	0.6112163794103121	-0.30038	-97.69688903084858	45.04423414482767	31.872	-0.8121673343611359	0.45629185315974663	-0.36356837835099354	-0.5733758381649118	0.32908213595693947	0.7502966719922881	2.6618	22.81	0.0	0.0	0.0
2021-10-01T23:23:49.000000	-1.1609	0.45709	-0.50704	-109.05	35.413	33.09	-1.0961450586560917	0.5958910038621439	-0.50704	-103.88912437211751	48.50807052640518	33.09	-1.0961450586560917	0.5958910038621439	-0.31104000000000004	-103.88912437211751	48.50807052640518	33.09	-0.8121673343611359	0.45629185315974663	-0.36356837835099354	-0.5733758381649118	0.32908213595693947	0.7502966719922881	2.6618	22.81	0.0	0.0	0.0
2021-10-01T23:23:49.000000	-1.1261	0.44573	-0.5174	-116.42	38.435	34.052	-1.0629992267166792	0.5803525539702068	-0.5174	-110.83330369665168	52.41034646599634	34.052	-1.0629992267166792	0.5803525539702068	-0.32139999999999996	-110.83330369665168	52.41034646599634	34.052	-0.8121673343611359	0.45629185315974663	-0.36356837835099354	-0.5733758381649118	0.32908213595693947	0.7502966719922881	2.6618	22.81	0.0	0.0	0.0
2021-10-01T23:23:49.000000	-1.0914	0.43415	-0.52733	-124.69	41.834	34.681	-1.029979597893399	0.5646080148415817	-0.52733	-118.62450745761073	56.797058783349435	34.681	-1.029979597893399	0.5646080148415817	-0.33132999999999996	-118.62450745761073	56.797058783349435	34.681	-0.8121673343611359	0.45629185315974663	-0.36356837835099354	-0.5733758381649118	0.32908213595693947	0.7502966719922881	2.6618	22.81	0.0	0.0	0.0
2021-10-01T23:23:49.000000	-1.0565	0.42237	-0.53672	-133.93	45.653	34.89	-0.9967859821461318	0.5486404767212965	-0.53672	-127.32693939295815	61.71946057623933	34.89	-0.9967859821461318	0.5486404767212965	-0.34071999999999997	-127.32693939295815	61.71946057623933	34.89	-0.8121673343611359	0.45629185315974663	-0.36356837835099354	-0.5733758381649118	0.32908213595693947	0.7502966719922881	2.6618	22.81	0.0	0.0	0.0
2021-10-01T23:23:49.000000	-1.0216	0.41036	-0.54547	-144.26	49.938	34.588	-0.9636205483377762	0.5324446716995139	-0.54547	-137.05405888960573	67.23790884526738	34.588	-0.9636205483377762	0.5324446716995139	-0.34947	-137.05405888960573	67.23790884526738	34.588	-0.8121673343611359	0.45629185315974663	-0.36356837835099354	-0.5733758381649118	0.32908213595693947	0.7502966719922881	2.6618	22.81	0.0	0.0	0.0
2021-10-01T23:23:49.000000	-0.98654	0.39814	-0.55347	-155.79	54.743	33.666	-0.9303220514986903	0.5160208442449473	-0.55347	-147.90842044522066	73.41947500765605	33.666	-0.9303220514986903	0.5160208442449473	-0.35747	-147.90842044522066	73.41947500765605	33.666	-0.8121673343611359	0.45629185315974663	-0.36356837835099354	-0.5733758381649118	0.32908213595693947	0.7502966719922881	2.6618	22.81	0.0	0.0	0.0
2021-10-01T23:23:49.000000	-0.95139	0.3857	-0.56061	-168.66	60.131	32.0	-0.8969611894658036	0.49936764682154827	-0.56061	-160.02124972962105	80.34383856880537	32.0	-0.8969611894658036	0.49936764682154827	-0.36461000000000005	-160.02124972962105	80.34383856880537	32.0	-0.8121673343611359	0.45629185315974663	-0.36356837835099354	-0.5733758381649118	0.32908213595693947	0.7502966719922881	2.6618	22.81	0.0	0.0	0.0
2021-10-01T23:23:49.000000	-0.91613	0.37304	-0.5668	-183.05	66.179	29.446	-0.8635181129433342	0.482482628825933	-0.5668	-173.56175558182116	88.1094747479303	29.446	-0.8635181129433342	0.482482628825933	-0.37079999999999996	-173.56175558182116	88.1094747479303	29.446	-0.8121673343611359	0.45629185315974663	-0.36356837835099354	-0.5733758381649118	0.32908213595693947	0.7502966719922881	2.6618	22.81	0.0	0.0	0.0
2021-10-01T23:23:49.000000	-0.88078	0.36017	-0.57194	-199.15	72.975	25.829	-0.8300114459253723	0.46537816550937644	-0.57194	-188.7077236568655	96.82700117861796	25.829	-0.8300114459253723	0.46537816550937644	-0.37594	-188.7077236568655	96.82700117861796	25.829	-0.8121673343611359	0.45629185315974663	-0.36356837835099354	-0.5733758381649118	0.32908213595693947	0.7502966719922881	2.6618	22.81	0.0	0.0	0.0
2021-10-01T23:23:49.000000	-0.84536	0.34711	-0.57595	-217.2	80.626	20.937	-0.7964585871043169	0.4480765567710446	-0.57595	-205.68423477603994	106.63201883390782	20.937	-0.7964585871043169	0.4480765567710446	-0.37994999999999995	-205.68423477603994	106.63201883390782	20.937	-0.8121673343611359	0.45629185315974663	-0.36356837835099354	-0.5733758381649118	0.32908213595693947	0.7502966719922881	2.6618	22.81	0.0	0.0	0.0
2021-10-01T23:23:49.000000	-0.80989	0.33386	-0.57875	-237.49	89.258	14.514	-0.7628793857759502	0.4305802532143211	-0.57875	-224.76366492687194	117.68511202629173	14.514	-0.7628793857759502	0.4305802532143211	-0.38275	-224.76366492687194	117.68511202629173	14.514	-0.8121673343611359	0.45629185315974663	-0.36356837835099354	-0.5733758381649118	0.32908213595693947	0.7502966719922881	2.6618	22.81	0.0	0.0	0.0
2021-10-01T23:23:49.000000	-0.7744	0.32044	-0.58026	-260.38	99.026	6.2437	-0.7293011652805621	0.4129127800400638	-0.58026	-246.2843092572208	130.1842236589888	6.2437	-0.7293011652805621	0.4129127800400638	-0.38426	-246.2843092572208	130.1842236589888	6.2437	-0.8121673343611359	0.45629185315974663	-0.36356837835099354	-0.5733758381649118	0.32908213595693947	0.7502966719922881	2.6618	22.81	0.0	0.0	0.0
2021-10-01T23:23:49.000000	-0.73894	0.30688	-0.58043	-286.29	110.11	-4.2687	-0.6957698729525332	0.39511003770040537	-0.58043	-270.64094754806354	144.35946006509695	-4.2687	-0.6957698729525332	0.39511003770040537	-0.38443	-270.64094754806354	144.35946006509695	-4.2687	-0.8121673343611359	0.45629185315974663	-0.36356837835099354	-0.5733758381649118	0.32908213595693947	0.7502966719922881	2.6618	22.81	0.0	0.0	0.0
