# Supplementary material for: Direct evidence of substorm-related impulsive injections of electrons at Mercury
Source: Nat Commun. 2023 Jul 18;14:4019. doi: 10.1038/s41467-023-39565-4 (PMC10354196; doi:10.1038/s41467-023-39565-4)
Supplement: Supplementary file 3 — SourceDatafile [file 41467_2023_39565_MOESM3_ESM.zip › SourceDataFile/FieldLinetracing/Final_KT17tracing_001151.txt]

2021-10-01T23:34:11.000000	-0.44147	-0.38159	0.59151	401.4	327.46	-158.31	-0.4848997177105079	-0.3246212450907514	0.59151	438.4990955526799	275.80890993490704	-158.31	-0.4848997177105079	-0.3246212450907514	0.7875099999999999	438.4990955526799	275.80890993490704	-158.31	-0.7634924557202898	-0.4900659777563014	-0.42061218183020044	-0.5169992371977982	-0.3451914550421667	0.7832972922861197	2.5596	2.1154	0.0	0.0	0.0
2021-10-01T23:34:11.000000	-0.46983	-0.4046	0.60186	360.64	290.95	-121.11	-0.5158654383227989	-0.3439829042903537	0.60186	393.5726542713555	244.56835018006728	-121.11	-0.5158654383227989	-0.3439829042903537	0.79786	393.5726542713555	244.56835018006728	-121.11	-0.7634924557202898	-0.4900659777563014	-0.42061218183020044	-0.5169992371977982	-0.3451914550421667	0.7832972922861197	2.5596	2.1154	0.0	0.0	0.0
2021-10-01T23:34:11.000000	-0.49863	-0.4277	0.61071	325.54	259.53	-90.955	-0.5472788711575283	-0.3633799720465364	0.61071	354.88724225758097	217.68591544426803	-90.955	-0.5472788711575283	-0.3633799720465364	0.80671	354.88724225758097	217.68591544426803	-90.955	-0.7634924557202898	-0.4900659777563014	-0.42061218183020044	-0.5169992371977982	-0.3451914550421667	0.7832972922861197	2.5596	2.1154	0.0	0.0	0.0
2021-10-01T23:34:11.000000	-0.52783	-0.45083	0.61807	295.11	232.33	-66.432	-0.5790929658129806	-0.38275780167871964	0.61807	321.3537181229401	194.41946622846683	-66.432	-0.5790929658129806	-0.38275780167871964	0.8140700000000001	321.3537181229401	194.41946622846683	-66.432	-0.7634924557202898	-0.4900659777563014	-0.42061218183020044	-0.5169992371977982	-0.3451914550421667	0.7832972922861197	2.5596	2.1154	0.0	0.0	0.0
2021-10-01T23:34:11.000000	-0.55737	-0.47394	0.62394	268.58	208.67	-46.444	-0.6112420478933497	-0.4020741217575984	0.62394	292.12456346476756	174.18847470633352	-46.444	-0.6112420478933497	-0.4020741217575984	0.8199400000000001	292.12456346476756	174.18847470633352	-46.444	-0.7634924557202898	-0.4900659777563014	-0.42061218183020044	-0.5169992371977982	-0.3451914550421667	0.7832972922861197	2.5596	2.1154	0.0	0.0	0.0
2021-10-01T23:34:11.000000	-0.58723	-0.49697	0.62835	245.33	187.97	-30.135	-0.6436989162927019	-0.4212718349992094	0.62835	266.51338261568395	156.49328000507253	-30.135	-0.6436989162927019	-0.4212718349992094	0.8243499999999999	266.51338261568395	156.49328000507253	-30.135	-0.7634924557202898	-0.4900659777563014	-0.42061218183020044	-0.5169992371977982	-0.3451914550421667	0.7832972922861197	2.5596	2.1154	0.0	0.0	0.0
2021-10-01T23:34:11.000000	-0.61735	-0.51989	0.63132	224.83	169.78	-16.832	-0.676400347218615	-0.44032851927002975	0.63132	243.9390306613244	140.95221395924727	-16.832	-0.676400347218615	-0.44032851927002975	0.82732	243.9390306613244	140.95221395924727	-16.832	-0.7634924557202898	-0.4900659777563014	-0.42061218183020044	-0.5169992371977982	-0.3451914550421667	0.7832972922861197	2.5596	2.1154	0.0	0.0	0.0
2021-10-01T23:34:11.000000	-0.64771	-0.54264	0.63289	206.69	153.75	-6.0005	-0.7093191395651555	-0.4591870772860963	0.63289	223.9715607747188	127.26570065864739	-6.0005	-0.7093191395651555	-0.4591870772860963	0.8288899999999999	223.9715607747188	127.26570065864739	-6.0005	-0.7634924557202898	-0.4900659777563014	-0.42061218183020044	-0.5169992371977982	-0.3451914550421667	0.7832972922861197	2.5596	2.1154	0.0	0.0	0.0
2021-10-01T23:34:11.000000	-0.67826	-0.56519	0.63311	190.57	139.54	2.7858	-0.742401994187792	-0.47782386161219437	0.63311	206.23187467004476	115.1379623324946	2.7858	-0.742401994187792	-0.47782386161219437	0.82911	206.23187467004476	115.1379623324946	2.7858	-0.7634924557202898	-0.4900659777563014	-0.42061218183020044	-0.5169992371977982	-0.3451914550421667	0.7832972922861197	2.5596	2.1154	0.0	0.0	0.0
2021-10-01T23:34:11.000000	-0.70896	-0.58749	0.63201	176.18	126.93	9.8712	-0.7756030859865007	-0.4961941502156355	0.63201	190.4052009212378	104.3861904762458	9.8712	-0.7756030859865007	-0.4961941502156355	0.8280099999999999	190.4052009212378	104.3861904762458	9.8712	-0.7634924557202898	-0.4900659777563014	-0.42061218183020044	-0.5169992371977982	-0.3451914550421667	0.7832972922861197	2.5596	2.1154	0.0	0.0	0.0
2021-10-01T23:34:11.000000	-0.7398	-0.60952	0.62968	163.29	115.69	15.535	-0.8089100397100069	-0.5142793191023289	0.62968	176.2350906878886	94.81030012731566	15.535	-0.8089100397100069	-0.5142793191023289	0.82568	176.2350906878886	94.81030012731566	15.535	-0.7634924557202898	-0.4900659777563014	-0.42061218183020044	-0.5169992371977982	-0.3451914550421667	0.7832972922861197	2.5596	2.1154	0.0	0.0	0.0
2021-10-01T23:34:11.000000	-0.77073	-0.63125	0.62616	151.72	105.66	20.005	-0.8422695562137787	-0.5320557208370607	0.62616	163.52329548088676	86.27355234989807	20.005	-0.8422695562137787	-0.5320557208370607	0.82216	163.52329548088676	86.27355234989807	20.005	-0.7634924557202898	-0.4900659777563014	-0.42061218183020044	-0.5169992371977982	-0.3451914550421667	0.7832972922861197	2.5596	2.1154	0.0	0.0	0.0
2021-10-01T23:34:11.000000	-0.80174	-0.65266	0.62153	141.3	96.676	23.47	-0.8756692602465418	-0.5495047314257396	0.62153	152.08100133833608	78.63401304733861	23.47	-0.8756692602465418	-0.5495047314257396	0.8175300000000001	152.08100133833608	78.63401304733861	23.47	-0.7634924557202898	-0.4900659777563014	-0.42061218183020044	-0.5169992371977982	-0.3451914550421667	0.7832972922861197	2.5596	2.1154	0.0	0.0	0.0
2021-10-01T23:34:11.000000	-0.83282	-0.67373	0.61587	131.9	88.625	26.086	-0.909096776557021	-0.5666077268742756	0.61587	141.7653419285336	71.79546262046063	26.086	-0.909096776557021	-0.5666077268742756	0.8118700000000001	141.7653419285336	71.79546262046063	26.086	-0.7634924557202898	-0.4900659777563014	-0.42061218183020044	-0.5169992371977982	-0.3451914550421667	0.7832972922861197	2.5596	2.1154	0.0	0.0	0.0
2021-10-01T23:34:11.000000	-0.86394	-0.69445	0.60926	123.41	81.399	27.984	-0.9425211058998513	-0.5833584584398528	0.60926	132.4539128664045	65.66419319064936	27.984	-0.9425211058998513	-0.5833584584398528	0.8052600000000001	132.4539128664045	65.66419319064936	27.984	-0.7634924557202898	-0.4900659777563014	-0.42061218183020044	-0.5169992371977982	-0.3451914550421667	0.7832972922861197	2.5596	2.1154	0.0	0.0	0.0
2021-10-01T23:34:11.000000	-0.8951	-0.71481	0.60178	115.73	74.908	29.274	-0.9759410229733403	-0.5997470014745799	0.60178	124.03643995781059	60.16313594380241	29.274	-0.9759410229733403	-0.5997470014745799	0.7977799999999999	124.03643995781059	60.16313594380241	29.274	-0.7634924557202898	-0.4900659777563014	-0.42061218183020044	-0.5169992371977982	-0.3451914550421667	0.7832972922861197	2.5596	2.1154	0.0	0.0	0.0
2021-10-01T23:34:11.000000	-0.9263	-0.73481	0.59352	108.78	69.076	30.054	-1.0093565277774887	-0.6157733559784571	0.59352	116.42421372676444	55.22666596948135	30.054	-1.0093565277774887	-0.6157733559784571	0.78952	116.42421372676444	55.22666596948135	30.054	-0.7634924557202898	-0.4900659777563014	-0.42061218183020044	-0.5169992371977982	-0.3451914550421667	0.7832972922861197	2.5596	2.1154	0.0	0.0	0.0
2021-10-01T23:34:11.000000	-0.95753	-0.75445	0.58456	102.49	63.836	30.404	-1.0427576956644047	-0.6314387472531762	0.58456	109.53955211669258	50.79686523865806	30.404	-1.0427576956644047	-0.6314387472531762	0.7805599999999999	109.53955211669258	50.79686523865806	30.404	-0.7634924557202898	-0.4900659777563014	-0.42061218183020044	-0.5169992371977982	-0.3451914550421667	0.7832972922861197	2.5596	2.1154	0.0	0.0	0.0
2021-10-01T23:34:11.000000	-0.9888	-0.77374	0.575	96.803	59.132	30.398	-1.0761556765836717	-0.6467518746449366	0.575	103.31902294514101	46.82513994278524	30.398	-1.0761556765836717	-0.6467518746449366	0.7709999999999999	103.31902294514101	46.82513994278524	30.398	-0.7634924557202898	-0.4900659777563014	-0.42061218183020044	-0.5169992371977982	-0.3451914550421667	0.7832972922861197	2.5596	2.1154	0.0	0.0	0.0
2021-10-01T23:34:11.000000	-1.0201	-0.79269	0.56493	91.667	54.913	30.101	-1.10954177118909	-0.6617238881033211	0.56493	97.70476900444727	43.26724594641537	30.101	-1.10954177118909	-0.6617238881033211	0.7609300000000001	97.70476900444727	43.26724594641537	30.101	-0.7634924557202898	-0.4900659777563014	-0.42061218183020044	-0.5169992371977982	-0.3451914550421667	0.7832972922861197	2.5596	2.1154	0.0	0.0	0.0
2021-10-01T23:34:11.000000	-1.0515	-0.81131	0.55444	87.035	51.134	29.573	-1.1429866773175903	-0.6763561351643781	0.55444	92.64463059190956	40.084281251989694	29.573	-1.1429866773175903	-0.6763561351643781	0.75044	92.64463059190956	40.084281251989694	29.573	-0.7634924557202898	-0.4900659777563014	-0.42061218183020044	-0.5169992371977982	-0.3451914550421667	0.7832972922861197	2.5596	2.1154	0.0	0.0	0.0
2021-10-01T23:34:11.000000	-1.083	-0.82961	0.54361	82.865	47.755	28.868	-1.176491620270864	-0.6906585404759991	0.54361	88.09202297961762	37.241693535049116	28.868	-1.176491620270864	-0.6906585404759991	0.7396100000000001	88.09202297961762	37.241693535049116	28.868	-0.7634924557202898	-0.4900659777563014	-0.42061218183020044	-0.5169992371977982	-0.3451914550421667	0.7832972922861197	2.5596	2.1154	0.0	0.0	0.0
2021-10-01T23:34:11.000000	-1.1145	-0.84761	0.53252	79.118	44.738	28.036	-1.2099598041733828	-0.7046632063508844	0.53252	84.00358389436688	34.70654781020525	28.036	-1.2099598041733828	-0.7046632063508844	0.7285200000000001	84.00358389436688	34.70654781020525	28.036	-0.7634924557202898	-0.4900659777563014	-0.42061218183020044	-0.5169992371977982	-0.3451914550421667	0.7832972922861197	2.5596	2.1154	0.0	0.0	0.0
2021-10-01T23:34:11.000000	-1.1461	-0.86534	0.52125	75.757	42.05	27.122	-1.2434941514091342	-0.7183876537157896	0.52125	80.33854864337694	32.45062635567695	27.122	-1.2434941514091342	-0.7183876537157896	0.7172499999999999	80.33854864337694	32.45062635567695	27.122	-0.7634924557202898	-0.4900659777563014	-0.42061218183020044	-0.5169992371977982	-0.3451914550421667	0.7832972922861197	2.5596	2.1154	0.0	0.0	0.0
2021-10-01T23:34:11.000000	-1.1779	-0.88279	0.50986	72.745	39.658	26.168	-1.277192683155338	-0.731809704905905	0.50986	77.05615253386739	30.445711449683056	26.168	-1.277192683155338	-0.731809704905905	0.7058599999999999	77.05615253386739	30.445711449683056	26.168	-0.7634924557202898	-0.4900659777563014	-0.42061218183020044	-0.5169992371977982	-0.3451914550421667	0.7832972922861197	2.5596	2.1154	0.0	0.0	0.0
2021-10-01T23:34:11.000000	-1.2097	-0.9	0.4984	70.048	37.529	25.212	-1.3108618076609382	-0.7449935645466321	0.4984	74.11860826742517	28.663217779934854	25.212	-1.3108618076609382	-0.7449935645466321	0.6944	74.11860826742517	28.663217779934854	25.212	-0.7634924557202898	-0.4900659777563014	-0.42061218183020044	-0.5169992371977982	-0.3451914550421667	0.7832972922861197	2.5596	2.1154	0.0	0.0	0.0
2021-10-01T23:34:11.000000	-1.2417	-0.91698	0.48691	67.628	35.634	24.283	-1.3447012431854504	-0.7579246512520252	0.48691	71.48464880715748	27.079020013976837	24.283	-1.3447012431854504	-0.7579246512520252	0.68291	71.48464880715748	27.079020013976837	24.283	-0.7634924557202898	-0.4900659777563014	-0.42061218183020044	-0.5169992371977982	-0.3451914550421667	0.7832972922861197	2.5596	2.1154	0.0	0.0	0.0
2021-10-01T23:34:11.000000	-1.2737	-0.93374	0.47541	65.451	33.944	23.408	-1.3785137220727421	-0.7706373957038124	0.47541	69.116976975328	25.668502698676782	23.408	-1.3785137220727421	-0.7706373957038124	0.6714100000000001	69.116976975328	25.668502698676782	23.408	-0.7634924557202898	-0.4900659777563014	-0.42061218183020044	-0.5169992371977982	-0.3451914550421667	0.7832972922861197	2.5596	2.1154	0.0	0.0	0.0
2021-10-01T23:34:11.000000	-1.3059	-0.95031	0.46393	63.482	32.431	22.604	-1.412501413185713	-0.7831370658118305	0.46393	66.97742565958049	24.408165375860737	22.604	-1.412501413185713	-0.7831370658118305	0.65993	66.97742565958049	24.408165375860737	22.604	-0.7634924557202898	-0.4900659777563014	-0.42061218183020044	-0.5169992371977982	-0.3451914550421667	0.7832972922861197	2.5596	2.1154	0.0	0.0	0.0
2021-10-01T23:34:11.000000	-1.3382	-0.96668	0.45246	61.687	31.07	21.885	-1.4465638447437592	-0.7954259899451068	0.45246	65.02918780285535	23.277362451552975	21.885	-1.4465638447437592	-0.7954259899451068	0.64846	65.02918780285535	23.277362451552975	21.885	-0.7634924557202898	-0.4900659777563014	-0.42061218183020044	-0.5169992371977982	-0.3451914550421667	0.7832972922861197	2.5596	2.1154	0.0	0.0	0.0
2021-10-01T23:34:11.000000	-1.3706	-0.98287	0.44099	60.037	29.837	21.256	-1.4807034673502644	-0.8075240173994234	0.44099	63.24054120220775	22.255828145720912	21.256	-1.4807034673502644	-0.8075240173994234	0.63699	63.24054120220775	22.255828145720912	21.256	-0.7634924557202898	-0.4900659777563014	-0.42061218183020044	-0.5169992371977982	-0.3451914550421667	0.7832972922861197	2.5596	2.1154	0.0	0.0	0.0
2021-10-01T23:34:11.000000	-1.403	-0.9989	0.4295	58.502	28.71	20.718	-1.5148234851297004	-0.8194632504874809	0.4295	61.579016250242134	21.325404138079435	20.718	-1.5148234851297004	-0.8194632504874809	0.6255	61.579016250242134	21.325404138079435	20.718	-0.7634924557202898	-0.4900659777563014	-0.42061218183020044	-0.5169992371977982	-0.3451914550421667	0.7832972922861197	2.5596	2.1154	0.0	0.0	0.0
2021-10-01T23:34:11.000000	-1.4355	-1.0148	0.41797	57.059	27.672	20.267	-1.5490268204660547	-0.8312612101360348	0.41797	60.019703243932646	20.472036721104722	20.267	-1.5490268204660547	-0.8312612101360348	0.61397	60.019703243932646	20.472036721104722	20.267	-0.7634924557202898	-0.4900659777563014	-0.42061218183020044	-0.5169992371977982	-0.3451914550421667	0.7832972922861197	2.5596	2.1154	0.0	0.0	0.0
2021-10-01T23:34:11.000000	-1.4681	-1.0305	0.40637	55.686	26.707	19.895	-1.583304896247484	-0.8428484238098468	0.40637	58.5388074752118	19.682542121892883	19.895	-1.583304896247484	-0.8428484238098468	0.6023700000000001	58.5388074752118	19.682542121892883	19.895	-0.7634924557202898	-0.4900659777563014	-0.42061218183020044	-0.5169992371977982	-0.3451914550421667	0.7832972922861197	2.5596	2.1154	0.0	0.0	0.0
2021-10-01T23:34:11.000000	-1.5007	-1.046	0.39468	54.364	25.801	19.595	-1.617558465995077	-0.8542371445258353	0.39468	57.115756690717745	18.94535390661073	19.595	-1.617558465995077	-0.8542371445258353	0.59068	57.115756690717745	18.94535390661073	19.595	-0.7634924557202898	-0.4900659777563014	-0.42061218183020044	-0.5169992371977982	-0.3451914550421667	0.7832972922861197	2.5596	2.1154	0.0	0.0	0.0
2021-10-01T23:34:11.000000	-1.5333	-1.0614	0.38285	53.079	24.943	19.356	-1.651799782725752	-0.8655266187629115	0.38285	55.73530855154185	18.251270384946523	19.356	-1.651799782725752	-0.8655266187629115	0.5788500000000001	55.73530855154185	18.251270384946523	19.356	-0.7634924557202898	-0.4900659777563014	-0.42061218183020044	-0.5169992371977982	-0.3451914550421667	0.7832972922861197	2.5596	2.1154	0.0	0.0	0.0
2021-10-01T23:34:11.000000	-1.566	-1.0767	0.37087	51.819	24.125	19.169	-1.6861280929184201	-0.8767045935041579	0.37087	54.38457323886121	17.59382220061749	19.169	-1.6861280929184201	-0.8767045935041579	0.56687	54.38457323886121	17.59382220061749	19.169	-0.7634924557202898	-0.4900659777563014	-0.42061218183020044	-0.5169992371977982	-0.3451914550421667	0.7832972922861197	2.5596	2.1154	0.0	0.0	0.0
2021-10-01T23:34:11.000000	-1.5986	-1.0918	0.3587	50.572	23.338	19.023	-1.7203326505983403	-0.887696328304499	0.3587	53.050538403683774	16.965547532551756	19.023	-1.7203326505983403	-0.887696328304499	0.5547	53.050538403683774	16.965547532551756	19.023	-0.7634924557202898	-0.4900659777563014	-0.42061218183020044	-0.5169992371977982	-0.3451914550421667	0.7832972922861197	2.5596	2.1154	0.0	0.0	0.0
2021-10-01T23:34:11.000000	-1.6312	-1.1068	0.34632	49.331	22.578	18.909	-1.754524955261342	-0.8985888166259279	0.34632	51.72576667180898	16.36333423277713	18.909	-1.754524955261342	-0.8985888166259279	0.54232	51.72576667180898	16.36333423277713	18.909	-0.7634924557202898	-0.4900659777563014	-0.42061218183020044	-0.5169992371977982	-0.3451914550421667	0.7832972922861197	2.5596	2.1154	0.0	0.0	0.0
2021-10-01T23:34:11.000000	-1.6638	-1.1217	0.3337	48.088	21.838	18.821	-1.7887050069074253	-0.909382058468445	0.3337	50.40146061373958	15.781215289123246	18.821	-1.7887050069074253	-0.909382058468445	0.5297000000000001	50.40146061373958	15.781215289123246	18.821	-0.7634924557202898	-0.4900659777563014	-0.42061218183020044	-0.5169992371977982	-0.3451914550421667	0.7832972922861197	2.5596	2.1154	0.0	0.0	0.0
2021-10-01T23:34:11.000000	-1.6963	-1.1364	0.32082	46.835	21.113	18.753	-1.8227613060407606	-0.9199890603700569	0.32082	49.06906786031675	15.21520861899796	18.753	-1.8227613060407606	-0.9199890603700569	0.5168200000000001	49.06906786031675	15.21520861899796	18.753	-0.7634924557202898	-0.4900659777563014	-0.42061218183020044	-0.5169992371977982	-0.3451914550421667	0.7832972922861197	2.5596	2.1154	0.0	0.0	0.0
2021-10-01T23:34:11.000000	-1.7288	-1.151	0.30765	45.565	20.401	18.697	-1.8568053521571775	-0.9304968157927567	0.30765	47.721396097678266	14.664187004007319	18.697	-1.8568053521571775	-0.9304968157927567	0.5036499999999999	47.721396097678266	14.664187004007319	18.697	-0.7634924557202898	-0.4900659777563014	-0.42061218183020044	-0.5169992371977982	-0.3451914550421667	0.7832972922861197	2.5596	2.1154	0.0	0.0	0.0
2021-10-01T23:34:11.000000	-1.7612	-1.1654	0.29417	44.27	19.695	18.652	-1.8907256457608461	-0.9408183312745511	0.29417	46.34964789632693	14.12218343198095	18.652	-1.8907256457608461	-0.9408183312745511	0.49017	46.34964789632693	14.12218343198095	18.652	-0.7634924557202898	-0.4900659777563014	-0.42061218183020044	-0.5169992371977982	-0.3451914550421667	0.7832972922861197	2.5596	2.1154	0.0	0.0	0.0
2021-10-01T23:34:11.000000	-1.7936	-1.1798	0.28036	42.94	18.992	18.614	-1.924645939364515	-0.9511398467563452	0.28036	44.943531017863975	13.587445810243324	18.614	-1.924645939364515	-0.9511398467563452	0.47636	44.943531017863975	13.587445810243324	18.614	-0.7634924557202898	-0.4900659777563014	-0.42061218183020044	-0.5169992371977982	-0.3451914550421667	0.7832972922861197	2.5596	2.1154	0.0	0.0	0.0
2021-10-01T23:34:11.000000	-1.8258	-1.194	0.26618	41.566	18.286	18.58	-1.9583432339765232	-0.9612873753141524	0.26618	43.493378098172265	13.055122121582372	18.58	-1.9583432339765232	-0.9612873753141524	0.46218000000000004	43.493378098172265	13.055122121582372	18.58	-0.7634924557202898	-0.4900659777563014	-0.42061218183020044	-0.5169992371977982	-0.3451914550421667	0.7832972922861197	2.5596	2.1154	0.0	0.0	0.0
2021-10-01T23:34:11.000000	-1.8579	-1.2081	0.25159	40.132	17.57	18.549	-1.9919290290927014	-0.9713479104099662	0.25159	41.98245198944161	12.520225595181184	18.549	-1.9919290290927014	-0.9713479104099662	0.44759	41.98245198944161	12.520225595181184	18.549	-0.7634924557202898	-0.4900659777563014	-0.42061218183020044	-0.5169992371977982	-0.3451914550421667	0.7832972922861197	2.5596	2.1154	0.0	0.0	0.0
2021-10-01T23:34:11.000000	-1.8898	-1.222	0.23655	38.623	16.836	18.519	-2.025291825217219	-0.9812344585817925	0.23655	40.39488547848178	11.976654465264545	18.519	-2.025291825217219	-0.9812344585817925	0.43255	40.39488547848178	11.976654465264545	18.519	-0.7634924557202898	-0.4900659777563014	-0.42061218183020044	-0.5169992371977982	-0.3451914550421667	0.7832972922861197	2.5596	2.1154	0.0	0.0	0.0
2021-10-01T23:34:11.000000	-1.9216	-1.2359	0.22101	37.016	16.076	18.488	-2.0585553748628254	-0.9911332597705373	0.22101	38.706871633789596	11.419287207410711	18.488	-2.0585553748628254	-0.9911332597705373	0.41701	38.706871633789596	11.419287207410711	18.488	-0.7634924557202898	-0.4900659777563014	-0.42061218183020044	-0.5169992371977982	-0.3451914550421667	0.7832972922861197	2.5596	2.1154	0.0	0.0	0.0
2021-10-01T23:34:11.000000	-1.9531	-1.2495	0.2049	35.285	15.277	18.455	-2.0914844260209415	-1.000771080573301	0.2049	36.89101347864859	10.838407563759883	18.455	-2.0914844260209415	-1.000771080573301	0.40090000000000003	36.89101347864859	10.838407563759883	18.455	-0.7634924557202898	-0.4900659777563014	-0.42061218183020044	-0.5169992371977982	-0.3451914550421667	0.7832972922861197	2.5596	2.1154	0.0	0.0	0.0
2021-10-01T23:34:11.000000	-1.9844	-1.2631	0.18812	33.392	14.423	18.417	-2.1242149842212337	-1.0104334074099013	0.18812	34.90763686836536	10.222792244115098	18.417	-2.1242149842212337	-1.0104334074099013	0.38412	34.90763686836536	10.222792244115098	18.417	-0.7634924557202898	-0.4900659777563014	-0.42061218183020044	-0.5169992371977982	-0.3451914550421667	0.7832972922861197	2.5596	2.1154	0.0	0.0	0.0
2021-10-01T23:34:11.000000	-2.0153	-1.2764	0.17055	31.289	13.493	18.372	-2.1565117974551233	-1.019847006877439	0.17055	32.70653035950935	9.557480936025625	18.372	-2.1565117974551233	-1.019847006877439	0.36655000000000004	32.70653035950935	9.557480936025625	18.372	-0.7634924557202898	-0.4900659777563014	-0.42061218183020044	-0.5169992371977982	-0.3451914550421667	0.7832972922861197	2.5596	2.1154	0.0	0.0	0.0
2021-10-01T23:34:11.000000	-2.0457	-1.2895	0.15201	28.906	12.455	18.319	-2.188287872260618	-1.0291233784717444	0.15201	30.21430045142844	8.819291878082447	18.319	-2.188287872260618	-1.0291233784717444	0.34801000000000004	30.21430045142844	8.819291878082447	18.319	-0.7634924557202898	-0.4900659777563014	-0.42061218183020044	-0.5169992371977982	-0.3451914550421667	0.7832972922861197	2.5596	2.1154	0.0	0.0	0.0
2021-10-01T23:34:11.000000	-2.0755	-1.3023	0.13224	26.142	11.265	18.256	-2.219431709141886	-1.0381755287308234	0.13224	27.32531687297763	7.976932166651779	18.256	-2.219431709141886	-1.0381755287308234	0.32824	27.32531687297763	7.976932166651779	18.256	-0.7634924557202898	-0.4900659777563014	-0.42061218183020044	-0.5169992371977982	-0.3451914550421667	0.7832972922861197	2.5596	2.1154	0.0	0.0	0.0
2021-10-01T23:34:11.000000	-2.1043	-1.3147	0.11084	22.842	9.8534	18.182	-2.249534069166363	-1.0469532232434378	0.11084	23.877219482068444	6.980318428634256	18.182	-2.249534069166363	-1.0469532232434378	0.30684	23.877219482068444	6.980318428634256	18.182	-0.7634924557202898	-0.4900659777563014	-0.42061218183020044	-0.5169992371977982	-0.3451914550421667	0.7832972922861197	2.5596	2.1154	0.0	0.0	0.0
2021-10-01T23:34:11.000000	-2.1227	-1.3227	0.095361	20.229	8.7369	18.126	-2.2687756626396043	-1.0526383864434283	0.095361	21.14710405420945	6.192402823657243	18.126	-2.2687756626396043	-1.0526383864434283	0.291361	21.14710405420945	6.192402823657243	18.126	-0.7634924557202898	-0.4900659777563014	-0.42061218183020044	-0.5169992371977982	-0.3451914550421667	0.7832972922861197	2.5596	2.1154	0.0	0.0	0.0
2021-10-01T23:34:11.000000	-2.14	-1.3302	0.078562	17.162	7.4241	18.067	-2.2868642797602234	-1.0579621004349604	0.078562	17.942356939880113	5.265295077385112	18.067	-2.2868642797602234	-1.0579621004349604	0.27456200000000003	17.942356939880113	5.265295077385112	18.067	-0.7634924557202898	-0.4900659777563014	-0.42061218183020044	-0.5169992371977982	-0.3451914550421667	0.7832972922861197	2.5596	2.1154	0.0	0.0	0.0
2021-10-01T23:34:11.000000	-2.1558	-1.337	0.060012	13.488	5.8462	18.008	-2.3033784285787378	-1.062774884327883	0.060012	14.102700950705545	4.149460728211425	18.008	-2.3033784285787378	-1.062774884327883	0.256012	14.102700950705545	4.149460728211425	18.008	-0.7634924557202898	-0.4900659777563014	-0.42061218183020044	-0.5169992371977982	-0.3451914550421667	0.7832972922861197	2.5596	2.1154	0.0	0.0	0.0
2021-10-01T23:34:11.000000	-2.165	-1.341	0.046395	10.611	4.6048	17.97	-2.312999225315358	-1.0656174659278785	0.046395	11.095270800388363	3.2699342357376837	17.97	-2.312999225315358	-1.0656174659278785	0.242395	11.095270800388363	3.2699342357376837	17.97	-0.7634924557202898	-0.4900659777563014	-0.42061218183020044	-0.5169992371977982	-0.3451914550421667	0.7832972922861197	2.5596	2.1154	0.0	0.0	0.0
2021-10-01T23:34:11.000000	-2.1724	-1.3442	0.031595	7.332	3.1857	17.938	-2.3207355612962193	-1.0678866300011074	0.031595	7.667096193781796	2.263303878248939	17.938	-2.3207355612962193	-1.0678866300011074	0.227595	7.667096193781796	2.263303878248939	17.938	-0.7634924557202898	-0.4900659777563014	-0.42061218183020044	-0.5169992371977982	-0.3451914550421667	0.7832972922861197	2.5596	2.1154	0.0	0.0	0.0
2021-10-01T23:34:11.000000	-2.1773	-1.3463	0.01562	3.661	1.592	17.917	-2.325855952118183	-1.069370408229262	0.01562	3.8284816223015	1.131420994899631	17.917	-2.325855952118183	-1.069370408229262	0.21162	3.8284816223015	1.131420994899631	17.917	-0.7634924557202898	-0.4900659777563014	-0.42061218183020044	-0.5169992371977982	-0.3451914550421667	0.7832972922861197	2.5596	2.1154	0.0	0.0	0.0
2021-10-01T23:34:11.000000	-2.1789	-1.347	-0.0011262	-0.26483	-0.11519	17.909	-2.3275296668992005	-1.069869085310953	-0.0011262	-0.27694870029039403	-0.0818723543539666	17.909	-2.3275296668992005	-1.069869085310953	0.1948738	-0.27694870029039403	-0.0818723543539666	17.909	-0.7634924557202898	-0.4900659777563014	-0.42061218183020044	-0.5169992371977982	-0.3451914550421667	0.7832972922861197	2.5596	2.1154	0.0	0.0	0.0
2021-10-01T23:34:11.000000	-2.1768	-1.3461	-0.017811	-4.1705	-1.8134	17.919	-2.3253352136897876	-1.0692331803560298	-0.017811	-4.3612706118144	-1.2887235780119983	17.919	-2.3253352136897876	-1.0692331803560298	0.17818900000000001	-4.3612706118144	-1.2887235780119983	17.919	-0.7634924557202898	-0.4900659777563014	-0.42061218183020044	-0.5169992371977982	-0.3451914550421667	0.7832972922861197	2.5596	2.1154	0.0	0.0	0.0
2021-10-01T23:34:11.000000	-2.1715	-1.3438	-0.033642	-7.7935	-3.3857	17.942	-2.3197933309183396	-1.0675999212377243	-0.033642	-8.1496247277965	-2.4052491629949286	17.942	-2.3197933309183396	-1.0675999212377243	0.162358	-8.1496247277965	-2.4052491629949286	17.942	-0.7634924557202898	-0.4900659777563014	-0.42061218183020044	-0.5169992371977982	-0.3451914550421667	0.7832972922861197	2.5596	2.1154	0.0	0.0	0.0
2021-10-01T23:34:11.000000	-2.1545	-1.3364	-0.061747	-13.844	-5.9994	18.013	-2.302014706251374	-1.0623386946743492	-0.061747	-14.474790037550504	-4.257885593675419	18.013	-2.302014706251374	-1.0623386946743492	0.134253	-14.474790037550504	-4.257885593675419	18.013	-0.7634924557202898	-0.4900659777563014	-0.42061218183020044	-0.5169992371977982	-0.3451914550421667	0.7832972922861197	2.5596	2.1154	0.0	0.0	0.0
2021-10-01T23:34:11.000000	-2.1329	-1.3271	-0.08584	-18.521	-8.0063	18.092	-2.279437936233016	-1.0557554237898885	-0.08584	-19.362453652790254	-5.676589577690924	18.092	-2.279437936233016	-1.0557554237898885	0.11016000000000001	-19.362453652790254	-5.676589577690924	18.092	-0.7634924557202898	-0.4900659777563014	-0.42061218183020044	-0.5169992371977982	-0.3451914550421667	0.7832972922861197	2.5596	2.1154	0.0	0.0	0.0
2021-10-01T23:34:11.000000	-2.1089	-1.3167	-0.10716	-22.239	-9.5957	18.169	-2.2543444675346738	-1.0483745140434355	-0.10716	-23.24718718963164	-6.798445944495446	18.169	-2.2543444675346738	-1.0483745140434355	0.08884	-23.24718718963164	-6.798445944495446	18.169	-0.7634924557202898	-0.4900659777563014	-0.42061218183020044	-0.5169992371977982	-0.3451914550421667	0.7832972922861197	2.5596	2.1154	0.0	0.0	0.0
2021-10-01T23:34:11.000000	-2.0835	-1.3058	-0.12656	-25.299	-10.904	18.237	-2.227800283046973	-1.0406689141392786	-0.12656	-26.444435664675822	-7.721945310400822	18.237	-2.227800283046973	-1.0406689141392786	0.06944	-26.444435664675822	-7.721945310400822	18.237	-0.7634924557202898	-0.4900659777563014	-0.42061218183020044	-0.5169992371977982	-0.3451914550421667	0.7832972922861197	2.5596	2.1154	0.0	0.0	0.0
2021-10-01T23:34:11.000000	-2.0573	-1.2945	-0.14456	-27.893	-12.018	18.296	-2.2004131146603054	-1.03266435245482	-0.14456	-29.15538793611861	-8.509707826619504	18.296	-2.2004131146603054	-1.03266435245482	0.051440000000000013	-29.15538793611861	-8.509707826619504	18.296	-0.7634924557202898	-0.4900659777563014	-0.42061218183020044	-0.5169992371977982	-0.3451914550421667	0.7832972922861197	2.5596	2.1154	0.0	0.0	0.0
2021-10-01T23:34:11.000000	-2.0305	-1.2829	-0.16148	-30.146	-12.993	18.347	-2.1723937083494116	-1.024435569435136	-0.16148	-31.510878020955612	-9.201300524841939	18.347	-2.1723937083494116	-1.024435569435136	0.034519999999999995	-31.510878020955612	-9.201300524841939	18.347	-0.7634924557202898	-0.4900659777563014	-0.42061218183020044	-0.5169992371977982	-0.3451914550421667	0.7832972922861197	2.5596	2.1154	0.0	0.0	0.0
2021-10-01T23:34:11.000000	-2.0032	-1.2712	-0.17755	-32.143	-13.869	18.391	-2.1438658166270406	-1.0161688050211308	-0.17755	-33.6001666330292	-9.826006932252351	18.391	-2.1438658166270406	-1.0161688050211308	0.018449999999999994	-33.6001666330292	-9.826006932252351	18.391	-0.7634924557202898	-0.4900659777563014	-0.42061218183020044	-0.5169992371977982	-0.3451914550421667	0.7832972922861197	2.5596	2.1154	0.0	0.0	0.0
2021-10-01T23:34:11.000000	-1.9756	-1.2593	-0.19291	-33.943	-14.67	18.428	-2.115015679434097	-1.007740306700057	-0.19291	-35.484749918957746	-10.400416923807827	18.428	-2.115015679434097	-1.007740306700057	0.0030900000000000094	-35.484749918957746	-10.400416923807827	18.428	-0.7634924557202898	-0.4900659777563014	-0.42061218183020044	-0.5169992371977982	-0.3451914550421667	0.7832972922861197	2.5596	2.1154	0.0	0.0	0.0
2021-10-01T23:34:11.000000	-1.9478	-1.2472	-0.20769	-35.59	-15.417	18.461	-2.0859425432494936	-0.9991378214549955	-0.20769	-37.21086946301531	-10.93998093263582	18.461	-2.0859425432494936	-0.9991378214549955	-0.011690000000000006	-37.21086946301531	-10.93998093263582	18.461	-0.7634924557202898	-0.4900659777563014	-0.42061218183020044	-0.5169992371977982	-0.3451914550421667	0.7832972922861197	2.5596	2.1154	0.0	0.0	0.0
2021-10-01T23:34:11.000000	-1.9197	-1.235	-0.22195	-37.114	-16.122	18.49	-2.056559414611236	-0.9904728487817774	-0.22195	-38.80976957090561	-11.452932631130281	18.49	-2.056559414611236	-0.9904728487817774	-0.02595	-38.80976957090561	-11.452932631130281	18.49	-0.7634924557202898	-0.4900659777563014	-0.42061218183020044	-0.5169992371977982	-0.3451914550421667	0.7832972922861197	2.5596	2.1154	0.0	0.0	0.0
2021-10-01T23:34:11.000000	-1.8915	-1.2228	-0.23576	-38.542	-16.798	18.518	-2.027077039494067	-0.9818201291254773	-0.23576	-40.30983968413425	-11.94886574698182	18.518	-2.027077039494067	-0.9818201291254773	-0.03975999999999999	-40.30983968413425	-11.94886574698182	18.518	-0.7634924557202898	-0.4900659777563014	-0.42061218183020044	-0.5169992371977982	-0.3451914550421667	0.7832972922861197	2.5596	2.1154	0.0	0.0	0.0
2021-10-01T23:34:11.000000	-1.8631	-1.2104	-0.24917	-39.892	-17.452	18.544	-1.9973716653852374	-0.9729934225451898	-0.24917	-41.72980188008963	-12.432521990668992	18.544	-1.9973716653852374	-0.9729934225451898	-0.053169999999999995	-41.72980188008963	-12.432521990668992	18.544	-0.7634924557202898	-0.4900659777563014	-0.42061218183020044	-0.5169992371977982	-0.3451914550421667	0.7832972922861197	2.5596	2.1154	0.0	0.0	0.0
2021-10-01T23:34:11.000000	-1.8346	-1.1979	-0.26222	-41.179	-18.091	18.572	-1.967554791780578	-0.9640797225029091	-0.26222	-43.085400841792804	-12.90901066317788	18.572	-1.967554791780578	-0.9640797225029091	-0.06622	-43.085400841792804	-12.90901066317788	18.572	-0.7634924557202898	-0.4900659777563014	-0.42061218183020044	-0.5169992371977982	-0.3451914550421667	0.7832972922861197	2.5596	2.1154	0.0	0.0	0.0
2021-10-01T23:34:11.000000	-1.806	-1.1853	-0.27494	-42.417	-18.721	18.601	-1.9376264186800884	-0.9550790289986346	-0.27494	-44.39126625730652	-13.382571130874638	18.601	-1.9376264186800884	-0.9550790289986346	-0.07894000000000001	-44.39126625730652	-13.382571130874638	18.601	-0.7634924557202898	-0.4900659777563014	-0.42061218183020044	-0.5169992371977982	-0.3451914550421667	0.7832972922861197	2.5596	2.1154	0.0	0.0	0.0
2021-10-01T23:34:11.000000	-1.7773	-1.1726	-0.28736	-43.615	-19.346	18.633	-1.9075865460837687	-0.9459913420323665	-0.28736	-45.65682043040959	-13.856070481393106	18.633	-1.9075865460837687	-0.9459913420323665	-0.09136	-45.65682043040959	-13.856070481393106	18.633	-0.7634924557202898	-0.4900659777563014	-0.42061218183020044	-0.5169992371977982	-0.3451914550421667	0.7832972922861197	2.5596	2.1154	0.0	0.0	0.0
2021-10-01T23:34:11.000000	-1.7485	-1.1598	-0.2995	-44.782	-19.972	18.669	-1.8774351739916189	-0.9368166616041047	-0.2995	-46.891730725219155	-14.334360731945353	18.669	-1.8774351739916189	-0.9368166616041047	-0.10349999999999998	-46.891730725219155	-14.334360731945353	18.669	-0.7634924557202898	-0.4900659777563014	-0.42061218183020044	-0.5169992371977982	-0.3451914550421667	0.7832972922861197	2.5596	2.1154	0.0	0.0	0.0
2021-10-01T23:34:11.000000	-1.7197	-1.1469	-0.31139	-45.924	-20.6	18.712	-1.8472715488825506	-0.9275427346969313	-0.31139	-48.10207446063914	-14.817699166305395	18.712	-1.8472715488825506	-0.9275427346969313	-0.11538999999999999	-48.10207446063914	-14.817699166305395	18.712	-0.7634924557202898	-0.4900659777563014	-0.42061218183020044	-0.5169992371977982	-0.3451914550421667	0.7832972922861197	2.5596	2.1154	0.0	0.0	0.0
2021-10-01T23:34:11.000000	-1.6908	-1.1339	-0.32303	-47.049	-21.236	18.763	-1.8169964242776526	-0.918181814327764	-0.32303	-49.29652653599756	-15.311060331854488	18.763	-1.8169964242776526	-0.918181814327764	-0.12702999999999998	-49.29652653599756	-15.311060331854488	18.763	-0.7634924557202898	-0.4900659777563014	-0.42061218183020044	-0.5169992371977982	-0.3451914550421667	0.7832972922861197	2.5596	2.1154	0.0	0.0	0.0
2021-10-01T23:34:11.000000	-1.6619	-1.1208	-0.33445	-48.161	-21.881	18.826	-1.786709046655836	-0.9087216474796851	-0.33445	-50.479179340620085	-15.81494657270502	18.826	-1.786709046655836	-0.9087216474796851	-0.13845000000000002	-50.479179340620085	-15.81494657270502	18.826	-0.7634924557202898	-0.4900659777563014	-0.42061218183020044	-0.5169992371977982	-0.3451914550421667	0.7832972922861197	2.5596	2.1154	0.0	0.0	0.0
2021-10-01T23:34:11.000000	-1.6329	-1.1076	-0.34567	-49.267	-22.539	18.904	-1.7563101695381895	-0.8991744871696126	-0.34567	-51.65747024870727	-16.332470036829193	18.904	-1.7563101695381895	-0.8991744871696126	-0.14966999999999997	-51.65747024870727	-16.332470036829193	18.904	-0.7634924557202898	-0.4900659777563014	-0.42061218183020044	-0.5169992371977982	-0.3451914550421667	0.7832972922861197	2.5596	2.1154	0.0	0.0	0.0
2021-10-01T23:34:11.000000	-1.6039	-1.0943	-0.35669	-50.37	-23.213	19.002	-1.7258990394036249	-0.889528080380628	-0.35669	-52.83474424513401	-16.866240528086802	19.002	-1.7258990394036249	-0.889528080380628	-0.16069	-52.83474424513401	-16.866240528086802	19.002	-0.7634924557202898	-0.4900659777563014	-0.42061218183020044	-0.5169992371977982	-0.3451914550421667	0.7832972922861197	2.5596	2.1154	0.0	0.0	0.0
2021-10-01T23:34:11.000000	-1.5749	-1.0808	-0.36755	-51.476	-23.906	19.125	-1.6954634032352234	-0.8796831806338199	-0.36755	-54.01732370914258	-17.418500259830118	19.125	-1.6954634032352234	-0.8796831806338199	-0.17154999999999998	-54.01732370914258	-17.418500259830118	19.125	-0.7634924557202898	-0.4900659777563014	-0.42061218183020044	-0.5169992371977982	-0.3451914550421667	0.7832972922861197	2.5596	2.1154	0.0	0.0	0.0
2021-10-01T23:34:11.000000	-1.5459	-1.0673	-0.37826	-52.591	-24.624	19.279	-1.665027767066822	-0.8698382808870117	-0.37826	-55.211898610482784	-17.99446883977876	19.279	-1.665027767066822	-0.8698382808870117	-0.18225999999999998	-55.211898610482784	-17.99446883977876	19.279	-0.7634924557202898	-0.4900659777563014	-0.42061218183020044	-0.5169992371977982	-0.3451914550421667	0.7832972922861197	2.5596	2.1154	0.0	0.0	0.0
2021-10-01T23:34:11.000000	-1.5169	-1.0537	-0.38883	-53.722	-25.37	19.47	-1.6345798778815026	-0.8598941346612918	-0.38883	-56.42578379318599	-18.5962659511158	19.47	-1.6345798778815026	-0.8598941346612918	-0.19283	-56.42578379318599	-18.5962659511158	19.47	-0.7634924557202898	-0.4900659777563014	-0.42061218183020044	-0.5169992371977982	-0.3451914550421667	0.7832972922861197	2.5596	2.1154	0.0	0.0	0.0
2021-10-01T23:34:11.000000	-1.4879	-1.0399	-0.39928	-54.878	-26.15	19.705	-1.6041074826623465	-0.849751495477748	-0.39928	-57.66864662136936	-19.228743611053304	19.705	-1.6041074826623465	-0.849751495477748	-0.20328000000000002	-57.66864662136936	-19.228743611053304	19.705	-0.7634924557202898	-0.4900659777563014	-0.42061218183020044	-0.5169992371977982	-0.3451914550421667	0.7832972922861197	2.5596	2.1154	0.0	0.0	0.0
2021-10-01T23:34:11.000000	-1.4589	-1.0261	-0.40965	-56.066	-26.972	19.992	-1.5736350874431906	-0.8396088562942042	-0.40965	-58.9484145899102	-19.898983826719952	19.992	-1.5736350874431906	-0.8396088562942042	-0.21365	-58.9484145899102	-19.898983826719952	19.992	-0.7634924557202898	-0.4900659777563014	-0.42061218183020044	-0.5169992371977982	-0.3451914550421667	0.7832972922861197	2.5596	2.1154	0.0	0.0	0.0
2021-10-01T23:34:11.000000	-1.43	-1.0121	-0.41994	-57.299	-27.844	20.338	-1.5432374326691098	-0.8292554711359185	-0.41994	-60.27896998242049	-20.61333342422931	20.338	-1.5432374326691098	-0.8292554711359185	-0.22393999999999997	-60.27896998242049	-20.61333342422931	20.338	-0.7634924557202898	-0.4900659777563014	-0.42061218183020044	-0.5169992371977982	-0.3451914550421667	0.7832972922861197	2.5596	2.1154	0.0	0.0	0.0
2021-10-01T23:34:11.000000	-1.4011	-0.99795	-0.43018	-58.59	-28.775	20.747	-1.5128213983696517	-0.818753216259265	-0.43018	-61.67431761268143	-21.37913169448408	20.747	-1.5128213983696517	-0.818753216259265	-0.23418	-61.67431761268143	-21.37913169448408	20.747	-0.7634924557202898	-0.4900659777563014	-0.42061218183020044	-0.5169992371977982	-0.3451914550421667	0.7832972922861197	2.5596	2.1154	0.0	0.0	0.0
2021-10-01T23:34:11.000000	-1.3722	-0.98371	-0.44039	-59.954	-29.776	21.226	-1.4823943363549674	-0.8081616395515909	-0.44039	-63.15069228439078	-22.205457797626828	21.226	-1.4823943363549674	-0.8081616395515909	-0.24439	-63.15069228439078	-22.205457797626828	21.226	-0.7634924557202898	-0.4900659777563014	-0.42061218183020044	-0.5169992371977982	-0.3451914550421667	0.7832972922861197	2.5596	2.1154	0.0	0.0	0.0
2021-10-01T23:34:11.000000	-1.3435	-0.96933	-0.45059	-61.409	-30.861	21.777	-1.452148613074421	-0.7974066117396037	-0.45059	-64.72767378612126	-23.104000697659927	21.777	-1.452148613074421	-0.7974066117396037	-0.25459	-64.72767378612126	-23.104000697659927	21.777	-0.7634924557202898	-0.4900659777563014	-0.42061218183020044	-0.5169992371977982	-0.3451914550421667	0.7832972922861197	2.5596	2.1154	0.0	0.0	0.0
2021-10-01T23:34:11.000000	-1.3148	-0.95481	-0.46078	-62.974	-32.044	22.399	-1.4218857355701893	-0.7865126388571398	-0.46078	-66.42583437123466	-24.086326828416567	22.399	-1.4218857355701893	-0.7865126388571398	-0.26478	-66.42583437123466	-24.086326828416567	22.399	-0.7634924557202898	-0.4900659777563014	-0.42061218183020044	-0.5169992371977982	-0.3451914550421667	0.7832972922861197	2.5596	2.1154	0.0	0.0	0.0
2021-10-01T23:34:11.000000	-1.2861	-0.94015	-0.47099	-64.67	-33.342	23.089	-1.3916057038422718	-0.7754797209041995	-0.47099	-68.26809881317858	-25.166734957758937	23.089	-1.3916057038422718	-0.7754797209041995	-0.27499	-68.26809881317858	-25.166734957758937	23.089	-0.7634924557202898	-0.4900659777563014	-0.42061218183020044	-0.5169992371977982	-0.3451914550421667	0.7832972922861197	2.5596	2.1154	0.0	0.0	0.0
2021-10-01T23:34:11.000000	-1.2576	-0.92533	-0.4812	-66.519	-34.772	23.841	-1.361504560245109	-0.7642635025511635	-0.4812	-70.27838435018973	-26.359401323380027	23.841	-1.361504560245109	-0.7642635025511635	-0.2852	-70.27838435018973	-26.359401323380027	23.841	-0.7634924557202898	-0.4900659777563014	-0.42061218183020044	-0.5169992371977982	-0.3451914550421667	0.7832972922861197	2.5596	2.1154	0.0	0.0	0.0
2021-10-01T23:34:11.000000	-1.2291	-0.91034	-0.49142	-68.547	-36.352	24.642	-1.331382586519185	-0.7528785651839776	-0.49142	-72.48470060983044	-27.67900450708524	24.642	-1.331382586519185	-0.7528785651839776	-0.29542	-72.48470060983044	-27.67900450708524	24.642	-0.7634924557202898	-0.4900659777563014	-0.42061218183020044	-0.5169992371977982	-0.3451914550421667	0.7832972922861197	2.5596	2.1154	0.0	0.0	0.0
2021-10-01T23:34:11.000000	-1.2007	-0.89518	-0.50163	-70.777	-38.103	25.479	-1.301339029143412	-0.741312655785723	-0.50163	-74.91244741580333	-29.14356807555486	25.479	-1.301339029143412	-0.741312655785723	-0.30563	-74.91244741580333	-29.14356807555486	25.479	-0.7634924557202898	-0.4900659777563014	-0.42061218183020044	-0.5169992371977982	-0.3451914550421667	0.7832972922861197	2.5596	2.1154	0.0	0.0	0.0
2021-10-01T23:34:11.000000	-1.1725	-0.87984	-0.51181	-73.235	-40.046	26.332	-1.2714719092950098	-0.7295435966915909	-0.51181	-77.59000198617828	-30.770748004961632	26.332	-1.2714719092950098	-0.7295435966915909	-0.31581	-77.59000198617828	-30.770748004961632	26.332	-0.7634924557202898	-0.4900659777563014	-0.42061218183020044	-0.5169992371977982	-0.3451914550421667	0.7832972922861197	2.5596	2.1154	0.0	0.0	0.0
2021-10-01T23:34:11.000000	-1.1443	-0.86429	-0.52192	-75.946	-42.201	27.178	-1.2415790581110793	-0.7175661199917436	-0.52192	-80.5446265440669	-32.57733033685837	27.178	-1.2415790581110793	-0.7175661199917436	-0.32592000000000004	-80.5446265440669	-32.57733033685837	27.178	-0.7634924557202898	-0.4900659777563014	-0.42061218183020044	-0.5169992371977982	-0.3451914550421667	0.7832972922861197	2.5596	2.1154	0.0	0.0	0.0
2021-10-01T23:34:11.000000	-1.1161	-0.84854	-0.53194	-78.934	-44.591	27.99	-1.2116617008933122	-0.7053901503340727	-0.53194	-83.80295843829924	-34.583201037334405	27.99	-1.2116617008933122	-0.7053901503340727	-0.33593999999999996	-83.80295843829924	-34.583201037334405	27.99	-0.7634924557202898	-0.4900659777563014	-0.42061218183020044	-0.5169992371977982	-0.3451914550421667	0.7832972922861197	2.5596	2.1154	0.0	0.0	0.0
2021-10-01T23:34:11.000000	-1.0881	-0.83257	-0.54182	-82.226	-47.239	28.74	-1.1819158799961487	-0.6929713323889592	-0.54182	-87.39461241207272	-36.80787848197155	28.74	-1.1819158799961487	-0.6929713323889592	-0.34581999999999996	-87.39461241207272	-36.80787848197155	28.74	-0.7634924557202898	-0.4900659777563014	-0.42061218183020044	-0.5169992371977982	-0.3451914550421667	0.7832972922861197	2.5596	2.1154	0.0	0.0	0.0
2021-10-01T23:34:11.000000	-1.0601	-0.81636	-0.5515	-85.847	-50.17	29.396	-1.1521406518583814	-0.6803143228944573	-0.5515	-91.34746333934481	-39.27311103626822	29.396	-1.1521406518583814	-0.6803143228944573	-0.3555	-91.34746333934481	-39.27311103626822	29.396	-0.7634924557202898	-0.4900659777563014	-0.42061218183020044	-0.5169992371977982	-0.3451914550421667	0.7832972922861197	2.5596	2.1154	0.0	0.0	0.0
2021-10-01T23:34:11.000000	-1.0322	-0.7999	-0.56094	-89.825	-53.408	29.922	-1.1224340376572304	-0.6673969441857577	-0.56094	-95.69224095827128	-41.999287010426116	29.922	-1.1224340376572304	-0.6673969441857577	-0.36494	-95.69224095827128	-41.999287010426116	29.922	-0.7634924557202898	-0.4900659777563014	-0.42061218183020044	-0.5169992371977982	-0.3451914550421667	0.7832972922861197	2.5596	2.1154	0.0	0.0	0.0
2021-10-01T23:34:11.000000	-1.0043	-0.78319	-0.57006	-94.188	-56.981	30.283	-1.0926967909137835	-0.6542314492797783	-0.57006	-100.4601651276845	-45.01076457380347	30.283	-1.0926967909137835	-0.6542314492797783	-0.37406	-100.4601651276845	-45.01076457380347	30.283	-0.7634924557202898	-0.4900659777563014	-0.42061218183020044	-0.5169992371977982	-0.3451914550421667	0.7832972922861197	2.5596	2.1154	0.0	0.0	0.0
2021-10-01T23:34:11.000000	-0.97652	-0.76621	-0.57882	-98.967	-60.919	30.438	-1.063045556799352	-0.6407832852604347	-0.57882	-105.68567816112265	-48.333519234829176	30.438	-1.063045556799352	-0.6407832852604347	-0.38282	-105.68567816112265	-48.333519234829176	30.438	-0.7634924557202898	-0.4900659777563014	-0.42061218183020044	-0.5169992371977982	-0.3451914550421667	0.7832972922861197	2.5596	2.1154	0.0	0.0	0.0
2021-10-01T23:34:11.000000	-0.94873	-0.74896	-0.58715	-104.2	-65.255	30.344	-1.0333513148913496	-0.6270683810497213	-0.58715	-111.41053721615523	-51.995646185115206	30.344	-1.0333513148913496	-0.6270683810497213	-0.39114999999999994	-111.41053721615523	-51.995646185115206	30.344	-0.7634924557202898	-0.4900659777563014	-0.42061218183020044	-0.5169992371977982	-0.3451914550421667	0.7832972922861197	2.5596	2.1154	0.0	0.0	0.0
2021-10-01T23:34:11.000000	-0.92098	-0.73143	-0.59497	-109.91	-70.026	29.953	-1.0036624631275413	-0.6130706854912873	-0.59497	-117.66210259919177	-56.03104842796776	29.953	-1.0036624631275413	-0.6130706854912873	-0.39897	-117.66210259919177	-56.03104842796776	29.953	-0.7634924557202898	-0.4900659777563014	-0.42061218183020044	-0.5169992371977982	-0.3451914550421667	0.7832972922861197	2.5596	2.1154	0.0	0.0	0.0
2021-10-01T23:34:11.000000	-0.89325	-0.71361	-0.60224	-116.16	-75.274	29.213	-0.9739579269104521	-0.5987827245406253	-0.60224	-124.50804585905234	-60.47369008387133	29.213	-0.9739579269104521	-0.5987827245406253	-0.40624	-124.50804585905234	-60.47369008387133	29.213	-0.7634924557202898	-0.4900659777563014	-0.42061218183020044	-0.5169992371977982	-0.3451914550421667	0.7832972922861197	2.5596	2.1154	0.0	0.0	0.0
2021-10-01T23:34:11.000000	-0.86555	-0.69551	-0.60889	-122.99	-81.045	28.065	-0.9442488561896655	-0.5842131975439346	-0.60889	-131.99370197508412	-65.36432332635805	28.065	-0.9442488561896655	-0.5842131975439346	-0.41289000000000003	-131.99370197508412	-65.36432332635805	28.065	-0.7634924557202898	-0.4900659777563014	-0.42061218183020044	-0.5169992371977982	-0.3451914550421667	0.7832972922861197	2.5596	2.1154	0.0	0.0	0.0
2021-10-01T23:34:11.000000	-0.83789	-0.67713	-0.61486	-130.46	-87.394	26.441	-0.9145451756130725	-0.5693608791995235	-0.61486	-140.18535799393925	-70.75018190867848	26.441	-0.9145451756130725	-0.5693608791995235	-0.41885999999999995	-140.18535799393925	-70.75018190867848	26.441	-0.7634924557202898	-0.4900659777563014	-0.42061218183020044	-0.5169992371977982	-0.3451914550421667	0.7832972922861197	2.5596	2.1154	0.0	0.0	0.0
2021-10-01T23:34:11.000000	-0.81025	-0.65847	-0.62008	-138.63	-94.382	24.265	-0.8848270358848908	-0.5542282201107753	-0.62008	-149.15003614328492	-76.68445437281792	24.265	-0.8848270358848908	-0.5542282201107753	-0.42407999999999996	-149.15003614328492	-76.68445437281792	24.265	-0.7634924557202898	-0.4900659777563014	-0.42061218183020044	-0.5169992371977982	-0.3451914550421667	0.7832972922861197	2.5596	2.1154	0.0	0.0	0.0
2021-10-01T23:34:11.000000	-0.79186	-0.64587	-0.62312	-144.5	-99.431	22.465	-0.8650317282813014	-0.5439764935791478	-0.62312	-155.59445927961318	-80.97615699997623	22.465	-0.8650317282813014	-0.5439764935791478	-0.42712	-155.59445927961318	-80.97615699997623	22.465	-0.7634924557202898	-0.4900659777563014	-0.42061218183020044	-0.5169992371977982	-0.3451914550421667	0.7832972922861197	2.5596	2.1154	0.0	0.0	0.0
2021-10-01T23:34:11.000000	-0.77961	-0.63742	-0.62495	-148.62	-102.98	21.093	-0.8518386546850074	-0.5370911606835815	-0.62495	-160.1182737812102	-83.9935902395261	21.093	-0.8518386546850074	-0.5370911606835815	-0.42895	-160.1182737812102	-83.9935902395261	21.093	-0.7634924557202898	-0.4900659777563014	-0.42061218183020044	-0.5169992371977982	-0.3451914550421667	0.7832972922861197	2.5596	2.1154	0.0	0.0	0.0
2021-10-01T23:34:11.000000	-0.77144	-0.63175	-0.62607	-151.47	-105.44	20.096	-0.8430354712986441	-0.5324649568115004	-0.62607	-163.24822264638695	-86.08584263858761	20.096	-0.8430354712986441	-0.5324649568115004	-0.43007	-163.24822264638695	-86.08584263858761	20.096	-0.7634924557202898	-0.4900659777563014	-0.42061218183020044	-0.5169992371977982	-0.3451914550421667	0.7832972922861197	2.5596	2.1154	0.0	0.0	1.0
2021-10-01T23:34:11.000000	-0.74051	-0.61002	-0.62961	-163.01	-115.45	15.65	-0.8096759547948722	-0.5146885550767687	-0.62961	-175.9277933063316	-94.6064170252983	15.65	-0.8096759547948722	-0.5146885550767687	-0.43361	-175.9277933063316	-94.6064170252983	15.65	-0.7634924557202898	-0.4900659777563014	-0.42061218183020044	-0.5169992371977982	-0.3451914550421667	0.7832972922861197	2.5596	2.1154	0.0	0.0	nan
2021-10-01T23:34:11.000000	-0.70967	-0.588	-0.63197	-175.86	-126.66	10.017	-0.776370226373058	-0.49661331083796634	-0.63197	-190.05452904304056	-104.15743463732218	10.017	-0.776370226373058	-0.49661331083796634	-0.43597	-190.05452904304056	-104.15743463732218	10.017	-0.7634924557202898	-0.4900659777563014	-0.42061218183020044	-0.5169992371977982	-0.3451914550421667	0.7832972922861197	2.5596	2.1154	0.0	0.0	0.0
2021-10-01T23:34:11.000000	-0.67896	-0.5657	-0.63309	-190.22	-139.24	2.967	-0.7431592099264581	-0.47824424753621714	-0.63309	-205.84775294309853	-114.88310845497293	2.967	-0.7431592099264581	-0.47824424753621714	-0.43709000000000003	-205.84775294309853	-114.88310845497293	2.967	-0.7634924557202898	-0.4900659777563014	-0.42061218183020044	-0.5169992371977982	-0.3451914550421667	0.7832972922861197	2.5596	2.1154	0.0	0.0	0.0
2021-10-01T23:34:11.000000	-0.64841	-0.54316	-0.63291	-206.3	-153.4	-5.7764	-0.7100775806055134	-0.4596173878580101	-0.63291	-223.5416139477487	-126.96612474843707	-5.7764	-0.7100775806055134	-0.4596173878580101	-0.43690999999999997	-223.5416139477487	-126.96612474843707	-5.7764	-0.7634924557202898	-0.4900659777563014	-0.42061218183020044	-0.5169992371977982	-0.3451914550421667	0.7832972922861197	2.5596	2.1154	0.0	0.0	0.0
2021-10-01T23:34:11.000000	-0.61805	-0.52042	-0.63137	-224.39	-169.39	-16.556	-0.6771600135606647	-0.4407687544898349	-0.63137	-243.4545593881311	-140.61906596593136	-16.556	-0.6771600135606647	-0.4407687544898349	-0.43537	-243.4545593881311	-140.61906596593136	-16.556	-0.7634924557202898	-0.4900659777563014	-0.42061218183020044	-0.5169992371977982	-0.3451914550421667	0.7832972922861197	2.5596	2.1154	0.0	0.0	0.0
2021-10-01T23:34:11.000000	-0.58792	-0.4975	-0.62843	-244.82	-187.52	-29.797	-0.6444486579868604	-0.42171329552070624	-0.62843	-265.95208699710133	-156.1091612362523	-29.797	-0.6444486579868604	-0.42171329552070624	-0.43243000000000004	-265.95208699710133	-156.1091612362523	-29.797	-0.7634924557202898	-0.4900659777563014	-0.42061218183020044	-0.5169992371977982	-0.3451914550421667	0.7832972922861197	2.5596	2.1154	0.0	0.0	0.0
