# Supplementary material for: Direct evidence of substorm-related impulsive injections of electrons at Mercury
Source: Nat Commun. 2023 Jul 18;14:4019. doi: 10.1038/s41467-023-39565-4 (PMC10354196; doi:10.1038/s41467-023-39565-4)
Supplement: Supplementary file 3 — SourceDatafile [file 41467_2023_39565_MOESM3_ESM.zip › SourceDataFile/FieldLinetracing/Final_KT17tracing_001145.txt]

2021-10-01T23:34:05.000000	-0.45349	-0.37679	0.59128	402.11	315.41	-151.02	-0.49624099966363683	-0.31838460146940895	0.59128	437.7272570143051	263.76271280590913	-151.02	-0.49624099966363683	-0.31838460146940895	0.78728	437.7272570143051	263.76271280590913	-151.02	-0.7736000010722826	-0.47637524604526515	-0.4178632112262068	-0.5252577577514161	-0.33625683164573206	0.7816876812983101	2.5671	2.0576	0.0	0.0	0.0
2021-10-01T23:34:05.000000	-0.48236	-0.39931	0.6013	361.36	280.34	-115.04	-0.5276528375354788	-0.33719746253606003	0.6013	392.9871838244947	233.95007704570818	-115.04	-0.5276528375354788	-0.33719746253606003	0.7972999999999999	392.9871838244947	233.95007704570818	-115.04	-0.7736000010722826	-0.47637524604526515	-0.4178632112262068	-0.5252577577514161	-0.33625683164573206	0.7816876812983101	2.5671	2.0576	0.0	0.0	0.0
2021-10-01T23:34:05.000000	-0.51166	-0.42191	0.60981	326.23	250.14	-85.887	-0.5595012376801762	-0.35603703281309224	0.60981	354.42148467344924	208.282125257709	-85.887	-0.5595012376801762	-0.35603703281309224	0.8058099999999999	354.42148467344924	208.282125257709	-85.887	-0.7736000010722826	-0.47637524604526515	-0.4178632112262068	-0.5252577577514161	-0.33625683164573206	0.7816876812983101	2.5671	2.0576	0.0	0.0	0.0
2021-10-01T23:34:05.000000	-0.54134	-0.44453	0.61683	295.76	223.98	-62.185	-0.5917292250481224	-0.37484989092161736	0.61683	320.97569332319335	186.05274062935837	-62.185	-0.5917292250481224	-0.37484989092161736	0.8128299999999999	320.97569332319335	186.05274062935837	-62.185	-0.7736000010722826	-0.47637524604526515	-0.4178632112262068	-0.5252577577514161	-0.33625683164573206	0.7816876812983101	2.5671	2.0576	0.0	0.0	0.0
2021-10-01T23:34:05.000000	-0.57135	-0.46711	0.62237	269.18	201.21	-42.877	-0.6242798245897104	-0.39358261548274764	0.62237	291.80596727613727	166.71116927799972	-42.877	-0.6242798245897104	-0.39358261548274764	0.81837	291.80596727613727	166.71116927799972	-42.877	-0.7736000010722826	-0.47637524604526515	-0.4178632112262068	-0.5252577577514161	-0.33625683164573206	0.7816876812983101	2.5671	2.0576	0.0	0.0	0.0
2021-10-01T23:34:05.000000	-0.60166	-0.48961	0.62645	245.86	181.27	-27.139	-0.6571183611544994	-0.4121991838099936	0.62645	266.2184368203941	149.7788249283116	-27.139	-0.6571183611544994	-0.4121991838099936	0.8224499999999999	266.2184368203941	149.7788249283116	-27.139	-0.7736000010722826	-0.47637524604526515	-0.4178632112262068	-0.5252577577514161	-0.33625683164573206	0.7816876812983101	2.5671	2.0576	0.0	0.0	0.0
2021-10-01T23:34:05.000000	-0.63222	-0.51198	0.6291	225.3	163.75	-14.319	-0.6901890849945742	-0.4306560991723585	0.6291	243.6666321920397	134.91006210134668	-14.319	-0.6901890849945742	-0.4306560991723585	0.8251	243.6666321920397	134.91006210134668	-14.319	-0.7736000010722826	-0.47637524604526515	-0.4178632112262068	-0.5252577577514161	-0.33625683164573206	0.7816876812983101	2.5671	2.0576	0.0	0.0	0.0
2021-10-01T23:34:05.000000	-0.66299	-0.53418	0.63036	207.09	148.29	-3.8996	-0.723447396311603	-0.44891856418504505	0.63036	223.69953196662982	121.79783084238716	-3.8996	-0.723447396311603	-0.44891856418504505	0.82636	223.69953196662982	121.79783084238716	-3.8996	-0.7736000010722826	-0.47637524604526515	-0.4178632112262068	-0.5252577577514161	-0.33625683164573206	0.7816876812983101	2.5671	2.0576	0.0	0.0	0.0
2021-10-01T23:34:05.000000	-0.69394	-0.55617	0.63028	190.9	134.6	4.532	-0.7568586199551448	-0.46695055616156383	0.63028	205.95408901469239	110.19475131841878	4.532	-0.7568586199551448	-0.46695055616156383	0.8262799999999999	205.95408901469239	110.19475131841878	4.532	-0.7736000010722826	-0.47637524604526515	-0.4178632112262068	-0.5252577577514161	-0.33625683164573206	0.7816876812983101	2.5671	2.0576	0.0	0.0	0.0
2021-10-01T23:34:05.000000	-0.72503	-0.57792	0.62891	176.45	122.43	11.31	-0.7903793814285592	-0.48472720236500844	0.62891	190.12178065297857	99.8870157795331	11.31	-0.7903793814285592	-0.48472720236500844	0.82491	190.12178065297857	99.8870157795331	11.31	-0.7736000010722826	-0.47637524604526515	-0.4178632112262068	-0.5252577577514161	-0.33625683164573206	0.7816876812983101	2.5671	2.0576	0.0	0.0	0.0
2021-10-01T23:34:05.000000	-0.75623	-0.59939	0.62631	163.51	111.6	16.705	-0.8239750055814058	-0.50221248010889	0.62631	175.9522845495383	90.72416250260068	16.705	-0.8239750055814058	-0.50221248010889	0.8223100000000001	175.9522845495383	90.72416250260068	16.705	-0.7736000010722826	-0.47637524604526515	-0.4178632112262068	-0.5252577577514161	-0.33625683164573206	0.7816876812983101	2.5671	2.0576	0.0	0.0	0.0
2021-10-01T23:34:05.000000	-0.78752	-0.62057	0.62254	151.89	101.91	20.94	-0.85762441781621	-0.5193989153487006	0.62254	163.23252636060255	82.53097926194252	20.94	-0.85762441781621	-0.5193989153487006	0.81854	163.23252636060255	82.53097926194252	20.94	-0.7736000010722826	-0.47637524604526515	-0.4178632112262068	-0.5252577577514161	-0.33625683164573206	0.7816876812983101	2.5671	2.0576	0.0	0.0	0.0
2021-10-01T23:34:05.000000	-0.81887	-0.64142	0.61769	141.43	93.25	24.196	-0.8912929429825313	-0.5362504853979513	0.61769	151.7902334013023	75.21789975782477	24.196	-0.8912929429825313	-0.5362504853979513	0.81369	151.7902334013023	75.21789975782477	24.196	-0.7736000010722826	-0.47637524604526515	-0.4178632112262068	-0.5252577577514161	-0.33625683164573206	0.7816876812983101	2.5671	2.0576	0.0	0.0	0.0
2021-10-01T23:34:05.000000	-0.85028	-0.66194	0.61183	132.0	85.484	26.627	-0.9249805810803692	-0.5527671902566417	0.61183	141.47972114604323	68.66587770092103	26.627	-0.9249805810803692	-0.5527671902566417	0.80783	141.47972114604323	68.66587770092103	26.627	-0.7736000010722826	-0.47637524604526515	-0.4178632112262068	-0.5252577577514161	-0.33625683164573206	0.7816876812983101	2.5671	2.0576	0.0	0.0	0.0
2021-10-01T23:34:05.000000	-0.88172	-0.68212	0.60505	123.48	78.516	28.361	-0.9586563328643587	-0.5689427811819565	0.60505	132.1701309238897	62.79434009177784	28.361	-0.9586563328643587	-0.5689427811819565	0.80105	132.1701309238897	62.79434009177784	28.361	-0.7736000010722826	-0.47637524604526515	-0.4178632112262068	-0.5252577577514161	-0.33625683164573206	0.7816876812983101	2.5671	2.0576	0.0	0.0	0.0
2021-10-01T23:34:05.000000	-0.91318	-0.70195	0.59741	115.77	72.259	29.505	-0.9923090483849167	-0.5847685588276961	0.59741	123.7515561312109	57.5291955106601	29.505	-0.9923090483849167	-0.5847685588276961	0.79341	123.7515561312109	57.5291955106601	29.505	-0.7736000010722826	-0.47637524604526515	-0.4178632112262068	-0.5252577577514161	-0.33625683164573206	0.7816876812983101	2.5671	2.0576	0.0	0.0	0.0
2021-10-01T23:34:05.000000	-0.94468	-0.72142	0.58903	108.81	66.64	30.154	-1.0259573516361338	-0.6002321479425857	0.58903	116.15550417830946	52.805345838113126	30.154	-1.0259573516361338	-0.6002321479425857	0.7850300000000001	116.15550417830946	52.805345838113126	30.154	-0.7736000010722826	-0.47637524604526515	-0.4178632112262068	-0.5252577577514161	-0.33625683164573206	0.7816876812983101	2.5671	2.0576	0.0	0.0	0.0
2021-10-01T23:34:05.000000	-0.97621	-0.74055	0.57998	102.51	61.596	30.389	-1.0595937685735024	-0.6153546231240997	0.57998	109.28493383350619	48.571293507648875	30.389	-1.0595937685735024	-0.6153546231240997	0.7759800000000001	109.28493383350619	48.571293507648875	30.389	-0.7736000010722826	-0.47637524604526515	-0.4178632112262068	-0.5252577577514161	-0.33625683164573206	0.7816876812983101	2.5671	2.0576	0.0	0.0	0.0
2021-10-01T23:34:05.000000	-1.0078	-0.75933	0.57036	96.826	57.07	30.282	-1.0932468478390043	-0.6301223838192711	0.57036	103.08919242643645	44.77585935373162	30.282	-1.0932468478390043	-0.6301223838192711	0.7663599999999999	103.08919242643645	44.77585935373162	30.282	-0.7736000010722826	-0.47637524604526515	-0.4178632112262068	-0.5252577577514161	-0.33625683164573206	0.7816876812983101	2.5671	2.0576	0.0	0.0	0.0
2021-10-01T23:34:05.000000	-1.0394	-0.77778	0.56025	91.696	53.014	29.898	-1.1268694167965672	-0.6445614058323416	0.56025	97.50086569205416	41.379001936972976	29.898	-1.1268694167965672	-0.6445614058323416	0.7562500000000001	97.50086569205416	41.379001936972976	29.898	-0.7736000010722826	-0.47637524604526515	-0.4178632112262068	-0.5252577577514161	-0.33625683164573206	0.7816876812983101	2.5671	2.0576	0.0	0.0	0.0
2021-10-01T23:34:05.000000	-1.071	-0.79591	0.54976	87.076	49.385	29.296	-1.1604527760999914	-0.658682839112894	0.54976	92.47101638236325	38.34343659888488	29.296	-1.1604527760999914	-0.658682839112894	0.74576	92.47101638236325	38.34343659888488	29.296	-0.7736000010722826	-0.47637524604526515	-0.4178632112262068	-0.5252577577514161	-0.33625683164573206	0.7816876812983101	2.5671	2.0576	0.0	0.0	0.0
2021-10-01T23:34:05.000000	-1.1028	-0.81374	0.53895	82.922	46.144	28.529	-1.1941978693104849	-0.6724820269228746	0.53895	87.9511973700444	35.63584854013574	28.529	-1.1941978693104849	-0.6724820269228746	0.73495	87.9511973700444	35.63584854013574	28.529	-0.7736000010722826	-0.47637524604526515	-0.4178632112262068	-0.5252577577514161	-0.33625683164573206	0.7816876812983101	2.5671	2.0576	0.0	0.0	0.0
2021-10-01T23:34:05.000000	-1.1346	-0.83128	0.52792	79.196	43.254	27.648	-1.2279074287719154	-0.6859933999440107	0.52792	83.89916137685131	33.2241727099571	27.648	-1.2279074287719154	-0.6859933999440107	0.7239199999999999	83.89916137685131	33.2241727099571	27.648	-0.7736000010722826	-0.47637524604526515	-0.4178632112262068	-0.5252577577514161	-0.33625683164573206	0.7816876812983101	2.5671	2.0576	0.0	0.0	0.0
2021-10-01T23:34:05.000000	-1.1665	-0.84855	0.51673	75.859	40.681	26.698	-1.2616831515665783	-0.6992245544551665	0.51673	80.27203625025619	31.079443982117056	26.698	-1.2616831515665783	-0.6992245544551665	0.7127300000000001	80.27203625025619	31.079443982117056	26.698	-0.7736000010722826	-0.47637524604526515	-0.4178632112262068	-0.5252577577514161	-0.33625683164573206	0.7816876812983101	2.5671	2.0576	0.0	0.0	0.0
2021-10-01T23:34:05.000000	-1.1985	-0.86556	0.50544	72.873	38.393	25.719	-1.2955262629961657	-0.7121854151042334	0.50544	77.02818736285872	29.174559629792746	25.719	-1.2955262629961657	-0.7121854151042334	0.7014400000000001	77.02818736285872	29.174559629792746	25.719	-0.7736000010722826	-0.47637524604526515	-0.4178632112262068	-0.5252577577514161	-0.33625683164573206	0.7816876812983101	2.5671	2.0576	0.0	0.0	0.0
2021-10-01T23:34:05.000000	-1.2306	-0.88234	0.49411	70.2	36.358	24.748	-1.329440438965753	-0.7249057558348846	0.49411	74.1259800872585	27.482416926161296	24.748	-1.329440438965753	-0.7249057558348846	0.69011	74.1259800872585	27.482416926161296	24.748	-0.7736000010722826	-0.47637524604526515	-0.4178632112262068	-0.5252577577514161	-0.33625683164573206	0.7816876812983101	2.5671	2.0576	0.0	0.0	0.0
2021-10-01T23:34:05.000000	-1.2629	-0.8989	0.48277	67.805	34.548	23.815	-1.3635261512559438	-0.7373832482780933	0.48277	71.52724731109929	25.9795154130488	23.815	-1.3635261512559438	-0.7373832482780933	0.67877	71.52724731109929	25.9795154130488	23.815	-0.7736000010722826	-0.47637524604526515	-0.4178632112262068	-0.5252577577514161	-0.33625683164573206	0.7816876812983101	2.5671	2.0576	0.0	0.0	0.0
2021-10-01T23:34:05.000000	-1.2952	-0.91525	0.47144	65.649	32.933	22.943	-1.3975861322106065	-0.7496523231155872	0.47144	69.18960700252998	24.6408598233798	22.943	-1.3975861322106065	-0.7496523231155872	0.66744	69.18960700252998	24.6408598233798	22.943	-0.7736000010722826	-0.47637524604526515	-0.4178632112262068	-0.5252577577514161	-0.33625683164573206	0.7816876812983101	2.5671	2.0576	0.0	0.0	0.0
2021-10-01T23:34:05.000000	-1.3276	-0.9314	0.46013	63.698	31.487	22.149	-1.4317208536103445	-0.761710651978339	0.46013	67.07612957432184	23.44481209838942	22.149	-1.4317208536103445	-0.761710651978339	0.65613	67.07612957432184	23.44481209838942	22.149	-0.7736000010722826	-0.47637524604526515	-0.4178632112262068	-0.5252577577514161	-0.33625683164573206	0.7816876812983101	2.5671	2.0576	0.0	0.0	0.0
2021-10-01T23:34:05.000000	-1.3602	-0.94738	0.44883	61.918	30.184	21.444	-1.4660332378391452	-0.7735757557931041	0.44883	65.14988543924605	22.36973417931279	21.444	-1.4660332378391452	-0.7735757557931041	0.64483	65.14988543924605	22.36973417931279	21.444	-0.7736000010722826	-0.47637524604526515	-0.4178632112262068	-0.5252577577514161	-0.33625683164573206	0.7816876812983101	2.5671	2.0576	0.0	0.0	0.0
2021-10-01T23:34:05.000000	-1.3928	-0.96318	0.43755	60.279	29.001	20.83	-1.500323566637493	-0.785262215945828	0.43755	63.37828245973788	21.396475281075652	20.83	-1.500323566637493	-0.785262215945828	0.6335500000000001	63.37828245973788	21.396475281075652	20.83	-0.7736000010722826	-0.47637524604526515	-0.4178632112262068	-0.5252577577514161	-0.33625683164573206	0.7816876812983101	2.5671	2.0576	0.0	0.0	0.0
2021-10-01T23:34:05.000000	-1.4255	-0.97881	0.42625	58.752	27.919	20.309	-1.5346923117859914	-0.7967677040674834	0.42625	61.73021108369842	20.50973194759105	20.309	-1.5346923117859914	-0.7967677040674834	0.62225	61.73021108369842	20.50973194759105	20.309	-0.7736000010722826	-0.47637524604526515	-0.4178632112262068	-0.5252577577514161	-0.33625683164573206	0.7816876812983101	2.5671	2.0576	0.0	0.0	0.0
2021-10-01T23:34:05.000000	-1.4583	-0.99429	0.41491	57.313	26.92	19.874	-1.5691419238880244	-0.8081120694538528	0.41491	60.17964661314353	19.69458053671523	19.874	-1.5691419238880244	-0.8081120694538528	0.6109100000000001	60.17964661314353	19.69458053671523	19.874	-0.7736000010722826	-0.47637524604526515	-0.4178632112262068	-0.5252577577514161	-0.33625683164573206	0.7816876812983101	2.5671	2.0576	0.0	0.0	0.0
2021-10-01T23:34:05.000000	-1.4911	-1.0096	0.4035	55.942	25.989	19.517	-1.6035707058612967	-0.8192877158260722	0.4035	58.70490179975311	18.938584679995053	19.517	-1.6035707058612967	-0.8192877158260722	0.5995	58.70490179975311	18.938584679995053	19.517	-0.7736000010722826	-0.47637524604526515	-0.4178632112262068	-0.5252577577514161	-0.33625683164573206	0.7816876812983101	2.5671	2.0576	0.0	0.0	0.0
2021-10-01T23:34:05.000000	-1.5239	-1.0248	0.39199	54.62	25.113	19.23	-1.6379860095159586	-0.8303541910714883	0.39199	57.28552692033454	18.231170408386458	19.23	-1.6379860095159586	-0.8303541910714883	0.58799	57.28552692033454	18.231170408386458	19.23	-0.7736000010722826	-0.47637524604526515	-0.4178632112262068	-0.5252577577514161	-0.33625683164573206	0.7816876812983101	2.5671	2.0576	0.0	0.0	0.0
2021-10-01T23:34:05.000000	-1.5568	-1.0398	0.38035	53.334	24.283	19.001	-1.6724760536156957	-0.8412099203421628	0.38035	55.90751716110664	17.564998430986748	19.001	-1.6724760536156957	-0.8412099203421628	0.57635	55.90751716110664	17.564998430986748	19.001	-0.7736000010722826	-0.47637524604526515	-0.4178632112262068	-0.5252577577514161	-0.33625683164573206	0.7816876812983101	2.5671	2.0576	0.0	0.0	0.0
2021-10-01T23:34:05.000000	-1.5897	-1.0547	0.36856	52.072	23.49	18.821	-1.7069538446985146	-0.8519664031339251	0.36856	54.55786017307732	16.93260692672404	18.821	-1.7069538446985146	-0.8519664031339251	0.56456	54.55786017307732	16.93260692672404	18.821	-0.7736000010722826	-0.47637524604526515	-0.4178632112262068	-0.5252577577514161	-0.33625683164573206	0.7816876812983101	2.5671	2.0576	0.0	0.0	0.0
2021-10-01T23:34:05.000000	-1.6225	-1.0695	0.35658	50.824	22.728	18.68	-1.7413201362855038	-0.8626358924636938	0.35658	53.22589612734032	16.329266408555462	18.68	-1.7413201362855038	-0.8626358924636938	0.5525800000000001	53.22589612734032	16.329266408555462	18.68	-0.7736000010722826	-0.47637524604526515	-0.4178632112262068	-0.5252577577514161	-0.33625683164573206	0.7816876812983101	2.5671	2.0576	0.0	0.0	0.0
2021-10-01T23:34:05.000000	-1.6554	-1.0841	0.3444	49.581	21.99	18.57	-1.7757611683175683	-0.8730946358187208	0.3444	51.90183512960931	15.749132394479808	18.57	-1.7757611683175683	-0.8730946358187208	0.5404	51.90183512960931	15.749132394479808	18.57	-0.7736000010722826	-0.47637524604526515	-0.4178632112262068	-0.5252577577514161	-0.33625683164573206	0.7816876812983101	2.5671	2.0576	0.0	0.0	0.0
2021-10-01T23:34:05.000000	-1.6882	-1.0986	0.33198	48.338	21.272	18.483	-1.8100907008538025	-0.8834663857117542	0.33198	50.58022473526193	15.188847676186528	18.483	-1.8100907008538025	-0.8834663857117542	0.52798	50.58022473526193	15.188847676186528	18.483	-0.7736000010722826	-0.47637524604526515	-0.4178632112262068	-0.5252577577514161	-0.33625683164573206	0.7816876812983101	2.5671	2.0576	0.0	0.0	0.0
2021-10-01T23:34:05.000000	-1.721	-1.113	0.3193	47.086	20.57	18.414	-1.8444079803731186	-0.8937388891258755	0.3193	49.25164264051941	14.645545166041787	18.414	-1.8444079803731186	-0.8937388891258755	0.5153	49.25164264051941	14.645545166041787	18.414	-0.7736000010722826	-0.47637524604526515	-0.4178632112262068	-0.5252577577514161	-0.33625683164573206	0.7816876812983101	2.5671	2.0576	0.0	0.0	0.0
2021-10-01T23:34:05.000000	-1.7537	-1.1272	0.30635	45.819	19.879	18.357	-1.8786015073796862	-0.9038251525990915	0.30635	47.90952140580112	14.114997721115088	18.357	-1.8786015073796862	-0.9038251525990915	0.5023500000000001	47.90952140580112	14.114997721115088	18.357	-0.7736000010722826	-0.47637524604526515	-0.4178632112262068	-0.5252577577514161	-0.33625683164573206	0.7816876812983101	2.5671	2.0576	0.0	0.0	0.0
2021-10-01T23:34:05.000000	-1.7864	-1.1414	0.2931	44.529	19.195	18.309	-1.9127950343862536	-0.9139114160723074	0.2931	46.54543119211738	13.594215723603414	18.309	-1.9127950343862536	-0.9139114160723074	0.48910000000000003	46.54543119211738	13.594215723603414	18.309	-0.7736000010722826	-0.47637524604526515	-0.4178632112262068	-0.5252577577514161	-0.33625683164573206	0.7816876812983101	2.5671	2.0576	0.0	0.0	0.0
2021-10-01T23:34:05.000000	-1.819	-1.1554	0.27952	43.206	18.515	18.268	-1.9468648088800729	-0.9238114396046178	0.27952	45.149079761069466	13.081447080831236	18.268	-1.9468648088800729	-0.9238114396046178	0.47552	45.149079761069466	13.081447080831236	18.268	-0.7736000010722826	-0.47637524604526515	-0.4178632112262068	-0.5252577577514161	-0.33625683164573206	0.7816876812983101	2.5671	2.0576	0.0	0.0	0.0
2021-10-01T23:34:05.000000	-1.8514	-1.1692	0.26558	41.841	17.832	18.23	-1.9807115843822318	-0.9335374762129411	0.26558	43.71067721837101	12.570847310797369	18.23	-1.9807115843822318	-0.9335374762129411	0.46158	43.71067721837101	12.570847310797369	18.23	-0.7736000010722826	-0.47637524604526515	-0.4178632112262068	-0.5252577577514161	-0.33625683164573206	0.7816876812983101	2.5671	2.0576	0.0	0.0	0.0
2021-10-01T23:34:05.000000	-1.8838	-1.183	0.25125	40.42	17.141	18.195	-2.014558359884391	-0.9432635128212644	0.25125	42.215716406128465	12.05916951192477	18.195	-2.014558359884391	-0.9432635128212644	0.44725	42.215716406128465	12.05916951192477	18.195	-0.7736000010722826	-0.47637524604526515	-0.4178632112262068	-0.5252577577514161	-0.33625683164573206	0.7816876812983101	2.5671	2.0576	0.0	0.0	0.0
2021-10-01T23:34:05.000000	-1.916	-1.1966	0.23649	38.928	16.435	18.16	-2.0481821363948898	-0.9528155625056006	0.23649	40.64845264132076	11.541304383227352	18.16	-2.0481821363948898	-0.9528155625056006	0.43249000000000004	40.64845264132076	11.541304383227352	18.16	-0.7736000010722826	-0.47637524604526515	-0.4178632112262068	-0.5252577577514161	-0.33625683164573206	0.7816876812983101	2.5671	2.0576	0.0	0.0	0.0
2021-10-01T23:34:05.000000	-1.9481	-1.2101	0.22125	37.343	15.704	18.123	-2.0816944134095587	-0.9622806187279428	0.22125	38.985826396895476	11.01002294053594	18.123	-2.0816944134095587	-0.9622806187279428	0.41725	38.985826396895476	11.01002294053594	18.123	-0.7736000010722826	-0.47637524604526515	-0.4178632112262068	-0.5252577577514161	-0.33625683164573206	0.7816876812983101	2.5671	2.0576	0.0	0.0	0.0
2021-10-01T23:34:05.000000	-1.9799	-1.2235	0.20546	35.639	14.939	18.084	-2.1148966979705737	-0.9716831875221282	0.20546	37.20093081681288	10.459578785147215	18.084	-2.1148966979705737	-0.9716831875221282	0.40146000000000004	37.20093081681288	10.459578785147215	18.084	-0.7736000010722826	-0.47637524604526515	-0.4178632112262068	-0.5252577577514161	-0.33625683164573206	0.7816876812983101	2.5671	2.0576	0.0	0.0	0.0
2021-10-01T23:34:05.000000	-2.0115	-1.2367	0.18903	33.783	14.123	18.04	-2.147875983539928	-0.9809117693923263	0.18903	35.25893155015596	9.877143511229182	18.04	-2.147875983539928	-0.9809117693923263	0.38503	35.25893155015596	9.877143511229182	18.04	-0.7736000010722826	-0.47637524604526515	-0.4178632112262068	-0.5252577577514161	-0.33625683164573206	0.7816876812983101	2.5671	2.0576	0.0	0.0	0.0
2021-10-01T23:34:05.000000	-2.0427	-1.2498	0.17185	31.728	13.239	17.988	-2.1804460301767175	-0.9900901168512857	0.17185	33.111099738960036	9.251604135318406	17.988	-2.1804460301767175	-0.9900901168512857	0.36785	33.111099738960036	9.251604135318406	17.988	-0.7736000010722826	-0.47637524604526515	-0.4178632112262068	-0.5252577577514161	-0.33625683164573206	0.7816876812983101	2.5671	2.0576	0.0	0.0	0.0
2021-10-01T23:34:05.000000	-2.0735	-1.2626	0.15376	29.411	12.259	17.927	-2.2125823318471043	-0.9990197369411824	0.15376	30.691479256773537	8.562891043978059	17.927	-2.2125823318471043	-0.9990197369411824	0.34976	30.691479256773537	8.562891043978059	17.927	-0.7736000010722826	-0.47637524604526515	-0.4178632112262068	-0.5252577577514161	-0.33625683164573206	0.7816876812983101	2.5671	2.0576	0.0	0.0	0.0
2021-10-01T23:34:05.000000	-2.1037	-1.2752	0.13452	26.736	11.141	17.855	-2.2440986486101835	-1.0078243821747648	0.13452	27.899647216735417	7.781083612306681	17.855	-2.2440986486101835	-1.0078243821747648	0.33052000000000004	27.899647216735417	7.781083612306681	17.855	-0.7736000010722826	-0.47637524604526515	-0.4178632112262068	-0.5252577577514161	-0.33625683164573206	0.7816876812983101	2.5671	2.0576	0.0	0.0	0.0
2021-10-01T23:34:05.000000	-2.1331	-1.2874	0.11376	23.563	9.8262	17.772	-2.2747719814742955	-1.016330065628046	0.11376	24.589453774421152	6.8649791343896585	17.772	-2.2747719814742955	-1.016330065628046	0.30976000000000004	24.589453774421152	6.8649791343896585	17.772	-0.7736000010722826	-0.47637524604526515	-0.4178632112262068	-0.5252577577514161	-0.33625683164573206	0.7816876812983101	2.5671	2.0576	0.0	0.0	0.0
2021-10-01T23:34:05.000000	-2.1519	-1.2953	0.098795	21.063	8.7929	17.709	-2.2943983078462655	-1.0218669702814518	0.098795	21.981681377808535	6.145790690749687	17.709	-2.2943983078462655	-1.0218669702814518	0.29479500000000003	21.981681377808535	6.145790690749687	17.709	-0.7736000010722826	-0.47637524604526515	-0.4178632112262068	-0.5252577577514161	-0.33625683164573206	0.7816876812983101	2.5671	2.0576	0.0	0.0	0.0
2021-10-01T23:34:05.000000	-2.1699	-1.3028	0.082617	18.142	7.5846	17.643	-2.313181650319268	-1.0271049131545558	0.082617	18.934638525370072	5.3045061102397995	17.643	-2.313181650319268	-1.0271049131545558	0.278617	18.934638525370072	5.3045061102397995	17.643	-0.7736000010722826	-0.47637524604526515	-0.4178632112262068	-0.5252577577514161	-0.33625683164573206	0.7816876812983101	2.5671	2.0576	0.0	0.0	0.0
2021-10-01T23:34:05.000000	-2.1865	-1.3097	0.064824	14.657	6.1388	17.576	-2.3305020239859946	-1.0319189193910447	0.064824	15.298744616687916	4.296618157733182	17.576	-2.3305020239859946	-1.0319189193910447	0.260824	15.298744616687916	4.296618157733182	17.576	-0.7736000010722826	-0.47637524604526515	-0.4178632112262068	-0.5252577577514161	-0.33625683164573206	0.7816876812983101	2.5671	2.0576	0.0	0.0	0.0
2021-10-01T23:34:05.000000	-2.1963	-1.3139	0.051792	11.928	5.0021	17.532	-2.340742805629923	-1.0348864758473542	0.051792	12.451028163873685	3.502868263641144	17.532	-2.340742805629923	-1.0348864758473542	0.247792	12.451028163873685	3.502868263641144	17.532	-0.7736000010722826	-0.47637524604526515	-0.4178632112262068	-0.5252577577514161	-0.33625683164573206	0.7816876812983101	2.5671	2.0576	0.0	0.0	0.0
2021-10-01T23:34:05.000000	-2.2047	-1.3174	0.037607	8.8027	3.6961	17.494	-2.349508365450657	-1.0373308491881361	0.037607	9.189253557489177	2.589652786798357	17.494	-2.349508365450657	-1.0373308491881361	0.233607	9.189253557489177	2.589652786798357	17.494	-0.7736000010722826	-0.47637524604526515	-0.4178632112262068	-0.5252577577514161	-0.33625683164573206	0.7816876812983101	2.5671	2.0576	0.0	0.0	0.0
2021-10-01T23:34:05.000000	-2.211	-1.32	0.022164	5.2529	2.2078	17.464	-2.3560794720619787	-1.0391393175739947	0.022164	5.483840398281882	1.547525035717227	17.464	-2.3560794720619787	-1.0391393175739947	0.218164	5.483840398281882	1.547525035717227	17.464	-0.7736000010722826	-0.47637524604526515	-0.4178632112262068	-0.5252577577514161	-0.33625683164573206	0.7816876812983101	2.5671	2.0576	0.0	0.0	0.0
2021-10-01T23:34:05.000000	-2.2141	-1.3213	0.0056722	1.3529	0.56893	17.448	-2.3593154021281832	-1.0400496782753827	0.0056722	1.4124167023514673	0.3988719265862244	17.448	-2.3593154021281832	-1.0400496782753827	0.2016722	1.4124167023514673	0.3988719265862244	17.448	-0.7736000010722826	-0.47637524604526515	-0.4178632112262068	-0.5252577577514161	-0.33625683164573206	0.7816876812983101	2.5671	2.0576	0.0	0.0	0.0
2021-10-01T23:34:05.000000	-2.2135	-1.3211	-0.011146	-2.655	-1.1164	17.451	-2.3586954172208756	-1.0399247034190688	-0.011146	-2.7717866959850563	-0.7826700913924352	17.451	-2.3586954172208756	-1.0399247034190688	0.18485400000000002	-2.7717866959850563	-0.7826700913924352	17.451	-0.7736000010722826	-0.47637524604526515	-0.4178632112262068	-0.5252577577514161	-0.33625683164573206	0.7816876812983101	2.5671	2.0576	0.0	0.0	0.0
2021-10-01T23:34:05.000000	-2.2022	-1.3163	-0.04238	-9.8706	-4.1429	17.506	-2.3468924202917605	-1.036545463343062	-0.04238	-10.303853185379602	-2.9022360869065436	17.506	-2.3468924202917605	-1.036545463343062	0.15362	-10.303853185379602	-2.9022360869065436	17.506	-0.7736000010722826	-0.47637524604526515	-0.4178632112262068	-0.5252577577514161	-0.33625683164573206	0.7816876812983101	2.5671	2.0576	0.0	0.0	0.0
2021-10-01T23:34:05.000000	-2.183	-1.3083	-0.068864	-15.473	-6.4779	17.591	-2.3268568549872244	-1.0309583242784175	-0.068864	-16.150145864978427	-4.533178349670369	17.591	-2.3268568549872244	-1.0309583242784175	0.12713600000000003	-16.150145864978427	-4.533178349670369	17.591	-0.7736000010722826	-0.47637524604526515	-0.4178632112262068	-0.5252577577514161	-0.33625683164573206	0.7816876812983101	2.5671	2.0576	0.0	0.0	0.0
2021-10-01T23:34:05.000000	-2.1601	-1.2987	-0.091704	-19.811	-8.2755	17.68	-2.302953121692258	-1.0242366031771584	-0.091704	-20.6757183522971	-5.785697180676227	17.68	-2.302953121692258	-1.0242366031771584	0.10429600000000001	-20.6757183522971	-5.785697180676227	17.68	-0.7736000010722826	-0.47637524604526515	-0.4178632112262068	-0.5252577577514161	-0.33625683164573206	0.7816876812983101	2.5671	2.0576	0.0	0.0	0.0
2021-10-01T23:34:05.000000	-2.1353	-1.2883	-0.11208	-23.292	-9.7142	17.765	-2.27706568116262	-1.0169537175660512	-0.11208	-24.30677243762159	-6.787028753856834	17.765	-2.27706568116262	-1.0169537175660512	0.08392000000000001	-24.30677243762159	-6.787028753856834	17.765	-0.7736000010722826	-0.47637524604526515	-0.4178632112262068	-0.5252577577514161	-0.33625683164573206	0.7816876812983101	2.5671	2.0576	0.0	0.0	0.0
2021-10-01T23:34:05.000000	-2.1093	-1.2775	-0.13075	-26.183	-10.911	17.84	-2.2499382708183675	-1.0094208822423156	-0.13075	-27.32263224944089	-7.620575894367333	17.84	-2.2499382708183675	-1.0094208822423156	0.06525	-27.32263224944089	-7.620575894367333	17.84	-0.7736000010722826	-0.47637524604526515	-0.4178632112262068	-0.5252577577514161	-0.33625683164573206	0.7816876812983101	2.5671	2.0576	0.0	0.0	0.0
2021-10-01T23:34:05.000000	-2.0826	-1.2664	-0.14814	-28.653	-11.941	17.907	-2.2220793760709765	-1.0016760786002723	-0.14814	-29.90022635282165	-8.340165109278686	17.907	-2.2220793760709765	-1.0016760786002723	0.047860000000000014	-29.90022635282165	-8.340165109278686	17.907	-0.7736000010722826	-0.47637524604526515	-0.4178632112262068	-0.5252577577514161	-0.33625683164573206	0.7816876812983101	2.5671	2.0576	0.0	0.0	0.0
2021-10-01T23:34:05.000000	-2.0554	-1.2551	-0.16455	-30.814	-12.85	17.964	-2.1936997428951903	-0.9937940470849964	-0.16455	-32.1563226858937	-8.977527906984085	17.964	-2.1936997428951903	-0.9937940470849964	0.031450000000000006	-32.1563226858937	-8.977527906984085	17.964	-0.7736000010722826	-0.47637524604526515	-0.4178632112262068	-0.5252577577514161	-0.33625683164573206	0.7816876812983101	2.5671	2.0576	0.0	0.0	0.0
2021-10-01T23:34:05.000000	-2.0278	-1.2435	-0.18018	-32.74	-13.672	18.014	-2.1648863647530017	-0.9856632882006581	-0.18018	-34.16852966880402	-9.557340857794054	18.014	-2.1648863647530017	-0.9856632882006581	0.01582	-34.16852966880402	-9.557340857794054	18.014	-0.7736000010722826	-0.47637524604526515	-0.4178632112262068	-0.5252577577514161	-0.33625683164573206	0.7816876812983101	2.5671	2.0576	0.0	0.0	0.0
2021-10-01T23:34:05.000000	-1.9999	-1.2319	-0.19515	-34.485	-14.43	18.057	-2.1357752471740774	-0.9775692883670742	-0.19515	-35.9932585940562	-10.095814022722468	18.057	-2.1357752471740774	-0.9775692883670742	0.0008500000000000174	-35.9932585940562	-10.095814022722468	18.057	-0.7736000010722826	-0.47637524604526515	-0.4178632112262068	-0.5252577577514161	-0.33625683164573206	0.7816876812983101	2.5671	2.0576	0.0	0.0	0.0
2021-10-01T23:34:05.000000	-1.9717	-1.2201	-0.20956	-36.089	-15.139	18.095	-2.106341884124581	-0.9693135546264215	-0.20956	-37.67204600575272	-10.602933166838802	18.095	-2.106341884124581	-0.9693135546264215	-0.013559999999999989	-37.67204600575272	-10.602933166838802	18.095	-0.7736000010722826	-0.47637524604526515	-0.4178632112262068	-0.5252577577514161	-0.33625683164573206	0.7816876812983101	2.5671	2.0576	0.0	0.0	0.0
2021-10-01T23:34:05.000000	-1.9434	-1.2082	-0.2235	-37.579	-15.812	18.129	-2.076797021579255	-0.9609708274237753	-0.2235	-39.23328134539916	-11.088292017833677	18.129	-2.076797021579255	-0.9609708274237753	-0.027499999999999997	-39.23328134539916	-11.088292017833677	18.129	-0.7736000010722826	-0.47637524604526515	-0.4178632112262068	-0.5252577577514161	-0.33625683164573206	0.7816876812983101	2.5671	2.0576	0.0	0.0	0.0
2021-10-01T23:34:05.000000	-1.9149	-1.1962	-0.237	-38.98	-16.459	18.161	-2.0470414130591865	-0.9525533597760537	-0.237	-40.7030015344153	-11.558751969368707	18.161	-2.0470414130591865	-0.9525533597760537	-0.04099999999999998	-40.7030015344153	-11.558751969368707	18.161	-0.7736000010722826	-0.47637524604526515	-0.4178632112262068	-0.5252577577514161	-0.33625683164573206	0.7816876812983101	2.5671	2.0576	0.0	0.0	0.0
2021-10-01T23:34:05.000000	-1.8863	-1.184	-0.25013	-40.308	-17.087	18.192	-2.0171620520263702	-0.9439496521874265	-0.25013	-42.09794372061133	-12.01929979226081	18.192	-2.0171620520263702	-0.9439496521874265	-0.05413000000000001	-42.09794372061133	-12.01929979226081	18.192	-0.7736000010722826	-0.47637524604526515	-0.4178632112262068	-0.5252577577514161	-0.33625683164573206	0.7816876812983101	2.5671	2.0576	0.0	0.0	0.0
2021-10-01T23:34:05.000000	-1.8575	-1.1718	-0.26292	-41.579	-17.703	18.223	-1.9870841980357294	-0.9353704506326361	-0.26292	-43.43484505179741	-12.474922257326888	18.223	-1.9870841980357294	-0.9353704506326361	-0.06691999999999998	-43.43484505179741	-12.474922257326888	18.223	-0.7736000010722826	-0.47637524604526515	-0.4178632112262068	-0.5252577577514161	-0.33625683164573206	0.7816876812983101	2.5671	2.0576	0.0	0.0	0.0
2021-10-01T23:34:05.000000	-1.8287	-1.1595	-0.27539	-42.803	-18.311	18.256	-1.956994091028171	-0.9266920025989338	-0.27539	-44.72412029654145	-12.928363922031597	18.256	-1.956994091028171	-0.9266920025989338	-0.07939000000000002	-44.72412029654145	-12.928363922031597	18.256	-0.7736000010722826	-0.47637524604526515	-0.4178632112262068	-0.5252577577514161	-0.33625683164573206	0.7816876812983101	2.5671	2.0576	0.0	0.0	0.0
2021-10-01T23:34:05.000000	-1.7998	-1.1471	-0.28757	-43.99	-18.916	18.292	-1.9267924845247826	-0.9179265611032378	-0.28757	-45.97630675358057	-13.383361808628703	18.292	-1.9267924845247826	-0.9179265611032378	-0.09156999999999998	-45.97630675358057	-13.383361808628703	18.292	-0.7736000010722826	-0.47637524604526515	-0.4178632112262068	-0.5252577577514161	-0.33625683164573206	0.7816876812983101	2.5671	2.0576	0.0	0.0	0.0
2021-10-01T23:34:05.000000	-1.7708	-1.1346	-0.29948	-45.149	-19.522	18.331	-1.8964793785255636	-0.9090741261455481	-0.29948	-47.20082672669355	-13.84278300475203	18.331	-1.8964793785255636	-0.9090741261455481	-0.10348000000000002	-47.20082672669355	-13.84278300475203	18.331	-0.7736000010722826	-0.47637524604526515	-0.4178632112262068	-0.5252577577514161	-0.33625683164573206	0.7816876812983101	2.5671	2.0576	0.0	0.0	0.0
2021-10-01T23:34:05.000000	-1.7417	-1.122	-0.31114	-46.287	-20.132	18.377	-1.8660547730305146	-0.900134697725865	-0.31114	-48.40499505991177	-14.308747193584676	18.377	-1.8660547730305146	-0.900134697725865	-0.11514000000000002	-48.40499505991177	-14.308747193584676	18.377	-0.7736000010722826	-0.47637524604526515	-0.4178632112262068	-0.5252577577514161	-0.33625683164573206	0.7816876812983101	2.5671	2.0576	0.0	0.0	0.0
2021-10-01T23:34:05.000000	-1.7126	-1.1093	-0.32258	-47.408	-20.749	18.43	-1.8356179145185474	-0.8910960228272697	-0.32258	-49.59314920289925	-14.783741648817243	18.43	-1.8356179145185474	-0.8910960228272697	-0.12657999999999997	-49.59314920289925	-14.783741648817243	18.43	-0.7736000010722826	-0.47637524604526515	-0.4178632112262068	-0.5252577577514161	-0.33625683164573206	0.7816876812983101	2.5671	2.0576	0.0	0.0	0.0
2021-10-01T23:34:05.000000	-1.6835	-1.0965	-0.3338	-48.519	-21.375	18.495	-1.8051688029896622	-0.8819581014497628	-0.3338	-50.772481469518176	-15.26889358884371	18.495	-1.8051688029896622	-0.8819581014497628	-0.13779999999999998	-50.772481469518176	-15.26889358884371	18.495	-0.7736000010722826	-0.47637524604526515	-0.4178632112262068	-0.5252577577514161	-0.33625683164573206	0.7816876812983101	2.5671	2.0576	0.0	0.0	0.0
2021-10-01T23:34:05.000000	-1.6543	-1.0836	-0.34481	-49.624	-22.015	18.573	-1.7746081919649466	-0.8727331866102621	-0.34481	-51.94757436977096	-15.768675216932927	18.573	-1.7746081919649466	-0.8727331866102621	-0.14881	-51.94757436977096	-15.768675216932927	18.573	-0.7736000010722826	-0.47637524604526515	-0.4178632112262068	-0.5252577577514161	-0.33625683164573206	0.7816876812983101	2.5671	2.0576	0.0	0.0	0.0
2021-10-01T23:34:05.000000	-1.6251	-1.0706	-0.35565	-50.728	-22.67	18.671	-1.744035327923313	-0.8634090252918499	-0.35565	-53.12351275777237	-16.283466347028106	18.671	-1.744035327923313	-0.8634090252918499	-0.15965000000000001	-53.12351275777237	-16.283466347028106	18.671	-0.7736000010722826	-0.47637524604526515	-0.4178632112262068	-0.5252577577514161	-0.33625683164573206	0.7816876812983101	2.5671	2.0576	0.0	0.0	0.0
2021-10-01T23:34:05.000000	-1.5959	-1.0575	-0.36632	-51.836	-23.345	18.792	-1.713450210864761	-0.8539856174945257	-0.36632	-54.305871608313886	-16.817616652228924	18.792	-1.713450210864761	-0.8539856174945257	-0.17031999999999997	-54.305871608313886	-16.817616652228924	18.792	-0.7736000010722826	-0.47637524604526515	-0.4178632112262068	-0.5252577577514161	-0.33625683164573206	0.7816876812983101	2.5671	2.0576	0.0	0.0	0.0
2021-10-01T23:34:05.000000	-1.5666	-1.0443	-0.37684	-52.954	-24.043	18.943	-1.6827535943103789	-0.8444752162352077	-0.37684	-55.500973300637796	-17.373368345887645	18.943	-1.6827535943103789	-0.8444752162352077	-0.18084	-55.500973300637796	-17.373368345887645	18.943	-0.7736000010722826	-0.47637524604526515	-0.4178632112262068	-0.5252577577514161	-0.33625683164573206	0.7816876812983101	2.5671	2.0576	0.0	0.0	0.0
2021-10-01T23:34:05.000000	-1.5374	-1.031	-0.38723	-54.089	-24.768	19.13	-1.6521439712179904	-0.8348533154800597	-0.38723	-56.71625520894464	-17.953833575976468	19.13	-1.6521439712179904	-0.8348533154800597	-0.19123	-56.71625520894464	-17.953833575976468	19.13	-0.7736000010722826	-0.47637524604526515	-0.4178632112262068	-0.5252577577514161	-0.33625683164573206	0.7816876812983101	2.5671	2.0576	0.0	0.0	0.0
2021-10-01T23:34:05.000000	-1.5082	-1.0175	-0.39751	-55.248	-25.526	19.36	-1.6215098420917653	-0.8250329217670882	-0.39751	-57.95939976777335	-18.564109420045813	19.36	-1.6215098420917653	-0.8250329217670882	-0.20150999999999997	-57.95939976777335	-18.564109420045813	19.36	-0.7736000010722826	-0.47637524604526515	-0.4178632112262068	-0.5252577577514161	-0.33625683164573206	0.7816876812983101	2.5671	2.0576	0.0	0.0	0.0
2021-10-01T23:34:05.000000	-1.479	-1.004	-0.4077	-56.439	-26.324	19.64	-1.5908757129655402	-0.8152125280541165	-0.4077	-59.23920440662116	-19.21016289026607	19.64	-1.5908757129655402	-0.8152125280541165	-0.2117	-59.23920440662116	-19.21016289026607	19.64	-0.7736000010722826	-0.47637524604526515	-0.4178632112262068	-0.5252577577514161	-0.33625683164573206	0.7816876812983101	2.5671	2.0576	0.0	0.0	0.0
2021-10-01T23:34:05.000000	-1.4499	-0.99034	-0.41782	-57.675	-27.169	19.978	-1.5603212254911578	-0.8052210869579676	-0.41782	-60.56942887893088	-19.89734834796168	19.978	-1.5603212254911578	-0.8052210869579676	-0.22182000000000002	-60.56942887893088	-19.89734834796168	19.978	-0.7736000010722826	-0.47637524604526515	-0.4178632112262068	-0.5252577577514161	-0.33625683164573206	0.7816876812983101	2.5671	2.0576	0.0	0.0	0.0
2021-10-01T23:34:05.000000	-1.4208	-0.97655	-0.42789	-58.968	-28.071	20.379	-1.529750809094782	-0.7951006254392332	-0.42789	-61.96320806386376	-20.63412007899365	20.379	-1.529750809094782	-0.7951006254392332	-0.23188999999999999	-61.96320806386376	-20.63412007899365	20.379	-0.7736000010722826	-0.47637524604526515	-0.4178632112262068	-0.5252577577514161	-0.33625683164573206	0.7816876812983101	2.5671	2.0576	0.0	0.0	0.0
2021-10-01T23:34:05.000000	-1.3917	-0.96264	-0.43793	-60.333	-29.04	20.85	-1.499165689078104	-0.7848610681458048	-0.43793	-63.4366542349484	-21.42856477871542	20.85	-1.499165689078104	-0.7848610681458048	-0.24192999999999998	-63.4366542349484	-21.42856477871542	20.85	-0.7736000010722826	-0.47637524604526515	-0.4178632112262068	-0.5252577577514161	-0.33625683164573206	0.7816876812983101	2.5671	2.0576	0.0	0.0	0.0
2021-10-01T23:34:05.000000	-1.3627	-0.9486	-0.44797	-61.788	-30.089	21.393	-1.468663886618344	-0.7744802374128726	-0.44797	-65.0092246505883	-22.29137894634025	21.393	-1.468663886618344	-0.7744802374128726	-0.25196999999999997	-65.0092246505883	-22.29137894634025	21.393	-0.7736000010722826	-0.47637524604526515	-0.4178632112262068	-0.5252577577514161	-0.33625683164573206	0.7816876812983101	2.5671	2.0576	0.0	0.0	0.0
2021-10-01T23:34:05.000000	-1.3338	-0.93442	-0.458	-63.351	-31.232	22.009	-1.4382441764138107	-0.7639482085925455	-0.458	-66.70049909935616	-23.234251545870514	22.009	-1.4382441764138107	-0.7639482085925455	-0.262	-66.70049909935616	-23.234251545870514	22.009	-0.7736000010722826	-0.47637524604526515	-0.4178632112262068	-0.5252577577514161	-0.33625683164573206	0.7816876812983101	2.5671	2.0576	0.0	0.0	0.0
2021-10-01T23:34:05.000000	-1.3049	-0.9201	-0.46805	-65.045	-32.484	22.697	-1.4078073119855916	-0.753277234701742	-0.46805	-68.53514222393946	-24.269251355251797	22.697	-1.4078073119855916	-0.753277234701742	-0.27205	-68.53514222393946	-24.269251355251797	22.697	-0.7736000010722826	-0.47637524604526515	-0.4178632112262068	-0.5252577577514161	-0.33625683164573206	0.7816876812983101	2.5671	2.0576	0.0	0.0	0.0
2021-10-01T23:34:05.000000	-1.2761	-0.90563	-0.47811	-66.893	-33.863	23.449	-1.3774513145109069	-0.7424451380756523	-0.47811	-70.53818625753317	-25.411424546797022	23.449	-1.3774513145109069	-0.7424451380756523	-0.28210999999999997	-70.53818625753317	-25.411424546797022	23.449	-0.7736000010722826	-0.47637524604526515	-0.4178632112262068	-0.5252577577514161	-0.33625683164573206	0.7816876812983101	2.5671	2.0576	0.0	0.0	0.0
2021-10-01T23:34:05.000000	-1.2474	-0.891	-0.48819	-68.919	-35.388	24.255	-1.347174958688065	-0.7314419940663854	-0.48819	-72.73577842829063	-26.676687227439082	24.255	-1.347174958688065	-0.7314419940663854	-0.29219	-72.73577842829063	-26.676687227439082	24.255	-0.7736000010722826	-0.47637524604526515	-0.4178632112262068	-0.5252577577514161	-0.33625683164573206	0.7816876812983101	2.5671	2.0576	0.0	0.0	0.0
2021-10-01T23:34:05.000000	-1.2188	-0.8762	-0.49828	-71.148	-37.078	25.102	-1.316977019215374	-0.7202578780260501	-0.49828	-75.15505842915427	-28.08083297394166	25.102	-1.316977019215374	-0.7202578780260501	-0.30228	-75.15505842915427	-28.08083297394166	25.102	-0.7736000010722826	-0.47637524604526515	-0.4178632112262068	-0.5252577577514161	-0.33625683164573206	0.7816876812983101	2.5671	2.0576	0.0	0.0	0.0
2021-10-01T23:34:05.000000	-1.1903	-0.86122	-0.50834	-73.607	-38.954	25.971	-1.2868562707911417	-0.7088828653067553	-0.50834	-77.8253959429831	-29.641395232308298	25.971	-1.2868562707911417	-0.7088828653067553	-0.31234	-77.8253959429831	-29.641395232308298	25.971	-0.7736000010722826	-0.47637524604526515	-0.4178632112262068	-0.5252577577514161	-0.33625683164573206	0.7816876812983101	2.5671	2.0576	0.0	0.0	0.0
2021-10-01T23:34:05.000000	-1.1619	-0.84606	-0.51836	-76.321	-41.036	26.838	-1.2568127134153686	-0.697316955908501	-0.51836	-80.77405319288876	-31.375160044091828	26.838	-1.2568127134153686	-0.697316955908501	-0.32236000000000004	-80.77405319288876	-31.375160044091828	26.838	-0.7736000010722826	-0.47637524604526515	-0.4178632112262068	-0.5252577577514161	-0.33625683164573206	0.7816876812983101	2.5671	2.0576	0.0	0.0	0.0
2021-10-01T23:34:05.000000	-1.1335	-0.83069	-0.5283	-79.317	-43.347	27.68	-1.2267434247040672	-0.6855426289045315	-0.5283	-84.03064492206863	-33.30164578487405	27.68	-1.2267434247040672	-0.6855426289045315	-0.3323	-84.03064492206863	-33.30164578487405	27.68	-0.7736000010722826	-0.47637524604526515	-0.4178632112262068	-0.5252577577514161	-0.33625683164573206	0.7816876812983101	2.5671	2.0576	0.0	0.0	0.0
2021-10-01T23:34:05.000000	-1.1052	-0.8151	-0.53811	-82.621	-45.909	28.465	-1.1967464258344576	-0.6735377066300379	-0.53811	-87.62367087876183	-35.43950089561681	28.465	-1.1967464258344576	-0.6735377066300379	-0.34210999999999997	-87.62367087876183	-35.43950089561681	28.465	-0.7736000010722826	-0.47637524604526515	-0.4178632112262068	-0.5252577577514161	-0.33625683164573206	0.7816876812983101	2.5671	2.0576	0.0	0.0	0.0
2021-10-01T23:34:05.000000	-1.077	-0.79929	-0.54775	-86.26	-48.747	29.163	-1.1668217168065396	-0.6613021890850197	-0.54775	-91.58299086650412	-37.810228681480154	29.163	-1.1668217168065396	-0.6613021890850197	-0.35174999999999995	-91.58299086650412	-37.810228681480154	29.163	-0.7736000010722826	-0.47637524604526515	-0.4178632112262068	-0.5252577577514161	-0.33625683164573206	0.7816876812983101	2.5671	2.0576	0.0	0.0	0.0
2021-10-01T23:34:05.000000	-1.0488	-0.78324	-0.55715	-90.262	-51.885	29.739	-1.1368676005380178	-0.6488284799906134	-0.55715	-95.93933462345116	-40.43421745266582	29.739	-1.1368676005380178	-0.6488284799906134	-0.36115	-95.93933462345116	-40.43421745266582	29.739	-0.7736000010722826	-0.47637524604526515	-0.4178632112262068	-0.5252577577514161	-0.33625683164573206	0.7816876812983101	2.5671	2.0576	0.0	0.0	0.0
2021-10-01T23:34:05.000000	-1.0207	-0.76694	-0.56626	-94.656	-55.351	30.155	-1.1069820982061123	-0.636094401682009	-0.56626	-100.72491447322453	-43.33570284836284	30.155	-1.1069820982061123	-0.636094401682009	-0.37026	-100.72491447322453	-43.33570284836284	30.155	-0.7736000010722826	-0.47637524604526515	-0.4178632112262068	-0.5252577577514161	-0.33625683164573206	0.7816876812983101	2.5671	2.0576	0.0	0.0	0.0
2021-10-01T23:34:05.000000	-0.99266	-0.75038	-0.57503	-99.475	-59.174	30.372	-1.0771242859175665	-0.6230949307180831	-0.57503	-105.97603512877141	-46.539422851872615	30.372	-1.0771242859175665	-0.6230949307180831	-0.37903000000000003	-105.97603512877141	-46.539422851872615	30.372	-0.7736000010722826	-0.47637524604526515	-0.4178632112262068	-0.5252577577514161	-0.33625683164573206	0.7816876812983101	2.5671	2.0576	0.0	0.0	0.0
2021-10-01T23:34:05.000000	-0.96462	-0.73356	-0.58338	-104.75	-63.386	30.346	-1.047234615785033	-0.6098374189089861	-0.58338	-111.72738396396836	-50.073337901202294	30.346	-1.047234615785033	-0.6098374189089861	-0.38738	-111.72738396396836	-50.073337901202294	30.346	-0.7736000010722826	-0.47637524604526515	-0.4178632112262068	-0.5252577577514161	-0.33625683164573206	0.7816876812983101	2.5671	2.0576	0.0	0.0	0.0
2021-10-01T23:34:05.000000	-0.9366	-0.71646	-0.59124	-110.53	-68.024	30.03	-1.017330486500911	-0.5962995663555524	-0.59124	-118.03212536974192	-53.968165215259305	30.03	-1.017330486500911	-0.5962995663555524	-0.39524	-118.03212536974192	-53.968165215259305	30.03	-0.7736000010722826	-0.47637524604526515	-0.4178632112262068	-0.5252577577514161	-0.33625683164573206	0.7816876812983101	2.5671	2.0576	0.0	0.0	0.0
2021-10-01T23:34:05.000000	-0.90861	-0.69909	-0.59857	-116.84	-73.127	29.372	-0.9874230480147832	-0.5824900724039811	-0.59857	-124.91984964241816	-58.259547666589725	29.372	-0.9874230480147832	-0.5824900724039811	-0.40257000000000004	-124.91984964241816	-58.259547666589725	29.372	-0.7736000010722826	-0.47637524604526515	-0.4178632112262068	-0.5252577577514161	-0.33625683164573206	0.7816876812983101	2.5671	2.0576	0.0	0.0	0.0
2021-10-01T23:34:05.000000	-0.88064	-0.68144	-0.60529	-123.75	-78.742	28.312	-0.9575011503770666	-0.568400237708073	-0.60529	-132.46578823518695	-62.985553988439364	28.312	-0.9575011503770666	-0.568400237708073	-0.40929	-132.46578823518695	-62.985553988439364	28.312	-0.7736000010722826	-0.47637524604526515	-0.4178632112262068	-0.5252577577514161	-0.33625683164573206	0.7816876812983101	2.5671	2.0576	0.0	0.0	0.0
2021-10-01T23:34:05.000000	-0.8527	-0.66351	-0.61134	-131.31	-84.921	26.784	-0.9275747182356526	-0.5540288369661364	-0.61134	-140.7259359563017	-68.19166584138321	26.784	-0.9275747182356526	-0.5540288369661364	-0.41534	-140.7259359563017	-68.19166584138321	26.784	-0.7736000010722826	-0.47637524604526515	-0.4178632112262068	-0.5252577577514161	-0.33625683164573206	0.7816876812983101	2.5671	2.0576	0.0	0.0	0.0
2021-10-01T23:34:05.000000	-0.82478	-0.64531	-0.61667	-139.58	-91.724	24.712	-0.8976350522443416	-0.5393870201277539	-0.61667	-149.7671925032605	-73.93007930261747	24.712	-0.8976350522443416	-0.5393870201277539	-0.42067000000000004	-149.7671925032605	-73.93007930261747	24.712	-0.7736000010722826	-0.47637524604526515	-0.4178632112262068	-0.5252577577514161	-0.33625683164573206	0.7816876812983101	2.5671	2.0576	0.0	0.0	0.0
2021-10-01T23:34:05.000000	-0.80619	-0.63303	-0.61978	-145.53	-96.64	22.986	-0.8776804613370669	-0.5294773883624806	-0.61978	-156.27471631021695	-78.07998169928842	22.986	-0.8776804613370669	-0.5294773883624806	-0.42378	-156.27471631021695	-78.07998169928842	22.986	-0.7736000010722826	-0.47637524604526515	-0.4178632112262068	-0.5252577577514161	-0.33625683164573206	0.7816876812983101	2.5671	2.0576	0.0	0.0	0.0
2021-10-01T23:34:05.000000	-0.7938	-0.62478	-0.62166	-149.71	-100.1	21.665	-0.8643729487041327	-0.5228077026484237	-0.62166	-160.84717351410384	-81.00173376245577	21.665	-0.8643729487041327	-0.5228077026484237	-0.42566	-160.84717351410384	-81.00173376245577	21.665	-0.7736000010722826	-0.47637524604526515	-0.4178632112262068	-0.5252577577514161	-0.33625683164573206	0.7816876812983101	2.5671	2.0576	0.0	0.0	0.0
2021-10-01T23:34:05.000000	-0.78555	-0.61925	-0.62281	-152.59	-102.49	20.704	-0.8555075223583256	-0.5183302462603536	-0.62281	-163.99831921111138	-83.02083772120352	20.704	-0.8555075223583256	-0.5183302462603536	-0.42680999999999997	-163.99831921111138	-83.02083772120352	20.704	-0.7736000010722826	-0.47637524604526515	-0.4178632112262068	-0.5252577577514161	-0.33625683164573206	0.7816876812983101	2.5671	2.0576	0.0	0.0	1.0
2021-10-01T23:34:05.000000	-0.75427	-0.59805	-0.6265	-164.29	-112.24	16.402	-0.8218655841680289	-0.5011227364230688	-0.6265	-176.80482639332757	-91.2637664356742	16.402	-0.8218655841680289	-0.5011227364230688	-0.43049999999999994	-176.80482639332757	-91.2637664356742	16.402	-0.7736000010722826	-0.47637524604526515	-0.4178632112262068	-0.5252577577514161	-0.33625683164573206	0.7816876812983101	2.5671	2.0576	0.0	0.0	0.37511
2021-10-01T23:34:05.000000	-0.72307	-0.57656	-0.62903	-177.32	-123.16	10.927	-0.7882675094117987	-0.4836176093834049	-0.62903	-191.07467204301494	-100.50491382840086	10.927	-0.7882675094117987	-0.4836176093834049	-0.43302999999999997	-191.07467204301494	-100.50491382840086	10.927	-0.7736000010722826	-0.47637524604526515	-0.4178632112262068	-0.5252577577514161	-0.33625683164573206	0.7816876812983101	2.5671	2.0576	0.0	0.0	0.0
2021-10-01T23:34:05.000000	-0.69199	-0.5548	-0.63032	-191.87	-135.41	4.0533	-0.7547554472845837	-0.4658298132303772	-0.63032	-207.01602929717518	-110.8797935334978	4.0533	-0.7547554472845837	-0.4658298132303772	-0.43432	-207.01602929717518	-110.8797935334978	4.0533	-0.7736000010722826	-0.47637524604526515	-0.4178632112262068	-0.5252577577514161	-0.33625683164573206	0.7816876812983101	2.5671	2.0576	0.0	0.0	0.0
2021-10-01T23:34:05.000000	-0.66105	-0.53279	-0.63032	-208.18	-149.21	-4.4928	-0.7213516976855494	-0.44777674665638423	-0.63032	-224.89404634241694	-122.5773405639673	-4.4928	-0.7213516976855494	-0.44777674665638423	-0.43432	-224.89404634241694	-122.5773405639673	-4.4928	-0.7736000010722826	-0.47637524604526515	-0.4178632112262068	-0.5252577577514161	-0.33625683164573206	0.7816876812983101	2.5671	2.0576	0.0	0.0	0.0
2021-10-01T23:34:05.000000	-0.63029	-0.51058	-0.62897	-226.52	-164.79	-15.05	-0.68810208571472	-0.4295031316941148	-0.62897	-245.00487061071414	-135.79273867562733	-15.05	-0.68810208571472	-0.4295031316941148	-0.43297	-245.00487061071414	-135.79273867562733	-15.05	-0.7736000010722826	-0.47637524604526515	-0.4178632112262068	-0.5252577577514161	-0.33625683164573206	0.7816876812983101	2.5671	2.0576	0.0	0.0	0.0
2021-10-01T23:34:05.000000	-0.59974	-0.4882	-0.62623	-247.24	-182.45	-28.037	-0.6550400612208445	-0.41103506638216686	-0.62623	-267.73262382901305	-150.78084174599965	-28.037	-0.6550400612208445	-0.41103506638216686	-0.43022999999999995	-267.73262382901305	-150.78084174599965	-28.037	-0.7736000010722826	-0.47637524604526515	-0.4178632112262068	-0.5252577577514161	-0.33625683164573206	0.7816876812983101	2.5671	2.0576	0.0	0.0	0.0
