# Supplementary material for: Direct evidence of substorm-related impulsive injections of electrons at Mercury
Source: Nat Commun. 2023 Jul 18;14:4019. doi: 10.1038/s41467-023-39565-4 (PMC10354196; doi:10.1038/s41467-023-39565-4)
Supplement: Supplementary file 3 — SourceDatafile [file 41467_2023_39565_MOESM3_ESM.zip › SourceDataFile/FieldLinetracing/Final_KT17tracing_001810.txt]

2021-10-01T23:45:10.000000	0.84849	-1.8316	-0.89003	-33.596	-24.816	112.08	0.617670191044547	-1.9217641309991693	-0.89003	-36.38355573365912	-20.51248264291087	112.08	0.617670191044547	-1.9217641309991693	-0.6940299999999999	-36.38355573365912	-20.51248264291087	112.08	-0.9739337641609551	0.1202423201342662	0.19234034281970572	-0.9739337641609551	0.1202423201342662	0.19234034281970572	2.3158e+77	0.0	0.0	0.0	1.0
2021-10-01T23:45:10.000000	1.7986e-52	1.7986e-52	1.7986e-52	1.7986e-52	1.7986e-52	1.7986e-52	2.0054299320002306e-52	1.5646644074169863e-52	1.7986e-52	2.0054299320002306e-52	1.5646644074169863e-52	1.7986e-52	2.0054299320002306e-52	1.5646644074169863e-52	0.196	2.0054299320002306e-52	1.5646644074169863e-52	1.7986e-52	-0.9739337641609551	0.1202423201342662	0.19234034281970572	-0.9739337641609551	0.1202423201342662	0.19234034281970572	2.3158e+77	0.0	0.0	0.0	1.7986e-52
