# Supplementary material for: Direct evidence of substorm-related impulsive injections of electrons at Mercury
Source: Nat Commun. 2023 Jul 18;14:4019. doi: 10.1038/s41467-023-39565-4 (PMC10354196; doi:10.1038/s41467-023-39565-4)
Supplement: Supplementary file 3 — SourceDatafile [file 41467_2023_39565_MOESM3_ESM.zip › SourceDataFile/FieldLinetracing/Final_KT17tracing_001192.txt]

2021-10-01T23:34:52.000000	-0.39035	-0.44152	0.60817	336.69	354.35	-154.85	-0.44150815072987454	-0.3903634021512344	0.60817	377.5715352981362	310.4252153621035	-154.85	-0.44150815072987454	-0.3903634021512344	0.80417	377.5715352981362	310.4252153621035	-154.85	-0.6859702701111986	-0.5794713257571805	-0.4400656441359457	-0.45499033928248944	-0.40210069593390574	0.794543152691579	2.4217	2.5439	0.0	0.0	0.0
2021-10-01T23:34:52.000000	-0.41553	-0.46784	0.61889	304.15	315.81	-119.41	-0.4697234081727625	-0.4133997657408193	0.61889	340.55441833992575	276.16275409467295	-119.41	-0.4697234081727625	-0.4133997657408193	0.8148900000000001	340.55441833992575	276.16275409467295	-119.41	-0.6859702701111986	-0.5794713257571805	-0.4400656441359457	-0.45499033928248944	-0.40210069593390574	0.794543152691579	2.4217	2.5439	0.0	0.0	0.0
2021-10-01T23:34:52.000000	-0.44117	-0.49428	0.62812	276.05	282.55	-90.502	-0.4984099030389469	-0.43649886122727455	0.62812	308.59080433868525	246.59647296261818	-90.502	-0.4984099030389469	-0.43649886122727455	0.82412	308.59080433868525	246.59647296261818	-90.502	-0.6859702701111986	-0.5794713257571805	-0.4400656441359457	-0.45499033928248944	-0.40210069593390574	0.794543152691579	2.4217	2.5439	0.0	0.0	0.0
2021-10-01T23:34:52.000000	-0.46724	-0.52077	0.63585	251.61	253.69	-66.843	-0.5275292842729113	-0.4595948919804373	0.63585	280.7987442100215	220.94857648347707	-66.843	-0.5275292842729113	-0.4595948919804373	0.83185	280.7987442100215	220.94857648347707	-66.843	-0.6859702701111986	-0.5794713257571805	-0.4400656441359457	-0.45499033928248944	-0.40210069593390574	0.794543152691579	2.4217	2.5439	0.0	0.0	0.0
2021-10-01T23:34:52.000000	-0.49372	-0.54725	0.64209	230.25	228.51	-47.43	-0.5570543507687227	-0.48263076071634403	0.64209	256.51438665443436	198.57555750721014	-47.43	-0.5570543507687227	-0.48263076071634403	0.83809	256.51438665443436	198.57555750721014	-47.43	-0.6859702701111986	-0.5794713257571805	-0.4400656441359457	-0.45499033928248944	-0.40210069593390574	0.794543152691579	2.4217	2.5439	0.0	0.0	0.0
2021-10-01T23:34:52.000000	-0.52056	-0.57368	0.64684	211.47	206.44	-31.477	-0.5869305780801574	-0.5055728953518891	0.64684	235.1716570809307	178.97297618861103	-31.477	-0.5869305780801574	-0.5055728953518891	0.84284	235.1716570809307	178.97297618861103	-31.477	-0.6859702701111986	-0.5794713257571805	-0.4400656441359457	-0.45499033928248944	-0.40210069593390574	0.794543152691579	2.4217	2.5439	0.0	0.0	0.0
2021-10-01T23:34:52.000000	-0.54774	-0.59998	0.65014	194.87	187.0	-18.362	-0.6171283144978987	-0.5283443493073268	0.65014	216.31475509265533	161.7134614965759	-18.362	-0.6171283144978987	-0.5283443493073268	0.8461400000000001	216.31475509265533	161.7134614965759	-18.362	-0.6859702701111986	-0.5794713257571805	-0.4400656441359457	-0.45499033928248944	-0.40210069593390574	0.794543152691579	2.4217	2.5439	0.0	0.0	0.0
2021-10-01T23:34:52.000000	-0.57522	-0.62612	0.652	180.12	169.82	-7.5899	-0.6476041855253065	-0.5509202498457506	0.652	199.57083114660173	146.47023641496102	-7.5899	-0.6476041855253065	-0.5509202498457506	0.8480000000000001	199.57083114660173	146.47023641496102	-7.5899	-0.6859702701111986	-0.5794713257571805	-0.4400656441359457	-0.45499033928248944	-0.40210069593390574	0.794543152691579	2.4217	2.5439	0.0	0.0	0.0
2021-10-01T23:34:52.000000	-0.60296	-0.65204	0.65248	166.97	154.56	1.2354	-0.678311140760665	-0.573245950286581	0.65248	184.65010878796812	132.93649545776182	1.2354	-0.678311140760665	-0.573245950286581	0.8484799999999999	184.65010878796812	132.93649545776182	1.2354	-0.6859702701111986	-0.5794713257571805	-0.4400656441359457	-0.45499033928248944	-0.40210069593390574	0.794543152691579	2.4217	2.5439	0.0	0.0	0.0
2021-10-01T23:34:52.000000	-0.63093	-0.67769	0.65161	155.2	140.99	8.4355	-0.7092132797518413	-0.5952755032954374	0.65161	171.30606382423653	120.91092836070108	8.4355	-0.7092132797518413	-0.5952755032954374	0.84761	171.30606382423653	120.91092836070108	8.4355	-0.6859702701111986	-0.5794713257571805	-0.4400656441359457	-0.45499033928248944	-0.40210069593390574	0.794543152691579	2.4217	2.5439	0.0	0.0	0.0
2021-10-01T23:34:52.000000	-0.65911	-0.70304	0.64945	144.61	128.86	14.271	-0.7402870772979778	-0.61698158553203	0.64945	159.30957075528764	110.16992496033573	14.271	-0.7402870772979778	-0.61698158553203	0.84545	159.30957075528764	110.16992496033573	14.271	-0.6859702701111986	-0.5794713257571805	-0.4400656441359457	-0.45499033928248944	-0.40210069593390574	0.794543152691579	2.4217	2.5439	0.0	0.0	0.0
2021-10-01T23:34:52.000000	-0.68747	-0.72806	0.64605	135.06	118.0	18.957	-0.7714990835503256	-0.6383380989577606	0.64605	148.50085438188373	100.56192046620112	18.957	-0.7714990835503256	-0.6383380989577606	0.84205	148.50085438188373	100.56192046620112	18.957	-0.6859702701111986	-0.5794713257571805	-0.4400656441359457	-0.45499033928248944	-0.40210069593390574	0.794543152691579	2.4217	2.5439	0.0	0.0	0.0
2021-10-01T23:34:52.000000	-0.71597	-0.75272	0.64149	126.42	108.25	22.67	-0.802805924012244	-0.6593201708357228	0.64149	138.73128945437028	91.94404943403204	22.67	-0.802805924012244	-0.6593201708357228	0.8374900000000001	138.73128945437028	91.94404943403204	22.67	-0.6859702701111986	-0.5794713257571805	-0.4400656441359457	-0.45499033928248944	-0.40210069593390574	0.794543152691579	2.4217	2.5439	0.0	0.0	0.0
2021-10-01T23:34:52.000000	-0.74461	-0.77699	0.63582	118.6	99.491	25.557	-0.8342039227786581	-0.6798980272222435	0.63582	129.89697305159387	84.20923626914978	25.557	-0.8342039227786581	-0.6798980272222435	0.83182	129.89697305159387	84.20923626914978	25.557	-0.6859702701111986	-0.5794713257571805	-0.4400656441359457	-0.45499033928248944	-0.40210069593390574	0.794543152691579	2.4217	2.5439	0.0	0.0	0.0
2021-10-01T23:34:52.000000	-0.77337	-0.80087	0.62914	111.48	91.602	27.742	-0.8656732305537852	-0.7000741187207058	0.62914	121.86398324838923	77.25209635237292	27.742	-0.8656732305537852	-0.7000741187207058	0.82514	121.86398324838923	77.25209635237292	27.742	-0.6859702701111986	-0.5794713257571805	-0.4400656441359457	-0.45499033928248944	-0.40210069593390574	0.794543152691579	2.4217	2.5439	0.0	0.0	0.0
2021-10-01T23:34:52.000000	-0.80223	-0.82433	0.62151	105.02	84.491	29.328	-0.8971903221367674	-0.7198211219908202	0.62151	114.58134867762678	70.98622412986984	29.328	-0.8971903221367674	-0.7198211219908202	0.81751	114.58134867762678	70.98622412986984	29.328	-0.6859702701111986	-0.5794713257571805	-0.4400656441359457	-0.45499033928248944	-0.40210069593390574	0.794543152691579	2.4217	2.5439	0.0	0.0	0.0
2021-10-01T23:34:52.000000	-0.83118	-0.84738	0.61302	99.127	78.078	30.406	-0.9287464981814056	-0.7391501869821696	0.61302	107.94696770038391	65.34361772424504	30.406	-0.9287464981814056	-0.7391501869821696	0.8090200000000001	107.94696770038391	65.34361772424504	30.406	-0.6859702701111986	-0.5794713257571805	-0.4400656441359457	-0.45499033928248944	-0.40210069593390574	0.794543152691579	2.4217	2.5439	0.0	0.0	0.0
2021-10-01T23:34:52.000000	-0.86022	-0.87001	0.60375	93.763	72.293	31.052	-0.9603405333860078	-0.7580513890468626	0.60375	101.91454954283137	60.25946074668913	31.052	-0.9603405333860078	-0.7580513890468626	0.79975	101.91454954283137	60.25946074668913	31.052	-0.6859702701111986	-0.5794713257571805	-0.4400656441359457	-0.45499033928248944	-0.40210069593390574	0.794543152691579	2.4217	2.5439	0.0	0.0	0.0
2021-10-01T23:34:52.000000	-0.88935	-0.89223	0.59379	88.878	67.075	31.335	-0.9919736530522656	-0.7765346528327909	0.59379	96.42699662519308	55.679339353525044	31.335	-0.9919736530522656	-0.7765346528327909	0.78979	96.42699662519308	55.679339353525044	31.335	-0.6859702701111986	-0.5794713257571805	-0.4400656441359457	-0.45499033928248944	-0.40210069593390574	0.794543152691579	2.4217	2.5439	0.0	0.0	0.0
2021-10-01T23:34:52.000000	-0.91857	-0.91405	0.58321	84.431	62.373	31.316	-1.0236470824818713	-0.7946099029878452	0.58321	91.43736885248687	51.55766157744417	31.316	-1.0236470824818713	-0.7946099029878452	0.77921	91.43736885248687	51.55766157744417	31.316	-0.6859702701111986	-0.5794713257571805	-0.4400656441359457	-0.45499033928248944	-0.40210069593390574	0.794543152691579	2.4217	2.5439	0.0	0.0	0.0
2021-10-01T23:34:52.000000	-0.94788	-0.93548	0.57211	80.387	58.139	31.049	-1.0553620469765164	-0.8122870641599168	0.57211	86.90504850897283	47.85107766449025	31.049	-1.0553620469765164	-0.8122870641599168	0.7681100000000001	86.90504850897283	47.85107766449025	31.049	-0.6859702701111986	-0.5794713257571805	-0.4400656441359457	-0.45499033928248944	-0.40210069593390574	0.794543152691579	2.4217	2.5439	0.0	0.0	0.0
2021-10-01T23:34:52.000000	-0.97729	-0.95653	0.56056	76.715	54.332	30.583	-1.0871296964857842	-0.8295748356952052	0.56056	82.79424544925183	44.522694993554055	30.583	-1.0871296964857842	-0.8295748356952052	0.7565599999999999	82.79424544925183	44.522694993554055	30.583	-0.6859702701111986	-0.5794713257571805	-0.4400656441359457	-0.45499033928248944	-0.40210069593390574	0.794543152691579	2.4217	2.5439	0.0	0.0	0.0
2021-10-01T23:34:52.000000	-1.0068	-0.97722	0.54864	73.384	50.914	29.966	-1.118952481613058	-0.8464930668894926	0.54864	79.06953711843222	41.53859833789375	29.966	-1.118952481613058	-0.8464930668894926	0.74464	79.06953711843222	41.53859833789375	29.966	-0.6859702701111986	-0.5794713257571805	-0.4400656441359457	-0.45499033928248944	-0.40210069593390574	0.794543152691579	2.4217	2.5439	0.0	0.0	0.0
2021-10-01T23:34:52.000000	-1.0364	-0.99757	0.53642	70.368	47.849	29.239	-1.1508229283138305	-0.8630628323402532	0.53642	75.70070834590636	38.8662447494998	29.239	-1.1508229283138305	-0.8630628323402532	0.7324200000000001	75.70070834590636	38.8662447494998	29.239	-0.6859702701111986	-0.5794713257571805	-0.4400656441359457	-0.45499033928248944	-0.40210069593390574	0.794543152691579	2.4217	2.5439	0.0	0.0	0.0
2021-10-01T23:34:52.000000	-1.0662	-1.0176	0.52398	67.64	45.106	28.442	-1.1828526583182881	-0.8792905030246595	0.52398	72.65716414712342	36.47817613447747	28.442	-1.1828526583182881	-0.8792905030246595	0.7199800000000001	72.65716414712342	36.47817613447747	28.442	-0.6859702701111986	-0.5794713257571805	-0.4400656441359457	-0.45499033928248944	-0.40210069593390574	0.794543152691579	2.4217	2.5439	0.0	0.0	0.0
2021-10-01T23:34:52.000000	-1.0961	-1.0373	0.51137	65.173	42.652	27.611	-1.2149411998458277	-0.8951784073117386	0.51137	69.90806447719416	34.34494946935377	27.611	-1.2149411998458277	-0.8951784073117386	0.70737	69.90806447719416	34.34494946935377	27.611	-0.6859702701111986	-0.5794713257571805	-0.4400656441359457	-0.45499033928248944	-0.40210069593390574	0.794543152691579	2.4217	2.5439	0.0	0.0	0.0
2021-10-01T23:34:52.000000	-1.1261	-1.0568	0.49862	62.94	40.458	26.777	-1.2471044818184422	-0.9108555656240753	0.49862	67.42305941190608	32.44109158981218	26.777	-1.2471044818184422	-0.9108555656240753	0.69462	67.42305941190608	32.44109158981218	26.777	-0.6859702701111986	-0.5794713257571805	-0.4400656441359457	-0.45499033928248944	-0.40210069593390574	0.794543152691579	2.4217	2.5439	0.0	0.0	0.0
2021-10-01T23:34:52.000000	-1.1562	-1.076	0.48579	60.915	38.493	25.968	-1.2793302512192142	-0.9262227314827585	0.48579	65.17254643149745	30.739021871788783	25.968	-1.2793302512192142	-0.9262227314827585	0.68179	65.17254643149745	30.739021871788783	25.968	-0.6859702701111986	-0.5794713257571805	-0.4400656441359457	-0.45499033928248944	-0.40210069593390574	0.794543152691579	2.4217	2.5439	0.0	0.0	0.0
2021-10-01T23:34:52.000000	-1.1865	-1.095	0.47288	59.071	36.731	25.205	-1.3117300075439735	-0.9413668983497813	0.47288	63.12654320226331	29.216244545334423	25.205	-1.3117300075439735	-0.9413668983497813	0.66888	63.12654320226331	29.216244545334423	25.205	-0.6859702701111986	-0.5794713257571805	-0.4400656441359457	-0.45499033928248944	-0.40210069593390574	0.794543152691579	2.4217	2.5439	0.0	0.0	0.0
2021-10-01T23:34:52.000000	-1.2169	-1.1137	0.45992	57.381	35.143	24.505	-1.3441922512968896	-0.9562010727631503	0.45992	61.25469979999119	27.84728644613258	24.505	-1.3441922512968896	-0.9562010727631503	0.6559200000000001	61.25469979999119	27.84728644613258	24.505	-0.6859702701111986	-0.5794713257571805	-0.4400656441359457	-0.45499033928248944	-0.40210069593390574	0.794543152691579	2.4217	2.5439	0.0	0.0	0.0
2021-10-01T23:34:52.000000	-1.2473	-1.1322	0.4469	55.82	33.704	23.88	-1.3766299890159692	-0.9708367542186959	0.4469	59.52914135072354	26.610399208684864	23.88	-1.3766299890159692	-0.9708367542186959	0.6429	59.52914135072354	26.610399208684864	23.88	-0.6859702701111986	-0.5794713257571805	-0.4400656441359457	-0.45499033928248944	-0.40210069593390574	0.794543152691579	2.4217	2.5439	0.0	0.0	0.0
2021-10-01T23:34:52.000000	-1.2779	-1.1506	0.4338	54.361	32.392	23.336	-1.4092539666759543	-0.9853486831614929	0.4338	57.920375641432166	25.48705692219859	23.336	-1.4092539666759543	-0.9853486831614929	0.6298	57.920375641432166	25.48705692219859	23.336	-0.6859702701111986	-0.5794713257571805	-0.4400656441359457	-0.45499033928248944	-0.40210069593390574	0.794543152691579	2.4217	2.5439	0.0	0.0	0.0
2021-10-01T23:34:52.000000	-1.3085	-1.1687	0.42061	52.984	31.184	22.874	-1.4418411852851847	-0.9995628726675544	0.42061	56.40573518244349	24.456883499907676	22.874	-1.4418411852851847	-0.9995628726675544	0.61661	56.40573518244349	24.456883499907676	22.874	-0.6859702701111986	-0.5794713257571805	-0.4400656441359457	-0.45499033928248944	-0.40210069593390574	0.794543152691579	2.4217	2.5439	0.0	0.0	0.0
2021-10-01T23:34:52.000000	-1.3392	-1.1867	0.40731	51.666	30.062	22.49	-1.4745153973564087	-1.0136655626777857	0.40731	54.960187740562496	23.50483276949919	22.49	-1.4745153973564087	-1.0136655626777857	0.60331	54.960187740562496	23.50483276949919	22.49	-0.6859702701111986	-0.5794713257571805	-0.4400656441359457	-0.45499033928248944	-0.40210069593390574	0.794543152691579	2.4217	2.5439	0.0	0.0	0.0
2021-10-01T23:34:52.000000	-1.3699	-1.2045	0.39386	50.39	29.009	22.18	-1.507165103393796	-1.0275697597301932	0.39386	53.56477840149808	22.61611584243422	22.18	-1.507165103393796	-1.0275697597301932	0.58986	53.56477840149808	22.61611584243422	22.18	-0.6859702701111986	-0.5794713257571805	-0.4400656441359457	-0.45499033928248944	-0.40210069593390574	0.794543152691579	2.4217	2.5439	0.0	0.0	0.0
2021-10-01T23:34:52.000000	-1.4007	-1.2221	0.38023	49.139	28.011	21.936	-1.539889549876259	-1.0412632108078592	0.38023	52.200919841466664	21.778921224541207	21.936	-1.539889549876259	-1.0412632108078592	0.57623	52.200919841466664	21.778921224541207	21.936	-0.6859702701111986	-0.5794713257571805	-0.4400656441359457	-0.45499033928248944	-0.40210069593390574	0.794543152691579	2.4217	2.5439	0.0	0.0	0.0
2021-10-01T23:34:52.000000	-1.4315	-1.2395	0.36639	47.898	27.055	21.75	-1.5725894903248854	-1.0547581689277012	0.36639	50.8521321964321	20.98218482609935	21.75	-1.5725894903248854	-1.0547581689277012	0.56239	50.8521321964321	20.98218482609935	21.75	-0.6859702701111986	-0.5794713257571805	-0.4400656441359457	-0.45499033928248944	-0.40210069593390574	0.794543152691579	2.4217	2.5439	0.0	0.0	0.0
2021-10-01T23:34:52.000000	-1.4622	-1.2568	0.3523	46.657	26.133	21.611	-1.6051779312776815	-1.0681661335855495	0.3523	49.50751057714973	20.219192230487522	21.611	-1.6051779312776815	-1.0681661335855495	0.5483	49.50751057714973	20.219192230487522	21.611	-0.6859702701111986	-0.5794713257571805	-0.4400656441359457	-0.45499033928248944	-0.40210069593390574	0.794543152691579	2.4217	2.5439	0.0	0.0	0.0
2021-10-01T23:34:52.000000	-1.4929	-1.2739	0.33793	45.401	25.234	21.513	-1.6377418661966414	-1.0813756052855743	0.33793	48.150820179921794	19.480864277563157	21.513	-1.6377418661966414	-1.0813756052855743	0.53393	48.150820179921794	19.480864277563157	21.513	-0.6859702701111986	-0.5794713257571805	-0.4400656441359457	-0.45499033928248944	-0.40210069593390574	0.794543152691579	2.4217	2.5439	0.0	0.0	0.0
2021-10-01T23:34:52.000000	-1.5235	-1.2909	0.32323	44.122	24.35	21.445	-1.6701943016197711	-1.0944980835236051	0.32323	46.77314104508186	18.76024149036677	21.445	-1.6701943016197711	-1.0944980835236051	0.5192300000000001	46.77314104508186	18.76024149036677	21.445	-0.6859702701111986	-0.5794713257571805	-0.4400656441359457	-0.45499033928248944	-0.40210069593390574	0.794543152691579	2.4217	2.5439	0.0	0.0	0.0
2021-10-01T23:34:52.000000	-1.554	-1.3077	0.30818	42.807	23.473	21.402	-1.7025229845301524	-1.107434321820731	0.30818	45.360590889017935	18.050977042784776	21.402	-1.7025229845301524	-1.107434321820731	0.5041800000000001	45.360590889017935	18.050977042784776	21.402	-0.6859702701111986	-0.5794713257571805	-0.4400656441359457	-0.45499033928248944	-0.40210069593390574	0.794543152691579	2.4217	2.5439	0.0	0.0	0.0
2021-10-01T23:34:52.000000	-1.5845	-1.3243	0.29273	41.446	22.596	21.376	-1.734827161406697	-1.1201720671600328	0.29273	43.90238735265456	17.34734898298518	21.376	-1.734827161406697	-1.1201720671600328	0.48873	43.90238735265456	17.34734898298518	21.376	-0.6859702701111986	-0.5794713257571805	-0.4400656441359457	-0.45499033928248944	-0.40210069593390574	0.794543152691579	2.4217	2.5439	0.0	0.0	0.0
2021-10-01T23:34:52.000000	-1.6148	-1.3408	0.27684	40.023	21.711	21.364	-1.7669205923085	-1.1328350720542593	0.27684	42.381670758012376	16.64337807536195	21.364	-1.7669205923085	-1.1328350720542593	0.47284	42.381670758012376	16.64337807536195	21.364	-0.6859702701111986	-0.5794713257571805	-0.4400656441359457	-0.45499033928248944	-0.40210069593390574	0.794543152691579	2.4217	2.5439	0.0	0.0	0.0
2021-10-01T23:34:52.000000	-1.6449	-1.3571	0.26046	38.524	20.806	21.362	-1.7987910242186427	-1.1453240900244988	0.26046	40.78307623601353	15.92887016481422	21.362	-1.7987910242186427	-1.1453240900244988	0.45646000000000003	40.78307623601353	15.92887016481422	21.362	-0.6859702701111986	-0.5794713257571805	-0.4400656441359457	-0.45499033928248944	-0.40210069593390574	0.794543152691579	2.4217	2.5439	0.0	0.0	0.0
2021-10-01T23:34:52.000000	-1.6748	-1.3732	0.24352	36.926	19.871	21.365	-1.830438457137125	-1.1576391210707508	0.24352	39.082551794816474	15.196718797342	21.365	-1.830438457137125	-1.1576391210707508	0.43952	39.082551794816474	15.196718797342	21.365	-0.6859702701111986	-0.5794713257571805	-0.4400656441359457	-0.45499033928248944	-0.40210069593390574	0.794543152691579	2.4217	2.5439	0.0	0.0	0.0
2021-10-01T23:34:52.000000	-1.7044	-1.3892	0.22595	35.204	18.891	21.373	-1.8617758976019536	-1.1698916646888458	0.22595	37.253447862155504	14.435100255338071	21.373	-1.8617758976019536	-1.1698916646888458	0.42195000000000005	37.253447862155504	14.435100255338071	21.373	-0.6859702701111986	-0.5794713257571805	-0.4400656441359457	-0.45499033928248944	-0.40210069593390574	0.794543152691579	2.4217	2.5439	0.0	0.0	0.0
2021-10-01T23:34:52.000000	-1.7338	-1.4049	0.20766	33.322	17.845	21.383	-1.892878086058204	-1.181870974904042	0.20766	35.25746257206953	13.627583864321519	21.383	-1.892878086058204	-1.181870974904042	0.40366	35.25746257206953	13.627583864321519	21.383	-0.6859702701111986	-0.5794713257571805	-0.4400656441359457	-0.45499033928248944	-0.40210069593390574	0.794543152691579	2.4217	2.5439	0.0	0.0	0.0
2021-10-01T23:34:52.000000	-1.7627	-1.4204	0.18851	31.232	16.706	21.393	-1.923459536086058	-1.1937130572460055	0.18851	33.043649300112925	12.7532545231069	21.393	-1.923459536086058	-1.1937130572460055	0.38451	33.043649300112925	12.7532545231069	21.393	-0.6859702701111986	-0.5794713257571805	-0.4400656441359457	-0.45499033928248944	-0.40210069593390574	0.794543152691579	2.4217	2.5439	0.0	0.0	0.0
2021-10-01T23:34:52.000000	-1.791	-1.4355	0.16833	28.87	15.438	21.402	-1.9533964951727685	-1.205231671773831	0.16833	30.544079213691536	11.784225430113626	21.402	-1.9533964951727685	-1.205231671773831	0.36433000000000004	30.544079213691536	11.784225430113626	21.402	-0.6859702701111986	-0.5794713257571805	-0.4400656441359457	-0.45499033928248944	-0.40210069593390574	0.794543152691579	2.4217	2.5439	0.0	0.0	0.0
2021-10-01T23:34:52.000000	-1.8186	-1.4503	0.14686	26.141	13.988	21.408	-1.982601969856341	-1.2165383179833487	0.14686	27.657974058872426	10.67953631759075	21.408	-1.982601969856341	-1.2165383179833487	0.34286	27.657974058872426	10.67953631759075	21.408	-0.6859702701111986	-0.5794713257571805	-0.4400656441359457	-0.45499033928248944	-0.40210069593390574	0.794543152691579	2.4217	2.5439	0.0	0.0	0.0
2021-10-01T23:34:52.000000	-1.8452	-1.4645	0.12372	22.909	12.278	21.409	-2.0107414616492854	-1.2273720154885779	0.12372	24.240801271139244	9.378439034995845	21.409	-2.0107414616492854	-1.2273720154885779	0.31972	24.240801271139244	9.378439034995845	21.409	-0.6859702701111986	-0.5794713257571805	-0.4400656441359457	-0.45499033928248944	-0.40210069593390574	0.794543152691579	2.4217	2.5439	0.0	0.0	0.0
2021-10-01T23:34:52.000000	-1.862	-1.4735	0.1071	20.377	10.938	21.406	-2.02851764162912	-1.234245691748379	0.1071	21.563689998386565	8.358782605947058	21.406	-2.02851764162912	-1.234245691748379	0.30310000000000004	21.563689998386565	8.358782605947058	21.406	-0.6859702701111986	-0.5794713257571805	-0.4400656441359457	-0.45499033928248944	-0.40210069593390574	0.794543152691579	2.4217	2.5439	0.0	0.0	0.0
2021-10-01T23:34:52.000000	-1.8778	-1.482	0.089242	17.449	9.3833	21.401	-2.0452400917352436	-1.2407456657828033	0.089242	18.467255441819464	7.174565933670783	21.401	-2.0452400917352436	-1.2407456657828033	0.285242	18.467255441819464	7.174565933670783	21.401	-0.6859702701111986	-0.5794713257571805	-0.4400656441359457	-0.45499033928248944	-0.40210069593390574	0.794543152691579	2.4217	2.5439	0.0	0.0	0.0
2021-10-01T23:34:52.000000	-1.8921	-1.4897	0.069833	14.017	7.5536	21.392	-2.060375820522344	-1.2466354632397065	0.069833	14.836922835011432	5.779176649654886	21.392	-2.060375820522344	-1.2466354632397065	0.265833	14.836922835011432	5.779176649654886	21.392	-0.6859702701111986	-0.5794713257571805	-0.4400656441359457	-0.45499033928248944	-0.40210069593390574	0.794543152691579	2.4217	2.5439	0.0	0.0	0.0
2021-10-01T23:34:52.000000	-1.9041	-1.4962	0.048517	9.9682	5.3826	21.382	-2.0730818440914525	-1.2516161223387872	0.048517	10.552618399533102	4.120635741464589	21.382	-2.0730818440914525	-1.2516161223387872	0.244517	10.552618399533102	4.120635741464589	21.382	-0.6859702701111986	-0.5794713257571805	-0.4400656441359457	-0.45499033928248944	-0.40210069593390574	0.794543152691579	2.4217	2.5439	0.0	0.0	0.0
2021-10-01T23:34:52.000000	-1.9101	-1.4994	0.033133	6.8916	3.7256	21.376	-2.0794287293675477	-1.2540568286488716	0.033133	7.2961687389956165	2.8530979044020066	21.376	-2.0794287293675477	-1.2540568286488716	0.229133	7.2961687389956165	2.8530979044020066	21.376	-0.6859702701111986	-0.5794713257571805	-0.4400656441359457	-0.45499033928248944	-0.40210069593390574	0.794543152691579	2.4217	2.5439	0.0	0.0	0.0
2021-10-01T23:34:52.000000	-1.9141	-1.5016	0.016892	3.5426	1.9166	21.371	-2.0836681548962233	-1.2557501305082024	0.016892	3.750747084186501	1.468082637478716	21.371	-2.0836681548962233	-1.2557501305082024	0.212892	3.750747084186501	1.468082637478716	21.371	-0.6859702701111986	-0.5794713257571805	-0.4400656441359457	-0.45499033928248944	-0.40210069593390574	0.794543152691579	2.4217	2.5439	0.0	0.0	0.0
2021-10-01T23:34:52.000000	-1.9155	-1.5023	0.00011704	0.024617	0.013322	21.37	-2.085143376719417	-1.2562733136237296	0.00011704	0.026063852627580233	0.010205290745871913	21.37	-2.085143376719417	-1.2562733136237296	0.19611704000000002	0.026063852627580233	0.010205290745871913	21.37	-0.6859702701111986	-0.5794713257571805	-0.4400656441359457	-0.45499033928248944	-0.40210069593390574	0.794543152691579	2.4217	2.5439	0.0	0.0	0.0
2021-10-01T23:34:52.000000	-1.9141	-1.5016	-0.016662	-3.4947	-1.8907	21.371	-2.0836681548962233	-1.2557501305082024	-0.016662	-3.700034489405896	-1.448246994544387	21.371	-2.0836681548962233	-1.2557501305082024	0.179338	-3.700034489405896	-1.448246994544387	21.371	-0.6859702701111986	-0.5794713257571805	-0.4400656441359457	-0.45499033928248944	-0.40210069593390574	0.794543152691579	2.4217	2.5439	0.0	0.0	0.0
2021-10-01T23:34:52.000000	-1.9042	-1.4962	-0.04831	-9.9275	-5.3607	21.382	-2.0731810905703645	-1.251603869321869	-0.04831	-10.509541671910881	-4.103887740468619	21.382	-2.0731810905703645	-1.251603869321869	0.14769000000000002	-10.509541671910881	-4.103887740468619	21.382	-0.6859702701111986	-0.5794713257571805	-0.4400656441359457	-0.45499033928248944	-0.40210069593390574	0.794543152691579	2.4217	2.5439	0.0	0.0	0.0
2021-10-01T23:34:52.000000	-1.8877	-1.4873	-0.076314	-15.191	-8.1808	21.395	-2.0557149030441844	-1.244792680490225	-0.076314	-16.078927419547856	-6.257800146769795	21.395	-2.0557149030441844	-1.244792680490225	0.119686	-16.078927419547856	-6.257800146769795	21.395	-0.6859702701111986	-0.5794713257571805	-0.4400656441359457	-0.45499033928248944	-0.40210069593390574	0.794543152691579	2.4217	2.5439	0.0	0.0	0.0
2021-10-01T23:34:52.000000	-1.8675	-1.4765	-0.10113	-19.423	-10.432	21.405	-2.0343437884768187	-1.2365491701852307	-0.10113	-20.55487832396114	-7.973489204053168	21.405	-2.0343437884768187	-1.2365491701852307	0.09487000000000001	-20.55487832396114	-7.973489204053168	21.405	-0.6859702701111986	-0.5794713257571805	-0.4400656441359457	-0.45499033928248944	-0.40210069593390574	0.794543152691579	2.4217	2.5439	0.0	0.0	0.0
2021-10-01T23:34:52.000000	-1.8453	-1.4646	-0.12357	-22.887	-12.266	21.409	-2.010852961145116	-1.2274590089505713	-0.12357	-24.21749668374845	-9.369225121248435	21.409	-2.010852961145116	-1.2274590089505713	0.07243000000000001	-24.21749668374845	-9.369225121248435	21.409	-0.6859702701111986	-0.5794713257571805	-0.4400656441359457	-0.45499033928248944	-0.40210069593390574	0.794543152691579	2.4217	2.5439	0.0	0.0	0.0
2021-10-01T23:34:52.000000	-1.8218	-1.452	-0.14424	-25.791	-13.802	21.409	-1.9859861584691307	-1.2178334115834661	-0.14424	-27.287820771212996	-10.537823426028572	21.409	-1.9859861584691307	-1.2178334115834661	0.05176	-27.287820771212996	-10.537823426028572	21.409	-0.6859702701111986	-0.5794713257571805	-0.4400656441359457	-0.45499033928248944	-0.40210069593390574	0.794543152691579	2.4217	2.5439	0.0	0.0	0.0
2021-10-01T23:34:52.000000	-1.7974	-1.4389	-0.16355	-28.283	-15.125	21.404	-1.960164872398348	-1.2078218589740661	-0.16355	-29.923150439524832	-11.545509160429642	21.404	-1.960164872398348	-1.2078218589740661	0.03245000000000001	-29.923150439524832	-11.545509160429642	21.404	-0.6859702701111986	-0.5794713257571805	-0.4400656441359457	-0.45499033928248944	-0.40210069593390574	0.794543152691579	2.4217	2.5439	0.0	0.0	0.0
2021-10-01T23:34:52.000000	-1.7724	-1.4255	-0.18179	-30.465	-16.292	21.397	-1.9337113484033388	-1.1975860850294398	-0.18179	-32.23170131681745	-12.436354740174792	21.397	-1.9337113484033388	-1.1975860850294398	0.01421	-32.23170131681745	-12.436354740174792	21.397	-0.6859702701111986	-0.5794713257571805	-0.4400656441359457	-0.45499033928248944	-0.40210069593390574	0.794543152691579	2.4217	2.5439	0.0	0.0	0.0
2021-10-01T23:34:52.000000	-1.7469	-1.4119	-0.19915	-32.409	-17.345	21.388	-1.906737085979934	-1.187213083211581	-0.19915	-34.29007713501305	-13.243221514225858	21.388	-1.906737085979934	-1.187213083211581	-0.003149999999999986	-34.29007713501305	-13.243221514225858	21.388	-0.6859702701111986	-0.5794713257571805	-0.4400656441359457	-0.45499033928248944	-0.40210069593390574	0.794543152691579	2.4217	2.5439	0.0	0.0	0.0
2021-10-01T23:34:52.000000	-1.721	-1.398	-0.21577	-34.169	-18.313	21.379	-1.8793290785901275	-1.1765913540246598	-0.21577	-36.15542436763033	-13.98827433233143	21.379	-1.8793290785901275	-1.1765913540246598	-0.019769999999999982	-36.15542436763033	-13.98827433233143	21.379	-0.6859702701111986	-0.5794713257571805	-0.4400656441359457	-0.45499033928248944	-0.40210069593390574	0.794543152691579	2.4217	2.5439	0.0	0.0	0.0
2021-10-01T23:34:52.000000	-1.6948	-1.384	-0.23177	-35.783	-19.218	21.37	-1.851611078746667	-1.1659071374095813	-0.23177	-37.86815234037782	-14.688691273423174	21.37	-1.851611078746667	-1.1659071374095813	-0.035769999999999996	-37.86815234037782	-14.688691273423174	21.37	-0.6859702701111986	-0.5794713257571805	-0.4400656441359457	-0.45499033928248944	-0.40210069593390574	0.794543152691579	2.4217	2.5439	0.0	0.0	0.0
2021-10-01T23:34:52.000000	-1.6684	-1.3698	-0.24723	-37.281	-20.077	21.364	-1.8236700799115462	-1.1550489338705154	-0.24723	-39.46011800980515	-15.357668333840639	21.364	-1.8236700799115462	-1.1550489338705154	-0.05123	-39.46011800980515	-15.357668333840639	21.364	-0.6859702701111986	-0.5794713257571805	-0.4400656441359457	-0.45499033928248944	-0.40210069593390574	0.794543152691579	2.4217	2.5439	0.0	0.0	0.0
2021-10-01T23:34:52.000000	-1.6417	-1.3554	-0.2622	-38.685	-20.902	21.362	-1.795406835605853	-1.144028996424381	-0.2622	-40.95462596330313	-16.00441942733122	21.362	-1.795406835605853	-1.144028996424381	-0.06619999999999998	-40.95462596330313	-16.00441942733122	21.362	-0.6859702701111986	-0.5794713257571805	-0.4400656441359457	-0.45499033928248944	-0.40210069593390574	0.794543152691579	2.4217	2.5439	0.0	0.0	0.0
2021-10-01T23:34:52.000000	-1.615	-1.3409	-0.27674	-40.014	-21.705	21.364	-1.767131338283242	-1.1329098124993349	-0.27674	-42.37200339389521	-16.638526058149882	21.364	-1.767131338283242	-1.1329098124993349	-0.08073999999999998	-42.37200339389521	-16.638526058149882	21.364	-0.6859702701111986	-0.5794713257571805	-0.4400656441359457	-0.45499033928248944	-0.40210069593390574	0.794543152691579	2.4217	2.5439	0.0	0.0	0.0
2021-10-01T23:34:52.000000	-1.588	-1.3263	-0.29089	-41.282	-22.493	21.374	-1.7385458485069771	-1.1217281411461313	-0.29089	-43.72700251981332	-17.2652200574519	21.374	-1.7385458485069771	-1.1217281411461313	-0.09488999999999997	-43.72700251981332	-17.2652200574519	21.374	-0.6859702701111986	-0.5794713257571805	-0.4400656441359457	-0.45499033928248944	-0.40210069593390574	0.794543152691579	2.4217	2.5439	0.0	0.0	0.0
2021-10-01T23:34:52.000000	-1.561	-1.3115	-0.30469	-42.501	-23.273	21.394	-1.7099358526968755	-1.1103479768351041	-0.30469	-45.03239062971116	-17.889978316730907	21.394	-1.7099358526968755	-1.1103479768351041	-0.10869000000000001	-45.03239062971116	-17.889978316730907	21.394	-0.6859702701111986	-0.5794713257571805	-0.4400656441359457	-0.45499033928248944	-0.40210069593390574	0.794543152691579	2.4217	2.5439	0.0	0.0	0.0
2021-10-01T23:34:52.000000	-1.5339	-1.2966	-0.31816	-43.68	-24.052	21.428	-1.6812143573909442	-1.098880819062083	-0.31816	-46.29795761787508	-18.5186453179881	21.428	-1.6812143573909442	-1.098880819062083	-0.12215999999999999	-46.29795761787508	-18.5186453179881	21.428	-0.6859702701111986	-0.5794713257571805	-0.4400656441359457	-0.45499033928248944	-0.40210069593390574	0.794543152691579	2.4217	2.5439	0.0	0.0	0.0
2021-10-01T23:34:52.000000	-1.5067	-1.2816	-0.33135	-44.828	-24.834	21.479	-1.6523813625891823	-1.0873266678270688	-0.33135	-47.53312578808387	-19.154088148857305	21.479	-1.6523813625891823	-1.0873266678270688	-0.13534999999999997	-47.53312578808387	-19.154088148857305	21.479	-0.6859702701111986	-0.5794713257571805	-0.4400656441359457	-0.45499033928248944	-0.40210069593390574	0.794543152691579	2.4217	2.5439	0.0	0.0	0.0
2021-10-01T23:34:52.000000	-1.4794	-1.2665	-0.34426	-45.954	-25.625	21.552	-1.6234368682915907	-1.0756855231300606	-0.34426	-48.74756250445469	-19.80115882655059	21.552	-1.6234368682915907	-1.0756855231300606	-0.14826	-48.74756250445469	-19.80115882655059	21.552	-0.6859702701111986	-0.5794713257571805	-0.4400656441359457	-0.45499033928248944	-0.40210069593390574	0.794543152691579	2.4217	2.5439	0.0	0.0	0.0
2021-10-01T23:34:52.000000	-1.4521	-1.2512	-0.35694	-47.064	-26.432	21.652	-1.5944678679601625	-1.0638458854752288	-0.35694	-49.948080266906544	-20.466069423576688	21.652	-1.5944678679601625	-1.0638458854752288	-0.16093999999999997	-49.948080266906544	-20.466069423576688	21.652	-0.6859702701111986	-0.5794713257571805	-0.4400656441359457	-0.45499033928248944	-0.40210069593390574	0.794543152691579	2.4217	2.5439	0.0	0.0	0.0
2021-10-01T23:34:52.000000	-1.4248	-1.2358	-0.3694	-48.166	-27.259	21.786	-1.565486614611816	-1.051907001341485	-0.3694	-51.14310891442909	-21.151809557738623	21.786	-1.565486614611816	-1.051907001341485	-0.1734	-51.14310891442909	-21.151809557738623	21.786	-0.6859702701111986	-0.5794713257571805	-0.4400656441359457	-0.45499033928248944	-0.40210069593390574	0.794543152691579	2.4217	2.5439	0.0	0.0	0.0
2021-10-01T23:34:52.000000	-1.3975	-1.2202	-0.38167	-49.269	-28.113	21.959	-1.536480855229633	-1.039769624249918	-0.38167	-52.342438341308686	-21.864223711037575	21.959	-1.536480855229633	-1.039769624249918	-0.18567	-52.342438341308686	-21.864223711037575	21.959	-0.6859702701111986	-0.5794713257571805	-0.4400656441359457	-0.45499033928248944	-0.40210069593390574	0.794543152691579	2.4217	2.5439	0.0	0.0	0.0
2021-10-01T23:34:52.000000	-1.3701	-1.2046	-0.39378	-50.382	-29.002	22.179	-1.5073758493685383	-1.0276445001752688	-0.39378	-53.55598097200086	-22.61014883026385	22.179	-1.5073758493685383	-1.0276445001752688	-0.19778	-53.55598097200086	-22.61014883026385	22.179	-0.6859702701111986	-0.5794713257571805	-0.4400656441359457	-0.45499033928248944	-0.40210069593390574	0.794543152691579	2.4217	2.5439	0.0	0.0	0.0
2021-10-01T23:34:52.000000	-1.3428	-1.1888	-0.40574	-51.514	-29.935	22.45	-1.4783455839525188	-1.0153086301258778	-0.40574	-54.79377176113031	-23.39741432699687	22.45	-1.4783455839525188	-1.0153086301258778	-0.20973999999999998	-54.79377176113031	-23.39741432699687	22.45	-0.6859702701111986	-0.5794713257571805	-0.4400656441359457	-0.45499033928248944	-0.40210069593390574	0.794543152691579	2.4217	2.5439	0.0	0.0	0.0
2021-10-01T23:34:52.000000	-1.3155	-1.1728	-0.41759	-52.678	-30.921	22.779	-1.4492908125026625	-1.002774267118663	-0.41759	-56.06981552247822	-24.23335949213934	22.779	-1.4492908125026625	-1.002774267118663	-0.22159	-56.06981552247822	-24.23335949213934	22.779	-0.6859702701111986	-0.5794713257571805	-0.4400656441359457	-0.45499033928248944	-0.40210069593390574	0.794543152691579	2.4217	2.5439	0.0	0.0	0.0
2021-10-01T23:34:52.000000	-1.2883	-1.1568	-0.42933	-53.886	-31.971	23.17	-1.4203352875317186	-0.99022765109453	-0.42933	-57.39736966537504	-25.127431076341363	23.17	-1.4203352875317186	-0.99022765109453	-0.23332999999999998	-57.39736966537504	-25.127431076341363	23.17	-0.6859702701111986	-0.5794713257571805	-0.4400656441359457	-0.45499033928248944	-0.40210069593390574	0.794543152691579	2.4217	2.5439	0.0	0.0	0.0
2021-10-01T23:34:52.000000	-1.2611	-1.1405	-0.441	-55.151	-33.099	23.625	-1.3913430035100198	-0.9773832956336616	-0.441	-58.79105165444784	-26.091930694451225	23.625	-1.3913430035100198	-0.9773832956336616	-0.245	-58.79105165444784	-26.091930694451225	23.625	-0.6859702701111986	-0.5794713257571805	-0.4400656441359457	-0.45499033928248944	-0.40210069593390574	0.794543152691579	2.4217	2.5439	0.0	0.0	0.0
2021-10-01T23:34:52.000000	-1.234	-1.1242	-0.45261	-56.49	-34.318	24.145	-1.3624499659672327	-0.9645266871558746	-0.45261	-60.26932628331101	-27.13767737585138	24.145	-1.3624499659672327	-0.9645266871558746	-0.25661	-60.26932628331101	-27.13767737585138	24.145	-0.6859702701111986	-0.5794713257571805	-0.4400656441359457	-0.45499033928248944	-0.40210069593390574	0.794543152691579	2.4217	2.5439	0.0	0.0	0.0
2021-10-01T23:34:52.000000	-1.2069	-1.1076	-0.46417	-57.919	-35.645	24.726	-1.3335201693736911	-0.9513723392413522	-0.46417	-61.85015600146657	-28.279582539249915	24.726	-1.3335201693736911	-0.9513723392413522	-0.26817	-61.85015600146657	-28.279582539249915	24.726	-0.6859702701111986	-0.5794713257571805	-0.4400656441359457	-0.45499033928248944	-0.40210069593390574	0.794543152691579	2.4217	2.5439	0.0	0.0	0.0
2021-10-01T23:34:52.000000	-1.1799	-1.0909	-0.47568	-59.456	-37.096	25.365	-1.3046773662421427	-0.9381064918309996	-0.47568	-63.55336565782556	-29.531320078227424	25.365	-1.3046773662421427	-0.9381064918309996	-0.27968	-63.55336565782556	-29.531320078227424	25.365	-0.6859702701111986	-0.5794713257571805	-0.4400656441359457	-0.45499033928248944	-0.40210069593390574	0.794543152691579	2.4217	2.5439	0.0	0.0	0.0
2021-10-01T23:34:52.000000	-1.1531	-1.074	-0.48714	-61.119	-38.689	26.051	-1.2760085500345817	-0.9246176454289872	-0.48714	-65.3990251616374	-30.908548815942787	26.051	-1.2760085500345817	-0.9246176454289872	-0.29114	-65.3990251616374	-30.908548815942787	26.051	-0.6859702701111986	-0.5794713257571805	-0.4400656441359457	-0.45499033928248944	-0.40210069593390574	0.794543152691579	2.4217	2.5439	0.0	0.0	0.0
2021-10-01T23:34:52.000000	-1.1263	-1.0569	-0.49854	-62.927	-40.445	26.772	-1.2473152277931845	-0.9109303060691507	-0.49854	-67.40856447744817	-32.42978243975301	26.772	-1.2473152277931845	-0.9109303060691507	-0.30254	-67.40856447744817	-32.42978243975301	26.772	-0.6859702701111986	-0.5794713257571805	-0.4400656441359457	-0.45499033928248944	-0.40210069593390574	0.794543152691579	2.4217	2.5439	0.0	0.0	0.0
2021-10-01T23:34:52.000000	-1.0996	-1.0396	-0.50988	-64.899	-42.382	27.513	-1.2186966459968622	-0.8970322207345723	-0.50988	-69.60304597929641	-34.11055724264776	27.513	-1.2186966459968622	-0.8970322207345723	-0.31388	-69.60304597929641	-34.11055724264776	27.513	-0.6859702701111986	-0.5794713257571805	-0.4400656441359457	-0.45499033928248944	-0.40210069593390574	0.794543152691579	2.4217	2.5439	0.0	0.0	0.0
2021-10-01T23:34:52.000000	-1.073	-1.0221	-0.52111	-67.054	-44.521	28.254	-1.1901528046456156	-0.8829233894252522	-0.52111	-72.0038996317282	-35.96938691198406	28.254	-1.1901528046456156	-0.8829233894252522	-0.32510999999999995	-72.0038996317282	-35.96938691198406	28.254	-0.6859702701111986	-0.5794713257571805	-0.4400656441359457	-0.45499033928248944	-0.40210069593390574	0.794543152691579	2.4217	2.5439	0.0	0.0	0.0
2021-10-01T23:34:52.000000	-1.0465	-1.0044	-0.53222	-69.411	-46.883	28.975	-1.161683703739444	-0.8686038121411898	-0.53222	-74.63255539928964	-38.02478513511893	28.975	-1.161683703739444	-0.8686038121411898	-0.33622	-74.63255539928964	-38.02478513511893	28.975	-0.6859702701111986	-0.5794713257571805	-0.4400656441359457	-0.45499033928248944	-0.40210069593390574	0.794543152691579	2.4217	2.5439	0.0	0.0	0.0
2021-10-01T23:34:52.000000	-1.0202	-0.98643	-0.54317	-71.988	-49.491	29.65	-1.1333800126454172	-0.8539917633302291	-0.54317	-77.50969584207604	-40.29737305915681	29.65	-1.1333800126454172	-0.8539917633302291	-0.34717000000000003	-77.50969584207604	-40.29737305915681	29.65	-0.6859702701111986	-0.5794713257571805	-0.4400656441359457	-0.45499033928248944	-0.40210069593390574	0.794543152691579	2.4217	2.5439	0.0	0.0	0.0
2021-10-01T23:34:52.000000	-0.99386	-0.96819	-0.5539	-74.803	-52.366	30.253	-1.1050035398141462	-0.8391166502329734	-0.5539	-80.6557584598444	-42.80578690162392	30.253	-1.1050035398141462	-0.8391166502329734	-0.35789999999999994	-80.6557584598444	-42.80578690162392	30.253	-0.6859702701111986	-0.5794713257571805	-0.4400656441359457	-0.45499033928248944	-0.40210069593390574	0.794543152691579	2.4217	2.5439	0.0	0.0	0.0
2021-10-01T23:34:52.000000	-0.96766	-0.94968	-0.56438	-77.877	-55.533	30.755	-1.0767329289076726	-0.8239564174189704	-0.56438	-84.09464826739573	-45.57226514869538	30.755	-1.0767329289076726	-0.8239564174189704	-0.36838	-84.09464826739573	-45.57226514869538	30.755	-0.6859702701111986	-0.5794713257571805	-0.4400656441359457	-0.45499033928248944	-0.40210069593390574	0.794543152691579	2.4217	2.5439	0.0	0.0	0.0
2021-10-01T23:34:52.000000	-0.94154	-0.93088	-0.57454	-81.228	-59.016	31.125	-1.0485061814352656	-0.8084985674025885	-0.57454	-87.84717035499456	-48.61842141226474	31.125	-1.0485061814352656	-0.8084985674025885	-0.37854000000000004	-87.84717035499456	-48.61842141226474	31.125	-0.6859702701111986	-0.5794713257571805	-0.4400656441359457	-0.45499033928248944	-0.40210069593390574	0.794543152691579	2.4217	2.5439	0.0	0.0	0.0
2021-10-01T23:34:52.000000	-0.9155	-0.91178	-0.58435	-84.878	-62.844	31.331	-1.020322072095233	-0.7927331755359364	-0.58435	-91.9387123229078	-51.97034150749444	31.331	-1.020322072095233	-0.7927331755359364	-0.38835000000000003	-91.9387123229078	-51.97034150749444	31.331	-0.6859702701111986	-0.5794713257571805	-0.4400656441359457	-0.45499033928248944	-0.40210069593390574	0.794543152691579	2.4217	2.5439	0.0	0.0	0.0
2021-10-01T23:34:52.000000	-0.88953	-0.89237	-0.59372	-88.849	-67.045	31.336	-0.9921694509379927	-0.7766515424728146	-0.59372	-96.39453924123316	-55.65311878475777	31.336	-0.9921694509379927	-0.7766515424728146	-0.39772	-96.39453924123316	-55.65311878475777	31.336	-0.6859702701111986	-0.5794713257571805	-0.4400656441359457	-0.45499033928248944	-0.40210069593390574	0.794543152691579	2.4217	2.5439	0.0	0.0	0.0
2021-10-01T23:34:52.000000	-0.86363	-0.87264	-0.60262	-93.166	-71.653	31.103	-0.964047092661852	-0.7602437435653322	-0.60262	-101.24362875545081	-59.69743379265521	31.103	-0.964047092661852	-0.7602437435653322	-0.40662000000000004	-101.24362875545081	-59.69743379265521	31.103	-0.6859702701111986	-0.5794713257571805	-0.4400656441359457	-0.45499033928248944	-0.40210069593390574	0.794543152691579	2.4217	2.5439	0.0	0.0	0.0
2021-10-01T23:34:52.000000	-0.8378	-0.85259	-0.61097	-97.857	-76.704	30.589	-0.9359549972668111	-0.7435097788134891	-0.61097	-106.51818096574664	-64.13558441885792	30.589	-0.9359549972668111	-0.7435097788134891	-0.41497	-106.51818096574664	-64.13558441885792	30.589	-0.6859702701111986	-0.5794713257571805	-0.4400656441359457	-0.45499033928248944	-0.40210069593390574	0.794543152691579	2.4217	2.5439	0.0	0.0	0.0
2021-10-01T23:34:52.000000	-0.81205	-0.83221	-0.61872	-102.95	-82.239	29.747	-0.9079018640990696	-0.7264384982677023	-0.61872	-112.25100862315244	-69.00483087498264	29.747	-0.9079018640990696	-0.7264384982677023	-0.42272000000000004	-112.25100862315244	-69.00483087498264	29.747	-0.6859702701111986	-0.5794713257571805	-0.4400656441359457	-0.45499033928248944	-0.40210069593390574	0.794543152691579	2.4217	2.5439	0.0	0.0	0.0
2021-10-01T23:34:52.000000	-0.78636	-0.81149	-0.62582	-108.49	-88.306	28.525	-0.879866618561153	-0.7090224278834643	-0.62582	-118.4926540912993	-74.34729761329385	28.525	-0.879866618561153	-0.7090224278834643	-0.42982000000000004	-118.4926540912993	-74.34729761329385	28.525	-0.6859702701111986	-0.5794713257571805	-0.4400656441359457	-0.45499033928248944	-0.40210069593390574	0.794543152691579	2.4217	2.5439	0.0	0.0	0.0
2021-10-01T23:34:52.000000	-0.76075	-0.79046	-0.63219	-114.52	-94.958	26.864	-0.8518727858539196	-0.6912888910010648	-0.63219	-125.29228745508601	-80.21031647033998	26.864	-0.8518727858539196	-0.6912888910010648	-0.43619	-125.29228745508601	-80.21031647033998	26.864	-0.6859702701111986	-0.5794713257571805	-0.4400656441359457	-0.45499033928248944	-0.40210069593390574	0.794543152691579	2.4217	2.5439	0.0	0.0	0.0
2021-10-01T23:34:52.000000	-0.73523	-0.7691	-0.63779	-121.07	-102.26	24.696	-0.8239278400218765	-0.6732168130230298	-0.63779	-132.687647119183	-86.65472175233828	24.696	-0.8239278400218765	-0.6732168130230298	-0.44178999999999996	-132.687647119183	-86.65472175233828	24.696	-0.6859702701111986	-0.5794713257571805	-0.4400656441359457	-0.45499033928248944	-0.40210069593390574	0.794543152691579	2.4217	2.5439	0.0	0.0	0.0
2021-10-01T23:34:52.000000	-0.7098	-0.74743	-0.64257	-128.22	-110.27	21.943	-0.7960342316684074	-0.6548260432451417	-0.64257	-140.7652370165323	-93.72827400352301	21.943	-0.7960342316684074	-0.6548260432451417	-0.44656999999999997	-140.7652370165323	-93.72827400352301	21.943	-0.6859702701111986	-0.5794713257571805	-0.4400656441359457	-0.45499033928248944	-0.40210069593390574	0.794543152691579	2.4217	2.5439	0.0	0.0	0.0
2021-10-01T23:34:52.000000	-0.69291	-0.73281	-0.64526	-133.34	-116.05	19.738	-0.7774801103067472	-0.6423857425857209	-0.64526	-146.554881114694	-98.83736601841383	19.738	-0.7774801103067472	-0.6423857425857209	-0.44925999999999994	-146.554881114694	-98.83736601841383	19.738	-0.6859702701111986	-0.5794713257571805	-0.4400656441359457	-0.45499033928248944	-0.40210069593390574	0.794543152691579	2.4217	2.5439	0.0	0.0	0.0
2021-10-01T23:34:52.000000	-0.68168	-0.723	-0.64684	-136.93	-120.12	18.087	-0.7651327097652658	-0.6340256768043873	-0.64684	-150.61652749620228	-102.43681440276117	18.087	-0.7651327097652658	-0.6340256768043873	-0.45083999999999996	-150.61652749620228	-102.43681440276117	18.087	-0.6859702701111986	-0.5794713257571805	-0.4400656441359457	-0.45499033928248944	-0.40210069593390574	0.794543152691579	2.4217	2.5439	0.0	0.0	0.0
2021-10-01T23:34:52.000000	-0.6742	-0.71642	-0.64778	-139.4	-122.92	16.9	-0.7569028246294384	-0.6284117841574722	-0.64778	-153.41099999903605	-104.91306629441235	16.9	-0.7569028246294384	-0.6284117841574722	-0.45178	-153.41099999903605	-104.91306629441235	16.9	-0.6859702701111986	-0.5794713257571805	-0.4400656441359457	-0.45499033928248944	-0.40210069593390574	0.794543152691579	2.4217	2.5439	0.0	0.0	1.0
2021-10-01T23:34:52.000000	-0.64593	-0.69124	-0.65061	-149.42	-134.35	11.701	-0.7257605353810421	-0.6068854486502564	-0.65061	-164.75601701975964	-115.02918653882872	11.701	-0.7257605353810421	-0.6068854486502564	-0.45461	-164.75601701975964	-115.02918653882872	11.701	-0.6859702701111986	-0.5794713257571805	-0.4400656441359457	-0.45499033928248944	-0.40210069593390574	0.794543152691579	2.4217	2.5439	0.0	0.0	490.47
2021-10-01T23:34:52.000000	-0.61784	-0.66574	-0.65218	-160.54	-147.13	5.2571	-0.694757680140549	-0.5850194689800696	-0.65218	-177.35816103691002	-126.35035106245444	5.2571	-0.694757680140549	-0.5850194689800696	-0.45618	-177.35816103691002	-126.35035106245444	5.2571	-0.6859702701111986	-0.5794713257571805	-0.4400656441359457	-0.45499033928248944	-0.40210069593390574	0.794543152691579	2.4217	2.5439	0.0	0.0	0.0
2021-10-01T23:34:52.000000	-0.58997	-0.63996	-0.65243	-172.93	-161.46	-2.6663	-0.6639388587062907	-0.5628486425317095	-0.65243	-191.41065709847382	-139.05422269435215	-2.6663	-0.6639388587062907	-0.5628486425317095	-0.45642999999999995	-191.41065709847382	-139.05422269435215	-2.6663	-0.6859702701111986	-0.5794713257571805	-0.4400656441359457	-0.45499033928248944	-0.40210069593390574	0.794543152691579	2.4217	2.5439	0.0	0.0	0.0
2021-10-01T23:34:52.000000	-0.56235	-0.61394	-0.65131	-186.8	-177.58	-12.357	-0.6333387462287081	-0.5404089919916655	-0.65131	-207.1513300507697	-153.3532616483819	-12.357	-0.6333387462287081	-0.5404089919916655	-0.45530999999999994	-207.1513300507697	-153.3532616483819	-12.357	-0.6859702701111986	-0.5794713257571805	-0.4400656441359457	-0.45499033928248944	-0.40210069593390574	0.794543152691579	2.4217	2.5439	0.0	0.0	0.0
2021-10-01T23:34:52.000000	-0.53501	-0.58772	-0.64878	-202.37	-195.78	-24.168	-0.6029920178582424	-0.5177365400464264	-0.64878	-224.83405589646665	-169.50832607616803	-24.168	-0.6029920178582424	-0.5177365400464264	-0.45278	-224.83405589646665	-169.50832607616803	-24.168	-0.6859702701111986	-0.5794713257571805	-0.4400656441359457	-0.45499033928248944	-0.40210069593390574	0.794543152691579	2.4217	2.5439	0.0	0.0	0.0
2021-10-01T23:34:52.000000	-0.50798	-0.56135	-0.6448	-219.95	-216.39	-38.54	-0.572934574047026	-0.49487723403037315	-0.6448	-244.80693367602166	-187.80894500567302	-38.54	-0.572934574047026	-0.49487723403037315	-0.44880000000000003	-244.80693367602166	-187.80894500567302	-38.54	-0.6859702701111986	-0.5794713257571805	-0.4400656441359457	-0.45499033928248944	-0.40210069593390574	0.794543152691579	2.4217	2.5439	0.0	0.0	0.0
