# Supplementary material for: Direct evidence of substorm-related impulsive injections of electrons at Mercury
Source: Nat Commun. 2023 Jul 18;14:4019. doi: 10.1038/s41467-023-39565-4 (PMC10354196; doi:10.1038/s41467-023-39565-4)
Supplement: Supplementary file 3 — SourceDatafile [file 41467_2023_39565_MOESM3_ESM.zip › SourceDataFile/FieldLinetracing/Final_KT17tracing_001186.txt]

2021-10-01T23:34:46.000000	-0.38215	-0.41642	0.59795	371.0	379.12	-182.76	-0.4302944322126221	-0.3664572833316554	0.59795	414.6580745034435	330.80455808391855	-182.76	-0.4302944322126221	-0.3664572833316554	0.7939499999999999	414.6580745034435	330.80455808391855	-182.76	-0.6981971127013986	-0.5669310620068803	-0.43716125485589563	-0.46464331172216544	-0.3943021116425377	0.7928634419785631	2.4493	2.4778	0.0	0.0	0.0
2021-10-01T23:34:46.000000	-0.40751	-0.44218	0.60958	333.77	336.81	-141.91	-0.45861971642280913	-0.3889158112088812	0.60958	372.5243589464492	293.37517105497705	-141.91	-0.45861971642280913	-0.3889158112088812	0.80558	372.5243589464492	293.37517105497705	-141.91	-0.6981971127013986	-0.5669310620068803	-0.43716125485589563	-0.46464331172216544	-0.3943021116425377	0.7928634419785631	2.4493	2.4778	0.0	0.0	0.0
2021-10-01T23:34:46.000000	-0.43335	-0.46808	0.61972	301.77	300.46	-108.72	-0.4874385379554587	-0.41145446967537586	0.61972	336.3115140448724	261.22004138435767	-108.72	-0.4874385379554587	-0.41145446967537586	0.81572	336.3115140448724	261.22004138435767	-108.72	-0.6981971127013986	-0.5669310620068803	-0.43716125485589563	-0.46464331172216544	-0.3943021116425377	0.7928634419785631	2.4493	2.4778	0.0	0.0	0.0
2021-10-01T23:34:46.000000	-0.45964	-0.49407	0.62836	274.07	269.05	-81.645	-0.516714996358438	-0.43402731139675915	0.62836	304.97156677226695	233.44080804449922	-81.645	-0.516714996358438	-0.43402731139675915	0.82436	304.97156677226695	233.44080804449922	-81.645	-0.6981971127013986	-0.5669310620068803	-0.43716125485589563	-0.46464331172216544	-0.3943021116425377	0.7928634419785631	2.4493	2.4778	0.0	0.0	0.0
2021-10-01T23:34:46.000000	-0.48634	-0.52009	0.63551	249.95	241.74	-59.481	-0.5464020412300314	-0.4565796896924513	0.63551	277.68701713835395	209.29202233435345	-59.481	-0.5464020412300314	-0.4565796896924513	0.83151	277.68701713835395	209.29202233435345	-59.481	-0.6981971127013986	-0.5669310620068803	-0.43716125485589563	-0.46464331172216544	-0.3943021116425377	0.7928634419785631	2.4493	2.4778	0.0	0.0	0.0
2021-10-01T23:34:46.000000	-0.51343	-0.54609	0.64117	228.83	217.89	-41.302	-0.5764736967659974	-0.4790644319263796	0.64117	253.80381625716805	188.20957428701033	-41.302	-0.5764736967659974	-0.4790644319263796	0.83717	253.80381625716805	188.20957428701033	-41.302	-0.6981971127013986	-0.5669310620068803	-0.43716125485589563	-0.46464331172216544	-0.3943021116425377	0.7928634419785631	2.4493	2.4778	0.0	0.0	0.0
2021-10-01T23:34:46.000000	-0.54086	-0.572	0.64536	210.23	196.95	-26.374	-0.6068717626150373	-0.5014181920717654	0.64536	232.7781894368819	169.70642274966235	-26.374	-0.6068717626150373	-0.5014181920717654	0.8413600000000001	232.7781894368819	169.70642274966235	-26.374	-0.6981971127013986	-0.5669310620068803	-0.43716125485589563	-0.46464331172216544	-0.3943021116425377	0.7928634419785631	2.4493	2.4778	0.0	0.0	0.0
2021-10-01T23:34:46.000000	-0.56861	-0.59777	0.64811	193.78	178.49	-14.12	-0.6375702629729093	-0.5235937974925363	0.64811	214.19023673277317	153.40114402558604	-14.12	-0.6375702629729093	-0.5235937974925363	0.8441099999999999	214.19023673277317	153.40114402558604	-14.12	-0.6981971127013986	-0.5669310620068803	-0.43716125485589563	-0.46464331172216544	-0.3943021116425377	0.7928634419785631	2.4493	2.4778	0.0	0.0	0.0
2021-10-01T23:34:46.000000	-0.59663	-0.62336	0.64944	179.14	162.15	-4.0752	-0.6685146733933909	-0.5455576761055865	0.64944	197.65840925563586	138.97811104822068	-4.0752	-0.6685146733933909	-0.5455576761055865	0.84544	197.65840925563586	138.97811104822068	-4.0752	-0.6981971127013986	-0.5669310620068803	-0.43716125485589563	-0.46464331172216544	-0.3943021116425377	0.7928634419785631	2.4493	2.4778	0.0	0.0	0.0
2021-10-01T23:34:46.000000	-0.62489	-0.64871	0.6494	166.08	147.64	4.1311	-0.6996678681226568	-0.5672539559286444	0.6494	182.91890635490984	126.1776909676339	4.1311	-0.6996678681226568	-0.5672539559286444	0.8453999999999999	182.91890635490984	126.1776909676339	4.1311	-0.6981971127013986	-0.5669310620068803	-0.43716125485589563	-0.46464331172216544	-0.3943021116425377	0.7928634419785631	2.4493	2.4778	0.0	0.0	0.0
2021-10-01T23:34:46.000000	-0.65336	-0.67379	0.64804	154.37	134.71	10.801	-0.7309963973119585	-0.588656538923112	0.64804	169.71282858680215	114.77994952545812	10.801	-0.7309963973119585	-0.588656538923112	0.8440399999999999	169.71282858680215	114.77994952545812	10.801	-0.6981971127013986	-0.5669310620068803	-0.43716125485589563	-0.46464331172216544	-0.3943021116425377	0.7928634419785631	2.4493	2.4778	0.0	0.0	0.0
2021-10-01T23:34:46.000000	-0.68202	-0.69856	0.64542	143.84	123.16	16.179	-0.7624755104587462	-0.6097281771008081	0.64542	157.84695090332616	104.60722389263054	16.179	-0.7624755104587462	-0.6097281771008081	0.8414200000000001	157.84695090332616	104.60722389263054	16.179	-0.6981971127013986	-0.5669310620068803	-0.43716125485589563	-0.46464331172216544	-0.3943021116425377	0.7928634419785631	2.4493	2.4778	0.0	0.0	0.0
2021-10-01T23:34:46.000000	-0.71083	-0.72299	0.6416	134.34	112.8	20.468	-0.7940618330663795	-0.6304439977248266	0.6416	147.14912285396946	95.48932528459609	20.468	-0.7940618330663795	-0.6304439977248266	0.8375999999999999	147.14912285396946	95.48932528459609	20.468	-0.6981971127013986	-0.5669310620068803	-0.43716125485589563	-0.46464331172216544	-0.3943021116425377	0.7928634419785631	2.4493	2.4778	0.0	0.0	0.0
2021-10-01T23:34:46.000000	-0.73977	-0.74705	0.63665	125.75	103.51	23.835	-0.8257318399340008	-0.6507766774548776	0.63665	137.48554504373587	87.32186154696241	23.835	-0.8257318399340008	-0.6507766774548776	0.8326500000000001	137.48554504373587	87.32186154696241	23.835	-0.6981971127013986	-0.5669310620068803	-0.43716125485589563	-0.46464331172216544	-0.3943021116425377	0.7928634419785631	2.4493	2.4778	0.0	0.0	0.0
2021-10-01T23:34:46.000000	-0.76883	-0.77073	0.63063	117.96	95.16	26.419	-0.8574743811120269	-0.6707175169447616	0.63063	128.73111742382866	79.98929057575417	26.419	-0.8574743811120269	-0.6707175169447616	0.82663	128.73111742382866	79.98929057575417	26.419	-0.6981971127013986	-0.5669310620068803	-0.43716125485589563	-0.46464331172216544	-0.3943021116425377	0.7928634419785631	2.4493	2.4778	0.0	0.0	0.0
2021-10-01T23:34:46.000000	-0.79799	-0.79402	0.62363	110.89	87.639	28.337	-0.8892683820029836	-0.6902590421499709	0.62363	120.79284196233908	73.3912511929138	28.337	-0.8892683820029836	-0.6902590421499709	0.8196300000000001	120.79284196233908	73.3912511929138	28.337	-0.6981971127013986	-0.5669310620068803	-0.43716125485589563	-0.46464331172216544	-0.3943021116425377	0.7928634419785631	2.4493	2.4778	0.0	0.0	0.0
2021-10-01T23:34:46.000000	-0.82724	-0.8169	0.61573	104.46	80.861	29.69	-0.9211014673555963	-0.7093826290764154	0.61573	113.58078388158796	67.45219384011173	29.69	-0.9211014673555963	-0.7093826290764154	0.8117300000000001	113.58078388158796	67.45219384011173	29.69	-0.6981971127013986	-0.5669310620068803	-0.43716125485589563	-0.46464331172216544	-0.3943021116425377	0.7928634419785631	2.4493	2.4778	0.0	0.0	0.0
2021-10-01T23:34:46.000000	-0.85658	-0.83937	0.60701	98.608	74.752	30.562	-0.9529736371698648	-0.7280882777240949	0.60701	107.02434313213044	62.106272993442474	30.562	-0.9529736371698648	-0.7280882777240949	0.80301	107.02434313213044	62.106272993442474	30.562	-0.6981971127013986	-0.5669310620068803	-0.43716125485589563	-0.46464331172216544	-0.3943021116425377	0.7928634419785631	2.4493	2.4778	0.0	0.0	0.0
2021-10-01T23:34:46.000000	-0.88599	-0.86144	0.59755	93.287	69.245	31.029	-0.9848662674516986	-0.7463883633442842	0.59755	101.06866434754272	57.292752429986685	31.029	-0.9848662674516986	-0.7463883633442842	0.79355	101.06866434754272	57.292752429986685	31.029	-0.6981971127013986	-0.5669310620068803	-0.43716125485589563	-0.46464331172216544	-0.3943021116425377	0.7928634419785631	2.4493	2.4778	0.0	0.0	0.0
2021-10-01T23:34:46.000000	-0.91549	-0.8831	0.58744	88.446	64.282	31.156	-1.0167979821951882	-0.7642705106857084	0.58744	95.65602507376718	52.960318230603775	31.156	-1.0167979821951882	-0.7642705106857084	0.7834399999999999	95.65602507376718	52.960318230603775	31.156	-0.6981971127013986	-0.5669310620068803	-0.43716125485589563	-0.46464331172216544	-0.3943021116425377	0.7928634419785631	2.4493	2.4778	0.0	0.0	0.0
2021-10-01T23:34:46.000000	-0.94507	-0.90438	0.57677	84.047	59.815	31.003	-1.048762532657518	-0.7817657189937329	0.57677	90.74283020069655	49.06598823184502	31.003	-1.048762532657518	-0.7817657189937329	0.77277	90.74283020069655	49.06598823184502	31.003	-0.6981971127013986	-0.5669310620068803	-0.43716125485589563	-0.46464331172216544	-0.3943021116425377	0.7928634419785631	2.4493	2.4778	0.0	0.0	0.0
2021-10-01T23:34:46.000000	-0.97474	-0.92527	0.56561	80.055	55.797	30.622	-1.0807686181848875	-0.7988628383187749	0.56561	86.2885845427601	45.567405144543216	30.622	-1.0807686181848875	-0.7988628383187749	0.7616099999999999	86.2885845427601	45.567405144543216	30.622	-0.6981971127013986	-0.5669310620068803	-0.43716125485589563	-0.46464331172216544	-0.3943021116425377	0.7928634419785631	2.4493	2.4778	0.0	0.0	0.0
2021-10-01T23:34:46.000000	-1.0045	-0.94581	0.55406	76.435	52.19	30.063	-1.1128211399840633	-0.8156015672523989	0.55406	82.25389568590974	42.431143862633235	30.063	-1.1128211399840633	-0.8156015672523989	0.75006	82.25389568590974	42.431143862633235	30.063	-0.6981971127013986	-0.5669310620068803	-0.43716125485589563	-0.46464331172216544	-0.3943021116425377	0.7928634419785631	2.4493	2.4778	0.0	0.0	0.0
2021-10-01T23:34:46.000000	-1.0344	-0.96601	0.54218	73.16	48.956	29.372	-1.144970946596194	-0.831985703934037	0.54218	78.60731093441035	39.62279903869653	29.372	-1.144970946596194	-0.831985703934037	0.7381800000000001	78.60731093441035	39.62279903869653	29.372	-0.6981971127013986	-0.5669310620068803	-0.43716125485589563	-0.46464331172216544	-0.3943021116425377	0.7928634419785631	2.4493	2.4778	0.0	0.0	0.0
2021-10-01T23:34:46.000000	-1.0644	-0.98588	0.53005	70.2	46.06	28.59	-1.1771795647314065	-0.8480300742183478	0.53005	75.31476778866698	37.111310310189396	28.59	-1.1771795647314065	-0.8480300742183478	0.7260500000000001	75.31476778866698	37.111310310189396	28.59	-0.6981971127013986	-0.5669310620068803	-0.43716125485589563	-0.46464331172216544	-0.3943021116425377	0.7928634419785631	2.4493	2.4778	0.0	0.0	0.0
2021-10-01T23:34:46.000000	-1.0945	-1.0054	0.51772	67.527	43.472	27.755	-1.2094445437863166	-0.863714828809549	0.51772	72.34480132950885	34.870334578175395	27.755	-1.2094445437863166	-0.863714828809549	0.7137199999999999	72.34480132950885	34.870334578175395	27.755	-0.6981971127013986	-0.5669310620068803	-0.43716125485589563	-0.46464331172216544	-0.3943021116425377	0.7928634419785631	2.4493	2.4778	0.0	0.0	0.0
2021-10-01T23:34:46.000000	-1.1247	-1.0247	0.50526	65.113	41.159	26.902	-1.2417818126829185	-0.8791689881302256	0.50526	69.6655790472576	32.87055134935073	26.902	-1.2417818126829185	-0.8791689881302256	0.70126	69.6655790472576	32.87055134935073	26.902	-0.6981971127013986	-0.5669310620068803	-0.43716125485589563	-0.46464331172216544	-0.3943021116425377	0.7928634419785631	2.4493	2.4778	0.0	0.0	0.0
2021-10-01T23:34:46.000000	-1.1551	-1.0438	0.4927	62.931	39.092	26.062	-1.2742930685035077	-0.8944001484592421	0.4927	67.24675101770073	31.086487459398896	26.062	-1.2742930685035077	-0.8944001484592421	0.6887000000000001	67.24675101770073	31.086487459398896	26.062	-0.6981971127013986	-0.5669310620068803	-0.43716125485589563	-0.46464331172216544	-0.3943021116425377	0.7928634419785631	2.4493	2.4778	0.0	0.0	0.0
2021-10-01T23:34:46.000000	-1.1856	-1.0625	0.48006	60.953	37.241	25.259	-1.3068545587353357	-0.9092220698556931	0.48006	65.05685232166748	29.491799809383437	25.259	-1.3068545587353357	-0.9092220698556931	0.67606	65.05685232166748	29.491799809383437	25.259	-0.6981971127013986	-0.5669310620068803	-0.43716125485589563	-0.46464331172216544	-0.3943021116425377	0.7928634419785631	2.4493	2.4778	0.0	0.0	0.0
2021-10-01T23:34:46.000000	-1.2162	-1.0811	0.46738	59.149	35.579	24.512	-1.3395030424291572	-0.9239324917563138	0.46738	63.062800700916334	28.063367755073628	24.512	-1.3395030424291572	-0.9239324917563138	0.6633800000000001	63.062800700916334	28.063367755073628	24.512	-0.6981971127013986	-0.5669310620068803	-0.43716125485589563	-0.46464331172216544	-0.3943021116425377	0.7928634419785631	2.4493	2.4778	0.0	0.0	0.0
2021-10-01T23:34:46.000000	-1.2469	-1.0994	0.45465	57.494	34.079	23.837	-1.372214013551136	-0.9383329212032806	0.45465	61.23647622115142	26.777458001392837	23.837	-1.372214013551136	-0.9383329212032806	0.65065	61.23647622115142	26.777458001392837	23.837	-0.6981971127013986	-0.5669310620068803	-0.43716125485589563	-0.46464331172216544	-0.3943021116425377	0.7928634419785631	2.4493	2.4778	0.0	0.0	0.0
2021-10-01T23:34:46.000000	-1.2777	-1.1176	0.44187	55.96	32.718	23.241	-1.4050119781351087	-0.9526218511544176	0.44187	59.54727167438621	25.61467470292844	23.241	-1.4050119781351087	-0.9526218511544176	0.6378699999999999	59.54727167438621	25.61467470292844	23.241	-0.6981971127013986	-0.5669310620068803	-0.43716125485589563	-0.46464331172216544	-0.3943021116425377	0.7928634419785631	2.4493	2.4778	0.0	0.0	0.0
2021-10-01T23:34:46.000000	-1.3086	-1.1355	0.42902	54.523	31.471	22.728	-1.437872430147238	-0.9666007886519005	0.42902	57.9683046514523	24.553146964012846	22.728	-1.437872430147238	-0.9666007886519005	0.62502	57.9683046514523	24.553146964012846	22.728	-0.6981971127013986	-0.5669310620068803	-0.43716125485589563	-0.46464331172216544	-0.3943021116425377	0.7928634419785631	2.4493	2.4778	0.0	0.0	0.0
2021-10-01T23:34:46.000000	-1.3396	-1.1533	0.41607	53.161	30.321	22.297	-1.4708198756213609	-0.9804682266535535	0.41607	56.475657914112986	23.578698546953074	22.297	-1.4708198756213609	-0.9804682266535535	0.61207	56.475657914112986	23.578698546953074	22.297	-0.6981971127013986	-0.5669310620068803	-0.43716125485589563	-0.46464331172216544	-0.3943021116425377	0.7928634419785631	2.4493	2.4778	0.0	0.0	0.0
2021-10-01T23:34:46.000000	-1.3706	-1.1709	0.40301	51.854	29.248	21.943	-1.5037428150616476	-0.9941371716973828	0.40301	55.047031563202246	22.67393075935039	21.943	-1.5037428150616476	-0.9941371716973828	0.59901	55.047031563202246	22.67393075935039	21.943	-0.6981971127013986	-0.5669310620068803	-0.43716125485589563	-0.46464331172216544	-0.3943021116425377	0.7928634419785631	2.4493	2.4778	0.0	0.0	0.0
2021-10-01T23:34:46.000000	-1.4016	-1.1883	0.3898	50.585	28.238	21.659	-1.5366412484680976	-1.007607623783388	0.3898	53.6638382749365	21.827032107033236	21.659	-1.5366412484680976	-1.007607623783388	0.5858	53.6638382749365	21.827032107033236	21.659	-0.6981971127013986	-0.5669310620068803	-0.43716125485589563	-0.46464331172216544	-0.3943021116425377	0.7928634419785631	2.4493	2.4778	0.0	0.0	0.0
2021-10-01T23:34:46.000000	-1.4327	-1.2055	0.37641	49.337	27.278	21.438	-1.5696144223196231	-1.0208673298946518	0.37641	52.307613255701376	21.027183560619182	21.438	-1.5696144223196231	-1.0208673298946518	0.5724100000000001	52.307613255701376	21.027183560619182	21.438	-0.6981971127013986	-0.5669310620068803	-0.43716125485589563	-0.46464331172216544	-0.3943021116425377	0.7928634419785631	2.4493	2.4778	0.0	0.0	0.0
2021-10-01T23:34:46.000000	-1.4637	-1.2226	0.3628	48.098	26.356	21.27	-1.6024760966753184	-1.0340400425439218	0.3628	50.96497656599724	20.26394590466899	21.27	-1.6024760966753184	-1.0340400425439218	0.5588	50.96497656599724	20.26394590466899	21.27	-0.6981971127013986	-0.5669310620068803	-0.43716125485589563	-0.46464331172216544	-0.3943021116425377	0.7928634419785631	2.4493	2.4778	0.0	0.0	0.0
2021-10-01T23:34:46.000000	-1.4948	-1.2396	0.34894	46.856	25.465	21.145	-1.6354247644930073	-1.0471012556973616	0.34894	49.62316091717042	19.53184224768902	21.145	-1.6354247644930073	-1.0471012556973616	0.54494	49.62316091717042	19.53184224768902	21.145	-0.6981971127013986	-0.5669310620068803	-0.43716125485589563	-0.46464331172216544	-0.3943021116425377	0.7928634419785631	2.4493	2.4778	0.0	0.0	0.0
2021-10-01T23:34:46.000000	-1.5257	-1.2563	0.3348	45.601	24.595	21.056	-1.668138180302118	-1.0598892354479024	0.3348	48.27101635963789	18.82217324347991	21.056	-1.668138180302118	-1.0598892354479024	0.5307999999999999	48.27101635963789	18.82217324347991	21.056	-0.6981971127013986	-0.5669310620068803	-0.43716125485589563	-0.46464331172216544	-0.3943021116425377	0.7928634419785631	2.4493	2.4778	0.0	0.0	0.0
2021-10-01T23:34:46.000000	-1.5567	-1.273	0.32034	44.322	23.738	20.995	-1.70095084259014	-1.0726649621815247	0.32034	46.896645539365885	18.12834700558972	20.995	-1.70095084259014	-1.0726649621815247	0.51634	46.896645539365885	18.12834700558972	20.995	-0.6981971127013986	-0.5669310620068803	-0.43716125485589563	-0.46464331172216544	-0.3943021116425377	0.7928634419785631	2.4493	2.4778	0.0	0.0	0.0
2021-10-01T23:34:46.000000	-1.5875	-1.2894	0.30553	43.009	22.889	20.954	-1.733528252869584	-1.0851674555122484	0.30553	45.4895111576173	17.446626511764684	20.954	-1.733528252869584	-1.0851674555122484	0.50153	45.4895111576173	17.446626511764684	20.954	-0.6981971127013986	-0.5669310620068803	-0.43716125485589563	-0.46464331172216544	-0.3943021116425377	0.7928634419785631	2.4493	2.4778	0.0	0.0	0.0
2021-10-01T23:34:46.000000	-1.6182	-1.3057	0.29032	41.65	22.04	20.929	-1.7659941636531977	-1.0975829553809782	0.29032	44.036723395569275	16.770542405722047	20.929	-1.7659941636531977	-1.0975829553809782	0.48632000000000003	44.036723395569275	16.770542405722047	20.929	-0.6981971127013986	-0.5669310620068803	-0.43716125485589563	-0.46464331172216544	-0.3943021116425377	0.7928634419785631	2.4493	2.4778	0.0	0.0	0.0
2021-10-01T23:34:46.000000	-1.6488	-1.3219	0.27469	40.232	21.182	20.915	-1.7983485749409815	-1.1099114617877146	0.27469	42.52427743944061	16.092755396559102	20.915	-1.7983485749409815	-1.1099114617877146	0.47069	42.52427743944061	16.092755396559102	20.915	-0.6981971127013986	-0.5669310620068803	-0.43716125485589563	-0.46464331172216544	-0.3943021116425377	0.7928634419785631	2.4493	2.4778	0.0	0.0	0.0
2021-10-01T23:34:46.000000	-1.6793	-1.3379	0.25857	38.74	20.308	20.909	-1.8305792337160167	-1.1220537282535452	0.25857	40.93642860621025	15.40815618328977	20.909	-1.8305792337160167	-1.1220537282535452	0.45457000000000003	40.93642860621025	15.40815618328977	20.909	-0.6981971127013986	-0.5669310620068803	-0.43716125485589563	-0.46464331172216544	-0.3943021116425377	0.7928634419785631	2.4493	2.4778	0.0	0.0	0.0
2021-10-01T23:34:46.000000	-1.7095	-1.3537	0.24191	37.152	19.404	20.908	-1.8624876470204799	-1.134034260812307	0.24191	39.24962724814904	14.7055459225884	20.908	-1.8624876470204799	-1.134034260812307	0.43791	39.24962724814904	14.7055459225884	20.908	-0.6981971127013986	-0.5669310620068803	-0.43716125485589563	-0.46464331172216544	-0.3943021116425377	0.7928634419785631	2.4493	2.4778	0.0	0.0	0.0
2021-10-01T23:34:46.000000	-1.7395	-1.3693	0.22465	35.443	18.458	20.911	-1.8941730613332832	-1.1458408064470815	0.22465	37.43759138349881	13.976078291215128	20.911	-1.8941730613332832	-1.1458408064470815	0.42064999999999997	37.43759138349881	13.976078291215128	20.911	-0.6981971127013986	-0.5669310620068803	-0.43716125485589563	-0.46464331172216544	-0.3943021116425377	0.7928634419785631	2.4493	2.4778	0.0	0.0	0.0
2021-10-01T23:34:46.000000	-1.7692	-1.3848	0.20667	33.579	17.449	20.914	-1.9255484831924323	-1.1575848646536993	0.20667	35.46400407587673	13.20307755435068	20.914	-1.9255484831924323	-1.1575848646536993	0.40267	35.46400407587673	13.20307755435068	20.914	-0.6981971127013986	-0.5669310620068803	-0.43716125485589563	-0.46464331172216544	-0.3943021116425377	0.7928634419785631	2.4493	2.4778	0.0	0.0	0.0
2021-10-01T23:34:46.000000	-1.7984	-1.4	0.18787	31.512	16.354	20.917	-1.9563909136062676	-1.1690924485081722	0.18787	33.27840882151388	12.369598469966078	20.917	-1.9563909136062676	-1.1690924485081722	0.38387000000000004	33.27840882151388	12.369598469966078	20.917	-0.6981971127013986	-0.5669310620068803	-0.43716125485589563	-0.46464331172216544	-0.3943021116425377	0.7928634419785631	2.4493	2.4778	0.0	0.0	0.0
2021-10-01T23:34:46.000000	-1.8272	-1.4149	0.16806	29.179	15.137	20.919	-1.9867995990537004	-1.180351304993583	0.16806	30.813869252605233	11.447631706311558	20.919	-1.9867995990537004	-1.180351304993583	0.36406	30.813869252605233	11.447631706311558	20.919	-0.6981971127013986	-0.5669310620068803	-0.43716125485589563	-0.46464331172216544	-0.3943021116425377	0.7928634419785631	2.4493	2.4778	0.0	0.0	0.0
2021-10-01T23:34:46.000000	-1.8552	-1.4294	0.147	26.49	13.748	20.916	-2.016365300602166	-1.1913111996986923	0.147	27.974937029671	10.39858173915761	20.916	-2.016365300602166	-1.1913111996986923	0.34299999999999997	27.974937029671	10.39858173915761	20.916	-0.6981971127013986	-0.5669310620068803	-0.43716125485589563	-0.46464331172216544	-0.3943021116425377	0.7928634419785631	2.4493	2.4778	0.0	0.0	0.0
2021-10-01T23:34:46.000000	-1.8822	-1.4435	0.12433	23.309	12.115	20.908	-2.0448895252938395	-1.2019966386573364	0.12433	24.617814769209918	9.167655206696526	20.908	-2.0448895252938395	-1.2019966386573364	0.32033	24.617814769209918	9.167655206696526	20.908	-0.6981971127013986	-0.5669310620068803	-0.43716125485589563	-0.46464331172216544	-0.3943021116425377	0.7928634419785631	2.4493	2.4778	0.0	0.0	0.0
2021-10-01T23:34:46.000000	-1.8994	-1.4524	0.10805	20.82	10.837	20.899	-2.0630504381724024	-1.2087220563705525	0.10805	21.99097635287865	8.204262797298242	20.899	-2.0630504381724024	-1.2087220563705525	0.30405	21.99097635287865	8.204262797298242	20.899	-0.6981971127013986	-0.5669310620068803	-0.43716125485589563	-0.46464331172216544	-0.3943021116425377	0.7928634419785631	2.4493	2.4778	0.0	0.0	0.0
2021-10-01T23:34:46.000000	-1.9157	-1.4608	0.090568	17.94	9.3549	20.886	-2.0802568676561677	-1.215061518841474	0.090568	18.951075796471887	7.086217620591217	20.886	-2.0802568676561677	-1.215061518841474	0.286568	18.951075796471887	7.086217620591217	20.886	-0.6981971127013986	-0.5669310620068803	-0.43716125485589563	-0.46464331172216544	-0.3943021116425377	0.7928634419785631	2.4493	2.4778	0.0	0.0	0.0
2021-10-01T23:34:46.000000	-1.9305	-1.4686	0.071567	14.563	7.6091	20.871	-2.0959010818547457	-1.2209892976926975	0.071567	15.385609034259785	5.767356973077327	20.871	-2.0959010818547457	-1.2209892976926975	0.267567	15.385609034259785	5.767356973077327	20.871	-0.6981971127013986	-0.5669310620068803	-0.43716125485589563	-0.46464331172216544	-0.3943021116425377	0.7928634419785631	2.4493	2.4778	0.0	0.0	0.0
2021-10-01T23:34:46.000000	-1.9431	-1.4752	0.050662	10.562	5.5302	20.855	-2.1092148373142434	-1.2259956851691807	0.050662	11.160029444283026	4.194365129877924	20.855	-2.1092148373142434	-1.2259956851691807	0.246662	11.160029444283026	4.194365129877924	20.855	-0.6981971127013986	-0.5669310620068803	-0.43716125485589563	-0.46464331172216544	-0.3943021116425377	0.7928634419785631	2.4493	2.4778	0.0	0.0	0.0
2021-10-01T23:34:46.000000	-1.9497	-1.4786	0.035517	7.5033	3.9332	20.845	-2.1161817074976463	-1.2285613663355792	0.035517	7.928696713621712	2.9841818901340877	20.845	-2.1161817074976463	-1.2285613663355792	0.231517	7.928696713621712	2.9841818901340877	20.845	-0.6981971127013986	-0.5669310620068803	-0.43716125485589563	-0.46464331172216544	-0.3943021116425377	0.7928634419785631	2.4493	2.4778	0.0	0.0	0.0
2021-10-01T23:34:46.000000	-1.9542	-1.481	0.019445	4.1461	2.1752	20.838	-2.120941871454718	-1.2303918960681428	0.019445	4.381385886170131	1.6507870748431392	20.838	-2.120941871454718	-1.2303918960681428	0.215445	4.381385886170131	1.6507870748431392	20.838	-0.6981971127013986	-0.5669310620068803	-0.43716125485589563	-0.46464331172216544	-0.3943021116425377	0.7928634419785631	2.4493	2.4778	0.0	0.0	0.0
2021-10-01T23:34:46.000000	-1.9561	-1.482	0.0027319	0.58483	0.30695	20.835	-2.1229500847232257	-1.2311515535358146	0.0027319	0.6180338180507611	0.2329777481769421	20.835	-2.1229500847232257	-1.2311515535358146	0.19873190000000002	0.6180338180507611	0.2329777481769421	20.835	-0.6981971127013986	-0.5669310620068803	-0.43716125485589563	-0.46464331172216544	-0.3943021116425377	0.7928634419785631	2.4493	2.4778	0.0	0.0	0.0
2021-10-01T23:34:46.000000	-1.9551	-1.4815	-0.014081	-3.0081	-1.5785	20.836	-2.1218963548495156	-1.2307778513104377	-0.014081	-3.1788472042020413	-1.1980226677057768	20.836	-2.1218963548495156	-1.2307778513104377	0.181919	-3.1788472042020413	-1.1980226677057768	20.836	-0.6981971127013986	-0.5669310620068803	-0.43716125485589563	-0.46464331172216544	-0.3943021116425377	0.7928634419785631	2.4493	2.4778	0.0	0.0	0.0
2021-10-01T23:34:46.000000	-1.9514	-1.4795	-0.030406	-6.446	-3.3801	20.842	-2.117979174791412	-1.2292462833581757	-0.030406	-6.811592255511844	-2.5648007631492673	20.842	-2.117979174791412	-1.2292462833581757	0.16559400000000002	-6.811592255511844	-2.5648007631492673	20.842	-0.6981971127013986	-0.5669310620068803	-0.43716125485589563	-0.46464331172216544	-0.3943021116425377	0.7928634419785631	2.4493	2.4778	0.0	0.0	0.0
2021-10-01T23:34:46.000000	-1.9377	-1.4724	-0.060344	-12.45	-6.5127	20.862	-2.1035124429792926	-1.223878446673234	-0.060344	-13.154188857360626	-4.938124825770354	20.862	-2.1035124429792926	-1.223878446673234	0.135656	-13.154188857360626	-4.938124825770354	20.862	-0.6981971127013986	-0.5669310620068803	-0.43716125485589563	-0.46464331172216544	-0.3943021116425377	0.7928634419785631	2.4493	2.4778	0.0	0.0	0.0
2021-10-01T23:34:46.000000	-1.919	-1.4626	-0.086607	-17.257	-9.0026	20.883	-2.083752555764787	-1.216443605903585	-0.086607	-18.230054966900934	-6.820260380936393	20.883	-2.083752555764787	-1.216443605903585	0.109393	-18.230054966900934	-6.820260380936393	20.883	-0.6981971127013986	-0.5669310620068803	-0.43716125485589563	-0.46464331172216544	-0.3943021116425377	0.7928634419785631	2.4493	2.4778	0.0	0.0	0.0
2021-10-01T23:34:46.000000	-1.8975	-1.4514	-0.11002	-21.13	-10.996	20.9	-2.0610422249038947	-1.2079623989028807	-0.11002	-22.318122734405414	-8.32408034632152	20.9	-2.0610422249038947	-1.2079623989028807	0.08598	-22.318122734405414	-8.32408034632152	20.9	-0.6981971127013986	-0.5669310620068803	-0.43716125485589563	-0.46464331172216544	-0.3943021116425377	0.7928634419785631	2.4493	2.4778	0.0	0.0	0.0
2021-10-01T23:34:46.000000	-1.8743	-1.4393	-0.13134	-24.327	-12.637	20.911	-2.0365344267492365	-1.1987962748795802	-0.13134	-25.692104672845854	-9.560986114388633	20.911	-2.0365344267492365	-1.1987962748795802	0.06466	-25.692104672845854	-9.560986114388633	20.911	-0.6981971127013986	-0.5669310620068803	-0.43716125485589563	-0.46464331172216544	-0.3943021116425377	0.7928634419785631	2.4493	2.4778	0.0	0.0	0.0
2021-10-01T23:34:46.000000	-1.85	-1.4267	-0.1511	-27.032	-14.028	20.917	-2.0108736522419566	-1.189268701647821	-0.1511	-28.547161392744346	-10.610060528413895	20.917	-2.0108736522419566	-1.189268701647821	0.044899999999999995	-28.547161392744346	-10.610060528413895	20.917	-0.6981971127013986	-0.5669310620068803	-0.43716125485589563	-0.46464331172216544	-0.3943021116425377	0.7928634419785631	2.4493	2.4778	0.0	0.0	0.0
2021-10-01T23:34:46.000000	-1.825	-1.4137	-0.16965	-29.373	-15.238	20.919	-1.9844691403146208	-1.1794299136188422	-0.16965	-31.018782968781665	-11.524099797191127	20.919	-1.9844691403146208	-1.1794299136188422	0.026350000000000012	-31.018782968781665	-11.524099797191127	20.919	-0.6981971127013986	-0.5669310620068803	-0.43716125485589563	-0.46464331172216544	-0.3943021116425377	0.7928634419785631	2.4493	2.4778	0.0	0.0	0.0
2021-10-01T23:34:46.000000	-1.7994	-1.4004	-0.18723	-31.44	-16.316	20.918	-1.9574323904630593	-1.1693669042546373	-0.18723	-33.20229521026841	-12.340706980160713	20.918	-1.9574323904630593	-1.1693669042546373	0.00877	-33.20229521026841	-12.340706980160713	20.918	-0.6981971127013986	-0.5669310620068803	-0.43716125485589563	-0.46464331172216544	-0.3943021116425377	0.7928634419785631	2.4493	2.4778	0.0	0.0	0.0
2021-10-01T23:34:46.000000	-1.7734	-1.387	-0.20402	-33.295	-17.298	20.915	-1.9299864016789317	-1.1592536604791936	-0.20402	-35.16364202022051	-13.088013939241605	20.915	-1.9299864016789317	-1.1592536604791936	-0.00802	-35.16364202022051	-13.088013939241605	20.915	-0.6981971127013986	-0.5669310620068803	-0.43716125485589563	-0.46464331172216544	-0.3943021116425377	0.7928634419785631	2.4493	2.4778	0.0	0.0	0.0
2021-10-01T23:34:46.000000	-1.7471	-1.3733	-0.22013	-34.984	-18.207	20.911	-1.902205914407314	-1.1488794363177688	-0.22013	-36.951294972828606	-13.78321097680114	20.911	-1.902205914407314	-1.1488794363177688	-0.024129999999999985	-36.951294972828606	-13.78321097680114	20.911	-0.6981971127013986	-0.5669310620068803	-0.43716125485589563	-0.46464331172216544	-0.3943021116425377	0.7928634419785631	2.4493	2.4778	0.0	0.0	0.0
2021-10-01T23:34:46.000000	-1.7205	-1.3594	-0.23567	-36.542	-19.063	20.909	-1.8741031816651241	-1.1383434782492754	-0.23567	-38.6024409390955	-14.44185883270029	20.909	-1.8741031816651241	-1.1383434782492754	-0.03966999999999998	-38.6024409390955	-14.44185883270029	20.909	-0.6981971127013986	-0.5669310620068803	-0.43716125485589563	-0.46464331172216544	-0.3943021116425377	0.7928634419785631	2.4493	2.4778	0.0	0.0	0.0
2021-10-01T23:34:46.000000	-1.6937	-1.3454	-0.25069	-37.995	-19.881	20.908	-1.8457897029481922	-1.1277327797357064	-0.25069	-40.14472195607601	-15.075658694377108	20.908	-1.8457897029481922	-1.1277327797357064	-0.054690000000000016	-40.14472195607601	-15.075658694377108	20.908	-0.6981971127013986	-0.5669310620068803	-0.43716125485589563	-0.46464331172216544	-0.3943021116425377	0.7928634419785631	2.4493	2.4778	0.0	0.0	0.0
2021-10-01T23:34:46.000000	-1.6668	-1.3313	-0.26527	-39.364	-20.67	20.911	-1.8173647247354308	-1.1170350877601438	-0.26527	-41.600082555864276	-15.690969611380812	20.911	-1.8173647247354308	-1.1170350877601438	-0.06927	-41.600082555864276	-15.690969611380812	20.911	-0.6981971127013986	-0.5669310620068803	-0.43716125485589563	-0.46464331172216544	-0.3943021116425377	0.7928634419785631	2.4493	2.4778	0.0	0.0	0.0
2021-10-01T23:34:46.000000	-1.6397	-1.317	-0.27943	-40.665	-21.441	20.918	-1.7887167475310086	-1.106163408860594	-0.27943	-42.9857500069472	-16.296748213684786	20.918	-1.7887167475310086	-1.106163408860594	-0.08343	-42.9857500069472	-16.296748213684786	20.918	-0.6981971127013986	-0.5669310620068803	-0.43716125485589563	-0.46464331172216544	-0.3943021116425377	0.7928634419785631	2.4493	2.4778	0.0	0.0	0.0
2021-10-01T23:34:46.000000	-1.6124	-1.3027	-0.29323	-41.911	-22.201	20.933	-1.7598702773687627	-1.095316235994881	-0.29323	-44.3154840627676	-16.8983488626135	20.933	-1.7598702773687627	-1.095316235994881	-0.09722999999999998	-44.3154840627676	-16.8983488626135	20.933	-0.6981971127013986	-0.5669310620068803	-0.43716125485589563	-0.46464331172216544	-0.3943021116425377	0.7928634419785631	2.4493	2.4778	0.0	0.0	0.0
2021-10-01T23:34:46.000000	-1.5851	-1.2881	-0.3067	-43.113	-22.956	20.957	-1.7309870481557623	-1.084171323692432	-0.3067	-45.60093701702086	-17.500378515040648	20.957	-1.7309870481557623	-1.084171323692432	-0.11069999999999997	-45.60093701702086	-17.500378515040648	20.957	-0.6981971127013986	-0.5669310620068803	-0.43716125485589563	-0.46464331172216544	-0.3943021116425377	0.7928634419785631	2.4493	2.4778	0.0	0.0	0.0
2021-10-01T23:34:46.000000	-1.5577	-1.2735	-0.31986	-44.279	-23.71	20.993	-1.70200457246385	-1.0730386644069017	-0.31986	-46.850538708696675	-18.10582678876925	20.993	-1.70200457246385	-1.0730386644069017	-0.12385999999999997	-46.850538708696675	-18.10582678876925	20.993	-0.6981971127013986	-0.5669310620068803	-0.43716125485589563	-0.46464331172216544	-0.3943021116425377	0.7928634419785631	2.4493	2.4778	0.0	0.0	0.0
2021-10-01T23:34:46.000000	-1.5302	-1.2587	-0.33274	-45.419	-24.471	21.046	-1.6728983442591892	-1.0617197651804657	-0.33274	-48.07519402703968	-18.721408100420426	21.046	-1.6728983442591892	-1.0617197651804657	-0.13673999999999997	-48.07519402703968	-18.721408100420426	21.046	-0.6981971127013986	-0.5669310620068803	-0.43716125485589563	-0.46464331172216544	-0.3943021116425377	0.7928634419785631	2.4493	2.4778	0.0	0.0	0.0
2021-10-01T23:34:46.000000	-1.5027	-1.2439	-0.34536	-46.538	-25.241	21.12	-1.6437921160545284	-1.0504008659540296	-0.34536	-49.28011035633385	-19.348494728726497	21.12	-1.6437921160545284	-1.0504008659540296	-0.14936	-49.28011035633385	-19.348494728726497	21.12	-0.6981971127013986	-0.5669310620068803	-0.43716125485589563	-0.46464331172216544	-0.3943021116425377	0.7928634419785631	2.4493	2.4778	0.0	0.0	0.0
2021-10-01T23:34:46.000000	-1.4751	-1.2288	-0.35775	-47.644	-26.027	21.22	-1.6145498823202011	-1.0387964803077763	-0.35775	-50.47408512607639	-19.99305368585784	21.22	-1.6145498823202011	-1.0387964803077763	-0.16175	-50.47408512607639	-19.99305368585784	21.22	-0.6981971127013986	-0.5669310620068803	-0.43716125485589563	-0.46464331172216544	-0.3943021116425377	0.7928634419785631	2.4493	2.4778	0.0	0.0	0.0
2021-10-01T23:34:46.000000	-1.4475	-1.2137	-0.36994	-48.745	-26.834	21.352	-1.585307648585874	-1.027192094661523	-0.36994	-51.66567070542617	-20.65906705440658	21.352	-1.585307648585874	-1.027192094661523	-0.17393999999999998	-51.66567070542617	-20.65906705440658	21.352	-0.6981971127013986	-0.5669310620068803	-0.43716125485589563	-0.46464331172216544	-0.3943021116425377	0.7928634419785631	2.4493	2.4778	0.0	0.0	0.0
2021-10-01T23:34:46.000000	-1.4199	-1.1985	-0.38195	-49.849	-27.668	21.522	-1.5560531618346283	-1.0154884625363576	-0.38195	-52.86354199371123	-21.35150938175398	21.522	-1.5560531618346283	-1.0154884625363576	-0.18595	-52.86354199371123	-21.35150938175398	21.522	-0.6981971127013986	-0.5669310620068803	-0.43716125485589563	-0.46464331172216544	-0.3943021116425377	0.7928634419785631	2.4493	2.4778	0.0	0.0	0.0
2021-10-01T23:34:46.000000	-1.3923	-1.1831	-0.39379	-50.963	-28.536	21.738	-1.5267741690495464	-1.003586337453369	-0.39379	-54.07550395563969	-22.076470210239584	21.738	-1.5267741690495464	-1.003586337453369	-0.19778999999999997	-54.07550395563969	-22.076470210239584	21.738	-0.6981971127013986	-0.5669310620068803	-0.43716125485589563	-0.46464331172216544	-0.3943021116425377	0.7928634419785631	2.4493	2.4778	0.0	0.0	0.0
2021-10-01T23:34:46.000000	-1.3647	-1.1675	-0.4055	-52.098	-29.446	22.004	-1.4974706702306277	-0.9914857194125564	-0.4055	-55.3134539452453	-22.840541426315333	22.004	-1.4974706702306277	-0.9914857194125564	-0.20950000000000002	-55.3134539452453	-22.840541426315333	22.004	-0.6981971127013986	-0.5669310620068803	-0.43716125485589563	-0.46464331172216544	-0.3943021116425377	0.7928634419785631	2.4493	2.4778	0.0	0.0	0.0
2021-10-01T23:34:46.000000	-1.3371	-1.1519	-0.41709	-53.266	-30.408	22.328	-1.4681671714117093	-0.9793851013717437	-0.41709	-56.590526841689304	-23.652177315842227	22.328	-1.4681671714117093	-0.9793851013717437	-0.22109	-56.590526841689304	-23.652177315842227	22.328	-0.6981971127013986	-0.5669310620068803	-0.43716125485589563	-0.46464331172216544	-0.3943021116425377	0.7928634419785631	2.4493	2.4778	0.0	0.0	0.0
2021-10-01T23:34:46.000000	-1.3096	-1.1361	-0.42859	-54.477	-31.432	22.713	-1.4389384130378662	-0.9670737373561892	-0.42859	-57.91787259455473	-24.520077225019616	22.713	-1.4389384130378662	-0.9670737373561892	-0.23259000000000002	-57.91787259455473	-24.520077225019616	22.713	-0.6981971127013986	-0.5669310620068803	-0.43716125485589563	-0.46464331172216544	-0.3943021116425377	0.7928634419785631	2.4493	2.4778	0.0	0.0	0.0
2021-10-01T23:34:46.000000	-1.2821	-1.1202	-0.44002	-55.748	-32.532	23.162	-1.4096974016471047	-0.9546631268617228	-0.44002	-59.31407852762513	-25.456052648019067	23.162	-1.4096974016471047	-0.9546631268617228	-0.24402000000000001	-59.31407852762513	-25.456052648019067	23.162	-0.6981971127013986	-0.5669310620068803	-0.43716125485589563	-0.46464331172216544	-0.3943021116425377	0.7928634419785631	2.4493	2.4778	0.0	0.0	0.0
2021-10-01T23:34:46.000000	-1.2547	-1.1041	-0.4514	-57.092	-33.72	23.677	-1.3805311307014183	-0.9420417703925145	-0.4514	-60.79351704518925	-26.470420270110633	23.677	-1.3805311307014183	-0.9420417703925145	-0.2554	-60.79351704518925	-26.470420270110633	23.677	-0.6981971127013986	-0.5669310620068803	-0.43716125485589563	-0.46464331172216544	-0.3943021116425377	0.7928634419785631	2.4493	2.4778	0.0	0.0	0.0
2021-10-01T23:34:46.000000	-1.2274	-1.0878	-0.46273	-58.527	-35.012	24.256	-1.3514396002008078	-0.9292096679485642	-0.46273	-62.37601299615813	-27.576853984874923	24.256	-1.3514396002008078	-0.9292096679485642	-0.26672999999999997	-62.37601299615813	-27.576853984874923	24.256	-0.6981971127013986	-0.5669310620068803	-0.43716125485589563	-0.46464331172216544	-0.3943021116425377	0.7928634419785631	2.4493	2.4778	0.0	0.0	0.0
2021-10-01T23:34:46.000000	-1.2002	-1.0714	-0.47402	-60.072	-36.426	24.894	-1.3224350631621904	-0.9162660660087836	-0.47402	-64.08262875457032	-28.790890085301598	24.894	-1.3224350631621904	-0.9162660660087836	-0.27802	-64.08262875457032	-28.790890085301598	24.894	-0.6981971127013986	-0.5669310620068803	-0.43716125485589563	-0.46464331172216544	-0.3943021116425377	0.7928634419785631	2.4493	2.4778	0.0	0.0	0.0
2021-10-01T23:34:46.000000	-1.173	-1.0548	-0.48527	-61.744	-37.978	25.583	-1.293406020089737	-0.9031239711111794	-0.48527	-65.93219670454774	-30.126324995140457	25.583	-1.293406020089737	-0.9031239711111794	-0.28926999999999997	-65.93219670454774	-30.126324995140457	25.583	-0.6981971127013986	-0.5669310620068803	-0.43716125485589563	-0.46464331172216544	-0.3943021116425377	0.7928634419785631	2.4493	2.4778	0.0	0.0	0.0
2021-10-01T23:34:46.000000	-1.146	-1.0381	-0.49648	-63.564	-39.689	26.312	-1.2645632169581886	-0.8898581237008271	-0.49648	-67.94813174021472	-31.60142734141015	26.312	-1.2645632169581886	-0.8898581237008271	-0.30047999999999997	-67.94813174021472	-31.60142734141015	26.312	-0.6981971127013986	-0.5669310620068803	-0.43716125485589563	-0.46464331172216544	-0.3943021116425377	0.7928634419785631	2.4493	2.4778	0.0	0.0	0.0
2021-10-01T23:34:46.000000	-1.119	-1.0211	-0.50763	-65.552	-41.577	27.064	-1.2356836547758858	-0.8762945368537388	-0.50763	-70.15248870039892	-33.231610886931165	27.064	-1.2356836547758858	-0.8762945368537388	-0.31163	-70.15248870039892	-33.231610886931165	27.064	-0.6981971127013986	-0.5669310620068803	-0.43716125485589563	-0.46464331172216544	-0.3943021116425377	0.7928634419785631	2.4493	2.4778	0.0	0.0	0.0
2021-10-01T23:34:46.000000	-1.0921	-1.0039	-0.51869	-67.726	-43.664	27.822	-1.2068788330386584	-0.862520204031909	-0.51869	-72.56582761502646	-35.03650431401884	27.822	-1.2068788330386584	-0.862520204031909	-0.32269	-72.56582761502646	-35.03650431401884	27.822	-0.6981971127013986	-0.5669310620068803	-0.43716125485589563	-0.46464331172216544	-0.3943021116425377	0.7928634419785631	2.4493	2.4778	0.0	0.0	0.0
2021-10-01T23:34:46.000000	-1.0654	-0.98653	-0.52964	-70.108	-45.971	28.563	-1.1782516741304934	-0.8485526461620925	-0.52964	-75.21255584301083	-37.034253719522624	28.563	-1.1782516741304934	-0.8485526461620925	-0.33364	-75.21255584301083	-37.034253719522624	28.563	-0.6981971127013986	-0.5669310620068803	-0.43716125485589563	-0.46464331172216544	-0.3943021116425377	0.7928634419785631	2.4493	2.4778	0.0	0.0	0.0
2021-10-01T23:34:46.000000	-1.0387	-0.96889	-0.54045	-72.715	-48.519	29.264	-1.1495914320766492	-0.8343171227992138	-0.54045	-78.11211841931986	-39.24361785113792	29.264	-1.1495914320766492	-0.8343171227992138	-0.34445	-78.11211841931986	-39.24361785113792	29.264	-0.6981971127013986	-0.5669310620068803	-0.43716125485589563	-0.46464331172216544	-0.3943021116425377	0.7928634419785631	2.4493	2.4778	0.0	0.0	0.0
2021-10-01T23:34:46.000000	-1.0121	-0.95099	-0.55106	-75.568	-51.331	29.898	-1.1209985786577294	-0.819811305574246	-0.55106	-81.28817529841619	-41.68485026546163	29.898	-1.1209985786577294	-0.819811305574246	-0.35506	-81.28817529841619	-41.68485026546163	29.898	-0.6981971127013986	-0.5669310620068803	-0.43716125485589563	-0.46464331172216544	-0.3943021116425377	0.7928634419785631	2.4493	2.4778	0.0	0.0	0.0
2021-10-01T23:34:46.000000	-0.98563	-0.93284	-0.56143	-78.687	-54.431	30.436	-1.0925041131190996	-0.805041443230005	-0.56143	-84.76351650014264	-44.37931951404892	30.436	-1.0925041131190996	-0.805041443230005	-0.36543	-84.76351650014264	-44.37931951404892	30.436	-0.6981971127013986	-0.5669310620068803	-0.43716125485589563	-0.46464331172216544	-0.3943021116425377	0.7928634419785631	2.4493	2.4778	0.0	0.0	0.0
2021-10-01T23:34:46.000000	-0.95922	-0.9144	-0.5715	-82.093	-57.843	30.846	-1.064033661718754	-0.7899764142867686	-0.5715	-88.56192450913106	-47.34827161828584	30.846	-1.064033661718754	-0.7899764142867686	-0.3755	-88.56192450913106	-47.34827161828584	30.846	-0.6981971127013986	-0.5669310620068803	-0.43716125485589563	-0.46464331172216544	-0.3943021116425377	0.7928634419785631	2.4493	2.4778	0.0	0.0	0.0
2021-10-01T23:34:46.000000	-0.93288	-0.89567	-0.58123	-85.807	-61.596	31.096	-1.0355971491045837	-0.7746149934428449	-0.58123	-92.70779446085919	-50.61791492350396	31.096	-1.0355971491045837	-0.7746149934428449	-0.38523	-92.70779446085919	-50.61791492350396	31.096	-0.6981971127013986	-0.5669310620068803	-0.43716125485589563	-0.46464331172216544	-0.3943021116425377	0.7928634419785631	2.4493	2.4778	0.0	0.0	0.0
2021-10-01T23:34:46.000000	-0.90662	-0.87663	-0.59054	-89.853	-65.719	31.15	-1.007202049321096	-0.75893610610076	-0.59054	-97.2284988851722	-54.21409018452736	31.15	-1.007202049321096	-0.75893610610076	-0.39453999999999995	-97.2284988851722	-54.21409018452736	31.15	-0.6981971127013986	-0.5669310620068803	-0.43716125485589563	-0.46464331172216544	-0.3943021116425377	0.7928634419785631	2.4493	2.4778	0.0	0.0	0.0
2021-10-01T23:34:46.000000	-0.88042	-0.85729	-0.59939	-94.256	-70.244	30.969	-0.9788297383742011	-0.7429521275117887	-0.59939	-102.1527703672119	-58.16549302037828	30.969	-0.9788297383742011	-0.7429521275117887	-0.40338999999999997	-102.1527703672119	-58.16549302037828	30.969	-0.6981971127013986	-0.5669310620068803	-0.43716125485589563	-0.46464331172216544	-0.3943021116425377	0.7928634419785631	2.4493	2.4778	0.0	0.0	0.0
2021-10-01T23:34:46.000000	-0.85428	-0.83763	-0.60772	-99.046	-75.207	30.509	-0.9504777656605147	-0.7266432083801483	-0.60772	-107.5147939367424	-62.504176258389464	30.509	-0.9504777656605147	-0.7266432083801483	-0.41172000000000003	-107.5147939367424	-62.504176258389464	30.509	-0.6981971127013986	-0.5669310620068803	-0.43716125485589563	-0.46464331172216544	-0.3943021116425377	0.7928634419785631	2.4493	2.4778	0.0	0.0	0.0
2021-10-01T23:34:46.000000	-0.82821	-0.81764	-0.61546	-104.26	-80.65	29.726	-0.9221548305262363	-0.7099981987562562	-0.61546	-113.35643705806676	-67.26728980344421	29.726	-0.9221548305262363	-0.7099981987562562	-0.41946	-113.35643705806676	-67.26728980344421	29.726	-0.6981971127013986	-0.5669310620068803	-0.43716125485589563	-0.46464331172216544	-0.3943021116425377	0.7928634419785631	2.4493	2.4778	0.0	0.0	0.0
2021-10-01T23:34:46.000000	-0.8022	-0.79734	-0.62255	-109.92	-86.619	28.565	-0.8938534589268585	-0.6930381732375863	-0.62255	-119.70517034432797	-72.4977913721199	28.565	-0.8938534589268585	-0.6930381732375863	-0.42655000000000004	-119.70517034432797	-72.4977913721199	28.565	-0.6981971127013986	-0.5669310620068803	-0.43716125485589563	-0.46464331172216544	-0.3943021116425377	0.7928634419785631	2.4493	2.4778	0.0	0.0	0.0
2021-10-01T23:34:46.000000	-0.77626	-0.77671	-0.62894	-116.09	-93.166	26.967	-0.8655811249068889	-0.6757420572266646	-0.62894	-126.63088311082711	-78.23944720262304	26.967	-0.8655811249068889	-0.6757420572266646	-0.43294000000000005	-126.63088311082711	-78.23944720262304	26.967	-0.6981971127013986	-0.5669310620068803	-0.43716125485589563	-0.46464331172216544	-0.3943021116425377	0.7928634419785631	2.4493	2.4778	0.0	0.0	0.0
2021-10-01T23:34:46.000000	-0.7504	-0.75577	-0.63456	-122.81	-100.35	24.865	-0.837350203717602	-0.6581284747175814	-0.63456	-134.1805032291107	-84.54591151074432	24.865	-0.837350203717602	-0.6581284747175814	-0.43856	-134.1805032291107	-84.54591151074432	24.865	-0.6981971127013986	-0.5669310620068803	-0.43716125485589563	-0.46464331172216544	-0.3943021116425377	0.7928634419785631	2.4493	2.4778	0.0	0.0	0.0
2021-10-01T23:34:46.000000	-0.72463	-0.73452	-0.63937	-130.14	-108.25	22.181	-0.8091706200068893	-0.6401962004086451	-0.63937	-142.42325846989124	-91.48823720467318	22.181	-0.8091706200068893	-0.6401962004086451	-0.44337	-142.42325846989124	-91.48823720467318	22.181	-0.6981971127013986	-0.5669310620068803	-0.43716125485589563	-0.46464331172216544	-0.3943021116425377	0.7928634419785631	2.4493	2.4778	0.0	0.0	0.0
2021-10-01T23:34:46.000000	-0.7075	-0.72019	-0.6421	-135.39	-113.94	20.023	-0.7904138408449038	-0.6280731217786724	-0.6421	-148.33089527541193	-96.49207846654961	20.023	-0.7904138408449038	-0.6280731217786724	-0.4461	-148.33089527541193	-96.49207846654961	20.023	-0.6981971127013986	-0.5669310620068803	-0.43716125485589563	-0.46464331172216544	-0.3943021116425377	0.7928634419785631	2.4493	2.4778	0.0	0.0	0.0
2021-10-01T23:34:46.000000	-0.6961	-0.71056	-0.6437	-139.07	-117.95	18.404	-0.7779197767197251	-0.6199125297881412	-0.6437	-152.47451167778996	-100.02095124832341	18.404	-0.7779197767197251	-0.6199125297881412	-0.44770000000000004	-152.47451167778996	-100.02095124832341	18.404	-0.6981971127013986	-0.5669310620068803	-0.43716125485589563	-0.46464331172216544	-0.3943021116425377	0.7928634419785631	2.4493	2.4778	0.0	0.0	0.0
2021-10-01T23:34:46.000000	-0.68852	-0.70411	-0.64466	-141.61	-120.71	17.238	-0.7696065740269795	-0.6144399105807299	-0.64466	-155.33355550909474	-102.44892743656706	17.238	-0.7696065740269795	-0.6144399105807299	-0.44866	-155.33355550909474	-102.44892743656706	17.238	-0.6981971127013986	-0.5669310620068803	-0.43716125485589563	-0.46464331172216544	-0.3943021116425377	0.7928634419785631	2.4493	2.4778	0.0	0.0	1.0
2021-10-01T23:34:46.000000	-0.65983	-0.67942	-0.64756	-151.89	-131.98	12.123	-0.738107489350053	-0.5934513454912387	-0.64756	-166.91700854791995	-112.37439547073704	12.123	-0.738107489350053	-0.5934513454912387	-0.45156	-166.91700854791995	-112.37439547073704	12.123	-0.6981971127013986	-0.5669310620068803	-0.43716125485589563	-0.46464331172216544	-0.3943021116425377	0.7928634419785631	2.4493	2.4778	0.0	0.0	-0.92197
2021-10-01T23:34:46.000000	-0.63131	-0.65441	-0.64921	-163.32	-144.58	5.7652	-0.706737914033138	-0.5721243615404685	-0.64921	-179.80476121924423	-123.47893197987486	5.7652	-0.706737914033138	-0.5721243615404685	-0.45320999999999995	-179.80476121924423	-123.47893197987486	5.7652	-0.6981971127013986	-0.5669310620068803	-0.43716125485589563	-0.46464331172216544	-0.3943021116425377	0.7928634419785631	2.4493	2.4778	0.0	0.0	0.0
2021-10-01T23:34:46.000000	-0.603	-0.62911	-0.64955	-176.06	-158.72	-2.0692	-0.6755412225728752	-0.5504838314653255	-0.64955	-194.18133922485484	-135.95134974262612	-2.0692	-0.6755412225728752	-0.5504838314653255	-0.45354999999999995	-194.18133922485484	-135.95134974262612	-2.0692	-0.6981971127013986	-0.5669310620068803	-0.43716125485589563	-0.46464331172216544	-0.3943021116425377	0.7928634419785631	2.4493	2.4778	0.0	0.0	0.0
2021-10-01T23:34:46.000000	-0.57492	-0.60358	-0.64853	-190.32	-174.62	-11.668	-0.6445446160751978	-0.5285868525497734	-0.64853	-210.28211680768678	-149.98425967706865	-11.668	-0.6445446160751978	-0.5285868525497734	-0.45253000000000004	-210.28211680768678	-149.98425967706865	-11.668	-0.6981971127013986	-0.5669310620068803	-0.43716125485589563	-0.46464331172216544	-0.3943021116425377	0.7928634419785631	2.4493	2.4778	0.0	0.0	0.0
2021-10-01T23:34:46.000000	-0.54712	-0.57784	-0.64611	-206.33	-192.57	-23.386	-0.613800168382945	-0.5064471475811354	-0.64611	-228.3708946183003	-165.83729463313486	-23.386	-0.613800168382945	-0.5064471475811354	-0.45010999999999995	-228.3708946183003	-165.83729463313486	-23.386	-0.6981971127013986	-0.5669310620068803	-0.43716125485589563	-0.46464331172216544	-0.3943021116425377	0.7928634419785631	2.4493	2.4778	0.0	0.0	0.0
2021-10-01T23:34:46.000000	-0.51961	-0.55196	-0.64225	-224.42	-212.91	-37.662	-0.5833263812558511	-0.4841329637929577	-0.64225	-248.8168462946265	-183.80745768329479	-37.662	-0.5833263812558511	-0.4841329637929577	-0.44625	-248.8168462946265	-183.80745768329479	-37.662	-0.6981971127013986	-0.5669310620068803	-0.43716125485589563	-0.46464331172216544	-0.3943021116425377	0.7928634419785631	2.4493	2.4778	0.0	0.0	0.0
