# Supplementary material for: Direct evidence of substorm-related impulsive injections of electrons at Mercury
Source: Nat Commun. 2023 Jul 18;14:4019. doi: 10.1038/s41467-023-39565-4 (PMC10354196; doi:10.1038/s41467-023-39565-4)
Supplement: Supplementary file 3 — SourceDatafile [file 41467_2023_39565_MOESM3_ESM.zip › SourceDataFile/FieldLinetracing/Final_KT17tracing_000298.txt]

2021-10-01T23:19:58.000000	-0.48498	0.32855	0.59883	427.25	-274.14	-159.86	-0.44106828634180395	0.3854989879150196	0.59883	390.4401605712097	-324.42531207217473	-159.86	-0.44106828634180395	0.3854989879150196	0.7948299999999999	390.4401605712097	-324.42531207217473	-159.86	-0.6884996153426245	0.5822012076504508	-0.43244656720040553	-0.46341936040578346	0.40452504034496345	0.7884173946172168	2.8544	22.311	0.0	0.0	0.0
2021-10-01T23:19:58.000000	-0.51569	0.34816	0.60951	383.92	-243.79	-123.57	-0.46914406339796566	0.40872412392522844	0.60951	351.1554518933918	-288.9947734917498	-123.57	-0.46914406339796566	0.40872412392522844	0.80551	351.1554518933918	-288.9947734917498	-123.57	-0.6884996153426245	0.5822012076504508	-0.43244656720040553	-0.46341936040578346	0.40452504034496345	0.7884173946172168	2.8544	22.311	0.0	0.0	0.0
2021-10-01T23:19:58.000000	-0.54683	0.36782	0.61874	346.56	-217.64	-94.111	-0.49764047380498944	0.43205157114764153	0.61874	317.28113129604515	-258.46409213564226	-94.111	-0.49764047380498944	0.43205157114764153	0.81474	317.28113129604515	-258.46409213564226	-94.111	-0.6884996153426245	0.5822012076504508	-0.43244656720040553	-0.46341936040578346	0.40452504034496345	0.7884173946172168	2.8544	22.311	0.0	0.0	0.0
2021-10-01T23:19:58.000000	-0.57835	0.3875	0.62653	314.15	-194.99	-70.117	-0.5265115702284945	0.45544542913012653	0.62653	287.89065581269654	-232.0135618789029	-70.117	-0.5265115702284945	0.45544542913012653	0.82253	287.89065581269654	-232.0135618789029	-70.117	-0.6884996153426245	0.5822012076504508	-0.43244656720040553	-0.46341936040578346	0.40452504034496345	0.7884173946172168	2.8544	22.311	0.0	0.0	0.0
2021-10-01T23:19:58.000000	-0.6102	0.40715	0.6329	285.88	-175.25	-50.535	-0.5557138559374841	0.47884994812476805	0.6329	262.2524217639776	-208.95837905891392	-50.535	-0.5557138559374841	0.47884994812476805	0.8289	262.2524217639776	-208.95837905891392	-50.535	-0.6884996153426245	0.5822012076504508	-0.43244656720040553	-0.46341936040578346	0.40452504034496345	0.7884173946172168	2.8544	22.311	0.0	0.0	0.0
2021-10-01T23:19:58.000000	-0.64235	0.42673	0.63786	261.08	-157.99	-34.537	-0.5852224581950521	0.502221753634926	0.63786	239.7541657139276	-188.78968860300222	-34.537	-0.5852224581950521	0.502221753634926	0.83386	239.7541657139276	-188.78968860300222	-34.537	-0.6884996153426245	0.5822012076504508	-0.43244656720040553	-0.46341936040578346	0.40452504034496345	0.7884173946172168	2.8544	22.311	0.0	0.0	0.0
2021-10-01T23:19:58.000000	-0.67475	0.4462	0.64145	239.23	-142.81	-21.471	-0.6149926549685099	0.5255150205605766	0.64145	219.9288180398776	-171.0467889075454	-21.471	-0.6149926549685099	0.5255150205605766	0.83745	219.9288180398776	-171.0467889075454	-21.471	-0.6884996153426245	0.5822012076504508	-0.43244656720040553	-0.46341936040578346	0.40452504034496345	0.7884173946172168	2.8544	22.311	0.0	0.0	0.0
2021-10-01T23:19:58.000000	-0.70735	0.46553	0.64371	219.89	-129.41	-10.819	-0.6449784989234769	0.5486938484495871	0.64371	202.37645328537033	-155.37802726136763	-10.819	-0.6449784989234769	0.5486938484495871	0.83971	202.37645328537033	-155.37802726136763	-10.819	-0.6884996153426245	0.5822012076504508	-0.43244656720040553	-0.46341936040578346	0.40452504034496345	0.7884173946172168	2.8544	22.311	0.0	0.0	0.0
2021-10-01T23:19:58.000000	-0.74012	0.48468	0.64468	202.7	-117.55	-2.1661	-0.6751551173230468	0.5717148628053174	0.64468	186.76919136692692	-141.50110125417478	-2.1661	-0.6751551173230468	0.5717148628053174	0.8406800000000001	186.76919136692692	-141.50110125417478	-2.1661	-0.6884996153426245	0.5822012076504508	-0.43244656720040553	-0.46341936040578346	0.40452504034496345	0.7884173946172168	2.8544	22.311	0.0	0.0	0.0
2021-10-01T23:19:58.000000	-0.77303	0.50361	0.64443	187.37	-107.01	4.824	-0.7054976374303135	0.5945346891311271	0.64443	172.84617413292312	-129.16213488329782	4.824	-0.7054976374303135	0.5945346891311271	0.84043	172.84617413292312	-129.16213488329782	4.824	-0.6884996153426245	0.5822012076504508	-0.43244656720040553	-0.46341936040578346	0.40452504034496345	0.7884173946172168	2.8544	22.311	0.0	0.0	0.0
2021-10-01T23:19:58.000000	-0.80603	0.52232	0.64301	173.66	-97.626	10.424	-0.7359564360058211	0.617147200918557	0.64301	160.38930498171638	-118.16895668271752	10.424	-0.7359564360058211	0.617147200918557	0.83901	160.38930498171638	-118.16895668271752	10.424	-0.6884996153426245	0.5822012076504508	-0.43244656720040553	-0.46341936040578346	0.40452504034496345	0.7884173946172168	2.8544	22.311	0.0	0.0	0.0
2021-10-01T23:19:58.000000	-0.83912	0.54077	0.64049	161.35	-89.244	14.858	-0.7665364142563367	0.6395126995760426	0.64049	149.19911130575474	-108.34177043768949	14.858	-0.7665364142563367	0.6395126995760426	0.83649	149.19911130575474	-108.34177043768949	14.858	-0.6884996153426245	0.5822012076504508	-0.43244656720040553	-0.46341936040578346	0.40452504034496345	0.7884173946172168	2.8544	22.311	0.0	0.0	0.0
2021-10-01T23:19:58.000000	-0.87226	0.55895	0.63693	150.29	-81.746	18.311	-0.7971990988919876	0.6616163592489253	0.63693	139.14118194663396	-99.54508577772035	18.311	-0.7971990988919876	0.6616163592489253	0.83293	139.14118194663396	-99.54508577772035	18.311	-0.6884996153426245	0.5822012076504508	-0.43244656720040553	-0.46341936040578346	0.40452504034496345	0.7884173946172168	2.8544	22.311	0.0	0.0	0.0
2021-10-01T23:19:58.000000	-0.90545	0.57684	0.63243	140.33	-75.027	20.937	-0.8279469405161571	0.6834383306414228	0.63243	130.07951285375043	-91.65631437457529	20.937	-0.8279469405161571	0.6834383306414228	0.82843	130.07951285375043	-91.65631437457529	20.937	-0.6884996153426245	0.5822012076504508	-0.43244656720040553	-0.46341936040578346	0.40452504034496345	0.7884173946172168	2.8544	22.311	0.0	0.0	0.0
2021-10-01T23:19:58.000000	-0.93866	0.59444	0.62706	131.35	-69.001	22.867	-0.8587501651851722	0.7049749378484595	0.62706	121.90554584695957	-84.57540063608823	22.867	-0.8587501651851722	0.7049749378484595	0.8230599999999999	121.90554584695957	-84.57540063608823	22.867	-0.6884996153426245	0.5822012076504508	-0.43244656720040553	-0.46341936040578346	0.40452504034496345	0.7884173946172168	2.8544	22.311	0.0	0.0	0.0
2021-10-01T23:19:58.000000	-0.97189	0.61175	0.62089	123.24	-63.593	24.21	-0.8896087728990325	0.7262261808700355	0.62089	114.5192995621471	-78.21443138446517	24.21	-0.8896087728990325	0.7262261808700355	0.8168900000000001	114.5192995621471	-78.21443138446517	24.21	-0.6884996153426245	0.5822012076504508	-0.43244656720040553	-0.46341936040578346	0.40452504034496345	0.7884173946172168	2.8544	22.311	0.0	0.0	0.0
2021-10-01T23:19:58.000000	-1.0051	0.62875	0.61402	115.92	-58.737	25.062	-0.9204855156695569	0.7471673092036012	0.61402	107.84946380734955	-72.49810153008973	25.062	-0.9204855156695569	0.7471673092036012	0.81002	107.84946380734955	-72.49810153008973	25.062	-0.6884996153426245	0.5822012076504508	-0.43244656720040553	-0.46341936040578346	0.40452504034496345	0.7884173946172168	2.8544	22.311	0.0	0.0	0.0
2021-10-01T23:19:58.000000	-1.0384	0.64545	0.60654	109.31	-54.378	25.505	-0.9514883393218568	0.7678217258156576	0.60654	101.82338055874246	-67.36202309602577	25.505	-0.9514883393218568	0.7678217258156576	0.80254	101.82338055874246	-67.36202309602577	25.505	-0.6884996153426245	0.5822012076504508	-0.43244656720040553	-0.46341936040578346	0.40452504034496345	0.7884173946172168	2.8544	22.311	0.0	0.0	0.0
2021-10-01T23:19:58.000000	-1.0717	0.66186	0.59852	103.36	-50.468	25.613	-0.9825266967232197	0.7881883276388697	0.59852	96.39730802499066	-62.75243126393647	25.613	-0.9825266967232197	0.7881883276388697	0.7945200000000001	96.39730802499066	-62.75243126393647	25.613	-0.6884996153426245	0.5822012076504508	-0.43244656720040553	-0.46341936040578346	0.40452504034496345	0.7884173946172168	2.8544	22.311	0.0	0.0	0.0
2021-10-01T23:19:58.000000	-1.105	0.67797	0.59006	97.985	-46.962	25.45	-1.013601813175337	0.8082571900253462	0.59006	91.4924005566323	-58.61425005393099	25.45	-1.013601813175337	0.8082571900253462	0.78606	91.4924005566323	-58.61425005393099	25.45	-0.6884996153426245	0.5822012076504508	-0.43244656720040553	-0.46341936040578346	0.40452504034496345	0.7884173946172168	2.8544	22.311	0.0	0.0	0.0
2021-10-01T23:19:58.000000	-1.1384	0.69381	0.58123	93.152	-43.823	25.075	-1.044809259252046	0.8280703399356791	0.58123	87.08044043188622	-54.90671477322892	25.075	-1.044809259252046	0.8280703399356791	0.7772300000000001	87.08044043188622	-54.90671477322892	25.075	-0.6884996153426245	0.5822012076504508	-0.43244656720040553	-0.46341936040578346	0.40452504034496345	0.7884173946172168	2.8544	22.311	0.0	0.0	0.0
2021-10-01T23:19:58.000000	-1.1718	0.70939	0.57212	88.809	-41.015	24.54	-1.076048563172742	0.847625449000841	0.57212	83.11423056780882	-51.58772512062452	24.54	-1.076048563172742	0.847625449000841	0.7681199999999999	83.11423056780882	-51.58772512062452	24.54	-0.6884996153426245	0.5822012076504508	-0.43244656720040553	-0.46341936040578346	0.40452504034496345	0.7884173946172168	2.8544	22.311	0.0	0.0	0.0
2021-10-01T23:19:58.000000	-1.2052	0.7247	0.56278	84.909	-38.507	23.893	-1.1073209502391175	0.8669125925729411	0.56278	79.55092355455619	-48.620755769703514	23.893	-1.1073209502391175	0.8669125925729411	0.75878	79.55092355455619	-48.620755769703514	23.893	-0.6884996153426245	0.5822012076504508	-0.43244656720040553	-0.46341936040578346	0.40452504034496345	0.7884173946172168	2.8544	22.311	0.0	0.0	0.0
2021-10-01T23:19:58.000000	-1.2388	0.73977	0.55328	81.412	-36.267	23.176	-1.1388212375039202	0.8859860506294891	0.55328	76.35474176597742	-45.96914664044682	23.176	-1.1388212375039202	0.8859860506294891	0.74928	76.35474176597742	-45.96914664044682	23.176	-0.6884996153426245	0.5822012076504508	-0.43244656720040553	-0.46341936040578346	0.40452504034496345	0.7884173946172168	2.8544	22.311	0.0	0.0	0.0
2021-10-01T23:19:58.000000	-1.2724	0.75461	0.54368	78.276	-34.268	22.426	-1.170349706707635	0.9048312417845398	0.54368	73.48730999549745	-43.600954916442575	22.426	-1.170349706707635	0.9048312417845398	0.7396800000000001	73.48730999549745	-43.600954916442575	22.426	-0.6884996153426245	0.5822012076504508	-0.43244656720040553	-0.46341936040578346	0.40452504034496345	0.7884173946172168	2.8544	22.311	0.0	0.0	0.0
2021-10-01T23:19:58.000000	-1.3061	0.76923	0.53402	75.462	-32.482	21.674	-1.202004379027482	0.9234703437029026	0.53402	70.91335296107782	-41.48361290699734	21.674	-1.202004379027482	0.9234703437029026	0.7300200000000001	70.91335296107782	-41.48361290699734	21.674	-0.6884996153426245	0.5822012076504508	-0.43244656720040553	-0.46341936040578346	0.40452504034496345	0.7884173946172168	2.8544	22.311	0.0	0.0	0.0
2021-10-01T23:19:58.000000	-1.3398	0.78365	0.52432	72.931	-30.885	20.947	-1.2336835573811655	0.9419109526634417	0.52432	68.5971052600032	-39.58852278057415	20.947	-1.2336835573811655	0.9419109526634417	0.7203200000000001	68.5971052600032	-39.58852278057415	20.947	-0.6884996153426245	0.5822012076504508	-0.43244656720040553	-0.46341936040578346	0.40452504034496345	0.7884173946172168	2.8544	22.311	0.0	0.0	0.0
2021-10-01T23:19:58.000000	-1.3737	0.79786	0.51461	70.646	-29.453	20.263	-1.2655869600282008	0.9601676500521027	0.51461	66.50478641913666	-37.887331765974416	20.263	-1.2655869600282008	0.9601676500521027	0.71061	66.50478641913666	-37.887331765974416	20.263	-0.6884996153426245	0.5822012076504508	-0.43244656720040553	-0.46341936040578346	0.40452504034496345	0.7884173946172168	2.8544	22.311	0.0	0.0	0.0
2021-10-01T23:19:58.000000	-1.4076	0.8119	0.50489	68.574	-28.163	19.636	-1.2975111928039973	0.9782556284266133	0.50489	64.60646329432845	-36.35316967746539	19.636	-1.2975111928039973	0.9782556284266133	0.70089	64.60646329432845	-36.35316967746539	19.636	-0.6884996153426245	0.5822012076504508	-0.43244656720040553	-0.46341936040578346	0.40452504034496345	0.7884173946172168	2.8544	22.311	0.0	0.0	0.0
2021-10-01T23:19:58.000000	-1.4416	0.82575	0.49516	66.681	-26.996	19.075	-1.3295579527908503	0.9961672915081096	0.49516	62.87072015596302	-34.9630136583016	19.075	-1.3295579527908503	0.9961672915081096	0.69116	62.87072015596302	-34.9630136583016	19.075	-0.6884996153426245	0.5822012076504508	-0.43244656720040553	-0.46341936040578346	0.40452504034496345	0.7884173946172168	2.8544	22.311	0.0	0.0	0.0
2021-10-01T23:19:58.000000	-1.4756	0.83944	0.48542	64.94	-25.933	18.582	-1.3616243176047724	1.013920160223347	0.48542	61.27308852794862	-33.69469856292188	18.582	-1.3616243176047724	1.013920160223347	0.68142	61.27308852794862	-33.69469856292188	18.582	-0.6884996153426245	0.5822012076504508	-0.43244656720040553	-0.46341936040578346	0.40452504034496345	0.7884173946172168	2.8544	22.311	0.0	0.0	0.0
2021-10-01T23:19:58.000000	-1.5097	0.85297	0.47565	63.324	-24.959	18.158	-1.3938095337246756	1.0315264875892438	0.47565	59.788609813516814	-32.53002910492152	18.158	-1.3938095337246756	1.0315264875892438	0.6716500000000001	59.788609813516814	-32.53002910492152	18.158	-0.6884996153426245	0.5822012076504508	-0.43244656720040553	-0.46341936040578346	0.40452504034496345	0.7884173946172168	2.8544	22.311	0.0	0.0	0.0
2021-10-01T23:19:58.000000	-1.5439	0.86635	0.46584	61.811	-24.06	17.798	-1.426112375848868	1.0489961982536908	0.46584	58.397165209675514	-31.452415113530844	17.798	-1.426112375848868	1.0489961982536908	0.66184	58.397165209675514	-31.452415113530844	17.798	-0.6884996153426245	0.5822012076504508	-0.43244656720040553	-0.46341936040578346	0.40452504034496345	0.7884173946172168	2.8544	22.311	0.0	0.0	0.0
2021-10-01T23:19:58.000000	-1.5781	0.87958	0.45597	60.382	-23.225	17.496	-1.458433597498438	1.0663170391997703	0.45597	57.0812457172925	-30.44861140285509	17.496	-1.458433597498438	1.0663170391997703	0.6519699999999999	57.0812457172925	-30.44861140285509	17.496	-0.6884996153426245	0.5822012076504508	-0.43244656720040553	-0.46341936040578346	0.40452504034496345	0.7884173946172168	2.8544	22.311	0.0	0.0	0.0
2021-10-01T23:19:58.000000	-1.6123	0.89267	0.44601	59.021	-22.443	17.247	-1.4907719733716933	1.083498935075373	0.44601	55.826319731602865	-29.505740377507024	17.247	-1.4907719733716933	1.083498935075373	0.64201	55.826319731602865	-29.505740377507024	17.247	-0.6884996153426245	0.5822012076504508	-0.43244656720040553	-0.46341936040578346	0.40452504034496345	0.7884173946172168	2.8544	22.311	0.0	0.0	0.0
2021-10-01T23:19:58.000000	-1.6465	0.90562	0.43595	57.716	-21.706	17.041	-1.5231275034686342	1.1005418858804994	0.43595	54.62145791649066	-28.614391957143514	17.041	-1.5231275034686342	1.1005418858804994	0.63195	54.62145791649066	-28.614391957143514	17.041	-0.6884996153426245	0.5822012076504508	-0.43244656720040553	-0.46341936040578346	0.40452504034496345	0.7884173946172168	2.8544	22.311	0.0	0.0	0.0
2021-10-01T23:19:58.000000	-1.6808	0.91843	0.42578	56.456	-21.009	16.873	-1.5555994342681725	1.117458144632067	0.42578	53.456355810121494	-27.768255985957953	16.873	-1.5555994342681725	1.117458144632067	0.62178	53.456355810121494	-27.768255985957953	16.873	-0.6884996153426245	0.5822012076504508	-0.43244656720040553	-0.46341936040578346	0.40452504034496345	0.7884173946172168	2.8544	22.311	0.0	0.0	0.0
2021-10-01T23:19:58.000000	-1.7151	0.93112	0.41547	55.233	-20.345	16.734	-1.5880860686880125	1.1342553076089406	0.41547	52.323931405366686	-26.95940496907306	16.734	-1.5880860686880125	1.1342553076089406	0.61147	52.323931405366686	-26.95940496907306	16.734	-0.6884996153426245	0.5822012076504508	-0.43244656720040553	-0.46341936040578346	0.40452504034496345	0.7884173946172168	2.8544	22.311	0.0	0.0	0.0
2021-10-01T23:19:58.000000	-1.7493	0.94368	0.40501	54.04	-19.71	16.619	-1.6204893855509346	1.1509111971463106	0.40501	51.21772756937915	-26.18301133614808	16.619	-1.6204893855509346	1.1509111971463106	0.60101	51.21772756937915	-26.18301133614808	16.619	-0.6884996153426245	0.5822012076504508	-0.43244656720040553	-0.46341936040578346	0.40452504034496345	0.7884173946172168	2.8544	22.311	0.0	0.0	0.0
2021-10-01T23:19:58.000000	-1.7836	0.95612	0.39439	52.871	-19.101	16.522	-1.6530066525130704	1.1674602439259045	0.39439	50.13215710393171	-25.43536251180056	16.522	-1.6530066525130704	1.1674602439259045	0.59039	50.13215710393171	-25.43536251180056	16.522	-0.6884996153426245	0.5822012076504508	-0.43244656720040553	-0.46341936040578346	0.40452504034496345	0.7884173946172168	2.8544	22.311	0.0	0.0	0.0
2021-10-01T23:19:58.000000	-1.8178	0.96844	0.38359	51.721	-18.514	16.439	-1.6854393766165963	1.1838779419138863	0.38359	49.06274780575551	-24.711875986028115	16.439	-1.6854393766165963	1.1838779419138863	0.57959	49.06274780575551	-24.711875986028115	16.439	-0.6884996153426245	0.5822012076504508	-0.43244656720040553	-0.46341936040578346	0.40452504034496345	0.7884173946172168	2.8544	22.311	0.0	0.0	0.0
2021-10-01T23:19:58.000000	-1.8521	0.98064	0.37261	50.587	-17.947	16.366	-1.717986050819336	1.2001887971440917	0.37261	48.006767340821554	-24.010199238744963	16.366	-1.717986050819336	1.2001887971440917	0.5686100000000001	48.006767340821554	-24.010199238744963	16.366	-0.6884996153426245	0.5822012076504508	-0.43244656720040553	-0.46341936040578346	0.40452504034496345	0.7884173946172168	2.8544	22.311	0.0	0.0	0.0
2021-10-01T23:19:58.000000	-1.8863	0.99273	0.36144	49.463	-17.397	16.3	-1.750446956861774	1.216378228230576	0.36144	46.95862851090268	-23.326619694568645	16.3	-1.750446956861774	1.216378228230576	0.5574399999999999	46.95862851090268	-23.326619694568645	16.3	-0.6884996153426245	0.5822012076504508	-0.43244656720040553	-0.46341936040578346	0.40452504034496345	0.7884173946172168	2.8544	22.311	0.0	0.0	0.0
2021-10-01T23:19:58.000000	-1.9205	1.0047	0.35007	48.347	-16.862	16.238	-1.7829225665245136	1.2324485635423659	0.35007	45.916591446759014	-22.65890736358257	16.238	-1.7829225665245136	1.2324485635423659	0.54607	45.916591446759014	-22.65890736358257	16.238	-0.6884996153426245	0.5822012076504508	-0.43244656720040553	-0.46341936040578346	0.40452504034496345	0.7884173946172168	2.8544	22.311	0.0	0.0	0.0
2021-10-01T23:19:58.000000	-1.9546	1.0166	0.33848	47.233	-16.34	16.178	-1.815307506820184	1.2484371733019994	0.33848	44.87494641999422	-22.004342135193404	16.178	-1.815307506820184	1.2484371733019994	0.5344800000000001	44.87494641999422	-22.004342135193404	16.178	-0.6884996153426245	0.5822012076504508	-0.43244656720040553	-0.46341936040578346	0.40452504034496345	0.7884173946172168	2.8544	22.311	0.0	0.0	0.0
2021-10-01T23:19:58.000000	-1.9888	1.0283	0.32668	46.118	-15.829	16.119	-1.8478161996286029	1.2642395431207274	0.32668	43.8309610965793	-21.360571489315355	16.119	-1.8478161996286029	1.2642395431207274	0.52268	43.8309610965793	-21.360571489315355	16.119	-0.6884996153426245	0.5822012076504508	-0.43244656720040553	-0.46341936040578346	0.40452504034496345	0.7884173946172168	2.8544	22.311	0.0	0.0	0.0
2021-10-01T23:19:58.000000	-2.0228	1.04	0.31465	44.996	-15.326	16.058	-1.8801263994791986	1.280017406905619	0.31465	42.779048278287085	-20.72388285056598	16.058	-1.8801263994791986	1.280017406905619	0.51065	42.779048278287085	-20.72388285056598	16.058	-0.6884996153426245	0.5822012076504508	-0.43244656720040553	-0.46341936040578346	0.40452504034496345	0.7884173946172168	2.8544	22.311	0.0	0.0	0.0
2021-10-01T23:19:58.000000	-2.0569	1.0515	0.30237	43.862	-14.829	15.995	-1.9125603518425423	1.295609030749605	0.30237	41.71449070151036	-20.091678638521124	15.995	-1.9125603518425423	1.295609030749605	0.49837000000000004	41.71449070151036	-20.091678638521124	15.995	-0.6884996153426245	0.5822012076504508	-0.43244656720040553	-0.46341936040578346	0.40452504034496345	0.7884173946172168	2.8544	22.311	0.0	0.0	0.0
2021-10-01T23:19:58.000000	-2.0908	1.063	0.28985	42.71	-14.337	15.927	-1.9447958112480626	1.3111761485597546	0.28985	40.63145610768358	-19.462231207376572	15.927	-1.9447958112480626	1.3111761485597546	0.48585	40.63145610768358	-19.462231207376572	15.927	-0.6884996153426245	0.5822012076504508	-0.43244656720040553	-0.46341936040578346	0.40452504034496345	0.7884173946172168	2.8544	22.311	0.0	0.0	0.0
2021-10-01T23:19:58.000000	-2.1247	1.0743	0.27706	41.535	-13.846	15.853	-1.9770557766874182	1.3265447734120803	0.27706	39.52547229353789	-18.830958047129947	15.853	-1.9770557766874182	1.3265447734120803	0.47306	39.52547229353789	-18.830958047129947	15.853	-0.6884996153426245	0.5822012076504508	-0.43244656720040553	-0.46341936040578346	0.40452504034496345	0.7884173946172168	2.8544	22.311	0.0	0.0	0.0
2021-10-01T23:19:58.000000	-2.1586	1.0855	0.26399	40.328	-13.355	15.771	-2.009327995143693	1.3418141517854942	0.26399	38.38772960614042	-18.19576392146948	15.771	-2.009327995143693	1.3418141517854942	0.45999	38.38772960614042	-18.19576392146948	15.771	-0.6884996153426245	0.5822012076504508	-0.43244656720040553	-0.46341936040578346	0.40452504034496345	0.7884173946172168	2.8544	22.311	0.0	0.0	0.0
2021-10-01T23:19:58.000000	-2.1923	1.0967	0.25062	39.082	-12.861	15.68	-2.0414017206421438	1.357059024125072	0.25062	37.21164838247486	-17.552813724843542	15.68	-2.0414017206421438	1.357059024125072	0.44662	37.21164838247486	-17.552813724843542	15.68	-0.6884996153426245	0.5822012076504508	-0.43244656720040553	-0.46341936040578346	0.40452504034496345	0.7884173946172168	2.8544	22.311	0.0	0.0	0.0
2021-10-01T23:19:58.000000	-2.226	1.1077	0.23694	37.785	-12.36	15.577	-2.0734999521744317	1.3721054035068256	0.23694	35.98580916574854	-16.89666723606546	15.577	-2.0734999521744317	1.3721054035068256	0.43294	35.98580916574854	-16.89666723606546	15.577	-0.6884996153426245	0.5822012076504508	-0.43244656720040553	-0.46341936040578346	0.40452504034496345	0.7884173946172168	2.8544	22.311	0.0	0.0	0.0
2021-10-01T23:19:58.000000	-2.2595	1.1187	0.22291	36.425	-11.849	15.463	-2.1053996907488957	1.3871272768547431	0.22291	34.69866996899957	-16.222876698737707	15.463	-2.1053996907488957	1.3871272768547431	0.41891	34.69866996899957	-16.222876698737707	15.463	-0.6884996153426245	0.5822012076504508	-0.43244656720040553	-0.46341936040578346	0.40452504034496345	0.7884173946172168	2.8544	22.311	0.0	0.0	0.0
2021-10-01T23:19:58.000000	-2.2929	1.1295	0.2085	34.987	-11.323	15.335	-2.1372246888782835	1.4019384042279184	0.2085	33.335956471237104	-15.524641836376937	15.335	-2.1372246888782835	1.4019384042279184	0.40449999999999997	33.335956471237104	-15.524641836376937	15.335	-0.6884996153426245	0.5822012076504508	-0.43244656720040553	-0.46341936040578346	0.40452504034496345	0.7884173946172168	2.8544	22.311	0.0	0.0	0.0
2021-10-01T23:19:58.000000	-2.3262	1.1402	0.19366	33.45	-10.776	15.193	-2.1689626935456787	1.4166380321052636	0.19366	31.87756209290473	-14.793434726695612	15.193	-2.1689626935456787	1.4166380321052636	0.38966	31.87756209290473	-14.793434726695612	15.193	-0.6884996153426245	0.5822012076504508	-0.43244656720040553	-0.46341936040578346	0.40452504034496345	0.7884173946172168	2.8544	22.311	0.0	0.0	0.0
2021-10-01T23:19:58.000000	-2.3592	1.1509	0.17834	31.787	-10.2	15.037	-2.200402958776338	1.431300900931854	0.17834	30.2976705260497	-14.018007336812854	15.037	-2.200402958776338	1.431300900931854	0.37434	30.2976705260497	-14.018007336812854	15.037	-0.6884996153426245	0.5822012076504508	-0.43244656720040553	-0.46341936040578346	0.40452504034496345	0.7884173946172168	2.8544	22.311	0.0	0.0	0.0
2021-10-01T23:19:58.000000	-2.3921	1.1614	0.16244	29.959	-9.5828	14.867	-2.2317684835619223	1.4457530237837026	0.16244	28.55907051196044	-13.181472919703303	14.867	-2.2317684835619223	1.4457530237837026	0.35844	28.55907051196044	-13.181472919703303	14.867	-0.6884996153426245	0.5822012076504508	-0.43244656720040553	-0.46341936040578346	0.40452504034496345	0.7884173946172168	2.8544	22.311	0.0	0.0	0.0
2021-10-01T23:19:58.000000	-2.4246	1.1718	0.14584	27.915	-8.9083	14.685	-2.2627492754487766	1.4600568880889662	0.14584	26.613119082115727	-12.261603753633842	14.685	-2.2627492754487766	1.4600568880889662	0.34184000000000003	26.613119082115727	-12.261603753633842	14.685	-0.6884996153426245	0.5822012076504508	-0.43244656720040553	-0.46341936040578346	0.40452504034496345	0.7884173946172168	2.8544	22.311	0.0	0.0	0.0
2021-10-01T23:19:58.000000	-2.4567	1.182	0.12834	25.576	-8.1513	14.491	-2.2933575874538206	1.474113247368733	0.12834	24.384499278438604	-11.22370984255327	14.491	-2.2933575874538206	1.474113247368733	0.32434	24.384499278438604	-11.22370984255327	14.491	-0.6884996153426245	0.5822012076504508	-0.43244656720040553	-0.46341936040578346	0.40452504034496345	0.7884173946172168	2.8544	22.311	0.0	0.0	0.0
2021-10-01T23:19:58.000000	-2.4882	1.1921	0.10964	22.822	-7.2726	14.288	-2.3233826736023113	1.4879968420680787	0.10964	21.758918508866795	-10.014182946426235	14.288	-2.3233826736023113	1.4879968420680787	0.30564	21.758918508866795	-10.014182946426235	14.288	-0.6884996153426245	0.5822012076504508	-0.43244656720040553	-0.46341936040578346	0.40452504034496345	0.7884173946172168	2.8544	22.311	0.0	0.0	0.0
2021-10-01T23:19:58.000000	-2.5087	1.1986	0.096258	20.663	-6.5888	14.149	-2.342931755679555	1.4969597316655905	0.096258	19.69997315884685	-9.070992888361985	14.149	-2.342931755679555	1.4969597316655905	0.292258	19.69997315884685	-9.070992888361985	14.149	-0.6884996153426245	0.5822012076504508	-0.43244656720040553	-0.46341936040578346	0.40452504034496345	0.7884173946172168	2.8544	22.311	0.0	0.0	0.0
2021-10-01T23:19:58.000000	-2.5285	1.2049	0.081874	18.145	-5.793	14.011	-2.361810618438253	1.5056383571868504	0.081874	17.298456328481784	-7.972658443179948	14.011	-2.361810618438253	1.5056383571868504	0.277874	17.298456328481784	-7.972658443179948	14.011	-0.6884996153426245	0.5822012076504508	-0.43244656720040553	-0.46341936040578346	0.40452504034496345	0.7884173946172168	2.8544	22.311	0.0	0.0	0.0
2021-10-01T23:19:58.000000	-2.5473	1.2109	0.0661	15.132	-4.8395	13.876	-2.379733775458586	1.5138967131021925	0.0661	14.424992435183121	-6.657159867008583	13.876	-2.379733775458586	1.5138967131021925	0.2621	14.424992435183121	-6.657159867008583	13.876	-0.6884996153426245	0.5822012076504508	-0.43244656720040553	-0.46341936040578346	0.40452504034496345	0.7884173946172168	2.8544	22.311	0.0	0.0	0.0
2021-10-01T23:19:58.000000	-2.559	1.2147	0.054518	12.748	-4.083	13.79	-2.39087999884838	1.5191016822802779	0.054518	12.151650450911069	-5.614248330709357	13.79	-2.39087999884838	1.5191016822802779	0.250518	12.151650450911069	-5.614248330709357	13.79	-0.6884996153426245	0.5822012076504508	-0.43244656720040553	-0.46341936040578346	0.40452504034496345	0.7884173946172168	2.8544	22.311	0.0	0.0	0.0
2021-10-01T23:19:58.000000	-2.5696	1.218	0.041784	9.9671	-3.1972	13.712	-2.4009957760547342	1.5236756358777035	0.041784	9.500242342713165	-4.394378873028573	13.712	-2.4009957760547342	1.5236756358777035	0.237784	9.500242342713165	-4.394378873028573	13.712	-0.6884996153426245	0.5822012076504508	-0.43244656720040553	-0.46341936040578346	0.40452504034496345	0.7884173946172168	2.8544	22.311	0.0	0.0	0.0
2021-10-01T23:19:58.000000	-2.5782	1.2208	0.027593	6.6951	-2.1507	13.646	-2.4091878887674425	1.527508296742205	0.027593	6.38112537476677	-2.95484575765092	13.646	-2.4091878887674425	1.527508296742205	0.22359300000000001	6.38112537476677	-2.95484575765092	13.646	-0.6884996153426245	0.5822012076504508	-0.43244656720040553	-0.46341936040578346	0.40452504034496345	0.7884173946172168	2.8544	22.311	0.0	0.0	0.0
2021-10-01T23:19:58.000000	-2.5824	1.2222	0.017235	4.217	-1.3557	13.615	-2.413184698644885	1.5294123741575372	0.017235	4.01910986535219	-1.8621942380505567	13.615	-2.413184698644885	1.5294123741575372	0.213235	4.01910986535219	-1.8621942380505567	13.615	-0.6884996153426245	0.5822012076504508	-0.43244656720040553	-0.46341936040578346	0.40452504034496345	0.7884173946172168	2.8544	22.311	0.0	0.0	0.0
2021-10-01T23:19:58.000000	-2.5847	1.2229	0.0062716	1.5418	-0.49586	13.597	-2.41538159654143	1.53038891889904	0.0062716	1.4694244021721388	-0.6810406051778792	13.597	-2.41538159654143	1.53038891889904	0.2022716	1.4694244021721388	-0.6810406051778792	13.597	-0.6884996153426245	0.5822012076504508	-0.43244656720040553	-0.46341936040578346	0.40452504034496345	0.7884173946172168	2.8544	22.311	0.0	0.0	0.0
2021-10-01T23:19:58.000000	-2.5848	1.2229	-0.0049564	-1.2188	0.39199	13.596	-2.415480843020342	1.5304011719159583	-0.0049564	-1.1615854839598352	0.5383760428861929	13.596	-2.415480843020342	1.5304011719159583	0.1910436	-1.1615854839598352	0.5383760428861929	13.596	-0.6884996153426245	0.5822012076504508	-0.43244656720040553	-0.46341936040578346	0.40452504034496345	0.7884173946172168	2.8544	22.311	0.0	0.0	0.0
2021-10-01T23:19:58.000000	-2.5788	1.221	-0.026413	-6.4159	2.0612	13.642	-2.4097588616070773	1.527780307801538	-0.026413	-6.114995655786706	2.8318097357890593	13.642	-2.4097588616070773	1.527780307801538	0.16958700000000002	-6.114995655786706	2.8318097357890593	13.642	-0.6884996153426245	0.5822012076504508	-0.43244656720040553	-0.46341936040578346	0.40452504034496345	0.7884173946172168	2.8544	22.311	0.0	0.0	0.0
2021-10-01T23:19:58.000000	-2.567	1.2172	-0.045156	-10.719	3.4371	13.731	-2.3985133917383723	1.5225630856065342	-0.045156	-10.217081630064516	4.724601610146423	13.731	-2.3985133917383723	1.5225630856065342	0.150844	-10.217081630064516	4.724601610146423	13.731	-0.6884996153426245	0.5822012076504508	-0.43244656720040553	-0.46341936040578346	0.40452504034496345	0.7884173946172168	2.8544	22.311	0.0	0.0	0.0
2021-10-01T23:19:58.000000	-2.5523	1.2125	-0.061452	-14.192	4.5417	13.84	-2.384500051133487	1.5160973076106943	-0.061452	-13.528565017794236	6.246425493777543	13.84	-2.384500051133487	1.5160973076106943	0.134548	-13.528565017794236	6.246425493777543	13.84	-0.6884996153426245	0.5822012076504508	-0.43244656720040553	-0.46341936040578346	0.40452504034496345	0.7884173946172168	2.8544	22.311	0.0	0.0	0.0
2021-10-01T23:19:58.000000	-2.5359	1.2073	-0.075984	-17.051	5.4472	13.958	-2.368860785471692	1.5089269959326852	-0.075984	-16.2550707816894	7.4954161140171145	13.958	-2.368860785471692	1.5089269959326852	0.12001600000000001	-16.2550707816894	7.4954161140171145	13.958	-0.6884996153426245	0.5822012076504508	-0.43244656720040553	-0.46341936040578346	0.40452504034496345	0.7884173946172168	2.8544	22.311	0.0	0.0	0.0
2021-10-01T23:19:58.000000	-2.5245	1.2036	-0.08495	-18.701	5.9688	14.04	-2.358000048501716	1.5038580322842665	-0.08495	-17.828725947489414	8.21526052717245	14.04	-2.358000048501716	1.5038580322842665	0.11105000000000001	-17.828725947489414	8.21526052717245	14.04	-0.6884996153426245	0.5822012076504508	-0.43244656720040553	-0.46341936040578346	0.40452504034496345	0.7884173946172168	2.8544	22.311	0.0	0.0	0.0
2021-10-01T23:19:58.000000	-2.5166	1.2011	-0.090672	-19.71	6.2876	14.094	-2.3504659020906358	1.5004088819749284	-0.090672	-18.791060301774642	8.655291242648572	14.094	-2.3504659020906358	1.5004088819749284	0.105328	-18.791060301774642	8.655291242648572	14.094	-0.6884996153426245	0.5822012076504508	-0.43244656720040553	-0.46341936040578346	0.40452504034496345	0.7884173946172168	2.8544	22.311	0.0	0.0	1.0
2021-10-01T23:19:58.000000	-2.4861	1.1914	-0.11096	-23.026	7.3374	14.302	-2.32138426866359	1.4870448033604127	-0.11096	-21.953441370883947	10.103490819274345	14.302	-2.32138426866359	1.4870448033604127	0.08504	-21.953441370883947	10.103490819274345	14.302	-0.6884996153426245	0.5822012076504508	-0.43244656720040553	-0.46341936040578346	0.40452504034496345	0.7884173946172168	2.8544	22.311	0.0	0.0	0.0
2021-10-01T23:19:58.000000	-2.4545	1.1813	-0.12956	-25.746	8.2061	14.504	-2.291259936036187	1.4731489556441488	-0.12956	-24.546503639317553	11.298927041757988	14.504	-2.291259936036187	1.4731489556441488	0.06644	-24.546503639317553	11.298927041757988	14.504	-0.6884996153426245	0.5822012076504508	-0.43244656720040553	-0.46341936040578346	0.40452504034496345	0.7884173946172168	2.8544	22.311	0.0	0.0	0.0
2021-10-01T23:19:58.000000	-2.4224	1.1711	-0.14699	-28.062	8.9565	14.698	-2.260651624031144	1.4590925963643817	-0.14699	-26.75310545196156	12.327452491339182	14.698	-2.260651624031144	1.4590925963643817	0.04901	-26.75310545196156	12.327452491339182	14.698	-0.6884996153426245	0.5822012076504508	-0.43244656720040553	-0.46341936040578346	0.40452504034496345	0.7884173946172168	2.8544	22.311	0.0	0.0	0.0
2021-10-01T23:19:58.000000	-2.3899	1.1607	-0.16354	-30.09	9.6264	14.879	-2.2296708321442886	1.4447887320591182	-0.16354	-28.683741083958612	13.24079583667178	14.879	-2.2296708321442886	1.4447887320591182	0.03246000000000002	-28.683741083958612	13.24079583667178	14.879	-0.6884996153426245	0.5822012076504508	-0.43244656720040553	-0.46341936040578346	0.40452504034496345	0.7884173946172168	2.8544	22.311	0.0	0.0	0.0
2021-10-01T23:19:58.000000	-2.357	1.1502	-0.1794	-31.904	10.24	15.048	-2.198305307358705	1.4303366092072693	-0.1794	-30.40888769960927	14.072041958171948	15.048	-2.198305307358705	1.4303366092072693	0.016600000000000004	-30.40888769960927	14.072041958171948	15.048	-0.6884996153426245	0.5822012076504508	-0.43244656720040553	-0.46341936040578346	0.40452504034496345	0.7884173946172168	2.8544	22.311	0.0	0.0	0.0
2021-10-01T23:19:58.000000	-2.3239	1.1395	-0.19469	-33.558	10.814	15.203	-2.166765795649134	1.415661487363761	-0.19469	-31.980092143700592	14.844381646953824	15.203	-2.166765795649134	1.415661487363761	0.0013100000000000056	-31.980092143700592	14.844381646953824	15.203	-0.6884996153426245	0.5822012076504508	-0.43244656720040553	-0.46341936040578346	0.40452504034496345	0.7884173946172168	2.8544	22.311	0.0	0.0	0.0
2021-10-01T23:19:58.000000	-2.2906	1.1288	-0.20949	-35.088	11.359	15.344	-2.135027790981739	1.4009618594864155	-0.20949	-33.431784328847506	15.572746115872636	15.344	-2.135027790981739	1.4009618594864155	-0.013490000000000002	-33.431784328847506	15.572746115872636	15.344	-0.6884996153426245	0.5822012076504508	-0.43244656720040553	-0.46341936040578346	0.40452504034496345	0.7884173946172168	2.8544	22.311	0.0	0.0	0.0
2021-10-01T23:19:58.000000	-2.2572	1.1179	-0.22387	-36.52	11.884	15.471	-2.103215045869269	1.3860514856343282	-0.22387	-34.78866556804445	16.269253332429194	15.471	-2.103215045869269	1.3860514856343282	-0.027870000000000006	-34.78866556804445	16.269253332429194	15.471	-0.6884996153426245	0.5822012076504508	-0.43244656720040553	-0.46341936040578346	0.40452504034496345	0.7884173946172168	2.8544	22.311	0.0	0.0	0.0
2021-10-01T23:19:58.000000	-2.2237	1.107	-0.23788	-37.875	12.394	15.585	-2.0713030542778865	1.371128858765323	-0.23788	-36.070964971017005	16.94143875412192	15.585	-2.0713030542778865	1.371128858765323	-0.04188	-36.070964971017005	16.94143875412192	15.585	-0.6884996153426245	0.5822012076504508	-0.43244656720040553	-0.46341936040578346	0.40452504034496345	0.7884173946172168	2.8544	22.311	0.0	0.0	0.0
2021-10-01T23:19:58.000000	-2.19	1.0959	-0.25154	-39.168	12.894	15.686	-2.0392170757625174	1.3559832329046575	-0.25154	-37.292956858756035	17.596102657434148	15.686	-2.0392170757625174	1.3559832329046575	-0.05553999999999998	-37.292956858756035	17.596102657434148	15.686	-0.6884996153426245	0.5822012076504508	-0.43244656720040553	-0.46341936040578346	0.40452504034496345	0.7884173946172168	2.8544	22.311	0.0	0.0	0.0
2021-10-01T23:19:58.000000	-2.1563	1.0848	-0.26489	-40.412	13.388	15.777	-2.0071310972471483	1.3408376070439918	-0.26489	-38.46705315284335	18.23880779372172	15.777	-2.0071310972471483	1.3408376070439918	-0.06889	-38.46705315284335	18.23880779372172	15.777	-0.6884996153426245	0.5822012076504508	-0.43244656720040553	-0.46341936040578346	0.40452504034496345	0.7884173946172168	2.8544	22.311	0.0	0.0	0.0
2021-10-01T23:19:58.000000	-2.1224	1.0735	-0.27793	-41.616	13.879	15.858	-1.9748711318077918	1.3254689821916656	-0.27793	-39.60181844587348	18.873634328874637	15.858	-1.9748711318077918	1.3254689821916656	-0.08193	-39.60181844587348	18.873634328874637	15.858	-0.6884996153426245	0.5822012076504508	-0.43244656720040553	-0.46341936040578346	0.40452504034496345	0.7884173946172168	2.8544	22.311	0.0	0.0	0.0
2021-10-01T23:19:58.000000	-2.0885	1.0622	-0.29071	-42.789	14.37	15.932	-1.9426111663684351	1.31010035733934	-0.29071	-40.70581733044092	19.5046624287829	15.932	-1.9426111663684351	1.31010035733934	-0.09471000000000002	-40.70581733044092	19.5046624287829	15.932	-0.6884996153426245	0.5822012076504508	-0.43244656720040553	-0.46341936040578346	0.40452504034496345	0.7884173946172168	2.8544	22.311	0.0	0.0	0.0
2021-10-01T23:19:58.000000	-2.0545	1.0507	-0.30321	-43.939	14.863	15.999	-1.9102764604840035	1.2945209865122722	-0.30321	-41.786744464520275	20.1348572643782	15.999	-1.9102764604840035	1.2945209865122722	-0.10720999999999997	-41.786744464520275	20.1348572643782	15.999	-0.6884996153426245	0.5822012076504508	-0.43244656720040553	-0.46341936040578346	0.40452504034496345	0.7884173946172168	2.8544	22.311	0.0	0.0	0.0
2021-10-01T23:19:58.000000	-2.0205	1.0392	-0.31547	-45.072	15.36	16.062	-1.8779417545995722	1.2789416156852045	-0.31547	-42.85030957650789	20.766938946253877	16.062	-1.8779417545995722	1.2789416156852045	-0.11946999999999997	-42.85030957650789	20.766938946253877	16.062	-0.6884996153426245	0.5822012076504508	-0.43244656720040553	-0.46341936040578346	0.40452504034496345	0.7884173946172168	2.8544	22.311	0.0	0.0	0.0
2021-10-01T23:19:58.000000	-1.9864	1.0275	-0.32749	-46.194	15.863	16.123	-1.8455323082700645	1.2631514988833947	-0.32749	-43.902222394800106	21.403627585003253	16.123	-1.8455323082700645	1.2631514988833947	-0.13149	-43.902222394800106	21.403627585003253	16.123	-0.6884996153426245	0.5822012076504508	-0.43244656720040553	-0.46341936040578346	0.40452504034496345	0.7884173946172168	2.8544	22.311	0.0	0.0	0.0
2021-10-01T23:19:58.000000	-1.9523	1.0158	-0.33928	-47.309	16.375	16.182	-1.8131228619405575	1.2473613820815848	-0.33928	-44.946085188045835	22.04839069567042	16.182	-1.8131228619405575	1.2473613820815848	-0.14328000000000002	-44.946085188045835	22.04839069567042	16.182	-0.6884996153426245	0.5822012076504508	-0.43244656720040553	-0.46341936040578346	0.40452504034496345	0.7884173946172168	2.8544	22.311	0.0	0.0	0.0
2021-10-01T23:19:58.000000	-1.9182	1.0039	-0.35085	-48.423	16.898	16.242	-1.7807379216448869	1.2313727723219514	-0.35085	-45.98760768464146	22.70394838884871	16.242	-1.7807379216448869	1.2313727723219514	-0.15485	-45.98760768464146	22.70394838884871	16.242	-0.6884996153426245	0.5822012076504508	-0.43244656720040553	-0.46341936040578346	0.40452504034496345	0.7884173946172168	2.8544	22.311	0.0	0.0	0.0
2021-10-01T23:19:58.000000	-1.884	0.99191	-0.36221	-49.539	17.434	16.304	-1.7482647625855308	1.215282587714379	-0.36221	-47.02952221861593	23.372653184623907	16.304	-1.7482647625855308	1.215282587714379	-0.16620999999999997	-47.02952221861593	23.372653184623907	16.304	-0.6884996153426245	0.5822012076504508	-0.43244656720040553	-0.46341936040578346	0.40452504034496345	0.7884173946172168	2.8544	22.311	0.0	0.0	0.0
2021-10-01T23:19:58.000000	-1.8498	0.97981	-0.37337	-50.663	17.985	16.371	-1.715805081844785	1.1990832319800035	-0.37337	-48.07753851836562	24.057225193589336	16.371	-1.715805081844785	1.1990832319800035	-0.17736999999999997	-48.07753851836562	24.057225193589336	16.371	-0.6884996153426245	0.5822012076504508	-0.43244656720040553	-0.46341936040578346	0.40452504034496345	0.7884173946172168	2.8544	22.311	0.0	0.0	0.0
2021-10-01T23:19:58.000000	-1.8155	0.96761	-0.38433	-51.799	18.554	16.444	-1.6832584076420452	1.182772376749798	-0.38433	-49.13525885253945	24.76113193078909	16.444	-1.6832584076420452	1.182772376749798	-0.18833	-49.13525885253945	24.76113193078909	16.444	-0.6884996153426245	0.5822012076504508	-0.43244656720040553	-0.46341936040578346	0.40452504034496345	0.7884173946172168	2.8544	22.311	0.0	0.0	0.0
2021-10-01T23:19:58.000000	-1.7813	0.95528	-0.39511	-52.95	19.142	16.528	-1.6508269088402112	1.1663447541139254	-0.39511	-50.2055380853356	25.485733451519835	16.528	-1.6508269088402112	1.1663447541139254	-0.19911	-50.2055380853356	25.485733451519835	16.528	-0.6884996153426245	0.5822012076504508	-0.43244656720040553	-0.46341936040578346	0.40452504034496345	0.7884173946172168	2.8544	22.311	0.0	0.0	0.0
2021-10-01T23:19:58.000000	-1.747	0.94283	-0.40572	-54.12	19.753	16.626	-1.618310867179767	1.1497857826864402	-0.40572	-51.29185595523378	26.235489735614774	16.626	-1.618310867179767	1.1497857826864402	-0.20972000000000002	-51.29185595523378	26.235489735614774	16.626	-0.6884996153426245	0.5822012076504508	-0.43244656720040553	-0.46341936040578346	0.40452504034496345	0.7884173946172168	2.8544	22.311	0.0	0.0	0.0
2021-10-01T23:19:58.000000	-1.7127	0.93026	-0.41617	-55.315	20.389	16.743	-1.5858095291396248	1.1331077154842608	-0.41617	-52.39992219063038	27.013120893667242	16.743	-1.5858095291396248	1.1331077154842608	-0.22016999999999998	-52.39992219063038	27.013120893667242	16.743	-0.6884996153426245	0.5822012076504508	-0.43244656720040553	-0.46341936040578346	0.40452504034496345	0.7884173946172168	2.8544	22.311	0.0	0.0	0.0
2021-10-01T23:19:58.000000	-1.6785	0.91757	-0.42647	-56.541	21.055	16.883	-1.5534221411986966	1.1163228055243055	-0.42647	-53.535078929414176	27.824324430637922	16.883	-1.5534221411986966	1.1163228055243055	-0.23047	-53.535078929414176	27.824324430637922	16.883	-0.6884996153426245	0.5822012076504508	-0.43244656720040553	-0.46341936040578346	0.40452504034496345	0.7884173946172168	2.8544	22.311	0.0	0.0	0.0
2021-10-01T23:19:58.000000	-1.6442	0.90474	-0.43664	-57.803	21.755	17.054	-1.5209526610025421	1.0993866974769553	-0.43664	-54.70179837485403	28.673682856529197	17.054	-1.5209526610025421	1.0993866974769553	-0.24063999999999997	-54.70179837485403	28.673682856529197	17.054	-0.6884996153426245	0.5822012076504508	-0.43244656720040553	-0.46341936040578346	0.40452504034496345	0.7884173946172168	2.8544	22.311	0.0	0.0	0.0
2021-10-01T23:19:58.000000	-1.6099	0.89178	-0.44669	-59.112	22.494	17.262	-1.4884991097283813	1.0823215690070196	-0.44669	-55.910384988784344	29.567506327147676	17.262	-1.4884991097283813	1.0823215690070196	-0.25068999999999997	-55.910384988784344	29.567506327147676	17.262	-0.6884996153426245	0.5822012076504508	-0.43244656720040553	-0.46341936040578346	0.40452504034496345	0.7884173946172168	2.8544	22.311	0.0	0.0	0.0
2021-10-01T23:19:58.000000	-1.5757	0.87869	-0.45664	-60.477	23.28	17.515	-1.456160733855126	1.0651396731314169	-0.45664	-57.168790712953715	30.514837332328945	17.515	-1.456160733855126	1.0651396731314169	-0.26064	-57.168790712953715	30.514837332328945	17.515	-0.6884996153426245	0.5822012076504508	-0.43244656720040553	-0.46341936040578346	0.40452504034496345	0.7884173946172168	2.8544	22.311	0.0	0.0	0.0
2021-10-01T23:19:58.000000	-1.5415	0.86545	-0.46651	-61.911	24.119	17.82	-1.423840737507248	1.0478089075374464	-0.46651	-58.4891824086056	31.52322355300709	17.82	-1.423840737507248	1.0478089075374464	-0.27051	-58.4891824086056	31.52322355300709	17.82	-0.6884996153426245	0.5822012076504508	-0.43244656720040553	-0.46341936040578346	0.40452504034496345	0.7884173946172168	2.8544	22.311	0.0	0.0	0.0
2021-10-01T23:19:58.000000	-1.5074	0.85206	-0.47632	-63.43	25.023	18.184	-1.391638367163659	1.0303415252420263	-0.47632	-59.8859691503357	32.60653504935845	18.184	-1.391638367163659	1.0303415252420263	-0.28032	-59.8859691503357	32.60653504935845	18.184	-0.6884996153426245	0.5822012076504508	-0.43244656720040553	-0.46341936040578346	0.40452504034496345	0.7884173946172168	2.8544	22.311	0.0	0.0	0.0
2021-10-01T23:19:58.000000	-1.4733	0.83852	-0.48609	-65.054	26.002	18.613	-1.3594543763454476	1.0127252732282384	-0.48609	-61.377774932234544	33.77714707265786	18.613	-1.3594543763454476	1.0127252732282384	-0.29009	-61.377774932234544	33.77714707265786	18.613	-0.6884996153426245	0.5822012076504508	-0.43244656720040553	-0.46341936040578346	0.40452504034496345	0.7884173946172168	2.8544	22.311	0.0	0.0	0.0
2021-10-01T23:19:58.000000	-1.4392	0.82482	-0.49582	-66.805	27.072	19.111	-1.3272899903543056	0.9949502268481915	-0.49582	-62.984473496955864	35.05363472325324	19.111	-1.3272899903543056	0.9949502268481915	-0.29982	-62.984473496955864	35.05363472325324	19.111	-0.6884996153426245	0.5822012076504508	-0.43244656720040553	-0.46341936040578346	0.40452504034496345	0.7884173946172168	2.8544	22.311	0.0	0.0	0.0
2021-10-01T23:19:58.000000	-1.4053	0.81095	-0.50555	-68.709	28.246	19.677	-1.295344927449748	0.9770309674878309	-0.50555	-64.73027603681733	36.45208582780186	19.677	-1.295344927449748	0.9770309674878309	-0.30955000000000005	-64.73027603681733	36.45208582780186	19.677	-0.6884996153426245	0.5822012076504508	-0.43244656720040553	-0.46341936040578346	0.40452504034496345	0.7884173946172168	2.8544	22.311	0.0	0.0	0.0
2021-10-01T23:19:58.000000	-1.3714	0.7969	-0.51527	-70.795	29.545	20.308	-1.2634219199756433	0.9589330644654291	-0.51527	-66.64139089715054	37.99689552178152	20.308	-1.2634219199756433	0.9589330644654291	-0.31927	-66.64139089715054	37.99689552178152	20.308	-0.6884996153426245	0.5822012076504508	-0.43244656720040553	-0.46341936040578346	0.40452504034496345	0.7884173946172168	2.8544	22.311	0.0	0.0	0.0
2021-10-01T23:19:58.000000	-1.3375	0.78267	-0.52498	-73.095	30.988	20.995	-1.2315209679319914	0.9406565177809859	-0.52498	-68.74724887799286	39.71084160159929	20.995	-1.2315209679319914	0.9406565177809859	-0.32898	-68.74724887799286	39.71084160159929	20.995	-0.6884996153426245	0.5822012076504508	-0.43244656720040553	-0.46341936040578346	0.40452504034496345	0.7884173946172168	2.8544	22.311	0.0	0.0	0.0
2021-10-01T23:19:58.000000	-1.3038	0.76824	-0.53468	-75.644	32.597	21.725	-1.19984301488	0.9222059841725556	-0.53468	-71.0798905832414	41.620046848537186	21.725	-1.19984301488	0.9222059841725556	-0.33868000000000004	-71.0798905832414	41.620046848537186	21.725	-0.6884996153426245	0.5822012076504508	-0.43244656720040553	-0.46341936040578346	0.40452504034496345	0.7884173946172168	2.8544	22.311	0.0	0.0	0.0
2021-10-01T23:19:58.000000	-1.2701	0.75361	-0.54434	-78.479	34.397	22.477	-1.168189567861845	0.9035569576063014	-0.54434	-73.67297395586398	43.75385649858291	22.477	-1.168189567861845	0.9035569576063014	-0.34834000000000004	-73.67297395586398	43.75385649858291	22.477	-0.6884996153426245	0.5822012076504508	-0.43244656720040553	-0.46341936040578346	0.40452504034496345	0.7884173946172168	2.8544	22.311	0.0	0.0	0.0
2021-10-01T23:19:58.000000	-1.2365	0.73875	-0.55393	-81.638	36.411	23.226	-1.1366635492615138	0.8846919171554684	-0.55393	-76.56139446395593	46.139753388315135	23.226	-1.1366635492615138	0.8846919171554684	-0.35793	-76.56139446395593	46.139753388315135	23.226	-0.6884996153426245	0.5822012076504508	-0.43244656720040553	-0.46341936040578346	0.40452504034496345	0.7884173946172168	2.8544	22.311	0.0	0.0	0.0
2021-10-01T23:19:58.000000	-1.203	0.72367	-0.56342	-85.161	38.669	23.939	-1.1052637337773146	0.8656207874679475	-0.56342	-79.78117479400649	48.8124126681747	23.939	-1.1052637337773146	0.8656207874679475	-0.36742	-79.78117479400649	48.8124126681747	23.939	-0.6884996153426245	0.5822012076504508	-0.43244656720040553	-0.46341936040578346	0.40452504034496345	0.7884173946172168	2.8544	22.311	0.0	0.0	0.0
2021-10-01T23:19:58.000000	-1.1695	0.70834	-0.57274	-89.09	41.197	24.58	-1.073894550835411	0.8463015415831469	-0.57274	-83.3708126827599	51.802784689784374	24.58	-1.073894550835411	0.8463015415831469	-0.37674	-83.3708126827599	51.802784689784374	24.58	-0.6884996153426245	0.5822012076504508	-0.43244656720040553	-0.46341936040578346	0.40452504034496345	0.7884173946172168	2.8544	22.311	0.0	0.0	0.0
2021-10-01T23:19:58.000000	-1.1361	0.69275	-0.58184	-93.465	44.026	25.106	-1.0426564722164067	0.8267365078700937	-0.58184	-87.36620828653628	55.146537068374116	25.106	-1.0426564722164067	0.8267365078700937	-0.38584	-87.36620828653628	55.146537068374116	25.106	-0.6884996153426245	0.5822012076504508	-0.43244656720040553	-0.46341936040578346	0.40452504034496345	0.7884173946172168	2.8544	22.311	0.0	0.0	0.0
2021-10-01T23:19:58.000000	-1.1027	0.67689	-0.59065	-98.333	47.189	25.468	-1.0114514767430816	0.8069035086639785	-0.59065	-91.80996395484112	58.8821800599364	25.468	-1.0114514767430816	0.8069035086639785	-0.39465	-91.80996395484112	58.8821800599364	25.468	-0.6884996153426245	0.5822012076504508	-0.43244656720040553	-0.46341936040578346	0.40452504034496345	0.7884173946172168	2.8544	22.311	0.0	0.0	0.0
2021-10-01T23:19:58.000000	-1.0694	0.66075	-0.59909	-103.74	50.72	25.615	-0.9803800361960394	0.7868048723338285	-0.59909	-96.74356704222171	63.049093855083676	25.615	-0.9803800361960394	0.7868048723338285	-0.40309	-96.74356704222171	63.049093855083676	25.615	-0.6884996153426245	0.5822012076504508	-0.43244656720040553	-0.46341936040578346	0.40452504034496345	0.7884173946172168	2.8544	22.311	0.0	0.0	0.0
2021-10-01T23:19:58.000000	-1.0361	0.64432	-0.60707	-109.74	54.66	25.486	-0.9493441293980603	0.766418421214834	-0.60707	-102.21558691035396	67.69458613930566	25.486	-0.9493441293980603	0.766418421214834	-0.41107	-102.21558691035396	67.69458613930566	25.486	-0.6884996153426245	0.5822012076504508	-0.43244656720040553	-0.46341936040578346	0.40452504034496345	0.7884173946172168	2.8544	22.311	0.0	0.0	0.0
2021-10-01T23:19:58.000000	-1.0029	0.6276	-0.61451	-116.39	59.051	25.018	-0.9184430028280559	0.7457564083239134	-0.61451	-108.27744778511196	72.86732465338872	25.018	-0.9184430028280559	0.7457564083239134	-0.41851	-108.27744778511196	72.86732465338872	25.018	-0.6884996153426245	0.5822012076504508	-0.43244656720040553	-0.46341936040578346	0.40452504034496345	0.7884173946172168	2.8544	22.311	0.0	0.0	0.0
2021-10-01T23:19:58.000000	-0.96962	0.61058	-0.62133	-123.77	63.942	24.135	-0.8874992381256769	0.7247868535827227	-0.62133	-115.00254287133524	78.62574258553427	24.135	-0.8874992381256769	0.7247868535827227	-0.42533000000000004	-115.00254287133524	78.62574258553427	24.135	-0.6884996153426245	0.5822012076504508	-0.43244656720040553	-0.46341936040578346	0.40452504034496345	0.7884173946172168	2.8544	22.311	0.0	0.0	0.0
2021-10-01T23:19:58.000000	-0.9364	0.59326	-0.62745	-131.93	69.391	22.755	-0.8566517803613996	0.7035269112149473	-0.62745	-122.43338865866717	85.0335294019703	22.755	-0.8566517803613996	0.7035269112149473	-0.43144999999999994	-122.43338865866717	85.0335294019703	22.755	-0.6884996153426245	0.5822012076504508	-0.43244656720040553	-0.46341936040578346	0.40452504034496345	0.7884173946172168	2.8544	22.311	0.0	0.0	0.0
2021-10-01T23:19:58.000000	-0.90319	0.57564	-0.63277	-140.98	75.462	20.782	-0.8258510062957684	0.6819704547121281	-0.63277	-130.67131434308308	92.16768116781047	20.782	-0.8258510062957684	0.6819704547121281	-0.43677000000000005	-130.67131434308308	92.16768116781047	20.782	-0.6884996153426245	0.5822012076504508	-0.43244656720040553	-0.46341936040578346	0.40452504034496345	0.7884173946172168	2.8544	22.311	0.0	0.0	0.0
2021-10-01T23:19:58.000000	-0.87001	0.55772	-0.63721	-151.01	82.23	18.104	-0.7951167652245652	0.660119934677649	-0.63721	-139.796451992915	100.1136604574651	18.104	-0.7951167652245652	0.660119934677649	-0.44121000000000005	-139.796451992915	100.1136604574651	18.104	-0.6884996153426245	0.5822012076504508	-0.43244656720040553	-0.46341936040578346	0.40452504034496345	0.7884173946172168	2.8544	22.311	0.0	0.0	0.0
2021-10-01T23:19:58.000000	-0.83687	0.53952	-0.64069	-162.15	89.785	14.59	-0.764456531192298	0.6379964257089838	-0.64069	-149.92679431552185	108.97671802394859	14.59	-0.764456531192298	0.6379964257089838	-0.44469	-149.92679431552185	108.97671802394859	14.59	-0.6884996153426245	0.5822012076504508	-0.43244656720040553	-0.46341936040578346	0.40452504034496345	0.7884173946172168	2.8544	22.311	0.0	0.0	0.0
2021-10-01T23:19:58.000000	-0.80379	0.52105	-0.64314	-174.54	98.232	10.082	-0.7338889281930572	0.6156123030574078	-0.64314	-161.1884207136161	118.87821689380394	10.082	-0.7338889281930572	0.6156123030574078	-0.44714000000000004	-161.1884207136161	118.87821689380394	10.082	-0.6884996153426245	0.5822012076504508	-0.43244656720040553	-0.46341936040578346	0.40452504034496345	0.7884173946172168	2.8544	22.311	0.0	0.0	0.0
2021-10-01T23:19:58.000000	-0.77078	0.50233	-0.64449	-188.36	107.69	4.3953	-0.7034214302713504	0.5929886413203947	-0.64449	-173.74539375910638	129.95831580738908	4.3953	-0.7034214302713504	0.5929886413203947	-0.44849	-173.74539375910638	129.95831580738908	4.3953	-0.6884996153426245	0.5822012076504508	-0.43244656720040553	-0.46341936040578346	0.40452504034496345	0.7884173946172168	2.8544	22.311	0.0	0.0	0.0
2021-10-01T23:19:58.000000	-0.73789	0.48338	-0.64466	-203.81	118.31	-2.6987	-0.6731012100632497	0.5701514163021864	-0.64466	-187.77770435426982	142.39138298169743	-2.6987	-0.6731012100632497	0.5701514163021864	-0.44866	-187.77770435426982	142.39138298169743	-2.6987	-0.6884996153426245	0.5822012076504508	-0.43244656720040553	-0.46341936040578346	0.40452504034496345	0.7884173946172168	2.8544	22.311	0.0	0.0	0.0
2021-10-01T23:19:58.000000	-0.70513	0.46422	-0.6436	-221.13	130.27	-11.476	-0.6429357416132627	0.5471217026002568	-0.6436	-203.5017336783804	156.38348438979588	-11.476	-0.6429357416132627	0.5471217026002568	-0.44759999999999994	-203.5017336783804	156.38348438979588	-11.476	-0.6884996153426245	0.5822012076504508	-0.43244656720040553	-0.46341936040578346	0.40452504034496345	0.7884173946172168	2.8544	22.311	0.0	0.0	0.0
2021-10-01T23:19:58.000000	-0.67254	0.44488	-0.64125	-240.63	143.78	-22.278	-0.6129610476078788	0.5239341753650468	-0.64125	-221.19941448053657	172.18102198984587	-22.278	-0.6129610476078788	0.5239341753650468	-0.44525	-221.19941448053657	172.18102198984587	-22.278	-0.6884996153426245	0.5822012076504508	-0.43244656720040553	-0.46341936040578346	0.40452504034496345	0.7884173946172168	2.8544	22.311	0.0	0.0	0.0
2021-10-01T23:19:58.000000	-0.64016	0.4254	-0.63757	-262.67	159.09	-35.525	-0.5832119254318953	0.5006334343948887	-0.63757	-241.19740154252534	190.07622284003276	-35.525	-0.5832119254318953	0.5006334343948887	-0.44156999999999996	-241.19740154252534	190.07622284003276	-35.525	-0.6884996153426245	0.5822012076504508	-0.43244656720040553	-0.46341936040578346	0.40452504034496345	0.7884173946172168	2.8544	22.311	0.0	0.0	0.0
