# Supplementary material for: Direct evidence of substorm-related impulsive injections of electrons at Mercury
Source: Nat Commun. 2023 Jul 18;14:4019. doi: 10.1038/s41467-023-39565-4 (PMC10354196; doi:10.1038/s41467-023-39565-4)
Supplement: Supplementary file 3 — SourceDatafile [file 41467_2023_39565_MOESM3_ESM.zip › SourceDataFile/FieldLinetracing/Final_KT17tracing_001838.txt]

2021-10-01T23:45:38.000000	0.91698	-1.8775	-0.89892	-35.423	-24.35	119.19	0.6800199696857997	-1.9757103561070188	-0.89892	-38.13968984453967	-19.82613143208523	119.19	0.6800199696857997	-1.9757103561070188	-0.70292	-38.13968984453967	-19.82613143208523	119.19	-0.9739337641609551	0.1202423201342662	0.19234034281970572	-0.9739337641609551	0.1202423201342662	0.19234034281970572	nan	nan	0.0	0.0	1.0
2021-10-01T23:45:38.000000	-2.3158e+77	1.3907e-308	1.3907e-308	1.3907e-308	1.3907e-308	1.3907e-308	-2.298349958640718e+77	2.8375536579280472e+76	1.3907e-308	1.550623488509241e-308	1.2098180759450704e-308	1.3907e-308	-2.298349958640718e+77	2.8375536579280472e+76	0.196	1.550623488509241e-308	1.2098180759450704e-308	1.3907e-308	-0.9739337641609551	0.1202423201342662	0.19234034281970572	-0.9739337641609551	0.1202423201342662	0.19234034281970572	nan	nan	0.0	0.0	1.3907e-308
