# Supplementary material for: Direct evidence of substorm-related impulsive injections of electrons at Mercury
Source: Nat Commun. 2023 Jul 18;14:4019. doi: 10.1038/s41467-023-39565-4 (PMC10354196; doi:10.1038/s41467-023-39565-4)
Supplement: Supplementary file 3 — SourceDatafile [file 41467_2023_39565_MOESM3_ESM.zip › SourceDataFile/FieldLinetracing/Final_KT17tracing_001190.txt]

2021-10-01T23:34:50.000000	-0.37486	-0.41968	0.59855	367.38	385.4	-186.14	-0.42345881225148285	-0.37058596347752215	0.59855	411.8348414293004	337.4807961720236	-186.14	-0.42345881225148285	-0.37058596347752215	0.7945500000000001	411.8348414293004	337.4807961720236	-186.14	-0.6900646725118152	-0.5753249703777186	-0.43910354839267524	-0.45824547570509355	-0.3995185847863577	0.793974800863427	2.4391	2.5196	0.0	0.0	0.0
2021-10-01T23:34:50.000000	-0.39984	-0.44572	0.61034	330.56	342.37	-144.77	-0.4514412682891759	-0.3933689429599904	0.61034	370.0198147140333	299.28659712555196	-144.77	-0.4514412682891759	-0.3933689429599904	0.8063400000000001	370.0198147140333	299.28659712555196	-144.77	-0.6900646725118152	-0.5753249703777186	-0.43910354839267524	-0.45824547570509355	-0.3995185847863577	0.793974800863427	2.4391	2.5196	0.0	0.0	0.0
2021-10-01T23:34:50.000000	-0.42531	-0.47192	0.62064	298.92	305.41	-111.15	-0.4799296369006064	-0.4162506770258183	0.62064	334.0895137333379	266.48195307266457	-111.15	-0.4799296369006064	-0.4162506770258183	0.81664	334.0895137333379	266.48195307266457	-111.15	-0.6900646725118152	-0.5753249703777186	-0.43910354839267524	-0.45824547570509355	-0.3995185847863577	0.793974800863427	2.4391	2.5196	0.0	0.0	0.0
2021-10-01T23:34:50.000000	-0.45124	-0.49822	0.62945	271.54	273.48	-83.708	-0.5088867923319496	-0.439175293692734	0.62945	303.0034395052754	238.14742838832603	-83.708	-0.5088867923319496	-0.439175293692734	0.82545	303.0034395052754	238.14742838832603	-83.708	-0.6900646725118152	-0.5753249703777186	-0.43910354839267524	-0.45824547570509355	-0.3995185847863577	0.793974800863427	2.4391	2.5196	0.0	0.0	0.0
2021-10-01T23:34:50.000000	-0.47758	-0.52456	0.63676	247.7	245.72	-61.239	-0.5382557595335987	-0.4620893715818497	0.63676	275.94164143618355	213.5177250757058	-61.239	-0.5382557595335987	-0.4620893715818497	0.83276	275.94164143618355	213.5177250757058	-61.239	-0.6900646725118152	-0.5753249703777186	-0.43910354839267524	-0.45824547570509355	-0.3995185847863577	0.793974800863427	2.4391	2.5196	0.0	0.0	0.0
2021-10-01T23:34:50.000000	-0.50432	-0.55088	0.64258	226.83	221.48	-42.8	-0.5680192620475115	-0.48493458810751	0.64258	252.2587699862961	192.0175832183109	-42.8	-0.5680192620475115	-0.48493458810751	0.8385800000000001	252.2587699862961	192.0175832183109	-42.8	-0.6900646725118152	-0.5753249703777186	-0.43910354839267524	-0.45824547570509355	-0.3995185847863577	0.793974800863427	2.4391	2.5196	0.0	0.0	0.0
2021-10-01T23:34:50.000000	-0.53142	-0.57712	0.64693	208.46	200.21	-27.648	-0.5981302494719725	-0.507656296589135	0.64693	231.420975111677	173.15873636164184	-27.648	-0.5981302494719725	-0.507656296589135	0.84293	231.420975111677	173.15873636164184	-27.648	-0.6900646725118152	-0.5753249703777186	-0.43910354839267524	-0.45824547570509355	-0.3995185847863577	0.793974800863427	2.4391	2.5196	0.0	0.0	0.0
2021-10-01T23:34:50.000000	-0.55883	-0.60322	0.64982	192.2	181.46	-15.199	-0.6285317467573747	-0.530201075647837	0.64982	212.98605696843782	156.5423621165764	-15.199	-0.6285317467573747	-0.530201075647837	0.84582	212.98605696843782	156.5423621165764	-15.199	-0.6900646725118152	-0.5753249703777186	-0.43910354839267524	-0.45824547570509355	-0.3995185847863577	0.793974800863427	2.4391	2.5196	0.0	0.0	0.0
2021-10-01T23:34:50.000000	-0.58653	-0.62914	0.6513	177.75	164.86	-4.9841	-0.6591990034011683	-0.5525316772954347	0.6513	196.61093995724565	141.83800756189558	-4.9841	-0.6591990034011683	-0.5525316772954347	0.8472999999999999	196.61093995724565	141.83800756189558	-4.9841	-0.6900646725118152	-0.5753249703777186	-0.43910354839267524	-0.45824547570509355	-0.3995185847863577	0.793974800863427	2.4391	2.5196	0.0	0.0	0.0
2021-10-01T23:34:50.000000	-0.61448	-0.65484	0.6514	164.84	150.12	3.3731	-0.6900874196050215	-0.5746133041471306	0.6514	181.9921248359754	128.79094105443417	3.3731	-0.6900874196050215	-0.5746133041471306	0.8473999999999999	181.9921248359754	128.79094105443417	3.3731	-0.6900646725118152	-0.5753249703777186	-0.43910354839267524	-0.45824547570509355	-0.3995185847863577	0.793974800863427	2.4391	2.5196	0.0	0.0	0.0
2021-10-01T23:34:50.000000	-0.64266	-0.68026	0.65017	153.27	136.99	10.177	-0.7211697942630008	-0.5963888589189614	0.65017	168.90048610450782	117.17755243074913	10.177	-0.7211697942630008	-0.5963888589189614	0.8461700000000001	168.90048610450782	117.17755243074913	10.177	-0.6900646725118152	-0.5753249703777186	-0.43910354839267524	-0.45824547570509355	-0.3995185847863577	0.793974800863427	2.4391	2.5196	0.0	0.0	0.0
2021-10-01T23:34:50.000000	-0.67102	-0.70537	0.64767	142.87	125.25	15.676	-0.7523928282305749	-0.6178346941757128	0.64767	157.14034811147258	106.80032956599531	15.676	-0.7523928282305749	-0.6178346941757128	0.8436699999999999	157.14034811147258	106.80032956599531	15.676	-0.6900646725118152	-0.5753249703777186	-0.43910354839267524	-0.45824547570509355	-0.3995185847863577	0.793974800863427	2.4391	2.5196	0.0	0.0	0.0
2021-10-01T23:34:50.000000	-0.69956	-0.73014	0.64395	133.48	114.74	20.073	-0.7837528456026683	-0.6389210359737107	0.64395	146.53331166354153	97.52008292098299	20.073	-0.7837528456026683	-0.6389210359737107	0.83995	146.53331166354153	97.52008292098299	20.073	-0.6900646725118152	-0.5753249703777186	-0.43910354839267524	-0.45824547570509355	-0.3995185847863577	0.793974800863427	2.4391	2.5196	0.0	0.0	0.0
2021-10-01T23:34:50.000000	-0.72823	-0.75454	0.63908	124.99	105.3	23.538	-0.8151965472347497	-0.6596242368777413	0.63908	136.95060080684243	89.19149644806329	23.538	-0.8151965472347497	-0.6596242368777413	0.83508	136.95060080684243	89.19149644806329	23.538	-0.6900646725118152	-0.5753249703777186	-0.43910354839267524	-0.45824547570509355	-0.3995185847863577	0.793974800863427	2.4391	2.5196	0.0	0.0	0.0
2021-10-01T23:34:50.000000	-0.75703	-0.77856	0.63315	117.28	96.813	26.212	-0.8467227078251269	-0.679934372239913	0.63315	128.2587837368867	81.71315538721122	26.212	-0.8467227078251269	-0.679934372239913	0.82915	128.2587837368867	81.71315538721122	26.212	-0.6900646725118152	-0.5753249703777186	-0.43910354839267524	-0.45824547570509355	-0.3995185847863577	0.793974800863427	2.4391	2.5196	0.0	0.0	0.0
2021-10-01T23:34:50.000000	-0.78594	-0.80218	0.62621	110.28	89.168	28.212	-0.8783090274746342	-0.6998340433678273	0.62621	120.3747870696568	74.98347325867738	28.212	-0.8783090274746342	-0.6998340433678273	0.8222100000000001	120.3747870696568	74.98347325867738	28.212	-0.6900646725118152	-0.5753249703777186	-0.43910354839267524	-0.45824547570509355	-0.3995185847863577	0.793974800863427	2.4391	2.5196	0.0	0.0	0.0
2021-10-01T23:34:50.000000	-0.81494	-0.82539	0.61836	103.92	82.278	29.638	-0.9099344315857976	-0.7193157762169764	0.61836	113.21847814519553	68.92468273765125	29.638	-0.9099344315857976	-0.7193157762169764	0.81436	113.21847814519553	68.92468273765125	29.638	-0.6900646725118152	-0.5753249703777186	-0.43910354839267524	-0.45824547570509355	-0.3995185847863577	0.793974800863427	2.4391	2.5196	0.0	0.0	0.0
2021-10-01T23:34:50.000000	-0.84404	-0.84818	0.60967	98.123	76.064	30.578	-0.9416076195048161	-0.7383684208377778	0.60967	106.70375729137538	63.4678139288195	30.578	-0.9416076195048161	-0.7383684208377778	0.8056700000000001	106.70375729137538	63.4678139288195	30.578	-0.6900646725118152	-0.5753249703777186	-0.43910354839267524	-0.45824547570509355	-0.3995185847863577	0.793974800863427	2.4391	2.5196	0.0	0.0	0.0
2021-10-01T23:34:50.000000	-0.87322	-0.87056	0.60023	92.848	70.46	31.106	-0.9733099672375991	-0.7570043524815057	0.60023	100.7818464606764	58.552387893036816	31.106	-0.9733099672375991	-0.7570043524815057	0.79623	100.7818464606764	58.552387893036816	31.106	-0.6900646725118152	-0.5753249703777186	-0.43910354839267524	-0.45824547570509355	-0.3995185847863577	0.793974800863427	2.4391	2.5196	0.0	0.0	0.0
2021-10-01T23:34:50.000000	-0.90248	-0.89253	0.59012	88.045	65.408	31.289	-1.0050414747841467	-0.7752235711481604	0.59012	95.39601566383013	54.12696818099344	31.289	-1.0050414747841467	-0.7752235711481604	0.7861199999999999	95.39601566383013	54.12696818099344	31.289	-0.6900646725118152	-0.5753249703777186	-0.43910354839267524	-0.45824547570509355	-0.3995185847863577	0.793974800863427	2.4391	2.5196	0.0	0.0	0.0
2021-10-01T23:34:50.000000	-0.93184	-0.91411	0.57942	83.676	60.857	31.184	-1.0368244420436252	-0.7930434755301407	0.57942	90.50230220022172	50.14559523487325	31.184	-1.0368244420436252	-0.7930434755301407	0.77542	90.50230220022172	50.14559523487325	31.184	-0.6900646725118152	-0.5753249703777186	-0.43910354839267524	-0.45824547570509355	-0.3995185847863577	0.793974800863427	2.4391	2.5196	0.0	0.0	0.0
2021-10-01T23:34:50.000000	-0.96129	-0.9353	0.56823	79.707	56.762	30.846	-1.0686489443681433	-0.8104652909291383	0.56823	86.06144840940793	46.567774164918106	30.846	-1.0686489443681433	-0.8104652909291383	0.76423	86.06144840940793	46.567774164918106	30.846	-0.6900646725118152	-0.5753249703777186	-0.43910354839267524	-0.45824547570509355	-0.3995185847863577	0.793974800863427	2.4391	2.5196	0.0	0.0	0.0
2021-10-01T23:34:50.000000	-0.99084	-0.95613	0.55662	76.105	53.082	30.324	-1.1005285823106674	-0.827517565987135	0.55662	82.0356792164114	43.35685741035719	30.324	-1.1005285823106674	-0.827517565987135	0.7526200000000001	82.0356792164114	43.35685741035719	30.324	-0.6900646725118152	-0.5753249703777186	-0.43910354839267524	-0.45824547570509355	-0.3995185847863577	0.793974800863427	2.4391	2.5196	0.0	0.0	0.0
2021-10-01T23:34:50.000000	-1.0205	-0.9766	0.54467	72.841	49.78	29.663	-1.132473280519089	-0.8441990754024389	0.54467	78.3916795260879	40.47967714889942	29.663	-1.132473280519089	-0.8441990754024389	0.7406699999999999	78.3916795260879	40.47967714889942	29.663	-0.6900646725118152	-0.5753249703777186	-0.43910354839267524	-0.45824547570509355	-0.3995185847863577	0.793974800863427	2.4391	2.5196	0.0	0.0	0.0
2021-10-01T23:34:50.000000	-1.0503	-0.99675	0.53244	69.888	46.822	28.905	-1.1645177141438485	-0.8605458418615395	0.53244	75.09848676337907	37.90579789228266	28.905	-1.1645177141438485	-0.8605458418615395	0.72844	75.09848676337907	37.90579789228266	28.905	-0.6900646725118152	-0.5753249703777186	-0.43910354839267524	-0.45824547570509355	-0.3995185847863577	0.793974800863427	2.4391	2.5196	0.0	0.0	0.0
2021-10-01T23:34:50.000000	-1.0802	-1.0166	0.52001	67.219	44.176	28.088	-1.1966246351967653	-0.876582615866986	0.52001	72.12538341356479	35.60676908182306	28.088	-1.1966246351967653	-0.876582615866986	0.71601	72.12538341356479	35.60676908182306	28.088	-0.6900646725118152	-0.5753249703777186	-0.43910354839267524	-0.45824547570509355	-0.3995185847863577	0.793974800863427	2.4391	2.5196	0.0	0.0	0.0
2021-10-01T23:34:50.000000	-1.1102	-1.0361	0.50742	64.806	41.81	27.247	-1.22878791716938	-0.892259774179323	0.50742	69.440659497136	33.55426268900593	27.247	-1.22878791716938	-0.892259774179323	0.7034199999999999	69.440659497136	33.55426268900593	27.247	-0.6900646725118152	-0.5753249703777186	-0.43910354839267524	-0.45824547570509355	-0.3995185847863577	0.793974800863427	2.4391	2.5196	0.0	0.0	0.0
2021-10-01T23:34:50.000000	-1.1403	-1.0554	0.49473	62.623	39.695	26.413	-1.2610259395870702	-0.9077261865169179	0.49473	67.01495755466927	31.72268301934558	26.413	-1.2610259395870702	-0.9077261865169179	0.6907300000000001	67.01495755466927	31.72268301934558	26.413	-0.6900646725118152	-0.5753249703777186	-0.43910354839267524	-0.45824547570509355	-0.3995185847863577	0.793974800863427	2.4391	2.5196	0.0	0.0	0.0
2021-10-01T23:34:50.000000	-1.1706	-1.0744	0.48195	60.643	37.8	25.611	-1.2934256959118293	-0.9228703533839411	0.48195	64.81768260161374	30.084571978947274	25.611	-1.2934256959118293	-0.9228703533839411	0.67795	64.81768260161374	30.084571978947274	25.611	-0.6900646725118152	-0.5753249703777186	-0.43910354839267524	-0.45824547570509355	-0.3995185847863577	0.793974800863427	2.4391	2.5196	0.0	0.0	0.0
2021-10-01T23:34:50.000000	-1.201	-1.0932	0.46911	58.837	36.099	24.862	-1.3259001926816638	-0.9378037742762217	0.46911	62.81686737468625	28.6176788582002	24.862	-1.3259001926816638	-0.9378037742762217	0.6651100000000001	62.81686737468625	28.6176788582002	24.862	-0.6900646725118152	-0.5753249703777186	-0.43910354839267524	-0.45824547570509355	-0.3995185847863577	0.793974800863427	2.4391	2.5196	0.0	0.0	0.0
2021-10-01T23:34:50.000000	-1.2315	-1.1118	0.45622	57.179	34.565	24.182	-1.3584494298965735	-0.9525264491937607	0.45622	60.983399474801764	27.298392892196922	24.182	-1.3584494298965735	-0.9525264491937607	0.65222	60.983399474801764	27.298392892196922	24.182	-0.6900646725118152	-0.5753249703777186	-0.43910354839267524	-0.45824547570509355	-0.3995185847863577	0.793974800863427	2.4391	2.5196	0.0	0.0	0.0
2021-10-01T23:34:50.000000	-1.2621	-1.1302	0.44326	55.644	33.172	23.578	-1.3910734075565587	-0.967038378136558	0.44326	59.28928149783359	26.103973250649915	23.578	-1.3910734075565587	-0.967038378136558	0.6392599999999999	59.28928149783359	26.103973250649915	23.578	-0.6900646725118152	-0.5753249703777186	-0.43910354839267524	-0.45824547570509355	-0.3995185847863577	0.793974800863427	2.4391	2.5196	0.0	0.0	0.0
2021-10-01T23:34:50.000000	-1.2928	-1.1483	0.43024	54.206	31.899	23.057	-1.4237598726447007	-0.9812403146257013	0.43024	57.70613622571183	25.01676395738643	23.057	-1.4237598726447007	-0.9812403146257013	0.62624	57.70613622571183	25.01676395738643	23.057	-0.6900646725118152	-0.5753249703777186	-0.43910354839267524	-0.45824547570509355	-0.3995185847863577	0.793974800863427	2.4391	2.5196	0.0	0.0	0.0
2021-10-01T23:34:50.000000	-1.3235	-1.1663	0.41712	52.844	30.724	22.617	-1.4564340847159247	-0.9953430046359324	0.41712	56.21042623414295	24.017503920598692	22.617	-1.4564340847159247	-0.9953430046359324	0.61312	56.21042623414295	24.017503920598692	22.617	-0.6900646725118152	-0.5753249703777186	-0.43910354839267524	-0.45824547570509355	-0.3995185847863577	0.793974800863427	2.4391	2.5196	0.0	0.0	0.0
2021-10-01T23:34:50.000000	-1.3543	-1.1841	0.40388	51.537	29.63	22.255	-1.4891830372322243	-1.009234948671422	0.40388	54.779226749679374	23.09189437242452	22.255	-1.4891830372322243	-1.009234948671422	0.59988	54.779226749679374	23.09189437242452	22.255	-0.6900646725118152	-0.5753249703777186	-0.43910354839267524	-0.45824547570509355	-0.3995185847863577	0.793974800863427	2.4391	2.5196	0.0	0.0	0.0
2021-10-01T23:34:50.000000	-1.3852	-1.2018	0.39048	50.268	28.6	21.964	-1.522018983210517	-1.0230153932110813	0.39048	53.39358285802999	22.225146424325	21.964	-1.522018983210517	-1.0230153932110813	0.58648	53.39358285802999	22.225146424325	21.964	-0.6900646725118152	-0.5753249703777186	-0.43910354839267524	-0.45824547570509355	-0.3995185847863577	0.793974800863427	2.4391	2.5196	0.0	0.0	0.0
2021-10-01T23:34:50.000000	-1.416	-1.2192	0.3769	49.02	27.622	21.737	-1.5547189236591434	-1.0365103513309233	0.3769	52.035152295749576	21.40743351170681	21.737	-1.5547189236591434	-1.0365103513309233	0.5729	52.035152295749576	21.40743351170681	21.737	-0.6900646725118152	-0.5753249703777186	-0.43910354839267524	-0.45824547570509355	-0.3995185847863577	0.793974800863427	2.4391	2.5196	0.0	0.0	0.0
2021-10-01T23:34:50.000000	-1.4469	-1.2366	0.36311	47.781	26.684	21.564	-1.5875181105866818	-1.0499930564338469	0.36311	50.69055512333852	20.628316419130723	21.564	-1.5875181105866818	-1.0499930564338469	0.55911	50.69055512333852	20.628316419130723	21.564	-0.6900646725118152	-0.5753249703777186	-0.43910354839267524	-0.45824547570509355	-0.3995185847863577	0.793974800863427	2.4391	2.5196	0.0	0.0	0.0
2021-10-01T23:34:50.000000	-1.4777	-1.2537	0.34905	46.538	25.776	21.437	-1.6201812919845535	-1.0631902751169535	0.34905	49.345663996846476	19.879463390904917	21.437	-1.6201812919845535	-1.0631902751169535	0.54505	49.345663996846476	19.879463390904917	21.437	-0.6900646725118152	-0.5753249703777186	-0.43910354839267524	-0.45824547570509355	-0.3995185847863577	0.793974800863427	2.4391	2.5196	0.0	0.0	0.0
2021-10-01T23:34:50.000000	-1.5085	-1.2707	0.33471	45.28	24.889	21.347	-1.6528322203655066	-1.0762882473211481	0.33471	47.988459032070494	19.15329007578834	21.347	-1.6528322203655066	-1.0762882473211481	0.53071	47.988459032070494	19.15329007578834	21.347	-0.6900646725118152	-0.5753249703777186	-0.43910354839267524	-0.45824547570509355	-0.3995185847863577	0.793974800863427	2.4391	2.5196	0.0	0.0	0.0
2021-10-01T23:34:50.000000	-1.5392	-1.2875	0.32005	43.996	24.016	21.285	-1.6853593962337117	-1.0891999795844374	0.32005	46.60716540514597	18.444197052118167	21.285	-1.6853593962337117	-1.0891999795844374	0.51605	46.60716540514597	18.444197052118167	21.285	-0.6900646725118152	-0.5753249703777186	-0.43910354839267524	-0.45824547570509355	-0.3995185847863577	0.793974800863427	2.4391	2.5196	0.0	0.0	0.0
2021-10-01T23:34:50.000000	-1.5698	-1.3042	0.30502	42.676	23.149	21.246	-1.7177750726060865	-1.1020247183857326	0.30502	45.190878226828275	17.745469903273275	21.246	-1.7177750726060865	-1.1020247183857326	0.50102	45.190878226828275	17.745469903273275	21.246	-0.6900646725118152	-0.5753249703777186	-0.43910354839267524	-0.45824547570509355	-0.3995185847863577	0.793974800863427	2.4391	2.5196	0.0	0.0	0.0
2021-10-01T23:34:50.000000	-1.6004	-1.3207	0.28959	41.307	22.281	21.223	-1.750166242944625	-1.1146509642292044	0.28959	43.725837743674596	17.051754267929205	21.223	-1.750166242944625	-1.1146509642292044	0.48559	43.725837743674596	17.051754267929205	21.223	-0.6900646725118152	-0.5753249703777186	-0.43910354839267524	-0.45824547570509355	-0.3995185847863577	0.793974800863427	2.4391	2.5196	0.0	0.0	0.0
2021-10-01T23:34:50.000000	-1.6307	-1.337	0.27371	39.876	21.402	21.212	-1.7822351678125914	-1.1271154761656073	0.27371	42.197916611734556	16.35471839039415	21.212	-1.7822351678125914	-1.1271154761656073	0.46971	42.197916611734556	16.35471839039415	21.212	-0.6900646725118152	-0.5753249703777186	-0.43910354839267524	-0.45824547570509355	-0.3995185847863577	0.793974800863427	2.4391	2.5196	0.0	0.0	0.0
2021-10-01T23:34:50.000000	-1.6609	-1.3532	0.25734	38.365	20.504	21.209	-1.8141925931847276	-1.1394929946400165	0.25734	40.58827022345057	15.64862809540044	21.209	-1.8141925931847276	-1.1394929946400165	0.45334	40.58827022345057	15.64862809540044	21.209	-0.6900646725118152	-0.5753249703777186	-0.43910354839267524	-0.45824547570509355	-0.3995185847863577	0.793974800863427	2.4391	2.5196	0.0	0.0	0.0
2021-10-01T23:34:50.000000	-1.6909	-1.3692	0.24041	36.754	19.574	21.212	-1.8459270195652038	-1.1516965261904386	0.24041	38.87545639084088	14.923031944073182	21.212	-1.8459270195652038	-1.1516965261904386	0.43641	38.87545639084088	14.923031944073182	21.212	-0.6900646725118152	-0.5753249703777186	-0.43910354839267524	-0.45824547570509355	-0.3995185847863577	0.793974800863427	2.4391	2.5196	0.0	0.0	0.0
2021-10-01T23:34:50.000000	-1.7206	-1.385	0.22285	35.015	18.597	21.219	-1.8773392004751075	-1.1637383238337917	0.22285	37.029848147272446	14.166473809312713	21.219	-1.8773392004751075	-1.1637383238337917	0.41885	37.029848147272446	14.166473809312713	21.219	-0.6900646725118152	-0.5753249703777186	-0.43910354839267524	-0.45824547570509355	-0.3995185847863577	0.793974800863427	2.4391	2.5196	0.0	0.0	0.0
2021-10-01T23:34:50.000000	-1.75	-1.4006	0.20454	33.112	17.552	21.226	-1.9084291359144396	-1.1756183875700759	0.20454	35.013143626784164	13.362523016638109	21.226	-1.9084291359144396	-1.1756183875700759	0.40054	35.013143626784164	13.362523016638109	21.226	-0.6900646725118152	-0.5753249703777186	-0.43910354839267524	-0.45824547570509355	-0.3995185847863577	0.793974800863427	2.4391	2.5196	0.0	0.0	0.0
2021-10-01T23:34:50.000000	-1.779	-1.4159	0.18537	30.994	16.411	21.234	-1.9390853263873693	-1.1872497239372972	0.18537	32.77129628039388	12.489639590582366	21.234	-1.9390853263873693	-1.1872497239372972	0.38137	32.77129628039388	12.489639590582366	21.234	-0.6900646725118152	-0.5753249703777186	-0.43910354839267524	-0.45824547570509355	-0.3995185847863577	0.793974800863427	2.4391	2.5196	0.0	0.0	0.0
2021-10-01T23:34:50.000000	-1.8074	-1.431	0.16514	28.594	15.138	21.24	-1.9691215319529916	-1.1987560854482047	0.16514	30.233399881140073	11.52030432007243	21.24	-1.9691215319529916	-1.1987560854482047	0.36114	30.233399881140073	11.52030432007243	21.24	-0.6900646725118152	-0.5753249703777186	-0.43910354839267524	-0.45824547570509355	-0.3995185847863577	0.793974800863427	2.4391	2.5196	0.0	0.0	0.0
2021-10-01T23:34:50.000000	-1.835	-1.4456	0.14359	25.813	13.676	21.243	-1.9983025006027275	-1.2098642386998988	0.14359	27.29421619525661	10.41007719887762	21.243	-1.9983025006027275	-1.2098642386998988	0.33959	27.29421619525661	10.41007719887762	21.243	-0.6900646725118152	-0.5753249703777186	-0.43910354839267524	-0.45824547570509355	-0.3995185847863577	0.793974800863427	2.4391	2.5196	0.0	0.0	0.0
2021-10-01T23:34:50.000000	-1.8615	-1.4596	0.12032	22.508	11.945	21.24	-2.0263182398829236	-1.2205116962642224	0.12032	23.80202034436494	9.097082858061547	21.24	-2.0263182398829236	-1.2205116962642224	0.31632	23.80202034436494	9.097082858061547	21.24	-0.6900646725118152	-0.5753249703777186	-0.43910354839267524	-0.45824547570509355	-0.3995185847863577	0.793974800863427	2.4391	2.5196	0.0	0.0	0.0
2021-10-01T23:34:50.000000	-1.8782	-1.4685	0.10356	19.91	10.583	21.234	-2.0439829203669277	-1.2272983790620298	0.10356	21.056710731808423	8.063679194818196	21.234	-2.0439829203669277	-1.2272983790620298	0.29956	21.056710731808423	8.063679194818196	21.234	-0.6900646725118152	-0.5753249703777186	-0.43910354839267524	-0.45824547570509355	-0.3995185847863577	0.793974800863427	2.4391	2.5196	0.0	0.0	0.0
2021-10-01T23:34:50.000000	-1.8939	-1.4769	0.08551	16.895	8.9973	21.226	-2.0605938709772214	-1.2337113596344607	0.08551	17.87013330334335	6.859356238798124	21.226	-2.0605938709772214	-1.2337113596344607	0.28151000000000004	17.87013330334335	6.859356238798124	21.226	-0.6900646725118152	-0.5753249703777186	-0.43910354839267524	-0.45824547570509355	-0.3995185847863577	0.793974800863427	2.4391	2.5196	0.0	0.0	0.0
2021-10-01T23:34:50.000000	-1.9079	-1.4843	0.06584	13.352	7.1253	21.215	-2.0753951012768312	-1.2393401767053829	0.06584	14.124454078786744	5.43558654298177	21.215	-2.0753951012768312	-1.2393401767053829	0.26184	14.124454078786744	5.43558654298177	21.215	-0.6900646725118152	-0.5753249703777186	-0.43910354839267524	-0.45824547570509355	-0.3995185847863577	0.793974800863427	2.4391	2.5196	0.0	0.0	0.0
2021-10-01T23:34:50.000000	-1.9195	-1.4905	0.044188	9.1661	4.9012	21.203	-2.087667379879538	-1.2440721084354012	0.044188	9.69757636873667	3.7411446406841957	21.203	-2.087667379879538	-1.2440721084354012	0.240188	9.69757636873667	3.7411446406841957	21.203	-0.6900646725118152	-0.5753249703777186	-0.43910354839267524	-0.45824547570509355	-0.3995185847863577	0.793974800863427	2.4391	2.5196	0.0	0.0	0.0
2021-10-01T23:34:50.000000	-1.925	-1.4935	0.028567	5.9936	3.2082	21.196	-2.0934935267272374	-1.246375586872253	0.028567	6.341538248832146	2.4496287144379476	21.196	-2.0934935267272374	-1.246375586872253	0.22456700000000002	6.341538248832146	2.4496287144379476	21.196	-0.6900646725118152	-0.5753249703777186	-0.43910354839267524	-0.45824547570509355	-0.3995185847863577	0.793974800863427	2.4391	2.5196	0.0	0.0	0.0
2021-10-01T23:34:50.000000	-1.9284	-1.4953	0.012139	2.5646	1.3737	21.191	-2.097088461314769	-1.2477454209174461	0.012139	2.7135948915793944	1.0491080089267326	21.191	-2.097088461314769	-1.2477454209174461	0.20813900000000002	2.7135948915793944	1.0491080089267326	21.191	-0.6900646725118152	-0.5753249703777186	-0.43910354839267524	-0.45824547570509355	-0.3995185847863577	0.793974800863427	2.4391	2.5196	0.0	0.0	0.0
2021-10-01T23:34:50.000000	-1.929	-1.4956	-0.0046954	-0.99329	-0.5321	21.19	-2.097720699238995	-1.247969642252672	-0.0046954	-1.0510036534055576	-0.4063825225427028	21.19	-2.097720699238995	-1.247969642252672	0.19130460000000002	-1.0510036534055576	-0.4063825225427028	21.19	-0.6900646725118152	-0.5753249703777186	-0.43910354839267524	-0.45824547570509355	-0.3995185847863577	0.793974800863427	2.4391	2.5196	0.0	0.0	0.0
2021-10-01T23:34:50.000000	-1.9268	-1.4944	-0.021367	-4.4997	-2.4094	21.193	-2.095390240499915	-1.2470482508779313	-0.021367	-4.761018001224986	-1.8398956606317745	21.193	-2.095390240499915	-1.2470482508779313	0.174633	-4.761018001224986	-1.8398956606317745	21.193	-0.6900646725118152	-0.5753249703777186	-0.43910354839267524	-0.45824547570509355	-0.3995185847863577	0.793974800863427	2.4391	2.5196	0.0	0.0	0.0
2021-10-01T23:34:50.000000	-1.9155	-1.4884	-0.052474	-10.8	-5.7709	21.207	-2.0834402073677807	-1.242478053054982	-0.052474	-11.425729075815466	-4.404089224353325	21.207	-2.0834402073677807	-1.242478053054982	0.14352600000000001	-11.425729075815466	-4.404089224353325	21.207	-0.6900646725118152	-0.5753249703777186	-0.43910354839267524	-0.45824547570509355	-0.3995185847863577	0.793974800863427	2.4391	2.5196	0.0	0.0	0.0
2021-10-01T23:34:50.000000	-1.8982	-1.4792	-0.079882	-15.909	-8.477	21.223	-2.0651432889595513	-1.2354671489219486	-0.079882	-16.827810574246822	-6.463791555833682	21.223	-2.0651432889595513	-1.2354671489219486	0.11611800000000001	-16.827810574246822	-6.463791555833682	21.223	-0.6900646725118152	-0.5753249703777186	-0.43910354839267524	-0.45824547570509355	-0.3995185847863577	0.793974800863427	2.4391	2.5196	0.0	0.0	0.0
2021-10-01T23:34:50.000000	-1.8776	-1.4682	-0.10421	-20.015	-10.638	21.235	-2.0433506824427017	-1.2270741577268038	-0.10421	-21.16765869397091	-8.105399090455554	21.235	-2.0433506824427017	-1.2270741577268038	0.09179000000000001	-21.16765869397091	-8.105399090455554	21.235	-0.6900646725118152	-0.5753249703777186	-0.43910354839267524	-0.45824547570509355	-0.3995185847863577	0.793974800863427	2.4391	2.5196	0.0	0.0	0.0
2021-10-01T23:34:50.000000	-1.8551	-1.4562	-0.12626	-23.385	-12.404	21.241	-2.0195498626573447	-1.2179215090639872	-0.12626	-24.728653312076666	-9.445165237893915	21.241	-2.0195498626573447	-1.2179215090639872	0.06974	-24.728653312076666	-9.445165237893915	21.241	-0.6900646725118152	-0.5753249703777186	-0.43910354839267524	-0.45824547570509355	-0.3995185847863577	0.793974800863427	2.4391	2.5196	0.0	0.0	0.0
2021-10-01T23:34:50.000000	-1.8313	-1.4436	-0.14662	-26.219	-13.889	21.243	-1.994385320544624	-1.208332670747637	-0.14662	-27.72325582567461	-10.57172495027178	21.243	-1.994385320544624	-1.208332670747637	0.04938000000000001	-27.72325582567461	-10.57172495027178	21.243	-0.6900646725118152	-0.5753249703777186	-0.43910354839267524	-0.45824547570509355	-0.3995185847863577	0.793974800863427	2.4391	2.5196	0.0	0.0	0.0
2021-10-01T23:34:50.000000	-1.8067	-1.4306	-0.16566	-28.659	-15.172	21.24	-1.9683777945329355	-1.198444870650985	-0.16566	-30.302076118184978	-11.5460836619056	21.24	-1.9683777945329355	-1.198444870650985	0.030340000000000006	-30.302076118184978	-11.5460836619056	21.24	-0.6900646725118152	-0.5753249703777186	-0.43910354839267524	-0.45824547570509355	-0.3995185847863577	0.793974800863427	2.4391	2.5196	0.0	0.0	0.0
2021-10-01T23:34:50.000000	-1.7814	-1.4172	-0.18367	-30.8	-16.308	21.235	-1.941626531101191	-1.1882458557571134	-0.18367	-32.566137503879084	-12.411186570124558	21.235	-1.941626531101191	-1.1882458557571134	0.012330000000000008	-32.566137503879084	-12.411186570124558	21.235	-0.6900646725118152	-0.5753249703777186	-0.43910354839267524	-0.45824547570509355	-0.3995185847863577	0.793974800863427	2.4391	2.5196	0.0	0.0	0.0
2021-10-01T23:34:50.000000	-1.7558	-1.4036	-0.20084	-32.713	-17.336	21.228	-1.9145530221988747	-1.177885106956173	-0.20084	-34.59068365938245	-13.197040159692317	21.228	-1.9145530221988747	-1.177885106956173	-0.004839999999999983	-34.59068365938245	-13.197040159692317	21.228	-0.6900646725118152	-0.5753249703777186	-0.43910354839267524	-0.45824547570509355	-0.3995185847863577	0.793974800863427	2.4391	2.5196	0.0	0.0	0.0
2021-10-01T23:34:50.000000	-1.7297	-1.3898	-0.21729	-34.448	-18.283	21.221	-1.8869587748681624	-1.167387130282	-0.21729	-36.42864613871893	-13.924314471455961	21.221	-1.8869587748681624	-1.167387130282	-0.021290000000000003	-36.42864613871893	-13.924314471455961	21.221	-0.6900646725118152	-0.5753249703777186	-0.43910354839267524	-0.45824547570509355	-0.3995185847863577	0.793974800863427	2.4391	2.5196	0.0	0.0	0.0
2021-10-01T23:34:50.000000	-1.7034	-1.3758	-0.23313	-36.043	-19.171	21.215	-1.85914152854579	-1.1567151666838398	-0.23313	-38.12043426759706	-14.610187584347159	21.215	-1.85914152854579	-1.1567151666838398	-0.037129999999999996	-38.12043426759706	-14.610187584347159	21.215	-0.6900646725118152	-0.5753249703777186	-0.43910354839267524	-0.45824547570509355	-0.3995185847863577	0.793974800863427	2.4391	2.5196	0.0	0.0	0.0
2021-10-01T23:34:50.000000	-1.6769	-1.3617	-0.24844	-37.525	-20.016	21.21	-1.8311135362486755	-1.1459684626406044	-0.24844	-39.69480507802994	-15.267230620423875	21.21	-1.8311135362486755	-1.1459684626406044	-0.05243999999999999	-39.69480507802994	-15.267230620423875	21.21	-0.6900646725118152	-0.5753249703777186	-0.43910354839267524	-0.45824547570509355	-0.3995185847863577	0.793974800863427	2.4391	2.5196	0.0	0.0	0.0
2021-10-01T23:34:50.000000	-1.6501	-1.3474	-0.26327	-38.917	-20.829	21.21	-1.8027632984809887	-1.1350600246902998	-0.26327	-41.17593309202831	-15.903542498475232	21.21	-1.8027632984809887	-1.1350600246902998	-0.06727	-41.17593309202831	-15.903542498475232	21.21	-0.6900646725118152	-0.5753249703777186	-0.43910354839267524	-0.45824547570509355	-0.3995185847863577	0.793974800863427	2.4391	2.5196	0.0	0.0	0.0
2021-10-01T23:34:50.000000	-1.6232	-1.333	-0.27769	-40.236	-21.621	21.214	-1.7743015612174724	-1.1240645932780018	-0.27769	-42.58203804286819	-16.52795731830541	21.214	-1.7743015612174724	-1.1240645932780018	-0.08168999999999998	-42.58203804286819	-16.52795731830541	21.214	-0.6900646725118152	-0.5753249703777186	-0.43910354839267524	-0.45824547570509355	-0.3995185847863577	0.793974800863427	2.4391	2.5196	0.0	0.0	0.0
2021-10-01T23:34:50.000000	-1.5962	-1.3184	-0.29172	-41.497	-22.399	21.225	-1.7457160714412074	-1.1128829219247982	-0.29172	-43.92886461357065	-17.145584380900523	21.225	-1.7457160714412074	-1.1128829219247982	-0.09571999999999997	-43.92886461357065	-17.145584380900523	21.225	-0.6900646725118152	-0.5753249703777186	-0.43910354839267524	-0.45824547570509355	-0.3995185847863577	0.793974800863427	2.4391	2.5196	0.0	0.0	0.0
2021-10-01T23:34:50.000000	-1.5691	-1.3038	-0.3054	-42.71	-23.171	21.247	-1.7170313351860307	-1.101713503588513	-0.3054	-45.22731769338032	-17.763138102881676	21.247	-1.7170313351860307	-1.101713503588513	-0.1094	-45.22731769338032	-17.763138102881676	21.247	-0.6900646725118152	-0.5753249703777186	-0.43910354839267524	-0.45824547570509355	-0.3995185847863577	0.793974800863427	2.4391	2.5196	0.0	0.0	0.0
2021-10-01T23:34:50.000000	-1.5418	-1.2889	-0.31877	-43.884	-23.941	21.281	-1.6881113469222753	-1.0902708518493287	-0.31877	-46.48681958607601	-18.383485571882712	21.281	-1.6881113469222753	-1.0902708518493287	-0.12276999999999999	-46.48681958607601	-18.383485571882712	21.281	-0.6900646725118152	-0.5753249703777186	-0.43910354839267524	-0.45824547570509355	-0.3995185847863577	0.793974800863427	2.4391	2.5196	0.0	0.0	0.0
2021-10-01T23:34:50.000000	-1.5146	-1.274	-0.33185	-45.029	-24.716	21.333	-1.6592906051374319	-1.0788159470932261	-0.33185	-47.71815265073317	-19.01234873973564	21.333	-1.6592906051374319	-1.0788159470932261	-0.13584999999999997	-47.71815265073317	-19.01234873973564	21.333	-0.6900646725118152	-0.5753249703777186	-0.43910354839267524	-0.45824547570509355	-0.3995185847863577	0.793974800863427	2.4391	2.5196	0.0	0.0	0.0
2021-10-01T23:34:50.000000	-1.4872	-1.2589	-0.34467	-46.152	-25.5	21.406	-1.6302468643609285	-1.0671870554131362	-0.34467	-48.928754261552356	-19.65283975441264	21.406	-1.6302468643609285	-1.0671870554131362	-0.14866999999999997	-48.928754261552356	-19.65283975441264	21.406	-0.6900646725118152	-0.5753249703777186	-0.43910354839267524	-0.45824547570509355	-0.3995185847863577	0.793974800863427	2.4391	2.5196	0.0	0.0	0.0
2021-10-01T23:34:50.000000	-1.4598	-1.2438	-0.35725	-47.261	-26.3	21.506	-1.6012031235844248	-1.0555581637330465	-0.35725	-50.127421848030814	-20.310925628084092	21.506	-1.6012031235844248	-1.0555581637330465	-0.16125	-50.127421848030814	-20.310925628084092	21.506	-0.6900646725118152	-0.5753249703777186	-0.43910354839267524	-0.45824547570509355	-0.3995185847863577	0.793974800863427	2.4391	2.5196	0.0	0.0	0.0
2021-10-01T23:34:50.000000	-1.4324	-1.2284	-0.36962	-48.363	-27.12	21.639	-1.5721226237571664	-1.043631532616221	-0.36962	-51.32159278436908	-20.9897185087222	21.639	-1.5721226237571664	-1.043631532616221	-0.17362	-51.32159278436908	-20.9897185087222	21.639	-0.6900646725118152	-0.5753249703777186	-0.43910354839267524	-0.45824547570509355	-0.3995185847863577	0.793974800863427	2.4391	2.5196	0.0	0.0	0.0
2021-10-01T23:34:50.000000	-1.405	-1.213	-0.3818	-49.466	-27.968	21.812	-1.5430421239299084	-1.0317049014993958	-0.3818	-52.52018703023358	-21.696177873286437	21.812	-1.5430421239299084	-1.0317049014993958	-0.18579999999999997	-52.52018703023358	-21.696177873286437	21.812	-0.6900646725118152	-0.5753249703777186	-0.43910354839267524	-0.45824547570509355	-0.3995185847863577	0.793974800863427	2.4391	2.5196	0.0	0.0	0.0
2021-10-01T23:34:50.000000	-1.3775	-1.1974	-0.39381	-50.579	-28.85	22.03	-1.5138378715899015	-1.019592030441665	-0.39381	-53.73287194974147	-22.435155738988882	22.03	-1.5138378715899015	-1.019592030441665	-0.19780999999999999	-53.73287194974147	-22.435155738988882	22.03	-0.6900646725118152	-0.5753249703777186	-0.43910354839267524	-0.45824547570509355	-0.3995185847863577	0.793974800863427	2.4391	2.5196	0.0	0.0	0.0
2021-10-01T23:34:50.000000	-1.3501	-1.1817	-0.40569	-51.713	-29.775	22.3	-1.4847206127118884	-1.0073676598881038	-0.40569	-54.9716674270957	-23.21423645707059	22.3	-1.4847206127118884	-1.0073676598881038	-0.20969	-54.9716674270957	-23.21423645707059	22.3	-0.6900646725118152	-0.5753249703777186	-0.43910354839267524	-0.45824547570509355	-0.3995185847863577	0.793974800863427	2.4391	2.5196	0.0	0.0	0.0
2021-10-01T23:34:50.000000	-1.3228	-1.1659	-0.41745	-52.877	-30.753	22.627	-1.4556903472958687	-0.9950317898387128	-0.41745	-56.24673094709016	-24.042241903900106	22.627	-1.4556903472958687	-0.9950317898387128	-0.22144999999999998	-56.24673094709016	-24.042241903900106	22.627	-0.6900646725118152	-0.5753249703777186	-0.43910354839267524	-0.45824547570509355	-0.3995185847863577	0.793974800863427	2.4391	2.5196	0.0	0.0	0.0
2021-10-01T23:34:50.000000	-1.2954	-1.1499	-0.42911	-54.086	-31.794	23.016	-1.4265363293671012	-0.9825096798484164	-0.42911	-57.57417478325344	-24.927258774830882	23.016	-1.4265363293671012	-0.9825096798484164	-0.23310999999999998	-57.57417478325344	-24.927258774830882	23.016	-0.6900646725118152	-0.5753249703777186	-0.43910354839267524	-0.45824547570509355	-0.3995185847863577	0.793974800863427	2.4391	2.5196	0.0	0.0	0.0
2021-10-01T23:34:50.000000	-1.2681	-1.1338	-0.4407	-55.353	-32.913	23.469	-1.3974693049003266	-0.9698760703622897	-0.4407	-58.96873893038183	-25.882581149500314	23.469	-1.3974693049003266	-0.9698760703622897	-0.24469999999999997	-58.96873893038183	-25.882581149500314	23.469	-0.6900646725118152	-0.5753249703777186	-0.43910354839267524	-0.45824547570509355	-0.3995185847863577	0.793974800863427	2.4391	2.5196	0.0	0.0	0.0
2021-10-01T23:34:50.000000	-1.2409	-1.1175	-0.45223	-56.694	-34.122	23.987	-1.3684770208786277	-0.9570317149014211	-0.45223	-60.44777318713143	-26.918158122670917	23.987	-1.3684770208786277	-0.9570317149014211	-0.25623	-60.44777318713143	-26.918158122670917	23.987	-0.6900646725118152	-0.5753249703777186	-0.43910354839267524	-0.45824547570509355	-0.3995185847863577	0.793974800863427	2.4391	2.5196	0.0	0.0	0.0
2021-10-01T23:34:50.000000	-1.2138	-1.101	-0.46371	-58.125	-35.437	24.568	-1.3395594773020043	-0.9439766134658107	-0.46371	-62.02911747283503	-28.047908648261657	24.568	-1.3395594773020043	-0.9439766134658107	-0.26771	-62.02911747283503	-28.047908648261657	24.568	-0.6900646725118152	-0.5753249703777186	-0.43910354839267524	-0.45824547570509355	-0.3995185847863577	0.793974800863427	2.4391	2.5196	0.0	0.0	0.0
2021-10-01T23:34:50.000000	-1.1867	-1.0844	-0.47515	-59.665	-36.876	25.206	-1.3106296807084628	-0.9308222655512883	-0.47515	-63.733834161531185	-29.28736901926221	25.206	-1.3106296807084628	-0.9308222655512883	-0.27915	-63.733834161531185	-29.28736901926221	25.206	-0.6900646725118152	-0.5753249703777186	-0.43910354839267524	-0.45824547570509355	-0.3995185847863577	0.793974800863427	2.4391	2.5196	0.0	0.0	0.0
2021-10-01T23:34:50.000000	-1.1597	-1.0676	-0.48654	-61.331	-38.456	25.893	-1.2817746245599961	-0.917457171662024	-0.48654	-65.580878167511	-30.65132812421149	25.893	-1.2817746245599961	-0.917457171662024	-0.29053999999999996	-65.580878167511	-30.65132812421149	25.893	-0.6900646725118152	-0.5753249703777186	-0.43910354839267524	-0.45824547570509355	-0.3995185847863577	0.793974800863427	2.4391	2.5196	0.0	0.0	0.0
2021-10-01T23:34:50.000000	-1.1329	-1.0507	-0.49788	-63.144	-40.196	26.617	-1.2531058083524353	-0.9039683252600113	-0.49788	-67.59341932456044	-32.15606966054989	26.617	-1.2531058083524353	-0.9039683252600113	-0.30188	-67.59341932456044	-32.15606966054989	26.617	-0.6900646725118152	-0.5753249703777186	-0.43910354839267524	-0.45824547570509355	-0.3995185847863577	0.793974800863427	2.4391	2.5196	0.0	0.0	0.0
2021-10-01T23:34:50.000000	-1.1061	-1.0335	-0.50915	-65.121	-42.117	27.362	-1.2244002330941195	-0.8901817394212632	-0.50915	-69.79090266764736	-33.82035237597283	27.362	-1.2244002330941195	-0.8901817394212632	-0.31315	-69.79090266764736	-33.82035237597283	27.362	-0.6900646725118152	-0.5753249703777186	-0.43910354839267524	-0.45824547570509355	-0.3995185847863577	0.793974800863427	2.4391	2.5196	0.0	0.0	0.0
2021-10-01T23:34:50.000000	-1.0794	-1.0161	-0.52032	-67.283	-44.239	28.109	-1.195769398280879	-0.8761844076077729	-0.52032	-72.19662056072688	-35.66145243270984	28.109	-1.195769398280879	-0.8761844076077729	-0.32432	-72.19662056072688	-35.66145243270984	28.109	-0.6900646725118152	-0.5753249703777186	-0.43910354839267524	-0.45824547570509355	-0.3995185847863577	0.793974800863427	2.4391	2.5196	0.0	0.0	0.0
2021-10-01T23:34:50.000000	-1.0528	-0.99846	-0.53138	-69.648	-46.583	28.836	-1.1672084027059468	-0.8619366312279759	-0.53138	-74.83101050355599	-37.69800604828712	28.836	-1.1672084027059468	-0.8619366312279759	-0.33537999999999996	-74.83101050355599	-37.69800604828712	28.836	-0.6900646725118152	-0.5753249703777186	-0.43910354839267524	-0.45824547570509355	-0.3995185847863577	0.793974800863427	2.4391	2.5196	0.0	0.0	0.0
2021-10-01T23:34:50.000000	-1.0263	-0.9806	-0.54228	-72.235	-49.171	29.52	-1.1387196969727063	-0.8474582595776547	-0.54228	-77.71562499084993	-39.94951937485081	29.52	-1.1387196969727063	-0.8474582595776547	-0.34628	-77.71562499084993	-39.94951937485081	29.52	-0.6900646725118152	-0.5753249703777186	-0.43910354839267524	-0.45824547570509355	-0.3995185847863577	0.793974800863427	2.4391	2.5196	0.0	0.0	0.0
2021-10-01T23:34:50.000000	-0.99996	-0.96247	-0.55297	-75.064	-52.026	30.133	-1.1103567024600454	-0.8326923176072023	-0.55297	-80.87313151228228	-42.436368499166996	30.133	-1.1103567024600454	-0.8326923176072023	-0.35696999999999995	-80.87313151228228	-42.436368499166996	30.133	-0.6900646725118152	-0.5753249703777186	-0.43910354839267524	-0.45824547570509355	-0.3995185847863577	0.793974800863427	2.4391	2.5196	0.0	0.0	0.0
2021-10-01T23:34:50.000000	-0.97366	-0.94408	-0.56341	-78.153	-55.17	30.647	-1.082001548694962	-0.8176634335848117	-0.56341	-84.32409009777922	-45.17818210355098	30.647	-1.082001548694962	-0.8176634335848117	-0.36740999999999996	-84.32409009777922	-45.17818210355098	30.647	-0.6900646725118152	-0.5753249703777186	-0.43910354839267524	-0.45824547570509355	-0.3995185847863577	0.793974800863427	2.4391	2.5196	0.0	0.0	0.0
2021-10-01T23:34:50.000000	-0.94744	-0.9254	-0.57354	-81.523	-58.631	31.031	-1.053690258363945	-0.8023369323600422	-0.57354	-88.09277335264927	-48.200176068545275	31.031	-1.053690258363945	-0.8023369323600422	-0.37754000000000004	-88.09277335264927	-48.200176068545275	31.031	-0.6900646725118152	-0.5753249703777186	-0.43910354839267524	-0.45824547570509355	-0.3995185847863577	0.793974800863427	2.4391	2.5196	0.0	0.0	0.0
2021-10-01T23:34:50.000000	-0.9213	-0.90642	-0.58332	-85.195	-62.434	31.251	-1.0254216061653025	-0.7867028892850025	-0.58332	-92.20308629169355	-51.524588880324984	31.251	-1.0254216061653025	-0.7867028892850025	-0.38731999999999994	-92.20308629169355	-51.524588880324984	31.251	-0.6900646725118152	-0.5753249703777186	-0.43910354839267524	-0.45824547570509355	-0.3995185847863577	0.793974800863427	2.4391	2.5196	0.0	0.0	0.0
2021-10-01T23:34:50.000000	-0.89524	-0.88714	-0.59267	-89.191	-66.61	31.272	-0.9971955920990351	-0.7707613043596927	-0.59267	-96.68066157551732	-55.179491283630796	31.272	-0.9971955920990351	-0.7707613043596927	-0.39667	-96.68066157551732	-55.179491283630796	31.272	-0.6900646725118152	-0.5753249703777186	-0.43910354839267524	-0.45824547570509355	-0.3995185847863577	0.793974800863427	2.4391	2.5196	0.0	0.0	0.0
2021-10-01T23:34:50.000000	-0.86924	-0.86753	-0.60155	-93.538	-71.19	31.056	-0.9689886909642844	-0.7544848542438227	-0.60155	-101.55609418867141	-59.19234137235743	31.056	-0.9689886909642844	-0.7544848542438227	-0.40555	-101.55609418867141	-59.19234137235743	31.056	-0.6900646725118152	-0.5753249703777186	-0.43910354839267524	-0.45824547570509355	-0.3995185847863577	0.793974800863427	2.4391	2.5196	0.0	0.0	0.0
2021-10-01T23:34:50.000000	-0.8433	-0.84761	-0.6099	-98.263	-76.213	30.56	-0.9408033533644343	-0.7378933882331751	-0.6099	-106.86095935706017	-63.59853695871261	30.56	-0.9408033533644343	-0.7378933882331751	-0.4139	-106.86095935706017	-63.59853695871261	30.56	-0.6900646725118152	-0.5753249703777186	-0.43910354839267524	-0.45824547570509355	-0.3995185847863577	0.793974800863427	2.4391	2.5196	0.0	0.0	0.0
2021-10-01T23:34:50.000000	-0.81744	-0.82736	-0.61764	-103.4	-81.718	29.737	-0.9126569779918835	-0.7209646064285837	-0.61764	-112.6337795601117	-68.43261814371976	29.737	-0.9126569779918835	-0.7209646064285837	-0.42163999999999996	-112.6337795601117	-68.43261814371976	29.737	-0.6900646725118152	-0.5753249703777186	-0.43910354839267524	-0.45824547570509355	-0.3995185847863577	0.793974800863427	2.4391	2.5196	0.0	0.0	0.0
2021-10-01T23:34:50.000000	-0.79165	-0.80678	-0.62473	-108.98	-87.754	28.535	-0.8845396401987407	-0.7036997341317406	-0.62473	-118.91132518457866	-73.739417266801	28.535	-0.8845396401987407	-0.7036997341317406	-0.42873	-118.91132518457866	-73.739417266801	28.535	-0.6900646725118152	-0.5753249703777186	-0.43910354839267524	-0.45824547570509355	-0.3995185847863577	0.793974800863427	2.4391	2.5196	0.0	0.0	0.0
2021-10-01T23:34:50.000000	-0.76593	-0.78588	-0.63111	-115.05	-94.372	26.895	-0.8564525652866977	-0.6861086959905366	-0.63111	-125.7464911141779	-79.5637911142498	26.895	-0.8564525652866977	-0.6861086959905366	-0.43510999999999994	-125.7464911141779	-79.5637911142498	26.895	-0.6900646725118152	-0.5753249703777186	-0.43910354839267524	-0.45824547570509355	-0.3995185847863577	0.793974800863427	2.4391	2.5196	0.0	0.0	0.0
2021-10-01T23:34:50.000000	-0.74029	-0.76466	-0.63672	-121.66	-101.63	24.748	-0.8284056779036459	-0.6681902667032802	-0.63672	-133.19600733817796	-85.95717613537592	24.748	-0.8284056779036459	-0.6681902667032802	-0.44071999999999995	-133.19600733817796	-85.95717613537592	24.748	-0.6900646725118152	-0.5753249703777186	-0.43910354839267524	-0.45824547570509355	-0.3995185847863577	0.793974800863427	2.4391	2.5196	0.0	0.0	0.0
2021-10-01T23:34:50.000000	-0.71475	-0.74313	-0.64151	-128.87	-109.61	22.018	-0.8004200526470594	-0.6499519203144786	-0.64151	-141.3294692177989	-92.99360263273614	22.018	-0.8004200526470594	-0.6499519203144786	-0.44551	-141.3294692177989	-92.99360263273614	22.018	-0.6900646725118152	-0.5753249703777186	-0.43910354839267524	-0.45824547570509355	-0.3995185847863577	0.793974800863427	2.4391	2.5196	0.0	0.0	0.0
2021-10-01T23:34:50.000000	-0.69778	-0.72861	-0.64421	-134.04	-115.36	19.828	-0.781798787119188	-0.6376206685475042	-0.64421	-147.16506065034105	-98.0667941954943	19.828	-0.781798787119188	-0.6376206685475042	-0.44820999999999994	-147.16506065034105	-98.0667941954943	19.828	-0.6900646725118152	-0.5753249703777186	-0.43910354839267524	-0.45824547570509355	-0.3995185847863577	0.793974800863427	2.4391	2.5196	0.0	0.0	0.0
2021-10-01T23:34:50.000000	-0.68649	-0.71885	-0.64579	-137.66	-119.41	18.187	-0.7693979651988188	-0.6293175778157776	-0.64579	-151.25403037213925	-101.64271737898379	18.187	-0.7693979651988188	-0.6293175778157776	-0.44978999999999997	-151.25403037213925	-101.64271737898379	18.187	-0.6900646725118152	-0.5753249703777186	-0.43910354839267524	-0.45824547570509355	-0.3995185847863577	0.793974800863427	2.4391	2.5196	0.0	0.0	0.0
2021-10-01T23:34:50.000000	-0.67898	-0.71232	-0.64675	-140.15	-122.2	17.007	-0.7611444326277768	-0.623756984313394	-0.64675	-154.06712686906357	-104.10659401936013	17.007	-0.7611444326277768	-0.623756984313394	-0.45075000000000004	-154.06712686906357	-104.10659401936013	17.007	-0.6900646725118152	-0.5753249703777186	-0.43910354839267524	-0.45824547570509355	-0.3995185847863577	0.793974800863427	2.4391	2.5196	0.0	0.0	1.0
2021-10-01T23:34:50.000000	-0.65056	-0.6873	-0.6496	-150.26	-133.58	11.835	-0.729872878488082	-0.6024078226978145	-0.6496	-165.4953392123487	-114.16206330909421	11.835	-0.729872878488082	-0.6024078226978145	-0.45359999999999995	-165.4953392123487	-114.16206330909421	11.835	-0.6900646725118152	-0.5753249703777186	-0.43910354839267524	-0.45824547570509355	-0.3995185847863577	0.793974800863427	2.4391	2.5196	0.0	0.0	0.37511
2021-10-01T23:34:50.000000	-0.62233	-0.66197	-0.65119	-161.48	-146.3	5.4184	-0.6987519083058733	-0.5807277162654633	-0.65119	-178.18937789825998	-125.41142692845453	5.4184	-0.6987519083058733	-0.5807277162654633	-0.45519000000000004	-178.18937789825998	-125.41142692845453	5.4184	-0.6900646725118152	-0.5753249703777186	-0.43910354839267524	-0.45824547570509355	-0.3995185847863577	0.793974800863427	2.4391	2.5196	0.0	0.0	0.0
2021-10-01T23:34:50.000000	-0.59431	-0.63635	-0.65147	-174.0	-160.57	-2.4769	-0.6678038219803164	-0.5587340637087396	-0.65147	-192.3635425722582	-138.03982175101135	-2.4769	-0.6678038219803164	-0.5587340637087396	-0.45547	-192.3635425722582	-138.03982175101135	-2.4769	-0.6900646725118152	-0.5753249703777186	-0.43910354839267524	-0.45824547570509355	-0.3995185847863577	0.793974800863427	2.4391	2.5196	0.0	0.0	0.0
2021-10-01T23:34:50.000000	-0.56654	-0.61048	-0.65038	-187.99	-176.62	-12.139	-0.6370732193097436	-0.5364616624124406	-0.65038	-208.21473418740555	-152.25468454950095	-12.139	-0.6370732193097436	-0.5364616624124406	-0.45437999999999995	-208.21473418740555	-152.25468454950095	-12.139	-0.6900646725118152	-0.5753249703777186	-0.43910354839267524	-0.45824547570509355	-0.3995185847863577	0.793974800863427	2.4391	2.5196	0.0	0.0	0.0
2021-10-01T23:34:50.000000	-0.53904	-0.58442	-0.64788	-203.72	-194.74	-23.921	-0.606587301400088	-0.51396760966053	-0.64788	-226.0464519858269	-168.3107469670884	-23.921	-0.606587301400088	-0.51396760966053	-0.45188	-226.0464519858269	-168.3107469670884	-23.921	-0.6900646725118152	-0.5753249703777186	-0.43910354839267524	-0.45824547570509355	-0.3995185847863577	0.793974800863427	2.4391	2.5196	0.0	0.0	0.0
2021-10-01T23:34:50.000000	-0.51186	-0.55822	-0.64395	-221.46	-215.26	-38.264	-0.5764018179992648	-0.49129540218400414	-0.64395	-246.16709641641447	-186.5024392385035	-38.264	-0.5764018179992648	-0.49129540218400414	-0.44795	-246.16709641641447	-186.5024392385035	-38.264	-0.6900646725118152	-0.5753249703777186	-0.43910354839267524	-0.45824547570509355	-0.3995185847863577	0.793974800863427	2.4391	2.5196	0.0	0.0	0.0
