# Supplementary material for: Direct evidence of substorm-related impulsive injections of electrons at Mercury
Source: Nat Commun. 2023 Jul 18;14:4019. doi: 10.1038/s41467-023-39565-4 (PMC10354196; doi:10.1038/s41467-023-39565-4)
Supplement: Supplementary file 3 — SourceDatafile [file 41467_2023_39565_MOESM3_ESM.zip › SourceDataFile/FieldLinetracing/Final_KT17tracing_001184.txt]

2021-10-01T23:34:44.000000	-0.39133	-0.42035	0.60031	364.08	366.24	-171.45	-0.4398868025416175	-0.369232842999796	0.60031	406.2120295836728	318.8695203708145	-171.45	-0.4398868025416175	-0.369232842999796	0.7963100000000001	406.2120295836728	318.8695203708145	-171.45	-0.7021985684789268	-0.5627150776081097	-0.43619824834431103	-0.46788082520294677	-0.39168596183961435	0.792256044915522	2.4589	2.4558	0.0	0.0	0.0
2021-10-01T23:34:44.000000	-0.41698	-0.44599	0.61153	327.89	325.68	-132.69	-0.4684851979203471	-0.3915367413532646	0.61153	365.32490520343106	283.0495153468807	-132.69	-0.4684851979203471	-0.3915367413532646	0.8075300000000001	365.32490520343106	283.0495153468807	-132.69	-0.7021985684789268	-0.5627150776081097	-0.43619824834431103	-0.46788082520294677	-0.39168596183961435	0.792256044915522	2.4589	2.4558	0.0	0.0	0.0
2021-10-01T23:34:44.000000	-0.44311	-0.47176	0.62126	296.72	290.78	-101.16	-0.4975759053198472	-0.41391084564811104	0.62126	330.11347482213733	252.23175958006175	-101.16	-0.4975759053198472	-0.41391084564811104	0.8172600000000001	330.11347482213733	252.23175958006175	-101.16	-0.7021985684789268	-0.5627150776081097	-0.43619824834431103	-0.46788082520294677	-0.39168596183961435	0.792256044915522	2.4589	2.4558	0.0	0.0	0.0
2021-10-01T23:34:44.000000	-0.46967	-0.49761	0.62949	269.71	260.58	-75.422	-0.5271031749922029	-0.43631165915333847	0.62949	299.6065897587344	225.5688628183008	-75.422	-0.5271031749922029	-0.43631165915333847	0.8254900000000001	299.6065897587344	225.5688628183008	-75.422	-0.7021985684789268	-0.5627150776081097	-0.43619824834431103	-0.46788082520294677	-0.39168596183961435	0.792256044915522	2.4589	2.4558	0.0	0.0	0.0
2021-10-01T23:34:44.000000	-0.49664	-0.52347	0.63623	246.16	234.3	-54.349	-0.5570385805297893	-0.4586721599370922	0.63623	273.013951128877	202.37247364451312	-54.349	-0.5570385805297893	-0.4586721599370922	0.83223	273.013951128877	202.37247364451312	-54.349	-0.7021985684789268	-0.5627150776081097	-0.43619824834431103	-0.46788082520294677	-0.39168596183961435	0.792256044915522	2.4589	2.4558	0.0	0.0	0.0
2021-10-01T23:34:44.000000	-0.52397	-0.54929	0.64149	225.51	211.31	-37.062	-0.5873263721846907	-0.48094885126837555	0.64149	249.7025846440737	182.0859561362962	-37.062	-0.5873263721846907	-0.48094885126837555	0.8374900000000001	249.7025846440737	182.0859561362962	-37.062	-0.7021985684789268	-0.5627150776081097	-0.43619824834431103	-0.46788082520294677	-0.39168596183961435	0.792256044915522	2.4589	2.4558	0.0	0.0	0.0
2021-10-01T23:34:44.000000	-0.55164	-0.57501	0.64528	207.3	191.11	-22.872	-0.6179393488509745	-0.503084635863225	0.64528	229.15469141673884	164.2694417769148	-22.872	-0.6179393488509745	-0.503084635863225	0.84128	229.15469141673884	164.2694417769148	-22.872	-0.7021985684789268	-0.5627150776081097	-0.43619824834431103	-0.46788082520294677	-0.39168596183961435	0.792256044915522	2.4589	2.4558	0.0	0.0	0.0
2021-10-01T23:34:44.000000	-0.57961	-0.60057	0.64764	191.17	173.29	-11.231	-0.6488304601269244	-0.5250248670410609	0.64764	210.96274675342482	148.56013086373588	-11.231	-0.6488304601269244	-0.5250248670410609	0.84364	210.96274675342482	148.56013086373588	-11.231	-0.7021985684789268	-0.5627150776081097	-0.43619824834431103	-0.46788082520294677	-0.39168596183961435	0.792256044915522	2.4589	2.4558	0.0	0.0	0.0
2021-10-01T23:34:44.000000	-0.60784	-0.62594	0.6486	176.82	157.5	-1.7	-0.6799563315159005	-0.5467446720649767	0.6486	194.78612565818227	134.64741977132283	-1.7	-0.6799563315159005	-0.5467446720649767	0.8446	194.78612565818227	134.64741977132283	-1.7	-0.7021985684789268	-0.5627150776081097	-0.43619824834431103	-0.46788082520294677	-0.39168596183961435	0.792256044915522	2.4589	2.4558	0.0	0.0	0.0
2021-10-01T23:34:44.000000	-0.6363	-0.65107	0.6482	164.0	143.46	6.0735	-0.7112810625657701	-0.568198103600592	0.6482	180.34240348636047	122.28405090101799	6.0735	-0.7112810625657701	-0.568198103600592	0.8442000000000001	180.34240348636047	122.28405090101799	6.0735	-0.7021985684789268	-0.5627150776081097	-0.43619824834431103	-0.46788082520294677	-0.39168596183961435	0.792256044915522	2.4589	2.4558	0.0	0.0	0.0
2021-10-01T23:34:44.000000	-0.66496	-0.67591	0.6465	152.49	130.95	12.376	-0.7427687528244005	-0.5893392143135264	0.6465	167.38628134713312	111.27863863643546	12.376	-0.7427687528244005	-0.5893392143135264	0.8425	167.38628134713312	111.27863863643546	12.376	-0.7021985684789268	-0.5627150776081097	-0.43619824834431103	-0.46788082520294677	-0.39168596183961435	0.792256044915522	2.4589	2.4558	0.0	0.0	0.0
2021-10-01T23:34:44.000000	-0.6938	-0.70043	0.64355	142.14	119.76	17.442	-0.7743958770909338	-0.6101406808634902	0.64355	155.74315818660418	101.44114489723773	17.442	-0.7743958770909338	-0.6101406808634902	0.83955	155.74315818660418	101.44114489723773	17.442	-0.7021985684789268	-0.5627150776081097	-0.43619824834431103	-0.46788082520294677	-0.39168596183961435	0.792256044915522	2.4589	2.4558	0.0	0.0	0.0
2021-10-01T23:34:44.000000	-0.72277	-0.72461	0.63943	132.8	109.73	21.463	-0.8061103615225305	-0.6305887804631597	0.63943	145.24455945933667	92.6311548425432	21.463	-0.8061103615225305	-0.6305887804631597	0.8354300000000001	145.24455945933667	92.6311548425432	21.463	-0.7021985684789268	-0.5627150776081097	-0.43619824834431103	-0.46788082520294677	-0.39168596183961435	0.792256044915522	2.4589	2.4558	0.0	0.0	0.0
2021-10-01T23:34:44.000000	-0.75188	-0.74843	0.63419	124.34	100.73	24.6	-0.8379196801636981	-0.6506624385150612	0.63419	135.74553582075143	84.73557697176017	24.6	-0.8379196801636981	-0.6506624385150612	0.83019	135.74553582075143	84.73557697176017	24.6	-0.7021985684789268	-0.5627150776081097	-0.43619824834431103	-0.46788082520294677	-0.39168596183961435	0.792256044915522	2.4589	2.4558	0.0	0.0	0.0
2021-10-01T23:34:44.000000	-0.78109	-0.77186	0.62792	116.67	92.634	26.985	-0.8697804585177964	-0.6703367822822881	0.62792	127.14132663851078	77.64038843668614	26.985	-0.8697804585177964	-0.6703367822822881	0.82392	127.14132663851078	77.64038843668614	26.985	-0.7021985684789268	-0.5627150776081097	-0.43619824834431103	-0.46788082520294677	-0.39168596183961435	0.792256044915522	2.4589	2.4558	0.0	0.0	0.0
2021-10-01T23:34:44.000000	-0.81039	-0.79489	0.62068	109.71	85.343	28.732	-0.9016815466352424	-0.6896031124186413	0.62068	119.34040424273621	71.25713763673298	28.732	-0.9016815466352424	-0.6896031124186413	0.8166800000000001	119.34040424273621	71.25713763673298	28.732	-0.7021985684789268	-0.5627150776081097	-0.43619824834431103	-0.46788082520294677	-0.39168596183961435	0.792256044915522	2.4589	2.4558	0.0	0.0	0.0
2021-10-01T23:34:44.000000	-0.83978	-0.81751	0.61257	103.38	78.774	29.937	-0.9336217192143441	-0.7084515042762293	0.61257	112.25320144625609	65.51325240793842	29.937	-0.9336217192143441	-0.7084515042762293	0.80857	112.25320144625609	65.51325240793842	29.937	-0.7021985684789268	-0.5627150776081097	-0.43619824834431103	-0.46788082520294677	-0.39168596183961435	0.792256044915522	2.4589	2.4558	0.0	0.0	0.0
2021-10-01T23:34:44.000000	-0.86925	-0.83974	0.60367	97.63	72.853	30.681	-0.9655935022105943	-0.7269030324525267	0.60367	105.82102777709497	60.341416864366835	30.681	-0.9655935022105943	-0.7269030324525267	0.7996700000000001	105.82102777709497	60.341416864366835	30.681	-0.7021985684789268	-0.5627150776081097	-0.43619824834431103	-0.46788082520294677	-0.39168596183961435	0.792256044915522	2.4589	2.4558	0.0	0.0	0.0
2021-10-01T23:34:44.000000	-0.8988	-0.86156	0.59405	92.396	67.517	31.039	-0.9975944450206091	-0.7449378476517508	0.59405	99.97264608809076	55.68694765513143	31.039	-0.9975944450206091	-0.7449378476517508	0.7900499999999999	99.97264608809076	55.68694765513143	31.039	-0.7021985684789268	-0.5627150776081097	-0.43619824834431103	-0.46788082520294677	-0.39168596183961435	0.792256044915522	2.4589	2.4558	0.0	0.0	0.0
2021-10-01T23:34:44.000000	-0.92843	-0.88298	0.58382	87.638	62.711	31.073	-1.0296257729460803	-0.7625658745217927	0.58382	94.66161862837372	51.500160423598004	31.073	-1.0296257729460803	-0.7625658745217927	0.77982	94.66161862837372	51.500160423598004	31.073	-0.7021985684789268	-0.5627150776081097	-0.43619824834431103	-0.46788082520294677	-0.39168596183961435	0.792256044915522	2.4589	2.4558	0.0	0.0	0.0
2021-10-01T23:34:44.000000	-0.95814	-0.90402	0.57304	83.317	58.387	30.842	-1.0616899365903916	-0.7798069623584352	0.57304	89.84335782304741	47.73819553648696	30.842	-1.0616899365903916	-0.7798069623584352	0.76904	89.84335782304741	47.73819553648696	30.842	-0.7021985684789268	-0.5627150776081097	-0.43619824834431103	-0.46788082520294677	-0.39168596183961435	0.792256044915522	2.4589	2.4558	0.0	0.0	0.0
2021-10-01T23:34:44.000000	-0.98794	-0.92469	0.56181	79.398	54.501	30.398	-1.0937980859031264	-0.7966698105078772	0.56181	85.4777360770487	44.36167309899847	30.398	-1.0937980859031264	-0.7966698105078772	0.7578100000000001	85.4777360770487	44.36167309899847	30.398	-0.7021985684789268	-0.5627150776081097	-0.43619824834431103	-0.46788082520294677	-0.39168596183961435	0.792256044915522	2.4589	2.4558	0.0	0.0	0.0
2021-10-01T23:34:44.000000	-1.0178	-0.94501	0.55021	75.85	51.013	29.79	-1.1259228975439939	-0.813177944170977	0.55021	81.52908577514759	41.33469295481247	29.79	-1.1259228975439939	-0.813177944170977	0.74621	81.52908577514759	41.33469295481247	29.79	-0.7021985684789268	-0.5627150776081097	-0.43619824834431103	-0.46788082520294677	-0.39168596183961435	0.792256044915522	2.4589	2.4558	0.0	0.0	0.0
2021-10-01T23:34:44.000000	-1.0479	-0.96499	0.53831	72.641	47.889	29.061	-1.1582442404767284	-0.8293192325651726	0.53831	77.96148201834012	38.62743226651275	29.061	-1.1582442404767284	-0.8293192325651726	0.73431	77.96148201834012	38.62743226651275	29.061	-0.7021985684789268	-0.5627150776081097	-0.43619824834431103	-0.46788082520294677	-0.39168596183961435	0.792256044915522	2.4589	2.4558	0.0	0.0	0.0
2021-10-01T23:34:44.000000	-1.078	-0.98466	0.52617	69.743	45.095	28.253	-1.1905275990570159	-0.8451528568747413	0.52617	74.74296976677871	36.209578076006395	28.253	-1.1905275990570159	-0.8451528568747413	0.72217	74.74296976677871	36.209578076006395	28.253	-0.7021985684789268	-0.5627150776081097	-0.43619824834431103	-0.46788082520294677	-0.39168596183961435	0.792256044915522	2.4589	2.4558	0.0	0.0	0.0
2021-10-01T23:34:44.000000	-1.1082	-1.004	0.51387	67.128	42.597	27.404	-1.2228697691603851	-0.8606467147869828	0.51387	71.84159398061587	34.05081742520048	27.404	-1.2228697691603851	-0.8606467147869828	0.70987	71.84159398061587	34.05081742520048	27.404	-0.7021985684789268	-0.5627150776081097	-0.43619824834431103	-0.46788082520294677	-0.39168596183961435	0.792256044915522	2.4589	2.4558	0.0	0.0	0.0
2021-10-01T23:34:44.000000	-1.1386	-1.0231	0.50144	64.768	40.367	26.546	-1.2553810249809745	-0.8758778751159993	0.50144	69.22613480101916	32.126792144736804	26.546	-1.2553810249809745	-0.8758778751159993	0.6974400000000001	69.22613480101916	32.126792144736804	26.546	-0.7021985684789268	-0.5627150776081097	-0.43619824834431103	-0.46788082520294677	-0.39168596183961435	0.792256044915522	2.4589	2.4558	0.0	0.0	0.0
2021-10-01T23:34:44.000000	-1.1691	-1.042	0.48893	62.633	38.373	25.709	-1.2879670212466388	-0.8908982894702738	0.48893	66.8628973189012	30.409419266439038	25.709	-1.2879670212466388	-0.8908982894702738	0.68493	66.8628973189012	30.409419266439038	25.709	-0.7021985684789268	-0.5627150776081097	-0.43619824834431103	-0.46788082520294677	-0.39168596183961435	0.792256044915522	2.4589	2.4558	0.0	0.0	0.0
2021-10-01T23:34:44.000000	-1.1997	-1.0606	0.47636	60.696	36.586	24.917	-1.3206155049404604	-0.9056087113708948	0.47636	64.72153161004948	28.87322562599069	24.917	-1.3206155049404604	-0.9056087113708948	0.6723600000000001	64.72153161004948	28.87322562599069	24.917	-0.7021985684789268	-0.5627150776081097	-0.43619824834431103	-0.46788082520294677	-0.39168596183961435	0.792256044915522	2.4589	2.4558	0.0	0.0	0.0
2021-10-01T23:34:44.000000	-1.2305	-1.079	0.46375	58.929	34.981	24.187	-1.3534379755582693	-0.9200961342798551	0.46375	62.77118540613913	27.496830448400885	24.187	-1.3534379755582693	-0.9200961342798551	0.6597500000000001	62.77118540613913	27.496830448400885	24.187	-0.7021985684789268	-0.5627150776081097	-0.43619824834431103	-0.46788082520294677	-0.39168596183961435	0.792256044915522	2.4589	2.4558	0.0	0.0	0.0
2021-10-01T23:34:44.000000	-1.2613	-1.0971	0.45109	57.303	33.53	23.532	-1.3862236871253235	-0.9342858177520801	0.45109	60.979646383548584	26.25599809448061	23.532	-1.3862236871253235	-0.9342858177520801	0.6470899999999999	60.979646383548584	26.25599809448061	23.532	-0.7021985684789268	-0.5627150776081097	-0.43619824834431103	-0.46788082520294677	-0.39168596183961435	0.792256044915522	2.4589	2.4558	0.0	0.0	0.0
2021-10-01T23:34:44.000000	-1.2922	-1.1151	0.43837	55.793	32.21	22.958	-1.4190963921543711	-0.948364001728475	0.43837	59.3192847286587	25.13096512830969	22.958	-1.4190963921543711	-0.948364001728475	0.63437	59.3192847286587	25.13096512830969	22.958	-0.7021985684789268	-0.5627150776081097	-0.43619824834431103	-0.46788082520294677	-0.39168596183961435	0.792256044915522	2.4589	2.4558	0.0	0.0	0.0
2021-10-01T23:34:44.000000	-1.3232	-1.1329	0.42559	54.375	31.0	22.467	-1.452043837628494	-0.9622314397301281	0.42559	57.763708152977806	24.10383051337702	22.467	-1.452043837628494	-0.9622314397301281	0.6215900000000001	57.763708152977806	24.10383051337702	22.467	-0.7021985684789268	-0.5627150776081097	-0.43619824834431103	-0.46788082520294677	-0.39168596183961435	0.792256044915522	2.4589	2.4558	0.0	0.0	0.0
2021-10-01T23:34:44.000000	-1.3543	-1.1505	0.41271	53.027	29.879	22.057	-1.4850660235476927	-0.9758881317570391	0.41271	56.28850929759244	23.15644815283313	22.057	-1.4850660235476927	-0.9758881317570391	0.6087100000000001	56.28850929759244	23.15644815283313	22.057	-0.7021985684789268	-0.5627150776081097	-0.43619824834431103	-0.46788082520294677	-0.39168596183961435	0.792256044915522	2.4589	2.4558	0.0	0.0	0.0
2021-10-01T23:34:44.000000	-1.3854	-1.168	0.39971	51.729	28.831	21.723	-1.5180759564499726	-0.9894455773050381	0.39971	54.87187838401333	22.27538921343577	21.723	-1.5180759564499726	-0.9894455773050381	0.59571	54.87187838401333	22.27538921343577	21.723	-0.7021985684789268	-0.5627150776081097	-0.43619824834431103	-0.46788082520294677	-0.39168596183961435	0.792256044915522	2.4589	2.4558	0.0	0.0	0.0
2021-10-01T23:34:44.000000	-1.4166	-1.1852	0.38655	50.465	27.843	21.458	-1.5511483767804102	-1.0026930303993835	0.38655	53.4963430834152	21.449712135633312	21.458	-1.5511483767804102	-1.0026930303993835	0.58255	53.4963430834152	21.449712135633312	21.458	-0.7021985684789268	-0.5627150776081097	-0.43619824834431103	-0.46788082520294677	-0.39168596183961435	0.792256044915522	2.4589	2.4558	0.0	0.0	0.0
2021-10-01T23:34:44.000000	-1.4477	-1.2023	0.3732	49.22	26.901	21.251	-1.584109297615017	-1.015853490031735	0.3732	52.145301001592706	20.667360364915844	21.251	-1.584109297615017	-1.015853490031735	0.5691999999999999	52.145301001592706	20.667360364915844	21.251	-0.7021985684789268	-0.5627150776081097	-0.43619824834431103	-0.46788082520294677	-0.39168596183961435	0.792256044915522	2.4589	2.4558	0.0	0.0	0.0
2021-10-01T23:34:44.000000	-1.4789	-1.2193	0.35963	47.982	25.995	21.095	-1.6171572119116182	-1.0289024501682569	0.35963	50.80561725938462	19.919879615422364	21.095	-1.6171572119116182	-1.0289024501682569	0.5556300000000001	50.80561725938462	19.919879615422364	21.095	-0.7021985684789268	-0.5627150776081097	-0.43619824834431103	-0.46788082520294677	-0.39168596183961435	0.792256044915522	2.4589	2.4558	0.0	0.0	0.0
2021-10-01T23:34:44.000000	-1.51	-1.2361	0.34581	46.739	25.117	20.98	-1.6500813736954705	-1.0417651703638728	0.34581	49.46440203796804	19.20080053087012	20.98	-1.6500813736954705	-1.0417651703638728	0.54181	49.46440203796804	19.20080053087012	20.98	-0.7021985684789268	-0.5627150776081097	-0.43619824834431103	-0.46788082520294677	-0.39168596183961435	0.792256044915522	2.4589	2.4558	0.0	0.0	0.0
2021-10-01T23:34:44.000000	-1.5411	-1.2527	0.3317	45.481	24.258	20.898	-1.6829810294454863	-1.0544293976016652	0.3317	48.110627917929165	18.50241622984886	20.898	-1.6829810294454863	-1.0544293976016652	0.5277000000000001	48.110627917929165	18.50241622984886	20.898	-0.7021985684789268	-0.5627150776081097	-0.43619824834431103	-0.46788082520294677	-0.39168596183961435	0.792256044915522	2.4589	2.4558	0.0	0.0	0.0
2021-10-01T23:34:44.000000	-1.5721	-1.2692	0.31727	44.197	23.413	20.841	-1.7157691856996722	-1.0670066313774642	0.31727	46.732765135741765	17.821112220274006	20.841	-1.7157691856996722	-1.0670066313774642	0.51327	46.732765135741765	17.821112220274006	20.841	-0.7021985684789268	-0.5627150776081097	-0.43619824834431103	-0.46788082520294677	-0.39168596183961435	0.792256044915522	2.4589	2.4558	0.0	0.0	0.0
2021-10-01T23:34:44.000000	-1.603	-1.2855	0.30248	42.879	22.573	20.804	-1.7484335894411096	-1.0793976252123576	0.30248	45.32177120157022	17.14893656039695	20.804	-1.7484335894411096	-1.0793976252123576	0.49848000000000003	45.32177120157022	17.14893656039695	20.804	-0.7021985684789268	-0.5627150776081097	-0.43619824834431103	-0.46788082520294677	-0.39168596183961435	0.792256044915522	2.4589	2.4558	0.0	0.0	0.0
2021-10-01T23:34:44.000000	-1.6338	-1.3017	0.2873	41.513	21.732	20.781	-1.780986493686717	-1.0917016255852572	0.2873	43.86301642735183	16.481649883851535	20.781	-1.780986493686717	-1.0917016255852572	0.4833	43.86301642735183	16.481649883851535	20.781	-0.7021985684789268	-0.5627150776081097	-0.43619824834431103	-0.46788082520294677	-0.39168596183961435	0.792256044915522	2.4589	2.4558	0.0	0.0	0.0
2021-10-01T23:34:44.000000	-1.6645	-1.3177	0.27168	40.088	20.882	20.767	-1.8134156454195762	-1.1038193860172516	0.27168	42.34460345905279	15.812660304185819	20.767	-1.8134156454195762	-1.1038193860172516	0.46768	42.34460345905279	15.812660304185819	20.767	-0.7021985684789268	-0.5627150776081097	-0.43619824834431103	-0.46788082520294677	-0.39168596183961435	0.792256044915522	2.4589	2.4558	0.0	0.0	0.0
2021-10-01T23:34:44.000000	-1.695	-1.3336	0.25558	38.585	20.013	20.761	-1.8456340511776932	-1.1158624060041702	0.25558	40.746450163988044	15.134371246723086	20.761	-1.8456340511776932	-1.1158624060041702	0.45158	40.746450163988044	15.134371246723086	20.761	-0.7021985684789268	-0.5627150776081097	-0.43619824834431103	-0.46788082520294677	-0.39168596183961435	0.792256044915522	2.4589	2.4558	0.0	0.0	0.0
2021-10-01T23:34:44.000000	-1.7253	-1.3493	0.23893	36.985	19.115	20.759	-1.8776294579441501	-1.127731439067102	0.23893	39.048474409472504	14.439186136786613	20.759	-1.8776294579441501	-1.127731439067102	0.43493000000000004	39.048474409472504	14.439186136786613	20.759	-0.7021985684789268	-0.5627150776081097	-0.43619824834431103	-0.46788082520294677	-0.39168596183961435	0.792256044915522	2.4589	2.4558	0.0	0.0	0.0
2021-10-01T23:34:44.000000	-1.7554	-1.3648	0.22166	35.261	18.172	20.759	-1.9094018657189467	-1.1394264852060467	0.22166	37.221919163493055	13.714533852318441	20.759	-1.9094018657189467	-1.1394264852060467	0.41766000000000003	37.221919163493055	13.714533852318441	20.759	-0.7021985684789268	-0.5627150776081097	-0.43619824834431103	-0.46788082520294677	-0.39168596183961435	0.792256044915522	2.4589	2.4558	0.0	0.0	0.0
2021-10-01T23:34:44.000000	-1.7851	-1.3801	0.20368	33.376	17.165	20.761	-1.9407527815442593	-1.1509720504548406	0.20368	35.22773515563784	12.946091178585057	20.761	-1.9407527815442593	-1.1509720504548406	0.39968000000000004	35.22773515563784	12.946091178585057	20.761	-0.7021985684789268	-0.5627150776081097	-0.43619824834431103	-0.46788082520294677	-0.39168596183961435	0.792256044915522	2.4589	2.4558	0.0	0.0	0.0
2021-10-01T23:34:44.000000	-1.8144	-1.3951	0.18486	31.283	16.069	20.762	-1.97166995240317	-1.1622688883345718	0.18486	33.01621328658872	12.114805413810082	20.762	-1.97166995240317	-1.1622688883345718	0.38086	33.01621328658872	12.114805413810082	20.762	-0.7021985684789268	-0.5627150776081097	-0.43619824834431103	-0.46788082520294677	-0.39168596183961435	0.792256044915522	2.4589	2.4558	0.0	0.0	0.0
2021-10-01T23:34:44.000000	-1.8432	-1.4099	0.16501	28.916	14.848	20.76	-2.0020663848336846	-1.1734284983410703	0.16501	30.51743979417332	11.193034816751293	20.76	-2.0020663848336846	-1.1734284983410703	0.36101	30.51743979417332	11.193034816751293	20.76	-0.7021985684789268	-0.5627150776081097	-0.43619824834431103	-0.46788082520294677	-0.39168596183961435	0.792256044915522	2.4589	2.4558	0.0	0.0	0.0
2021-10-01T23:34:44.000000	-1.8713	-1.4243	0.14388	26.178	13.45	20.754	-2.0317190798441436	-1.1842768935503494	0.14388	27.628774025049637	10.141056644785222	20.754	-2.0317190798441436	-1.1842768935503494	0.33988	27.628774025049637	10.141056644785222	20.754	-0.7021985684789268	-0.5627150776081097	-0.43619824834431103	-0.46788082520294677	-0.39168596183961435	0.792256044915522	2.4589	2.4558	0.0	0.0	0.0
2021-10-01T23:34:44.000000	-1.8983	-1.4382	0.12109	22.929	11.798	20.742	-2.060218798501981	-1.19476383955117	0.12109	24.20183608571402	8.899605332835293	20.742	-2.060218798501981	-1.19476383955117	0.31709	24.20183608571402	8.899605332835293	20.742	-0.7021985684789268	-0.5627150776081097	-0.43619824834431103	-0.46788082520294677	-0.39168596183961435	0.792256044915522	2.4589	2.4558	0.0	0.0	0.0
2021-10-01T23:34:44.000000	-1.9154	-1.4471	0.10469	20.377	10.501	20.729	-2.078280464901632	-1.2015015102813047	0.10469	21.510144314453818	7.925075493102254	20.729	-2.078280464901632	-1.2015015102813047	0.30069	21.510144314453818	7.925075493102254	20.729	-0.7021985684789268	-0.5627150776081097	-0.43619824834431103	-0.46788082520294677	-0.39168596183961435	0.792256044915522	2.4589	2.4558	0.0	0.0	0.0
2021-10-01T23:34:44.000000	-1.9315	-1.4554	0.087035	17.417	8.9922	20.714	-2.095276148410655	-1.2077662323071505	0.087035	18.3875750194004	6.7903339200603625	20.714	-2.095276148410655	-1.2077662323071505	0.28303500000000004	18.3875750194004	6.7903339200603625	20.714	-0.7021985684789268	-0.5627150776081097	-0.43619824834431103	-0.46788082520294677	-0.39168596183961435	0.792256044915522	2.4589	2.4558	0.0	0.0	0.0
2021-10-01T23:34:44.000000	-1.9461	-1.4629	0.06779	13.934	7.2084	20.696	-2.1106851106006546	-1.213420777755475	0.06779	14.712250843112798	5.446747808493312	20.696	-2.1106851106006546	-1.213420777755475	0.26379	14.712250843112798	5.446747808493312	20.696	-0.7021985684789268	-0.5627150776081097	-0.43619824834431103	-0.46788082520294677	-0.39168596183961435	0.792256044915522	2.4589	2.4558	0.0	0.0	0.0
2021-10-01T23:34:44.000000	-1.9583	-1.4692	0.046563	9.8	5.0801	20.678	-2.1235651210937503	-1.2181784378628957	0.046563	10.348620445825663	3.8410247172127234	20.678	-2.1235651210937503	-1.2181784378628957	0.242563	10.348620445825663	3.8410247172127234	20.678	-0.7021985684789268	-0.5627150776081097	-0.43619824834431103	-0.46788082520294677	-0.39168596183961435	0.792256044915522	2.4589	2.4558	0.0	0.0	0.0
2021-10-01T23:34:44.000000	-1.9644	-1.4724	0.031179	6.644	3.448	20.667	-2.1300112528487576	-1.2206068911560617	0.031179	7.016420082244806	2.607928148832283	20.667	-2.1300112528487576	-1.2206068911560617	0.22717900000000002	7.016420082244806	2.607928148832283	20.667	-0.7021985684789268	-0.5627150776081097	-0.43619824834431103	-0.46788082520294677	-0.39168596183961435	0.792256044915522	2.4589	2.4558	0.0	0.0	0.0
2021-10-01T23:34:44.000000	-1.9683	-1.4744	0.014903	3.2014	1.6626	20.66	-2.1341269258646847	-1.2221139530744871	0.014903	3.380995435166902	1.2578038747676714	20.66	-2.1341269258646847	-1.2221139530744871	0.210903	3.380995435166902	1.2578038747676714	20.66	-0.7021985684789268	-0.5627150776081097	-0.43619824834431103	-0.46788082520294677	-0.39168596183961435	0.792256044915522	2.4589	2.4558	0.0	0.0	0.0
2021-10-01T23:34:44.000000	-1.9695	-1.475	-0.0018963	-0.40833	-0.21211	20.658	-2.135391401713137	-1.2225623957449394	-0.0018963	-0.4312430215260715	-0.16047896243764864	20.658	-2.135391401713137	-1.2225623957449394	0.19410370000000002	-0.4312430215260715	-0.16047896243764864	20.658	-0.7021985684789268	-0.5627150776081097	-0.43619824834431103	-0.46788082520294677	-0.39168596183961435	0.792256044915522	2.4589	2.4558	0.0	0.0	0.0
2021-10-01T23:34:44.000000	-1.9677	-1.4741	-0.018625	-3.9954	-2.0748	20.662	-2.133494687940459	-1.2218897317392612	-0.018625	-4.219519413464045	-1.5696089065114391	20.662	-2.133494687940459	-1.2218897317392612	0.177375	-4.219519413464045	-1.5696089065114391	20.662	-0.7021985684789268	-0.5627150776081097	-0.43619824834431103	-0.46788082520294677	-0.39168596183961435	0.792256044915522	2.4589	2.4558	0.0	0.0	0.0
2021-10-01T23:34:44.000000	-1.9632	-1.4718	-0.034722	-7.3808	-3.8295	20.67	-2.128746777000306	-1.2201584484856096	-0.034722	-7.794413398410466	-2.89627323722735	20.67	-2.128746777000306	-1.2201584484856096	0.161278	-7.794413398410466	-2.89627323722735	20.67	-0.7021985684789268	-0.5627150776081097	-0.43619824834431103	-0.46788082520294677	-0.39168596183961435	0.792256044915522	2.4589	2.4558	0.0	0.0	0.0
2021-10-01T23:34:44.000000	-1.9486	-1.4642	-0.064054	-13.227	-6.8456	20.693	-2.1133255617933884	-1.214404656558373	-0.064054	-13.966124291826583	-5.173310412613123	20.693	-2.1133255617933884	-1.214404656558373	0.131946	-13.966124291826583	-5.173310412613123	20.693	-0.7021985684789268	-0.5627150776081097	-0.43619824834431103	-0.46788082520294677	-0.39168596183961435	0.792256044915522	2.4589	2.4558	0.0	0.0	0.0
2021-10-01T23:34:44.000000	-1.9292	-1.4542	-0.089771	-17.891	-9.234	20.716	-2.0928464431926637	-1.2068570939493277	-0.089771	-18.88763112435091	-6.9722326058767266	20.716	-2.0928464431926637	-1.2068570939493277	0.106229	-18.88763112435091	-6.9722326058767266	20.716	-0.7021985684789268	-0.5627150776081097	-0.43619824834431103	-0.46788082520294677	-0.39168596183961435	0.792256044915522	2.4589	2.4558	0.0	0.0	0.0
2021-10-01T23:34:44.000000	-1.9072	-1.4428	-0.11275	-21.655	-11.151	20.736	-2.0696153739033756	-1.1982386590753913	-0.11275	-22.858158924915934	-8.413584049814087	20.736	-2.0696153739033756	-1.1982386590753913	0.08325	-22.858158924915934	-8.413584049814087	20.736	-0.7021985684789268	-0.5627150776081097	-0.43619824834431103	-0.46788082520294677	-0.39168596183961435	0.792256044915522	2.4589	2.4558	0.0	0.0	0.0
2021-10-01T23:34:44.000000	-1.8837	-1.4307	-0.13373	-24.771	-12.734	20.749	-2.0448098363119813	-1.1891092941028456	-0.13373	-26.144644465625184	-9.602851803816108	20.749	-2.0448098363119813	-1.1891092941028456	0.06227000000000002	-26.144644465625184	-9.602851803816108	20.749	-0.7021985684789268	-0.5627150776081097	-0.43619824834431103	-0.46788082520294677	-0.39168596183961435	0.792256044915522	2.4589	2.4558	0.0	0.0	0.0
2021-10-01T23:34:44.000000	-1.8592	-1.4182	-0.15321	-27.417	-14.081	20.757	-2.0189628218637963	-1.1797054733838344	-0.15321	-28.93575443552166	-10.615487047101919	20.757	-2.0189628218637963	-1.1797054733838344	0.042789999999999995	-28.93575443552166	-10.615487047101919	20.757	-0.7021985684789268	-0.5627150776081097	-0.43619824834431103	-0.46788082520294677	-0.39168596183961435	0.792256044915522	2.4589	2.4558	0.0	0.0	0.0
2021-10-01T23:34:44.000000	-1.834	-1.4052	-0.17153	-29.713	-15.258	20.761	-1.9923598169786367	-1.1698911913886922	-0.17153	-31.35867160046562	-11.502288835451452	20.761	-1.9923598169786367	-1.1698911913886922	0.02447000000000002	-31.35867160046562	-11.502288835451452	20.761	-0.7021985684789268	-0.5627150776081097	-0.43619824834431103	-0.46788082520294677	-0.39168596183961435	0.792256044915522	2.4589	2.4558	0.0	0.0	0.0
2021-10-01T23:34:44.000000	-1.8083	-1.392	-0.18891	-31.745	-16.31	20.762	-1.9652360736650811	-1.1599396815203171	-0.18891	-33.50426178993447	-12.297380489825342	20.762	-1.9652360736650811	-1.1599396815203171	0.007090000000000013	-33.50426178993447	-12.297380489825342	20.762	-0.7021985684789268	-0.5627150776081097	-0.43619824834431103	-0.46788082520294677	-0.39168596183961435	0.792256044915522	2.4589	2.4558	0.0	0.0	0.0
2021-10-01T23:34:44.000000	-1.7821	-1.3786	-0.20551	-33.573	-17.269	20.761	-1.93759159192313	-1.14985094377871	-0.20551	-35.43599385668917	-13.025169073324433	20.761	-1.93759159192313	-1.14985094377871	-0.00950999999999999	-35.43599385668917	-13.025169073324433	20.761	-0.7021985684789268	-0.5627150776081097	-0.43619824834431103	-0.46788082520294677	-0.39168596183961435	0.792256044915522	2.4589	2.4558	0.0	0.0	0.0
2021-10-01T23:34:44.000000	-1.7557	-1.3649	-0.22146	-35.241	-18.161	20.759	-1.9097118581726005	-1.1394889726342037	-0.22146	-37.20072203584967	-13.706067343021788	20.759	-1.9097118581726005	-1.1394889726342037	-0.025459999999999983	-37.20072203584967	-13.706067343021788	20.759	-0.7021985684789268	-0.5627150776081097	-0.43619824834431103	-0.46788082520294677	-0.39168596183961435	0.792256044915522	2.4589	2.4558	0.0	0.0	0.0
2021-10-01T23:34:44.000000	-1.729	-1.3512	-0.23685	-36.782	-19.002	20.759	-1.8815343849853354	-1.129163760540452	-0.23685	-38.83315814816382	-14.351911239960266	20.759	-1.8815343849853354	-1.129163760540452	-0.04085	-38.83315814816382	-14.351911239960266	20.759	-0.7021985684789268	-0.5627150776081097	-0.43619824834431103	-0.46788082520294677	-0.39168596183961435	0.792256044915522	2.4589	2.4558	0.0	0.0	0.0
2021-10-01T23:34:44.000000	-1.7021	-1.3373	-0.25174	-38.221	-19.807	20.76	-1.85313391280641	-1.1186645615227133	-0.25174	-40.35995176589729	-14.974524481747089	20.76	-1.85313391280641	-1.1186645615227133	-0.05574000000000001	-40.35995176589729	-14.974524481747089	20.76	-0.7021985684789268	-0.5627150776081097	-0.43619824834431103	-0.46788082520294677	-0.39168596183961435	0.792256044915522	2.4589	2.4558	0.0	0.0	0.0
2021-10-01T23:34:44.000000	-1.675	-1.3232	-0.26619	-39.58	-20.585	20.764	-1.8245104416358244	-1.1079913755809871	-0.26619	-41.80403988593338	-15.580143587762318	20.764	-1.8245104416358244	-1.1079913755809871	-0.07018999999999997	-41.80403988593338	-15.580143587762318	20.764	-0.7021985684789268	-0.5627150776081097	-0.43619824834431103	-0.46788082520294677	-0.39168596183961435	0.792256044915522	2.4589	2.4558	0.0	0.0	0.0
2021-10-01T23:34:44.000000	-1.6478	-1.309	-0.28024	-40.872	-21.346	20.773	-1.7957754709694087	-1.0972311961772676	-0.28024	-43.17954985222241	-16.17710031369775	20.773	-1.7957754709694087	-1.0972311961772676	-0.08423999999999998	-43.17954985222241	-16.17710031369775	20.773	-0.7021985684789268	-0.5627150776081097	-0.43619824834431103	-0.46788082520294677	-0.39168596183961435	0.792256044915522	2.4589	2.4558	0.0	0.0	0.0
2021-10-01T23:34:44.000000	-1.6205	-1.2947	-0.29392	-42.111	-22.097	20.789	-1.766929000807163	-1.0863840233115543	-0.29392	-44.501233882996324	-16.77062649070868	20.789	-1.766929000807163	-1.0863840233115543	-0.09792000000000001	-44.501233882996324	-16.77062649070868	20.789	-0.7021985684789268	-0.5627150776081097	-0.43619824834431103	-0.46788082520294677	-0.39168596183961435	0.792256044915522	2.4589	2.4558	0.0	0.0	0.0
2021-10-01T23:34:44.000000	-1.5931	-1.2803	-0.30728	-43.308	-22.843	20.814	-1.737971031149087	-1.0754498569838475	-0.30728	-45.78062174178135	-17.36433661087967	20.814	-1.737971031149087	-1.0754498569838475	-0.11127999999999999	-45.78062174178135	-17.36433661087967	20.814	-0.7021985684789268	-0.5627150776081097	-0.43619824834431103	-0.46788082520294677	-0.39168596183961435	0.792256044915522	2.4589	2.4558	0.0	0.0	0.0
2021-10-01T23:34:44.000000	-1.5656	-1.2657	-0.32034	-44.471	-23.59	20.852	-1.708889308978263	-1.0643294507152352	-0.32034	-47.026388327905536	-17.963205221591988	20.852	-1.708889308978263	-1.0643294507152352	-0.12434	-47.026388327905536	-17.963205221591988	20.852	-0.7021985684789268	-0.5627150776081097	-0.43619824834431103	-0.46788082520294677	-0.39168596183961435	0.792256044915522	2.4589	2.4558	0.0	0.0	0.0
2021-10-01T23:34:44.000000	-1.538	-1.2511	-0.33312	-45.607	-24.343	20.905	-1.679708340328527	-1.0532212974635415	-0.33312	-48.24609354573862	-18.571336935606944	20.905	-1.679708340328527	-1.0532212974635415	-0.13712000000000002	-48.24609354573862	-18.571336935606944	20.905	-0.7021985684789268	-0.5627150776081097	-0.43619824834431103	-0.46788082520294677	-0.39168596183961435	0.792256044915522	2.4589	2.4558	0.0	0.0	0.0
2021-10-01T23:34:44.000000	-1.5104	-1.2363	-0.34565	-46.725	-25.107	20.979	-1.6505028656449543	-1.0419146512540234	-0.34565	-49.449282229228565	-19.192591305347488	20.979	-1.6505028656449543	-1.0419146512540234	-0.14965	-49.449282229228565	-19.192591305347488	20.979	-0.7021985684789268	-0.5627150776081097	-0.43619824834431103	-0.46788082520294677	-0.39168596183961435	0.792256044915522	2.4589	2.4558	0.0	0.0	0.0
2021-10-01T23:34:44.000000	-1.4827	-1.2213	-0.35796	-47.83	-25.886	21.079	-1.6211736384486333	-1.0304217651036005	-0.35796	-50.64140682299771	-19.830325539124182	21.079	-1.6211736384486333	-1.0304217651036005	-0.16196	-50.64140682299771	-19.830325539124182	21.079	-0.7021985684789268	-0.5627150776081097	-0.43619824834431103	-0.46788082520294677	-0.39168596183961435	0.792256044915522	2.4589	2.4558	0.0	0.0	0.0
2021-10-01T23:34:44.000000	-1.455	-1.2063	-0.37005	-48.931	-26.686	21.211	-1.5918444112523127	-1.018928878953177	-0.37005	-51.832134691163205	-20.489391654149095	21.211	-1.5918444112523127	-1.018928878953177	-0.17404999999999998	-51.832134691163205	-20.489391654149095	21.211	-0.7021985684789268	-0.5627150776081097	-0.43619824834431103	-0.46788082520294677	-0.39168596183961435	0.792256044915522	2.4589	2.4558	0.0	0.0	0.0
2021-10-01T23:34:44.000000	-1.4273	-1.1911	-0.38197	-50.035	-27.513	21.38	-1.562490678022155	-1.0072374998449303	-0.38197	-53.029148268263995	-21.174886727972666	21.38	-1.562490678022155	-1.0072374998449303	-0.18596999999999997	-53.029148268263995	-21.174886727972666	21.38	-0.7021985684789268	-0.5627150776081097	-0.43619824834431103	-0.46788082520294677	-0.39168596183961435	0.792256044915522	2.4589	2.4558	0.0	0.0	0.0
2021-10-01T23:34:44.000000	-1.3996	-1.1758	-0.39373	-51.15	-28.374	21.594	-1.5331246917750794	-0.9954468742577713	-0.39373	-54.241244983797294	-21.892777772765253	21.594	-1.5331246917750794	-0.9954468742577713	-0.19773000000000002	-54.241244983797294	-21.892777772765253	21.594	-0.7021985684789268	-0.5627150776081097	-0.43619824834431103	-0.46788082520294677	-0.39168596183961435	0.792256044915522	2.4589	2.4558	0.0	0.0	0.0
2021-10-01T23:34:44.000000	-1.3719	-1.1604	-0.40536	-52.286	-29.277	21.859	-1.5037464525110855	-0.983557002191701	-0.40536	-55.479329727007745	-22.649779205147993	21.859	-1.5037464525110855	-0.983557002191701	-0.20936	-55.479329727007745	-22.649779205147993	21.859	-0.7021985684789268	-0.5627150776081097	-0.43619824834431103	-0.46788082520294677	-0.39168596183961435	0.792256044915522	2.4589	2.4558	0.0	0.0	0.0
2021-10-01T23:34:44.000000	-1.3443	-1.1449	-0.41687	-53.454	-30.231	22.181	-1.4744552067090853	-0.9715556306298001	-0.41687	-56.755422382098295	-23.453475376361936	22.181	-1.4744552067090853	-0.9715556306298001	-0.22087	-56.755422382098295	-23.453475376361936	22.181	-0.7021985684789268	-0.5627150776081097	-0.43619824834431103	-0.46788082520294677	-0.39168596183961435	0.792256044915522	2.4589	2.4558	0.0	0.0	0.0
2021-10-01T23:34:44.000000	-1.3167	-1.1292	-0.42829	-54.668	-31.247	22.564	-1.4451394548732486	-0.9593557661100756	-0.42829	-58.08476528797761	-24.31306797671883	22.564	-1.4451394548732486	-0.9593557661100756	-0.23229	-58.08476528797761	-24.31306797671883	22.564	-0.7021985684789268	-0.5627150776081097	-0.43619824834431103	-0.46788082520294677	-0.39168596183961435	0.792256044915522	2.4589	2.4558	0.0	0.0	0.0
2021-10-01T23:34:44.000000	-1.2891	-1.1133	-0.43965	-55.939	-32.337	23.011	-1.415799197003575	-0.9469574086325273	-0.43965	-59.47974591935618	-25.2391187518271	23.011	-1.415799197003575	-0.9469574086325273	-0.24364999999999998	-59.47974591935618	-25.2391187518271	23.011	-0.7021985684789268	-0.5627150776081097	-0.43619824834431103	-0.46788082520294677	-0.39168596183961435	0.792256044915522	2.4589	2.4558	0.0	0.0	0.0
2021-10-01T23:34:44.000000	-1.2616	-1.0973	-0.45094	-57.285	-33.515	23.525	-1.3865459325958955	-0.9344475516591492	-0.45094	-60.95994406480671	-26.243316665689115	23.525	-1.3865459325958955	-0.9344475516591492	-0.25494	-60.95994406480671	-26.243316665689115	23.525	-0.7021985684789268	-0.5627150776081097	-0.43619824834431103	-0.46788082520294677	-0.39168596183961435	0.792256044915522	2.4589	2.4558	0.0	0.0	0.0
2021-10-01T23:34:44.000000	-1.2342	-1.0812	-0.4622	-58.723	-34.796	24.103	-1.3573796616502094	-0.9218261951899408	-0.4622	-62.54406957828195	-27.33846567726555	24.103	-1.3573796616502094	-0.9218261951899408	-0.2662	-62.54406957828195	-27.33846567726555	24.103	-0.7021985684789268	-0.5627150776081097	-0.43619824834431103	-0.46788082520294677	-0.39168596183961435	0.792256044915522	2.4589	2.4558	0.0	0.0	0.0
2021-10-01T23:34:44.000000	-1.2069	-1.0649	-0.47342	-60.27	-36.196	24.74	-1.3282881311495989	-0.9089940927459905	-0.47342	-64.25095484390381	-28.538362210306197	24.74	-1.3282881311495989	-0.9089940927459905	-0.27742	-64.25095484390381	-28.538362210306197	24.74	-0.7021985684789268	-0.5627150776081097	-0.43619824834431103	-0.46788082520294677	-0.39168596183961435	0.792256044915522	2.4589	2.4558	0.0	0.0	0.0
2021-10-01T23:34:44.000000	-1.1796	-1.0484	-0.48461	-61.945	-37.735	25.43	-1.2991720946151515	-0.8959634973442165	-0.48461	-66.10190729604922	-29.860527487378967	25.43	-1.2991720946151515	-0.8959634973442165	-0.28861	-66.10190729604922	-29.860527487378967	25.43	-0.7021985684789268	-0.5627150776081097	-0.43619824834431103	-0.46788082520294677	-0.39168596183961435	0.792256044915522	2.4589	2.4558	0.0	0.0	0.0
2021-10-01T23:34:44.000000	-1.1525	-1.0317	-0.49575	-63.769	-39.43	26.161	-1.2702300450046915	-0.8827099029507823	-0.49575	-68.11985170816575	-31.319260276346036	26.161	-1.2702300450046915	-0.8827099029507823	-0.29975	-68.11985170816575	-31.319260276346036	26.161	-0.7021985684789268	-0.5627150776081097	-0.43619824834431103	-0.46788082520294677	-0.39168596183961435	0.792256044915522	2.4589	2.4558	0.0	0.0	0.0
2021-10-01T23:34:44.000000	-1.1254	-1.0149	-0.50684	-65.761	-41.302	26.917	-1.241275742377313	-0.869357062078436	-0.50684	-70.3262180447995	-32.933074264564425	26.917	-1.241275742377313	-0.869357062078436	-0.31083999999999995	-70.3262180447995	-32.933074264564425	26.917	-0.7021985684789268	-0.5627150776081097	-0.43619824834431103	-0.46788082520294677	-0.39168596183961435	0.792256044915522	2.4589	2.4558	0.0	0.0	0.0
2021-10-01T23:34:44.000000	-1.0985	-0.99782	-0.51785	-67.941	-43.371	27.68	-1.2124856242603874	-0.8557018250313004	-0.51785	-72.74330620511648	-34.71936814443288	27.68	-1.2124856242603874	-0.8557018250313004	-0.32185	-72.74330620511648	-34.71936814443288	27.68	-0.7021985684789268	-0.5627150776081097	-0.43619824834431103	-0.46788082520294677	-0.39168596183961435	0.792256044915522	2.4589	2.4558	0.0	0.0	0.0
2021-10-01T23:34:44.000000	-1.0716	-0.98053	-0.52875	-70.33	-45.659	28.428	-1.1836697748079337	-0.8418381703784498	-0.52875	-75.39465361341021	-36.69740300775913	28.428	-1.1836697748079337	-0.8418381703784498	-0.33275000000000005	-75.39465361341021	-36.69740300775913	28.428	-0.7021985684789268	-0.5627150776081097	-0.43619824834431103	-0.46788082520294677	-0.39168596183961435	0.792256044915522	2.4589	2.4558	0.0	0.0	0.0
2021-10-01T23:34:44.000000	-1.0449	-0.96301	-0.53951	-72.947	-48.186	29.138	-1.1550242363743912	-0.8277217427902653	-0.53951	-78.30156770405759	-38.88470007711111	29.138	-1.1550242363743912	-0.8277217427902653	-0.34351000000000004	-78.30156770405759	-38.88470007711111	29.138	-0.7021985684789268	-0.5627150776081097	-0.43619824834431103	-0.46788082520294677	-0.39168596183961435	0.792256044915522	2.4589	2.4558	0.0	0.0	0.0
2021-10-01T23:34:44.000000	-1.0182	-0.94523	-0.55008	-75.812	-50.976	29.782	-1.1263468400968615	-0.81334727435691	-0.55008	-81.48683849690134	-41.302627904044016	29.782	-1.1263468400968615	-0.81334727435691	-0.35408	-81.48683849690134	-41.302627904044016	29.782	-0.7021985684789268	-0.5627150776081097	-0.43619824834431103	-0.46788082520294677	-0.39168596183961435	0.792256044915522	2.4589	2.4558	0.0	0.0	0.0
2021-10-01T23:34:44.000000	-0.9916	-0.9272	-0.56041	-78.945	-54.053	30.332	-1.0977380577559481	-0.798712436709357	-0.56041	-84.97325601178424	-43.972555040113036	30.332	-1.0977380577559481	-0.798712436709357	-0.36440999999999996	-84.97325601178424	-43.972555040113036	30.332	-0.7021985684789268	-0.5627150776081097	-0.43619824834431103	-0.46788082520294677	-0.39168596183961435	0.792256044915522	2.4589	2.4558	0.0	0.0	0.0
2021-10-01T23:34:44.000000	-0.96509	-0.90888	-0.57046	-82.368	-57.442	30.756	-1.0691830634969923	-0.783778756557733	-0.57046	-88.78571772829646	-46.91659744132412	30.756	-1.0691830634969923	-0.783778756557733	-0.37445999999999996	-88.78571772829646	-46.91659744132412	30.756	-0.7021985684789268	-0.5627150776081097	-0.43619824834431103	-0.46788082520294677	-0.39168596183961435	0.792256044915522	2.4589	2.4558	0.0	0.0	0.0
2021-10-01T23:34:44.000000	-0.93866	-0.89027	-0.58016	-86.102	-61.169	31.021	-1.0406719326721032	-0.76854745920373	-0.58016	-92.94825119140825	-50.15798605864151	31.021	-1.0406719326721032	-0.76854745920373	-0.38416	-92.94825119140825	-50.15798605864151	31.021	-0.7021985684789268	-0.5627150776081097	-0.43619824834431103	-0.46788082520294677	-0.39168596183961435	0.792256044915522	2.4589	2.4558	0.0	0.0	0.0
2021-10-01T23:34:44.000000	-0.91229	-0.87137	-0.58946	-90.171	-65.264	31.091	-1.0121848159854983	-0.7530209952507319	-0.58946	-97.48835146113387	-53.723554111678396	31.091	-1.0121848159854983	-0.7530209952507319	-0.39346	-97.48835146113387	-53.723554111678396	31.091	-0.7021985684789268	-0.5627150776081097	-0.43619824834431103	-0.46788082520294677	-0.39168596183961435	0.792256044915522	2.4589	2.4558	0.0	0.0	0.0
2021-10-01T23:34:44.000000	-0.88599	-0.85215	-0.5983	-94.602	-69.76	30.927	-0.9837279621799933	-0.7371683654533729	-0.5983	-102.43685858236259	-57.64274462390776	30.927	-0.9837279621799933	-0.7371683654533729	-0.40230000000000005	-102.43685858236259	-57.64274462390776	30.927	-0.7021985684789268	-0.5627150776081097	-0.43619824834431103	-0.46788082520294677	-0.39168596183961435	0.792256044915522	2.4589	2.4558	0.0	0.0	0.0
2021-10-01T23:34:44.000000	-0.85975	-0.83262	-0.60662	-99.424	-74.693	30.487	-0.9552926719093888	-0.7210007197612364	-0.60662	-107.82696512006942	-61.94773295283156	30.487	-0.9552926719093888	-0.7210007197612364	-0.41062000000000004	-107.82696512006942	-61.94773295283156	30.487	-0.7021985684789268	-0.5627150776081097	-0.43619824834431103	-0.46788082520294677	-0.39168596183961435	0.792256044915522	2.4589	2.4558	0.0	0.0	0.0
2021-10-01T23:34:44.000000	-0.83358	-0.81277	-0.61435	-104.67	-80.103	29.723	-0.9268876445198841	-0.7045069082247389	-0.61435	-113.69632361906253	-66.67417419443154	29.723	-0.9268876445198841	-0.7045069082247389	-0.41834999999999994	-113.69632361906253	-66.67417419443154	29.723	-0.7021985684789268	-0.5627150776081097	-0.43619824834431103	-0.46788082520294677	-0.39168596183961435	0.792256044915522	2.4589	2.4558	0.0	0.0	0.0
2021-10-01T23:34:44.000000	-0.80746	-0.79261	-0.62145	-110.38	-86.037	28.584	-0.8984942560173889	-0.6876993060951557	-0.62145	-120.09039158885828	-71.86381298702896	28.584	-0.8984942560173889	-0.6876993060951557	-0.42544999999999994	-120.09039158885828	-71.86381298702896	28.584	-0.7021985684789268	-0.5627150776081097	-0.43619824834431103	-0.46788082520294677	-0.39168596183961435	0.792256044915522	2.4589	2.4558	0.0	0.0	0.0
2021-10-01T23:34:44.000000	-0.78142	-0.77212	-0.62784	-116.59	-92.547	27.008	-0.870139829742193	-0.6705543881716288	-0.62784	-127.05126933066242	-77.56384641356742	27.008	-0.870139829742193	-0.6705543881716288	-0.43183999999999995	-127.05126933066242	-77.56384641356742	27.008	-0.7021985684789268	-0.5627150776081097	-0.43619824834431103	-0.46788082520294677	-0.39168596183961435	0.792256044915522	2.4589	2.4558	0.0	0.0	0.0
2021-10-01T23:34:44.000000	-0.75545	-0.75132	-0.63348	-123.36	-99.694	24.929	-0.8418168916497886	-0.6530932290516323	-0.63348	-134.64597907214218	-83.82746301603221	24.929	-0.8418168916497886	-0.6530932290516323	-0.43748000000000004	-134.64597907214218	-83.82746301603221	24.929	-0.7021985684789268	-0.5627150776081097	-0.43619824834431103	-0.46788082520294677	-0.39168596183961435	0.792256044915522	2.4589	2.4558	0.0	0.0	0.0
2021-10-01T23:34:44.000000	-0.72956	-0.73021	-0.6383	-130.75	-107.55	22.269	-0.8135353663880673	-0.6353146034334746	-0.6383	-142.9428908728258	-90.71876844908887	22.269	-0.8135353663880673	-0.6353146034334746	-0.44229999999999997	-142.9428908728258	-90.71876844908887	22.269	-0.7021985684789268	-0.5627150776081097	-0.43619824834431103	-0.46788082520294677	-0.39168596183961435	0.792256044915522	2.4589	2.4558	0.0	0.0	0.0
2021-10-01T23:34:44.000000	-0.71235	-0.71597	-0.64104	-136.04	-113.21	20.128	-0.7947102177581786	-0.623290649048057	-0.64104	-148.88655036483578	-95.68793456052447	20.128	-0.7947102177581786	-0.623290649048057	-0.44504000000000005	-148.88655036483578	-95.68793456052447	20.128	-0.7021985684789268	-0.5627150776081097	-0.43619824834431103	-0.46788082520294677	-0.39168596183961435	0.792256044915522	2.4589	2.4558	0.0	0.0	0.0
2021-10-01T23:34:44.000000	-0.70091	-0.70641	-0.64265	-139.76	-117.19	18.52	-0.782185032153278	-0.6152044307995315	-0.64265	-153.06618945370303	-99.1821321918574	18.52	-0.782185032153278	-0.6152044307995315	-0.44665000000000005	-153.06618945370303	-99.1821321918574	18.52	-0.7021985684789268	-0.5627150776081097	-0.43619824834431103	-0.46788082520294677	-0.39168596183961435	0.792256044915522	2.4589	2.4558	0.0	0.0	0.0
2021-10-01T23:34:44.000000	-0.69329	-0.70001	-0.64362	-142.31	-119.95	17.362	-0.7738382573774266	-0.6097863360383434	-0.64362	-155.93515793289902	-101.60888307840924	17.362	-0.7738382573774266	-0.6097863360383434	-0.44761999999999996	-155.93515793289902	-101.60888307840924	17.362	-0.7021985684789268	-0.5627150776081097	-0.43619824834431103	-0.46788082520294677	-0.39168596183961435	0.792256044915522	2.4589	2.4558	0.0	0.0	1.0
2021-10-01T23:34:44.000000	-0.66446	-0.67547	-0.64654	-152.69	-131.16	12.277	-0.742218607155401	-0.5889637948909054	-0.64654	-167.61050564048514	-111.46255020831384	12.277	-0.742218607155401	-0.5889637948909054	-0.45054	-167.61050564048514	-111.46255020831384	12.277	-0.7021985684789268	-0.5627150776081097	-0.43619824834431103	-0.46788082520294677	-0.39168596183961435	0.792256044915522	2.4589	2.4558	0.0	0.0	0.0
2021-10-01T23:34:44.000000	-0.6358	-0.65063	-0.64822	-164.21	-143.7	5.9504	-0.7107309168967706	-0.567822684177971	-0.64822	-180.58022833267916	-122.49651111487809	5.9504	-0.7107309168967706	-0.567822684177971	-0.45222	-180.58022833267916	-122.49651111487809	5.9504	-0.7021985684789268	-0.5627150776081097	-0.43619824834431103	-0.46788082520294677	-0.39168596183961435	0.792256044915522	2.4589	2.4558	0.0	0.0	0.0
2021-10-01T23:34:44.000000	-0.60734	-0.6255	-0.64859	-177.06	-157.76	-1.8513	-0.6794061858469008	-0.5463692526423556	-0.64859	-195.05617505155817	-134.87605337588982	-1.8513	-0.6794061858469008	-0.5463692526423556	-0.45259	-195.05617505155817	-134.87605337588982	-1.8513	-0.7021985684789268	-0.5627150776081097	-0.43619824834431103	-0.46788082520294677	-0.39168596183961435	0.792256044915522	2.4589	2.4558	0.0	0.0	0.0
2021-10-01T23:34:44.000000	-0.57912	-0.60013	-0.64761	-191.44	-173.58	-11.416	-0.648290239105816	-0.5246482223167481	-0.64761	-211.26624599554975	-148.814862506901	-11.416	-0.648290239105816	-0.5246482223167481	-0.45161	-211.26624599554975	-148.814862506901	-11.416	-0.7021985684789268	-0.5627150776081097	-0.43619824834431103	-0.46788082520294677	-0.39168596183961435	0.792256044915522	2.4589	2.4558	0.0	0.0	0.0
2021-10-01T23:34:44.000000	-0.55115	-0.57456	-0.64523	-207.6	-191.44	-23.098	-0.6173979025281742	-0.5026980664910211	-0.64523	-229.49286580930462	-164.56019610656915	-23.098	-0.6173979025281742	-0.5026980664910211	-0.44922999999999996	-229.49286580930462	-164.56019610656915	-23.098	-0.7021985684789268	-0.5627150776081097	-0.43619824834431103	-0.46788082520294677	-0.39168596183961435	0.792256044915522	2.4589	2.4558	0.0	0.0	0.0
2021-10-01T23:34:44.000000	-0.52349	-0.54884	-0.64141	-225.85	-211.69	-37.337	-0.5867948505097818	-0.48056105659447984	-0.64141	-250.08658413666336	-182.4214324986392	-37.337	-0.5867948505097818	-0.48056105659447984	-0.44541000000000003	-250.08658413666336	-182.4214324986392	-37.337	-0.7021985684789268	-0.5627150776081097	-0.43619824834431103	-0.46788082520294677	-0.39168596183961435	0.792256044915522	2.4589	2.4558	0.0	0.0	0.0
