# Supplementary material for: Direct evidence of substorm-related impulsive injections of electrons at Mercury
Source: Nat Commun. 2023 Jul 18;14:4019. doi: 10.1038/s41467-023-39565-4 (PMC10354196; doi:10.1038/s41467-023-39565-4)
Supplement: Supplementary file 3 — SourceDatafile [file 41467_2023_39565_MOESM3_ESM.zip › SourceDataFile/FieldLinetracing/Final_KT17tracing_001153.txt]

2021-10-01T23:34:13.000000	-0.43315	-0.37958	0.58983	407.94	337.74	-167.32	-0.4763961250249848	-0.32364584187222145	0.58983	446.2494254127111	285.21010066059216	-167.32	-0.4763961250249848	-0.32364584187222145	0.78583	446.2494254127111	285.21010066059216	-167.32	-0.7600548367185537	-0.494601638249723	-0.4215280116687656	-0.5141482417498503	-0.3481156742924093	0.7838794950867631	2.5499	2.1364	0.0	0.0	0.0
2021-10-01T23:34:13.000000	-0.46127	-0.40273	0.60052	366.22	299.85	-128.45	-0.5071408083115728	-0.34317585338290413	0.60052	400.2011263003612	252.71756845918404	-128.45	-0.5071408083115728	-0.34317585338290413	0.7965200000000001	400.2011263003612	252.71756845918404	-128.45	-0.7600548367185537	-0.494601638249723	-0.4215280116687656	-0.5141482417498503	-0.3481156742924093	0.7838794950867631	2.5499	2.1364	0.0	0.0	0.0
2021-10-01T23:34:13.000000	-0.48984	-0.42599	0.60972	330.33	267.29	-96.967	-0.5383455790718742	-0.36275989744425774	0.60972	360.5919827103149	224.80052269744382	-96.967	-0.5383455790718742	-0.36275989744425774	0.80572	360.5919827103149	224.80052269744382	-96.967	-0.7600548367185537	-0.494601638249723	-0.4215280116687656	-0.5141482417498503	-0.3481156742924093	0.7838794950867631	2.5499	2.1364	0.0	0.0	0.0
2021-10-01T23:34:13.000000	-0.51881	-0.44928	0.61742	299.25	239.13	-71.37	-0.5699510116528985	-0.38232470338161195	0.61742	326.2957275003318	200.6609518940574	-71.37	-0.5699510116528985	-0.38232470338161195	0.81342	326.2957275003318	200.6609518940574	-71.37	-0.7600548367185537	-0.494601638249723	-0.4215280116687656	-0.5141482417498503	-0.3481156742924093	0.7838794950867631	2.5499	2.1364	0.0	0.0	0.0
2021-10-01T23:34:13.000000	-0.54814	-0.47257	0.62363	272.19	214.66	-50.507	-0.6019137315580054	-0.40184539845806033	0.62363	296.4413170668886	179.6910048824048	-50.507	-0.6019137315580054	-0.40184539845806033	0.8196300000000001	296.4413170668886	179.6910048824048	-50.507	-0.7600548367185537	-0.494601638249723	-0.4215280116687656	-0.5141482417498503	-0.3481156742924093	0.7838794950867631	2.5499	2.1364	0.0	0.0	0.0
2021-10-01T23:34:13.000000	-0.5778	-0.4958	0.62838	248.49	193.27	-33.48	-0.6341966130333706	-0.4212661106913316	0.62838	270.29898124596576	161.36614805278418	-33.48	-0.6341966130333706	-0.4212661106913316	0.8243800000000001	270.29898124596576	161.36614805278418	-33.48	-0.7600548367185537	-0.494601638249723	-0.4215280116687656	-0.5141482417498503	-0.3481156742924093	0.7838794950867631	2.5499	2.1364	0.0	0.0	0.0
2021-10-01T23:34:13.000000	-0.60774	-0.51892	0.63167	227.63	174.5	-19.584	-0.6667439063310787	-0.44054334335042855	0.63167	247.29627446939764	145.29356329017583	-19.584	-0.6667439063310787	-0.44054334335042855	0.8276699999999999	247.29627446939764	145.29356329017583	-19.584	-0.7600548367185537	-0.494601638249723	-0.4215280116687656	-0.5141482417498503	-0.3481156742924093	0.7838794950867631	2.5499	2.1364	0.0	0.0	0.0
2021-10-01T23:34:13.000000	-0.63791	-0.54188	0.63356	209.18	157.95	-8.2597	-0.6994998617032151	-0.4596335997043546	0.63356	226.95742481019042	131.12895265168083	-8.2597	-0.6994998617032151	-0.4596335997043546	0.8295600000000001	226.95742481019042	131.12895265168083	-8.2597	-0.7600548367185537	-0.494601638249723	-0.4215280116687656	-0.5141482417498503	-0.3481156742924093	0.7838794950867631	2.5499	2.1364	0.0	0.0	0.0
2021-10-01T23:34:13.000000	-0.6683	-0.56464	0.63408	192.78	143.31	0.93994	-0.732449653295121	-0.4784984064632368	0.63408	208.8871605918147	118.60876291357823	0.93994	-0.732449653295121	-0.4784984064632368	0.8300799999999999	208.8871605918147	118.60876291357823	0.93994	-0.7600548367185537	-0.494601638249723	-0.4215280116687656	-0.5141482417498503	-0.3481156742924093	0.7838794950867631	2.5499	2.1364	0.0	0.0	0.0
2021-10-01T23:34:13.000000	-0.69885	-0.58717	0.63328	178.17	130.31	8.3739	-0.7655300573143738	-0.49711534149355247	0.63328	192.79435782342048	107.49688642679331	8.3739	-0.7655300573143738	-0.49711534149355247	0.82928	192.79435782342048	107.49688642679331	8.3739	-0.7600548367185537	-0.494601638249723	-0.4215280116687656	-0.5141482417498503	-0.3481156742924093	0.7838794950867631	2.5499	2.1364	0.0	0.0	0.0
2021-10-01T23:34:13.000000	-0.72953	-0.60943	0.63122	165.08	118.74	14.333	-0.7987063986105329	-0.5154483821088125	0.63122	178.3853196764174	97.61798873129055	14.333	-0.7987063986105329	-0.5154483821088125	0.8272200000000001	178.3853196764174	97.61798873129055	14.333	-0.7600548367185537	-0.494601638249723	-0.4215280116687656	-0.5141482417498503	-0.3481156742924093	0.7838794950867631	2.5499	2.1364	0.0	0.0	0.0
2021-10-01T23:34:13.000000	-0.76033	-0.63139	0.62797	153.34	108.41	19.055	-0.8319650766306314	-0.5334689796670351	0.62797	165.4680464045106	88.80433164589843	19.055	-0.8319650766306314	-0.5334689796670351	0.8239700000000001	165.4680464045106	88.80433164589843	19.055	-0.7600548367185537	-0.494601638249723	-0.4215280116687656	-0.5141482417498503	-0.3481156742924093	0.7838794950867631	2.5499	2.1364	0.0	0.0	0.0
2021-10-01T23:34:13.000000	-0.79122	-0.65303	0.62358	142.77	99.164	22.736	-0.8652738668276122	-0.5511609607775133	0.62358	153.84477963926636	80.92314609396729	22.736	-0.8652738668276122	-0.5511609607775133	0.81958	153.84477963926636	80.92314609396729	22.736	-0.7600548367185537	-0.494601638249723	-0.4215280116687656	-0.5141482417498503	-0.3481156742924093	0.7838794950867631	2.5499	2.1364	0.0	0.0	0.0
2021-10-01T23:34:13.000000	-0.82217	-0.67434	0.61814	133.24	90.879	25.537	-0.8986017699561099	-0.5685180766974314	0.61814	143.37142774728977	73.86828782842929	25.537	-0.8986017699561099	-0.5685180766974314	0.8141400000000001	143.37142774728977	73.86828782842929	25.537	-0.7600548367185537	-0.494601638249723	-0.4215280116687656	-0.5141482417498503	-0.3481156742924093	0.7838794950867631	2.5499	2.1364	0.0	0.0	0.0
2021-10-01T23:34:13.000000	-0.85317	-0.69529	0.61173	124.62	83.444	27.594	-0.9319351854631577	-0.5855117787848078	0.61173	133.90536945721612	67.54552217968597	27.594	-0.9319351854631577	-0.5855117787848078	0.8077300000000001	133.90536945721612	67.54552217968597	27.594	-0.7600548367185537	-0.494601638249723	-0.4215280116687656	-0.5141482417498503	-0.3481156742924093	0.7838794950867631	2.5499	2.1364	0.0	0.0	0.0
2021-10-01T23:34:13.000000	-0.88422	-0.71589	0.60443	116.83	76.766	29.023	-0.9652753386504478	-0.6021519916875334	0.60443	125.35581228018202	61.87235233588394	29.023	-0.9652753386504478	-0.6021519916875334	0.80043	125.35581228018202	61.87235233588394	29.023	-0.7600548367185537	-0.494601638249723	-0.4215280116687656	-0.5141482417498503	-0.3481156742924093	0.7838794950867631	2.5499	2.1364	0.0	0.0	0.0
2021-10-01T23:34:13.000000	-0.91531	-0.73612	0.59632	109.78	70.764	29.92	-0.9986098542667048	-0.618420091411518	0.59632	117.62350944146303	56.77941636433097	29.92	-0.9986098542667048	-0.618420091411518	0.7923199999999999	117.62350944146303	56.77941636433097	29.92	-0.7600548367185537	-0.494601638249723	-0.4215280116687656	-0.5141482417498503	-0.3481156742924093	0.7838794950867631	2.5499	2.1364	0.0	0.0	0.0
2021-10-01T23:34:13.000000	-0.94644	-0.75599	0.5875	103.4	65.371	30.371	-1.031939957613621	-0.6343260026046527	0.5875	110.63077888448558	52.208796235998946	30.371	-1.031939957613621	-0.6343260026046527	0.7835000000000001	110.63077888448558	52.208796235998946	30.371	-0.7600548367185537	-0.494601638249723	-0.4215280116687656	-0.5141482417498503	-0.3481156742924093	0.7838794950867631	2.5499	2.1364	0.0	0.0	0.0
2021-10-01T23:34:13.000000	-0.97761	-0.77551	0.57806	97.624	60.527	30.45	-1.065266873992888	-0.6498796499148284	0.57806	104.3047661230169	48.10903105470679	30.45	-1.065266873992888	-0.6498796499148284	0.77406	104.3047661230169	48.10903105470679	30.45	-0.7600548367185537	-0.494601638249723	-0.4215280116687656	-0.5141482417498503	-0.3481156742924093	0.7838794950867631	2.5499	2.1364	0.0	0.0	0.0
2021-10-01T23:34:13.000000	-1.0088	-0.79468	0.56807	92.405	56.181	30.225	-1.0985707541087237	-0.665083483945429	0.56807	98.59257627334016	44.43526403416101	30.225	-1.0985707541087237	-0.665083483945429	0.76407	98.59257627334016	44.43526403416101	30.225	-0.7600548367185537	-0.494601638249723	-0.4215280116687656	-0.5141482417498503	-0.3481156742924093	0.7838794950867631	2.5499	2.1364	0.0	0.0	0.0
2021-10-01T23:34:13.000000	-1.0401	-0.81351	0.55765	87.696	52.285	29.756	-1.1319421450938403	-0.6799364016291192	0.55765	93.44168204224596	41.145615782435506	29.756	-1.1319421450938403	-0.6799364016291192	0.7536499999999999	93.44168204224596	41.145615782435506	29.756	-0.7600548367185537	-0.494601638249723	-0.4215280116687656	-0.5141482417498503	-0.3481156742924093	0.7838794950867631	2.5499	2.1364	0.0	0.0	0.0
2021-10-01T23:34:13.000000	-1.0714	-0.83201	0.54686	83.453	48.8	29.096	-1.1652731011231265	-0.6944618059324005	0.54686	88.80363630241503	38.206771500198684	29.096	-1.1652731011231265	-0.6944618059324005	0.7428600000000001	88.80363630241503	38.206771500198684	29.096	-0.7600548367185537	-0.494601638249723	-0.4215280116687656	-0.5141482417498503	-0.3481156742924093	0.7838794950867631	2.5499	2.1364	0.0	0.0	0.0
2021-10-01T23:34:13.000000	-1.1029	-0.85022	0.53579	79.637	45.687	28.298	-1.1987670163611739	-0.7086748894130007	0.53579	84.6349542504736	35.584803737273035	28.298	-1.1987670163611739	-0.7086748894130007	0.7317899999999999	84.6349542504736	35.584803737273035	28.298	-0.7600548367185537	-0.494601638249723	-0.4215280116687656	-0.5141482417498503	-0.3481156742924093	0.7838794950867631	2.5499	2.1364	0.0	0.0	0.0
2021-10-01T23:34:13.000000	-1.1344	-0.86813	0.52451	76.212	42.911	27.407	-1.2322241725484664	-0.7225902334568655	0.52451	80.895618598092	33.24938731212998	27.407	-1.2322241725484664	-0.7225902334568655	0.72051	80.895618598092	33.24938731212998	27.407	-0.7600548367185537	-0.494601638249723	-0.4215280116687656	-0.5141482417498503	-0.3481156742924093	0.7838794950867631	2.5499	2.1364	0.0	0.0	0.0
2021-10-01T23:34:13.000000	-1.166	-0.88578	0.5131	73.142	40.439	26.467	-1.265748717370683	-0.7362352836386411	0.5131	77.54585711727896	31.17218197281919	26.467	-1.265748717370683	-0.7362352836386411	0.7091000000000001	77.54585711727896	31.17218197281919	26.467	-0.7600548367185537	-0.494601638249723	-0.4215280116687656	-0.5141482417498503	-0.3481156742924093	0.7838794950867631	2.5499	2.1364	0.0	0.0	0.0
2021-10-01T23:34:13.000000	-1.1978	-0.90317	0.5016	70.39	38.239	25.514	-1.299439897306736	-0.7495977869414095	0.5016	74.54502764542327	29.3259624623486	25.514	-1.299439897306736	-0.7495977869414095	0.6976	74.54502764542327	29.3259624623486	25.514	-0.7600548367185537	-0.494601638249723	-0.4215280116687656	-0.5141482417498503	-0.3481156742924093	0.7838794950867631	2.5499	2.1364	0.0	0.0	0.0
2021-10-01T23:34:13.000000	-1.2296	-0.92032	0.49007	67.922	36.281	24.582	-1.3331016700021854	-0.7627220986947894	0.49007	71.8557104746194	27.68512086279688	24.582	-1.3331016700021854	-0.7627220986947894	0.68607	71.8557104746194	27.68512086279688	24.582	-0.7600548367185537	-0.494601638249723	-0.4215280116687656	-0.5141482417498503	-0.3481156742924093	0.7838794950867631	2.5499	2.1364	0.0	0.0	0.0
2021-10-01T23:34:13.000000	-1.2616	-0.93725	0.47852	65.703	34.535	23.697	-1.3669349790182386	-0.7756035621607267	0.47852	69.43949343217274	26.224171786411844	23.697	-1.3669349790182386	-0.7756035621607267	0.67452	69.43949343217274	26.224171786411844	23.697	-0.7600548367185537	-0.494601638249723	-0.4215280116687656	-0.5141482417498503	-0.3481156742924093	0.7838794950867631	2.5499	2.1364	0.0	0.0	0.0
2021-10-01T23:34:13.000000	-1.2936	-0.95398	0.46697	63.697	32.974	22.879	-1.4007437820004547	-0.7882865326688402	0.46697	67.25733947110707	24.920729769977875	22.879	-1.4007437820004547	-0.7882865326688402	0.6629700000000001	67.25733947110707	24.920729769977875	22.879	-0.7600548367185537	-0.494601638249723	-0.4215280116687656	-0.5141482417498503	-0.3481156742924093	0.7838794950867631	2.5499	2.1364	0.0	0.0	0.0
2021-10-01T23:34:13.000000	-1.3258	-0.97052	0.45544	61.873	31.57	22.142	-1.43472779720835	-0.8007564288331848	0.45544	65.27505133822264	23.7508042346443	22.142	-1.43472779720835	-0.8007564288331848	0.65144	65.27505133822264	23.7508042346443	22.142	-0.7600548367185537	-0.494601638249723	-0.4215280116687656	-0.5141482417498503	-0.3481156742924093	0.7838794950867631	2.5499	2.1364	0.0	0.0	0.0
2021-10-01T23:34:13.000000	-1.3581	-0.98687	0.44391	60.198	30.301	21.494	-1.4687877781630128	-0.8130255036706786	0.44391	63.45718203175651	22.696604450633536	21.494	-1.4687877781630128	-0.8130255036706786	0.63991	63.45718203175651	22.696604450633536	21.494	-0.7600548367185537	-0.494601638249723	-0.4215280116687656	-0.5141482417498503	-0.3481156742924093	0.7838794950867631	2.5499	2.1364	0.0	0.0	0.0
2021-10-01T23:34:13.000000	-1.3904	-1.003	0.43236	58.645	29.144	20.937	-1.5028208024804552	-0.8250762362545663	0.43236	61.77411680851128	21.738612042363783	20.937	-1.5028208024804552	-0.8250762362545663	0.62836	61.77411680851128	21.738612042363783	20.937	-0.7600548367185537	-0.494601638249723	-0.4215280116687656	-0.5141482417498503	-0.3481156742924093	0.7838794950867631	2.5499	2.1364	0.0	0.0	0.0
2021-10-01T23:34:13.000000	-1.4228	-1.0191	0.42077	57.187	28.08	20.467	-1.5369493973717339	-0.8370849418778621	0.42077	60.19673104596628	20.861278493409724	20.467	-1.5369493973717339	-0.8370849418778621	0.61677	60.19673104596628	20.861278493409724	20.467	-0.7600548367185537	-0.494601638249723	-0.4215280116687656	-0.5141482417498503	-0.3481156742924093	0.7838794950867631	2.5499	2.1364	0.0	0.0	0.0
2021-10-01T23:34:13.000000	-1.4553	-1.0349	0.40912	55.803	27.092	20.078	-1.5711404796911697	-0.8487836550475042	0.40912	58.70209997067392	20.05030503590917	20.078	-1.5711404796911697	-0.8487836550475042	0.60512	58.70209997067392	20.05030503590917	20.078	-0.7600548367185537	-0.494601638249723	-0.4215280116687656	-0.5141482417498503	-0.3481156742924093	0.7838794950867631	2.5499	2.1364	0.0	0.0	0.0
2021-10-01T23:34:13.000000	-1.4878	-1.0506	0.39738	54.475	26.167	19.763	-1.6053193089936875	-0.8603831217382347	0.39738	57.2707663242307	19.294995170648864	19.763	-1.6053193089936875	-0.8603831217382347	0.59338	57.2707663242307	19.294995170648864	19.763	-0.7600548367185537	-0.494601638249723	-0.4215280116687656	-0.5141482417498503	-0.3481156742924093	0.7838794950867631	2.5499	2.1364	0.0	0.0	0.0
2021-10-01T23:34:13.000000	-1.5204	-1.0662	0.38551	53.185	25.293	19.512	-1.6395851317581984	-0.8718710889331347	0.38551	55.883395378402284	18.585644863204664	19.512	-1.6395851317581984	-0.8718710889331347	0.58151	55.883395378402284	18.585644863204664	19.512	-0.7600548367185537	-0.494601638249723	-0.4215280116687656	-0.5141482417498503	-0.3481156742924093	0.7838794950867631	2.5499	2.1364	0.0	0.0	0.0
2021-10-01T23:34:13.000000	-1.5529	-1.0816	0.37349	51.922	24.461	19.314	-1.6737272020099616	-0.8831728161871294	0.37349	54.52796724898573	17.91466976233552	19.314	-1.6737272020099616	-0.8831728161871294	0.56949	54.52796724898573	17.91466976233552	19.314	-0.7600548367185537	-0.494601638249723	-0.4215280116687656	-0.5141482417498503	-0.3481156742924093	0.7838794950867631	2.5499	2.1364	0.0	0.0	0.0
2021-10-01T23:34:13.000000	-1.5855	-1.0968	0.36128	50.675	23.661	19.161	-1.7079440127067995	-0.8942637974663823	0.36128	53.19233952160892	17.27349305201125	19.161	-1.7079440127067995	-0.8942637974663823	0.55728	53.19233952160892	17.27349305201125	19.161	-0.7600548367185537	-0.494601638249723	-0.4215280116687656	-0.5141482417498503	-0.3481156742924093	0.7838794950867631	2.5499	2.1364	0.0	0.0	0.0
2021-10-01T23:34:13.000000	-1.618	-1.112	0.34887	49.434	22.889	19.042	-1.7420615769247263	-0.9053670317625533	0.34887	51.86609742770393	16.659370174767204	19.042	-1.7420615769247263	-0.9053670317625533	0.54487	51.86609742770393	16.659370174767204	19.042	-0.7600548367185537	-0.494601638249723	-0.4215280116687656	-0.5141482417498503	-0.3481156742924093	0.7838794950867631	2.5499	2.1364	0.0	0.0	0.0
2021-10-01T23:34:13.000000	-1.6505	-1.127	0.33622	48.191	22.139	18.95	-1.7761546351088162	-0.9162717731009004	0.33622	50.54056606794273	16.067326583222126	18.95	-1.7761546351088162	-0.9162717731009004	0.53222	50.54056606794273	16.067326583222126	18.95	-0.7600548367185537	-0.494601638249723	-0.4215280116687656	-0.5141482417498503	-0.3481156742924093	0.7838794950867631	2.5499	2.1364	0.0	0.0	0.0
2021-10-01T23:34:13.000000	-1.683	-1.1418	0.32331	46.94	21.405	18.878	-1.8102231872590697	-0.9269780214814238	0.32331	49.20905547257548	15.492142669656415	18.878	-1.8102231872590697	-0.9269780214814238	0.5193099999999999	49.20905547257548	15.492142669656415	18.878	-0.7600548367185537	-0.494601638249723	-0.4215280116687656	-0.5141482417498503	-0.3481156742924093	0.7838794950867631	2.5499	2.1364	0.0	0.0	0.0
2021-10-01T23:34:13.000000	-1.7154	-1.1566	0.31011	45.672	20.684	18.822	-1.8441924929304112	-0.937696522878866	0.31011	47.86226586799259	14.931943811225338	18.822	-1.8441924929304112	-0.937696522878866	0.5061100000000001	47.86226586799259	14.931943811225338	18.822	-0.7600548367185537	-0.494601638249723	-0.4215280116687656	-0.5141482417498503	-0.3481156742924093	0.7838794950867631	2.5499	2.1364	0.0	0.0	0.0
2021-10-01T23:34:13.000000	-1.7477	-1.1712	0.29661	44.38	19.97	18.776	-1.8780380460890043	-0.948228784335402	0.29661	46.49251481965514	14.381632930378471	18.776	-1.8780380460890043	-0.948228784335402	0.49261	46.49251481965514	14.381632930378471	18.776	-0.7600548367185537	-0.494601638249723	-0.4215280116687656	-0.5141482417498503	-0.3481156742924093	0.7838794950867631	2.5499	2.1364	0.0	0.0	0.0
2021-10-01T23:34:13.000000	-1.78	-1.1856	0.28277	43.054	19.259	18.738	-1.911859093213761	-0.9585625528341148	0.28277	45.08938755899521	13.838465469651169	18.738	-1.911859093213761	-0.9585625528341148	0.47877000000000003	45.08938755899521	13.838465469651169	18.738	-0.7600548367185537	-0.494601638249723	-0.4215280116687656	-0.5141482417498503	-0.3481156742924093	0.7838794950867631	2.5499	2.1364	0.0	0.0	0.0
2021-10-01T23:34:13.000000	-1.8122	-1.2	0.26856	41.684	18.546	18.705	-1.945580893859606	-0.9689085743497456	0.26856	43.64234678727569	13.298704406789657	18.705	-1.945580893859606	-0.9689085743497456	0.46456000000000003	43.64234678727569	13.298704406789657	18.705	-0.7600548367185537	-0.494601638249723	-0.4215280116687656	-0.5141482417498503	-0.3481156742924093	0.7838794950867631	2.5499	2.1364	0.0	0.0	0.0
2021-10-01T23:34:13.000000	-1.8442	-1.2142	0.25395	40.256	17.823	18.675	-1.9790796955137906	-0.9790806089413894	0.25395	42.13651775609548	12.756125445849543	18.675	-1.9790796955137906	-0.9790806089413894	0.44995	42.13651775609548	12.756125445849543	18.675	-0.7600548367185537	-0.494601638249723	-0.4215280116687656	-0.5141482417498503	-0.3481156742924093	0.7838794950867631	2.5499	2.1364	0.0	0.0	0.0
2021-10-01T23:34:13.000000	-1.8761	-1.2283	0.23889	38.754	17.084	18.647	-2.012466997672145	-0.9891656500710395	0.23889	40.55528584781357	12.20673428080304	18.647	-2.012466997672145	-0.9891656500710395	0.43489	40.55528584781357	12.20673428080304	18.647	-0.7600548367185537	-0.494601638249723	-0.4215280116687656	-0.5141482417498503	-0.3481156742924093	0.7838794950867631	2.5499	2.1364	0.0	0.0	0.0
2021-10-01T23:34:13.000000	-1.9078	-1.2422	0.22333	37.157	16.318	18.618	-2.0456313008388394	-0.9990767042767024	0.22333	38.876461469997466	11.64218693252267	18.618	-2.0456313008388394	-0.9990767042767024	0.41933	38.876461469997466	11.64218693252267	18.618	-0.7600548367185537	-0.494601638249723	-0.4215280116687656	-0.5141482417498503	-0.3481156742924093	0.7838794950867631	2.5499	2.1364	0.0	0.0	0.0
2021-10-01T23:34:13.000000	-1.9393	-1.256	0.2072	35.437	15.515	18.587	-2.0785848580307915	-1.0089130180372898	0.2072	37.071030306860045	11.055989597854358	18.587	-2.0785848580307915	-1.0089130180372898	0.4032	37.071030306860045	11.055989597854358	18.587	-0.7600548367185537	-0.494601638249723	-0.4215280116687656	-0.5141482417498503	-0.3481156742924093	0.7838794950867631	2.5499	2.1364	0.0	0.0	0.0
2021-10-01T23:34:13.000000	-1.9705	-1.2697	0.19041	33.559	14.657	18.552	-2.1112284227690905	-1.0186868443697203	0.19041	35.102050547736845	10.434566466515362	18.552	-2.1112284227690905	-1.0186868443697203	0.38641000000000003	35.102050547736845	10.434566466515362	18.552	-0.7600548367185537	-0.494601638249723	-0.4215280116687656	-0.5141482417498503	-0.3481156742924093	0.7838794950867631	2.5499	2.1364	0.0	0.0	0.0
2021-10-01T23:34:13.000000	-2.0013	-1.2831	0.17284	31.476	13.724	18.511	-2.143438242540987	-1.028211943333088	0.17284	32.920425744155665	9.763827160674884	18.511	-2.143438242540987	-1.028211943333088	0.36884	32.920425744155665	9.763827160674884	18.511	-0.7600548367185537	-0.494601638249723	-0.4215280116687656	-0.5141482417498503	-0.3481156742924093	0.7838794950867631	2.5499	2.1364	0.0	0.0	0.0
2021-10-01T23:34:13.000000	-2.0317	-1.2964	0.15431	29.119	12.686	18.462	-2.175238823380317	-1.037686807885217	0.15431	30.453999920591844	9.022452318332961	18.462	-2.175238823380317	-1.037686807885217	0.35031	30.453999920591844	9.022452318332961	18.462	-0.7600548367185537	-0.494601638249723	-0.4215280116687656	-0.5141482417498503	-0.3481156742924093	0.7838794950867631	2.5499	2.1364	0.0	0.0	0.0
2021-10-01T23:34:13.000000	-2.0614	-1.3093	0.13457	26.392	11.498	18.403	-2.2062956667995923	-1.0468504576401263	0.13457	27.601982599676784	8.177543920220776	18.403	-2.2062956667995923	-1.0468504576401263	0.33057000000000003	27.601982599676784	8.177543920220776	18.403	-0.7600548367185537	-0.494601638249723	-0.4215280116687656	-0.5141482417498503	-0.3481156742924093	0.7838794950867631	2.5499	2.1364	0.0	0.0	0.0
2021-10-01T23:34:13.000000	-2.0902	-1.3219	0.11324	23.145	10.094	18.334	-2.2364225328579055	-1.0558266451105647	0.11324	24.207417071876673	7.181978815633881	18.334	-2.2364225328579055	-1.0558266451105647	0.30924	24.207417071876673	7.181978815633881	18.334	-0.7600548367185537	-0.494601638249723	-0.4215280116687656	-0.5141482417498503	-0.3481156742924093	0.7838794950867631	2.5499	2.1364	0.0	0.0	0.0
2021-10-01T23:34:13.000000	-2.1086	-1.3299	0.097842	20.582	8.9867	18.281	-2.2556641263311468	-1.0615118083105548	0.097842	21.528052161030082	6.3970673782576375	18.281	-2.2556641263311468	-1.0615118083105548	0.293842	21.528052161030082	6.3970673782576375	18.281	-0.7600548367185537	-0.494601638249723	-0.4215280116687656	-0.5141482417498503	-0.3481156742924093	0.7838794950867631	2.5499	2.1364	0.0	0.0	0.0
2021-10-01T23:34:13.000000	-2.1261	-1.3375	0.081171	17.581	7.689	18.225	-2.2739634894265084	-1.066910262747162	0.081171	18.390657928337223	5.476858859135151	18.225	-2.2739634894265084	-1.066910262747162	0.277171	18.390657928337223	5.476858859135151	18.225	-0.7600548367185537	-0.494601638249723	-0.4215280116687656	-0.5141482417498503	-0.3481156742924093	0.7838794950867631	2.5499	2.1364	0.0	0.0	0.0
2021-10-01T23:34:13.000000	-2.142	-1.3445	0.062817	14.001	6.1346	18.168	-2.29060139075777	-1.0719092865809905	0.062817	14.647173088315586	4.372829596602595	18.168	-2.29060139075777	-1.0719092865809905	0.258817	14.647173088315586	4.372829596602595	18.168	-0.7600548367185537	-0.494601638249723	-0.4215280116687656	-0.5141482417498503	-0.3481156742924093	0.7838794950867631	2.5499	2.1364	0.0	0.0	0.0
2021-10-01T23:34:13.000000	-2.1513	-1.3486	0.04938	11.202	4.9147	18.132	-2.300333686990221	-1.0748388616429794	0.04938	11.719789590187073	3.5050837438986693	18.132	-2.300333686990221	-1.0748388616429794	0.24538000000000001	11.719789590187073	3.5050837438986693	18.132	-0.7600548367185537	-0.494601638249723	-0.4215280116687656	-0.5141482417498503	-0.3481156742924093	0.7838794950867631	2.5499	2.1364	0.0	0.0	0.0
2021-10-01T23:34:13.000000	-2.1591	-1.352	0.034795	8.0141	3.5203	18.1	-2.308491514920566	-1.0772575066063592	0.034795	8.385055021048013	2.511804768288628	18.1	-2.308491514920566	-1.0772575066063592	0.230795	8.385055021048013	2.511804768288628	18.1	-0.7600548367185537	-0.494601638249723	-0.4215280116687656	-0.5141482417498503	-0.3481156742924093	0.7838794950867631	2.5499	2.1364	0.0	0.0	0.0
2021-10-01T23:34:13.000000	-2.1645	-1.3544	0.019025	4.4302	1.9478	18.076	-2.3141448971878438	-1.078977759186658	0.019025	4.635481772286611	1.3902897607328384	18.076	-2.3141448971878438	-1.078977759186658	0.21502500000000002	4.635481772286611	1.3902897607328384	18.076	-0.7600548367185537	-0.494601638249723	-0.4215280116687656	-0.5141482417498503	-0.3481156742924093	0.7838794950867631	2.5499	2.1364	0.0	0.0	0.0
2021-10-01T23:34:13.000000	-2.1668	-1.3554	0.0023751	0.55569	0.24442	18.066	-2.316550096371999	-1.0796884045866568	0.0023751	0.5814515826168659	0.17448945404333738	18.066	-2.316550096371999	-1.0796884045866568	0.1983751	0.5814515826168659	0.17448945404333738	18.066	-0.7600548367185537	-0.494601638249723	-0.4215280116687656	-0.5141482417498503	-0.3481156742924093	0.7838794950867631	2.5499	2.1364	0.0	0.0	0.0
2021-10-01T23:34:13.000000	-2.1655	-1.3548	-0.014401	-3.3603	-1.4777	18.072	-2.315186374044636	-1.0792522149331232	-0.014401	-3.516042261875997	-1.0548270913765556	18.072	-2.315186374044636	-1.0792522149331232	0.181599	-3.516042261875997	-1.0548270913765556	18.072	-0.7600548367185537	-0.494601638249723	-0.4215280116687656	-0.5141482417498503	-0.3481156742924093	0.7838794950867631	2.5499	2.1364	0.0	0.0	0.0
2021-10-01T23:34:13.000000	-2.1609	-1.3528	-0.03047	-7.0433	-3.0948	18.092	-2.310375975676325	-1.0778309241331256	-0.03047	-7.369433616784586	-2.208463288761047	18.092	-2.310375975676325	-1.0778309241331256	0.16553	-7.369433616784586	-2.208463288761047	18.092	-0.7600548367185537	-0.494601638249723	-0.4215280116687656	-0.5141482417498503	-0.3481156742924093	0.7838794950867631	2.5499	2.1364	0.0	0.0	0.0
2021-10-01T23:34:13.000000	-2.1448	-1.3457	-0.05914	-13.249	-5.8075	18.158	-2.293527328370321	-1.0727571598542218	-0.05914	-13.860759948558853	-4.140337051307151	18.158	-2.293527328370321	-1.0727571598542218	0.13686	-13.860759948558853	-4.140337051307151	18.158	-0.7600548367185537	-0.494601638249723	-0.4215280116687656	-0.5141482417498503	-0.3481156742924093	0.7838794950867631	2.5499	2.1364	0.0	0.0	0.0
2021-10-01T23:34:13.000000	-2.1236	-1.3364	-0.083691	-18.05	-7.892	18.234	-2.271347544267611	-1.0661248769020881	-0.083691	-18.880997538777866	-5.620862561979628	18.234	-2.271347544267611	-1.0661248769020881	0.112309	-18.880997538777866	-5.620862561979628	18.234	-0.7600548367185537	-0.494601638249723	-0.4215280116687656	-0.5141482417498503	-0.3481156742924093	0.7838794950867631	2.5499	2.1364	0.0	0.0	0.0
2021-10-01T23:34:13.000000	-2.0999	-1.3261	-0.10536	-21.857	-9.5374	18.307	-2.2465640680229217	-1.058806454583792	-0.10536	-22.860922131325015	-6.787391771917546	18.307	-2.2465640680229217	-1.058806454583792	0.09064000000000001	-22.860922131325015	-6.787391771917546	18.307	-0.7600548367185537	-0.494601638249723	-0.4215280116687656	-0.5141482417498503	-0.3481156742924093	0.7838794950867631	2.5499	2.1364	0.0	0.0	0.0
2021-10-01T23:34:13.000000	-2.0748	-1.3151	-0.12502	-24.979	-10.887	18.373	-2.2203053699550392	-1.0509648491499686	-0.12502	-26.12476391928179	-7.744283063124204	18.373	-2.2203053699550392	-1.0509648491499686	0.07098000000000002	-26.12476391928179	-7.744283063124204	18.373	-0.7600548367185537	-0.494601638249723	-0.4215280116687656	-0.5141482417498503	-0.3481156742924093	0.7838794950867631	2.5499	2.1364	0.0	0.0	0.0
2021-10-01T23:34:13.000000	-2.0487	-1.3038	-0.14323	-27.619	-12.031	18.43	-2.193017448047283	-1.042948034448592	-0.14323	-28.885045476099503	-8.556183135234049	18.43	-2.193017448047283	-1.042948034448592	0.05277000000000001	-28.885045476099503	-8.556183135234049	18.43	-0.7600548367185537	-0.494601638249723	-0.4215280116687656	-0.5141482417498503	-0.3481156742924093	0.7838794950867631	2.5499	2.1364	0.0	0.0	0.0
2021-10-01T23:34:13.000000	-2.022	-1.2922	-0.16034	-29.906	-13.031	18.479	-2.165097288215301	-1.0347069984119894	-0.16034	-31.277342617996094	-9.26842142743224	18.479	-2.165097288215301	-1.0347069984119894	0.03566	-31.277342617996094	-9.26842142743224	18.479	-0.7600548367185537	-0.494601638249723	-0.4215280116687656	-0.5141482417498503	-0.3481156742924093	0.7838794950867631	2.5499	2.1364	0.0	0.0	0.0
2021-10-01T23:34:13.000000	-1.9949	-1.2803	-0.17657	-31.929	-13.926	18.52	-2.136743383416917	-1.0262172350063241	-0.17657	-33.39476338780123	-9.908798881437162	18.52	-2.136743383416917	-1.0262172350063241	0.019430000000000003	-33.39476338780123	-9.908798881437162	18.52	-0.7600548367185537	-0.494601638249723	-0.4215280116687656	-0.5141482417498503	-0.3481156742924093	0.7838794950867631	2.5499	2.1364	0.0	0.0	0.0
2021-10-01T23:34:13.000000	-1.9674	-1.2683	-0.19207	-33.749	-14.743	18.556	-2.1079802396859675	-1.01767723718942	-0.19207	-35.30115645221907	-10.496637706234882	18.556	-2.1079802396859675	-1.01767723718942	0.003930000000000017	-35.30115645221907	-10.496637706234882	18.556	-0.7600548367185537	-0.494601638249723	-0.4215280116687656	-0.5141482417498503	-0.3481156742924093	0.7838794950867631	2.5499	2.1364	0.0	0.0	0.0
2021-10-01T23:34:13.000000	-1.9397	-1.2562	-0.20697	-35.412	-15.503	18.586	-2.0790063499802756	-1.0090624989274404	-0.20697	-37.04474832510189	-11.047143274614498	18.586	-2.0790063499802756	-1.0090624989274404	-0.01096999999999998	-37.04474832510189	-11.047143274614498	18.586	-0.7600548367185537	-0.494601638249723	-0.4215280116687656	-0.5141482417498503	-0.3481156742924093	0.7838794950867631	2.5499	2.1364	0.0	0.0	0.0
2021-10-01T23:34:13.000000	-1.9117	-1.244	-0.22134	-36.949	-16.22	18.614	-2.04972246782093	-1.0003852732373042	-0.22134	-38.65802083728094	-11.570411658379008	18.614	-2.04972246782093	-1.0003852732373042	-0.02534	-38.65802083728094	-11.570411658379008	18.614	-0.7600548367185537	-0.494601638249723	-0.4215280116687656	-0.5141482417498503	-0.3481156742924093	0.7838794950867631	2.5499	2.1364	0.0	0.0	0.0
2021-10-01T23:34:13.000000	-1.8836	-1.2316	-0.23526	-38.386	-16.906	18.64	-2.020314833148836	-0.9915218076062622	-0.23526	-40.16824843530347	-12.07516665059909	18.64	-2.020314833148836	-0.9915218076062622	-0.03925999999999999	-40.16824843530347	-12.07516665059909	18.64	-0.7600548367185537	-0.494601638249723	-0.4215280116687656	-0.5141482417498503	-0.3481156742924093	0.7838794950867631	2.5499	2.1364	0.0	0.0	0.0
2021-10-01T23:34:13.000000	-1.8553	-1.2191	-0.24877	-39.744	-17.569	18.665	-1.9906964525020003	-0.9825836015301447	-0.24877	-41.59725312109443	-12.566774836034867	18.665	-1.9906964525020003	-0.9825836015301447	-0.052769999999999984	-41.59725312109443	-12.566774836034867	18.665	-0.7600548367185537	-0.494601638249723	-0.4215280116687656	-0.5141482417498503	-0.3481156742924093	0.7838794950867631	2.5499	2.1364	0.0	0.0	0.0
2021-10-01T23:34:13.000000	-1.8269	-1.2065	-0.26191	-41.038	-18.216	18.691	-1.9609665723593346	-0.9735584019920336	-0.26191	-42.96077957767489	-13.05034551567243	18.691	-1.9609665723593346	-0.9735584019920336	-0.06590999999999997	-42.96077957767489	-13.05034551567243	18.691	-0.7600548367185537	-0.494601638249723	-0.4215280116687656	-0.5141482417498503	-0.3481156742924093	0.7838794950867631	2.5499	2.1364	0.0	0.0	0.0
2021-10-01T23:34:13.000000	-1.7983	-1.1938	-0.27472	-42.28	-18.853	18.719	-1.9310259462419266	-0.9644584620088473	-0.27472	-44.27147256352937	-13.53036311621629	18.719	-1.9310259462419266	-0.9644584620088473	-0.07872000000000001	-44.27147256352937	-13.53036311621629	18.719	-0.7600548367185537	-0.494601638249723	-0.4215280116687656	-0.5141482417498503	-0.3481156742924093	0.7838794950867631	2.5499	2.1364	0.0	0.0	0.0
2021-10-01T23:34:13.000000	-1.7697	-1.181	-0.28723	-43.482	-19.486	18.749	-1.9010730671076006	-0.9552592755467492	-0.28723	-45.54197683714237	-14.011312064370976	18.749	-1.9010730671076006	-0.9552592755467492	-0.09122999999999998	-45.54197683714237	-14.011312064370976	18.749	-0.7600548367185537	-0.494601638249723	-0.4215280116687656	-0.5141482417498503	-0.3481156742924093	0.7838794950867631	2.5499	2.1364	0.0	0.0	0.0
2021-10-01T23:34:13.000000	-1.741	-1.1681	-0.29945	-44.651	-20.118	18.785	-1.8710086884774444	-0.9459730956226573	-0.29945	-46.77960724254528	-14.495312043319561	18.785	-1.8710086884774444	-0.9459730956226573	-0.10344999999999999	-46.77960724254528	-14.495312043319561	18.785	-0.7600548367185537	-0.494601638249723	-0.4215280116687656	-0.5141482417498503	-0.3481156742924093	0.7838794950867631	2.5499	2.1364	0.0	0.0	0.0
2021-10-01T23:34:13.000000	-1.7123	-1.1551	-0.31141	-45.796	-20.753	18.827	-1.8409320568303698	-0.9365876692196536	-0.31141	-47.99378608351689	-14.98523014069589	18.827	-1.8409320568303698	-0.9365876692196536	-0.11541000000000001	-47.99378608351689	-14.98523014069589	18.827	-0.7600548367185537	-0.494601638249723	-0.4215280116687656	-0.5141482417498503	-0.3481156742924093	0.7838794950867631	2.5499	2.1364	0.0	0.0	0.0
2021-10-01T23:34:13.000000	-1.6834	-1.142	-0.32312	-46.922	-21.395	18.877	-1.8106446792085535	-0.9271275023715746	-0.32312	-49.18996580467952	-15.48442356481051	18.877	-1.8106446792085535	-0.9271275023715746	-0.12712	-49.18996580467952	-15.48442356481051	18.877	-0.7600548367185537	-0.494601638249723	-0.4215280116687656	-0.5141482417498503	-0.3481156742924093	0.7838794950867631	2.5499	2.1364	0.0	0.0	0.0
2021-10-01T23:34:13.000000	-1.6546	-1.1288	-0.33461	-48.035	-22.046	18.94	-1.7804442950487307	-0.9175558360276657	-0.33461	-50.37434625510626	-15.994142064226573	18.94	-1.7804442950487307	-0.9175558360276657	-0.13861	-50.37434625510626	-15.994142064226573	18.94	-0.7600548367185537	-0.494601638249723	-0.4215280116687656	-0.5141482417498503	-0.3481156742924093	0.7838794950867631	2.5499	2.1364	0.0	0.0	0.0
2021-10-01T23:34:13.000000	-1.6257	-1.1155	-0.3459	-49.141	-22.71	19.018	-1.7501324113930776	-0.9078971762217628	-0.3459	-51.55337234420853	-16.517620317085456	19.018	-1.7501324113930776	-0.9078971762217628	-0.14989999999999998	-51.55337234420853	-16.517620317085456	19.018	-0.7600548367185537	-0.494601638249723	-0.4215280116687656	-0.5141482417498503	-0.3481156742924093	0.7838794950867631	2.5499	2.1364	0.0	0.0	0.0
2021-10-01T23:34:13.000000	-1.5968	-1.1021	-0.35699	-50.243	-23.39	19.116	-1.7198082747205063	-0.8981392699369484	-0.35699	-52.73038905686126	-17.05746812724696	19.116	-1.7198082747205063	-0.8981392699369484	-0.16098999999999997	-52.73038905686126	-17.05746812724696	19.116	-0.7600548367185537	-0.494601638249723	-0.4215280116687656	-0.5141482417498503	-0.3481156742924093	0.7838794950867631	2.5499	2.1364	0.0	0.0	0.0
2021-10-01T23:34:13.000000	-1.5679	-1.0886	-0.36791	-51.349	-24.09	19.239	-1.689471885031017	-0.888282117173222	-0.36791	-53.913826232054106	-17.61667511251411	19.239	-1.689471885031017	-0.888282117173222	-0.17191	-53.913826232054106	-17.61667511251411	19.239	-0.7600548367185537	-0.494601638249723	-0.4215280116687656	-0.5141482417498503	-0.3481156742924093	0.7838794950867631	2.5499	2.1364	0.0	0.0	0.0
2021-10-01T23:34:13.000000	-1.5389	-1.075	-0.37868	-52.463	-24.814	19.394	-1.6590239958456974	-0.8783379709475019	-0.37868	-55.10814384962029	-18.198721011366644	19.394	-1.6590239958456974	-0.8783379709475019	-0.18268	-55.10814384962029	-18.198721011366644	19.394	-0.7600548367185537	-0.494601638249723	-0.4215280116687656	-0.5141482417498503	-0.3481156742924093	0.7838794950867631	2.5499	2.1364	0.0	0.0	0.0
2021-10-01T23:34:13.000000	-1.51	-1.0612	-0.38931	-53.593	-25.567	19.586	-1.6286508471054535	-0.8681830787470399	-0.38931	-56.32189427871866	-18.80758790639669	19.586	-1.6286508471054535	-0.8681830787470399	-0.19330999999999998	-56.32189427871866	-18.80758790639669	19.586	-0.7600548367185537	-0.494601638249723	-0.4215280116687656	-0.5141482417498503	-0.3481156742924093	0.7838794950867631	2.5499	2.1364	0.0	0.0	0.0
2021-10-01T23:34:13.000000	-1.4811	-1.0474	-0.39983	-54.747	-26.355	19.823	-1.5982776983652094	-0.8580281865465781	-0.39983	-57.56375241867725	-19.448250344985514	19.823	-1.5982776983652094	-0.8580281865465781	-0.20383	-57.56375241867725	-19.448250344985514	19.823	-0.7600548367185537	-0.494601638249723	-0.4215280116687656	-0.5141482417498503	-0.3481156742924093	0.7838794950867631	2.5499	2.1364	0.0	0.0	0.0
2021-10-01T23:34:13.000000	-1.4522	-1.0334	-0.41026	-55.935	-27.185	20.113	-1.5678800435911284	-0.8476748013882922	-0.41026	-58.84450062857154	-20.126430278965103	20.113	-1.5678800435911284	-0.8476748013882922	-0.21426	-58.84450062857154	-20.126430278965103	20.113	-0.7600548367185537	-0.494601638249723	-0.4215280116687656	-0.5141482417498503	-0.3481156742924093	0.7838794950867631	2.5499	2.1364	0.0	0.0	0.0
2021-10-01T23:34:13.000000	-1.4233	-1.0193	-0.42061	-57.167	-28.066	20.461	-1.5374701358001297	-0.8372221697510949	-0.42061	-60.175166327815354	-20.84983458974571	20.461	-1.5374701358001297	-0.8372221697510949	-0.22460999999999998	-60.175166327815354	-20.84983458974571	20.461	-0.7600548367185537	-0.494601638249723	-0.4215280116687656	-0.5141482417498503	-0.3481156742924093	0.7838794950867631	2.5499	2.1364	0.0	0.0	0.0
2021-10-01T23:34:13.000000	-1.3945	-1.0051	-0.43091	-58.457	-29.006	20.873	-1.5071472214711243	-0.8266580386180671	-0.43091	-61.570624264809815	-21.624687573271736	20.873	-1.5071472214711243	-0.8266580386180671	-0.23491	-61.570624264809815	-21.624687573271736	20.873	-0.7600548367185537	-0.494601638249723	-0.4215280116687656	-0.5141482417498503	-0.3481156742924093	0.7838794950867631	2.5499	2.1364	0.0	0.0	0.0
2021-10-01T23:34:13.000000	-1.3657	-0.99071	-0.44118	-59.821	-30.018	21.354	-1.4768010264099742	-0.8159053391751068	-0.44118	-63.04834676838017	-22.461930789094787	21.354	-1.4768010264099742	-0.8159053391751068	-0.24518	-63.04834676838017	-22.461930789094787	21.354	-0.7600548367185537	-0.494601638249723	-0.4215280116687656	-0.5141482417498503	-0.3481156742924093	0.7838794950867631	2.5499	2.1364	0.0	0.0	0.0
2021-10-01T23:34:13.000000	-1.337	-0.97622	-0.45143	-61.275	-31.115	21.907	-1.4465418248108177	-0.8050411402363166	-0.45143	-64.62580616735173	-23.37250579676649	21.907	-1.4465418248108177	-0.8050411402363166	-0.25543	-64.62580616735173	-23.37250579676649	21.907	-0.7600548367185537	-0.494601638249723	-0.4215280116687656	-0.5141482417498503	-0.3481156742924093	0.7838794950867631	2.5499	2.1364	0.0	0.0	0.0
2021-10-01T23:34:13.000000	-1.3084	-0.96159	-0.46168	-62.84	-32.312	22.531	-1.4163647154668877	-0.7940257432101314	-0.46168	-66.32568217483369	-24.368726434570792	22.531	-1.4163647154668877	-0.7940257432101314	-0.26567999999999997	-66.32568217483369	-24.368726434570792	22.531	-0.7600548367185537	-0.494601638249723	-0.4215280116687656	-0.5141482417498503	-0.3481156742924093	0.7838794950867631	2.5499	2.1364	0.0	0.0	0.0
2021-10-01T23:34:13.000000	-1.2798	-0.94681	-0.47194	-64.536	-33.625	23.222	-1.3861692265975805	-0.7828614764655787	-0.47194	-68.16978456931534	-25.464021535749936	23.222	-1.3861692265975805	-0.7828614764655787	-0.27594	-68.16978456931534	-25.464021535749936	23.222	-0.7600548367185537	-0.494601638249723	-0.4215280116687656	-0.5141482417498503	-0.3481156742924093	0.7838794950867631	2.5499	2.1364	0.0	0.0	0.0
2021-10-01T23:34:13.000000	-1.2513	-0.93187	-0.4822	-66.386	-35.071	23.973	-1.3560533793801157	-0.7715261623378484	-0.4822	-70.18302305382251	-26.672444807827745	23.973	-1.3560533793801157	-0.7715261623378484	-0.2862	-70.18302305382251	-26.672444807827745	23.973	-0.7600548367185537	-0.494601638249723	-0.4215280116687656	-0.5141482417498503	-0.3481156742924093	0.7838794950867631	2.5499	2.1364	0.0	0.0	0.0
2021-10-01T23:34:13.000000	-1.223	-0.91677	-0.49247	-68.414	-36.67	24.773	-1.3261164202934053	-0.7600075478100229	-0.49247	-72.39166738667771	-28.010904822526214	24.773	-1.3261164202934053	-0.7600075478100229	-0.29647	-72.39166738667771	-28.010904822526214	24.773	-0.7600548367185537	-0.494601638249723	-0.4215280116687656	-0.5141482417498503	-0.3481156742924093	0.7838794950867631	2.5499	2.1364	0.0	0.0	0.0
2021-10-01T23:34:13.000000	-1.1947	-0.90149	-0.50272	-70.644	-38.441	25.606	-1.2961574057762424	-0.748310289620156	-0.50272	-74.82186479603425	-29.4953176867782	25.606	-1.2961574057762424	-0.748310289620156	-0.30671999999999994	-74.82186479603425	-29.4953176867782	25.606	-0.7600548367185537	-0.494601638249723	-0.4215280116687656	-0.5141482417498503	-0.3481156742924093	0.7838794950867631	2.5499	2.1364	0.0	0.0	0.0
2021-10-01T23:34:13.000000	-1.1665	-0.88602	-0.51294	-73.101	-40.406	26.454	-1.2662743570058461	-0.7364122101034383	-0.51294	-77.50112256534209	-31.144454371714758	26.454	-1.2662743570058461	-0.7364122101034383	-0.31693999999999994	-77.50112256534209	-31.144454371714758	26.454	-0.7600548367185537	-0.494601638249723	-0.4215280116687656	-0.5141482417498503	-0.3481156742924093	0.7838794950867631	2.5499	2.1364	0.0	0.0	0.0
2021-10-01T23:34:13.000000	-1.1384	-0.87036	-0.52309	-75.809	-42.585	27.292	-1.2364672739822173	-0.7243133092598699	-0.52309	-80.45571045292374	-32.97522344905789	27.292	-1.2364672739822173	-0.7243133092598699	-0.32709000000000005	-80.45571045292374	-32.97522344905789	27.292	-0.7600548367185537	-0.494601638249723	-0.4215280116687656	-0.5141482417498503	-0.3481156742924093	0.7838794950867631	2.5499	2.1364	0.0	0.0	0.0
2021-10-01T23:34:13.000000	-1.1103	-0.85448	-0.53314	-78.794	-45.002	28.094	-1.2066332343213686	-0.7119960661626953	-0.53314	-83.71437326735666	-35.00825828934768	28.094	-1.2066332343213686	-0.7119960661626953	-0.33713999999999994	-83.71437326735666	-35.00825828934768	28.094	-0.7600548367185537	-0.494601638249723	-0.4215280116687656	-0.5141482417498503	-0.3481156742924093	0.7838794950867631	2.5499	2.1364	0.0	0.0	0.0
2021-10-01T23:34:13.000000	-1.0824	-0.83837	-0.54304	-82.081	-47.678	28.832	-1.1769695056794314	-0.699426050130187	-0.54304	-87.30449576192164	-37.26133739892605	28.832	-1.1769695056794314	-0.699426050130187	-0.34703999999999996	-87.30449576192164	-37.26133739892605	28.832	-0.7600548367185537	-0.494601638249723	-0.4215280116687656	-0.5141482417498503	-0.3481156742924093	0.7838794950867631	2.5499	2.1364	0.0	0.0	0.0
2021-10-01T23:34:13.000000	-1.0545	-0.82203	-0.55274	-85.695	-50.639	29.474	-1.1472775950985823	-0.6866277671961816	-0.55274	-91.25407534074539	-39.75720160808055	29.474	-1.1472775950985823	-0.6866277671961816	-0.35674	-91.25407534074539	-39.75720160808055	29.474	-0.7600548367185537	-0.494601638249723	-0.4215280116687656	-0.5141482417498503	-0.3481156742924093	0.7838794950867631	2.5499	2.1364	0.0	0.0	0.0
2021-10-01T23:34:13.000000	-1.0266	-0.80544	-0.56218	-89.663	-53.909	29.984	-1.1175550519754374	-0.6735813680648963	-0.56218	-95.5928492771945	-42.51636175718206	29.984	-1.1175550519754374	-0.6735813680648963	-0.36618	-95.5928492771945	-42.51636175718206	29.984	-0.7600548367185537	-0.494601638249723	-0.4215280116687656	-0.5141482417498503	-0.3481156742924093	0.7838794950867631	2.5499	2.1364	0.0	0.0	0.0
2021-10-01T23:34:13.000000	-0.99885	-0.78859	-0.57131	-94.014	-57.517	30.327	-1.087949520726673	-0.6602585485630629	-0.57131	-100.35315242505969	-45.564045950208765	30.327	-1.087949520726673	-0.6602585485630629	-0.37531	-100.35315242505969	-45.564045950208765	30.327	-0.7600548367185537	-0.494601638249723	-0.4215280116687656	-0.5141482417498503	-0.3481156742924093	0.7838794950867631	2.5499	2.1364	0.0	0.0	0.0
2021-10-01T23:34:13.000000	-0.97112	-0.77148	-0.58007	-98.778	-61.493	30.461	-1.0583319809297036	-0.6466752376126751	-0.58007	-105.56843463308999	-48.926352225758706	30.461	-1.0583319809297036	-0.6466752376126751	-0.38406999999999997	-105.56843463308999	-48.926352225758706	30.461	-0.7600548367185537	-0.494601638249723	-0.4215280116687656	-0.5141482417498503	-0.3481156742924093	0.7838794950867631	2.5499	2.1364	0.0	0.0	0.0
2021-10-01T23:34:13.000000	-0.94342	-0.75408	-0.58839	-103.99	-65.869	30.344	-1.0287086813273447	-0.6328004359683672	-0.58839	-111.27735313431839	-52.63075090116232	30.344	-1.0287086813273447	-0.6328004359683672	-0.39238999999999996	-111.27735313431839	-52.63075090116232	30.344	-0.7600548367185537	-0.494601638249723	-0.4215280116687656	-0.5141482417498503	-0.3481156742924093	0.7838794950867631	2.5499	2.1364	0.0	0.0	0.0
2021-10-01T23:34:13.000000	-0.91575	-0.7364	-0.5962	-109.69	-70.684	29.929	-0.9990808472212881	-0.618644068278031	-0.5962	-117.52438519690776	-56.711046896427916	29.929	-0.9990808472212881	-0.618644068278031	-0.40019999999999994	-117.52438519690776	-56.711046896427916	29.929	-0.7600548367185537	-0.494601638249723	-0.4215280116687656	-0.5141482417498503	-0.3481156742924093	0.7838794950867631	2.5499	2.1364	0.0	0.0	0.0
2021-10-01T23:34:13.000000	-0.88811	-0.71844	-0.60346	-115.91	-75.979	29.162	-0.9694484786115342	-0.6042061345416658	-0.60346	-124.34631343104635	-61.20401030249552	29.162	-0.9694484786115342	-0.6042061345416658	-0.40746	-124.34631343104635	-61.20401030249552	29.162	-0.7600548367185537	-0.494601638249723	-0.4215280116687656	-0.5141482417498503	-0.3481156742924093	0.7838794950867631	2.5499	2.1364	0.0	0.0	0.0
2021-10-01T23:34:13.000000	-0.86051	-0.70019	-0.61008	-122.71	-81.801	27.985	-0.939820274844282	-0.589475484809689	-0.61008	-131.80844464203287	-66.14893515430276	27.985	-0.939820274844282	-0.589475484809689	-0.41407999999999995	-131.80844464203287	-66.14893515430276	27.985	-0.7600548367185537	-0.494601638249723	-0.4215280116687656	-0.5141482417498503	-0.3481156742924093	0.7838794950867631	2.5499	2.1364	0.0	0.0	0.0
2021-10-01T23:34:13.000000	-0.83294	-0.68166	-0.61602	-130.14	-88.205	26.33	-0.9101875365733324	-0.5744632690316838	-0.61602	-139.9671412286283	-71.59428050679202	26.33	-0.9101875365733324	-0.5744632690316838	-0.42002	-139.9671412286283	-71.59428050679202	26.33	-0.7600548367185537	-0.494601638249723	-0.4215280116687656	-0.5141482417498503	-0.3481156742924093	0.7838794950867631	2.5499	2.1364	0.0	0.0	0.0
2021-10-01T23:34:13.000000	-0.8054	-0.66285	-0.62121	-138.28	-95.253	24.121	-0.8805502637986852	-0.5591694872076498	-0.62121	-148.9093972444514	-77.59177676335405	24.121	-0.8805502637986852	-0.5591694872076498	-0.42521000000000003	-148.9093972444514	-77.59177676335405	24.121	-0.7600548367185537	-0.494601638249723	-0.4215280116687656	-0.5141482417498503	-0.3481156742924093	0.7838794950867631	2.5499	2.1364	0.0	0.0	0.0
2021-10-01T23:34:13.000000	-0.78707	-0.65015	-0.62423	-144.12	-100.34	22.297	-0.8608022510655248	-0.5488111623869592	-0.62423	-155.328702583535	-81.92486895757435	22.297	-0.8608022510655248	-0.5488111623869592	-0.42822999999999994	-155.328702583535	-81.92486895757435	22.297	-0.7600548367185537	-0.494601638249723	-0.4215280116687656	-0.5141482417498503	-0.3481156742924093	0.7838794950867631	2.5499	2.1364	0.0	0.0	0.0
2021-10-01T23:34:13.000000	-0.77487	-0.64162	-0.62604	-148.23	-103.93	20.908	-0.8476489982951517	-0.5418403057998044	-0.62604	-159.84761617417732	-84.98421855516989	20.908	-0.8476489982951517	-0.5418403057998044	-0.43004000000000003	-159.84761617417732	-84.98421855516989	20.908	-0.7600548367185537	-0.494601638249723	-0.4215280116687656	-0.5141482417498503	-0.3481156742924093	0.7838794950867631	2.5499	2.1364	0.0	0.0	0.0
2021-10-01T23:34:13.000000	-0.76673	-0.63591	-0.62715	-151.06	-106.4	19.899	-0.838870687645695	-0.537170727431083	-0.62715	-162.95894104526354	-87.08884620550624	19.899	-0.838870687645695	-0.537170727431083	-0.43115	-162.95894104526354	-87.08884620550624	19.899	-0.7600548367185537	-0.494601638249723	-0.4215280116687656	-0.5141482417498503	-0.3481156742924093	0.7838794950867631	2.5499	2.1364	0.0	0.0	1.0
2021-10-01T23:34:13.000000	-0.73592	-0.61401	-0.63064	-162.54	-116.5	15.408	-0.8056094367878561	-0.5192109030618993	-0.63064	-175.58999153308753	-95.70609423338854	15.408	-0.8056094367878561	-0.5192109030618993	-0.43463999999999997	-175.58999153308753	-95.70609423338854	15.408	-0.7600548367185537	-0.494601638249723	-0.4215280116687656	-0.5141482417498503	-0.3481156742924093	0.7838794950867631	2.5499	2.1364	0.0	0.0	0.0
2021-10-01T23:34:13.000000	-0.7052	-0.59181	-0.63296	-175.33	-127.8	9.7231	-0.7724007487102834	-0.5009423115407536	-0.63296	-189.66820709767578	-105.35378548658403	9.7231	-0.7724007487102834	-0.5009423115407536	-0.43695999999999996	-189.66820709767578	-105.35378548658403	9.7231	-0.7600548367185537	-0.494601638249723	-0.4215280116687656	-0.5141482417498503	-0.3481156742924093	0.7838794950867631	2.5499	2.1364	0.0	0.0	0.0
2021-10-01T23:34:13.000000	-0.67462	-0.56933	-0.63402	-189.61	-140.49	2.6172	-0.739296697255816	-0.48237867565496945	-0.63402	-205.39551213321434	-116.19843284457242	2.6172	-0.739296697255816	-0.48237867565496945	-0.43802	-205.39551213321434	-116.19843284457242	2.6172	-0.7600548367185537	-0.494601638249723	-0.4215280116687656	-0.5141482417498503	-0.3481156742924093	0.7838794950867631	2.5499	2.1364	0.0	0.0	0.0
2021-10-01T23:34:13.000000	-0.6442	-0.54662	-0.63378	-205.62	-154.76	-6.189	-0.7063232582286957	-0.46356716804061854	-0.63378	-223.03337892123628	-128.39919737668237	-6.189	-0.7063232582286957	-0.46356716804061854	-0.43778	-223.03337892123628	-128.39919737668237	-6.189	-0.7600548367185537	-0.494601638249723	-0.4215280116687656	-0.5141482417498503	-0.3481156742924093	0.7838794950867631	2.5499	2.1364	0.0	0.0	0.0
2021-10-01T23:34:13.000000	-0.61398	-0.52369	-0.63218	-223.61	-170.89	-17.039	-0.673521355522179	-0.4445128121388252	-0.63218	-242.86423210639236	-142.20333668157147	-17.039	-0.673521355522179	-0.4445128121388252	-0.43617999999999996	-242.86423210639236	-142.20333668157147	-17.039	-0.7600548367185537	-0.494601638249723	-0.4215280116687656	-0.5141482417498503	-0.3481156742924093	0.7838794950867631	2.5499	2.1364	0.0	0.0	0.0
2021-10-01T23:34:13.000000	-0.58399	-0.50061	-0.62918	-243.94	-189.17	-30.36	-0.6409293401917822	-0.42528140457975205	-0.62918	-265.28089276182817	-157.85455468717845	-30.36	-0.6409293401917822	-0.42528140457975205	-0.43317999999999995	-265.28089276182817	-157.85455468717845	-30.36	-0.7600548367185537	-0.494601638249723	-0.4215280116687656	-0.5141482417498503	-0.3481156742924093	0.7838794950867631	2.5499	2.1364	0.0	0.0	0.0
