# Supplementary material for: Direct evidence of substorm-related impulsive injections of electrons at Mercury
Source: Nat Commun. 2023 Jul 18;14:4019. doi: 10.1038/s41467-023-39565-4 (PMC10354196; doi:10.1038/s41467-023-39565-4)
Supplement: Supplementary file 3 — SourceDatafile [file 41467_2023_39565_MOESM3_ESM.zip › SourceDataFile/FieldLinetracing/Final_KT17tracing_001621.txt]

2021-10-01T23:42:01.000000	0.38343	-1.5153	-0.82733	-24.581	-47.166	74.333	0.19487080872949888	-1.5508636377209672	-0.82733	-30.175034940984073	-43.79868015489039	74.333	0.19487080872949888	-1.5508636377209672	-0.63133	-30.175034940984073	-43.79868015489039	74.333	-0.9739337641609551	0.1202423201342662	0.19234034281970572	-0.9739337641609551	0.1202423201342662	0.19234034281970572	1.7986e-52	12.0	0.0	0.0	1.0
2021-10-01T23:42:01.000000	1.7986e-52	1.7986e-52	1.7986e-52	1.7986e-52	1.7986e-52	1.7986e-52	2.0054299320002306e-52	1.5646644074169863e-52	1.7986e-52	2.0054299320002306e-52	1.5646644074169863e-52	1.7986e-52	2.0054299320002306e-52	1.5646644074169863e-52	0.196	2.0054299320002306e-52	1.5646644074169863e-52	1.7986e-52	-0.9739337641609551	0.1202423201342662	0.19234034281970572	-0.9739337641609551	0.1202423201342662	0.19234034281970572	1.7986e-52	12.0	0.0	0.0	1.7986e-52
