# Supplementary material for: Direct evidence of substorm-related impulsive injections of electrons at Mercury
Source: Nat Commun. 2023 Jul 18;14:4019. doi: 10.1038/s41467-023-39565-4 (PMC10354196; doi:10.1038/s41467-023-39565-4)
Supplement: Supplementary file 3 — SourceDatafile [file 41467_2023_39565_MOESM3_ESM.zip › SourceDataFile/FieldLinetracing/Final_KT17tracing_001147.txt]

2021-10-01T23:34:07.000000	-0.44536	-0.37513	0.58977	408.37	325.04	-159.38	-0.48796886084726016	-0.3177332801949258	0.58977	445.12005212341455	272.55310986603826	-159.38	-0.48796886084726016	-0.3177332801949258	0.7857700000000001	445.12005212341455	272.55310986603826	-159.38	-0.7702713241294069	-0.4809423902315237	-0.4187797804363517	-0.5225051633636338	-0.3392391093996064	0.7822436838428958	2.5637	2.077	0.0	0.0	0.0
2021-10-01T23:34:07.000000	-0.474	-0.3978	0.60011	366.7	288.69	-121.86	-0.5191708113429822	-0.3367231929188566	0.60011	399.3100727110615	241.58284693141354	-121.86	-0.5191708113429822	-0.3367231929188566	0.7961100000000001	399.3100727110615	241.58284693141354	-121.86	-0.7702713241294069	-0.4809423902315237	-0.4187797804363517	-0.5225051633636338	-0.3392391093996064	0.7822436838428958	2.5637	2.077	0.0	0.0	0.0
2021-10-01T23:34:07.000000	-0.50307	-0.42056	0.60895	330.82	257.43	-91.472	-0.5508105494132516	-0.3557497395010597	0.60895	359.8701429888436	214.95478009383558	-91.472	-0.5508105494132516	-0.3557497395010597	0.80495	359.8701429888436	214.95478009383558	-91.472	-0.7702713241294069	-0.4809423902315237	-0.4187797804363517	-0.5225051633636338	-0.3392391093996064	0.7822436838428958	2.5637	2.077	0.0	0.0	0.0
2021-10-01T23:34:07.000000	-0.53254	-0.44335	0.6163	299.74	230.37	-66.771	-0.5828509493042439	-0.37475704795926346	0.6163	325.7086709649613	191.90692055847958	-66.771	-0.5828509493042439	-0.37475704795926346	0.8123	325.7086709649613	191.90692055847958	-66.771	-0.7702713241294069	-0.4809423902315237	-0.4187797804363517	-0.5225051633636338	-0.3392391093996064	0.7822436838428958	2.5637	2.077	0.0	0.0	0.0
2021-10-01T23:34:07.000000	-0.56235	-0.46611	0.62217	272.64	206.84	-46.65	-0.615225111318461	-0.3936929222162715	0.62217	295.9297402989849	171.8747916553657	-46.65	-0.615225111318461	-0.3936929222162715	0.8181700000000001	295.9297402989849	171.8747916553657	-46.65	-0.7702713241294069	-0.4809423902315237	-0.4187797804363517	-0.5225051633636338	-0.3392391093996064	0.7822436838428958	2.5637	2.077	0.0	0.0	0.0
2021-10-01T23:34:07.000000	-0.59247	-0.48881	0.62657	248.9	186.26	-30.244	-0.647899585607154	-0.41253126423348585	0.62657	269.8469553235351	154.35873251169835	-30.244	-0.647899585607154	-0.41253126423348585	0.82257	269.8469553235351	154.35873251169835	-30.244	-0.7702713241294069	-0.4809423902315237	-0.4187797804363517	-0.5225051633636338	-0.3392391093996064	0.7822436838428958	2.5637	2.077	0.0	0.0	0.0
2021-10-01T23:34:07.000000	-0.62285	-0.51138	0.62953	227.99	168.19	-16.871	-0.680816171819024	-0.4312087279841273	0.62953	246.88039642593887	138.98699960993213	-16.871	-0.680816171819024	-0.4312087279841273	0.8255300000000001	246.88039642593887	138.98699960993213	-16.871	-0.7702713241294069	-0.4809423902315237	-0.4187797804363517	-0.5225051633636338	-0.3392391093996064	0.7822436838428958	2.5637	2.077	0.0	0.0	0.0
2021-10-01T23:34:07.000000	-0.65345	-0.53379	0.63109	209.49	152.26	-5.9921	-0.713931495457431	-0.44970044073128973	0.63109	226.5678922321688	125.44384364914978	-5.9921	-0.713931495457431	-0.44970044073128973	0.8270900000000001	226.5678922321688	125.44384364914978	-5.9921	-0.7702713241294069	-0.4809423902315237	-0.4187797804363517	-0.5225051633636338	-0.3392391093996064	0.7822436838428958	2.5637	2.077	0.0	0.0	0.0
2021-10-01T23:34:07.000000	-0.68425	-0.556	0.6313	193.04	138.15	2.8255	-0.7472208060198251	-0.467969154486792	0.6313	208.5129457640039	113.45578675773909	2.8255	-0.7472208060198251	-0.467969154486792	0.8272999999999999	208.5129457640039	113.45578675773909	2.8255	-0.7702713241294069	-0.4809423902315237	-0.4187797804363517	-0.5225051633636338	-0.3392391093996064	0.7822436838428958	2.5637	2.077	0.0	0.0	0.0
2021-10-01T23:34:07.000000	-0.71519	-0.57797	0.63021	178.37	125.63	9.9292	-0.7806196544120919	-0.48598252246922	0.63021	192.41940958947015	102.82764517988204	9.9292	-0.7806196544120919	-0.48598252246922	0.8262100000000001	192.41940958947015	102.82764517988204	9.9292	-0.7702713241294069	-0.4809423902315237	-0.4187797804363517	-0.5225051633636338	-0.3392391093996064	0.7822436838428958	2.5637	2.077	0.0	0.0	0.0
2021-10-01T23:34:07.000000	-0.74626	-0.59968	0.62787	165.24	114.47	15.601	-0.8141156653829569	-0.5037219206844836	0.62787	178.02091022026715	93.36055925468519	15.601	-0.8141156653829569	-0.5037219206844836	0.8238700000000001	178.02091022026715	93.36055925468519	15.601	-0.7702713241294069	-0.4809423902315237	-0.4187797804363517	-0.5225051633636338	-0.3392391093996064	0.7822436838428958	2.5637	2.077	0.0	0.0	0.0
2021-10-01T23:34:07.000000	-0.77742	-0.62108	0.62436	153.46	104.51	20.071	-0.8476630138323958	-0.5211426270998942	0.62436	165.10927451939315	84.91901534803422	20.071	-0.8476630138323958	-0.5211426270998942	0.82036	165.10927451939315	84.91901534803422	20.071	-0.7702713241294069	-0.4809423902315237	-0.4187797804363517	-0.5225051633636338	-0.3392391093996064	0.7822436838428958	2.5637	2.077	0.0	0.0	0.0
2021-10-01T23:34:07.000000	-0.80865	-0.64217	0.61973	142.85	95.601	23.53	-0.8812418504646264	-0.5382470923188352	0.61973	153.48760182959862	77.37719163680333	23.53	-0.8812418504646264	-0.5382470923188352	0.8157300000000001	153.48760182959862	77.37719163680333	23.53	-0.7702713241294069	-0.4809423902315237	-0.4187797804363517	-0.5225051633636338	-0.3392391093996064	0.7822436838428958	2.5637	2.077	0.0	0.0	0.0
2021-10-01T23:34:07.000000	-0.83994	-0.66292	0.61408	133.28	87.615	26.134	-0.9148385747266824	-0.5550067676993248	0.61408	143.01118786664284	70.62398154997906	26.134	-0.9148385747266824	-0.5550067676993248	0.8100799999999999	143.01118786664284	70.62398154997906	26.134	-0.7702713241294069	-0.4809423902315237	-0.4187797804363517	-0.5225051633636338	-0.3392391093996064	0.7822436838428958	2.5637	2.077	0.0	0.0	0.0
2021-10-01T23:34:07.000000	-0.87127	-0.68333	0.60748	124.64	80.45	28.017	-0.9484333373227808	-0.571424103844747	0.60748	133.55836342646612	64.57163199768141	28.017	-0.9484333373227808	-0.571424103844747	0.80348	133.55836342646612	64.57163199768141	28.017	-0.7702713241294069	-0.4809423902315237	-0.4187797804363517	-0.5225051633636338	-0.3392391093996064	0.7822436838428958	2.5637	2.077	0.0	0.0	0.0
2021-10-01T23:34:07.000000	-0.90263	-0.70338	0.60002	116.84	74.016	29.291	-0.9820137630016472	-0.5874804767610109	0.60002	125.02877896282138	59.14184886411611	29.291	-0.9820137630016472	-0.5874804767610109	0.79602	125.02877896282138	59.14184886411611	29.291	-0.7702713241294069	-0.4809423902315237	-0.4187797804363517	-0.5225051633636338	-0.3392391093996064	0.7822436838428958	2.5637	2.077	0.0	0.0	0.0
2021-10-01T23:34:07.000000	-0.93402	-0.72308	0.59178	109.77	68.237	30.05	-1.0155810770649731	-0.6031858110960078	0.59178	117.3039510560477	54.27268314392025	30.05	-1.0155810770649731	-0.6031858110960078	0.7877799999999999	117.3039510560477	54.27268314392025	30.05	-0.7702713241294069	-0.4809423902315237	-0.4187797804363517	-0.5225051633636338	-0.3392391093996064	0.7822436838428958	2.5637	2.077	0.0	0.0	0.0
2021-10-01T23:34:07.000000	-0.96545	-0.74243	0.58285	103.39	63.047	30.379	-1.0491452041606502	-0.618538881548046	0.58285	110.33609412341428	49.90353336777929	30.379	-1.0491452041606502	-0.618538881548046	0.77885	110.33609412341428	49.90353336777929	30.379	-0.7702713241294069	-0.4809423902315237	-0.4187797804363517	-0.5225051633636338	-0.3392391093996064	0.7822436838428958	2.5637	2.077	0.0	0.0	0.0
2021-10-01T23:34:07.000000	-0.99691	-0.76144	0.57333	97.613	58.389	30.352	-1.0826974449424784	-0.6335508380667085	0.57333	104.03187950862444	45.988489167432355	30.352	-1.0826974449424784	-0.6335508380667085	0.7693300000000001	104.03187950862444	45.988489167432355	30.352	-0.7702713241294069	-0.4809423902315237	-0.4187797804363517	-0.5225051633636338	-0.3392391093996064	0.7822436838428958	2.5637	2.077	0.0	0.0	0.0
2021-10-01T23:34:07.000000	-1.0284	-0.7801	0.56331	92.403	54.213	30.034	-1.1162365741087665	-0.648211756004104	0.56331	98.34945197081079	42.482338389514084	30.034	-1.1162365741087665	-0.648211756004104	0.7593099999999999	98.34945197081079	42.482338389514084	30.034	-0.7702713241294069	-0.4809423902315237	-0.4187797804363517	-0.5225051633636338	-0.3392391093996064	0.7822436838428958	2.5637	2.077	0.0	0.0	0.0
2021-10-01T23:34:07.000000	-1.06	-0.79844	0.55286	87.707	50.474	29.485	-1.1498456647477193	-0.6625416068903714	0.55286	93.23069701853679	39.34691421748082	29.485	-1.1498456647477193	-0.6625416068903714	0.7488600000000001	93.23069701853679	39.34691421748082	29.485	-0.7702713241294069	-0.4809423902315237	-0.4187797804363517	-0.5225051633636338	-0.3392391093996064	0.7822436838428958	2.5637	2.077	0.0	0.0	0.0
2021-10-01T23:34:07.000000	-1.0916	-0.81647	0.54209	83.483	47.132	28.759	-1.1834167710342254	-0.6765637936920121	0.54209	88.6290299238922	36.54766432687348	28.759	-1.1834167710342254	-0.6765637936920121	0.7380899999999999	88.6290299238922	36.54766432687348	28.759	-0.7702713241294069	-0.4809423902315237	-0.4187797804363517	-0.5225051633636338	-0.3392391093996064	0.7822436838428958	2.5637	2.077	0.0	0.0	0.0
2021-10-01T23:34:07.000000	-1.1233	-0.83421	0.53107	79.69	44.151	27.908	-1.2170515900505805	-0.6902859126878902	0.53107	84.49934854443256	34.05388372222029	27.908	-1.2170515900505805	-0.6902859126878902	0.7270700000000001	84.49934854443256	34.05388372222029	27.908	-0.7702713241294069	-0.4809423902315237	-0.4187797804363517	-0.5225051633636338	-0.3392391093996064	0.7822436838428958	2.5637	2.077	0.0	0.0	0.0
2021-10-01T23:34:07.000000	-1.1551	-0.85166	0.51987	76.291	41.495	26.978	-1.2507501217967845	-0.7037079638780055	0.51987	80.80052059686997	31.83437728737271	26.978	-1.2507501217967845	-0.7037079638780055	0.71587	80.80052059686997	31.83437728737271	26.978	-0.7702713241294069	-0.4809423902315237	-0.4187797804363517	-0.5225051633636338	-0.3392391093996064	0.7822436838428958	2.5637	2.077	0.0	0.0	0.0
2021-10-01T23:34:07.000000	-1.187	-0.86886	0.50856	73.247	39.133	26.009	-1.284517267479605	-0.7168696458539232	0.50856	77.49004151918409	29.863157290466212	26.009	-1.284517267479605	-0.7168696458539232	0.7045600000000001	77.49004151918409	29.863157290466212	26.009	-0.7702713241294069	-0.4809423902315237	-0.4187797804363517	-0.5225051633636338	-0.3392391093996064	0.7822436838428958	2.5637	2.077	0.0	0.0	0.0
2021-10-01T23:34:07.000000	-1.219	-0.88582	0.49719	70.523	37.032	25.04	-1.3183542524007332	-0.729780883263534	0.49719	74.52913154817277	28.11176094938125	25.04	-1.3183542524007332	-0.729780883263534	0.69319	74.52913154817277	28.11176094938125	25.04	-0.7702713241294069	-0.4809423902315237	-0.4187797804363517	-0.5225051633636338	-0.3392391093996064	0.7822436838428958	2.5637	2.077	0.0	0.0	0.0
2021-10-01T23:34:07.000000	-1.2512	-0.90255	0.4858	68.081	35.163	24.101	-1.3523615483407734	-0.7424393477378111	0.4858	71.87652364694323	26.556062931662332	24.101	-1.3523615483407734	-0.7424393477378111	0.6818	71.87652364694323	26.556062931662332	24.101	-0.7702713241294069	-0.4809423902315237	-0.4187797804363517	-0.5225051633636338	-0.3392391093996064	0.7822436838428958	2.5637	2.077	0.0	0.0	0.0
2021-10-01T23:34:07.000000	-1.2834	-0.91906	0.47441	65.885	33.496	23.218	-1.3863418876435933	-0.7548794699584821	0.47441	69.49281317801172	25.17070037972647	23.218	-1.3863418876435933	-0.7548794699584821	0.67041	69.49281317801172	25.17070037972647	23.218	-0.7702713241294069	-0.4809423902315237	-0.4187797804363517	-0.5225051633636338	-0.3392391093996064	0.7822436838428958	2.5637	2.077	0.0	0.0	0.0
2021-10-01T23:34:07.000000	-1.3157	-0.93538	0.46304	63.901	32.004	22.409	-1.4203981926931804	-0.7671187708523024	0.46304	67.34094802398025	23.93304277001966	22.409	-1.4203981926931804	-0.7671187708523024	0.6590400000000001	67.34094802398025	23.93304277001966	22.409	-0.7702713241294069	-0.4809423902315237	-0.4187797804363517	-0.5225051633636338	-0.3392391093996064	0.7822436838428958	2.5637	2.077	0.0	0.0	0.0
2021-10-01T23:34:07.000000	-1.3482	-0.95151	0.45169	62.093	30.662	21.686	-1.4546297099684464	-0.7791449974023534	0.45169	65.38213619821103	22.822689568904515	21.686	-1.4546297099684464	-0.7791449974023534	0.64769	65.38213619821103	22.822689568904515	21.686	-0.7702713241294069	-0.4809423902315237	-0.4187797804363517	-0.5225051633636338	-0.3392391093996064	0.7822436838428958	2.5637	2.077	0.0	0.0	0.0
2021-10-01T23:34:07.000000	-1.3807	-0.96747	0.44034	60.431	29.447	21.054	-1.4888403971149513	-0.7910025049382547	0.44034	63.58378556313929	21.820489991306783	21.054	-1.4888403971149513	-0.7910025049382547	0.63634	63.58378556313929	21.820489991306783	21.054	-0.7702713241294069	-0.4809423902315237	-0.4187797804363517	-0.5225051633636338	-0.3392391093996064	0.7822436838428958	2.5637	2.077	0.0	0.0	0.0
2021-10-01T23:34:07.000000	-1.4133	-0.98326	0.42899	58.887	28.336	20.514	-1.5231295006116072	-0.8026790404430874	0.42899	61.915288910778514	20.907048191813843	20.514	-1.5231295006116072	-0.8026790404430874	0.6249899999999999	61.915288910778514	20.907048191813843	20.514	-0.7702713241294069	-0.4809423902315237	-0.4187797804363517	-0.5225051633636338	-0.3392391093996064	0.7822436838428958	2.5637	2.077	0.0	0.0	0.0
2021-10-01T23:34:07.000000	-1.446	-0.99889	0.41759	57.435	27.313	20.062	-1.5574982457601059	-0.8141845285647428	0.41759	60.348881673904714	20.069670518198546	20.062	-1.5574982457601059	-0.8141845285647428	0.6135900000000001	60.348881673904714	20.069670518198546	20.062	-0.7702713241294069	-0.4809423902315237	-0.4187797804363517	-0.5225051633636338	-0.3392391093996064	0.7822436838428958	2.5637	2.077	0.0	0.0	0.0
2021-10-01T23:34:07.000000	-1.4787	-1.0144	0.40613	56.054	26.361	19.689	-1.5918522872883025	-0.8255709209117039	0.40613	58.86163907907028	19.294058202598713	19.689	-1.5918522872883025	-0.8255709209117039	0.60213	58.86163907907028	19.294058202598713	19.689	-0.7702713241294069	-0.4809423902315237	-0.4187797804363517	-0.5225051633636338	-0.3392391093996064	0.7822436838428958	2.5637	2.077	0.0	0.0	0.0
2021-10-01T23:34:07.000000	-1.5115	-1.0297	0.39458	54.726	25.468	19.388	-1.626279843959883	-0.8367366426360323	0.39458	57.434226398040884	18.5705072105902	19.388	-1.626279843959883	-0.8367366426360323	0.59058	57.434226398040884	18.5705072105902	19.388	-0.7702713241294069	-0.4809423902315237	-0.4187797804363517	-0.5225051633636338	-0.3392391093996064	0.7822436838428958	2.5637	2.077	0.0	0.0	0.0
2021-10-01T23:34:07.000000	-1.5443	-1.0449	0.3829	53.436	24.623	19.148	-1.6606951476145448	-0.8478031178814485	0.3829	56.05040882711877	17.88993838203044	19.148	-1.6606951476145448	-0.8478031178814485	0.5789	56.05040882711877	17.88993838203044	19.148	-0.7702713241294069	-0.4809423902315237	-0.4187797804363517	-0.5225051633636338	-0.3392391093996064	0.7822436838428958	2.5637	2.077	0.0	0.0	0.0
2021-10-01T23:34:07.000000	-1.5771	-1.0599	0.37107	52.172	23.817	18.959	-1.6950859452353702	-0.8586711001690409	0.37107	54.697174017311845	17.24488989584756	18.959	-1.6950859452353702	-0.8586711001690409	0.56707	54.697174017311845	17.24488989584756	18.959	-0.7702713241294069	-0.4809423902315237	-0.4187797804363517	-0.5225051633636338	-0.3392391093996064	0.7822436838428958	2.5637	2.077	0.0	0.0	0.0
2021-10-01T23:34:07.000000	-1.6099	-1.0748	0.35906	50.923	23.042	18.811	-1.7294644898392777	-0.8694398359777215	0.35906	53.362624614586366	16.628769865589618	18.811	-1.7294644898392777	-0.8694398359777215	0.55506	53.362624614586366	16.628769865589618	18.811	-0.7702713241294069	-0.4809423902315237	-0.4187797804363517	-0.5225051633636338	-0.3392391093996064	0.7822436838428958	2.5637	2.077	0.0	0.0	0.0
2021-10-01T23:34:07.000000	-1.6426	-1.0896	0.34684	49.681	22.293	18.696	-1.7637315349473548	-0.8801215783244086	0.34684	52.038208249783445	16.037596208664475	18.696	-1.7637315349473548	-0.8801215783244086	0.54284	52.038208249783445	16.037596208664475	18.696	-0.7702713241294069	-0.4809423902315237	-0.4187797804363517	-0.5225051633636338	-0.3392391093996064	0.7822436838428958	2.5637	2.077	0.0	0.0	0.0
2021-10-01T23:34:07.000000	-1.6754	-1.1042	0.33439	48.438	21.565	18.606	-1.798073320500507	-0.8905925746963538	0.33439	50.71537255374426	15.467386842480014	18.606	-1.798073320500507	-0.8905925746963538	0.53039	50.71537255374426	15.467386842480014	18.606	-0.7702713241294069	-0.4809423902315237	-0.4187797804363517	-0.5225051633636338	-0.3392391093996064	0.7822436838428958	2.5637	2.077	0.0	0.0	0.0
2021-10-01T23:34:07.000000	-1.7081	-1.1187	0.32169	47.187	20.854	18.534	-1.8323036065578295	-0.9009765776063053	0.32169	49.38668015226821	14.915029619064022	18.534	-1.8323036065578295	-0.9009765776063053	0.51769	49.38668015226821	14.915029619064022	18.534	-0.7702713241294069	-0.4809423902315237	-0.4187797804363517	-0.5225051633636338	-0.3392391093996064	0.7822436838428958	2.5637	2.077	0.0	0.0	0.0
2021-10-01T23:34:07.000000	-1.7407	-1.1331	0.30871	45.922	20.154	18.476	-1.8664223931193216	-0.9112735870542631	0.30871	48.04544107560551	14.375304930696892	18.476	-1.8664223931193216	-0.9112735870542631	0.50471	48.04544107560551	14.375304930696892	18.476	-0.7702713241294069	-0.4809423902315237	-0.4187797804363517	-0.5225051633636338	-0.3392391093996064	0.7822436838428958	2.5637	2.077	0.0	0.0	0.0
2021-10-01T23:34:07.000000	-1.7733	-1.1474	0.29543	44.634	19.463	18.428	-1.9005289266638958	-0.9214713500233092	0.29543	46.68247808031574	13.84733061932302	18.428	-1.9005289266638958	-0.9214713500233092	0.49143000000000003	46.68247808031574	13.84733061932302	18.428	-0.7702713241294069	-0.4809423902315237	-0.4187797804363517	-0.5225051633636338	-0.3392391093996064	0.7822436838428958	2.5637	2.077	0.0	0.0	0.0
2021-10-01T23:34:07.000000	-1.8058	-1.1615	0.28182	43.315	18.775	18.387	-1.9345117076957214	-0.9314828730514497	0.28182	45.289116267070824	13.326132137561167	18.387	-1.9345117076957214	-0.9314828730514497	0.47782	45.289116267070824	13.326132137561167	18.387	-0.7702713241294069	-0.4809423902315237	-0.4187797804363517	-0.5225051633636338	-0.3392391093996064	0.7822436838428958	2.5637	2.077	0.0	0.0	0.0
2021-10-01T23:34:07.000000	-1.8382	-1.1755	0.26786	41.954	18.085	18.35	-1.9683829892317168	-0.9414074026175967	0.26786	43.85382587234457	12.80809499332674	18.35	-1.9683829892317168	-0.9414074026175967	0.46386	43.85382587234457	12.80809499332674	18.35	-0.7702713241294069	-0.4809423902315237	-0.4187797804363517	-0.5225051633636338	-0.3392391093996064	0.7822436838428958	2.5637	2.077	0.0	0.0	0.0
2021-10-01T23:34:07.000000	-1.8705	-1.1894	0.2535	40.538	17.387	18.316	-2.0021427712718824	-0.9512449387217502	0.2535	42.362969672863336	12.2888572900844	18.316	-2.0021427712718824	-0.9512449387217502	0.4495	42.362969672863336	12.2888572900844	18.316	-0.7702713241294069	-0.4809423902315237	-0.4187797804363517	-0.5225051633636338	-0.3392391093996064	0.7822436838428958	2.5637	2.077	0.0	0.0	0.0
2021-10-01T23:34:07.000000	-1.9027	-1.2031	0.23872	39.052	16.675	18.283	-2.0357788007992994	-0.9608962348849982	0.23872	40.80092551577526	11.764302191637173	18.283	-2.0357788007992994	-0.9608962348849982	0.43472	40.80092551577526	11.764302191637173	18.283	-0.7702713241294069	-0.4809423902315237	-0.4187797804363517	-0.5225051633636338	-0.3392391093996064	0.7822436838428958	2.5637	2.077	0.0	0.0	0.0
2021-10-01T23:34:07.000000	-1.9347	-1.2168	0.22345	37.475	15.939	18.249	-2.069216337368893	-0.9705720370820825	0.22345	39.14562633881701	11.22707818364671	18.249	-2.069216337368893	-0.9705720370820825	0.41945	39.14562633881701	11.22707818364671	18.249	-0.7702713241294069	-0.4809423902315237	-0.4187797804363517	-0.5225051633636338	-0.3392391093996064	0.7822436838428958	2.5637	2.077	0.0	0.0	0.0
2021-10-01T23:34:07.000000	-1.9664	-1.2303	0.20764	35.782	15.168	18.212	-2.102331628467914	-0.980086105372098	0.20764	37.370912690399614	10.669331407662266	18.212	-2.102331628467914	-0.980086105372098	0.40364	37.370912690399614	10.669331407662266	18.212	-0.7702713241294069	-0.4809423902315237	-0.4187797804363517	-0.5225051633636338	-0.3392391093996064	0.7822436838428958	2.5637	2.077	0.0	0.0	0.0
2021-10-01T23:34:07.000000	-1.998	-1.2436	0.1912	33.939	14.349	18.17	-2.1353231670541875	-0.989413933721208	0.1912	35.44144787549369	10.082325847177506	18.17	-2.1353231670541875	-0.989413933721208	0.3872	35.44144787549369	10.082325847177506	18.17	-0.7702713241294069	-0.4809423902315237	-0.4187797804363517	-0.5225051633636338	-0.3392391093996064	0.7822436838428958	2.5637	2.077	0.0	0.0	0.0
2021-10-01T23:34:07.000000	-2.0291	-1.2568	0.17401	31.902	13.462	18.122	-2.167806220228983	-0.9987037806759973	0.17401	33.31111283999436	9.451603533854085	18.122	-2.167806220228983	-0.9987037806759973	0.37001	33.31111283999436	9.451603533854085	18.122	-0.7702713241294069	-0.4809423902315237	-0.4187797804363517	-0.5225051633636338	-0.3392391093996064	0.7822436838428958	2.5637	2.077	0.0	0.0	0.0
2021-10-01T23:34:07.000000	-2.0599	-1.2698	0.15592	29.607	12.479	18.065	-2.199967027933206	-1.0078318937237178	0.15592	30.91295899266092	8.757217384424369	18.065	-2.199967027933206	-1.0078318937237178	0.35192	30.91295899266092	8.757217384424369	18.065	-0.7702713241294069	-0.4809423902315237	-0.4187797804363517	-0.5225051633636338	-0.3392391093996064	0.7822436838428958	2.5637	2.077	0.0	0.0	0.0
2021-10-01T23:34:07.000000	-2.0901	-1.2825	0.1367	26.964	11.363	17.998	-2.231495597713204	-1.0167357854362122	0.1367	28.153130886212953	7.973473916917391	17.998	-2.231495597713204	-1.0167357854362122	0.3327	28.153130886212953	7.973473916917391	17.998	-0.7702713241294069	-0.4809423902315237	-0.4187797804363517	-0.5225051633636338	-0.3392391093996064	0.7822436838428958	2.5637	2.077	0.0	0.0	0.0
2021-10-01T23:34:07.000000	-2.1194	-1.2948	0.11599	23.836	10.052	17.919	-2.262081937115322	-1.0253529683853233	0.11599	24.888063974051917	7.055626947585804	17.919	-2.262081937115322	-1.0253529683853233	0.31199	24.888063974051917	7.055626947585804	17.919	-0.7702713241294069	-0.4809423902315237	-0.4187797804363517	-0.5225051633636338	-0.3392391093996064	0.7822436838428958	2.5637	2.077	0.0	0.0	0.0
2021-10-01T23:34:07.000000	-2.1382	-1.3028	0.10109	21.379	9.0246	17.86	-2.2817205165042096	-1.0309891195176406	0.10109	22.323690491369575	6.337025248926787	17.86	-2.2817205165042096	-1.0309891195176406	0.29709	22.323690491369575	6.337025248926787	17.86	-0.7702713241294069	-0.4809423902315237	-0.4187797804363517	-0.5225051633636338	-0.3392391093996064	0.7822436838428958	2.5637	2.077	0.0	0.0	0.0
2021-10-01T23:34:07.000000	-2.1563	-1.3104	0.085012	18.516	7.8272	17.797	-2.300615358473043	-1.0363140558527386	0.085012	19.335546175544078	5.499451784805708	17.797	-2.300615358473043	-1.0363140558527386	0.28101200000000004	19.335546175544078	5.499451784805708	17.797	-0.7702713241294069	-0.4809423902315237	-0.4187797804363517	-0.5225051633636338	-0.3392391093996064	0.7822436838428958	2.5637	2.077	0.0	0.0	0.0
2021-10-01T23:34:07.000000	-2.173	-1.3175	0.067379	15.111	6.3992	17.732	-2.318059484652518	-1.0413143020301328	0.067379	15.781230487002855	4.499427292010801	17.732	-2.318059484652518	-1.0413143020301328	0.26337900000000003	15.781230487002855	4.499427292010801	17.732	-0.7702713241294069	-0.4809423902315237	-0.4187797804363517	-0.5225051633636338	-0.3392391093996064	0.7822436838428958	2.5637	2.077	0.0	0.0	0.0
2021-10-01T23:34:07.000000	-2.183	-1.3217	0.054499	12.452	5.2798	17.69	-2.32849875925427	-1.0442573524526058	0.054499	13.005106341353775	3.714269926927739	17.69	-2.32849875925427	-1.0442573524526058	0.250499	13.005106341353775	3.714269926927739	17.69	-0.7702713241294069	-0.4809423902315237	-0.4187797804363517	-0.5225051633636338	-0.3392391093996064	0.7822436838428958	2.5637	2.077	0.0	0.0	0.0
2021-10-01T23:34:07.000000	-2.1917	-1.3254	0.040507	9.4103	3.9953	17.651	-2.3375865645455765	-1.0468634597004567	0.040507	9.828936189977004	2.8121489209073456	17.651	-2.3375865645455765	-1.0468634597004567	0.23650700000000002	9.828936189977004	2.8121489209073456	17.651	-0.7702713241294069	-0.4809423902315237	-0.4187797804363517	-0.5225051633636338	-0.3392391093996064	0.7822436838428958	2.5637	2.077	0.0	0.0	0.0
2021-10-01T23:34:07.000000	-2.1983	-1.3282	0.025277	5.9502	2.5289	17.62	-2.3444799166274697	-1.0488336619933842	0.025277	6.215230533058738	1.7807651925322423	17.62	-2.3444799166274697	-1.0488336619933842	0.221277	6.215230533058738	1.7807651925322423	17.62	-0.7702713241294069	-0.4809423902315237	-0.4187797804363517	-0.5225051633636338	-0.3392391093996064	0.7822436838428958	2.5637	2.077	0.0	0.0	0.0
2021-10-01T23:34:07.000000	-2.2021	-1.3298	0.008937	2.1199	0.90156	17.602	-2.3484473310968124	-1.0499559910130805	0.008937	2.2143944057805593	0.6350148496277568	17.602	-2.3484473310968124	-1.0499559910130805	0.204937	2.2143944057805593	0.6350148496277568	17.602	-0.7702713241294069	-0.4809423902315237	-0.4187797804363517	-0.5225051633636338	-0.3392391093996064	0.7822436838428958	2.5637	2.077	0.0	0.0	0.0
2021-10-01T23:34:07.000000	-2.2022	-1.3298	-0.0078952	-1.8732	-0.79668	17.602	-2.348546577575724	-1.0499437379961623	-0.0078952	-1.9567023781611559	-0.5611533352823239	17.602	-2.348546577575724	-1.0499437379961623	0.18810480000000002	-1.9567023781611559	-0.5611533352823239	17.602	-0.7702713241294069	-0.4809423902315237	-0.4187797804363517	-0.5225051633636338	-0.3392391093996064	0.7822436838428958	2.5637	2.077	0.0	0.0	0.0
2021-10-01T23:34:07.000000	-2.1921	-1.3256	-0.039596	-9.2072	-3.9093	17.649	-2.33800805649506	-1.0470129405906072	-0.039596	-9.616828996757334	-2.7516828264041147	17.649	-2.33800805649506	-1.0470129405906072	0.15640400000000002	-9.616828996757334	-2.7516828264041147	17.649	-0.7702713241294069	-0.4809423902315237	-0.4187797804363517	-0.5225051633636338	-0.3392391093996064	0.7822436838428958	2.5637	2.077	0.0	0.0	0.0
2021-10-01T23:34:07.000000	-2.1736	-1.3177	-0.066605	-14.955	-6.3338	17.729	-2.3186794695598256	-1.041439276886447	-0.066605	-15.618392506835827	-4.453634801194916	17.729	-2.3186794695598256	-1.041439276886447	0.129395	-15.618392506835827	-4.453634801194916	17.729	-0.7702713241294069	-0.4809423902315237	-0.4187797804363517	-0.5225051633636338	-0.3392391093996064	0.7822436838428958	2.5637	2.077	0.0	0.0	0.0
2021-10-01T23:34:07.000000	-2.1511	-1.3082	-0.089843	-19.4	-8.1973	17.816	-2.2951849751974245	-1.034767790196427	-0.089843	-20.258233464739305	-5.75844633370116	17.816	-2.2951849751974245	-1.034767790196427	0.106157	-20.258233464739305	-5.75844633370116	17.816	-0.7702713241294069	-0.4809423902315237	-0.4187797804363517	-0.5225051633636338	-0.3392391093996064	0.7822436838428958	2.5637	2.077	0.0	0.0	0.0
2021-10-01T23:34:07.000000	-2.1265	-1.2978	-0.11052	-22.956	-9.6835	17.897	-2.269496027625611	-1.0274603985514834	-0.11052	-23.969542592283855	-6.797730221676211	17.897	-2.269496027625611	-1.0274603985514834	0.08548000000000001	-23.969542592283855	-6.797730221676211	17.897	-0.7702713241294069	-0.4809423902315237	-0.4187797804363517	-0.5225051633636338	-0.3392391093996064	0.7822436838428958	2.5637	2.077	0.0	0.0	0.0
2021-10-01T23:34:07.000000	-2.1008	-1.287	-0.12942	-25.9	-10.916	17.971	-2.242666356718093	-1.0198908041769927	-0.12942	-27.042377364966253	-7.66021425619157	17.971	-2.242666356718093	-1.0198908041769927	0.06658	-27.042377364966253	-7.66021425619157	17.971	-0.7702713241294069	-0.4809423902315237	-0.4187797804363517	-0.5225051633636338	-0.3392391093996064	0.7822436838428958	2.5637	2.077	0.0	0.0	0.0
2021-10-01T23:34:07.000000	-2.0742	-1.2758	-0.14701	-28.41	-11.972	18.035	-2.214894455432696	-1.0120345010391196	-0.14701	-29.662855844310503	-8.400706348852705	18.035	-2.214894455432696	-1.0120345010391196	0.048990000000000006	-29.662855844310503	-8.400706348852705	18.035	-0.7702713241294069	-0.4809423902315237	-0.4187797804363517	-0.5225051633636338	-0.3392391093996064	0.7822436838428958	2.5637	2.077	0.0	0.0	0.0
2021-10-01T23:34:07.000000	-2.0472	-1.2644	-0.16358	-30.6	-12.903	18.09	-2.1867010621978156	-1.0040287170110953	-0.16358	-31.950429319989006	-9.05634999701242	18.09	-2.1867010621978156	-1.0040287170110953	0.032420000000000004	-31.950429319989006	-9.05634999701242	18.09	-0.7702713241294069	-0.4809423902315237	-0.4187797804363517	-0.5225051633636338	-0.3392391093996064	0.7822436838428958	2.5637	2.077	0.0	0.0	0.0
2021-10-01T23:34:07.000000	-2.0197	-1.2528	-0.17935	-32.548	-13.742	18.138	-2.1579869305345385	-0.9958857051098384	-0.17935	-33.98655354113603	-9.650339185515392	18.138	-2.1579869305345385	-0.9958857051098384	0.016649999999999998	-33.98655354113603	-9.650339185515392	18.138	-0.7702713241294069	-0.4809423902315237	-0.4187797804363517	-0.5225051633636338	-0.3392391093996064	0.7822436838428958	2.5637	2.077	0.0	0.0	0.0
2021-10-01T23:34:07.000000	-1.9919	-1.241	-0.19445	-34.311	-14.513	18.179	-2.12895055340069	-0.9875809593015129	-0.19445	-35.83073972479172	-10.199508849657061	18.179	-2.12895055340069	-0.9875809593015129	0.0015499999999999958	-35.83073972479172	-10.199508849657061	18.179	-0.7702713241294069	-0.4809423902315237	-0.4187797804363517	-0.5225051633636338	-0.3392391093996064	0.7822436838428958	2.5637	2.077	0.0	0.0	0.0
2021-10-01T23:34:07.000000	-1.9638	-1.2291	-0.20898	-35.928	-15.234	18.215	-2.099604183813187	-0.9792137260650302	-0.20898	-37.523899540776966	-10.716944679043447	18.215	-2.099604183813187	-0.9792137260650302	-0.012979999999999992	-37.523899540776966	-10.716944679043447	18.215	-0.7702713241294069	-0.4809423902315237	-0.4187797804363517	-0.5225051633636338	-0.3392391093996064	0.7822436838428958	2.5637	2.077	0.0	0.0	0.0
2021-10-01T23:34:07.000000	-1.9356	-1.2172	-0.22302	-37.43	-15.918	18.248	-2.0701585677467724	-0.9708587458454656	-0.22302	-39.098392289753846	-11.211750280688431	18.248	-2.0701585677467724	-0.9708587458454656	-0.02701999999999999	-39.098392289753846	-11.211750280688431	18.248	-0.7702713241294069	-0.4809423902315237	-0.4187797804363517	-0.5225051633636338	-0.3392391093996064	0.7822436838428958	2.5637	2.077	0.0	0.0	0.0
2021-10-01T23:34:07.000000	-1.9071	-1.205	-0.23663	-38.839	-16.574	18.278	-2.0403784531928677	-0.9622427852399205	-0.23663	-40.57715496860558	-11.690162173972073	18.278	-2.0403784531928677	-0.9622427852399205	-0.04063	-40.57715496860558	-11.690162173972073	18.278	-0.7702713241294069	-0.4809423902315237	-0.4187797804363517	-0.5225051633636338	-0.3392391093996064	0.7822436838428958	2.5637	2.077	0.0	0.0	0.0
2021-10-01T23:34:07.000000	-1.8786	-1.1928	-0.24985	-40.174	-17.211	18.308	-2.010598338638963	-0.9536268246343751	-0.24985	-41.980147179848075	-12.15878446878196	18.308	-2.010598338638963	-0.9536268246343751	-0.05384999999999998	-41.980147179848075	-12.15878446878196	18.308	-0.7702713241294069	-0.4809423902315237	-0.4187797804363517	-0.5225051633636338	-0.3392391093996064	0.7822436838428958	2.5637	2.077	0.0	0.0	0.0
2021-10-01T23:34:07.000000	-1.8499	-1.1805	-0.26272	-41.45	-17.834	18.338	-1.9806074781103165	-0.9449361235837545	-0.26272	-43.322868546164024	-12.620741536525955	18.338	-1.9806074781103165	-0.9449361235837545	-0.06672	-43.322868546164024	-12.620741536525955	18.338	-0.7702713241294069	-0.4809423902315237	-0.4187797804363517	-0.5225051633636338	-0.3392391093996064	0.7822436838428958	2.5637	2.077	0.0	0.0	0.0
2021-10-01T23:34:07.000000	-1.8212	-1.1681	-0.27527	-42.678	-18.449	18.369	-1.9506043645647513	-0.9361461760542218	-0.27527	-44.61697136124882	-13.080640334077769	18.369	-1.9506043645647513	-0.9361461760542218	-0.07927000000000001	-44.61697136124882	-13.080640334077769	18.369	-0.7702713241294069	-0.4809423902315237	-0.4187797804363517	-0.5225051633636338	-0.3392391093996064	0.7822436838428958	2.5637	2.077	0.0	0.0	0.0
2021-10-01T23:34:07.000000	-1.7923	-1.1556	-0.28753	-43.869	-19.061	18.404	-1.9203905050444445	-0.9272814880796141	-0.28753	-45.87398538862869	-13.542095353521969	18.404	-1.9203905050444445	-0.9272814880796141	-0.09153	-45.87398538862869	-13.542095353521969	18.404	-0.7702713241294069	-0.4809423902315237	-0.4187797804363517	-0.5225051633636338	-0.3392391093996064	0.7822436838428958	2.5637	2.077	0.0	0.0	0.0
2021-10-01T23:34:07.000000	-1.7634	-1.143	-0.29952	-45.031	-19.674	18.442	-1.8901643925072193	-0.9183175536260942	-0.29952	-47.102340467293295	-14.008096212661584	18.442	-1.8901643925072193	-0.9183175536260942	-0.10352	-47.102340467293295	-14.008096212661584	18.442	-0.7702713241294069	-0.4809423902315237	-0.4187797804363517	-0.5225051633636338	-0.3392391093996064	0.7822436838428958	2.5637	2.077	0.0	0.0	0.0
2021-10-01T23:34:07.000000	-1.7344	-1.1303	-0.31125	-46.169	-20.29	18.487	-1.859826780474164	-0.9092666257105809	-0.31125	-48.307243981526604	-14.480015190228935	18.487	-1.859826780474164	-0.9092666257105809	-0.11525000000000002	-48.307243981526604	-14.480015190228935	18.487	-0.7702713241294069	-0.4809423902315237	-0.4187797804363517	-0.5225051633636338	-0.3392391093996064	0.7822436838428958	2.5637	2.077	0.0	0.0	0.0
2021-10-01T23:34:07.000000	-1.7054	-1.1175	-0.32276	-47.292	-20.913	18.54	-1.8294769154241903	-0.9001164513161556	-0.32276	-49.49811823510743	-14.960719373857856	18.54	-1.8294769154241903	-0.9001164513161556	-0.12675999999999998	-49.49811823510743	-14.960719373857856	18.54	-0.7702713241294069	-0.4809423902315237	-0.4187797804363517	-0.5225051633636338	-0.3392391093996064	0.7822436838428958	2.5637	2.077	0.0	0.0	0.0
2021-10-01T23:34:07.000000	-1.6763	-1.1046	-0.33404	-48.403	-21.545	18.604	-1.7990155508783867	-0.8908792834597369	-0.33404	-50.67818568274146	-15.45182610261903	18.604	-1.7990155508783867	-0.8908792834597369	-0.13804	-50.67818568274146	-15.45182610261903	18.604	-0.7702713241294069	-0.4809423902315237	-0.4187797804363517	-0.5225051633636338	-0.3392391093996064	0.7822436838428958	2.5637	2.077	0.0	0.0	0.0
2021-10-01T23:34:07.000000	-1.6472	-1.0916	-0.34512	-49.508	-22.191	18.682	-1.7685419333156647	-0.8815428691244063	-0.34512	-51.85401376400934	-15.957562519442956	18.682	-1.7685419333156647	-0.8815428691244063	-0.14911999999999997	-51.85401376400934	-15.957562519442956	18.682	-0.7702713241294069	-0.4809423902315237	-0.4187797804363517	-0.5225051633636338	-0.3392391093996064	0.7822436838428958	2.5637	2.077	0.0	0.0	0.0
2021-10-01T23:34:07.000000	-1.618	-1.0785	-0.35602	-50.612	-22.853	18.78	-1.737956816257113	-0.872119461327082	-0.35602	-53.030809863195	-16.47930090306197	18.78	-1.737956816257113	-0.872119461327082	-0.16002	-53.030809863195	-16.47930090306197	18.78	-0.7702713241294069	-0.4809423902315237	-0.4187797804363517	-0.5225051633636338	-0.3392391093996064	0.7822436838428958	2.5637	2.077	0.0	0.0	0.0
2021-10-01T23:34:07.000000	-1.5889	-1.0653	-0.36675	-51.72	-23.534	18.902	-1.7074586926605546	-0.8625845540339274	-0.36675	-54.213903894751624	-17.019405996997495	18.902	-1.7074586926605546	-0.8625845540339274	-0.17075	-54.213903894751624	-17.019405996997495	18.902	-0.7702713241294069	-0.4809423902315237	-0.4187797804363517	-0.5225051633636338	-0.3392391093996064	0.7822436838428958	2.5637	2.077	0.0	0.0	0.0
2021-10-01T23:34:07.000000	-1.5598	-1.052	-0.37733	-52.837	-24.238	19.053	-1.6769483160470777	-0.8529504002618614	-0.37733	-55.40874830330151	-17.58123500956011	19.053	-1.6769483160470777	-0.8529504002618614	-0.18133	-55.40874830330151	-17.58123500956011	19.053	-0.7702713241294069	-0.4809423902315237	-0.4187797804363517	-0.5225051633636338	-0.3392391093996064	0.7822436838428958	2.5637	2.077	0.0	0.0	0.0
2021-10-01T23:34:07.000000	-1.5306	-1.0386	-0.38778	-53.97	-24.97	19.241	-1.646326439937771	-0.8432292530278016	-0.38778	-56.622902993214396	-18.168892553511125	19.241	-1.646326439937771	-0.8432292530278016	-0.19178	-56.622902993214396	-18.168892553511125	19.241	-0.7702713241294069	-0.4809423902315237	-0.4187797804363517	-0.5225051633636338	-0.3392391093996064	0.7822436838428958	2.5637	2.077	0.0	0.0	0.0
2021-10-01T23:34:07.000000	-1.5015	-1.025	-0.39812	-55.128	-25.736	19.473	-1.6157793042735398	-0.8332973598189999	-0.39812	-57.866035328607445	-18.787230646062607	19.473	-1.6157793042735398	-0.8332973598189999	-0.20211999999999997	-57.866035328607445	-18.787230646062607	19.473	-0.7702713241294069	-0.4809423902315237	-0.4187797804363517	-0.5225051633636338	-0.3392391093996064	0.7822436838428958	2.5637	2.077	0.0	0.0	0.0
2021-10-01T23:34:07.000000	-1.4724	-1.0114	-0.40837	-56.318	-26.542	19.756	-1.5852321686093083	-0.8233654666101982	-0.40837	-59.1458277440196	-19.441346364764993	19.756	-1.5852321686093083	-0.8233654666101982	-0.21237	-59.1458277440196	-19.441346364764993	19.756	-0.7702713241294069	-0.4809423902315237	-0.4187797804363517	-0.5225051633636338	-0.3392391093996064	0.7822436838428958	2.5637	2.077	0.0	0.0	0.0
2021-10-01T23:34:07.000000	-1.4433	-0.99759	-0.41854	-57.553	-27.395	20.096	-1.5546593016095487	-0.8132251557956813	-0.41854	-60.47603999289366	-20.136594070942735	20.096	-1.5546593016095487	-0.8132251557956813	-0.22254000000000002	-60.47603999289366	-20.136594070942735	20.096	-0.7702713241294069	-0.4809423902315237	-0.4187797804363517	-0.5225051633636338	-0.3392391093996064	0.7822436838428958	2.5637	2.077	0.0	0.0	0.0
2021-10-01T23:34:07.000000	-1.4142	-0.9837	-0.42867	-58.846	-28.307	20.501	-1.5240766321962542	-0.8030054477980353	-0.42867	-61.87104447951836	-20.88329044986589	20.501	-1.5240766321962542	-0.8030054477980353	-0.23267	-61.87104447951836	-20.88329044986589	20.501	-0.7702713241294069	-0.4809423902315237	-0.4187797804363517	-0.5225051633636338	-0.3392391093996064	0.7822436838428958	2.5637	2.077	0.0	0.0	0.0
2021-10-01T23:34:07.000000	-1.3852	-0.96967	-0.43877	-60.21	-29.287	20.974	-1.4935760550381862	-0.7926345417129943	-0.43877	-63.34484601767489	-21.688774792437144	20.974	-1.4935760550381862	-0.7926345417129943	-0.24276999999999999	-63.34484601767489	-21.688774792437144	20.974	-0.7702713241294069	-0.4809423902315237	-0.4187797804363517	-0.5225051633636338	-0.3392391093996064	0.7822436838428958	2.5637	2.077	0.0	0.0	0.0
2021-10-01T23:34:07.000000	-1.3563	-0.95552	-0.44885	-61.665	-30.348	21.52	-1.4631600207387283	-0.7821322868363408	-0.44885	-64.91888679534499	-22.563498537531398	21.52	-1.4631600207387283	-0.7821322868363408	-0.25285	-64.91888679534499	-22.563498537531398	21.52	-0.7702713241294069	-0.4809423902315237	-0.4187797804363517	-0.5225051633636338	-0.3392391093996064	0.7822436838428958	2.5637	2.077	0.0	0.0	0.0
2021-10-01T23:34:07.000000	-1.3274	-0.94123	-0.45894	-63.229	-31.504	22.138	-1.4327268322155846	-0.7714910868892106	-0.45894	-66.61274660110135	-23.519150649151022	22.138	-1.4327268322155846	-0.7714910868892106	-0.26294	-66.61274660110135	-23.519150649151022	22.138	-0.7702713241294069	-0.4809423902315237	-0.4187797804363517	-0.5225051633636338	-0.3392391093996064	0.7822436838428958	2.5637	2.077	0.0	0.0	0.0
2021-10-01T23:34:07.000000	-1.2987	-0.92679	-0.46904	-64.924	-32.772	22.826	-1.4024737571248873	-0.7606765111898763	-0.46904	-68.45034267318067	-24.569907364989014	22.826	-1.4024737571248873	-0.7606765111898763	-0.27304	-68.45034267318067	-24.569907364989014	22.826	-0.7702713241294069	-0.4809423902315237	-0.4187797804363517	-0.5225051633636338	-0.3392391093996064	0.7822436838428958	2.5637	2.077	0.0	0.0	0.0
2021-10-01T23:34:07.000000	-1.27	-0.9122	-0.47916	-66.773	-34.168	23.578	-1.3722023025088128	-0.7497130657721742	-0.47916	-70.4564621844396	-25.728829927780083	23.578	-1.3722023025088128	-0.7497130657721742	-0.28315999999999997	-70.4564621844396	-25.728829927780083	23.578	-0.7702713241294069	-0.4809423902315237	-0.4187797804363517	-0.5225051633636338	-0.3392391093996064	0.7822436838428958	2.5637	2.077	0.0	0.0	0.0
2021-10-01T23:34:07.000000	-1.2413	-0.89746	-0.48928	-68.8	-35.711	24.384	-1.3419124683673609	-0.7386007506361044	-0.48928	-72.65725236303146	-27.011834444457087	24.384	-1.3419124683673609	-0.7386007506361044	-0.29328	-72.65725236303146	-27.011834444457087	24.384	-0.7702713241294069	-0.4809423902315237	-0.4187797804363517	-0.5225051633636338	-0.3392391093996064	0.7822436838428958	2.5637	2.077	0.0	0.0	0.0
2021-10-01T23:34:07.000000	-1.2128	-0.88254	-0.49941	-71.03	-37.422	25.227	-1.3117990717532797	-0.7272852858041566	-0.49941	-75.08009796223705	-28.436699421361958	25.227	-1.3117990717532797	-0.7272852858041566	-0.30341	-75.08009796223705	-28.436699421361958	25.227	-0.7702713241294069	-0.4809423902315237	-0.4187797804363517	-0.5225051633636338	-0.3392391093996064	0.7822436838428958	2.5637	2.077	0.0	0.0	0.0
2021-10-01T23:34:07.000000	-1.1844	-0.86744	-0.50951	-73.488	-39.319	26.091	-1.2817628661876572	-0.7157789242932493	-0.50951	-77.7520161448296	-30.018225970469285	26.091	-1.2817628661876572	-0.7157789242932493	-0.31351	-77.7520161448296	-30.018225970469285	26.091	-0.7702713241294069	-0.4809423902315237	-0.4187797804363517	-0.5225051633636338	-0.3392391093996064	0.7822436838428958	2.5637	2.077	0.0	0.0	0.0
2021-10-01T23:34:07.000000	-1.156	-0.85214	-0.51956	-76.202	-41.426	26.951	-1.2517021545881986	-0.7040740698245183	-0.51956	-80.70373664896482	-31.77680240198078	26.951	-1.2517021545881986	-0.7040740698245183	-0.32356	-80.70373664896482	-31.77680240198078	26.951	-0.7702713241294069	-0.4809423902315237	-0.4187797804363517	-0.5225051633636338	-0.3392391093996064	0.7822436838428958	2.5637	2.077	0.0	0.0	0.0
2021-10-01T23:34:07.000000	-1.1277	-0.83664	-0.52952	-79.196	-43.764	27.783	-1.2217161834338155	-0.6921584693810454	-0.52952	-83.96165176313438	-33.73032975240756	27.783	-1.2217161834338155	-0.6921584693810454	-0.33352	-83.96165176313438	-33.73032975240756	27.783	-0.7702713241294069	-0.4809423902315237	-0.4187797804363517	-0.5225051633636338	-0.3392391093996064	0.7822436838428958	2.5637	2.077	0.0	0.0	0.0
2021-10-01T23:34:07.000000	-1.0995	-0.82093	-0.53936	-82.496	-46.355	28.556	-1.1918037274228157	-0.6800221983149392	-0.53936	-87.5542612355774	-35.89745646271149	28.556	-1.1918037274228157	-0.6800221983149392	-0.34335999999999994	-87.5542612355774	-35.89745646271149	28.556	-0.7702713241294069	-0.4809423902315237	-0.4187797804363517	-0.5225051633636338	-0.3392391093996064	0.7822436838428958	2.5637	2.077	0.0	0.0	0.0
2021-10-01T23:34:07.000000	-1.0714	-0.80498	-0.54901	-86.13	-49.224	29.24	-1.161961110650124	-0.6676354826825264	-0.54901	-91.51241733461873	-38.299563307883425	29.24	-1.161961110650124	-0.6676354826825264	-0.35301	-91.51241733461873	-38.299563307883425	29.24	-0.7702713241294069	-0.4809423902315237	-0.4187797804363517	-0.5225051633636338	-0.3392391093996064	0.7822436838428958	2.5637	2.077	0.0	0.0	0.0
2021-10-01T23:34:07.000000	-1.0433	-0.7888	-0.55842	-90.125	-52.396	29.8	-1.1320903119385204	-0.6550205001486161	-0.55842	-95.86597986379417	-40.95815359308341	29.8	-1.1320903119385204	-0.6550205001486161	-0.36242	-95.86597986379417	-40.95815359308341	29.8	-0.7702713241294069	-0.4809423902315237	-0.4187797804363517	-0.5225051633636338	-0.3392391093996064	0.7822436838428958	2.5637	2.077	0.0	0.0	0.0
2021-10-01T23:34:07.000000	-1.0153	-0.77236	-0.56754	-94.509	-55.898	30.198	-1.1022869018618413	-0.642135223752617	-0.56754	-100.64604615176692	-43.896593022880516	30.198	-1.1022869018618413	-0.642135223752617	-0.37154000000000004	-100.64604615176692	-43.896593022880516	30.198	-0.7702713241294069	-0.4809423902315237	-0.4187797804363517	-0.5225051633636338	-0.3392391093996064	0.7822436838428958	2.5637	2.077	0.0	0.0	0.0
2021-10-01T23:34:07.000000	-0.98729	-0.75566	-0.5763	-99.316	-59.759	30.394	-1.0724417092932834	-0.6289931318131389	-0.5763	-105.88991337627334	-47.13949705040698	30.394	-1.0724417092932834	-0.6289931318131389	-0.3803	-105.88991337627334	-47.13949705040698	30.394	-0.7702713241294069	-0.4809423902315237	-0.4187797804363517	-0.5225051633636338	-0.3392391093996064	0.7822436838428958	2.5637	2.077	0.0	0.0	0.0
2021-10-01T23:34:07.000000	-0.95933	-0.7387	-0.58464	-104.58	-64.013	30.345	-1.042614282120194	-0.6155868725200307	-0.58464	-111.63549136589563	-50.71644345274065	30.345	-1.042614282120194	-0.6155868725200307	-0.38864000000000004	-111.63549136589563	-50.71644345274065	30.345	-0.7702713241294069	-0.4809423902315237	-0.4187797804363517	-0.5225051633636338	-0.3392391093996064	0.7822436838428958	2.5637	2.077	0.0	0.0	0.0
2021-10-01T23:34:07.000000	-0.9314	-0.72145	-0.59249	-110.33	-68.695	30.004	-1.012781095141715	-0.6018891225330028	-0.59249	-117.91585015543966	-54.65861512259434	30.004	-1.012781095141715	-0.6018891225330028	-0.39648999999999995	-117.91585015543966	-54.65861512259434	30.004	-0.7702713241294069	-0.4809423902315237	-0.4187797804363517	-0.5225051633636338	-0.3392391093996064	0.7822436838428958	2.5637	2.077	0.0	0.0	0.0
2021-10-01T23:34:07.000000	-0.9035	-0.70393	-0.5998	-116.63	-73.847	29.318	-0.9829445989612307	-0.5879197311478372	-0.5998	-124.79965375851464	-58.9998536502834	29.318	-0.9829445989612307	-0.5879197311478372	-0.4038	-124.79965375851464	-58.9998536502834	29.318	-0.7702713241294069	-0.4809423902315237	-0.4187797804363517	-0.5225051633636338	-0.3392391093996064	0.7822436838428958	2.5637	2.077	0.0	0.0	0.0
2021-10-01T23:34:07.000000	-0.87562	-0.68613	-0.6065	-123.51	-79.515	28.228	-0.9530936436291575	-0.573669999018335	-0.6065	-132.32231250657657	-63.78213651103179	28.228	-0.9530936436291575	-0.573669999018335	-0.41050000000000003	-132.32231250657657	-63.78213651103179	28.228	-0.7702713241294069	-0.4809423902315237	-0.4187797804363517	-0.5225051633636338	-0.3392391093996064	0.7822436838428958	2.5637	2.077	0.0	0.0	0.0
2021-10-01T23:34:07.000000	-0.84777	-0.66805	-0.61252	-131.04	-85.751	26.668	-0.9232381537933867	-0.559138700842804	-0.61252	-140.55967050366115	-69.04849476203087	26.668	-0.9232381537933867	-0.559138700842804	-0.41651999999999995	-140.55967050366115	-69.04849476203087	26.668	-0.7702713241294069	-0.4809423902315237	-0.4187797804363517	-0.5225051633636338	-0.3392391093996064	0.7822436838428958	2.5637	2.077	0.0	0.0	0.0
2021-10-01T23:34:07.000000	-0.81994	-0.6497	-0.61781	-139.28	-92.617	24.561	-0.893369430107719	-0.5443369865708275	-0.61781	-149.57887250760493	-74.85310941005508	24.561	-0.893369430107719	-0.5443369865708275	-0.42180999999999996	-149.57887250760493	-74.85310941005508	24.561	-0.7702713241294069	-0.4809423902315237	-0.4187797804363517	-0.5225051633636338	-0.3392391093996064	0.7822436838428958	2.5637	2.077	0.0	0.0	0.0
2021-10-01T23:34:07.000000	-0.80141	-0.63731	-0.6209	-145.21	-97.578	22.81	-0.8734609087691815	-0.5343108318686003	-0.6209	-156.0720608763922	-79.05012332562002	22.81	-0.8734609087691815	-0.5343108318686003	-0.4249	-156.0720608763922	-79.05012332562002	22.81	-0.7702713241294069	-0.4809423902315237	-0.4187797804363517	-0.5225051633636338	-0.3392391093996064	0.7822436838428958	2.5637	2.077	0.0	0.0	0.0
2021-10-01T23:34:07.000000	-0.78907	-0.62899	-0.62276	-149.37	-101.07	21.472	-0.8601944422638603	-0.5275655471108459	-0.62276	-160.62858974991056	-82.0060848654228	21.472	-0.8601944422638603	-0.5275655471108459	-0.42676	-160.62858974991056	-82.0060848654228	21.472	-0.7702713241294069	-0.4809423902315237	-0.4187797804363517	-0.5225051633636338	-0.3392391093996064	0.7822436838428958	2.5637	2.077	0.0	0.0	0.0
2021-10-01T23:34:07.000000	-0.78085	-0.62342	-0.6239	-152.23	-103.48	20.498	-0.8513538886549594	-0.5230447162261357	-0.6239	-163.76233675451937	-84.0474887233366	20.498	-0.8513538886549594	-0.5230447162261357	-0.4279	-163.76233675451937	-84.0474887233366	20.498	-0.7702713241294069	-0.4809423902315237	-0.4187797804363517	-0.5225051633636338	-0.3392391093996064	0.7822436838428958	2.5637	2.077	0.0	0.0	1.0
2021-10-01T23:34:07.000000	-0.74968	-0.60205	-0.62754	-163.88	-113.32	16.148	-0.8178002914627048	-0.5056550090560906	-0.62754	-176.53024841250607	-92.38586577728704	16.148	-0.8178002914627048	-0.5056550090560906	-0.43154	-176.53024841250607	-92.38586577728704	16.148	-0.7702713241294069	-0.4809423902315237	-0.4187797804363517	-0.5225051633636338	-0.3392391093996064	0.7822436838428958	2.5637	2.077	0.0	0.0	nan
2021-10-01T23:34:07.000000	-0.7186	-0.58038	-0.63001	-176.86	-124.34	10.619	-0.784299257050716	-0.48795653473408346	-0.63001	-190.76272383965573	-101.7323861573847	10.619	-0.784299257050716	-0.48795653473408346	-0.43400999999999995	-190.76272383965573	-101.7323861573847	10.619	-0.7702713241294069	-0.4809423902315237	-0.4187797804363517	-0.5225051633636338	-0.3392391093996064	0.7822436838428958	2.5637	2.077	0.0	0.0	0.0
2021-10-01T23:34:07.000000	-0.68764	-0.55843	-0.63124	-191.35	-136.7	3.6853	-0.7508830099660504	-0.46996546665082134	-0.63124	-206.65801152507893	-112.22378879943561	3.6853	-0.7508830099660504	-0.46996546665082134	-0.43524	-206.65801152507893	-112.22378879943561	3.6853	-0.7702713241294069	-0.4809423902315237	-0.4187797804363517	-0.5225051633636338	-0.3392391093996064	0.7822436838428958	2.5637	2.077	0.0	0.0	0.0
2021-10-01T23:34:07.000000	-0.65683	-0.53625	-0.63118	-207.58	-150.62	-4.928	-0.7175874506608405	-0.45172775214068456	-0.63118	-224.4713350074931	-124.05023401813395	-4.928	-0.7175874506608405	-0.45172775214068456	-0.43517999999999996	-224.4713350074931	-124.05023401813395	-4.928	-0.7702713241294069	-0.4809423902315237	-0.4187797804363517	-0.5225051633636338	-0.3392391093996064	0.7822436838428958	2.5637	2.077	0.0	0.0	0.0
2021-10-01T23:34:07.000000	-0.62621	-0.51386	-0.62977	-225.84	-166.34	-15.561	-0.684454728330035	-0.43325833929268814	-0.62977	-244.51991631634638	-137.41437961380518	-15.561	-0.684454728330035	-0.43325833929268814	-0.43377000000000004	-244.51991631634638	-137.41437961380518	-15.561	-0.7702713241294069	-0.4809423902315237	-0.4187797804363517	-0.5225051633636338	-0.3392391093996064	0.7822436838428958	2.5637	2.077	0.0	0.0	0.0
2021-10-01T23:34:07.000000	-0.5958	-0.4913	-0.62696	-246.47	-184.16	-28.635	-0.6515095934761831	-0.4145944760950133	-0.62696	-267.1779525306938	-152.5723047656629	-28.635	-0.6515095934761831	-0.4145944760950133	-0.43095999999999995	-267.1779525306938	-152.5723047656629	-28.635	-0.7702713241294069	-0.4809423902315237	-0.4187797804363517	-0.5225051633636338	-0.3392391093996064	0.7822436838428958	2.5637	2.077	0.0	0.0	0.0
