# Supplementary material for: Direct evidence of substorm-related impulsive injections of electrons at Mercury
Source: Nat Commun. 2023 Jul 18;14:4019. doi: 10.1038/s41467-023-39565-4 (PMC10354196; doi:10.1038/s41467-023-39565-4)
Supplement: Supplementary file 3 — SourceDatafile [file 41467_2023_39565_MOESM3_ESM.zip › SourceDataFile/FieldLinetracing/Final_KT17tracing_000259.txt]

2021-10-01T23:19:19.000000	-0.46452	0.33778	0.60791	419.65	-288.43	-176.72	-0.4196315032948842	0.39215247065711006	0.60791	381.146472056291	-337.6764046228918	-176.72	-0.4196315032948842	0.39215247065711006	0.8039099999999999	381.146472056291	-337.6764046228918	-176.72	-0.6628412691253976	0.5978343307889353	-0.45081655346091515	-0.4406325398026842	0.4112294448151025	0.7979557059035911	2.9222	22.248	0.0	0.0	0.0
2021-10-01T23:19:19.000000	-0.49099	0.35588	0.61842	381.83	-259.92	-142.44	-0.44368425020064894	0.4133594569184161	0.61842	347.1047888552205	-304.74714248664054	-142.44	-0.44368425020064894	0.4133594569184161	0.8144199999999999	347.1047888552205	-304.74714248664054	-142.44	-0.6628412691253976	0.5978343307889353	-0.45081655346091515	-0.4406325398026842	0.4112294448151025	0.7979557059035911	2.9222	22.248	0.0	0.0	0.0
2021-10-01T23:19:19.000000	-0.51783	0.37406	0.6278	348.72	-234.98	-113.9	-0.468094406664853	0.43469117652544914	0.6278	317.30018210691685	-275.93809674439194	-113.9	-0.468094406664853	0.43469117652544914	0.8238000000000001	317.30018210691685	-275.93809674439194	-113.9	-0.6628412691253976	0.5978343307889353	-0.45081655346091515	-0.4406325398026842	0.4112294448151025	0.7979557059035911	2.9222	22.248	0.0	0.0	0.0
2021-10-01T23:19:19.000000	-0.54501	0.39228	0.63607	319.59	-213.05	-90.065	-0.49283709995059	0.45610425498156904	0.63607	291.07676941006565	-250.60404009073645	-90.065	-0.49283709995059	0.45610425498156904	0.8320700000000001	291.07676941006565	-250.60404009073645	-90.065	-0.6628412691253976	0.5978343307889353	-0.45081655346091515	-0.4406325398026842	0.4112294448151025	0.7979557059035911	2.9222	22.248	0.0	0.0	0.0
2021-10-01T23:19:19.000000	-0.5725	0.4105	0.64322	293.83	-193.69	-70.114	-0.5178874573209538	0.4775553177901353	0.64322	267.883060517745	-228.2335446152606	-70.114	-0.5178874573209538	0.4775553177901353	0.8392200000000001	267.883060517745	-228.2335446152606	-70.114	-0.6628412691253976	0.5978343307889353	-0.45081655346091515	-0.4406325398026842	0.4112294448151025	0.7979557059035911	2.9222	22.248	0.0	0.0	0.0
2021-10-01T23:19:19.000000	-0.60027	0.4287	0.64926	270.97	-176.53	-53.385	-0.5432181554356543	0.49902083975029055	0.64926	247.29793314166665	-208.40180916647478	-53.385	-0.5432181554356543	0.49902083975029055	0.8452599999999999	247.29793314166665	-208.40180916647478	-53.385	-0.6628412691253976	0.5978343307889353	-0.45081655346091515	-0.4406325398026842	0.4112294448151025	0.7979557059035911	2.9222	22.248	0.0	0.0	0.0
2021-10-01T23:19:19.000000	-0.62829	0.44685	0.65422	250.58	-161.26	-39.345	-0.5688030962560937	0.5204673710132853	0.65422	228.93261177495617	-190.74848168700373	-39.345	-0.5688030962560937	0.5204673710132853	0.85022	228.93261177495617	-190.74848168700373	-39.345	-0.6628412691253976	0.5978343307889353	-0.45081655346091515	-0.4406325398026842	0.4112294448151025	0.7979557059035911	2.9222	22.248	0.0	0.0	0.0
2021-10-01T23:19:19.000000	-0.65653	0.46491	0.6581	232.34	-147.63	-27.559	-0.5946174070453657	0.5418515370824797	0.6581	212.50014022739128	-174.98623632542945	-27.559	-0.5946174070453657	0.5418515370824797	0.8541000000000001	212.50014022739128	-174.98623632542945	-27.559	-0.6628412691253976	0.5978343307889353	-0.45081655346091515	-0.4406325398026842	0.4112294448151025	0.7979557059035911	2.9222	22.248	0.0	0.0	0.0
2021-10-01T23:19:19.000000	-0.68497	0.48286	0.66095	215.97	-135.42	-17.674	-0.6206436891110714	0.5631510380587075	0.66095	197.74958499523893	-160.86242238077472	-17.674	-0.6206436891110714	0.5631510380587075	0.8569500000000001	197.74958499523893	-160.86242238077472	-17.674	-0.6628412691253976	0.5978343307889353	-0.45081655346091515	-0.4406325398026842	0.4112294448151025	0.7979557059035911	2.9222	22.248	0.0	0.0	0.0
2021-10-01T23:19:19.000000	-0.71358	0.50067	0.66278	201.21	-124.46	-9.398	-0.6468558444146127	0.5843324240932195	0.66278	184.44373536208934	-148.17646299490198	-9.398	-0.6468558444146127	0.5843324240932195	0.8587800000000001	184.44373536208934	-148.17646299490198	-9.398	-0.6628412691253976	0.5978343307889353	-0.45081655346091515	-0.4406325398026842	0.4112294448151025	0.7979557059035911	2.9222	22.248	0.0	0.0	0.0
2021-10-01T23:19:19.000000	-0.74232	0.51833	0.66364	187.89	-114.6	-2.489	-0.6732153996661168	0.6053808693313577	0.66364	172.43225183916965	-136.75865832068243	-2.489	-0.6732153996661168	0.6053808693313577	0.85964	172.43225183916965	-136.75865832068243	-2.489	-0.6628412691253976	0.5978343307889353	-0.45081655346091515	-0.4406325398026842	0.4112294448151025	0.7979557059035911	2.9222	22.248	0.0	0.0	0.0
2021-10-01T23:19:19.000000	-0.77119	0.53581	0.66356	175.81	-105.69	3.2536	-0.6997260307706593	0.6262665998294482	0.66356	161.53502099403366	-126.43563260591178	3.2536	-0.6997260307706593	0.6262665998294482	0.8595600000000001	161.53502099403366	-126.43563260591178	3.2536	-0.6628412691253976	0.5978343307889353	-0.45081655346091515	-0.4406325398026842	0.4112294448151025	0.7979557059035911	2.9222	22.248	0.0	0.0	0.0
2021-10-01T23:19:19.000000	-0.80016	0.5531	0.66258	164.85	-97.638	7.9981	-0.7263591890862582	0.6469760150345246	0.66258	151.6442198275518	-117.10137546968923	7.9981	-0.7263591890862582	0.6469760150345246	0.8585799999999999	151.6442198275518	-117.10137546968923	7.9981	-0.6628412691253976	0.5978343307889353	-0.45081655346091515	-0.4406325398026842	0.4112294448151025	0.7979557059035911	2.9222	22.248	0.0	0.0	0.0
2021-10-01T23:19:19.000000	-0.82921	0.57018	0.66076	154.88	-90.345	11.886	-0.753097475920515	0.6674868150474205	0.66076	142.64295840388786	-108.64170397589831	11.886	-0.753097475920515	0.6674868150474205	0.85676	142.64295840388786	-108.64170397589831	11.886	-0.6628412691253976	0.5978343307889353	-0.45081655346091515	-0.4406325398026842	0.4112294448151025	0.7979557059035911	2.9222	22.248	0.0	0.0	0.0
2021-10-01T23:19:19.000000	-0.85833	0.58703	0.65814	145.79	-83.729	15.038	-0.779933417228922	0.687777925270662	0.65814	134.43211307011163	-100.96175769322122	15.038	-0.779933417228922	0.687777925270662	0.8541399999999999	134.43211307011163	-100.96175769322122	15.038	-0.6628412691253976	0.5978343307889353	-0.45081655346091515	-0.4406325398026842	0.4112294448151025	0.7979557059035911	2.9222	22.248	0.0	0.0	0.0
2021-10-01T23:19:19.000000	-0.88751	0.60366	0.65476	137.5	-77.72	17.557	-0.8068558630618963	0.7078580450504482	0.65476	126.94086375493652	-93.98226167288507	17.557	-0.8068558630618963	0.7078580450504482	0.85076	126.94086375493652	-93.98226167288507	17.557	-0.6628412691253976	0.5978343307889353	-0.45081655346091515	-0.4406325398026842	0.4112294448151025	0.7979557059035911	2.9222	22.248	0.0	0.0	0.0
2021-10-01T23:19:19.000000	-0.91673	0.62004	0.6507	129.92	-72.258	19.53	-0.8338486400287309	0.7276949498397223	0.6507	120.08724043749271	-87.63264031231634	19.53	-0.8338486400287309	0.7276949498397223	0.8467	120.08724043749271	-87.63264031231634	19.53	-0.6628412691253976	0.5978343307889353	-0.45081655346091515	-0.4406325398026842	0.4112294448151025	0.7979557059035911	2.9222	22.248	0.0	0.0	0.0
2021-10-01T23:19:19.000000	-0.946	0.63619	0.64599	122.99	-67.289	21.034	-0.8609192221739334	0.7473097142359582	0.64599	113.818311859569	-81.85194870275167	21.034	-0.8609192221739334	0.7473097142359582	0.84199	113.818311859569	-81.85194870275167	21.034	-0.6628412691253976	0.5978343307889353	-0.45081655346091515	-0.4406325398026842	0.4112294448151025	0.7979557059035911	2.9222	22.248	0.0	0.0	0.0
2021-10-01T23:19:19.000000	-0.97529	0.65208	0.6407	116.65	-62.767	22.136	-0.8880415114589058	0.7666688883904068	0.6407	108.08016652160066	-76.58718165374067	22.136	-0.8880415114589058	0.7666688883904068	0.8367	108.08016652160066	-76.58718165374067	22.136	-0.6628412691253976	0.5978343307889353	-0.45081655346091515	-0.4406325398026842	0.4112294448151025	0.7979557059035911	2.9222	22.248	0.0	0.0	0.0
2021-10-01T23:19:19.000000	-1.0046	0.66773	0.63488	110.85	-58.651	22.894	-0.9152130572802641	0.7857923215988507	0.63488	102.82820492106823	-71.79152160047032	22.894	-0.9152130572802641	0.7857923215988507	0.8308800000000001	102.82820492106823	-71.79152160047032	22.894	-0.6628412691253976	0.5978343307889353	-0.45081655346091515	-0.4406325398026842	0.4112294448151025	0.7979557059035911	2.9222	22.248	0.0	0.0	0.0
2021-10-01T23:19:19.000000	-1.034	0.68314	0.6286	105.55	-54.906	23.36	-0.9425033321732474	0.8046885909731325	0.6286	98.02701702232838	-67.4253310685542	23.36	-0.9425033321732474	0.8046885909731325	0.8246	98.02701702232838	-67.4253310685542	23.36	-0.6628412691253976	0.5978343307889353	-0.45081655346091515	-0.4406325398026842	0.4112294448151025	0.7979557059035911	2.9222	22.248	0.0	0.0	0.0
2021-10-01T23:19:19.000000	-1.0634	0.6983	0.6219	100.69	-51.499	23.582	-0.9698242396085257	0.8233367441501348	0.6219	93.62109843361701	-63.448506909800436	23.582	-0.9698242396085257	0.8233367441501348	0.8179000000000001	93.62109843361701	-63.448506909800436	23.582	-0.6628412691253976	0.5978343307889353	-0.45081655346091515	-0.4406325398026842	0.4112294448151025	0.7979557059035911	2.9222	22.248	0.0	0.0	0.0
2021-10-01T23:19:19.000000	-1.0928	0.71323	0.61484	96.26	-48.4	23.6	-0.9971733289827164	0.8417566304256396	0.61484	89.60420041211842	-59.83004987884366	23.6	-0.9971733289827164	0.8417566304256396	0.81084	89.60420041211842	-59.83004987884366	23.6	-0.6628412691253976	0.5978343307889353	-0.45081655346091515	-0.4406325398026842	0.4112294448151025	0.7979557059035911	2.9222	22.248	0.0	0.0	0.0
2021-10-01T23:19:19.000000	-1.1223	0.72792	0.60747	92.21	-45.584	23.454	-1.0246510720764226	0.8599505781686745	0.60747	85.92976297260618	-56.53902184749678	23.454	-1.0246510720764226	0.8599505781686745	0.8034699999999999	85.92976297260618	-56.53902184749678	23.454	-0.6628412691253976	0.5978343307889353	-0.45081655346091515	-0.4406325398026842	0.4112294448151025	0.7979557059035911	2.9222	22.248	0.0	0.0	0.0
2021-10-01T23:19:19.000000	-1.1518	0.7424	0.59985	88.515	-43.027	23.177	-1.0521545465056572	0.8779361083059943	0.59985	82.5759152194128	-53.54854040659137	23.177	-1.0521545465056572	0.8779361083059943	0.79585	82.5759152194128	-53.54854040659137	23.177	-0.6628412691253976	0.5978343307889353	-0.45081655346091515	-0.4406325398026842	0.4112294448151025	0.7979557059035911	2.9222	22.248	0.0	0.0	0.0
2021-10-01T23:19:19.000000	-1.1814	0.75665	0.59201	85.145	-40.705	22.801	-1.0797854493527157	0.8957056245587351	0.59201	79.51582393292506	-50.83111049611313	22.801	-1.0797854493527157	0.8957056245587351	0.7880100000000001	79.51582393292506	-50.83111049611313	22.801	-0.6628412691253976	0.5978343307889353	-0.45081655346091515	-0.4406325398026842	0.4112294448151025	0.7979557059035911	2.9222	22.248	0.0	0.0	0.0
2021-10-01T23:19:19.000000	-1.211	0.7707	0.58401	82.072	-38.599	22.354	-1.1074408582336106	0.9132766478536525	0.58401	76.7240281722621	-48.364444440331695	22.354	-1.1074408582336106	0.9132766478536525	0.7800100000000001	76.7240281722621	-48.364444440331695	22.354	-0.6628412691253976	0.5978343307889353	-0.45081655346091515	-0.4406325398026842	0.4112294448151025	0.7979557059035911	2.9222	22.248	0.0	0.0	0.0
2021-10-01T23:19:19.000000	-1.2407	0.78455	0.57587	79.272	-36.688	21.862	-1.1352200196272537	0.930661431207664	0.57587	74.17928191603791	-46.124759754615205	21.862	-1.1352200196272537	0.930661431207664	0.7718700000000001	74.17928191603791	-46.124759754615205	21.862	-0.6628412691253976	0.5978343307889353	-0.45081655346091515	-0.4406325398026842	0.4112294448151025	0.7979557059035911	2.9222	22.248	0.0	0.0	0.0
2021-10-01T23:19:19.000000	-1.2704	0.7982	0.56763	76.718	-34.953	21.345	-1.1630236870547335	0.9478477216038519	0.56763	71.85711668816077	-44.08989129340246	21.345	-1.1630236870547335	0.9478477216038519	0.76363	71.85711668816077	-44.08989129340246	21.345	-0.6628412691253976	0.5978343307889353	-0.45081655346091515	-0.4406325398026842	0.4112294448151025	0.7979557059035911	2.9222	22.248	0.0	0.0	0.0
2021-10-01T23:19:19.000000	-1.3002	0.81168	0.55931	74.387	-33.378	20.824	-1.190947431089886	0.9648775460028081	0.55931	69.73666628118787	-42.24114142617638	20.824	-1.190947431089886	0.9648775460028081	0.7553099999999999	69.73666628118787	-42.24114142617638	20.824	-0.6628412691253976	0.5978343307889353	-0.45081655346091515	-0.4406325398026842	0.4112294448151025	0.7979557059035911	2.9222	22.248	0.0	0.0	0.0
2021-10-01T23:19:19.000000	-1.3301	0.82498	0.55093	72.254	-31.945	20.312	-1.2189924770344034	0.9817409797566411	0.55093	67.79532461843652	-40.55758253250326	20.312	-1.2189924770344034	0.9817409797566411	0.7469300000000001	67.79532461843652	-40.55758253250326	20.312	-0.6628412691253976	0.5978343307889353	-0.45081655346091515	-0.4406325398026842	0.4112294448151025	0.7979557059035911	2.9222	22.248	0.0	0.0	0.0
2021-10-01T23:19:19.000000	-1.36	0.83812	0.54251	70.298	-30.64	19.823	-1.24705712780599	0.998445619144215	0.54251	66.0139653617038	-39.022746971782624	19.823	-1.24705712780599	0.998445619144215	0.73851	66.0139653617038	-39.022746971782624	19.823	-0.6628412691253976	0.5978343307889353	-0.45081655346091515	-0.4406325398026842	0.4112294448151025	0.7979557059035911	2.9222	22.248	0.0	0.0	0.0
2021-10-01T23:19:19.000000	-1.39	0.85109	0.53404	68.497	-29.446	19.366	-1.2752418551852491	1.0149937925345571	0.53404	64.3728372985052	-37.61706717887742	19.366	-1.2752418551852491	1.0149937925345571	0.73004	64.3728372985052	-37.61706717887742	19.366	-0.6628412691253976	0.5978343307889353	-0.45081655346091515	-0.4406325398026842	0.4112294448151025	0.7979557059035911	2.9222	22.248	0.0	0.0	0.0
2021-10-01T23:19:19.000000	-1.4201	0.86392	0.52554	66.832	-28.351	18.946	-1.303542983267106	1.031415273871341	0.52554	62.85455395987765	-36.326305503103775	18.946	-1.303542983267106	1.031415273871341	0.7215400000000001	62.85455395987765	-36.326305503103775	18.946	-0.6628412691253976	0.5978343307889353	-0.45081655346091515	-0.4406325398026842	0.4112294448151025	0.7979557059035911	2.9222	22.248	0.0	0.0	0.0
2021-10-01T23:19:19.000000	-1.4501	0.8766	0.51699	65.283	-27.343	18.567	-1.3317632443954281	1.0476756324728387	0.51699	61.440736412068986	-35.136101763608615	18.567	-1.3317632443954281	1.0476756324728387	0.71299	61.440736412068986	-35.136101763608615	18.567	-0.6628412691253976	0.5978343307889353	-0.45081655346091515	-0.4406325398026842	0.4112294448151025	0.7979557059035911	2.9222	22.248	0.0	0.0	0.0
2021-10-01T23:19:19.000000	-1.4803	0.88914	0.50841	63.836	-26.41	18.23	-1.3601991527052597	1.0638215520376963	0.50841	60.11896051006171	-34.03283096055396	18.23	-1.3601991527052597	1.0638215520376963	0.70441	60.11896051006171	-34.03283096055396	18.23	-0.6628412691253976	0.5978343307889353	-0.45081655346091515	-0.4406325398026842	0.4112294448151025	0.7979557059035911	2.9222	22.248	0.0	0.0	0.0
2021-10-01T23:19:19.000000	-1.5104	0.90155	0.49977	62.474	-25.543	17.935	-1.3885517434581731	1.0798261981630501	0.49977	58.87345712396347	-33.00547789796163	17.935	-1.3885517434581731	1.0798261981630501	0.69577	58.87345712396347	-33.00547789796163	17.935	-0.6628412691253976	0.5978343307889353	-0.45081655346091515	-0.4406325398026842	0.4112294448151025	0.7979557059035911	2.9222	22.248	0.0	0.0	0.0
2021-10-01T23:19:19.000000	-1.5407	0.91383	0.49107	61.185	-24.733	17.68	-1.417118756090904	1.0957263298996553	0.49107	57.693419447827495	-32.043640030699386	17.68	-1.417118756090904	1.0957263298996553	0.6870700000000001	57.693419447827495	-32.043640030699386	17.68	-0.6628412691253976	0.5978343307889353	-0.45081655346091515	-0.4406325398026842	0.4112294448151025	0.7979557059035911	2.9222	22.248	0.0	0.0	0.0
2021-10-01T23:19:19.000000	-1.5709	0.92599	0.4823	59.957	-23.973	17.461	-1.445601225865025	1.111495112844648	0.4823	56.56779561536861	-31.138899743213198	17.461	-1.445601225865025	1.111495112844648	0.6783	56.56779561536861	-31.138899743213198	17.461	-0.6628412691253976	0.5978343307889353	-0.45081655346091515	-0.4406325398026842	0.4112294448151025	0.7979557059035911	2.9222	22.248	0.0	0.0	0.0
2021-10-01T23:19:19.000000	-1.6012	0.93803	0.47344	58.781	-23.255	17.275	-1.4741976457383597	1.1271570530318646	0.47344	55.488633684838234	-30.282214545667482	17.275	-1.4741976457383597	1.1271570530318646	0.66944	55.488633684838234	-30.282214545667482	17.275	-0.6628412691253976	0.5978343307889353	-0.45081655346091515	-0.4406325398026842	0.4112294448151025	0.7979557059035911	2.9222	22.248	0.0	0.0	0.0
2021-10-01T23:19:19.000000	-1.6314	0.94995	0.4645	57.65	-22.576	17.117	-1.5027095227530842	1.1426876444274685	0.4645	54.44935399322007	-29.4697493325106	17.117	-1.5027095227530842	1.1426876444274685	0.6605000000000001	54.44935399322007	-29.4697493325106	17.117	-0.6628412691253976	0.5978343307889353	-0.45081655346091515	-0.4406325398026842	0.4112294448151025	0.7979557059035911	2.9222	22.248	0.0	0.0	0.0
2021-10-01T23:19:19.000000	-1.6617	0.96175	0.45545	56.555	-21.929	16.985	-1.5313353498670228	1.1581113930652969	0.45545	53.44188206859634	-28.693454078696078	16.985	-1.5313353498670228	1.1581113930652969	0.6514500000000001	53.44188206859634	-28.693454078696078	16.985	-0.6628412691253976	0.5978343307889353	-0.45081655346091515	-0.4406325398026842	0.4112294448151025	0.7979557059035911	2.9222	22.248	0.0	0.0	0.0
2021-10-01T23:19:19.000000	-1.692	0.97345	0.4463	55.491	-21.312	16.873	-1.5599734299978796	1.1734358952242132	0.4463	52.461500647359806	-27.950731203799776	16.873	-1.5599734299978796	1.1734358952242132	0.6423	52.461500647359806	-27.950731203799776	16.873	-0.6628412691253976	0.5978343307889353	-0.45081655346091515	-0.4406325398026842	0.4112294448151025	0.7979557059035911	2.9222	22.248	0.0	0.0	0.0
2021-10-01T23:19:19.000000	-1.7224	0.98503	0.43702	54.454	-20.72	16.778	-1.58872546022795	1.1886535546253534	0.43702	51.504852521199915	-27.236128263199355	16.778	-1.58872546022795	1.1886535546253534	0.63302	51.504852521199915	-27.236128263199355	16.778	-0.6628412691253976	0.5978343307889353	-0.45081655346091515	-0.4406325398026842	0.4112294448151025	0.7979557059035911	2.9222	22.248	0.0	0.0	0.0
2021-10-01T23:19:19.000000	-1.7527	0.99651	0.42761	53.44	-20.151	16.698	-1.6173904969960267	1.2037597145306638	0.42761	50.56821289129854	-26.547170206639866	16.698	-1.6173904969960267	1.2037597145306638	0.62361	50.56821289129854	-26.547170206639866	16.698	-0.6628412691253976	0.5978343307889353	-0.45081655346091515	-0.4406325398026842	0.4112294448151025	0.7979557059035911	2.9222	22.248	0.0	0.0	0.0
2021-10-01T23:19:19.000000	-1.783	1.0079	0.41808	52.444	-19.603	16.627	-1.64606656147933	1.2187765526049534	0.41808	49.64686449404849	-25.881259453697147	16.627	-1.64606656147933	1.2187765526049534	0.61408	49.64686449404849	-25.881259453697147	16.627	-0.6628412691253976	0.5978343307889353	-0.45081655346091515	-0.4406325398026842	0.4112294448151025	0.7979557059035911	2.9222	22.248	0.0	0.0	0.0
2021-10-01T23:19:19.000000	-1.8133	1.0192	0.4084	51.464	-19.073	16.565	-1.6747536536778598	1.2337040688482221	0.4084	48.739189990379025	-25.235173549665483	16.565	-1.6747536536778598	1.2337040688482221	0.6044	48.739189990379025	-25.235173549665483	16.565	-0.6628412691253976	0.5978343307889353	-0.45081655346091515	-0.4406325398026842	0.4112294448151025	0.7979557059035911	2.9222	22.248	0.0	0.0	0.0
2021-10-01T23:19:19.000000	-1.8436	1.0304	0.39857	50.497	-18.56	16.509	-1.7034529988933076	1.248532338612579	0.39857	47.842334516092016	-24.607552439248202	16.509	-1.7034529988933076	1.248532338612579	0.59457	47.842334516092016	-24.607552439248202	16.509	-0.6628412691253976	0.5978343307889353	-0.45081655346091515	-0.4406325398026842	0.4112294448151025	0.7979557059035911	2.9222	22.248	0.0	0.0	0.0
2021-10-01T23:19:19.000000	-1.8738	1.0414	0.38859	49.541	-18.061	16.457	-1.7320776036636802	1.2631498624021944	0.38859	46.95468073211675	-23.995173667739593	16.457	-1.7320776036636802	1.2631498624021944	0.5845899999999999	46.95468073211675	-23.995173667739593	16.457	-0.6628412691253976	0.5978343307889353	-0.45081655346091515	-0.4406325398026842	0.4112294448151025	0.7979557059035911	2.9222	22.248	0.0	0.0	0.0
2021-10-01T23:19:19.000000	-1.9041	1.0524	0.37846	48.592	-17.575	16.408	-1.7608014549129647	1.2777796392087275	0.37846	46.07238130946594	-23.396554649673803	16.408	-1.7608014549129647	1.2777796392087275	0.57446	46.07238130946594	-23.396554649673803	16.408	-0.6628412691253976	0.5978343307889353	-0.45081655346091515	-0.4406325398026842	0.4112294448151025	0.7979557059035911	2.9222	22.248	0.0	0.0	0.0
2021-10-01T23:19:19.000000	-1.9343	1.0633	0.36816	47.649	-17.102	16.36	-1.7894383127002556	1.2922979165194306	0.36816	45.19444378335048	-22.811572854881646	16.36	-1.7894383127002556	1.2922979165194306	0.56416	45.19444378335048	-22.811572854881646	16.36	-0.6628412691253976	0.5978343307889353	-0.45081655346091515	-0.4406325398026842	0.4112294448151025	0.7979557059035911	2.9222	22.248	0.0	0.0	0.0
2021-10-01T23:19:19.000000	-1.9646	1.0741	0.3577	46.709	-16.638	16.312	-1.8181866699833764	1.3067292003681406	0.3577	44.31838088007973	-22.235890833699106	16.312	-1.8181866699833764	1.3067292003681406	0.5537000000000001	44.31838088007973	-22.235890833699106	16.312	-0.6628412691253976	0.5978343307889353	-0.45081655346091515	-0.4406325398026842	0.4112294448151025	0.7979557059035911	2.9222	22.248	0.0	0.0	0.0
2021-10-01T23:19:19.000000	-1.9947	1.0848	0.34707	45.768	-16.183	16.262	-1.8467487873255921	1.3210367317041019	0.34707	43.44022274049721	-21.669018465449447	16.262	-1.8467487873255921	1.3210367317041019	0.5430699999999999	43.44022274049721	-21.669018465449447	16.262	-0.6628412691253976	0.5978343307889353	-0.45081655346091515	-0.4406325398026842	0.4112294448151025	0.7979557059035911	2.9222	22.248	0.0	0.0	0.0
2021-10-01T23:19:19.000000	-2.0249	1.0955	0.33626	44.825	-15.736	16.211	-1.8754101511467194	1.3353565160569811	0.33626	42.559099429983	-21.109840755174375	16.211	-1.8754101511467194	1.3353565160569811	0.53226	42.559099429983	-21.109840755174375	16.211	-0.6628412691253976	0.5978343307889353	-0.45081655346091515	-0.4406325398026842	0.4112294448151025	0.7979557059035911	2.9222	22.248	0.0	0.0	0.0
2021-10-01T23:19:19.000000	-2.055	1.106	0.32527	43.876	-15.295	16.156	-1.9039967745227715	1.3494655544351188	0.32527	41.67128614971897	-20.555882652618916	16.156	-1.9039967745227715	1.3494655544351188	0.52127	41.67128614971897	-20.555882652618916	16.156	-0.6628412691253976	0.5978343307889353	-0.45081655346091515	-0.4406325398026842	0.4112294448151025	0.7979557059035911	2.9222	22.248	0.0	0.0	0.0
2021-10-01T23:19:19.000000	-2.0851	1.1164	0.31409	42.918	-14.859	16.096	-1.9325956509157418	1.3634753463343445	0.31409	40.77392803550698	-20.00578410248641	16.096	-1.9325956509157418	1.3634753463343445	0.5100899999999999	40.77392803550698	-20.00578410248641	16.096	-0.6628412691253976	0.5978343307889353	-0.45081655346091515	-0.4406325398026842	0.4112294448151025	0.7979557059035911	2.9222	22.248	0.0	0.0	0.0
2021-10-01T23:19:19.000000	-2.1151	1.1268	0.30272	41.948	-14.427	16.031	-1.9610952808298	1.377472885216652	0.30272	39.864170223148825	-19.458185049480186	16.031	-1.9610952808298	1.377472885216652	0.49872	39.864170223148825	-19.458185049480186	16.031	-0.6628412691253976	0.5978343307889353	-0.45081655346091515	-0.4406325398026842	0.4112294448151025	0.7979557059035911	2.9222	22.248	0.0	0.0	0.0
2021-10-01T23:19:19.000000	-2.1451	1.1371	0.29114	40.961	-13.997	15.96	-1.9896071637607764	1.3913711776200475	0.29114	38.93729544903729	-18.910487913176098	15.96	-1.9896071637607764	1.3913711776200475	0.48714	38.93729544903729	-18.910487913176098	15.96	-0.6628412691253976	0.5978343307889353	-0.45081655346091515	-0.4406325398026842	0.4112294448151025	0.7979557059035911	2.9222	22.248	0.0	0.0	0.0
2021-10-01T23:19:19.000000	-2.1751	1.1473	0.27936	39.953	-13.567	15.881	-2.0181312997086716	1.4051702235445314	0.27936	37.989578914354276	-18.360217643319178	15.881	-2.0181312997086716	1.4051702235445314	0.47536	37.989578914354276	-18.360217643319178	15.881	-0.6628412691253976	0.5978343307889353	-0.45081655346091515	-0.4406325398026842	0.4112294448151025	0.7979557059035911	2.9222	22.248	0.0	0.0	0.0
2021-10-01T23:19:19.000000	-2.2049	1.1574	0.26736	38.92	-13.137	15.794	-2.0464691957156607	1.4188455169562666	0.26736	37.017050759943295	-17.806884119232695	15.794	-2.0464691957156607	1.4188455169562666	0.46336	37.017050759943295	-17.806884119232695	15.794	-0.6628412691253976	0.5978343307889353	-0.45081655346091515	-0.4406325398026842	0.4112294448151025	0.7979557059035911	2.9222	22.248	0.0	0.0	0.0
2021-10-01T23:19:19.000000	-2.2348	1.1674	0.25513	37.856	-12.703	15.698	-2.07491859121848	1.4324338169060082	0.25513	36.01424631774636	-17.24578230074508	15.698	-2.07491859121848	1.4324338169060082	0.45113000000000003	36.01424631774636	-17.24578230074508	15.698	-0.6628412691253976	0.5978343307889353	-0.45081655346091515	-0.4406325398026842	0.4112294448151025	0.7979557059035911	2.9222	22.248	0.0	0.0	0.0
2021-10-01T23:19:19.000000	-2.2645	1.1774	0.24266	36.753	-12.266	15.592	-2.1031694937634757	1.4459976108219137	0.24266	34.97310333928136	-16.676924411291992	15.592	-2.1031694937634757	1.4459976108219137	0.43866	34.97310333928136	-16.676924411291992	15.592	-0.6628412691253976	0.5978343307889353	-0.45081655346091515	-0.4406325398026842	0.4112294448151025	0.7979557059035911	2.9222	22.248	0.0	0.0	0.0
2021-10-01T23:19:19.000000	-2.2941	1.1873	0.22993	35.604	-11.82	15.476	-2.1313334028464785	1.459449905241989	0.22993	33.887409752039545	-16.093497950954447	15.476	-2.1313334028464785	1.459449905241989	0.42593000000000003	33.887409752039545	-16.093497950954447	15.476	-0.6628412691253976	0.5978343307889353	-0.45081655346091515	-0.4406325398026842	0.4112294448151025	0.7979557059035911	2.9222	22.248	0.0	0.0	0.0
2021-10-01T23:19:19.000000	-2.3237	1.197	0.21691	34.398	-11.365	15.349	-2.1595218179633173	1.4727037067042406	0.21691	32.74624844334062	-15.49415508787143	15.349	-2.1595218179633173	1.4727037067042406	0.41291	32.74624844334062	-15.49415508787143	15.349	-0.6628412691253976	0.5978343307889353	-0.45081655346091515	-0.4406325398026842	0.4112294448151025	0.7979557059035911	2.9222	22.248	0.0	0.0	0.0
2021-10-01T23:19:19.000000	-2.3532	1.2068	0.20358	33.122	-10.896	15.211	-2.187598733584326	1.4860445016284856	0.20358	31.537330021771943	-14.872340605897982	15.211	-2.187598733584326	1.4860445016284856	0.39958000000000005	31.537330021771943	-14.872340605897982	15.211	-0.6628412691253976	0.5978343307889353	-0.45081655346091515	-0.4406325398026842	0.4112294448151025	0.7979557059035911	2.9222	22.248	0.0	0.0	0.0
2021-10-01T23:19:19.000000	-2.3825	1.2164	0.18991	31.761	-10.407	15.063	-2.2155016622813473	1.4991622975610706	0.18991	30.246502696511843	-14.220261763761648	15.063	-2.2155016622813473	1.4991622975610706	0.38591	30.246502696511843	-14.220261763761648	15.063	-0.6628412691253976	0.5978343307889353	-0.45081655346091515	-0.4406325398026842	0.4112294448151025	0.7979557059035911	2.9222	22.248	0.0	0.0	0.0
2021-10-01T23:19:19.000000	-2.4116	1.2259	0.17583	30.291	-9.8923	14.906	-2.243218351037463	1.5121563409809071	0.17583	28.850645734585818	-13.529320788104078	14.906	-2.243218351037463	1.5121563409809071	0.37183	28.850645734585818	-13.529320788104078	14.906	-0.6628412691253976	0.5978343307889353	-0.45081655346091515	-0.4406325398026842	0.4112294448151025	0.7979557059035911	2.9222	22.248	0.0	0.0	0.0
2021-10-01T23:19:19.000000	-2.4406	1.2354	0.16128	28.683	-9.3424	14.738	-2.2708357933146672	1.5251381313838253	0.16128	27.322141693716652	-12.786535888522351	14.738	-2.2708357933146672	1.5251381313838253	0.35728000000000004	27.322141693716652	-12.786535888522351	14.738	-0.6628412691253976	0.5978343307889353	-0.45081655346091515	-0.4406325398026842	0.4112294448151025	0.7979557059035911	2.9222	22.248	0.0	0.0	0.0
2021-10-01T23:19:19.000000	-2.4693	1.2447	0.14616	26.899	-8.7445	14.563	-2.298180002188972	1.537884669778165	0.14616	25.624845298083383	-11.974547369286817	14.563	-2.298180002188972	1.537884669778165	0.34216	25.624845298083383	-11.974547369286817	14.563	-0.6628412691253976	0.5978343307889353	-0.45081655346091515	-0.4406325398026842	0.4112294448151025	0.7979557059035911	2.9222	22.248	0.0	0.0	0.0
2021-10-01T23:19:19.000000	-2.4976	1.2539	0.13032	24.881	-8.0799	14.381	-2.325139478164548	1.5504829496259198	0.13032	23.70348490408085	-11.067689389028377	14.381	-2.325139478164548	1.5504829496259198	0.32632	23.70348490408085	-11.067689389028377	14.381	-0.6628412691253976	0.5978343307889353	-0.45081655346091515	-0.4406325398026842	0.4112294448151025	0.7979557059035911	2.9222	22.248	0.0	0.0	0.0
2021-10-01T23:19:19.000000	-2.5255	1.2629	0.11355	22.546	-7.3211	14.194	-2.351726474258313	1.5628337244481783	0.11355	21.479055513864722	-10.028499162004119	14.194	-2.351726474258313	1.5628337244481783	0.30955	21.479055513864722	-10.028499162004119	14.194	-0.6628412691253976	0.5978343307889353	-0.45081655346091515	-0.4406325398026842	0.4112294448151025	0.7979557059035911	2.9222	22.248	0.0	0.0	0.0
2021-10-01T23:19:19.000000	-2.5526	1.2718	0.095498	19.766	-6.4249	14.006	-2.3775317515377012	1.5749872286561788	0.095498	18.829814937736522	-8.798418347668767	14.006	-2.3775317515377012	1.5749872286561788	0.29149800000000003	18.829814937736522	-8.798418347668767	14.006	-0.6628412691253976	0.5978343307889353	-0.45081655346091515	-0.4406325398026842	0.4112294448151025	0.7979557059035911	2.9222	22.248	0.0	0.0	0.0
2021-10-01T23:19:19.000000	-2.57	1.2774	0.082476	17.569	-5.718	13.882	-2.394114469920942	1.582677056419018	0.082476	16.73598637263819	-7.827646206546944	13.882	-2.394114469920942	1.582677056419018	0.278476	16.73598637263819	-7.827646206546944	13.882	-0.6628412691253976	0.5978343307889353	-0.45081655346091515	-0.4406325398026842	0.4112294448151025	0.7979557059035911	2.9222	22.248	0.0	0.0	0.0
2021-10-01T23:19:19.000000	-2.5867	1.2829	0.068355	14.991	-4.8874	13.761	-2.410014715968718	1.5901818665845173	0.068355	14.279185704813566	-6.687422176552631	13.761	-2.410014715968718	1.5901818665845173	0.264355	14.279185704813566	-6.687422176552631	13.761	-0.6628412691253976	0.5978343307889353	-0.45081655346091515	-0.4406325398026842	0.4112294448151025	0.7979557059035911	2.9222	22.248	0.0	0.0	0.0
2021-10-01T23:19:19.000000	-2.602	1.2879	0.052717	11.895	-3.8861	13.648	-2.424586776396319	1.5970189021186023	0.052717	11.329204176104986	-5.314313779419253	13.648	-2.424586776396319	1.5970189021186023	0.24871700000000002	11.329204176104986	-5.314313779419253	13.648	-0.6628412691253976	0.5978343307889353	-0.45081655346091515	-0.4406325398026842	0.4112294448151025	0.7979557059035911	2.9222	22.248	0.0	0.0	0.0
2021-10-01T23:19:19.000000	-2.6151	1.2921	0.034957	8.0911	-2.6492	13.55	-2.437073438423205	1.6027923994491906	0.034957	7.705524931038784	-3.6206415712052653	13.55	-2.437073438423205	1.6027923994491906	0.23095700000000002	7.705524931038784	-3.6206415712052653	13.55	-0.6628412691253976	0.5978343307889353	-0.45081655346091515	-0.4406325398026842	0.4112294448151025	0.7979557059035911	2.9222	22.248	0.0	0.0	0.0
2021-10-01T23:19:19.000000	-2.6239	1.295	0.014514	3.4194	-1.1215	13.485	-2.4454517910768194	1.6067488128264402	0.014514	3.2562165151737807	-1.5320289214990421	13.485	-2.4454517910768194	1.6067488128264402	0.210514	3.2562165151737807	-1.5320289214990421	13.485	-0.6628412691253976	0.5978343307889353	-0.45081655346091515	-0.4406325398026842	0.4112294448151025	0.7979557059035911	2.9222	22.248	0.0	0.0	0.0
2021-10-01T23:19:19.000000	-2.6252	1.2954	-0.0077917	-1.8407	0.60389	13.475	-2.4466929832350006	1.607305087962025	-0.0077917	-1.7528351934628867	0.8248808439150009	13.475	-2.4466929832350006	1.607305087962025	0.1882083	-1.7528351934628867	0.8248808439150009	13.475	-0.6628412691253976	0.5978343307889353	-0.45081655346091515	-0.4406325398026842	0.4112294448151025	0.7979557059035911	2.9222	22.248	0.0	0.0	0.0
2021-10-01T23:19:19.000000	-2.6184	1.2932	-0.029012	-6.7593	2.2145	13.526	-2.440213789041196	1.604288460275523	-0.029012	-6.437024189434338	3.0260314480581982	13.526	-2.440213789041196	1.604288460275523	0.166988	-6.437024189434338	3.0260314480581982	13.526	-0.6628412691253976	0.5978343307889353	-0.45081655346091515	-0.4406325398026842	0.4112294448151025	0.7979557059035911	2.9222	22.248	0.0	0.0	0.0
2021-10-01T23:19:19.000000	-2.6063	1.2893	-0.047555	-10.819	3.5369	13.616	-2.4286828327526733	1.5989352325508528	-0.047555	-10.30409959809196	4.835902613018702	13.616	-2.4286828327526733	1.5989352325508528	0.148445	-10.30409959809196	4.835902613018702	13.616	-0.6628412691253976	0.5978343307889353	-0.45081655346091515	-0.4406325398026842	0.4112294448151025	0.7979557059035911	2.9222	22.248	0.0	0.0	0.0
2021-10-01T23:19:19.000000	-2.5967	1.2861	-0.05858	-13.085	4.2715	13.687	-2.419547267318519	1.5945830556015215	-0.05858	-12.46301414795312	5.842620610472699	13.687	-2.419547267318519	1.5945830556015215	0.13742000000000001	-12.46301414795312	5.842620610472699	13.687	-0.6628412691253976	0.5978343307889353	-0.45081655346091515	-0.4406325398026842	0.4112294448151025	0.7979557059035911	2.9222	22.248	0.0	0.0	0.0
2021-10-01T23:19:19.000000	-2.5898	1.2839	-0.065456	-14.436	4.7083	13.738	-2.4129688266458027	1.5915541748981017	-0.065456	-13.750312900153357	6.441667488925219	13.738	-2.4129688266458027	1.5915541748981017	0.130544	-13.750312900153357	6.441667488925219	13.738	-0.6628412691253976	0.5978343307889353	-0.45081655346091515	-0.4406325398026842	0.4112294448151025	0.7979557059035911	2.9222	22.248	0.0	0.0	1.0
2021-10-01T23:19:19.000000	-2.5648	1.2757	-0.086562	-18.277	5.9457	13.919	-2.3891619543051354	1.5803527093977674	-0.086562	-17.410751323811265	8.140381798810438	13.919	-2.3891619543051354	1.5803527093977674	0.10943800000000001	-17.410751323811265	8.140381798810438	13.919	-0.6628412691253976	0.5978343307889353	-0.45081655346091515	-0.4406325398026842	0.4112294448151025	0.7979557059035911	2.9222	22.248	0.0	0.0	0.0
2021-10-01T23:19:19.000000	-2.5381	1.2671	-0.10538	-21.325	6.9269	14.107	-2.36371690389064	1.5685459566941753	-0.10538	-20.31555739904272	9.487660205561772	14.107	-2.36371690389064	1.5685459566941753	0.09062	-20.31555739904272	9.487660205561772	14.107	-0.6628412691253976	0.5978343307889353	-0.45081655346091515	-0.4406325398026842	0.4112294448151025	0.7979557059035911	2.9222	22.248	0.0	0.0	0.0
2021-10-01T23:19:19.000000	-2.5106	1.2581	-0.12269	-23.846	7.7426	14.295	-2.337526893712522	1.5562441939395901	-0.12269	-22.71761327340841	10.606112290554819	14.295	-2.337526893712522	1.5562441939395901	0.07331000000000001	-22.71761327340841	10.606112290554819	14.295	-0.6628412691253976	0.5978343307889353	-0.45081655346091515	-0.4406325398026842	0.4112294448151025	0.7979557059035911	2.9222	22.248	0.0	0.0	0.0
2021-10-01T23:19:19.000000	-2.4824	1.249	-0.13893	-25.998	8.4466	14.48	-2.3106544111989407	1.5437574135876655	-0.13893	-24.76713626048704	11.568492426174984	14.48	-2.3106544111989407	1.5437574135876655	0.05707000000000001	-24.76713626048704	11.568492426174984	14.48	-0.6628412691253976	0.5978343307889353	-0.45081655346091515	-0.4406325398026842	0.4112294448151025	0.7979557059035911	2.9222	22.248	0.0	0.0	0.0
2021-10-01T23:19:19.000000	-2.4539	1.2397	-0.15436	-27.883	9.0727	14.658	-2.283508695282459	1.5310353812271622	-0.15436	-26.561216249050336	12.420843999551092	14.658	-2.283508695282459	1.5310353812271622	0.04164000000000001	-26.561216249050336	12.420843999551092	14.658	-0.6628412691253976	0.5978343307889353	-0.45081655346091515	-0.4406325398026842	0.4112294448151025	0.7979557059035911	2.9222	22.248	0.0	0.0	0.0
2021-10-01T23:19:19.000000	-2.425	1.2303	-0.16916	-29.566	9.6429	14.829	-2.255978246467248	1.5181650903200739	-0.16916	-28.161667786668986	13.19296569704061	14.829	-2.255978246467248	1.5181650903200739	0.026840000000000003	-28.161667786668986	13.19296569704061	14.829	-0.6628412691253976	0.5978343307889353	-0.45081655346091515	-0.4406325398026842	0.4112294448151025	0.7979557059035911	2.9222	22.248	0.0	0.0	0.0
2021-10-01T23:19:19.000000	-2.396	1.2208	-0.18345	-31.095	10.173	14.992	-2.2283608041900442	1.5051832999171557	-0.18345	-29.614193206547597	13.906419910432373	14.992	-2.2283608041900442	1.5051832999171557	0.012550000000000006	-29.614193206547597	13.906419910432373	14.992	-0.6628412691253976	0.5978343307889353	-0.45081655346091515	-0.4406325398026842	0.4112294448151025	0.7979557059035911	2.9222	22.248	0.0	0.0	0.0
2021-10-01T23:19:19.000000	-2.3667	1.2112	-0.1973	-32.504	10.672	15.144	-2.2004578754930226	1.4920655039845707	-0.1973	-30.95143353999356	14.57430484858065	15.144	-2.2004578754930226	1.4920655039845707	-0.0012999999999999956	-30.95143353999356	14.57430484858065	15.144	-0.6628412691253976	0.5978343307889353	-0.45081655346091515	-0.4406325398026842	0.4112294448151025	0.7979557059035911	2.9222	22.248	0.0	0.0	0.0
2021-10-01T23:19:19.000000	-2.3374	1.2016	-0.21078	-33.817	11.15	15.287	-2.172554946796002	1.4789477080519857	-0.21078	-32.19597038723698	15.209585129915919	15.287	-2.172554946796002	1.4789477080519857	-0.014779999999999988	-32.19597038723698	15.209585129915919	15.287	-0.6628412691253976	0.5978343307889353	-0.45081655346091515	-0.4406325398026842	0.4112294448151025	0.7979557059035911	2.9222	22.248	0.0	0.0	0.0
2021-10-01T23:19:19.000000	-2.3078	1.1918	-0.22394	-35.054	11.611	15.418	-2.144378784696081	1.4655946601108225	-0.22394	-33.36716292338349	15.818681216978305	15.418	-2.144378784696081	1.4655946601108225	-0.027939999999999993	-33.36716292338349	15.818681216978305	15.418	-0.6628412691253976	0.5978343307889353	-0.45081655346091515	-0.4406325398026842	0.4112294448151025	0.7979557059035911	2.9222	22.248	0.0	0.0	0.0
2021-10-01T23:19:19.000000	-2.2782	1.182	-0.2368	-36.228	12.061	15.54	-2.1162026225961608	1.452241612169659	-0.2368	-34.477178009676535	16.40914079070189	15.54	-2.1162026225961608	1.452241612169659	-0.0408	-34.477178009676535	16.40914079070189	15.54	-0.6628412691253976	0.5978343307889353	-0.45081655346091515	-0.4406325398026842	0.4112294448151025	0.7979557059035911	2.9222	22.248	0.0	0.0	0.0
2021-10-01T23:19:19.000000	-2.2485	1.1721	-0.24939	-37.351	12.501	15.65	-2.087939467034247	1.4387770647326654	-0.24939	-35.53780269341637	16.983426677905978	15.65	-2.087939467034247	1.4387770647326654	-0.05338999999999999	-35.53780269341637	16.983426677905978	15.65	-0.6628412691253976	0.5978343307889353	-0.45081655346091515	-0.4406325398026842	0.4112294448151025	0.7979557059035911	2.9222	22.248	0.0	0.0	0.0
2021-10-01T23:19:19.000000	-2.2187	1.1621	-0.26173	-38.432	12.937	15.751	-2.059589318010339	1.425201017799842	-0.26173	-36.55723397668994	17.54859643884793	15.751	-2.059589318010339	1.425201017799842	-0.06573000000000001	-36.55723397668994	17.54859643884793	15.751	-0.6628412691253976	0.5978343307889353	-0.45081655346091515	-0.4406325398026842	0.4112294448151025	0.7979557059035911	2.9222	22.248	0.0	0.0	0.0
2021-10-01T23:19:19.000000	-2.1889	1.152	-0.27384	-39.479	13.368	15.842	-2.0312514220033497	1.4115257243881065	-0.27384	-37.543534107979404	18.10463785009209	15.842	-2.0312514220033497	1.4115257243881065	-0.07783999999999996	-37.543534107979404	18.10463785009209	15.842	-0.6628412691253976	0.5978343307889353	-0.45081655346091515	-0.4406325398026842	0.4112294448151025	0.7979557059035911	2.9222	22.248	0.0	0.0	0.0
2021-10-01T23:19:19.000000	-2.159	1.1418	-0.28572	-40.498	13.798	15.925	-2.002826532534366	1.397738931480541	-0.28572	-38.502167755342725	18.656255951810017	15.925	-2.002826532534366	1.397738931480541	-0.08971999999999997	-38.502167755342725	18.656255951810017	15.925	-0.6628412691253976	0.5978343307889353	-0.45081655346091515	-0.4406325398026842	0.4112294448151025	0.7979557059035911	2.9222	22.248	0.0	0.0	0.0
2021-10-01T23:19:19.000000	-2.129	1.1316	-0.29739	-41.494	14.228	15.999	-1.9743023965864719	1.3839398855560574	-0.29739	-39.437974712556326	19.205055859636747	15.999	-1.9743023965864719	1.3839398855560574	-0.10138999999999998	-39.437974712556326	19.205055859636747	15.999	-0.6628412691253976	0.5978343307889353	-0.45081655346091515	-0.4406325398026842	0.4112294448151025	0.7979557059035911	2.9222	22.248	0.0	0.0	0.0
2021-10-01T23:19:19.000000	-2.099	1.1212	-0.30885	-42.471	14.659	16.067	-1.9458027666724136	1.3699423466737501	-0.30885	-40.35480230860749	19.752520159038127	16.067	-1.9458027666724136	1.3699423466737501	-0.11285	-40.35480230860749	19.752520159038127	16.067	-0.6628412691253976	0.5978343307889353	-0.45081655346091515	-0.4406325398026842	0.4112294448151025	0.7979557059035911	2.9222	22.248	0.0	0.0	0.0
2021-10-01T23:19:19.000000	-2.0689	1.1108	-0.32012	-43.434	15.093	16.129	-1.9172038902794435	1.3559325547745242	-0.32012	-41.25736780710344	20.30124643043831	16.129	-1.9172038902794435	1.3559325547745242	-0.12412000000000001	-41.25736780710344	20.30124643043831	16.129	-0.6628412691253976	0.5978343307889353	-0.45081655346091515	-0.4406325398026842	0.4112294448151025	0.7979557059035911	2.9222	22.248	0.0	0.0	0.0
2021-10-01T23:19:19.000000	-2.0388	1.1003	-0.33119	-44.387	15.532	16.186	-1.8886172669033914	1.3418235163963868	-0.33119	-42.149396006862304	20.853709724092262	16.186	-1.8886172669033914	1.3418235163963868	-0.13518999999999998	-42.149396006862304	20.853709724092262	16.186	-0.6628412691253976	0.5978343307889353	-0.45081655346091515	-0.4406325398026842	0.4112294448151025	0.7979557059035911	2.9222	22.248	0.0	0.0	0.0
2021-10-01T23:19:19.000000	-2.0087	1.0898	-0.34209	-45.333	15.976	16.239	-1.8600306435273393	1.3277144780182493	-0.34209	-43.03386430225141	21.41027763050753	16.239	-1.8600306435273393	1.3277144780182493	-0.14609	-43.03386430225141	21.41027763050753	16.239	-0.6628412691253976	0.5978343307889353	-0.45081655346091515	-0.4406325398026842	0.4112294448151025	0.7979557059035911	2.9222	22.248	0.0	0.0	0.0
2021-10-01T23:19:19.000000	-1.9785	1.0791	-0.3528	-46.274	16.427	16.289	-1.8313692797062118	1.3133946936653698	-0.3528	-43.912512562510656	21.97318013960071	16.289	-1.8313692797062118	1.3133946936653698	-0.1568	-43.912512562510656	21.97318013960071	16.289	-0.6628412691253976	0.5978343307889353	-0.45081655346091515	-0.4406325398026842	0.4112294448151025	0.7979557059035911	2.9222	22.248	0.0	0.0	0.0
2021-10-01T23:19:19.000000	-1.9483	1.0683	-0.36334	-47.214	16.886	16.338	-1.8027201689020027	1.2989756628335785	-0.36334	-44.78918811662733	22.54389983683766	16.338	-1.8027201689020027	1.2989756628335785	-0.16734	-44.78918811662733	22.54389983683766	16.338	-0.6628412691253976	0.5978343307889353	-0.45081655346091515	-0.4406325398026842	0.4112294448151025	0.7979557059035911	2.9222	22.248	0.0	0.0	0.0
2021-10-01T23:19:19.000000	-1.9181	1.0575	-0.37371	-48.155	17.355	16.386	-1.7740710580977936	1.2845566320017872	-0.37371	-45.66563083384129	23.124666712134978	16.386	-1.7740710580977936	1.2845566320017872	-0.17770999999999998	-45.66563083384129	23.124666712134978	16.386	-0.6628412691253976	0.5978343307889353	-0.45081655346091515	-0.4406325398026842	0.4112294448151025	0.7979557059035911	2.9222	22.248	0.0	0.0	0.0
2021-10-01T23:19:19.000000	-1.8878	1.0465	-0.38392	-49.101	17.835	16.434	-1.7453472068485092	1.2699268551952536	-0.38392	-46.54568804313983	23.71696335095851	16.434	-1.7453472068485092	1.2699268551952536	-0.18791999999999998	-46.54568804313983	23.71696335095851	16.434	-0.6628412691253976	0.5978343307889353	-0.45081655346091515	-0.4406325398026842	0.4112294448151025	0.7979557059035911	2.9222	22.248	0.0	0.0	0.0
2021-10-01T23:19:19.000000	-1.8576	1.0355	-0.39397	-50.053	18.327	16.485	-1.7167226020781365	1.2553093314056387	-0.39397	-47.430229679142904	24.32190474826656	16.485	-1.7167226020781365	1.2553093314056387	-0.19796999999999998	-47.430229679142904	24.32190474826656	16.485	-0.6628412691253976	0.5978343307889353	-0.45081655346091515	-0.4406325398026842	0.4112294448151025	0.7979557059035911	2.9222	22.248	0.0	0.0	0.0
2021-10-01T23:19:19.000000	-1.8273	1.0244	-0.40387	-51.015	18.834	16.539	-1.6880110038457703	1.2405803081201934	-0.40387	-48.322858010499424	24.942958419103213	16.539	-1.6880110038457703	1.2405803081201934	-0.20787	-48.322858010499424	24.942958419103213	16.539	-0.6628412691253976	0.5978343307889353	-0.45081655346091515	-0.4406325398026842	0.4112294448151025	0.7979557059035911	2.9222	22.248	0.0	0.0	0.0
2021-10-01T23:19:19.000000	-1.797	1.0131	-0.41362	-51.989	19.356	16.598	-1.6593239116472407	1.2256527918769244	-0.41362	-49.22555796678762	25.580369423806836	16.598	-1.6593239116472407	1.2256527918769244	-0.21761999999999998	-49.22555796678762	25.580369423806836	16.598	-0.6628412691253976	0.5978343307889353	-0.45081655346091515	-0.4406325398026842	0.4112294448151025	0.7979557059035911	2.9222	22.248	0.0	0.0	0.0
2021-10-01T23:19:19.000000	-1.7667	1.0018	-0.42322	-52.977	19.895	16.664	-1.630636819448711	1.2107252756336557	-0.42322	-50.140069417247375	26.236367752294026	16.664	-1.630636819448711	1.2107252756336557	-0.22721999999999998	-50.140069417247375	26.236367752294026	16.664	-0.6628412691253976	0.5978343307889353	-0.45081655346091515	-0.4406325398026842	0.4112294448151025	0.7979557059035911	2.9222	22.248	0.0	0.0	0.0
2021-10-01T23:19:19.000000	-1.7364	0.99036	-0.43268	-53.982	20.454	16.739	-1.6019668814738668	1.19565881431991	-0.43268	-51.0690021657385	26.91429838943969	16.739	-1.6019668814738668	1.19565881431991	-0.23668	-51.0690021657385	26.91429838943969	16.739	-0.6628412691253976	0.5978343307889353	-0.45081655346091515	-0.4406325398026842	0.4112294448151025	0.7979557059035911	2.9222	22.248	0.0	0.0	0.0
2021-10-01T23:19:19.000000	-1.7061	0.97882	-0.44202	-55.008	21.035	16.827	-1.573309196515941	1.1804931065272528	-0.44202	-52.0160810110791	27.616636385498797	16.827	-1.573309196515941	1.1804931065272528	-0.24602000000000002	-52.0160810110791	27.616636385498797	16.827	-0.6628412691253976	0.5978343307889353	-0.45081655346091515	-0.4406325398026842	0.4112294448151025	0.7979557059035911	2.9222	22.248	0.0	0.0	0.0
2021-10-01T23:19:19.000000	-1.6758	0.96718	-0.45123	-56.059	21.64	16.931	-1.5446637645749335	1.1652281522556835	-0.45123	-52.985030752087276	28.34585679072631	16.931	-1.5446637645749335	1.1652281522556835	-0.25523	-52.985030752087276	28.34585679072631	16.931	-0.6628412691253976	0.5978343307889353	-0.45081655346091515	-0.4406325398026842	0.4112294448151025	0.7979557059035911	2.9222	22.248	0.0	0.0	0.0
2021-10-01T23:19:19.000000	-1.6455	0.95542	-0.46033	-57.139	22.273	17.053	-1.5160330362542276	1.1498441022094203	-0.46033	-53.979331127242794	29.106419584955432	17.053	-1.5160330362542276	1.1498441022094203	-0.26433	-53.979331127242794	29.106419584955432	17.053	-0.6628412691253976	0.5978343307889353	-0.45081655346091515	-0.4406325398026842	0.4112294448151025	0.7979557059035911	2.9222	22.248	0.0	0.0	0.0
2021-10-01T23:19:19.000000	-1.6152	0.94356	-0.46932	-58.253	22.936	17.199	-1.4874145609504401	1.134360805684245	-0.46932	-55.003699400152854	29.900922348610315	17.199	-1.4874145609504401	1.134360805684245	-0.27332	-55.003699400152854	29.900922348610315	17.199	-0.6628412691253976	0.5978343307889353	-0.45081655346091515	-0.4406325398026842	0.4112294448151025	0.7979557059035911	2.9222	22.248	0.0	0.0	0.0
2021-10-01T23:19:19.000000	-1.5849	0.93158	-0.47821	-59.407	23.636	17.371	-1.4588107892669544	1.1187584133843753	-0.47821	-56.063232648367915	30.737047516229886	17.371	-1.4588107892669544	1.1187584133843753	-0.28221	-56.063232648367915	30.737047516229886	17.371	-0.6628412691253976	0.5978343307889353	-0.45081655346091515	-0.4406325398026842	0.4112294448151025	0.7979557059035911	2.9222	22.248	0.0	0.0	0.0
2021-10-01T23:19:19.000000	-1.5546	0.91948	-0.48702	-60.609	24.375	17.574	-1.4302217212037707	1.1030369253098116	-0.48702	-57.165625529862545	31.617760258745836	17.574	-1.4302217212037707	1.1030369253098116	-0.29102	-57.165625529862545	31.617760258745836	17.574	-0.6628412691253976	0.5978343307889353	-0.45081655346091515	-0.4406325398026842	0.4112294448151025	0.7979557059035911	2.9222	22.248	0.0	0.0	0.0
2021-10-01T23:19:19.000000	-1.5244	0.90725	-0.49575	-61.869	25.162	17.812	-1.4017478285414926	1.0871986698295808	-0.49575	-58.31969992100529	32.55321806095206	17.812	-1.4017478285414926	1.0871986698295808	-0.29975	-58.31969992100529	32.55321806095206	17.812	-0.6628412691253976	0.5978343307889353	-0.45081655346091515	-0.4406325398026842	0.4112294448151025	0.7979557059035911	2.9222	22.248	0.0	0.0	0.0
2021-10-01T23:19:19.000000	-1.4942	0.8949	-0.50442	-63.196	26.001	18.088	-1.3732886394995163	1.0712413185746557	-0.50442	-59.53389788422148	33.54849355352768	18.088	-1.3732886394995163	1.0712413185746557	-0.30841999999999997	-59.53389788422148	33.54849355352768	18.088	-0.6628412691253976	0.5978343307889353	-0.45081655346091515	-0.4406325398026842	0.4112294448151025	0.7979557059035911	2.9222	22.248	0.0	0.0	0.0
2021-10-01T23:19:19.000000	-1.4641	0.88242	-0.51303	-64.602	26.903	18.406	-1.3449446258584459	1.0551671999140633	-0.51303	-60.81878116511955	34.61597421118318	18.406	-1.3449446258584459	1.0551671999140633	-0.31703	-60.81878116511955	34.61597421118318	18.406	-0.6628412691253976	0.5978343307889353	-0.45081655346091515	-0.4406325398026842	0.4112294448151025	0.7979557059035911	2.9222	22.248	0.0	0.0	0.0
2021-10-01T23:19:19.000000	-1.434	0.86981	-0.52159	-66.102	27.875	18.765	-1.3166165411393689	1.0389640608308857	-0.52159	-62.18837902435199	35.764445239980134	18.765	-1.3166165411393689	1.0389640608308857	-0.32559	-62.18837902435199	35.764445239980134	18.765	-0.6628412691253976	0.5978343307889353	-0.45081655346091515	-0.4406325398026842	0.4112294448151025	0.7979557059035911	2.9222	22.248	0.0	0.0	0.0
2021-10-01T23:19:19.000000	-1.4039	0.85705	-0.53011	-67.711	28.928	19.166	-1.288306835945669	1.0226120520293402	-0.53011	-63.656230601894556	37.00666170513658	19.166	-1.288306835945669	1.0226120520293402	-0.33410999999999996	-63.656230601894556	37.00666170513658	19.166	-0.6628412691253976	0.5978343307889353	-0.45081655346091515	-0.4406325398026842	0.4112294448151025	0.7979557059035911	2.9222	22.248	0.0	0.0	0.0
2021-10-01T23:19:19.000000	-1.3739	0.84414	-0.53859	-69.447	30.074	19.607	-1.260114756756259	1.0061234265263452	-0.53859	-65.23872990192122	38.35673872716723	19.607	-1.260114756756259	1.0061234265263452	-0.34259	-65.23872990192122	38.35673872716723	19.607	-0.6628412691253976	0.5978343307889353	-0.45081655346091515	-0.4406325398026842	0.4112294448151025	0.7979557059035911	2.9222	22.248	0.0	0.0	0.0
2021-10-01T23:19:19.000000	-1.3439	0.83108	-0.54704	-71.329	31.326	20.083	-1.2319410570922262	0.9894859313049825	-0.54704	-66.95314086322583	39.82990642154508	20.083	-1.2319410570922262	0.9894859313049825	-0.35103999999999996	-66.95314086322583	39.82990642154508	20.083	-0.6628412691253976	0.5978343307889353	-0.45081655346091515	-0.4406325398026842	0.4112294448151025	0.7979557059035911	2.9222	22.248	0.0	0.0	0.0
2021-10-01T23:19:19.000000	-1.3141	0.81785	-0.55544	-73.377	32.698	20.585	-1.2039866805147779	0.972704223103306	-0.55544	-68.81759735922223	41.44250989870145	20.585	-1.2039866805147779	0.972704223103306	-0.35944000000000004	-68.81759735922223	41.44250989870145	20.585	-0.6628412691253976	0.5978343307889353	-0.45081655346091515	-0.4406325398026842	0.4112294448151025	0.7979557059035911	2.9222	22.248	0.0	0.0	0.0
2021-10-01T23:19:19.000000	-1.2842	0.80446	-0.56379	-75.613	34.206	21.104	-1.175952662285487	0.9557514675184523	-0.56379	-70.85197313256411	43.213124258984266	21.104	-1.175952662285487	0.9557514675184523	-0.36779	-70.85197313256411	43.213124258984266	21.104	-0.6628412691253976	0.5978343307889353	-0.45081655346091515	-0.4406325398026842	0.4112294448151025	0.7979557059035911	2.9222	22.248	0.0	0.0	0.0
2021-10-01T23:19:19.000000	-1.2545	0.79089	-0.57207	-78.061	35.864	21.625	-1.1481391924444726	0.9386445743053938	-0.57207	-73.07837191582173	45.15858473350153	21.625	-1.1481391924444726	0.9386445743053938	-0.37606999999999996	-73.07837191582173	45.15858473350153	21.625	-0.6628412691253976	0.5978343307889353	-0.45081655346091515	-0.4406325398026842	0.4112294448151025	0.7979557059035911	2.9222	22.248	0.0	0.0	0.0
2021-10-01T23:19:19.000000	-1.2247	0.77713	-0.58026	-80.744	37.691	22.131	-1.120249756856691	0.9213368597654846	-0.58026	-75.51729232593037	47.300566347137725	22.131	-1.120249756856691	0.9213368597654846	-0.38426	-75.51729232593037	47.300566347137725	22.131	-0.6628412691253976	0.5978343307889353	-0.45081655346091515	-0.4406325398026842	0.4112294448151025	0.7979557059035911	2.9222	22.248	0.0	0.0	0.0
2021-10-01T23:19:19.000000	-1.1951	0.76318	-0.58833	-83.688	39.705	22.602	-1.092582094958878	0.9038650829494793	-0.58833	-78.19233290436183	49.660119250495704	22.602	-1.092582094958878	0.9038650829494793	-0.39233	-78.19233290436183	49.660119250495704	22.602	-0.6628412691253976	0.5978343307889353	-0.45081655346091515	-0.4406325398026842	0.4112294448151025	0.7979557059035911	2.9222	22.248	0.0	0.0	0.0
2021-10-01T23:19:19.000000	-1.1655	0.74902	-0.59625	-86.917	41.924	23.014	-1.064940164396593	0.8861848885277592	-0.59625	-81.12510726300965	52.258048533840004	23.014	-1.064940164396593	0.8861848885277592	-0.40024999999999994	-81.12510726300965	52.258048533840004	23.014	-0.6628412691253976	0.5978343307889353	-0.45081655346091515	-0.4406325398026842	0.4112294448151025	0.7979557059035911	2.9222	22.248	0.0	0.0	0.0
2021-10-01T23:19:19.000000	-1.1359	0.73465	-0.60397	-90.458	44.37	23.34	-1.0373239651698365	0.8682962765003241	-0.60397	-84.33971628745803	55.11949673709914	23.34	-1.0373239651698365	0.8682962765003241	-0.40797	-84.33971628745803	55.11949673709914	23.34	-0.6628412691253976	0.5978343307889353	-0.45081655346091515	-0.4406325398026842	0.4112294448151025	0.7979557059035911	2.9222	22.248	0.0	0.0	0.0
2021-10-01T23:19:19.000000	-1.1065	0.72006	-0.61146	-94.34	47.063	23.551	-1.009933215538124	0.8502138282531195	-0.61146	-87.86249085320779	58.2678665309618	23.551	-1.009933215538124	0.8502138282531195	-0.41546	-87.86249085320779	58.2678665309618	23.551	-0.6628412691253976	0.5978343307889353	-0.45081655346091515	-0.4406325398026842	0.4112294448151025	0.7979557059035911	2.9222	22.248	0.0	0.0	0.0
2021-10-01T23:19:19.000000	-1.077	0.70524	-0.61867	-98.592	50.028	23.613	-0.9824714013664115	0.8318908600874992	-0.61867	-91.71914918491375	61.7315229100622	23.613	-0.9824714013664115	0.8318908600874992	-0.42267000000000005	-91.71914918491375	61.7315229100622	23.613	-0.6628412691253976	0.5978343307889353	-0.45081655346091515	-0.4406325398026842	0.4112294448151025	0.7979557059035911	2.9222	22.248	0.0	0.0	0.0
2021-10-01T23:19:19.000000	-1.0476	0.69018	-0.62555	-103.25	53.289	23.491	-0.9551382409142147	0.8133419533894088	-0.62555	-95.94247929092381	65.5386961154298	23.491	-0.9551382409142147	0.8133419533894088	-0.42955000000000004	-95.94247929092381	65.5386961154298	23.491	-0.6628412691253976	0.5978343307889353	-0.45081655346091515	-0.4406325398026842	0.4112294448151025	0.7979557059035911	2.9222	22.248	0.0	0.0	0.0
2021-10-01T23:19:19.000000	-1.0182	0.67489	-0.63203	-108.34	56.874	23.143	-0.9278332624009298	0.7945647797898213	-0.63203	-100.55485441101798	69.72036094555864	23.143	-0.9278332624009298	0.7945647797898213	-0.43603	-100.55485441101798	69.72036094555864	23.143	-0.6628412691253976	0.5978343307889353	-0.45081655346091515	-0.4406325398026842	0.4112294448151025	0.7979557059035911	2.9222	22.248	0.0	0.0	0.0
2021-10-01T23:19:19.000000	-0.98886	0.65935	-0.63807	-113.9	60.814	22.526	-0.9006184643172876	0.775546841803105	-0.63807	-105.59018977193807	74.3119399553403	22.526	-0.9006184643172876	0.775546841803105	-0.44207	-105.59018977193807	74.3119399553403	22.526	-0.6628412691253976	0.5978343307889353	-0.45081655346091515	-0.4406325398026842	0.4112294448151025	0.7979557059035911	2.9222	22.248	0.0	0.0	0.0
2021-10-01T23:19:19.000000	-0.95955	0.64357	-0.64361	-119.99	65.143	21.59	-0.8734628474179229	0.7562943881720756	-0.64361	-111.10386723527898	79.35452875775582	21.59	-0.8734628474179229	0.7562943881720756	-0.44761	-111.10386723527898	79.35452875775582	21.59	-0.6628412691253976	0.5978343307889353	-0.45081655346091515	-0.4406325398026842	0.4112294448151025	0.7979557059035911	2.9222	22.248	0.0	0.0	0.0
2021-10-01T23:19:19.000000	-0.93027	0.62754	-0.6486	-126.63	69.9	20.28	-0.8463676370045273	0.7367974942488421	-0.6486	-117.11095742022502	84.88928408296445	20.28	-0.8463676370045273	0.7367974942488421	-0.45259999999999995	-117.11095742022502	84.88928408296445	20.28	-0.6628412691253976	0.5978343307889353	-0.45081655346091515	-0.4406325398026842	0.4112294448151025	0.7979557059035911	2.9222	22.248	0.0	0.0	0.0
2021-10-01T23:19:19.000000	-0.90103	0.61127	-0.65297	-133.9	75.128	18.533	-0.8193415324233002	0.7170673099829876	-0.65297	-123.68558871263077	90.96868433043286	18.533	-0.8193415324233002	0.7170673099829876	-0.45697000000000004	-123.68558871263077	90.96868433043286	18.533	-0.6628412691253976	0.5978343307889353	-0.45081655346091515	-0.4406325398026842	0.4112294448151025	0.7979557059035911	2.9222	22.248	0.0	0.0	0.0
2021-10-01T23:19:19.000000	-0.87183	0.59475	-0.65667	-141.86	80.877	16.277	-0.7923857589759334	0.6970939107266206	-0.65667	-130.88118249138424	97.64970454976796	16.277	-0.7923857589759334	0.6970939107266206	-0.46066999999999997	-130.88118249138424	97.64970454976796	16.277	-0.6628412691253976	0.5978343307889353	-0.45081655346091515	-0.4406325398026842	0.4112294448151025	0.7979557059035911	2.9222	22.248	0.0	0.0	0.0
2021-10-01T23:19:19.000000	-0.84268	0.57801	-0.65964	-150.57	87.204	13.43	-0.7655065654052428	0.6769082957251068	-0.65964	-138.75030242418913	104.99626704410043	13.43	-0.7655065654052428	0.6769082957251068	-0.46364	-138.75030242418913	104.99626704410043	13.43	-0.6628412691253976	0.5978343307889353	-0.45081655346091515	-0.4406325398026842	0.4112294448151025	0.7979557059035911	2.9222	22.248	0.0	0.0	0.0
2021-10-01T23:19:19.000000	-0.81359	0.56103	-0.66184	-160.12	94.174	9.896	-0.7387163269625032	0.6564918409843554	-0.66184	-147.3743058810693	113.08390973994943	9.896	-0.7387163269625032	0.6564918409843554	-0.46584	-147.3743058810693	113.08390973994943	9.896	-0.6628412691253976	0.5978343307889353	-0.45081655346091515	-0.4406325398026842	0.4112294448151025	0.7979557059035911	2.9222	22.248	0.0	0.0	0.0
2021-10-01T23:19:19.000000	-0.78458	0.54384	-0.66322	-170.61	101.86	5.5639	-0.7120312170384212	0.6358767710514237	-0.66322	-156.84349463858618	121.99733558383883	5.5639	-0.7120312170384212	0.6358767710514237	-0.46722	-156.84349463858618	121.99733558383883	5.5639	-0.6628412691253976	0.5978343307889353	-0.45081655346091515	-0.4406325398026842	0.4112294448151025	0.7979557059035911	2.9222	22.248	0.0	0.0	0.0
2021-10-01T23:19:19.000000	-0.75567	0.52644	-0.66372	-182.15	110.36	0.30228	-0.6854710849287794	0.6150655365296953	-0.66372	-167.255031866963	131.84728444371234	0.30228	-0.6854710849287794	0.6150655365296953	-0.46771999999999997	-167.255031866963	131.84728444371234	0.30228	-0.6628412691253976	0.5978343307889353	-0.45081655346091515	-0.4406325398026842	0.4112294448151025	0.7979557059035911	2.9222	22.248	0.0	0.0	0.0
2021-10-01T23:19:19.000000	-0.72686	0.50887	-0.6633	-194.88	119.77	-6.0442	-0.6590310294268106	0.5940978360107352	-0.6633	-178.7360997404348	142.7461871630109	-6.0442	-0.6590310294268106	0.5940978360107352	-0.4673	-178.7360997404348	142.7461871630109	-6.0442	-0.6628412691253976	0.5978343307889353	-0.45081655346091515	-0.4406325398026842	0.4112294448151025	0.7979557059035911	2.9222	22.248	0.0	0.0	0.0
2021-10-01T23:19:19.000000	-0.69819	0.49112	-0.66192	-208.95	130.21	-13.66	-0.6327519744257711	0.5729686460534191	-0.66192	-191.42086435706753	154.83151904180605	-13.66	-0.6327519744257711	0.5729686460534191	-0.46591999999999995	-191.42086435706753	154.83151904180605	-13.66	-0.6628412691253976	0.5978343307889353	-0.45081655346091515	-0.4406325398026842	0.4112294448151025	0.7979557059035911	2.9222	22.248	0.0	0.0	0.0
2021-10-01T23:19:19.000000	-0.66967	0.47323	-0.65955	-224.55	141.82	-22.768	-0.606638943366785	0.5517188905510038	-0.65955	-205.4807398031081	168.2655058827191	-22.768	-0.606638943366785	0.5517188905510038	-0.46354999999999996	-205.4807398031081	168.2655058827191	-22.768	-0.6628412691253976	0.5978343307889353	-0.45081655346091515	-0.4406325398026842	0.4112294448151025	0.7979557059035911	2.9222	22.248	0.0	0.0	0.0
2021-10-01T23:19:19.000000	-0.64133	0.45522	-0.65615	-241.89	154.76	-33.634	-0.5807192595901421	0.5303720947043472	-0.65615	-221.1045388572022	183.23267338753737	-33.634	-0.5807192595901421	0.5303720947043472	-0.46015	-221.1045388572022	183.23267338753737	-33.634	-0.6628412691253976	0.5978343307889353	-0.45081655346091515	-0.4406325398026842	0.4112294448151025	0.7979557059035911	2.9222	22.248	0.0	0.0	0.0
2021-10-01T23:19:19.000000	-0.61321	0.43711	-0.65169	-261.25	169.25	-46.583	-0.5550301710840236	0.5089530090159988	-0.65169	-238.54319502308294	199.985672257238	-46.583	-0.5550301710840236	0.5089530090159988	-0.45569	-238.54319502308294	199.985672257238	-46.583	-0.6628412691253976	0.5978343307889353	-0.45081655346091515	-0.4406325398026842	0.4112294448151025	0.7979557059035911	2.9222	22.248	0.0	0.0	0.0
