# Supplementary material for: Direct evidence of substorm-related impulsive injections of electrons at Mercury
Source: Nat Commun. 2023 Jul 18;14:4019. doi: 10.1038/s41467-023-39565-4 (PMC10354196; doi:10.1038/s41467-023-39565-4)
Supplement: Supplementary file 3 — SourceDatafile [file 41467_2023_39565_MOESM3_ESM.zip › SourceDataFile/FieldLinetracing/Final_KT17tracing_000271.txt]

2021-10-01T23:19:31.000000	-0.46643	0.33201	0.60316	429.22	-289.28	-177.78	-0.4222341101182836	0.3866599814470347	0.60316	390.54020944435035	-339.69261341271897	-177.78	-0.4222341101182836	0.3866599814470347	0.7991600000000001	390.54020944435035	-339.69261341271897	-177.78	-0.6709549100688911	0.5931547291254378	-0.4449572743203272	-0.4478497241884231	0.4092749218515345	0.7949368923932099	2.8927	22.265	0.0	0.0	0.0
2021-10-01T23:19:31.000000	-0.49309	0.34989	0.61356	390.17	-260.5	-142.93	-0.446502381971201	0.4076719061868792	0.61356	355.31087769834335	-306.34467367531124	-142.93	-0.446502381971201	0.4076719061868792	0.8095600000000001	355.31087769834335	-306.34467367531124	-142.93	-0.6709549100688911	0.5931547291254378	-0.4449572743203272	-0.4478497241884231	0.4092749218515345	0.7949368923932099	2.8927	22.265	0.0	0.0	0.0
2021-10-01T23:19:31.000000	-0.52012	0.36785	0.62283	356.01	-235.34	-113.96	-0.47112806338255775	0.4288085642724509	0.62283	324.4911395586853	-277.18862900181495	-113.96	-0.47112806338255775	0.4288085642724509	0.81883	324.4911395586853	-277.18862900181495	-113.96	-0.6709549100688911	0.5931547291254378	-0.4449572743203272	-0.4478497241884231	0.4092749218515345	0.7949368923932099	2.8927	22.265	0.0	0.0	0.0
2021-10-01T23:19:31.000000	-0.54748	0.38584	0.63097	325.97	-213.24	-89.793	-0.49607758226924803	0.45001543125752635	0.63097	297.3854140324973	-251.57435088005326	-89.793	-0.49607758226924803	0.45001543125752635	0.82697	297.3854140324973	-251.57435088005326	-89.793	-0.6709549100688911	0.5931547291254378	-0.4449572743203272	-0.4478497241884231	0.4092749218515345	0.7949368923932099	2.8927	22.265	0.0	0.0	0.0
2021-10-01T23:19:31.000000	-0.57515	0.40384	0.63799	299.44	-193.73	-69.592	-0.5213335399388733	0.47127020724293944	0.63799	273.44588677793274	-228.9606374559391	-69.592	-0.5213335399388733	0.47127020724293944	0.83399	273.44588677793274	-228.9606374559391	-69.592	-0.6709549100688911	0.5931547291254378	-0.4449572743203272	-0.4478497241884231	0.4092749218515345	0.7949368923932099	2.8927	22.265	0.0	0.0	0.0
2021-10-01T23:19:31.000000	-0.60309	0.42182	0.6439	275.89	-176.46	-52.677	-0.5468599137049442	0.4925382170782495	0.6439	252.18943701597263	-208.9351850636143	-52.677	-0.5468599137049442	0.4925382170782495	0.8399000000000001	252.18943701597263	-208.9351850636143	-52.677	-0.6709549100688911	0.5931547291254378	-0.4449572743203272	-0.4478497241884231	0.4092749218515345	0.7949368923932099	2.8927	22.265	0.0	0.0	0.0
2021-10-01T23:19:31.000000	-0.63128	0.43974	0.64872	254.92	-161.09	-38.501	-0.5726417554784456	0.5137773115685081	0.64872	233.26073908849165	-191.11154360710557	-38.501	-0.5726417554784456	0.5137773115685081	0.8447199999999999	233.26073908849165	-191.11154360710557	-38.501	-0.6709549100688911	0.5931547291254378	-0.4449572743203272	-0.4478497241884231	0.4092749218515345	0.7949368923932099	2.8927	22.265	0.0	0.0	0.0
2021-10-01T23:19:31.000000	-0.65969	0.45758	0.65246	236.16	-147.39	-26.619	-0.598651741919088	0.5349639655128574	0.65246	216.3207629624279	-175.21611002231808	-26.619	-0.598651741919088	0.5349639655128574	0.84846	216.3207629624279	-175.21611002231808	-26.619	-0.6709549100688911	0.5931547291254378	-0.4449572743203272	-0.4478497241884231	0.4092749218515345	0.7949368923932099	2.8927	22.265	0.0	0.0	0.0
2021-10-01T23:19:31.000000	-0.68828	0.47531	0.65515	219.32	-135.12	-16.669	-0.6248538503403814	0.5560635037608564	0.65515	201.11110108954077	-160.9751590108005	-16.669	-0.6248538503403814	0.5560635037608564	0.8511500000000001	201.11110108954077	-160.9751590108005	-16.669	-0.6709549100688911	0.5931547291254378	-0.4449572743203272	-0.4478497241884231	0.4092749218515345	0.7949368923932099	2.8927	22.265	0.0	0.0	0.0
2021-10-01T23:19:31.000000	-0.71703	0.4929	0.65683	204.17	-124.11	-8.3543	-0.6512319073516196	0.5770437017654482	0.65683	187.42431669709404	-148.19178961949066	-8.3543	-0.6512319073516196	0.5770437017654482	0.85283	187.42431669709404	-148.19178961949066	-8.3543	-0.6709549100688911	0.5931547291254378	-0.4449572743203272	-0.4478497241884231	0.4092749218515345	0.7949368923932099	2.8927	22.265	0.0	0.0	0.0
2021-10-01T23:19:31.000000	-0.74591	0.51034	0.65753	190.48	-114.2	-1.4269	-0.6777573643108205	0.5978909589736657	0.65753	175.0517477106597	-136.67902554321768	-1.4269	-0.6777573643108205	0.5978909589736657	0.8535299999999999	175.0517477106597	-136.67902554321768	-1.4269	-0.6709549100688911	0.5931547291254378	-0.4449572743203272	-0.4478497241884231	0.4092749218515345	0.7949368923932099	2.8927	22.265	0.0	0.0	0.0
2021-10-01T23:19:31.000000	-0.77491	0.52761	0.65728	178.09	-105.26	4.3174	-0.7044227471734766	0.6185842007880351	0.65728	163.8505286859724	-126.2882415323269	4.3174	-0.7044227471734766	0.6185842007880351	0.85328	163.8505286859724	-126.2882415323269	4.3174	-0.6709549100688911	0.5931547291254378	-0.4449572743203272	-0.4478497241884231	0.4092749218515345	0.7949368923932099	2.8927	22.265	0.0	0.0	0.0
2021-10-01T23:19:31.000000	-0.804	0.54468	0.65613	166.85	-97.18	9.0502	-0.7312019579009901	0.6390899773598072	0.65613	153.68526822327448	-116.89188693463791	9.0502	-0.7312019579009901	0.6390899773598072	0.85213	153.68526822327448	-116.89188693463791	9.0502	-0.6709549100688911	0.5931547291254378	-0.4449572743203272	-0.4478497241884231	0.4092749218515345	0.7949368923932099	2.8927	22.265	0.0	0.0	0.0
2021-10-01T23:19:31.000000	-0.83317	0.56154	0.65413	156.62	-89.866	12.916	-0.758086297147161	0.6593971387393989	0.65413	144.42853908799253	-108.37951583628805	12.916	-0.758086297147161	0.6593971387393989	0.85013	144.42853908799253	-108.37951583628805	12.916	-0.6709549100688911	0.5931547291254378	-0.4449572743203272	-0.4478497241884231	0.4092749218515345	0.7949368923932099	2.8927	22.265	0.0	0.0	0.0
2021-10-01T23:19:31.000000	-0.8624	0.57818	0.65133	147.31	-83.235	16.036	-0.7850571409178996	0.6794933096755356	0.65133	136.00118945314796	-100.65772594455404	16.036	-0.7850571409178996	0.6794933096755356	0.8473299999999999	136.00118945314796	-100.65772594455404	16.036	-0.6709549100688911	0.5931547291254378	-0.4449572743203272	-0.4478497241884231	0.4092749218515345	0.7949368923932099	2.8927	22.265	0.0	0.0	0.0
2021-10-01T23:19:31.000000	-0.89167	0.59459	0.64778	138.82	-77.214	18.516	-0.8120958652191145	0.6993661149169422	0.64778	128.31291754217932	-93.64181431291198	18.516	-0.8120958652191145	0.6993661149169422	0.84378	128.31291754217932	-93.64181431291198	18.516	-0.6709549100688911	0.5931547291254378	-0.4449572743203272	-0.4478497241884231	0.4092749218515345	0.7949368923932099	2.8927	22.265	0.0	0.0	0.0
2021-10-01T23:19:31.000000	-0.92099	0.61077	0.64354	131.06	-71.744	20.445	-0.8392123946986976	0.7190167797653109	0.64354	121.28163080404767	-87.26219780357746	20.445	-0.8392123946986976	0.7190167797653109	0.83954	121.28163080404767	-87.26219780357746	20.445	-0.6709549100688911	0.5931547291254378	-0.4449572743203272	-0.4478497241884231	0.4092749218515345	0.7949368923932099	2.8927	22.265	0.0	0.0	0.0
2021-10-01T23:19:31.000000	-0.95033	0.6267	0.63865	123.97	-66.77	21.899	-0.8663794060163585	0.7384217790197833	0.63865	114.85452051071088	-81.45693904299799	21.899	-0.8663794060163585	0.7384217790197833	0.8346500000000001	114.85452051071088	-81.45693904299799	21.899	-0.6709549100688911	0.5931547291254378	-0.4449572743203272	-0.4478497241884231	0.4092749218515345	0.7949368923932099	2.8927	22.265	0.0	0.0	0.0
2021-10-01T23:19:31.000000	-0.97971	0.64239	0.63318	117.49	-62.247	22.948	-0.893615523166188	0.7575934879316347	0.63318	108.97755263243513	-76.17402530551232	22.948	-0.893615523166188	0.7575934879316347	0.82918	108.97755263243513	-76.17402530551232	22.948	-0.6709549100688911	0.5931547291254378	-0.4449572743203272	-0.4478497241884231	0.4092749218515345	0.7949368923932099	2.8927	22.265	0.0	0.0	0.0
2021-10-01T23:19:31.000000	-1.0091	0.65784	0.62719	111.57	-58.131	23.65	-0.9208909722045125	0.7765282305957895	0.62719	103.60649525720848	-71.36366163194008	23.65	-0.9208909722045125	0.7765282305957895	0.8231900000000001	103.60649525720848	-71.36366163194008	23.65	-0.6709549100688911	0.5931547291254378	-0.4449572743203272	-0.4478497241884231	0.4092749218515345	0.7949368923932099	2.8927	22.265	0.0	0.0	0.0
2021-10-01T23:19:31.000000	-1.0385	0.67305	0.62073	106.15	-54.389	24.058	-0.9482057531313319	0.7952260070122478	0.62073	98.68584399326686	-66.9857448740894	24.058	-0.9482057531313319	0.7952260070122478	0.81673	98.68584399326686	-66.9857448740894	24.058	-0.6709549100688911	0.5931547291254378	-0.4449572743203272	-0.4478497241884231	0.4092749218515345	0.7949368923932099	2.8927	22.265	0.0	0.0	0.0
2021-10-01T23:19:31.000000	-1.068	0.68802	0.61386	101.2	-50.986	24.22	-0.9756491877776672	0.8136978448962355	0.61386	94.19011345285809	-63.001862859265685	24.22	-0.9756491877776672	0.8136978448962355	0.80986	94.19011345285809	-63.001862859265685	24.22	-0.6709549100688911	0.5931547291254378	-0.4449572743203272	-0.4478497241884231	0.4092749218515345	0.7949368923932099	2.8927	22.265	0.0	0.0	0.0
2021-10-01T23:19:31.000000	-1.0975	0.70275	0.60664	96.682	-47.894	24.179	-1.003122029664606	0.8319314912308351	0.60664	90.08502081873276	-59.37957042694468	24.179	-1.003122029664606	0.8319314912308351	0.80264	90.08502081873276	-59.37957042694468	24.179	-0.6709549100688911	0.5931547291254378	-0.4449572743203272	-0.4478497241884231	0.4092749218515345	0.7949368923932099	2.8927	22.265	0.0	0.0	0.0
2021-10-01T23:19:31.000000	-1.127	0.71726	0.59912	92.558	-45.087	23.973	-1.0306218281887651	0.8499467953118285	0.59912	86.33603821330314	-56.08840734618037	23.973	-1.0306218281887651	0.8499467953118285	0.79512	86.33603821330314	-56.08840734618037	23.973	-0.6709549100688911	0.5931547291254378	-0.4449572743203272	-0.4478497241884231	0.4092749218515345	0.7949368923932099	2.8927	22.265	0.0	0.0	0.0
2021-10-01T23:19:31.000000	-1.1566	0.73154	0.59135	88.799	-42.539	23.638	-1.0582490551307482	0.8677460855082428	0.59135	82.91756994208353	-53.09901615754935	23.638	-1.0582490551307482	0.8677460855082428	0.78735	82.91756994208353	-53.09901615754935	23.638	-0.6709549100688911	0.5931547291254378	-0.4449572743203272	-0.4478497241884231	0.4092749218515345	0.7949368923932099	2.8927	22.265	0.0	0.0	0.0
2021-10-01T23:19:31.000000	-1.1862	0.74562	0.58338	85.375	-40.229	23.205	-1.0859007881065674	0.8853468827468335	0.58338	79.80241519495318	-50.38687919540468	23.205	-1.0859007881065674	0.8853468827468335	0.77938	79.80241519495318	-50.38687919540468	23.205	-0.6709549100688911	0.5931547291254378	-0.4449572743203272	-0.4478497241884231	0.4092749218515345	0.7949368923932099	2.8927	22.265	0.0	0.0	0.0
2021-10-01T23:19:31.000000	-1.2159	0.75949	0.57525	82.258	-38.135	22.704	-1.113677498896827	0.9027515153966277	0.57525	76.96548062153882	-47.92673138964864	22.704	-1.113677498896827	0.9027515153966277	0.77125	76.96548062153882	-47.92673138964864	22.704	-0.6709549100688911	0.5931547291254378	-0.4449572743203272	-0.4478497241884231	0.4092749218515345	0.7949368923932099	2.8927	22.265	0.0	0.0	0.0
2021-10-01T23:19:31.000000	-1.2456	0.77316	0.56699	79.42	-36.237	22.159	-1.1414787157209232	0.919957655088598	0.56699	74.38142781112876	-45.69529259976175	22.159	-1.1414787157209232	0.919957655088598	0.7629900000000001	74.38142781112876	-45.69529259976175	22.159	-0.6709549100688911	0.5931547291254378	-0.4449572743203272	-0.4478497241884231	0.4092749218515345	0.7949368923932099	2.8927	22.265	0.0	0.0	0.0
2021-10-01T23:19:31.000000	-1.2754	0.78665	0.55865	76.836	-34.517	21.595	-1.169401234454384	0.9369974041354452	0.55865	72.02765068704032	-43.67163520531031	21.595	-1.169401234454384	0.9369974041354452	0.75465	72.02765068704032	-43.67163520531031	21.595	-0.6709549100688911	0.5931547291254378	-0.4449572743203272	-0.4478497241884231	0.4092749218515345	0.7949368923932099	2.8927	22.265	0.0	0.0	0.0
2021-10-01T23:19:31.000000	-1.3053	0.79996	0.55024	74.48	-32.957	21.029	-1.1974450550972093	0.9538707625371694	0.55024	69.88055070780173	-41.83470905569145	21.029	-1.1974450550972093	0.9538707625371694	0.74624	69.88055070780173	-41.83470905569145	21.029	-0.6709549100688911	0.5931547291254378	-0.4449572743203272	-0.4478497241884231	0.4092749218515345	0.7949368923932099	2.8927	22.265	0.0	0.0	0.0
2021-10-01T23:19:31.000000	-1.3352	0.8131	0.54178	72.328	-31.539	20.478	-1.2255097058687958	0.9705754019247435	0.54178	67.91851426151939	-40.16370906064064	20.478	-1.2255097058687958	0.9705754019247435	0.7377800000000001	67.91851426151939	-40.16370906064064	20.478	-0.6709549100688911	0.5931547291254378	-0.4449572743203272	-0.4478497241884231	0.4092749218515345	0.7949368923932099	2.8927	22.265	0.0	0.0	0.0
2021-10-01T23:19:31.000000	-1.3652	0.82607	0.53328	70.357	-30.248	19.953	-1.2536944332480553	0.9871235753150855	0.53328	66.12055261058134	-38.64093005442992	19.953	-1.2536944332480553	0.9871235753150855	0.7292799999999999	66.12055261058134	-38.64093005442992	19.953	-0.6709549100688911	0.5931547291254378	-0.4449572743203272	-0.4478497241884231	0.4092749218515345	0.7949368923932099	2.8927	22.265	0.0	0.0	0.0
2021-10-01T23:19:31.000000	-1.3952	0.8389	0.52476	68.544	-29.07	19.465	-1.281896314851	1.0035328036349511	0.52476	64.46555448720638	-37.24965933612043	19.465	-1.281896314851	1.0035328036349511	0.7207600000000001	64.46555448720638	-37.24965933612043	19.465	-0.6709549100688911	0.5931547291254378	-0.4449572743203272	-0.4478497241884231	0.4092749218515345	0.7949368923932099	2.8927	22.265	0.0	0.0	0.0
2021-10-01T23:19:31.000000	-1.4253	0.85157	0.51621	66.868	-27.99	19.018	-1.310217047759926	1.0197954906054758	0.51621	62.9345160833608	-35.97243680032255	19.018	-1.310217047759926	1.0197954906054758	0.71221	62.9345160833608	-35.97243680032255	19.018	-0.6709549100688911	0.5931547291254378	-0.4449572743203272	-0.4478497241884231	0.4092749218515345	0.7949368923932099	2.8927	22.265	0.0	0.0	0.0
2021-10-01T23:19:31.000000	-1.4554	0.86411	0.50763	65.312	-26.995	18.617	-1.338553709590846	1.0359291571534153	0.50763	61.51215838982892	-34.79427739190166	18.617	-1.338553709590846	1.0359291571534153	0.70363	61.51215838982892	-34.79427739190166	18.617	-0.6709549100688911	0.5931547291254378	-0.4449572743203272	-0.4478497241884231	0.4092749218515345	0.7949368923932099	2.8927	22.265	0.0	0.0	0.0
2021-10-01T23:19:31.000000	-1.4856	0.87651	0.49901	63.858	-26.076	18.261	-1.3670067721243628	1.0519361316477962	0.49901	60.18171981192927	-33.70404338471038	18.261	-1.3670067721243628	1.0519361316477962	0.69501	60.18171981192927	-33.70404338471038	18.261	-0.6709549100688911	0.5931547291254378	-0.4449572743203272	-0.4478497241884231	0.4092749218515345	0.7949368923932099	2.8927	22.265	0.0	0.0	0.0
2021-10-01T23:19:31.000000	-1.5158	0.88878	0.49035	62.489	-25.222	17.951	-1.3954757635798738	1.067814085719592	0.49035	58.92767628010783	-32.68873465319232	17.951	-1.3954757635798738	1.067814085719592	0.68635	58.92767628010783	-32.68873465319232	17.951	-0.6709549100688911	0.5931547291254378	-0.4449572743203272	-0.4478497241884231	0.4092749218515345	0.7949368923932099	2.8927	22.265	0.0	0.0	0.0
2021-10-01T23:19:31.000000	-1.5461	0.90092	0.48163	61.194	-24.423	17.682	-1.4240599304362902	1.0835752723857204	0.48163	57.740335983376134	-31.73707871759528	17.682	-1.4240599304362902	1.0835752723857204	0.67763	57.740335983376134	-31.73707871759528	17.682	-0.6709549100688911	0.5931547291254378	-0.4449572743203272	-0.4478497241884231	0.4092749218515345	0.7949368923932099	2.8927	22.265	0.0	0.0	0.0
2021-10-01T23:19:31.000000	-1.5764	0.91295	0.47285	59.96	-23.674	17.453	-1.4526575756113167	1.099227287925046	0.47285	56.60740953032153	-30.842520361774305	17.453	-1.4526575756113167	1.099227287925046	0.66885	56.60740953032153	-30.842520361774305	17.453	-0.6709549100688911	0.5931547291254378	-0.4449572743203272	-0.4478497241884231	0.4092749218515345	0.7949368923932099	2.8927	22.265	0.0	0.0	0.0
2021-10-01T23:19:31.000000	-1.6067	0.92485	0.46399	58.778	-22.967	17.259	-1.4812711497083368	1.114750283041786	0.46399	55.520944979195434	-29.996017095893794	17.259	-1.4812711497083368	1.114750283041786	0.6599900000000001	55.520944979195434	-29.996017095893794	17.259	-0.6709549100688911	0.5931547291254378	-0.4449572743203272	-0.4478497241884231	0.4092749218515345	0.7949368923932099	2.8927	22.265	0.0	0.0	0.0
2021-10-01T23:19:31.000000	-1.637	0.93664	0.45504	57.64	-22.296	17.095	-1.509898202123967	1.1301641070317228	0.45504	54.473737792699986	-29.19063388986558	17.095	-1.509898202123967	1.1301641070317228	0.6510400000000001	54.473737792699986	-29.19063388986558	17.095	-0.6709549100688911	0.5931547291254378	-0.4449572743203272	-0.4478497241884231	0.4092749218515345	0.7949368923932099	2.8927	22.265	0.0	0.0	0.0
2021-10-01T23:19:31.000000	-1.6674	0.94832	0.44599	56.537	-21.658	16.957	-1.5386379793371194	1.145481012911775	0.44599	53.457223378240656	-28.42229057779967	16.957	-1.5386379793371194	1.145481012911775	0.6419900000000001	53.457223378240656	-28.42229057779967	16.957	-0.6709549100688911	0.5931547291254378	-0.4449572743203272	-0.4478497241884231	0.4092749218515345	0.7949368923932099	2.8927	22.265	0.0	0.0	0.0
2021-10-01T23:19:31.000000	-1.6977	0.9599	0.43683	55.466	-21.048	16.841	-1.567290763088278	1.160686419295997	0.43683	52.46903699229602	-27.685657245242915	16.841	-1.567290763088278	1.160686419295997	0.63283	52.46903699229602	-27.685657245242915	16.841	-0.6709549100688911	0.5931547291254378	-0.4449572743203272	-0.4478497241884231	0.4092749218515345	0.7949368923932099	2.8927	22.265	0.0	0.0	0.0
2021-10-01T23:19:31.000000	-1.7281	0.97136	0.42756	54.42	-20.464	16.742	-1.5960574969386503	1.1757849829224432	0.42756	51.5024764416806	-26.9778912514328	16.742	-1.5960574969386503	1.1757849829224432	0.62356	51.5024764416806	-26.9778912514328	16.742	-0.6709549100688911	0.5931547291254378	-0.4449572743203272	-0.4478497241884231	0.4092749218515345	0.7949368923932099	2.8927	22.265	0.0	0.0	0.0
2021-10-01T23:19:31.000000	-1.7584	0.98273	0.41815	53.396	-19.901	16.658	-1.6247360120253371	1.1907819717009502	0.41815	50.55517698287295	-26.2936626819162	16.658	-1.6247360120253371	1.1907819717009502	0.61415	50.55517698287295	-26.2936626819162	16.658	-0.6709549100688911	0.5931547291254378	-0.4449572743203272	-0.4478497241884231	0.4092749218515345	0.7949368923932099	2.8927	22.265	0.0	0.0	0.0
2021-10-01T23:19:31.000000	-1.7888	0.99399	0.40861	52.39	-19.359	16.585	-1.6535272519095459	1.2056820423695727	0.40861	49.62316875671661	-25.63248141601637	16.585	-1.6535272519095459	1.2056820423695727	0.60461	49.62316875671661	-25.63248141601637	16.585	-0.6709549100688911	0.5931547291254378	-0.4449572743203272	-0.4478497241884231	0.4092749218515345	0.7949368923932099	2.8927	22.265	0.0	0.0	0.0
2021-10-01T23:19:31.000000	-1.8191	1.0052	0.39894	51.4	-18.834	16.521	-1.682225371823302	1.220520236781821	0.39894	48.704956954310056	-24.99013253423847	16.521	-1.682225371823302	1.220520236781821	0.59494	48.704956954310056	-24.99013253423847	16.521	-0.6709549100688911	0.5931547291254378	-0.4449572743203272	-0.4478497241884231	0.4092749218515345	0.7949368923932099	2.8927	22.265	0.0	0.0	0.0
2021-10-01T23:19:31.000000	-1.8494	1.0162	0.38911	50.421	-18.325	16.463	-1.7109492230725865	1.2351500135883542	0.38911	47.79570178187689	-24.365010920947476	16.463	-1.7109492230725865	1.2351500135883542	0.58511	47.79570178187689	-24.365010920947476	16.463	-0.6709549100688911	0.5931547291254378	-0.4449572743203272	-0.4478497241884231	0.4092749218515345	0.7949368923932099	2.8927	22.265	0.0	0.0	0.0
2021-10-01T23:19:31.000000	-1.8798	1.0272	0.37913	49.453	-17.831	16.409	-1.739772320800783	1.2497920434118057	0.37913	46.89552576958629	-23.756124111354268	16.409	-1.739772320800783	1.2497920434118057	0.57513	46.89552576958629	-23.756124111354268	16.409	-0.6709549100688911	0.5931547291254378	-0.4449572743203272	-0.4478497241884231	0.4092749218515345	0.7949368923932099	2.8927	22.265	0.0	0.0	0.0
2021-10-01T23:19:31.000000	-1.9101	1.0381	0.369	48.491	-17.349	16.358	-1.7685084250669856	1.2643225737394272	0.369	45.99983418400022	-23.15988206024558	16.358	-1.7685084250669856	1.2643225737394272	0.565	45.99983418400022	-23.15988206024558	16.358	-0.6709549100688911	0.5931547291254378	-0.4449572743203272	-0.4478497241884231	0.4092749218515345	0.7949368923932099	2.8927	22.265	0.0	0.0	0.0
2021-10-01T23:19:31.000000	-1.9403	1.0489	0.3587	47.534	-16.878	16.308	-1.7971575358711944	1.2787416045712188	0.3587	45.107757090498716	-22.57516977266311	16.308	-1.7971575358711944	1.2787416045712188	0.5547	45.107757090498716	-22.57516977266311	16.308	-0.6709549100688911	0.5931547291254378	-0.4449572743203272	-0.4478497241884231	0.4092749218515345	0.7949368923932099	2.8927	22.265	0.0	0.0	0.0
2021-10-01T23:19:31.000000	-1.9706	1.0596	0.34823	46.578	-16.417	16.259	-1.8259181461712337	1.2930736419410165	0.34823	44.21544716009452	-22.000504663141	16.259	-1.8259181461712337	1.2930736419410165	0.54423	44.21544716009452	-22.000504663141	16.259	-0.6709549100688911	0.5931547291254378	-0.4449572743203272	-0.4478497241884231	0.4092749218515345	0.7949368923932099	2.8927	22.265	0.0	0.0	0.0
2021-10-01T23:19:31.000000	-2.0008	1.0702	0.33759	45.621	-15.964	16.208	-1.8545917630092794	1.3072941798149842	0.33759	43.32116452354774	-21.43365674176266	16.208	-1.8545917630092794	1.3072941798149842	0.53359	43.32116452354774	-21.43365674176266	16.208	-0.6709549100688911	0.5931547291254378	-0.4449572743203272	-0.4478497241884231	0.4092749218515345	0.7949368923932099	2.8927	22.265	0.0	0.0	0.0
2021-10-01T23:19:31.000000	-2.031	1.0807	0.32677	44.66	-15.518	16.155	-1.8832776328642435	1.32141547121004	0.32677	42.422054316660216	-20.87326595323142	16.155	-1.8832776328642435	1.32141547121004	0.52277	42.422054316660216	-20.87326595323142	16.155	-0.6709549100688911	0.5931547291254378	-0.4449572743203272	-0.4478497241884231	0.4092749218515345	0.7949368923932099	2.8927	22.265	0.0	0.0	0.0
2021-10-01T23:19:31.000000	-2.0611	1.0911	0.31576	43.691	-15.078	16.099	-1.9118765092572136	1.3354252631092658	0.31576	41.51426921044465	-20.317849712081433	16.099	-1.9118765092572136	1.3354252631092658	0.51176	41.51426921044465	-20.317849712081433	16.099	-0.6709549100688911	0.5931547291254378	-0.4449572743203272	-0.4478497241884231	0.4092749218515345	0.7949368923932099	2.8927	22.265	0.0	0.0	0.0
2021-10-01T23:19:31.000000	-2.0912	1.1015	0.30456	42.711	-14.642	16.038	-1.940475385650184	1.3494350550084915	0.30456	40.595076870872035	-19.76505549822691	16.038	-1.940475385650184	1.3494350550084915	0.50056	40.595076870872035	-19.76505549822691	16.038	-0.6709549100688911	0.5931547291254378	-0.4449572743203272	-0.4478497241884231	0.4092749218515345	0.7949368923932099	2.8927	22.265	0.0	0.0	0.0
2021-10-01T23:19:31.000000	-2.1213	1.1118	0.29316	41.716	-14.208	15.972	-1.9690865150600725	1.3633456004288051	0.29316	39.66075249912429	-19.21240826141289	15.972	-1.9690865150600725	1.3633456004288051	0.48916	39.66075249912429	-19.21240826141289	15.972	-0.6709549100688911	0.5931547291254378	-0.4449572743203272	-0.4478497241884231	0.4092749218515345	0.7949368923932099	2.8927	22.265	0.0	0.0	0.0
2021-10-01T23:19:31.000000	-2.1513	1.122	0.28156	40.701	-13.776	15.9	-1.997610651007967	1.377144646353289	0.28156	38.70633377125581	-18.659295350793453	15.9	-1.997610651007967	1.377144646353289	0.47756	38.70633377125581	-18.659295350793453	15.9	-0.6709549100688911	0.5931547291254378	-0.4449572743203272	-0.4478497241884231	0.4092749218515345	0.7949368923932099	2.8927	22.265	0.0	0.0	0.0
2021-10-01T23:19:31.000000	-2.1813	1.1321	0.26974	39.663	-13.344	15.82	-2.02614703997278	1.390844445798861	0.26974	37.72908835323759	-18.10336424628282	15.82	-2.02614703997278	1.390844445798861	0.46574	37.72908835323759	-18.10336424628282	15.82	-0.6709549100688911	0.5931547291254378	-0.4449572743203272	-0.4478497241884231	0.4092749218515345	0.7949368923932099	2.8927	22.265	0.0	0.0	0.0
2021-10-01T23:19:31.000000	-2.2112	1.1421	0.25768	38.594	-12.909	15.732	-2.0545964354755992	1.4044327457486026	0.25768	36.721444117264255	-17.540657312160178	15.732	-2.0545964354755992	1.4044327457486026	0.45368	36.721444117264255	-17.540657312160178	15.732	-0.6709549100688911	0.5931547291254378	-0.4449572743203272	-0.4478497241884231	0.4092749218515345	0.7949368923932099	2.8927	22.265	0.0	0.0	0.0
2021-10-01T23:19:31.000000	-2.241	1.152	0.24539	37.49	-12.47	15.634	-2.082958837516426	1.4179095462025142	0.24539	35.6795537343485	-16.969691962959672	15.634	-2.082958837516426	1.4179095462025142	0.44139	35.6795537343485	-16.969691962959672	15.634	-0.6709549100688911	0.5931547291254378	-0.4449572743203272	-0.4478497241884231	0.4092749218515345	0.7949368923932099	2.8927	22.265	0.0	0.0	0.0
2021-10-01T23:19:31.000000	-2.2707	1.1619	0.23284	36.341	-12.025	15.526	-2.11122199307834	1.4313740936395078	0.23284	34.5937376169375	-16.38725796741124	15.526	-2.11122199307834	1.4313740936395078	0.42884	34.5937376169375	-16.38725796741124	15.526	-0.6709549100688911	0.5931547291254378	-0.4449572743203272	-0.4478497241884231	0.4092749218515345	0.7949368923932099	2.8927	22.265	0.0	0.0	0.0
2021-10-01T23:19:31.000000	-2.3003	1.1717	0.22001	35.138	-11.57	15.408	-2.13939815517826	1.444727141580671	0.22001	33.455553702605926	-15.788282694835772	15.408	-2.13939815517826	1.444727141580671	0.41601	33.455553702605926	-15.788282694835772	15.408	-0.6709549100688911	0.5931547291254378	-0.4449572743203272	-0.4478497241884231	0.4092749218515345	0.7949368923932099	2.8927	22.265	0.0	0.0	0.0
2021-10-01T23:19:31.000000	-2.3299	1.1814	0.20688	33.869	-11.102	15.279	-2.1675865702950987	1.4579809430429227	0.20688	32.2534600043919	-15.168318388835718	15.279	-2.1675865702950987	1.4579809430429227	0.40288	32.2534600043919	-15.168318388835718	15.279	-0.6709549100688911	0.5931547291254378	-0.4449572743203272	-0.4478497241884231	0.4092749218515345	0.7949368923932099	2.8927	22.265	0.0	0.0	0.0
2021-10-01T23:19:31.000000	-2.3593	1.191	0.19341	32.519	-10.617	15.139	-2.1955887454710323	1.471110991992426	0.19341	30.973059671135378	-14.52155723771687	15.139	-2.1955887454710323	1.471110991992426	0.38941000000000003	30.973059671135378	-14.52155723771687	15.139	-0.6709549100688911	0.5931547291254378	-0.4449572743203272	-0.4478497241884231	0.4092749218515345	0.7949368923932099	2.8927	22.265	0.0	0.0	0.0
2021-10-01T23:19:31.000000	-2.3886	1.2006	0.17954	31.068	-10.108	14.989	-2.2234916741680535	1.4842287879250105	0.17954	29.59536111823826	-13.838601384571742	14.989	-2.2234916741680535	1.4842287879250105	0.37554	29.59536111823826	-13.838601384571742	14.989	-0.6709549100688911	0.5931547291254378	-0.4449572743203272	-0.4478497241884231	0.4092749218515345	0.7949368923932099	2.8927	22.265	0.0	0.0	0.0
2021-10-01T23:19:31.000000	-2.4176	1.21	0.16523	29.488	-9.5661	14.829	-2.2511213694621763	1.497111331849017	0.16523	28.093665850110956	-13.107187048040075	14.829	-2.2511213694621763	1.497111331849017	0.36123	28.093665850110956	-13.107187048040075	14.829	-0.6709549100688911	0.5931547291254378	-0.4449572743203272	-0.4478497241884231	0.4092749218515345	0.7949368923932099	2.8927	22.265	0.0	0.0	0.0
2021-10-01T23:19:31.000000	-2.4465	1.2193	0.15038	27.744	-8.9809	14.659	-2.2786640712943043	1.5098823762771936	0.15038	26.43451191289381	-12.312704038393644	14.659	-2.2786640712943043	1.5098823762771936	0.34638	26.43451191289381	-12.312704038393644	14.659	-0.6709549100688911	0.5931547291254378	-0.4449572743203272	-0.4478497241884231	0.4092749218515345	0.7949368923932099	2.8927	22.265	0.0	0.0	0.0
2021-10-01T23:19:31.000000	-2.475	1.2286	0.13487	25.785	-8.3354	14.482	-2.305809787210786	1.5226044086376966	0.13487	24.569366615217884	-11.432031415589131	14.482	-2.305809787210786	1.5226044086376966	0.33087	24.569366615217884	-11.432031415589131	14.482	-0.6709549100688911	0.5931547291254378	-0.4449572743203272	-0.4478497241884231	0.4092749218515345	0.7949368923932099	2.8927	22.265	0.0	0.0	0.0
2021-10-01T23:19:31.000000	-2.503	1.2376	0.11849	23.536	-7.6053	14.299	-2.3324960297834623	1.5349674364768733	0.11849	22.426772581010418	-10.43186252256227	14.299	-2.3324960297834623	1.5349674364768733	0.31449	22.426772581010418	-10.43186252256227	14.299	-0.6709549100688911	0.5931547291254378	-0.4449572743203272	-0.4478497241884231	0.4092749218515345	0.7949368923932099	2.8927	22.265	0.0	0.0	0.0
2021-10-01T23:19:31.000000	-2.5305	1.2465	0.10096	20.886	-6.7532	14.112	-2.3586982929784983	1.5471699527525467	0.10096	19.90114884700668	-9.261478327420768	14.112	-2.3586982929784983	1.5471699527525467	0.29696	19.90114884700668	-9.261478327420768	14.112	-0.6709549100688911	0.5931547291254378	-0.4449572743203272	-0.4478497241884231	0.4092749218515345	0.7949368923932099	2.8927	22.265	0.0	0.0	0.0
2021-10-01T23:19:31.000000	-2.5482	1.2522	0.088397	18.813	-6.0888	13.987	-2.3755664977815565	1.5549957860450525	0.088397	17.925178383568788	-8.348079680815113	13.987	-2.3755664977815565	1.5549957860450525	0.284397	17.925178383568788	-8.348079680815113	13.987	-0.6709549100688911	0.5931547291254378	-0.4449572743203272	-0.4478497241884231	0.4092749218515345	0.7949368923932099	2.8927	22.265	0.0	0.0	0.0
2021-10-01T23:19:31.000000	-2.5654	1.2578	0.074879	16.404	-5.317	13.864	-2.391950723206973	1.562661107774055	0.074879	15.628899491157267	-7.286920179012811	13.864	-2.391950723206973	1.562661107774055	0.270879	15.628899491157267	-7.286920179012811	13.864	-0.6709549100688911	0.5931547291254378	-0.4449572743203272	-0.4478497241884231	0.4092749218515345	0.7949368923932099	2.8927	22.265	0.0	0.0	0.0
2021-10-01T23:19:31.000000	-2.5814	1.263	0.060059	13.542	-4.3978	13.747	-2.4071930029531208	1.5697824073843911	0.060059	12.901094996212544	-6.023965200654768	13.747	-2.4071930029531208	1.5697824073843911	0.25605900000000004	12.901094996212544	-6.023965200654768	13.747	-0.6709549100688911	0.5931547291254378	-0.4449572743203272	-0.4478497241884231	0.4092749218515345	0.7949368923932099	2.8927	22.265	0.0	0.0	0.0
2021-10-01T23:19:31.000000	-2.5958	1.2677	0.043415	10.059	-3.2738	13.64	-2.42090860412127	1.5762114263294764	0.043415	9.58206404587378	-4.4816621984229235	13.64	-2.42090860412127	1.5762114263294764	0.23941500000000002	9.58206404587378	-4.4816621984229235	13.64	-0.6709549100688911	0.5931547291254378	-0.4449572743203272	-0.4478497241884231	0.4092749218515345	0.7949368923932099	2.8927	22.265	0.0	0.0	0.0
2021-10-01T23:19:31.000000	-2.607	1.2713	0.024281	5.7523	-1.8758	13.556	-2.4315831011503413	1.581156637465147	0.024281	5.4791131150940755	-2.5664957436169833	13.556	-2.4315831011503413	1.581156637465147	0.220281	5.4791131150940755	-2.5664957436169833	13.556	-0.6709549100688911	0.5931547291254378	-0.4449572743203272	-0.4478497241884231	0.4092749218515345	0.7949368923932099	2.8927	22.265	0.0	0.0	0.0
2021-10-01T23:19:31.000000	-2.6121	1.273	0.0025711	0.61555	-0.20093	13.517	-2.436436370287235	1.583468731469479	0.0025711	0.5862917140480809	-0.27483939571786875	13.517	-2.436436370287235	1.583468731469479	0.1985711	0.5862917140480809	-0.27483939571786875	13.517	-0.6709549100688911	0.5931547291254378	-0.4449572743203272	-0.4478497241884231	0.4092749218515345	0.7949368923932099	2.8927	22.265	0.0	0.0	0.0
2021-10-01T23:19:31.000000	-2.6088	1.2719	-0.019512	-4.6398	1.5135	13.542	-2.433296019669245	1.5819726706431463	-0.019512	-4.419388717494514	2.0706109373038184	13.542	-2.433296019669245	1.5819726706431463	0.176488	-4.419388717494514	2.0706109373038184	13.542	-0.6709549100688911	0.5931547291254378	-0.4449572743203272	-0.4478497241884231	0.4092749218515345	0.7949368923932099	2.8927	22.265	0.0	0.0	0.0
2021-10-01T23:19:31.000000	-2.5987	1.2686	-0.039283	-9.1541	2.9806	13.618	-2.4236764748574497	1.577459982130312	-0.039283	-8.719908503804717	4.079793972160134	13.618	-2.4236764748574497	1.577459982130312	0.156717	-8.719908503804717	4.079793972160134	13.618	-0.6709549100688911	0.5931547291254378	-0.4449572743203272	-0.4478497241884231	0.4092749218515345	0.7949368923932099	2.8927	22.265	0.0	0.0	0.0
2021-10-01T23:19:31.000000	-2.5849	1.2641	-0.056438	-12.808	4.1613	13.721	-2.4105318465289356	1.5713029742445603	-0.056438	-12.201604226011192	5.699310133848287	13.721	-2.4105318465289356	1.5713029742445603	0.13956200000000002	-12.201604226011192	5.699310133848287	13.721	-0.6709549100688911	0.5931547291254378	-0.4449572743203272	-0.4478497241884231	0.4092749218515345	0.7949368923932099	2.8927	22.265	0.0	0.0	0.0
2021-10-01T23:19:31.000000	-2.5746	1.2608	-0.06674	-14.861	4.8218	13.797	-2.400713808759317	1.5667657796978895	-0.06674	-14.158203261326525	6.60638756439273	13.797	-2.400713808759317	1.5667657796978895	0.12926	-14.158203261326525	6.60638756439273	13.797	-0.6709549100688911	0.5931547291254378	-0.4449572743203272	-0.4478497241884231	0.4092749218515345	0.7949368923932099	2.8927	22.265	0.0	0.0	0.0
2021-10-01T23:19:31.000000	-2.5673	1.2584	-0.073213	-16.094	5.2175	13.85	-2.393762888204789	1.563489393968973	-0.073213	-15.333427158364179	7.150185580048945	13.85	-2.393762888204789	1.563489393968973	0.12278700000000001	-15.333427158364179	7.150185580048945	13.85	-0.6709549100688911	0.5931547291254378	-0.4449572743203272	-0.4478497241884231	0.4092749218515345	0.7949368923932099	2.8927	22.265	0.0	0.0	1.0
2021-10-01T23:19:31.000000	-2.5415	1.2501	-0.0933	-19.64	6.3539	14.035	-2.3691742970497454	1.5520906578543807	-0.0933	-18.713464016319545	8.712514546324357	14.035	-2.3691742970497454	1.5520906578543807	0.10270000000000001	-18.713464016319545	8.712514546324357	14.035	-0.6709549100688911	0.5931547291254378	-0.4449572743203272	-0.4478497241884231	0.4092749218515345	0.7949368923932099	2.8927	22.265	0.0	0.0	3.2527e-86
2021-10-01T23:19:31.000000	-2.5144	1.2413	-0.11143	-22.502	7.2721	14.222	-2.3433567667534385	1.5400364001252922	-0.11143	-21.441391041433448	9.97447705989328	14.222	-2.3433567667534385	1.5400364001252922	0.08457	-21.441391041433448	9.97447705989328	14.222	-0.6709549100688911	0.5931547291254378	-0.4449572743203272	-0.4478497241884231	0.4092749218515345	0.7949368923932099	2.8927	22.265	0.0	0.0	0.0
2021-10-01T23:19:31.000000	-2.4866	1.2323	-0.12824	-24.899	8.0469	14.407	-2.3168690171385857	1.5276978783199522	-0.12824	-23.725392765868005	11.03714359403275	14.407	-2.3168690171385857	1.5276978783199522	0.06776000000000001	-23.725392765868005	11.03714359403275	14.407	-0.6709549100688911	0.5931547291254378	-0.4449572743203272	-0.4478497241884231	0.4092749218515345	0.7949368923932099	2.8927	22.265	0.0	0.0	0.0
2021-10-01T23:19:31.000000	-2.4582	1.2231	-0.14408	-26.967	8.7237	14.587	-2.289810294684098	1.5150873454552791	-0.14408	-25.694881531262435	11.96223615317756	14.587	-2.289810294684098	1.5150873454552791	0.051919999999999994	-25.694881531262435	11.96223615317756	14.587	-0.6709549100688911	0.5931547291254378	-0.4449572743203272	-0.4478497241884231	0.4092749218515345	0.7949368923932099	2.8927	22.265	0.0	0.0	0.0
2021-10-01T23:19:31.000000	-2.4295	1.2139	-0.15919	-28.793	9.3313	14.76	-2.2624538327928745	1.5024400535398508	-0.15919	-27.432672905397617	12.78899784797321	14.76	-2.2624538327928745	1.5024400535398508	0.03681000000000001	-27.432672905397617	12.78899784797321	14.76	-0.6709549100688911	0.5931547291254378	-0.4449572743203272	-0.4478497241884231	0.4092749218515345	0.7949368923932099	2.8927	22.265	0.0	0.0	0.0
2021-10-01T23:19:31.000000	-2.4005	1.2044	-0.17371	-30.435	9.8892	14.924	-2.234836390515671	1.4894582631369326	-0.17371	-28.993940507743353	13.54388849162009	14.924	-2.234836390515671	1.4894582631369326	0.022290000000000004	-28.993940507743353	13.54388849162009	14.924	-0.6709549100688911	0.5931547291254378	-0.4449572743203272	-0.4478497241884231	0.4092749218515345	0.7949368923932099	2.8927	22.265	0.0	0.0	0.0
2021-10-01T23:19:31.000000	-2.3714	1.195	-0.18775	-31.935	10.411	15.079	-2.2071074487426365	1.476563466196008	-0.18775	-30.41870144914174	14.245551872355874	15.079	-2.2071074487426365	1.476563466196008	0.008250000000000007	-30.41870144914174	14.245551872355874	15.079	-0.6709549100688911	0.5931547291254378	-0.4449572743203272	-0.4478497241884231	0.4092749218515345	0.7949368923932099	2.8927	22.265	0.0	0.0	0.0
2021-10-01T23:19:31.000000	-2.342	1.1854	-0.20138	-33.324	10.905	15.223	-2.1791052735667034	1.4634334172465049	-0.20138	-31.736705137651246	14.906023883174909	15.223	-2.1791052735667034	1.4634334172465049	-0.005379999999999996	-31.736705137651246	14.906023883174909	15.223	-0.6709549100688911	0.5931547291254378	-0.4449572743203272	-0.4478497241884231	0.4092749218515345	0.7949368923932099	2.8927	22.265	0.0	0.0	0.0
2021-10-01T23:19:31.000000	-2.3125	1.1757	-0.21465	-34.625	11.379	15.356	-2.1510161049287766	1.4501918688011717	-0.21465	-32.96982252810197	15.535863943323514	15.356	-2.1510161049287766	1.4501918688011717	-0.01865	-32.96982252810197	15.535863943323514	15.356	-0.6709549100688911	0.5931547291254378	-0.4449572743203272	-0.4478497241884231	0.4092749218515345	0.7949368923932099	2.8927	22.265	0.0	0.0	0.0
2021-10-01T23:19:31.000000	-2.2829	1.1659	-0.2276	-35.853	11.839	15.479	-2.1228399428288562	1.4368388208600082	-0.2276	-34.132205411315596	16.14286479407414	15.479	-2.1228399428288562	1.4368388208600082	-0.03159999999999999	-34.132205411315596	16.14286479407414	15.479	-0.6709549100688911	0.5931547291254378	-0.4449572743203272	-0.4478497241884231	0.4092749218515345	0.7949368923932099	2.8927	22.265	0.0	0.0	0.0
2021-10-01T23:19:31.000000	-2.2532	1.1561	-0.24026	-37.022	12.288	15.591	-2.0945645342500234	1.4234735199019268	-0.24026	-35.23738070383223	16.73171925216269	15.591	-2.0945645342500234	1.4234735199019268	-0.044259999999999994	-35.23738070383223	16.73171925216269	15.591	-0.6709549100688911	0.5931547291254378	-0.4449572743203272	-0.4478497241884231	0.4092749218515345	0.7949368923932099	2.8927	22.265	0.0	0.0	0.0
2021-10-01T23:19:31.000000	-2.2234	1.1462	-0.25265	-38.144	12.729	15.692	-2.0662021322091975	1.4099967194480152	-0.25265	-36.296890392613754	17.306875073986717	15.692	-2.0662021322091975	1.4099967194480152	-0.05664999999999998	-36.296890392613754	17.306875073986717	15.692	-0.6709549100688911	0.5931547291254378	-0.4449572743203272	-0.4478497241884231	0.4092749218515345	0.7949368923932099	2.8927	22.265	0.0	0.0	0.0
2021-10-01T23:19:31.000000	-2.1936	1.1362	-0.2648	-39.227	13.165	15.785	-2.0378519831852904	1.3964206725151915	-0.2648	-37.31830660546557	17.872289895267038	15.785	-2.0378519831852904	1.3964206725151915	-0.06879999999999997	-37.31830660546557	17.872289895267038	15.785	-0.6709549100688911	0.5931547291254378	-0.4449572743203272	-0.4478497241884231	0.4092749218515345	0.7949368923932099	2.8927	22.265	0.0	0.0	0.0
2021-10-01T23:19:31.000000	-2.1637	1.1261	-0.27672	-40.277	13.598	15.868	-2.009414840699389	1.3827331260865379	-0.27672	-38.30733907078403	18.43068382659698	15.868	-2.009414840699389	1.3827331260865379	-0.08072000000000001	-38.30733907078403	18.43068382659698	15.868	-0.6709549100688911	0.5931547291254378	-0.4449572743203272	-0.4478497241884231	0.4092749218515345	0.7949368923932099	2.8927	22.265	0.0	0.0	0.0
2021-10-01T23:19:31.000000	-2.1337	1.116	-0.28841	-41.301	14.03	15.943	-1.9808784517345759	1.369033326640966	-0.28841	-39.27068998175458	18.984899508739055	15.943	-1.9808784517345759	1.369033326640966	-0.09240999999999999	-39.27068998175458	18.984899508739055	15.943	-0.6709549100688911	0.5931547291254378	-0.4449572743203272	-0.4478497241884231	0.4092749218515345	0.7949368923932099	2.8927	22.265	0.0	0.0	0.0
2021-10-01T23:19:31.000000	-2.1036	1.1057	-0.29989	-42.303	14.463	16.012	-1.9522673223246874	1.355122781220652	-0.29989	-40.21208413719533	19.537411991948236	16.012	-1.9522673223246874	1.355122781220652	-0.10388999999999998	-40.21208413719533	19.537411991948236	16.012	-0.6709549100688911	0.5931547291254378	-0.4449572743203272	-0.4478497241884231	0.4092749218515345	0.7949368923932099	2.8927	22.265	0.0	0.0	0.0
2021-10-01T23:19:31.000000	-2.0735	1.0954	-0.31117	-43.289	14.898	16.075	-1.9236561929147986	1.3412122358003382	-0.31117	-41.13735379567184	20.089948922028736	16.075	-1.9236561929147986	1.3412122358003382	-0.11517	-41.13735379567184	20.089948922028736	16.075	-0.6709549100688911	0.5931547291254378	-0.4449572743203272	-0.4478497241884231	0.4092749218515345	0.7949368923932099	2.8927	22.265	0.0	0.0	0.0
2021-10-01T23:19:31.000000	-2.0434	1.085	-0.32226	-44.262	15.336	16.132	-1.8950573165218287	1.3272024439011125	-0.32226	-42.04935382138225	20.643870354277215	16.132	-1.8950573165218287	1.3272024439011125	-0.12625999999999998	-42.04935382138225	20.643870354277215	16.132	-0.6709549100688911	0.5931547291254378	-0.4449572743203272	-0.4478497241884231	0.4092749218515345	0.7949368923932099	2.8927	22.265	0.0	0.0	0.0
2021-10-01T23:19:31.000000	-2.0132	1.0745	-0.33316	-45.226	15.78	16.186	-1.8663714466668646	1.3130811525060568	-0.33316	-42.951686482975504	21.202643803737764	16.186	-1.8663714466668646	1.3130811525060568	-0.13716	-42.951686482975504	21.202643803737764	16.186	-0.6709549100688911	0.5931547291254378	-0.4449572743203272	-0.4478497241884231	0.4092749218515345	0.7949368923932099	2.8927	22.265	0.0	0.0	0.0
2021-10-01T23:19:31.000000	-1.983	1.0639	-0.34387	-46.185	16.229	16.238	-1.8376978298288191	1.2988606146320893	-0.34387	-43.848444169777245	21.765766926298	16.238	-1.8376978298288191	1.2988606146320893	-0.14787	-43.848444169777245	21.765766926298	16.238	-0.6709549100688911	0.5931547291254378	-0.4449572743203272	-0.4478497241884231	0.4092749218515345	0.7949368923932099	2.8927	22.265	0.0	0.0	0.0
2021-10-01T23:19:31.000000	-1.9528	1.0533	-0.35441	-47.141	16.687	16.288	-1.8090242129907737	1.2846400767581212	-0.35441	-44.741121690688985	22.337454641452748	16.288	-1.8090242129907737	1.2846400767581212	-0.15841	-44.741121690688985	22.337454641452748	16.288	-0.6709549100688911	0.5931547291254378	-0.4449572743203272	-0.4478497241884231	0.4092749218515345	0.7949368923932099	2.8927	22.265	0.0	0.0	0.0
2021-10-01T23:19:31.000000	-1.9225	1.0425	-0.36478	-48.097	17.154	16.337	-1.7802758557076528	1.2702087929094117	-0.36478	-45.63269644007809	22.918074539709565	16.337	-1.7802758557076528	1.2702087929094117	-0.16877999999999999	-45.63269644007809	22.918074539709565	16.337	-0.6709549100688911	0.5931547291254378	-0.4449572743203272	-0.4478497241884231	0.4092749218515345	0.7949368923932099	2.8927	22.265	0.0	0.0	0.0
2021-10-01T23:19:31.000000	-1.8922	1.0317	-0.37498	-49.056	17.631	16.388	-1.7515274984245317	1.2557775090607022	-0.37498	-46.526023282142724	23.50898667636511	16.388	-1.7515274984245317	1.2557775090607022	-0.17897999999999997	-46.526023282142724	23.50898667636511	16.388	-0.6709549100688911	0.5931547291254378	-0.4449572743203272	-0.4478497241884231	0.4092749218515345	0.7949368923932099	2.8927	22.265	0.0	0.0	0.0
2021-10-01T23:19:31.000000	-1.8619	1.0208	-0.38502	-50.022	18.12	16.44	-1.722791394158329	1.2412469787330807	-0.38502	-47.424827015701	24.112666101674364	16.44	-1.722791394158329	1.2412469787330807	-0.18901999999999997	-47.424827015701	24.112666101674364	16.44	-0.6709549100688911	0.5931547291254378	-0.4449572743203272	-0.4478497241884231	0.4092749218515345	0.7949368923932099	2.8927	22.265	0.0	0.0	0.0
2021-10-01T23:19:31.000000	-1.8316	1.0097	-0.39491	-50.996	18.623	16.496	-1.6940797959259628	1.2265179554476355	-0.39491	-48.32985504520368	24.731220275384736	16.496	-1.6940797959259628	1.2265179554476355	-0.19890999999999998	-48.32985504520368	24.731220275384736	16.496	-0.6709549100688911	0.5931547291254378	-0.4449572743203272	-0.4478497241884231	0.4092749218515345	0.7949368923932099	2.8927	22.265	0.0	0.0	0.0
2021-10-01T23:19:31.000000	-1.8013	0.9986	-0.40465	-51.981	19.141	16.558	-1.6653681976935966	1.2117889321621904	-0.40465	-49.24396223484891	25.366009252792885	16.558	-1.6653681976935966	1.2117889321621904	-0.20865	-49.24396223484891	25.366009252792885	16.558	-0.6709549100688911	0.5931547291254378	-0.4449572743203272	-0.4478497241884231	0.4092749218515345	0.7949368923932099	2.8927	22.265	0.0	0.0	0.0
2021-10-01T23:19:31.000000	-1.7709	0.98738	-0.41424	-52.98	19.676	16.627	-1.6365720566026203	1.1969285600851327	-0.41424	-50.1698809186657	26.019385553984613	16.627	-1.6365720566026203	1.1969285600851327	-0.21824	-50.1698809186657	26.019385553984613	16.627	-0.6709549100688911	0.5931547291254378	-0.4449572743203272	-0.4478497241884231	0.4092749218515345	0.7949368923932099	2.8927	22.265	0.0	0.0	0.0
2021-10-01T23:19:31.000000	-1.7406	0.97605	-0.4237	-53.996	20.23	16.706	-1.6078886403091661	1.1819712698981901	-0.4237	-51.11034343068304	26.693701699045693	16.706	-1.6078886403091661	1.1819712698981901	-0.2277	-51.11034343068304	26.693701699045693	16.706	-0.6709549100688911	0.5931547291254378	-0.4449572743203272	-0.4478497241884231	0.4092749218515345	0.7949368923932099	2.8927	22.265	0.0	0.0	0.0
2021-10-01T23:19:31.000000	-1.7102	0.96463	-0.43303	-55.032	20.805	16.798	-1.5791170052520265	1.1669124048633088	-0.43303	-52.068082104929914	27.39131020806191	16.798	-1.5791170052520265	1.1669124048633088	-0.23703000000000002	-52.068082104929914	27.39131020806191	16.798	-0.6709549100688911	0.5931547291254378	-0.4449572743203272	-0.4478497241884231	0.4092749218515345	0.7949368923932099	2.8927	22.265	0.0	0.0	0.0
2021-10-01T23:19:31.000000	-1.6798	0.9531	-0.44224	-56.093	21.404	16.907	-1.550358848513497	1.1517443687016244	-0.44224	-53.04769167484438	28.115801126246538	16.907	-1.550358848513497	1.1517443687016244	-0.24624000000000001	-53.04769167484438	28.115801126246538	16.907	-0.6709549100688911	0.5931547291254378	-0.4449572743203272	-0.4478497241884231	0.4092749218515345	0.7949368923932099	2.8927	22.265	0.0	0.0	0.0
2021-10-01T23:19:31.000000	-1.6495	0.94146	-0.45133	-57.182	22.03	17.035	-1.5217134165724893	1.1364794144300552	-0.45133	-54.05178194428623	28.87051943847447	17.035	-1.5217134165724893	1.1364794144300552	-0.25533	-54.05178194428623	28.87051943847447	17.035	-0.6709549100688911	0.5931547291254378	-0.4449572743203272	-0.4478497241884231	0.4092749218515345	0.7949368923932099	2.8927	22.265	0.0	0.0	0.0
2021-10-01T23:19:31.000000	-1.6192	0.92972	-0.46032	-58.305	22.687	17.188	-1.4930802376483998	1.1211152136795741	-0.46032	-55.085817581313464	29.660170184917288	17.188	-1.4930802376483998	1.1211152136795741	-0.26432	-55.085817581313464	29.660170184917288	17.188	-0.6709549100688911	0.5931547291254378	-0.4449572743203272	-0.4478497241884231	0.4092749218515345	0.7949368923932099	2.8927	22.265	0.0	0.0	0.0
2021-10-01T23:19:31.000000	-1.5888	0.91786	-0.46921	-59.468	23.378	17.369	-1.4643625158657005	1.1056196641374807	-0.46921	-56.15538578415323	30.488465940957433	17.369	-1.4643625158657005	1.1056196641374807	-0.27321	-56.15538578415323	30.488465940957433	17.369	-0.6709549100688911	0.5931547291254378	-0.4449572743203272	-0.4478497241884231	0.4092749218515345	0.7949368923932099	2.8927	22.265	0.0	0.0	0.0
2021-10-01T23:19:31.000000	-1.5585	0.90589	-0.47803	-60.679	24.109	17.584	-1.4357575188805232	1.0900271964855024	-0.47803	-57.26769109010338	31.362341736683078	17.584	-1.4357575188805232	1.0900271964855024	-0.28203	-57.26769109010338	31.362341736683078	17.584	-0.6709549100688911	0.5931547291254378	-0.4449572743203272	-0.4478497241884231	0.4092749218515345	0.7949368923932099	2.8927	22.265	0.0	0.0	0.0
2021-10-01T23:19:31.000000	-1.5283	0.89379	-0.48677	-61.948	24.887	17.835	-1.4072676972962512	1.0743179614278568	-0.48677	-58.431800435870834	32.289970127309886	17.835	-1.4072676972962512	1.0743179614278568	-0.29077	-58.431800435870834	32.289970127309886	17.835	-0.6709549100688911	0.5931547291254378	-0.4449572743203272	-0.4478497241884231	0.4092749218515345	0.7949368923932099	2.8927	22.265	0.0	0.0	0.0
2021-10-01T23:19:31.000000	-1.498	0.88158	-0.49545	-63.285	25.717	18.128	-1.3786921075516776	1.05848730222649	-0.49545	-59.657025818500856	33.27753873847526	18.128	-1.3786921075516776	1.05848730222649	-0.29945	-59.657025818500856	33.27753873847526	18.128	-0.6709549100688911	0.5931547291254378	-0.4449572743203272	-0.4478497241884231	0.4092749218515345	0.7949368923932099	2.8927	22.265	0.0	0.0	0.0
2021-10-01T23:19:31.000000	-1.4678	0.86923	-0.50409	-64.702	26.608	18.465	-1.3502329185097015	1.0425299509715649	-0.50409	-60.954174043940235	34.33545011531146	18.465	-1.3502329185097015	1.0425299509715649	-0.30809000000000003	-60.954174043940235	34.33545011531146	18.465	-0.6709549100688911	0.5931547291254378	-0.4449572743203272	-0.4478497241884231	0.4092749218515345	0.7949368923932099	2.8927	22.265	0.0	0.0	0.0
2021-10-01T23:19:31.000000	-1.4377	0.85675	-0.51268	-66.214	27.571	18.847	-1.3218889048686306	1.0264558323109727	-0.51268	-62.33678425216474	35.476459323036536	18.847	-1.3218889048686306	1.0264558323109727	-0.31668	-62.33678425216474	35.476459323036536	18.847	-0.6709549100688911	0.5931547291254378	-0.4449572743203272	-0.4478497241884231	0.4092749218515345	0.7949368923932099	2.8927	22.265	0.0	0.0	0.0
2021-10-01T23:19:31.000000	-1.4076	0.84413	-0.52124	-67.838	28.614	19.276	-1.2935620454512455	1.010242768579904	-0.52124	-63.82074810323591	36.71058909283954	19.276	-1.2935620454512455	1.010242768579904	-0.32524000000000003	-63.82074810323591	36.71058909283954	19.276	-0.6709549100688911	0.5931547291254378	-0.4449572743203272	-0.4478497241884231	0.4092749218515345	0.7949368923932099	2.8927	22.265	0.0	0.0	0.0
2021-10-01T23:19:31.000000	-1.3775	0.83137	-0.52978	-69.592	29.75	19.748	-1.2652523402575462	0.9938907597783584	-0.52978	-65.42233707115852	38.05294701002428	19.748	-1.2652523402575462	0.9938907597783584	-0.33378	-65.42233707115852	38.05294701002428	19.748	-0.6709549100688911	0.5931547291254378	-0.4449572743203272	-0.4478497241884231	0.4092749218515345	0.7949368923932099	2.8927	22.265	0.0	0.0	0.0
2021-10-01T23:19:31.000000	-1.3475	0.81846	-0.53828	-71.496	30.993	20.258	-1.2370602610681356	0.9774021342753634	-0.53828	-67.1596850293464	39.51987818502208	20.258	-1.2370602610681356	0.9774021342753634	-0.34228	-67.1596850293464	39.51987818502208	20.258	-0.6709549100688911	0.5931547291254378	-0.4449572743203272	-0.4478497241884231	0.4092749218515345	0.7949368923932099	2.8927	22.265	0.0	0.0	0.0
2021-10-01T23:19:31.000000	-1.3176	0.80539	-0.54676	-73.571	32.357	20.8	-1.2089870331847068	0.9607669674230277	-0.54676	-69.05191831600246	41.12785025843344	20.8	-1.2089870331847068	0.9607669674230277	-0.35076	-69.05191831600246	41.12785025843344	20.8	-0.6709549100688911	0.5931547291254378	-0.4449572743203272	-0.4478497241884231	0.4092749218515345	0.7949368923932099	2.8927	22.265	0.0	0.0	0.0
2021-10-01T23:19:31.000000	-1.2877	0.79215	-0.55519	-75.84	33.856	21.361	-1.1809346354300383	0.9439630815565418	-0.55519	-71.12014819890788	42.8935759311972	21.361	-1.1809346354300383	0.9439630815565418	-0.35918999999999995	-71.12014819890788	42.8935759311972	21.361	-0.6709549100688911	0.5931547291254378	-0.4449572743203272	-0.4478497241884231	0.4092749218515345	0.7949368923932099	2.8927	22.265	0.0	0.0	0.0
2021-10-01T23:19:31.000000	-1.2579	0.77873	-0.56357	-78.327	35.508	21.928	-1.1530035395847347	0.9269928050449329	-0.56357	-73.38598828995622	44.837860293577876	21.928	-1.1530035395847347	0.9269928050449329	-0.36757	-73.38598828995622	44.837860293577876	21.928	-0.6709549100688911	0.5931547291254378	-0.4449572743203272	-0.4478497241884231	0.4092749218515345	0.7949368923932099	2.8927	22.265	0.0	0.0	0.0
2021-10-01T23:19:31.000000	-1.2281	0.76514	-0.57186	-81.057	37.331	22.483	-1.125093273868192	0.9098538095191738	-0.57186	-75.87204466583017	46.98163096600916	22.483	-1.125093273868192	0.9098538095191738	-0.37586	-75.87204466583017	46.98163096600916	22.483	-0.6709549100688911	0.5931547291254378	-0.4449572743203272	-0.4478497241884231	0.4092749218515345	0.7949368923932099	2.8927	22.265	0.0	0.0	0.0
2021-10-01T23:19:31.000000	-1.1984	0.75135	-0.58005	-84.056	39.341	23.005	-1.097306760664398	0.8925285740525091	-0.58005	-78.60216092833987	49.343953169515714	23.005	-1.097306760664398	0.8925285740525091	-0.38404999999999995	-78.60216092833987	49.343953169515714	23.005	-0.6709549100688911	0.5931547291254378	-0.4449572743203272	-0.4478497241884231	0.4092749218515345	0.7949368923932099	2.8927	22.265	0.0	0.0	0.0
2021-10-01T23:19:31.000000	-1.1688	0.73736	-0.58809	-87.351	41.56	23.47	-1.0696439999733522	0.8750170986449393	-0.58809	-81.60043796306952	51.94996944402605	23.47	-1.0696439999733522	0.8750170986449393	-0.39209	-81.60043796306952	51.94996944402605	23.47	-0.6709549100688911	0.5931547291254378	-0.4449572743203272	-0.4478497241884231	0.4092749218515345	0.7949368923932099	2.8927	22.265	0.0	0.0	0.0
2021-10-01T23:19:31.000000	-1.1392	0.72316	-0.59595	-90.968	44.008	23.849	-1.0420069706178348	0.8572972056316542	-0.59595	-84.89022925115256	54.8227148697213	23.849	-1.0420069706178348	0.8572972056316542	-0.39994999999999997	-84.89022925115256	54.8227148697213	23.849	-0.6709549100688911	0.5931547291254378	-0.4449572743203272	-0.4478497241884231	0.4092749218515345	0.7949368923932099	2.8927	22.265	0.0	0.0	0.0
2021-10-01T23:19:31.000000	-1.1096	0.70875	-0.60358	-94.938	46.705	24.112	-1.0143956725978454	0.8393688950126544	-0.60358	-88.499850597668	57.98583717762848	24.112	-1.0143956725978454	0.8393688950126544	-0.40758	-88.499850597668	57.98583717762848	24.112	-0.6709549100688911	0.5931547291254378	-0.4449572743203272	-0.4478497241884231	0.4092749218515345	0.7949368923932099	2.8927	22.265	0.0	0.0	0.0
2021-10-01T23:19:31.000000	-1.0801	0.69411	-0.61093	-99.29	49.677	24.226	-0.9869118029956803	0.8212245705090757	-0.61093	-92.45489769710154	61.46869382717097	24.226	-0.9869118029956803	0.8212245705090757	-0.41492999999999997	-92.45489769710154	61.46869382717097	24.226	-0.6709549100688911	0.5931547291254378	-0.4449572743203272	-0.4478497241884231	0.4092749218515345	0.7949368923932099	2.8927	22.265	0.0	0.0	0.0
2021-10-01T23:19:31.000000	-1.0507	0.67924	-0.61795	-104.06	52.949	24.152	-0.9595553618113386	0.8028642321209177	-0.61795	-96.78803602763189	65.3005075241673	24.152	-0.9595553618113386	0.8028642321209177	-0.42195	-96.78803602763189	65.3005075241673	24.152	-0.6709549100688911	0.5931547291254378	-0.4449572743203272	-0.4478497241884231	0.4092749218515345	0.7949368923932099	2.8927	22.265	0.0	0.0	0.0
2021-10-01T23:19:31.000000	-1.0212	0.66413	-0.62458	-109.28	56.547	23.851	-0.9321290813886892	0.7842534491664532	-0.62458	-101.52783867811208	69.5110033185484	23.851	-0.9321290813886892	0.7842534491664532	-0.42858	-101.52783867811208	69.5110033185484	23.851	-0.6709549100688911	0.5931547291254378	-0.4449572743203272	-0.4478497241884231	0.4092749218515345	0.7949368923932099	2.8927	22.265	0.0	0.0	0.0
2021-10-01T23:19:31.000000	-0.99181	0.64878	-0.63078	-114.99	60.505	23.276	-0.9048413793334462	0.7654179529812103	-0.63078	-106.70983821435466	74.13882621991159	23.276	-0.9048413793334462	0.7654179529812103	-0.43478	-106.70983821435466	74.13882621991159	23.276	-0.6709549100688911	0.5931547291254378	-0.4449572743203272	-0.4478497241884231	0.4092749218515345	0.7949368923932099	2.8927	22.265	0.0	0.0	0.0
2021-10-01T23:19:31.000000	-0.96242	0.63319	-0.63647	-121.23	64.856	22.377	-0.8775830845188074	0.7463442652465789	-0.63647	-112.36968973234137	79.22162877306508	22.377	-0.8775830845188074	0.7463442652465789	-0.44047	-112.36968973234137	79.22162877306508	22.377	-0.6709549100688911	0.5931547291254378	-0.4449572743203272	-0.4478497241884231	0.4092749218515345	0.7949368923932099	2.8927	22.265	0.0	0.0	0.0
2021-10-01T23:19:31.000000	-0.93306	0.61736	-0.6416	-128.06	69.639	21.097	-0.8503839708884458	0.7270360618676346	-0.6416	-118.56216244282116	84.80546891493546	21.097	-0.8503839708884458	0.7270360618676346	-0.44559999999999994	-118.56216244282116	84.80546891493546	21.097	-0.6709549100688911	0.5931547291254378	-0.4449572743203272	-0.4478497241884231	0.4092749218515345	0.7949368923932099	2.8927	22.265	0.0	0.0	0.0
2021-10-01T23:19:31.000000	-0.90374	0.60128	-0.64612	-135.54	74.899	19.372	-0.8232551883919444	0.7074846434981779	-0.64612	-125.34129037552795	90.942359371184	19.372	-0.8232551883919444	0.7074846434981779	-0.45012	-125.34129037552795	90.942359371184	19.372	-0.6709549100688911	0.5931547291254378	-0.4449572743203272	-0.4478497241884231	0.4092749218515345	0.7949368923932099	2.8927	22.265	0.0	0.0	0.0
2021-10-01T23:19:31.000000	-0.87444	0.58496	-0.64996	-143.72	80.686	17.129	-0.7961756624318295	0.6876974841827164	-0.64996	-132.75057026145856	97.68804988972576	17.129	-0.7961756624318295	0.6876974841827164	-0.45396	-132.75057026145856	97.68804988972576	17.129	-0.6709549100688911	0.5931547291254378	-0.4449572743203272	-0.4478497241884231	0.4092749218515345	0.7949368923932099	2.8927	22.265	0.0	0.0	0.0
2021-10-01T23:19:31.000000	-0.8452	0.56842	-0.65308	-152.69	87.058	14.284	-0.7691826409962815	0.6676993344237998	-0.65308	-140.87221718182107	105.11113114355602	14.284	-0.7691826409962815	0.6676993344237998	-0.45708	-140.87221718182107	105.11113114355602	14.284	-0.6709549100688911	0.5931547291254378	-0.4449572743203272	-0.4478497241884231	0.4092749218515345	0.7949368923932099	2.8927	22.265	0.0	0.0	0.0
2021-10-01T23:19:31.000000	-0.816	0.55164	-0.65541	-162.52	94.081	10.739	-0.7422587253929023	0.647467894322262	-0.65541	-149.76761668068775	113.28568292059938	10.739	-0.7422587253929023	0.647467894322262	-0.45941000000000004	-149.76761668068775	113.28568292059938	10.739	-0.6709549100688911	0.5931547291254378	-0.4449572743203272	-0.4478497241884231	0.4092749218515345	0.7949368923932099	2.8927	22.265	0.0	0.0	0.0
2021-10-01T23:19:31.000000	-0.78688	0.53466	-0.65691	-173.33	101.83	6.3796	-0.7154387130064891	0.6270477636764352	-0.65691	-159.5466747700641	122.30084370034164	6.3796	-0.7154387130064891	0.6270477636764352	-0.46091	-159.5466747700641	122.30084370034164	6.3796	-0.6709549100688911	0.5931547291254378	-0.4449572743203272	-0.4478497241884231	0.4092749218515345	0.7949368923932099	2.8927	22.265	0.0	0.0	0.0
2021-10-01T23:19:31.000000	-0.75784	0.51747	-0.65754	-185.23	110.41	1.0708	-0.6887238291387335	0.6064290178384281	-0.65754	-170.30569690898895	132.27430060425033	1.0708	-0.6887238291387335	0.6064290178384281	-0.46154	-170.30569690898895	132.27430060425033	1.0708	-0.6709549100688911	0.5931547291254378	-0.4449572743203272	-0.4478497241884231	0.4092749218515345	0.7949368923932099	2.8927	22.265	0.0	0.0	0.0
2021-10-01T23:19:31.000000	-0.7289	0.5001	-0.65723	-198.37	119.9	-5.3468	-0.6621302471803429	0.5856438813552978	-0.65723	-182.1838729324648	143.30283787604318	-5.3468	-0.6621302471803429	0.5856438813552978	-0.46123	-182.1838729324648	143.30283787604318	-5.3468	-0.6709549100688911	0.5931547291254378	-0.4449572743203272	-0.4478497241884231	0.4092749218515345	0.7949368923932099	2.8927	22.265	0.0	0.0	0.0
2021-10-01T23:19:31.000000	-0.7001	0.48257	-0.65597	-212.89	130.44	-13.063	-0.6356952151194977	0.5647171047295941	-0.65597	-195.3029936872826	155.54255480988232	-13.063	-0.6356952151194977	0.5647171047295941	-0.45997000000000005	-195.3029936872826	155.54255480988232	-13.063	-0.6709549100688911	0.5931547291254378	-0.4449572743203272	-0.4478497241884231	0.4092749218515345	0.7949368923932099	2.8927	22.265	0.0	0.0	0.0
2021-10-01T23:19:31.000000	-0.67144	0.46489	-0.65369	-229.01	142.17	-22.307	-0.6094175076545069	0.5436586126092082	-0.65369	-209.8642472033629	169.1593531134645	-22.307	-0.6094175076545069	0.5436586126092082	-0.45769	-209.8642472033629	169.1593531134645	-22.307	-0.6709549100688911	0.5931547291254378	-0.4449572743203272	-0.4478497241884231	0.4092749218515345	0.7949368923932099	2.8927	22.265	0.0	0.0	0.0
2021-10-01T23:19:31.000000	-0.64295	0.4471	-0.65039	-246.94	155.26	-33.353	-0.5833219975222761	0.5225117794907803	-0.65039	-226.0552209576596	184.34768313646822	-33.353	-0.5833219975222761	0.5225117794907803	-0.45439	-226.0552209576596	184.34768313646822	-33.353	-0.6709549100688911	0.5931547291254378	-0.4449572743203272	-0.4478497241884231	0.4092749218515345	0.7949368923932099	2.8927	22.265	0.0	0.0	0.0
2021-10-01T23:19:31.000000	-0.61467	0.42921	-0.64602	-266.97	169.92	-46.537	-0.5574471580126784	0.5012914312289688	-0.64602	-244.13799840348878	201.35149623367124	-46.537	-0.5574471580126784	0.5012914312289688	-0.45002000000000003	-244.13799840348878	201.35149623367124	-46.537	-0.6709549100688911	0.5931547291254378	-0.4449572743203272	-0.4478497241884231	0.4092749218515345	0.7949368923932099	2.8927	22.265	0.0	0.0	0.0
