# Supplementary material for: Direct evidence of substorm-related impulsive injections of electrons at Mercury
Source: Nat Commun. 2023 Jul 18;14:4019. doi: 10.1038/s41467-023-39565-4 (PMC10354196; doi:10.1038/s41467-023-39565-4)
Supplement: Supplementary file 3 — SourceDatafile [file 41467_2023_39565_MOESM3_ESM.zip › SourceDataFile/FieldLinetracing/Final_KT17tracing_000517.txt]

2021-10-01T23:23:37.000000	-0.58933	0.25563	0.56678	437.98	-180.83	-86.746	-0.5535668870231107	0.32591447864668815	0.56678	412.52259784486955	-233.13317131485178	-86.746	-0.5535668870231107	0.32591447864668815	0.76278	412.52259784486955	-233.13317131485178	-86.746	-0.8065510617755626	0.46459601933091527	-0.3655487977966558	-0.568513139304971	0.334654645048203	0.7515311563636387	2.6602	22.778	0.0	0.0	0.0
2021-10-01T23:23:37.000000	-0.62399	0.26988	0.57285	392.74	-160.7	-59.781	-0.5862196617031089	0.3443039975554924	0.57285	370.09002309079017	-207.61159025607978	-59.781	-0.5862196617031089	0.3443039975554924	0.76885	370.09002309079017	-207.61159025607978	-59.781	-0.8065510617755626	0.46459601933091527	-0.3655487977966558	-0.568513139304971	0.334654645048203	0.7515311563636387	2.6602	22.778	0.0	0.0	0.0
2021-10-01T23:23:37.000000	-0.6589	0.2841	0.57738	353.56	-143.29	-38.177	-0.6191242284854622	0.3626943750629187	0.57738	333.3385028985929	-185.5320462489561	-38.177	-0.6191242284854622	0.3626943750629187	0.77338	333.3385028985929	-185.5320462489561	-38.177	-0.8065510617755626	0.46459601933091527	-0.3655487977966558	-0.568513139304971	0.334654645048203	0.7515311563636387	2.6602	22.778	0.0	0.0	0.0
2021-10-01T23:23:37.000000	-0.694	0.29825	0.58042	319.44	-128.15	-20.875	-0.6522259406895908	0.38103856076725134	0.58042	301.3307110552911	-166.32539996919493	-20.875	-0.6522259406895908	0.38103856076725134	0.7764200000000001	301.3307110552911	-166.32539996919493	-20.875	-0.8065510617755626	0.46459601933091527	-0.3655487977966558	-0.568513139304971	0.334654645048203	0.7515311563636387	2.6602	22.778	0.0	0.0	0.0
2021-10-01T23:23:37.000000	-0.72923	0.31231	0.582	289.58	-114.93	-7.0504	-0.6854677010315313	0.3993093535625571	0.582	273.3155612888039	-149.54626460525873	-7.0504	-0.6854677010315313	0.3993093535625571	0.778	273.3155612888039	-149.54626460525873	-7.0504	-0.8065510617755626	0.46459601933091527	-0.3655487977966558	-0.568513139304971	0.334654645048203	0.7515311563636387	2.6602	22.778	0.0	0.0	0.0
2021-10-01T23:23:37.000000	-0.76455	0.32625	0.58216	263.31	-103.34	3.9436	-0.7188134868247943	0.417472078298395	0.58216	248.66363593948486	-134.82473015495088	3.9436	-0.7188134868247943	0.417472078298395	0.77816	248.66363593948486	-134.82473015495088	3.9436	-0.8065510617755626	0.46459601933091527	-0.3655487977966558	-0.568513139304971	0.334654645048203	0.7515311563636387	2.6602	22.778	0.0	0.0	0.0
2021-10-01T23:23:37.000000	-0.7999	0.34004	0.58096	240.12	-93.128	12.619	-0.7522074260871083	0.43548960922094065	0.58096	226.89965556751747	-121.84820510513043	12.619	-0.7522074260871083	0.43548960922094065	0.7769600000000001	226.89965556751747	-121.84820510513043	12.619	-0.8065510617755626	0.46459601933091527	-0.3655487977966558	-0.568513139304971	0.334654645048203	0.7515311563636387	2.6602	22.778	0.0	0.0	0.0
2021-10-01T23:23:37.000000	-0.83525	0.35367	0.57846	219.57	-84.109	19.385	-0.7856209701764914	0.45334834577722727	0.57846	207.60960374698828	-110.3791701953702	19.385	-0.7856209701764914	0.45334834577722727	0.7744599999999999	207.60960374698828	-110.3791701953702	19.385	-0.8065510617755626	0.46459601933091527	-0.3655487977966558	-0.568513139304971	0.334654645048203	0.7515311563636387	2.6602	22.778	0.0	0.0	0.0
2021-10-01T23:23:37.000000	-0.87056	0.36711	0.57474	201.29	-76.118	24.569	-0.8190180964064544	0.4710136128168141	0.57474	190.4464859838386	-100.20853257286805	24.569	-0.8190180964064544	0.4710136128168141	0.77074	190.4464859838386	-100.20853257286805	24.569	-0.8065510617755626	0.46459601933091527	-0.3655487977966558	-0.568513139304971	0.334654645048203	0.7515311563636387	2.6602	22.778	0.0	0.0	0.0
2021-10-01T23:23:37.000000	-0.90581	0.38035	0.56988	185.0	-69.021	28.438	-0.8523801807829069	0.4884730350884263	0.56988	175.1488311797857	-91.16899350851105	28.438	-0.8523801807829069	0.4884730350884263	0.7658800000000001	175.1488311797857	-91.16899350851105	28.438	-0.8065510617755626	0.46459601933091527	-0.3655487977966558	-0.568513139304971	0.334654645048203	0.7515311563636387	2.6602	22.778	0.0	0.0	0.0
2021-10-01T23:23:37.000000	-0.94098	0.39338	0.56395	170.44	-62.707	31.21	-0.8856885993117581	0.505714237340789	0.56395	161.47219933843795	-83.11853156671955	31.21	-0.8856885993117581	0.505714237340789	0.7599499999999999	161.47219933843795	-83.11853156671955	31.21	-0.8065510617755626	0.46459601933091527	-0.3655487977966558	-0.568513139304971	0.334654645048203	0.7515311563636387	2.6602	22.778	0.0	0.0	0.0
2021-10-01T23:23:37.000000	-0.97605	0.40619	0.55705	157.41	-57.081	33.064	-0.9189247279989177	0.5227248443226273	0.55705	149.22973786804403	-75.93835655869083	33.064	-0.9189247279989177	0.5227248443226273	0.75305	149.22973786804403	-75.93835655869083	33.064	-0.8065510617755626	0.46459601933091527	-0.3655487977966558	-0.568513139304971	0.334654645048203	0.7515311563636387	2.6602	22.778	0.0	0.0	0.0
2021-10-01T23:23:37.000000	-1.011	0.41877	0.54927	145.74	-52.063	34.15	-0.9520699428502949	0.5394924807826664	0.54927	138.26253016798836	-69.52824117253436	34.15	-0.9520699428502949	0.5394924807826664	0.7452700000000001	138.26253016798836	-69.52824117253436	34.15	-0.8065510617755626	0.46459601933091527	-0.3655487977966558	-0.568513139304971	0.334654645048203	0.7515311563636387	2.6602	22.778	0.0	0.0	0.0
2021-10-01T23:23:37.000000	-1.0459	0.43113	0.54072	135.29	-47.588	34.597	-0.9851924910994367	0.5560356484806406	0.54072	128.43959562879127	-63.80652097327189	34.597	-0.9851924910994367	0.5560356484806406	0.73672	128.43959562879127	-63.80652097327189	34.597	-0.8065510617755626	0.46459601933091527	-0.3655487977966558	-0.568513139304971	0.334654645048203	0.7515311563636387	2.6602	22.778	0.0	0.0	0.0
2021-10-01T23:23:37.000000	-1.0807	0.44327	0.5315	125.92	-43.598	34.512	-1.0182427495068864	0.5723482209080901	0.5315	119.62909592978865	-58.698478779449	34.512	-1.0182427495068864	0.5723482209080901	0.7275	119.62909592978865	-58.698478779449	34.512	-0.8065510617755626	0.46459601933091527	-0.3655487977966558	-0.568513139304971	0.334654645048203	0.7515311563636387	2.6602	22.778	0.0	0.0	0.0
2021-10-01T23:23:37.000000	-1.1154	0.45518	0.52171	117.55	-40.044	33.992	-1.0512219433743364	0.5884202734171242	0.52171	111.75763786614101	-54.145681402864284	33.992	-1.0512219433743364	0.5884202734171242	0.7177100000000001	111.75763786614101	-54.145681402864284	33.992	-0.8065510617755626	0.46459601933091527	-0.3655487977966558	-0.568513139304971	0.334654645048203	0.7515311563636387	2.6602	22.778	0.0	0.0	0.0
2021-10-01T23:23:37.000000	-1.15	0.46689	0.51148	110.06	-36.883	33.122	-1.084126396796711	0.6042815799514165	0.51148	104.71139446042898	-50.090749237283745	33.122	-1.084126396796711	0.6042815799514165	0.7074800000000001	104.71139446042898	-50.090749237283745	33.122	-0.8065510617755626	0.46459601933091527	-0.3655487977966558	-0.568513139304971	0.334654645048203	0.7515311563636387	2.6602	22.778	0.0	0.0	0.0
2021-10-01T23:23:37.000000	-1.1846	0.47839	0.50092	103.4	-34.079	31.981	-1.117056581554614	0.6199344688799938	0.50092	98.44515355928719	-46.49182704184	31.981	-1.117056581554614	0.6199344688799938	0.69692	98.44515355928719	-46.49182704184	31.981	-0.8065510617755626	0.46459601933091527	-0.3655487977966558	-0.568513139304971	0.334654645048203	0.7515311563636387	2.6602	22.778	0.0	0.0	0.0
2021-10-01T23:23:37.000000	-1.2192	0.4897	0.49012	97.486	-31.596	30.64	-1.1500100470446615	0.6353987894986386	0.49012	92.87995920652025	-43.30289354991342	30.64	-1.1500100470446615	0.6353987894986386	0.6861200000000001	92.87995920652025	-43.30289354991342	30.64	-0.8065510617755626	0.46459601933091527	-0.3655487977966558	-0.568513139304971	0.334654645048203	0.7515311563636387	2.6602	22.778	0.0	0.0	0.0
2021-10-01T23:23:37.000000	-1.2538	0.50083	0.4792	92.251	-29.406	29.168	-1.182985567965162	0.650684466455242	0.4792	87.95274710599435	-40.487950226073494	29.168	-1.182985567965162	0.650684466455242	0.6752	87.95274710599435	-40.487950226073494	29.168	-0.8065510617755626	0.46459601933091527	-0.3655487977966558	-0.568513139304971	0.334654645048203	0.7515311563636387	2.6602	22.778	0.0	0.0	0.0
2021-10-01T23:23:37.000000	-1.2885	0.51179	0.46824	87.635	-27.479	27.627	-1.2160811654933352	0.6658136774146135	0.46824	83.6076452754378	-38.0098713164957	27.627	-1.2160811654933352	0.6658136774146135	0.6642399999999999	83.6076452754378	-38.0098713164957	27.627	-0.8065510617755626	0.46459601933091527	-0.3655487977966558	-0.568513139304971	0.334654645048203	0.7515311563636387	2.6602	22.778	0.0	0.0	0.0
2021-10-01T23:23:37.000000	-1.3232	0.52259	0.45735	83.576	-25.787	26.076	-1.2491963678485776	0.6807840940077261	0.45735	79.78655174266241	-35.833270936595405	26.076	-1.2491963678485776	0.6807840940077261	0.65335	79.78655174266241	-35.833270936595405	26.076	-0.8065510617755626	0.46459601933091527	-0.3655487977966558	-0.568513139304971	0.334654645048203	0.7515311563636387	2.6602	22.778	0.0	0.0	0.0
2021-10-01T23:23:37.000000	-1.358	0.53324	0.44657	80.012	-24.305	24.564	-1.2824291962081098	0.6956178938993891	0.44657	76.43099694497238	-33.92574059615534	24.564	-1.2824291962081098	0.6956178938993891	0.6425700000000001	76.43099694497238	-33.92574059615534	24.564	-0.8065510617755626	0.46459601933091527	-0.3655487977966558	-0.568513139304971	0.334654645048203	0.7515311563636387	2.6602	22.778	0.0	0.0	0.0
2021-10-01T23:23:37.000000	-1.3929	0.54377	0.43596	76.882	-23.005	23.134	-1.3157759746668551	0.7103448510332762	0.43596	73.48387137496859	-32.25201694076006	23.134	-1.3157759746668551	0.7103448510332762	0.6319600000000001	73.48387137496859	-32.25201694076006	23.134	-0.8065510617755626	0.46459601933091527	-0.3655487977966558	-0.568513139304971	0.334654645048203	0.7515311563636387	2.6602	22.778	0.0	0.0	0.0
2021-10-01T23:23:37.000000	-1.4279	0.55416	0.42554	74.125	-21.863	21.819	-1.349239153828198	0.7249451161136049	0.42554	70.88757540457516	-30.780806475150563	21.819	-1.349239153828198	0.7249451161136049	0.62154	70.88757540457516	-30.780806475150563	21.819	-0.8065510617755626	0.46459601933091527	-0.3655487977966558	-0.568513139304971	0.334654645048203	0.7515311563636387	2.6602	22.778	0.0	0.0	0.0
2021-10-01T23:23:37.000000	-1.463	0.56444	0.41532	71.681	-20.854	20.641	-1.382815057787063	0.739448463084049	0.41532	68.58562440067458	-29.479945769447955	20.641	-1.382815057787063	0.739448463084049	0.6113200000000001	68.58562440067458	-29.479945769447955	20.641	-0.8065510617755626	0.46459601933091527	-0.3655487977966558	-0.568513139304971	0.334654645048203	0.7515311563636387	2.6602	22.778	0.0	0.0	0.0
2021-10-01T23:23:37.000000	-1.4982	0.57461	0.4053	69.494	-19.957	19.609	-1.4165036865434497	0.753854891944608	0.4053	66.52501346862901	-28.321731373606525	19.609	-1.4165036865434497	0.753854891944608	0.6013	66.52501346862901	-28.321731373606525	19.609	-0.8065510617755626	0.46459601933091527	-0.3655487977966558	-0.568513139304971	0.334654645048203	0.7515311563636387	2.6602	22.778	0.0	0.0	0.0
2021-10-01T23:23:37.000000	-1.5335	0.58468	0.39544	67.515	-19.152	18.725	-1.4503038147956664	0.7681743273431735	0.39544	64.65956243715532	-27.280310013553958	18.725	-1.4503038147956664	0.7681743273431735	0.59144	64.65956243715532	-27.280310013553958	18.725	-0.8065510617755626	0.46459601933091527	-0.3655487977966558	-0.568513139304971	0.334654645048203	0.7515311563636387	2.6602	22.778	0.0	0.0	0.0
2021-10-01T23:23:37.000000	-1.5688	0.59464	0.38571	65.699	-18.422	17.983	-1.4841174213664932	0.7823845916149359	0.38571	62.946693403619264	-26.333295930262025	17.983	-1.4841174213664932	0.7823845916149359	0.58171	62.946693403619264	-26.333295930262025	17.983	-0.8065510617755626	0.46459601933091527	-0.3655487977966558	-0.568513139304971	0.334654645048203	0.7515311563636387	2.6602	22.778	0.0	0.0	0.0
2021-10-01T23:23:37.000000	-1.6042	0.6045	0.37607	64.01	-17.751	17.368	-1.5180425274331504	0.7965078624247048	0.37607	61.352638118319504	-25.460398601014262	17.368	-1.5180425274331504	0.7965078624247048	0.5720700000000001	61.352638118319504	-25.460398601014262	17.368	-0.8065510617755626	0.46459601933091527	-0.3655487977966558	-0.568513139304971	0.334654645048203	0.7515311563636387	2.6602	22.778	0.0	0.0	0.0
2021-10-01T23:23:37.000000	-1.6396	0.61427	0.36648	62.417	-17.129	16.867	-1.5519786612150337	0.810541811403453	0.36648	59.84785547448517	-24.647894942674824	16.867	-1.5519786612150337	0.810541811403453	0.56248	59.84785547448517	-24.647894942674824	16.867	-0.8065510617755626	0.46459601933091527	-0.3655487977966558	-0.568513139304971	0.334654645048203	0.7515311563636387	2.6602	22.778	0.0	0.0	0.0
2021-10-01T23:23:37.000000	-1.675	0.62395	0.35691	60.897	-16.546	16.462	-1.5859258227121438	0.8244864385511806	0.35691	58.41074408365837	-23.883042113461332	16.462	-1.5859258227121438	0.8244864385511806	0.55291	58.41074408365837	-23.883042113461332	16.462	-0.8065510617755626	0.46459601933091527	-0.3655487977966558	-0.568513139304971	0.334654645048203	0.7515311563636387	2.6602	22.778	0.0	0.0	0.0
2021-10-01T23:23:37.000000	-1.7105	0.63354	0.3473	59.431	-15.995	16.135	-1.619983258403392	0.8383539968848057	0.3473	57.02330482603014	-23.15656478663549	16.135	-1.619983258403392	0.8383539968848057	0.5433	57.02330482603014	-23.15656478663549	16.135	-0.8065510617755626	0.46459601933091527	-0.3655487977966558	-0.568513139304971	0.334654645048203	0.7515311563636387	2.6602	22.778	0.0	0.0	0.0
2021-10-01T23:23:37.000000	-1.7459	0.64304	0.33764	58.007	-15.469	15.871	-1.6539524753309547	0.852119980370492	0.33764	55.67448583531533	-22.460045346643273	15.871	-1.6539524753309547	0.852119980370492	0.53364	55.67448583531533	-22.460045346643273	15.871	-0.8065510617755626	0.46459601933091527	-0.3655487977966558	-0.568513139304971	0.334654645048203	0.7515311563636387	2.6602	22.778	0.0	0.0	0.0
2021-10-01T23:23:37.000000	-1.7814	0.65246	0.32789	56.614	-14.966	15.657	-1.6880307411509639	0.8658188196899669	0.32789	54.35361505917199	-21.790151032045443	15.657	-1.6880307411509639	0.8658188196899669	0.52389	54.35361505917199	-21.790151032045443	15.657	-0.8065510617755626	0.46459601933091527	-0.3655487977966558	-0.568513139304971	0.334654645048203	0.7515311563636387	2.6602	22.778	0.0	0.0	0.0
2021-10-01T23:23:37.000000	-1.8169	0.66179	0.31802	55.243	-14.481	15.48	-1.7221200346861996	0.8794283371784213	0.31802	53.052372965343984	-21.14081674737376	15.48	-1.7221200346861996	0.8794283371784213	0.51402	53.052372965343984	-21.14081674737376	15.48	-0.8065510617755626	0.46459601933091527	-0.3655487977966558	-0.568513139304971	0.334654645048203	0.7515311563636387	2.6602	22.778	0.0	0.0	0.0
2021-10-01T23:23:37.000000	-1.8523	0.67104	0.30801	53.889	-14.012	15.331	-1.756119884156058	0.8929462044668277	0.30801	51.766042290224064	-20.509444912204074	15.331	-1.756119884156058	0.8929462044668277	0.5040100000000001	51.766042290224064	-20.509444912204074	15.331	-0.8065510617755626	0.46459601933091527	-0.3655487977966558	-0.568513139304971	0.334654645048203	0.7515311563636387	2.6602	22.778	0.0	0.0	0.0
2021-10-01T23:23:37.000000	-1.8877	0.68021	0.29785	52.547	-13.556	15.202	-1.7901295360394507	0.9063846745721048	0.29785	50.49002830037419	-19.892445481323122	15.202	-1.7901295360394507	0.9063846745721048	0.49385	50.49002830037419	-19.892445481323122	15.202	-0.8065510617755626	0.46459601933091527	-0.3655487977966558	-0.568513139304971	0.334654645048203	0.7515311563636387	2.6602	22.778	0.0	0.0	0.0
2021-10-01T23:23:37.000000	-1.9231	0.68931	0.28752	51.212	-13.112	15.089	-1.8241477650346865	0.9197536721421437	0.28752	49.21949120201797	-19.28821333909587	15.089	-1.8241477650346865	0.9197536721421437	0.48352	49.21949120201797	-19.28821333909587	15.089	-0.8065510617755626	0.46459601933091527	-0.3655487977966558	-0.568513139304971	0.334654645048203	0.7515311563636387	2.6602	22.778	0.0	0.0	0.0
2021-10-01T23:23:37.000000	-1.9585	0.69833	0.27701	49.877	-12.678	14.987	-1.8581757964434569	0.933043272529053	0.27701	47.947728801969916	-18.693905844759804	14.987	-1.8581757964434569	0.933043272529053	0.47301	47.947728801969916	-18.693905844759804	14.987	-0.8065510617755626	0.46459601933091527	-0.3655487977966558	-0.568513139304971	0.334654645048203	0.7515311563636387	2.6602	22.778	0.0	0.0	0.0
2021-10-01T23:23:37.000000	-1.9938	0.70727	0.26629	48.538	-12.252	14.893	-1.89211438378685	0.9462412227159145	0.26629	46.67101630141192	-18.10704794805995	14.893	-1.89211438378685	0.9462412227159145	0.46229000000000003	46.67101630141192	-18.10704794805995	14.893	-0.8065510617755626	0.46459601933091527	-0.3655487977966558	-0.568513139304971	0.334654645048203	0.7515311563636387	2.6602	22.778	0.0	0.0	0.0
2021-10-01T23:23:37.000000	-2.029	0.71614	0.25535	47.186	-11.831	14.806	-1.925962301763174	0.9593574473506195	0.25535	45.38078910774948	-17.52355948310632	14.806	-1.925962301763174	0.9593574473506195	0.45135000000000003	45.38078910774948	-17.52355948310632	14.806	-0.8065510617755626	0.46459601933091527	-0.3655487977966558	-0.568513139304971	0.334654645048203	0.7515311563636387	2.6602	22.778	0.0	0.0	0.0
2021-10-01T23:23:37.000000	-2.0642	0.72494	0.24417	45.814	-11.414	14.723	-1.9598187968513407	0.9724041994500863	0.24417	44.07022249762794	-16.941590273925517	14.723	-1.9598187968513407	0.9724041994500863	0.44017	44.07022249762794	-16.941590273925517	14.723	-0.8065510617755626	0.46459601933091527	-0.3655487977966558	-0.568513139304971	0.334654645048203	0.7515311563636387	2.6602	22.778	0.0	0.0	0.0
2021-10-01T23:23:37.000000	-2.0994	0.73367	0.23273	44.411	-10.997	14.643	-1.9936838690513505	0.9853814790143147	0.23273	42.72888947904373	-16.355822629500057	14.643	-1.9936838690513505	0.9853814790143147	0.42873	42.72888947904373	-16.355822629500057	14.643	-0.8065510617755626	0.46459601933091527	-0.3655487977966558	-0.568513139304971	0.334654645048203	0.7515311563636387	2.6602	22.778	0.0	0.0	0.0
2021-10-01T23:23:37.000000	-2.1344	0.74232	0.22101	42.967	-10.577	14.564	-2.02736025070707	0.9982548553615771	0.22101	41.347232994613194	-15.762053853770755	14.564	-2.02736025070707	0.9982548553615771	0.41701	41.347232994613194	-15.762053853770755	14.564	-0.8065510617755626	0.46459601933091527	-0.3655487977966558	-0.568513139304971	0.334654645048203	0.7515311563636387	2.6602	22.778	0.0	0.0	0.0
2021-10-01T23:23:37.000000	-2.1694	0.75091	0.20898	41.467	-10.152	14.483	-2.061043984172942	1.0110686838214924	0.20898	39.91061113283794	-15.156461064621643	14.483	-2.061043984172942	1.0110686838214924	0.40498	39.91061113283794	-15.156461064621643	14.483	-0.8065510617755626	0.46459601933091527	-0.3655487977966558	-0.568513139304971	0.334654645048203	0.7515311563636387	2.6602	22.778	0.0	0.0	0.0
2021-10-01T23:23:37.000000	-2.2043	0.75942	0.1966	39.895	-9.7175	14.398	-2.094638273573436	1.02379086208136	0.1966	38.40369584285339	-14.532617687794767	14.398	-2.094638273573436	1.02379086208136	0.3926	38.40369584285339	-14.532617687794767	14.398	-0.8065510617755626	0.46459601933091527	-0.3655487977966558	-0.568513139304971	0.334654645048203	0.7515311563636387	2.6602	22.778	0.0	0.0	0.0
2021-10-01T23:23:37.000000	-2.239	0.76787	0.18384	38.232	-9.2684	14.307	-2.1280414218262576	1.0364289864200442	0.18384	36.80825519752911	-13.883134079651153	14.307	-2.1280414218262576	1.0364289864200442	0.37984	36.80825519752911	-13.883134079651153	14.307	-0.8065510617755626	0.46459601933091527	-0.3655487977966558	-0.568513139304971	0.334654645048203	0.7515311563636387	2.6602	22.778	0.0	0.0	0.0
2021-10-01T23:23:37.000000	-2.2736	0.77623	0.17063	36.451	-8.799	14.207	-2.1613563513153937	1.0489655359107892	0.17063	35.098191069523246	-13.1990448763249	14.207	-2.1613563513153937	1.0489655359107892	0.36663	35.098191069523246	-13.1990448763249	14.207	-0.8065510617755626	0.46459601933091527	-0.3655487977966558	-0.568513139304971	0.334654645048203	0.7515311563636387	2.6602	22.778	0.0	0.0	0.0
2021-10-01T23:23:37.000000	-2.308	0.78453	0.15691	34.519	-8.3016	14.095	-2.1944801396568563	1.0614180314803505	0.15691	33.24169560309759	-12.468664603356771	14.095	-2.1944801396568563	1.0614180314803505	0.35291	33.24169560309759	-12.468664603356771	14.095	-0.8065510617755626	0.46459601933091527	-0.3655487977966558	-0.568513139304971	0.334654645048203	0.7515311563636387	2.6602	22.778	0.0	0.0	0.0
2021-10-01T23:23:37.000000	-2.3422	0.79274	0.14257	32.391	-7.7655	13.969	-2.2274164627557225	1.073756699185055	0.14257	31.195418955552064	-11.67586002988999	13.969	-2.2274164627557225	1.073756699185055	0.33857000000000004	31.195418955552064	-11.67586002988999	13.969	-0.8065510617755626	0.46459601933091527	-0.3655487977966558	-0.568513139304971	0.334654645048203	0.7515311563636387	2.6602	22.778	0.0	0.0	0.0
2021-10-01T23:23:37.000000	-2.3761	0.80085	0.12748	30.0	-7.1751	13.828	-2.2600672994347715	1.0859593613600926	0.12748	28.894777456654975	-10.796939183879074	13.828	-2.2600672994347715	1.0859593613600926	0.32348	28.894777456654975	-10.796939183879074	13.828	-0.8065510617755626	0.46459601933091527	-0.3655487977966558	-0.568513139304971	0.334654645048203	0.7515311563636387	2.6602	22.778	0.0	0.0	0.0
2021-10-01T23:23:37.000000	-2.4096	0.80884	0.11142	27.248	-6.5069	13.671	-2.292335853818474	1.0979939156927632	0.11142	26.245389016048488	-9.79657118619986	13.671	-2.292335853818474	1.0979939156927632	0.30742	26.245389016048488	-9.79657118619986	13.671	-0.8065510617755626	0.46459601933091527	-0.3655487977966558	-0.568513139304971	0.334654645048203	0.7515311563636387	2.6602	22.778	0.0	0.0	0.0
2021-10-01T23:23:37.000000	-2.4424	0.81668	0.094025	23.979	-5.7228	13.498	-2.3239280623751717	1.109793829188638	0.094025	23.097097526075963	-8.617828421994458	13.498	-2.3239280623751717	1.109793829188638	0.290025	23.097097526075963	-8.617828421994458	13.498	-0.8065510617755626	0.46459601933091527	-0.3655487977966558	-0.568513139304971	0.334654645048203	0.7515311563636387	2.6602	22.778	0.0	0.0	0.0
2021-10-01T23:23:37.000000	-2.4637	0.82177	0.081395	21.385	-5.1048	13.376	-2.344443883822257	1.1174553675688383	0.081395	20.598367507657247	-7.686641923459827	13.376	-2.344443883822257	1.1174553675688383	0.277395	20.598367507657247	-7.686641923459827	13.376	-0.8065510617755626	0.46459601933091527	-0.3655487977966558	-0.568513139304971	0.334654645048203	0.7515311563636387	2.6602	22.778	0.0	0.0	0.0
2021-10-01T23:23:37.000000	-2.4844	0.8267	0.067577	18.313	-4.3745	13.249	-2.3643838312229417	1.1248845934812701	0.067577	17.638999458039056	-6.585432208237954	13.249	-2.3643838312229417	1.1248845934812701	0.263577	17.638999458039056	-6.585432208237954	13.249	-0.8065510617755626	0.46459601933091527	-0.3655487977966558	-0.568513139304971	0.334654645048203	0.7515311563636387	2.6602	22.778	0.0	0.0	0.0
2021-10-01T23:23:37.000000	-2.4975	0.82983	0.05745	15.898	-3.8002	13.165	-2.377001600530854	1.1295961534875019	0.05745	15.312566068479281	-5.719549321271469	13.165	-2.377001600530854	1.1295961534875019	0.25345	15.312566068479281	-5.719549321271469	13.165	-0.8065510617755626	0.46459601933091527	-0.3655487977966558	-0.568513139304971	0.334654645048203	0.7515311563636387	2.6602	22.778	0.0	0.0	0.0
2021-10-01T23:23:37.000000	-2.5098	0.83278	0.046306	13.08	-3.1294	13.082	-2.3888474534379234	1.1340310456963463	0.046306	12.597993530230847	-4.708513923974501	13.082	-2.3888474534379234	1.1340310456963463	0.24230600000000002	12.597993530230847	-4.708513923974501	13.082	-0.8065510617755626	0.46459601933091527	-0.3655487977966558	-0.568513139304971	0.334654645048203	0.7515311563636387	2.6602	22.778	0.0	0.0	0.0
2021-10-01T23:23:37.000000	-2.5208	0.8354	0.033774	9.7244	-2.3289	13.006	-2.399443537074969	1.1379791353048443	0.033774	9.365764084295249	-3.502883624576353	13.006	-2.399443537074969	1.1379791353048443	0.229774	9.365764084295249	-3.502883624576353	13.006	-0.8065510617755626	0.46459601933091527	-0.3655487977966558	-0.568513139304971	0.334654645048203	0.7515311563636387	2.6602	22.778	0.0	0.0	0.0
2021-10-01T23:23:37.000000	-2.5293	0.83745	0.019409	5.6756	-1.3604	12.946	-2.4076283009356527	1.1410551945605885	0.019409	5.466143114965338	-2.0455813273289905	12.946	-2.4076283009356527	1.1410551945605885	0.21540900000000002	5.466143114965338	-2.0455813273289905	12.946	-0.8065510617755626	0.46459601933091527	-0.3655487977966558	-0.568513139304971	0.334654645048203	0.7515311563636387	2.6602	22.778	0.0	0.0	0.0
2021-10-01T23:23:37.000000	-2.5335	0.83845	0.0031742	0.9354	-0.22432	12.916	-2.4116741228807683	1.1425622860602733	0.0031742	0.900865596190468	-0.3372444217483701	12.916	-2.4116741228807683	1.1425622860602733	0.1991742	0.900865596190468	-0.3372444217483701	12.916	-0.8065510617755626	0.46459601933091527	-0.3655487977966558	-0.568513139304971	0.334654645048203	0.7515311563636387	2.6602	22.778	0.0	0.0	0.0
2021-10-01T23:23:37.000000	-2.5315	0.83798	-0.013479	-3.9577	0.9489	12.93	-2.4097467824820464	1.1418507672710225	-0.013479	-3.8116090183571885	1.426687488968115	12.93	-2.4097467824820464	1.1418507672710225	0.18252100000000002	-3.8116090183571885	1.426687488968115	12.93	-0.8065510617755626	0.46459601933091527	-0.3655487977966558	-0.568513139304971	0.334654645048203	0.7515311563636387	2.6602	22.778	0.0	0.0	0.0
2021-10-01T23:23:37.000000	-2.5243	0.83626	-0.028601	-8.2883	1.9857	12.981	-2.4028117878913875	1.1392615106156248	-0.028601	-7.9825377547055405	2.9863041329878994	12.981	-2.4028117878913875	1.1392615106156248	0.16739900000000002	-7.9825377547055405	2.9863041329878994	12.981	-0.8065510617755626	0.46459601933091527	-0.3655487977966558	-0.568513139304971	0.334654645048203	0.7515311563636387	2.6602	22.778	0.0	0.0	0.0
2021-10-01T23:23:37.000000	-2.5141	0.83381	-0.041774	-11.888	2.8453	13.053	-2.392988845956875	1.135580164156623	-0.041774	-11.449786322666288	4.280498715720398	13.053	-2.392988845956875	1.135580164156623	0.154226	-11.449786322666288	4.280498715720398	13.053	-0.8065510617755626	0.46459601933091527	-0.3655487977966558	-0.568513139304971	0.334654645048203	0.7515311563636387	2.6602	22.778	0.0	0.0	0.0
2021-10-01T23:23:37.000000	-2.5022	0.83097	-0.053391	-14.89	3.5606	13.133	-2.381526500646843	1.131303455142255	-0.053391	-14.341519789583916	5.358244347262719	13.133	-2.381526500646843	1.131303455142255	0.142609	-14.341519789583916	5.358244347262719	13.133	-0.8065510617755626	0.46459601933091527	-0.3655487977966558	-0.568513139304971	0.334654645048203	0.7515311563636387	2.6602	22.778	0.0	0.0	0.0
2021-10-01T23:23:37.000000	-2.4759	0.82468	-0.073493	-19.66	4.6945	13.302	-2.356195391457183	1.1218383081691998	-0.073493	-18.936639874843337	7.068069078644697	13.302	-2.356195391457183	1.1218383081691998	0.122507	-18.936639874843337	7.068069078644697	13.302	-0.8065510617755626	0.46459601933091527	-0.3655487977966558	-0.568513139304971	0.334654645048203	0.7515311563636387	2.6602	22.778	0.0	0.0	0.0
2021-10-01T23:23:37.000000	-2.4478	0.81797	-0.090946	-23.365	5.5762	13.468	-2.329129308318166	1.1117357716801863	-0.090946	-22.50568706835933	8.397099560031632	13.468	-2.329129308318166	1.1117357716801863	0.10505400000000001	-22.50568706835933	8.397099560031632	13.468	-0.8065510617755626	0.46459601933091527	-0.3655487977966558	-0.568513139304971	0.334654645048203	0.7515311563636387	2.6602	22.778	0.0	0.0	0.0
2021-10-01T23:23:37.000000	-2.4188	0.81104	-0.10673	-26.399	6.3023	13.624	-2.3011969635061633	1.1013046157853028	-0.10673	-25.427856082701584	9.489484776710274	13.624	-2.3011969635061633	1.1013046157853028	0.08927	-25.427856082701584	9.489484776710274	13.624	-0.8065510617755626	0.46459601933091527	-0.3655487977966558	-0.568513139304971	0.334654645048203	0.7515311563636387	2.6602	22.778	0.0	0.0	0.0
2021-10-01T23:23:37.000000	-2.3892	0.80398	-0.12135	-28.978	6.9257	13.768	-2.272685068742683	1.0906709213663244	-0.12135	-27.91103746636994	10.424192632568408	13.768	-2.272685068742683	1.0906709213663244	0.07465000000000001	-27.91103746636994	10.424192632568408	13.768	-0.8065510617755626	0.46459601933091527	-0.3655487977966558	-0.568513139304971	0.334654645048203	0.7515311563636387	2.6602	22.778	0.0	0.0	0.0
2021-10-01T23:23:37.000000	-2.3592	0.79681	-0.13512	-31.231	7.4779	13.9	-2.243789666382165	1.0798790437528696	-0.13512	-30.079399476831444	11.24829216028781	13.9	-2.243789666382165	1.0798790437528696	0.06088000000000002	-30.079399476831444	11.24829216028781	13.9	-0.8065510617755626	0.46459601933091527	-0.3655487977966558	-0.568513139304971	0.334654645048203	0.7515311563636387	2.6602	22.778	0.0	0.0	0.0
2021-10-01T23:23:37.000000	-2.329	0.78956	-0.14822	-33.244	7.9791	14.019	-2.214705573477358	1.0689832629224492	-0.14822	-32.015818976532806	11.99236874315837	14.019	-2.214705573477358	1.0689832629224492	0.04778000000000002	-32.015818976532806	11.99236874315837	14.019	-0.8065510617755626	0.46459601933091527	-0.3655487977966558	-0.568513139304971	0.334654645048203	0.7515311563636387	2.6602	22.778	0.0	0.0	0.0
2021-10-01T23:23:37.000000	-2.2985	0.78224	-0.16076	-35.072	8.4428	14.127	-2.1853323182476583	1.0579812505060358	-0.16076	-33.77322737159158	12.676559815138226	14.127	-2.1853323182476583	1.0579812505060358	0.03524000000000002	-33.77322737159158	12.676559815138226	14.127	-0.8065510617755626	0.46459601933091527	-0.3655487977966558	-0.568513139304971	0.334654645048203	0.7515311563636387	2.6602	22.778	0.0	0.0	0.0
2021-10-01T23:23:37.000000	-2.2679	0.77485	-0.17285	-36.756	8.8786	14.224	-2.1558683936508896	1.0468975125374653	-0.17285	-35.391139428737475	13.315416775139395	14.224	-2.1558683936508896	1.0468975125374653	0.023150000000000004	-35.391139428737475	13.315416775139395	14.224	-0.8065510617755626	0.46459601933091527	-0.3655487977966558	-0.568513139304971	0.334654645048203	0.7515311563636387	2.6602	22.778	0.0	0.0	0.0
2021-10-01T23:23:37.000000	-2.2371	0.7674	-0.18455	-38.326	9.2935	14.312	-2.126213327906448	1.0357297206477116	-0.18455	-36.898471380459775	13.919562781761183	14.312	-2.126213327906448	1.0357297206477116	0.011450000000000016	-36.898471380459775	13.919562781761183	14.312	-0.8065510617755626	0.46459601933091527	-0.3655487977966558	-0.568513139304971	0.334654645048203	0.7515311563636387	2.6602	22.778	0.0	0.0	0.0
2021-10-01T23:23:37.000000	-2.2062	0.7599	-0.1959	-39.804	9.6927	14.394	-2.096465142191554	1.0245000525015837	-0.1959	-38.316420295239325	14.496854315629022	14.394	-2.096465142191554	1.0245000525015837	0.00010000000000001674	-38.316420295239325	14.496854315629022	14.394	-0.8065510617755626	0.46459601933091527	-0.3655487977966558	-0.568513139304971	0.334654645048203	0.7515311563636387	2.6602	22.778	0.0	0.0	0.0
2021-10-01T23:23:37.000000	-2.1753	0.75234	-0.20693	-41.209	10.08	14.469	-2.0667243082868105	1.0132108364681087	-0.20693	-39.6633773894265	15.053390816156028	14.469	-2.0667243082868105	1.0132108364681087	-0.010929999999999995	-39.6633773894265	15.053390816156028	14.469	-0.8065510617755626	0.46459601933091527	-0.3655487977966558	-0.568513139304971	0.334654645048203	0.7515311563636387	2.6602	22.778	0.0	0.0	0.0
2021-10-01T23:23:37.000000	-2.1442	0.74472	-0.21769	-42.555	10.46	14.542	-2.0367923332343945	1.00183756651345	-0.21769	-40.952673531290706	15.595453043740703	14.542	-2.0367923332343945	1.00183756651345	-0.021689999999999987	-40.952673531290706	15.595453043740703	14.542	-0.8065510617755626	0.46459601933091527	-0.3655487977966558	-0.568513139304971	0.334654645048203	0.7515311563636387	2.6602	22.778	0.0	0.0	0.0
2021-10-01T23:23:37.000000	-2.1234	0.73961	-0.22473	-43.426	10.71	14.589	-2.0167751947852515	0.9942174439220586	-0.22473	-41.78647782031734	15.950293018378286	14.589	-2.0167751947852515	0.9942174439220586	-0.028730000000000006	-41.78647782031734	15.950293018378286	14.589	-0.8065510617755626	0.46459601933091527	-0.3655487977966558	-0.568513139304971	0.334654645048203	0.7515311563636387	2.6602	22.778	0.0	0.0	0.0
2021-10-01T23:23:37.000000	-2.1096	0.73619	-0.22935	-43.996	10.875	14.62	-2.0034982338740193	0.9891322980085548	-0.22935	-42.331965272199795	16.18389190501686	14.62	-2.0034982338740193	0.9891322980085548	-0.03334999999999999	-42.331965272199795	16.18389190501686	14.62	-0.8065510617755626	0.46459601933091527	-0.3655487977966558	-0.568513139304971	0.334654645048203	0.7515311563636387	2.6602	22.778	0.0	0.0	0.0
2021-10-01T23:23:37.000000	-2.1003	0.7339	-0.23241	-44.372	10.985	14.641	-1.9945489054226448	0.9857200230680763	-0.23241	-42.6916537142983	16.339134375432515	14.641	-1.9945489054226448	0.9857200230680763	-0.03641	-42.6916537142983	16.339134375432515	14.641	-0.8065510617755626	0.46459601933091527	-0.3655487977966558	-0.568513139304971	0.334654645048203	0.7515311563636387	2.6602	22.778	0.0	0.0	1.0
2021-10-01T23:23:37.000000	-2.0652	0.72518	-0.24386	-45.776	11.402	14.721	-1.9607818543998554	0.9727649211686573	-0.24386	-44.03397919767163	16.92502455002716	14.721	-1.9607818543998554	0.9727649211686573	-0.047859999999999986	-44.03397919767163	16.92502455002716	14.721	-0.8065510617755626	0.46459601933091527	-0.3655487977966558	-0.568513139304971	0.334654645048203	0.7515311563636387	2.6602	22.778	0.0	0.0	0.0
2021-10-01T23:23:37.000000	-2.03	0.71638	-0.25504	-47.149	11.82	14.804	-1.9269253593116886	0.9597181690691905	-0.25504	-45.34541574241311	17.508108754166265	14.804	-1.9269253593116886	0.9597181690691905	-0.05903999999999998	-45.34541574241311	17.508108754166265	14.804	-0.8065510617755626	0.46459601933091527	-0.3655487977966558	-0.568513139304971	0.334654645048203	0.7515311563636387	2.6602	22.778	0.0	0.0	0.0
2021-10-01T23:23:37.000000	-1.9947	0.70751	-0.26599	-48.501	12.24	14.891	-1.8929781948564528	0.9465896914175671	-0.26599	-46.63576546624473	18.090604754330776	14.891	-1.8929781948564528	0.9465896914175671	-0.06999	-46.63576546624473	18.090604754330776	14.891	-0.8065510617755626	0.46459601933091527	-0.3655487977966558	-0.568513139304971	0.334654645048203	0.7515311563636387	2.6602	22.778	0.0	0.0	0.0
2021-10-01T23:23:37.000000	-1.9594	0.69857	-0.27671	-49.84	12.667	14.984	-1.8590396075130597	0.9333917412307057	-0.27671	-47.91235543663354	18.678455115819744	14.984	-1.8590396075130597	0.9333917412307057	-0.08071	-47.91235543663354	18.678455115819744	14.984	-0.8065510617755626	0.46459601933091527	-0.3655487977966558	-0.568513139304971	0.334654645048203	0.7515311563636387	2.6602	22.778	0.0	0.0	0.0
2021-10-01T23:23:37.000000	-1.9241	0.68956	-0.28724	-51.175	13.1	15.086	-1.8251095972815092	0.9201243185086058	-0.28724	-49.184240366850766	19.271770145366695	15.086	-1.8251095972815092	0.9201243185086058	-0.09123999999999999	-49.184240366850766	19.271770145366695	15.086	-0.8065510617755626	0.46459601933091527	-0.3655487977966558	-0.568513139304971	0.334654645048203	0.7515311563636387	2.6602	22.778	0.0	0.0	0.0
2021-10-01T23:23:37.000000	-1.8887	0.68046	-0.29757	-52.51	13.544	15.199	-1.7910913682862737	0.9067553209385669	-0.29757	-50.454777465207	19.87600228759395	15.199	-1.7910913682862737	0.9067553209385669	-0.10157	-50.454777465207	19.87600228759395	15.199	-0.8065510617755626	0.46459601933091527	-0.3655487977966558	-0.568513139304971	0.334654645048203	0.7515311563636387	2.6602	22.778	0.0	0.0	0.0
2021-10-01T23:23:37.000000	-1.8533	0.67129	-0.30774	-53.852	13.999	15.327	-1.7570817164028807	0.89331685083329	-0.30774	-51.73091398522604	20.49200925368578	15.327	-1.7570817164028807	0.89331685083329	-0.11174	-51.73091398522604	20.49200925368578	15.327	-0.8065510617755626	0.46459601933091527	-0.3655487977966558	-0.568513139304971	0.334654645048203	0.7515311563636387	2.6602	22.778	0.0	0.0	0.0
2021-10-01T23:23:37.000000	-1.8178	0.66204	-0.31775	-55.206	14.468	15.475	-1.7229826204541105	0.8797867305279651	-0.31775	-53.01724466034597	21.123381088855467	15.475	-1.7229826204541105	0.8797867305279651	-0.12174999999999997	-53.01724466034597	21.123381088855467	15.475	-0.8065510617755626	0.46459601933091527	-0.3655487977966558	-0.568513139304971	0.334654645048203	0.7515311563636387	2.6602	22.778	0.0	0.0	0.0
2021-10-01T23:23:37.000000	-1.7824	0.65271	-0.32762	-56.576	14.952	15.652	-1.6889925733977869	0.8661894660564291	-0.32762	-54.31761681955405	21.77160037856885	15.652	-1.6889925733977869	0.8661894660564291	-0.13162000000000001	-54.31761681955405	21.77160037856885	15.652	-0.8065510617755626	0.46459601933091527	-0.3655487977966558	-0.568513139304971	0.334654645048203	0.7515311563636387	2.6602	22.778	0.0	0.0	0.0
2021-10-01T23:23:37.000000	-1.7469	0.6433	-0.33737	-57.968	15.455	15.865	-1.6549130822760856	0.8525005513848452	-0.33737	-55.63749513090826	22.4413721629975	15.865	-1.6549130822760856	0.8525005513848452	-0.14137	-55.63749513090826	22.4413721629975	15.865	-0.8065510617755626	0.46459601933091527	-0.3655487977966558	-0.568513139304971	0.334654645048203	0.7515311563636387	2.6602	22.778	0.0	0.0	0.0
2021-10-01T23:23:37.000000	-1.7115	0.6338	-0.34704	-59.392	15.98	16.127	-1.620943865348523	0.838734567899159	-0.34704	-56.98643665179226	23.136899138200597	16.127	-1.620943865348523	0.838734567899159	-0.15104	-56.98643665179226	23.136899138200597	16.127	-0.8065510617755626	0.46459601933091527	-0.3655487977966558	-0.568513139304971	0.334654645048203	0.7515311563636387	2.6602	22.778	0.0	0.0	0.0
2021-10-01T23:23:37.000000	-1.676	0.62421	-0.35664	-60.856	16.53	16.452	-1.5868864296572749	0.8248670095655339	-0.35664	-58.372013510011435	23.862138939898955	16.452	-1.5868864296572749	0.8248670095655339	-0.16064	-58.372013510011435	23.862138939898955	16.452	-0.8065510617755626	0.46459601933091527	-0.3655487977966558	-0.568513139304971	0.334654645048203	0.7515311563636387	2.6602	22.778	0.0	0.0	0.0
2021-10-01T23:23:37.000000	-1.6406	0.61454	-0.36622	-62.374	17.112	16.855	-1.5529380428584731	0.8109323070656975	-0.36622	-59.80726250142918	24.625754243984957	16.855	-1.5529380428584731	0.8109323070656975	-0.17021999999999998	-59.80726250142918	24.625754243984957	16.855	-0.8065510617755626	0.46459601933091527	-0.3655487977966558	-0.568513139304971	0.334654645048203	0.7515311563636387	2.6602	22.778	0.0	0.0	0.0
2021-10-01T23:23:37.000000	-1.6051	0.60477	-0.37581	-63.965	17.733	17.353	-1.5189026625976778	0.7968861050700311	-0.37581	-61.310182745854455	25.437020377196912	17.353	-1.5189026625976778	0.7968861050700311	-0.17980999999999997	-61.310182745854455	25.437020377196912	17.353	-0.8065510617755626	0.46459601933091527	-0.3655487977966558	-0.568513139304971	0.334654645048203	0.7515311563636387	2.6602	22.778	0.0	0.0	0.0
2021-10-01T23:23:37.000000	-1.5698	0.59491	-0.38544	-65.651	18.402	17.964	-1.4850768030099326	0.7827750872771805	-0.38544	-62.90150569712522	26.307565186358893	17.964	-1.4850768030099326	0.7827750872771805	-0.18944	-62.90150569712522	26.307565186358893	17.964	-0.8065510617755626	0.46459601933091527	-0.3655487977966558	-0.568513139304971	0.334654645048203	0.7515311563636387	2.6602	22.778	0.0	0.0	0.0
2021-10-01T23:23:37.000000	-1.5344	0.58495	-0.39517	-67.463	19.131	18.703	-1.4511639499601938	0.7685525699884997	-0.39517	-64.61052740167399	27.253096684184975	18.703	-1.4511639499601938	0.7685525699884997	-0.19917	-64.61052740167399	27.253096684184975	18.703	-0.8065510617755626	0.46459601933091527	-0.3655487977966558	-0.568513139304971	0.334654645048203	0.7515311563636387	2.6602	22.778	0.0	0.0	0.0
2021-10-01T23:23:37.000000	-1.4992	0.57489	-0.40502	-69.438	19.934	19.583	-1.417461842885197	0.7542553122547437	-0.40502	-66.47225363432958	28.29204299398258	19.583	-1.417461842885197	0.7542553122547437	-0.20901999999999998	-66.47225363432958	28.29204299398258	19.583	-0.8065510617755626	0.46459601933091527	-0.3655487977966558	-0.568513139304971	0.334654645048203	0.7515311563636387	2.6602	22.778	0.0	0.0	0.0
2021-10-01T23:23:37.000000	-1.464	0.56472	-0.41505	-71.618	20.828	20.61	-1.3837732141288104	0.7398488833941845	-0.41505	-68.52628490335884	29.446422284272373	20.61	-1.3837732141288104	0.7398488833941845	-0.21904999999999997	-68.52628490335884	29.446422284272373	20.61	-0.8065510617755626	0.46459601933091527	-0.3655487977966558	-0.568513139304971	0.334654645048203	0.7515311563636387	2.6602	22.778	0.0	0.0	0.0
2021-10-01T23:23:37.000000	-1.4289	0.55445	-0.42526	-74.054	21.833	21.785	-1.3501960848682537	0.7253554610716317	-0.42526	-70.82078630962322	30.742332889465047	21.785	-1.3501960848682537	0.7253554610716317	-0.22926000000000002	-70.82078630962322	30.742332889465047	21.785	-0.8065510617755626	0.46459601933091527	-0.3655487977966558	-0.568513139304971	0.334654645048203	0.7515311563636387	2.6602	22.778	0.0	0.0	0.0
2021-10-01T23:23:37.000000	-1.3939	0.54405	-0.43567	-76.802	22.972	23.096	-1.3167341310086025	0.7107452713434119	-0.43567	-73.40851768742212	32.20946318918455	23.096	-1.3167341310086025	0.7107452713434119	-0.23967	-73.40851768742212	32.20946318918455	23.096	-0.8065510617755626	0.46459601933091527	-0.3655487977966558	-0.568513139304971	0.334654645048203	0.7515311563636387	2.6602	22.778	0.0	0.0	0.0
2021-10-01T23:23:37.000000	-1.359	0.53354	-0.44627	-79.921	24.267	24.523	-1.2833849019464734	0.6960381635053072	-0.44627	-76.34533879559153	33.87687668877324	24.523	-1.2833849019464734	0.6960381635053072	-0.25027	-76.34533879559153	33.87687668877324	24.523	-0.8065510617755626	0.46459601933091527	-0.3655487977966558	-0.568513139304971	0.334654645048203	0.7515311563636387	2.6602	22.778	0.0	0.0	0.0
2021-10-01T23:23:37.000000	-1.3242	0.52288	-0.45705	-83.472	25.744	26.033	-1.2501532988886335	0.6811944389657529	-0.45705	-79.68860420186891	35.77785181306833	26.033	-1.2501532988886335	0.6811944389657529	-0.26105	-79.68860420186891	35.77785181306833	26.033	-0.8065510617755626	0.46459601933091527	-0.3655487977966558	-0.568513139304971	0.334654645048203	0.7515311563636387	2.6602	22.778	0.0	0.0	0.0
2021-10-01T23:23:37.000000	-1.2894	0.51208	-0.46794	-87.517	27.429	27.585	-1.216938850054479	0.6662117693557221	-0.46794	-83.49666093878093	37.945789517076236	27.585	-1.216938850054479	0.6662117693557221	-0.27194	-83.49666093878093	37.945789517076236	27.585	-0.8065510617755626	0.46459601933091527	-0.3655487977966558	-0.568513139304971	0.334654645048203	0.7515311563636387	2.6602	22.778	0.0	0.0	0.0
2021-10-01T23:23:37.000000	-1.2548	0.50113	-0.4789	-92.117	29.35	29.126	-1.1839412737035255	0.65110473606116	-0.4789	-87.82661851372667	40.4159531552124	29.126	-1.1839412737035255	0.65110473606116	-0.2829	-87.82661851372667	40.4159531552124	29.126	-0.8065510617755626	0.46459601933091527	-0.3655487977966558	-0.568513139304971	0.334654645048203	0.7515311563636387	2.6602	22.778	0.0	0.0	0.0
2021-10-01T23:23:37.000000	-1.2202	0.49001	-0.48982	-97.333	31.532	30.601	-1.1509645274813336	0.6358289837524478	-0.48982	-92.7359540246128	43.22062868752491	30.601	-1.1509645274813336	0.6358289837524478	-0.29381999999999997	-92.7359540246128	43.22062868752491	30.601	-0.8065510617755626	0.46459601933091527	-0.3655487977966558	-0.568513139304971	0.334654645048203	0.7515311563636387	2.6602	22.778	0.0	0.0	0.0
2021-10-01T23:23:37.000000	-1.1856	0.4787	-0.50062	-103.23	34.006	31.946	-1.118011061991286	0.6203646631338031	-0.50062	-98.28537924748736	46.39854698347331	31.946	-1.118011061991286	0.6203646631338031	-0.30461999999999995	-98.28537924748736	46.39854698347331	31.946	-0.8065510617755626	0.46459601933091527	-0.3655487977966558	-0.568513139304971	0.334654645048203	0.7515311563636387	2.6602	22.778	0.0	0.0	0.0
2021-10-01T23:23:37.000000	-1.1509	0.46721	-0.5112	-109.87	36.802	33.094	-1.0849804054527794	0.6047094458361987	-0.5112	-104.53275109420024	49.98707885722047	33.094	-1.0849804054527794	0.6047094458361987	-0.3152	-104.53275109420024	49.98707885722047	33.094	-0.8065510617755626	0.46459601933091527	-0.3655487977966558	-0.568513139304971	0.334654645048203	0.7515311563636387	2.6602	22.778	0.0	0.0	0.0
2021-10-01T23:23:37.000000	-1.1163	0.45551	-0.52144	-117.33	39.952	33.972	-1.052074726728713	0.5888580639497978	-0.52144	-111.55056838809972	54.027418005045234	33.972	-1.052074726728713	0.5888580639497978	-0.32544	-111.55056838809972	54.027418005045234	33.972	-0.8065510617755626	0.46459601933091527	-0.3655487977966558	-0.568513139304971	0.334654645048203	0.7515311563636387	2.6602	22.778	0.0	0.0	0.0
2021-10-01T23:23:37.000000	-1.0816	0.4436	-0.53123	-125.68	43.495	34.503	-1.0190955328612628	0.5727860114407635	-0.53123	-119.403524987826	58.566847665565994	34.503	-1.0190955328612628	0.5727860114407635	-0.33523	-119.403524987826	58.566847665565994	34.503	-0.8065510617755626	0.46459601933091527	-0.3655487977966558	-0.568513139304971	0.334654645048203	0.7515311563636387	2.6602	22.778	0.0	0.0	0.0
2021-10-01T23:23:37.000000	-1.0468	0.43147	-0.54047	-135.02	47.473	34.601	-0.9860440491521213	0.556483363661205	-0.54047	-128.18572110518522	63.65930437684399	34.601	-0.9860440491521213	0.556483363661205	-0.34447	-128.18572110518522	63.65930437684399	34.601	-0.8065510617755626	0.46459601933091527	-0.3655487977966558	-0.568513139304971	0.334654645048203	0.7515311563636387	2.6602	22.778	0.0	0.0	0.0
2021-10-01T23:23:37.000000	-1.012	0.41911	-0.54904	-145.44	51.934	34.171	-0.9530207473818915	0.5399524489801493	-0.54904	-137.98059712307736	69.36345416398332	34.171	-0.9530207473818915	0.5399524489801493	-0.35303999999999996	-137.98059712307736	69.36345416398332	34.171	-0.8065510617755626	0.46459601933091527	-0.3655487977966558	-0.568513139304971	0.334654645048203	0.7515311563636387	2.6602	22.778	0.0	0.0	0.0
2021-10-01T23:23:37.000000	-0.97701	0.40653	-0.55684	-157.07	56.935	33.103	-0.9198358339389495	0.5231799113133428	-0.55684	-148.91018924444435	75.75179644195748	33.103	-0.9198358339389495	0.5231799113133428	-0.36084	-148.91018924444435	75.75179644195748	33.103	-0.8065510617755626	0.46459601933091527	-0.3655487977966558	-0.568513139304971	0.334654645048203	0.7515311563636387	2.6602	22.778	0.0	0.0	0.0
2021-10-01T23:23:37.000000	-0.94194	0.39373	-0.56377	-170.06	62.543	31.272	-0.8865984799500981	0.5061792289793957	-0.56377	-161.11515766631882	82.90920587701477	31.272	-0.8865984799500981	0.5061792289793957	-0.36777	-161.11515766631882	82.90920587701477	31.272	-0.8065510617755626	0.46459601933091527	-0.3655487977966558	-0.568513139304971	0.334654645048203	0.7515311563636387	2.6602	22.778	0.0	0.0	0.0
2021-10-01T23:23:37.000000	-0.90678	0.38071	-0.56973	-184.58	68.838	28.528	-0.8532987607674462	0.48894917667661597	-0.56973	-174.75441898931632	90.93590978104571	28.528	-0.8532987607674462	0.48894917667661597	-0.37372999999999995	-174.75441898931632	90.93590978104571	28.528	-0.8065510617755626	0.46459601933091527	-0.3655487977966558	-0.568513139304971	0.334654645048203	0.7515311563636387	2.6602	22.778	0.0	0.0	0.0
2021-10-01T23:23:37.000000	-0.87153	0.36747	-0.57462	-200.82	75.912	24.692	-0.8199366763909938	0.4714897544050038	-0.57462	-190.00526874780448	99.94649564679388	24.692	-0.8199366763909938	0.4714897544050038	-0.37862	-190.00526874780448	99.94649564679388	24.692	-0.8065510617755626	0.46459601933091527	-0.3655487977966558	-0.568513139304971	0.334654645048203	0.7515311563636387	2.6602	22.778	0.0	0.0	0.0
2021-10-01T23:23:37.000000	-0.83622	0.35404	-0.57838	-219.04	83.876	19.547	-0.7865383248593388	0.4538344120133082	-0.57838	-207.11214693817496	110.08298490983886	19.547	-0.7865383248593388	0.4538344120133082	-0.38238	-207.11214693817496	110.08298490983886	19.547	-0.8065510617755626	0.46459601933091527	-0.3655487977966558	-0.568513139304971	0.334654645048203	0.7515311563636387	2.6602	22.778	0.0	0.0	0.0
2021-10-01T23:23:37.000000	-0.80087	0.34042	-0.58091	-239.53	92.865	12.829	-0.7531235554682638	0.4359856001049127	-0.58091	-226.34632677643253	121.5148940657746	12.829	-0.7531235554682638	0.4359856001049127	-0.38491000000000003	-226.34632677643253	121.5148940657746	12.829	-0.8065510617755626	0.46459601933091527	-0.3655487977966558	-0.568513139304971	0.334654645048203	0.7515311563636387	2.6602	22.778	0.0	0.0	0.0
2021-10-01T23:23:37.000000	-0.76552	0.32663	-0.58214	-262.64	103.04	4.2106	-0.7197296162059499	0.41796806918236706	-0.58214	-248.0354435815302	134.44489550486304	4.2106	-0.7197296162059499	0.41796806918236706	-0.38614	-248.0354435815302	134.44489550486304	4.2106	-0.8065510617755626	0.46459601933091527	-0.3655487977966558	-0.568513139304971	0.334654645048203	0.7515311563636387	2.6602	22.778	0.0	0.0	0.0
2021-10-01T23:23:37.000000	-0.7302	0.31269	-0.58202	-288.81	114.59	-6.7134	-0.6863838304126868	0.39980534444652915	-0.58202	-272.59302365870474	149.11447834668792	-6.7134	-0.6863838304126868	0.39980534444652915	-0.38602	-272.59302365870474	149.11447834668792	-6.7134	-0.8065510617755626	0.46459601933091527	-0.3655487977966558	-0.568513139304971	0.334654645048203	0.7515311563636387	2.6602	22.778	0.0	0.0	0.0
