# Supplementary material for: Direct evidence of substorm-related impulsive injections of electrons at Mercury
Source: Nat Commun. 2023 Jul 18;14:4019. doi: 10.1038/s41467-023-39565-4 (PMC10354196; doi:10.1038/s41467-023-39565-4)
Supplement: Supplementary file 3 — SourceDatafile [file 41467_2023_39565_MOESM3_ESM.zip › SourceDataFile/FieldLinetracing/Final_KT17tracing_000503.txt]

2021-10-01T23:23:23.000000	-0.55491	0.24966	0.56159	481.25	-207.06	-117.96	-0.52013775409167	0.3157719754323892	0.56159	452.2525829323722	-264.4674031539573	-117.96	-0.52013775409167	0.3157719754323892	0.75759	452.2525829323722	-264.4674031539573	-117.96	-0.7999118432554766	0.47397430655461115	-0.36808884762472943	-0.5627768965616925	0.3408720722680881	0.7530527173073938	2.6627	22.742	0.0	0.0	0.0
2021-10-01T23:23:23.000000	-0.58911	0.26432	0.56915	430.0	-183.43	-84.955	-0.5522837575993089	0.3345120410269081	0.56915	404.2841503878291	-234.73578901648372	-84.955	-0.5522837575993089	0.3345120410269081	0.76515	404.2841503878291	-234.73578901648372	-84.955	-0.7999118432554766	0.47397430655461115	-0.36808884762472943	-0.5627768965616925	0.3408720722680881	0.7530527173073938	2.6627	22.742	0.0	0.0	0.0
2021-10-01T23:23:23.000000	-0.62362	0.27897	0.57517	385.86	-163.1	-58.522	-0.5847386504932662	0.35328016632598236	0.57517	362.96779293561667	-209.15049818598877	-58.522	-0.5847386504932662	0.35328016632598236	0.7711699999999999	362.96779293561667	-209.15049818598877	-58.522	-0.7999118432554766	0.47397430655461115	-0.36808884762472943	-0.5627768965616925	0.3408720722680881	0.7530527173073938	2.6627	22.742	0.0	0.0	0.0
2021-10-01T23:23:23.000000	-0.65837	0.29358	0.57967	347.61	-145.5	-37.329	-0.6174366361433794	0.3720380002740958	0.57967	327.1625457294443	-186.9963389262723	-37.329	-0.6174366361433794	0.3720380002740958	0.7756700000000001	327.1625457294443	-186.9963389262723	-37.329	-0.7999118432554766	0.47397430655461115	-0.36808884762472943	-0.5627768965616925	0.3408720722680881	0.7530527173073938	2.6627	22.742	0.0	0.0	0.0
2021-10-01T23:23:23.000000	-0.69331	0.30813	0.58267	314.27	-130.2	-20.343	-0.650330541913576	0.39075956706700665	0.58267	295.94848124872414	-167.72647181221447	-20.343	-0.650330541913576	0.39075956706700665	0.77867	295.94848124872414	-167.72647181221447	-20.343	-0.7999118432554766	0.47397430655461115	-0.36808884762472943	-0.5627768965616925	0.3408720722680881	0.7530527173073938	2.6627	22.742	0.0	0.0	0.0
2021-10-01T23:23:23.000000	-0.72838	0.32259	0.58421	285.08	-116.83	-6.7613	-0.6833644958215845	0.40940774095089055	0.58421	268.6166624163238	-150.88056194326273	-6.7613	-0.6833644958215845	0.40940774095089055	0.7802100000000001	268.6166624163238	-150.88056194326273	-6.7613	-0.7999118432554766	0.47397430655461115	-0.36808884762472943	-0.5627768965616925	0.3408720722680881	0.7530527173073938	2.6627	22.742	0.0	0.0	0.0
2021-10-01T23:23:23.000000	-0.76354	0.33691	0.58435	259.39	-105.09	4.0463	-0.7165049257842993	0.42792799747952437	0.58435	244.5587461700708	-136.08122527271297	4.0463	-0.7165049257842993	0.42792799747952437	0.7803500000000001	244.5587461700708	-136.08122527271297	4.0463	-0.7999118432554766	0.47397430655461115	-0.36808884762472943	-0.5627768965616925	0.3408720722680881	0.7530527173073938	2.6627	22.742	0.0	0.0	0.0
2021-10-01T23:23:23.000000	-0.79874	0.35109	0.58314	236.7	-94.756	12.58	-0.7497022085622642	0.44631421014444883	0.58314	223.30594687330293	-123.04488460321132	12.58	-0.7497022085622642	0.44631421014444883	0.7791399999999999	223.30594687330293	-123.04488460321132	12.58	-0.7999118432554766	0.47397430655461115	-0.36808884762472943	-0.5627768965616925	0.3408720722680881	0.7530527173073938	2.6627	22.742	0.0	0.0	0.0
2021-10-01T23:23:23.000000	-0.83394	0.3651	0.58063	216.57	-85.619	19.239	-0.7829203214689902	0.4645317037952231	0.58063	204.44718882416709	-111.51020151939173	19.239	-0.7829203214689902	0.4645317037952231	0.7766299999999999	204.44718882416709	-111.51020151939173	19.239	-0.7999118432554766	0.47397430655461115	-0.36808884762472943	-0.5627768965616925	0.3408720722680881	0.7530527173073938	2.6627	22.742	0.0	0.0	0.0
2021-10-01T23:23:23.000000	-0.86911	0.37891	0.57691	198.67	-77.52	24.345	-0.8161331664658793	0.48254702858309834	0.57691	187.67444093915418	-101.27893916395413	24.345	-0.8161331664658793	0.48254702858309834	0.77291	187.67444093915418	-101.27893916395413	24.345	-0.7999118432554766	0.47397430655461115	-0.36808884762472943	-0.5627768965616925	0.3408720722680881	0.7530527173073938	2.6627	22.742	0.0	0.0	0.0
2021-10-01T23:23:23.000000	-0.90422	0.39252	0.57204	182.7	-70.325	28.158	-0.8493109696092576	0.5003565086029987	0.57204	172.70638282419907	-92.18134820440191	28.158	-0.8493109696092576	0.5003565086029987	0.7680400000000001	172.70638282419907	-92.18134820440191	28.158	-0.7999118432554766	0.47397430655461115	-0.36808884762472943	-0.5627768965616925	0.3408720722680881	0.7530527173073938	2.6627	22.742	0.0	0.0	0.0
2021-10-01T23:23:23.000000	-0.93925	0.40591	0.56613	168.43	-63.921	30.892	-0.8824363322067265	0.5179378439557586	0.56613	159.32859348692216	-84.07709818065267	30.892	-0.8824363322067265	0.5179378439557586	0.76213	159.32859348692216	-84.07709818065267	30.892	-0.7999118432554766	0.47397430655461115	-0.36808884762472943	-0.5627768965616925	0.3408720722680881	0.7530527173073938	2.6627	22.742	0.0	0.0	0.0
2021-10-01T23:23:23.000000	-0.97419	0.41907	0.55924	155.65	-58.214	32.723	-0.9155005549120868	0.5352798846917948	0.55924	147.34417315751165	-76.84716606700096	32.723	-0.9155005549120868	0.5352798846917948	0.7552399999999999	147.34417315751165	-76.84716606700096	32.723	-0.7999118432554766	0.47397430655461115	-0.36808884762472943	-0.5627768965616925	0.3408720722680881	0.7530527173073938	2.6627	22.742	0.0	0.0	0.0
2021-10-01T23:23:23.000000	-1.009	0.43201	0.55149	144.2	-53.122	33.799	-0.9484627138320817	0.552387654252231	0.55149	136.60437494358155	-70.39056492366987	33.799	-0.9484627138320817	0.552387654252231	0.74749	136.60437494358155	-70.39056492366987	33.799	-0.7999118432554766	0.47397430655461115	-0.36808884762472943	-0.5627768965616925	0.3408720722680881	0.7530527173073938	2.6627	22.742	0.0	0.0	0.0
2021-10-01T23:23:23.000000	-1.0438	0.44471	0.54296	133.94	-48.58	34.245	-0.9814443553447895	0.5692560069615871	0.54296	126.9782182356522	-64.62563031568112	34.245	-0.9814443553447895	0.5692560069615871	0.7389600000000001	126.9782182356522	-64.62563031568112	34.245	-0.7999118432554766	0.47397430655461115	-0.36808884762472943	-0.5627768965616925	0.3408720722680881	0.7530527173073938	2.6627	22.742	0.0	0.0	0.0
2021-10-01T23:23:23.000000	-1.0784	0.45718	0.53378	124.75	-44.529	34.168	-1.0142556858385854	0.5858715867356094	0.53378	118.35383653901106	-59.479103200174855	34.168	-1.0142556858385854	0.5858715867356094	0.7297800000000001	118.35383653901106	-59.479103200174855	34.168	-0.7999118432554766	0.47397430655461115	-0.36808884762472943	-0.5627768965616925	0.3408720722680881	0.7530527173073938	2.6627	22.742	0.0	0.0	0.0
2021-10-01T23:23:23.000000	-1.113	0.46943	0.52403	116.52	-40.92	33.663	-1.0470939729696014	0.6022688242560256	0.52403	110.62806270514504	-54.88887448387417	33.663	-1.0470939729696014	0.6022688242560256	0.72003	110.62806270514504	-54.88887448387417	33.663	-0.7999118432554766	0.47397430655461115	-0.36808884762472943	-0.5627768965616925	0.3408720722680881	0.7530527173073938	2.6627	22.742	0.0	0.0	0.0
2021-10-01T23:23:23.000000	-1.1476	0.48146	0.51384	109.17	-37.709	32.814	-1.0799592167378376	0.6184477195228357	0.51384	103.72689087836875	-50.80147330252325	32.814	-1.0799592167378376	0.6184477195228357	0.70984	103.72689087836875	-50.80147330252325	32.814	-0.7999118432554766	0.47397430655461115	-0.36808884762472943	-0.5627768965616925	0.3408720722680881	0.7530527173073938	2.6627	22.742	0.0	0.0	0.0
2021-10-01T23:23:23.000000	-1.1821	0.49328	0.50332	102.63	-34.859	31.698	-1.1127509453626903	0.6344059441670127	0.50332	97.58538213970357	-47.17160134708194	31.698	-1.1127509453626903	0.6344059441670127	0.6993199999999999	97.58538213970357	-47.17160134708194	31.698	-0.7999118432554766	0.47397430655461115	-0.36808884762472943	-0.5627768965616925	0.3408720722680881	0.7530527173073938	2.6627	22.742	0.0	0.0	0.0
2021-10-01T23:23:23.000000	-1.2166	0.50491	0.49256	96.811	-32.336	30.387	-1.1455659547196877	0.6501756005012571	0.49256	92.1193731486702	-43.954609629662954	30.387	-1.1455659547196877	0.6501756005012571	0.6885600000000001	92.1193731486702	-43.954609629662954	30.387	-0.7999118432554766	0.47397430655461115	-0.36808884762472943	-0.5627768965616925	0.3408720722680881	0.7530527173073938	2.6627	22.742	0.0	0.0	0.0
2021-10-01T23:23:23.000000	-1.2511	0.51634	0.48168	91.663	-30.109	28.948	-1.1784054701105218	0.665746763877678	0.48168	87.28303910105734	-41.11360523334452	28.948	-1.1784054701105218	0.665746763877678	0.6776800000000001	87.28303910105734	-41.11360523334452	28.948	-0.7999118432554766	0.47397430655461115	-0.36808884762472943	-0.5627768965616925	0.3408720722680881	0.7530527173073938	2.6627	22.742	0.0	0.0	0.0
2021-10-01T23:23:23.000000	-1.2857	0.52761	0.47077	87.121	-28.148	27.441	-1.2113638368073365	0.6811713859047579	0.47077	83.01554569064778	-38.6108497534562	27.441	-1.2113638368073365	0.6811713859047579	0.6667700000000001	83.01554569064778	-38.6108497534562	27.441	-0.7999118432554766	0.47397430655461115	-0.36808884762472943	-0.5627768965616925	0.3408720722680881	0.7530527173073938	2.6627	22.742	0.0	0.0	0.0
2021-10-01T23:23:23.000000	-1.3204	0.53871	0.4599	83.124	-26.427	25.924	-1.2444422801118242	0.6964395419346061	0.4599	79.25953834970404	-36.41306476516079	25.924	-1.2444422801118242	0.6964395419346061	0.6558999999999999	79.25953834970404	-36.41306476516079	25.924	-0.7999118432554766	0.47397430655461115	-0.36808884762472943	-0.5627768965616925	0.3408720722680881	0.7530527173073938	2.6627	22.742	0.0	0.0	0.0
2021-10-01T23:23:23.000000	-1.3551	0.54967	0.44915	79.612	-24.916	24.447	-1.2775378776399975	0.7115687528939776	0.44915	75.95914509595445	-34.48312451463378	24.447	-1.2775378776399975	0.7115687528939776	0.64515	75.95914509595445	-34.48312451463378	24.447	-0.7999118432554766	0.47397430655461115	-0.36808884762472943	-0.5627768965616925	0.3408720722680881	0.7530527173073938	2.6627	22.742	0.0	0.0	0.0
2021-10-01T23:23:23.000000	-1.3899	0.56048	0.43856	76.524	-23.591	23.05	-1.31075110117246	0.7265613471518995	0.43856	73.0567663013232	-32.78973550661619	23.05	-1.31075110117246	0.7265613471518995	0.63456	73.0567663013232	-32.78973550661619	23.05	-0.7999118432554766	0.47397430655461115	-0.36808884762472943	-0.5627768965616925	0.3408720722680881	0.7530527173073938	2.6627	22.742	0.0	0.0	0.0
2021-10-01T23:23:23.000000	-1.4248	0.57117	0.42815	73.8	-22.426	21.765	-1.3440782748041364	0.7414470986520456	0.42815	70.49603986286188	-31.29974184643999	21.765	-1.3440782748041364	0.7414470986520456	0.62415	70.49603986286188	-31.29974184643999	21.765	-0.7999118432554766	0.47397430655461115	-0.36808884762472943	-0.5627768965616925	0.3408720722680881	0.7530527173073938	2.6627	22.742	0.0	0.0	0.0
2021-10-01T23:23:23.000000	-1.4598	0.58173	0.41794	71.383	-21.395	20.614	-1.3775206238367184	0.7562160827465244	0.41794	68.22358107198951	-29.980355229944703	20.614	-1.3775206238367184	0.7562160827465244	0.6139399999999999	68.22358107198951	-29.980355229944703	20.614	-0.7999118432554766	0.47397430655461115	-0.36808884762472943	-0.5627768965616925	0.3408720722680881	0.7530527173073938	2.6627	22.742	0.0	0.0	0.0
2021-10-01T23:23:23.000000	-1.4949	0.59218	0.4079	69.218	-20.478	19.606	-1.411075697666822	0.7708881487311185	0.4079	66.18725496868822	-28.804987202042916	19.606	-1.411075697666822	0.7708881487311185	0.6039	66.18725496868822	-28.804987202042916	19.606	-0.7999118432554766	0.47397430655461115	-0.36808884762472943	-0.5627768965616925	0.3408720722680881	0.7530527173073938	2.6627	22.742	0.0	0.0	0.0
2021-10-01T23:23:23.000000	-1.5301	0.60252	0.39802	67.256	-19.654	18.742	-1.4447434962944479	0.7854632966058278	0.39802	64.34100391184401	-27.746792023873198	18.742	-1.4447434962944479	0.7854632966058278	0.59402	64.34100391184401	-27.746792023873198	18.742	-0.7999118432554766	0.47397430655461115	-0.36808884762472943	-0.5627768965616925	0.3408720722680881	0.7530527173073938	2.6627	22.742	0.0	0.0	0.0
2021-10-01T23:23:23.000000	-1.5653	0.61276	0.38827	65.454	-18.906	18.015	-1.4784235479389918	0.7999391980016252	0.38827	62.6442349284009	-26.783628996745684	18.015	-1.4784235479389918	0.7999391980016252	0.5842700000000001	62.6442349284009	-26.783628996745684	18.015	-0.7999118432554766	0.47397430655461115	-0.36808884762472943	-0.5627768965616925	0.3408720722680881	0.7530527173073938	2.6627	22.742	0.0	0.0	0.0
2021-10-01T23:23:23.000000	-1.6006	0.6229	0.3786	63.776	-18.219	17.414	-1.512215099079366	0.814328105935429	0.3786	61.063057238488355	-25.896200062733033	17.414	-1.512215099079366	0.814328105935429	0.5746	61.063057238488355	-25.896200062733033	17.414	-0.7999118432554766	0.47397430655461115	-0.36808884762472943	-0.5627768965616925	0.3408720722680881	0.7530527173073938	2.6627	22.742	0.0	0.0	0.0
2021-10-01T23:23:23.000000	-1.636	0.63294	0.36897	62.194	-17.581	16.924	-1.54611814971557	0.8286300204072392	0.36897	59.57115219004125	-25.06916479962871	16.924	-1.54611814971557	0.8286300204072392	0.56497	59.57115219004125	-25.06916479962871	16.924	-0.7999118432554766	0.47397430655461115	-0.36808884762472943	-0.5627768965616925	0.3408720722680881	0.7530527173073938	2.6627	22.742	0.0	0.0	0.0
2021-10-01T23:23:23.000000	-1.6713	0.64288	0.35935	60.684	-16.984	16.526	-1.5799342068897806	0.8428204353832194	0.35935	58.1456808694742	-24.291642765059382	16.526	-1.5799342068897806	0.8428204353832194	0.55535	58.1456808694742	-24.291642765059382	16.526	-0.7999118432554766	0.47397430655461115	-0.36808884762472943	-0.5627768965616925	0.3408720722680881	0.7530527173073938	2.6627	22.742	0.0	0.0	0.0
2021-10-01T23:23:23.000000	-1.7067	0.65273	0.34969	59.227	-16.418	16.206	-1.6138605382581297	0.8569337815450971	0.34969	56.76901174748577	-23.551381237919404	16.206	-1.6138605382581297	0.8569337815450971	0.54569	56.76901174748577	-23.551381237919404	16.206	-0.7999118432554766	0.47397430655461115	-0.36808884762472943	-0.5627768965616925	0.3408720722680881	0.7530527173073938	2.6627	22.742	0.0	0.0	0.0
2021-10-01T23:23:23.000000	-1.7421	0.6625	0.33998	57.812	-15.88	15.948	-1.647796672040013	0.8709677305238452	0.33998	55.43059530190321	-22.844054991980407	15.948	-1.647796672040013	0.8709677305238452	0.53598	55.43059530190321	-22.844054991980407	15.948	-0.7999118432554766	0.47397430655461115	-0.36808884762472943	-0.5627768965616925	0.3408720722680881	0.7530527173073938	2.6627	22.742	0.0	0.0	0.0
2021-10-01T23:23:23.000000	-1.7774	0.67217	0.33016	56.427	-15.363	15.738	-1.6816458123599027	0.8848901800067634	0.33016	54.11937966644138	-22.161246411688378	15.738	-1.6816458123599027	0.8848901800067634	0.52616	54.11937966644138	-22.161246411688378	15.738	-0.7999118432554766	0.47397430655461115	-0.36808884762472943	-0.5627768965616925	0.3408720722680881	0.7530527173073938	2.6627	22.742	0.0	0.0	0.0
2021-10-01T23:23:23.000000	-1.8128	0.68176	0.32023	55.064	-14.866	15.564	-1.7156040015722391	0.8987454853234703	0.32023	52.827547652956504	-21.500982790900732	15.564	-1.7156040015722391	0.8987454853234703	0.51623	52.827547652956504	-21.500982790900732	15.564	-0.7999118432554766	0.47397430655461115	-0.36808884762472943	-0.5627768965616925	0.3408720722680881	0.7530527173073938	2.6627	22.742	0.0	0.0	0.0
2021-10-01T23:23:23.000000	-1.8482	0.69127	0.31017	53.718	-14.385	15.418	-1.74957199319811	0.9125213934570476	0.31017	51.55062705817973	-20.858681619615087	15.418	-1.74957199319811	0.9125213934570476	0.50617	51.55062705817973	-20.858681619615087	15.418	-0.7999118432554766	0.47397430655461115	-0.36808884762472943	-0.5627768965616925	0.3408720722680881	0.7530527173073938	2.6627	22.742	0.0	0.0	0.0
2021-10-01T23:23:23.000000	-1.8835	0.70069	0.29994	52.384	-13.918	15.292	-1.7834517660602955	0.9261957267426861	0.29994	50.283900618503814	-20.231745317407288	15.292	-1.7834517660602955	0.9261957267426861	0.49594	50.283900618503814	-20.231745317407288	15.292	-0.7999118432554766	0.47397430655461115	-0.36808884762472943	-0.5627768965616925	0.3408720722680881	0.7530527173073938	2.6627	22.742	0.0	0.0	0.0
2021-10-01T23:23:23.000000	-1.9188	0.71004	0.28954	51.055	-13.463	15.181	-1.8173401160343239	0.9398005874930864	0.28954	49.0206661407433	-19.617331243514826	15.181	-1.8173401160343239	0.9398005874930864	0.48554	49.0206661407433	-19.617331243514826	15.181	-0.7999118432554766	0.47397430655461115	-0.36808884762472943	-0.5627768965616925	0.3408720722680881	0.7530527173073938	2.6627	22.742	0.0	0.0	0.0
2021-10-01T23:23:23.000000	-1.9541	0.7193	0.27895	49.728	-13.018	15.081	-1.8512394937235783	0.9533161264124659	0.27895	47.758191290869206	-19.013086877851915	15.081	-1.8512394937235783	0.9533161264124659	0.47495	47.758191290869206	-19.013086877851915	15.081	-0.7999118432554766	0.47397430655461115	-0.36808884762472943	-0.5627768965616925	0.3408720722680881	0.7530527173073938	2.6627	22.742	0.0	0.0	0.0
2021-10-01T23:23:23.000000	-1.9893	0.72849	0.26816	48.395	-12.581	14.99	-1.885048202045764	0.9667499397796887	0.26816	46.48878141090694	-18.416047049486856	14.99	-1.885048202045764	0.9667499397796887	0.46416	46.48878141090694	-18.416047049486856	14.99	-0.7999118432554766	0.47397430655461115	-0.36808884762472943	-0.5627768965616925	0.3408720722680881	0.7530527173073938	2.6627	22.742	0.0	0.0	0.0
2021-10-01T23:23:23.000000	-2.0245	0.7376	0.25714	47.05	-12.15	14.904	-1.9188667127814845	0.9801043559637823	0.25714	45.20672677246015	-17.82349164782632	14.904	-1.9188667127814845	0.9801043559637823	0.45314	45.20672677246015	-17.82349164782632	14.904	-0.7999118432554766	0.47397430655461115	-0.36808884762472943	-0.5627768965616925	0.3408720722680881	0.7530527173073938	2.6627	22.742	0.0	0.0	0.0
2021-10-01T23:23:23.000000	-2.0596	0.74664	0.24588	45.684	-11.721	14.823	-1.9525945541501355	0.9933770465957192	0.24588	43.903585313103505	-17.230348042191185	14.823	-1.9525945541501355	0.9933770465957192	0.44188	43.903585313103505	-17.230348042191185	14.823	-0.7999118432554766	0.47397430655461115	-0.36808884762472943	-0.5627768965616925	0.3408720722680881	0.7530527173073938	2.6627	22.742	0.0	0.0	0.0
2021-10-01T23:23:23.000000	-2.0946	0.75561	0.23436	44.288	-11.294	14.744	-1.9862317261517175	1.0065680116754996	0.23436	42.57042484973494	-16.635513461058817	14.744	-1.9862317261517175	1.0065680116754996	0.43036	42.57042484973494	-16.635513461058817	14.744	-0.7999118432554766	0.47397430655461115	-0.36808884762472943	-0.5627768965616925	0.3408720722680881	0.7530527173073938	2.6627	22.742	0.0	0.0	0.0
2021-10-01T23:23:23.000000	-2.1296	0.7645	0.22256	42.849	-10.864	14.666	-2.0198787005668337	1.0196795795721505	0.22256	41.194955990941835	-16.032432688284246	14.666	-2.0198787005668337	1.0196795795721505	0.41856000000000004	41.194955990941835	-16.032432688284246	14.666	-0.7999118432554766	0.47397430655461115	-0.36808884762472943	-0.5627768965616925	0.3408720722680881	0.7530527173073938	2.6627	22.742	0.0	0.0	0.0
2021-10-01T23:23:23.000000	-2.1645	0.77332	0.21044	41.355	-10.427	14.586	-2.0534350056148813	1.0327094219166448	0.21044	39.76575927993148	-15.415665502680806	14.586	-2.0534350056148813	1.0327094219166448	0.40644	39.76575927993148	-15.415665502680806	14.586	-0.7999118432554766	0.47397430655461115	-0.36808884762472943	-0.5627768965616925	0.3408720722680881	0.7530527173073938	2.6627	22.742	0.0	0.0	0.0
2021-10-01T23:23:23.000000	-2.1993	0.78207	0.19797	39.79	-9.9815	14.502	-2.0869006412958604	1.0456575387089826	0.19797	38.26713907533176	-14.781762724357902	14.502	-2.0869006412958604	1.0456575387089826	0.39397000000000004	38.26713907533176	-14.781762724357902	14.502	-0.7999118432554766	0.47397430655461115	-0.36808884762472943	-0.5627768965616925	0.3408720722680881	0.7530527173073938	2.6627	22.742	0.0	0.0	0.0
2021-10-01T23:23:23.000000	-2.2339	0.79074	0.18512	38.132	-9.5207	14.411	-2.1201775864325496	1.0585017522843545	0.18512	36.678094356932505	-14.121279929027514	14.411	-2.1201775864325496	1.0585017522843545	0.38112	36.678094356932505	-14.121279929027514	14.411	-0.7999118432554766	0.47397430655461115	-0.36808884762472943	-0.5627768965616925	0.3408720722680881	0.7530527173073938	2.6627	22.742	0.0	0.0	0.0
2021-10-01T23:23:23.000000	-2.2684	0.79934	0.17181	36.358	-9.0391	14.311	-2.15336386220217	1.0712642403075698	0.17181	34.9764723505145	-13.42594036645829	14.311	-2.15336386220217	1.0712642403075698	0.36780999999999997	34.9764723505145	-13.42594036645829	14.311	-0.7999118432554766	0.47397430655461115	-0.36808884762472943	-0.5627768965616925	0.3408720722680881	0.7530527173073938	2.6627	22.742	0.0	0.0	0.0
2021-10-01T23:23:23.000000	-2.3028	0.80785	0.15799	34.432	-8.5287	14.2	-2.1864619192081047	1.083925153482846	0.15799	33.12752456502294	-12.683393232246718	14.2	-2.1864619192081047	1.083925153482846	0.35399	33.12752456502294	-12.683393232246718	14.2	-0.7999118432554766	0.47397430655461115	-0.36808884762472943	-0.5627768965616925	0.3408720722680881	0.7530527173073938	2.6627	22.742	0.0	0.0	0.0
2021-10-01T23:23:23.000000	-2.3368	0.81628	0.14355	32.31	-7.9784	14.074	-2.2191727927119267	1.09645765740732	0.14355	31.08894263461452	-11.877230839789544	14.074	-2.2191727927119267	1.09645765740732	0.33955	31.08894263461452	-11.877230839789544	14.074	-0.7999118432554766	0.47397430655461115	-0.36808884762472943	-0.5627768965616925	0.3408720722680881	0.7530527173073938	2.6627	22.742	0.0	0.0	0.0
2021-10-01T23:23:23.000000	-2.3706	0.82462	0.12835	29.927	-7.3723	13.934	-2.2516962009731514	1.1088763334669367	0.12835	28.798164577686535	-10.98370853794293	13.934	-2.2516962009731514	1.1088763334669367	0.32435	28.798164577686535	-10.98370853794293	13.934	-0.7999118432554766	0.47397430655461115	-0.36808884762472943	-0.5627768965616925	0.3408720722680881	0.7530527173073938	2.6627	22.742	0.0	0.0	0.0
2021-10-01T23:23:23.000000	-2.404	0.83283	0.11218	27.183	-6.6863	13.777	-2.2838385522407223	1.121116977036295	0.11218	26.158896892404446	-9.966654908370863	13.777	-2.2838385522407223	1.121116977036295	0.30818	26.158896892404446	-9.966654908370863	13.777	-0.7999118432554766	0.47397430655461115	-0.36808884762472943	-0.5627768965616925	0.3408720722680881	0.7530527173073938	2.6627	22.742	0.0	0.0	0.0
2021-10-01T23:23:23.000000	-2.4367	0.84087	0.09467	23.923	-5.8812	13.605	-2.315307008284672	1.1331031304730754	0.09467	23.022110719086818	-8.768173155116616	13.605	-2.315307008284672	1.1331031304730754	0.29067	23.022110719086818	-8.768173155116616	13.605	-0.7999118432554766	0.47397430655461115	-0.36808884762472943	-0.5627768965616925	0.3408720722680881	0.7530527173073938	2.6627	22.742	0.0	0.0	0.0
2021-10-01T23:23:23.000000	-2.4579	0.84609	0.081958	21.338	-5.2467	13.483	-2.335707654330852	1.140881436258943	0.081958	20.53433463156168	-7.8217137590841705	13.483	-2.335707654330852	1.140881436258943	0.27795800000000004	20.53433463156168	-7.8217137590841705	13.483	-0.7999118432554766	0.47397430655461115	-0.36808884762472943	-0.5627768965616925	0.3408720722680881	0.7530527173073938	2.6627	22.742	0.0	0.0	0.0
2021-10-01T23:23:23.000000	-2.4785	0.85115	0.068058	18.276	-4.497	13.358	-2.3555324263306305	1.1484274295770418	0.068058	17.587268315116816	-6.702475528645223	13.358	-2.3555324263306305	1.1484274295770418	0.264058	17.587268315116816	-6.702475528645223	13.358	-0.7999118432554766	0.47397430655461115	-0.36808884762472943	-0.5627768965616925	0.3408720722680881	0.7530527173073938	2.6627	22.742	0.0	0.0	0.0
2021-10-01T23:23:23.000000	-2.4915	0.85436	0.057876	15.87	-3.9079	13.273	-2.3680411467460956	1.1532061337494848	0.057876	15.271580555163009	-5.823006934322426	13.273	-2.3680411467460956	1.1532061337494848	0.253876	15.271580555163009	-5.823006934322426	13.273	-0.7999118432554766	0.47397430655461115	-0.36808884762472943	-0.5627768965616925	0.3408720722680881	0.7530527173073938	2.6627	22.742	0.0	0.0	0.0
2021-10-01T23:23:23.000000	-2.5038	0.85738	0.04668	13.066	-3.2203	13.192	-2.3798784225413225	1.1577104984935676	0.04668	12.572961030804498	-4.797013550936821	13.192	-2.3798784225413225	1.1577104984935676	0.24268	12.572961030804498	-4.797013550936821	13.192	-0.7999118432554766	0.47397430655461115	-0.36808884762472943	-0.5627768965616925	0.3408720722680881	0.7530527173073938	2.6627	22.742	0.0	0.0	0.0
2021-10-01T23:23:23.000000	-2.5147	0.86007	0.034108	9.731	-2.4008	13.116	-2.390366682587614	1.1617158076203853	0.034108	9.363504432739209	-3.5750505420305805	13.116	-2.390366682587614	1.1617158076203853	0.230108	9.363504432739209	-3.5750505420305805	13.116	-0.7999118432554766	0.47397430655461115	-0.36808884762472943	-0.5627768965616925	0.3408720722680881	0.7530527173073938	2.6627	22.742	0.0	0.0	0.0
2021-10-01T23:23:23.000000	-2.5232	0.86217	0.019728	5.7161	-1.4115	13.056	-2.3985453199398385	1.1648414901155855	0.019728	5.500076647279413	-2.1012587499048383	13.056	-2.3985453199398385	1.1648414901155855	0.215728	5.500076647279413	-2.1012587499048383	13.056	-0.7999118432554766	0.47397430655461115	-0.36808884762472943	-0.5627768965616925	0.3408720722680881	0.7530527173073938	2.6627	22.742	0.0	0.0	0.0
2021-10-01T23:23:23.000000	-2.5274	0.86321	0.0035037	1.0232	-0.25279	13.026	-2.4025862406781866	1.1663882802068353	0.0035037	0.9845155707584506	-0.3762580431487974	13.026	-2.4025862406781866	1.1663882802068353	0.1995037	0.9845155707584506	-0.3762580431487974	13.026	-0.7999118432554766	0.47397430655461115	-0.36808884762472943	-0.5627768965616925	0.3408720722680881	0.7530527173073938	2.6627	22.742	0.0	0.0	0.0
2021-10-01T23:23:23.000000	-2.5256	0.86276	-0.013169	-3.8328	0.94674	13.039	-2.400854942633905	1.1657211167472035	-0.013169	-3.6879148313617174	1.4092397468927262	13.039	-2.400854942633905	1.1657211167472035	0.18283100000000002	-3.6879148313617174	1.4092397468927262	13.039	-0.7999118432554766	0.47397430655461115	-0.36808884762472943	-0.5627768965616925	0.3408720722680881	0.7530527173073938	2.6627	22.742	0.0	0.0	0.0
2021-10-01T23:23:23.000000	-2.5186	0.86104	-0.028372	-8.1517	2.012	13.089	-2.3941184410010696	1.163156366125642	-0.028372	-7.843744521062448	2.995668335831389	13.089	-2.3941184410010696	1.163156366125642	0.167628	-7.843744521062448	2.995668335831389	13.089	-0.7999118432554766	0.47397430655461115	-0.36808884762472943	-0.5627768965616925	0.3408720722680881	0.7530527173073938	2.6627	22.742	0.0	0.0	0.0
2021-10-01T23:23:23.000000	-2.5085	0.85855	-0.041646	-11.753	2.8979	13.159	-2.3843996467522364	1.1594475740919938	-0.041646	-11.309358489236288	4.316160790788397	13.159	-2.3843996467522364	1.1594475740919938	0.154354	-11.309358489236288	4.316160790788397	13.159	-0.7999118432554766	0.47397430655461115	-0.36808884762472943	-0.5627768965616925	0.3408720722680881	0.7530527173073938	2.6627	22.742	0.0	0.0	0.0
2021-10-01T23:23:23.000000	-2.4968	0.85565	-0.053363	-14.759	3.6357	13.239	-2.373143146210179	1.155135823224115	-0.053363	-14.202304886503782	5.416727000762616	13.239	-2.373143146210179	1.155135823224115	0.142637	-14.202304886503782	5.416727000762616	13.239	-0.7999118432554766	0.47397430655461115	-0.36808884762472943	-0.5627768965616925	0.3408720722680881	0.7530527173073938	2.6627	22.742	0.0	0.0	0.0
2021-10-01T23:23:23.000000	-2.4706	0.8492	-0.073642	-19.536	4.8056	13.407	-2.3479308883264998	1.1455241349017191	-0.073642	-18.799961139196462	7.16313817573714	13.407	-2.3479308883264998	1.1455241349017191	0.12235800000000001	-18.799961139196462	7.16313817573714	13.407	-0.7999118432554766	0.47397430655461115	-0.36808884762472943	-0.5627768965616925	0.3408720722680881	0.7530527173073938	2.6627	22.742	0.0	0.0	0.0
2021-10-01T23:23:23.000000	-2.4426	0.84233	-0.091245	-23.246	5.7148	13.572	-2.3209836564934645	1.1352750570633652	-0.091245	-22.37060107700553	8.520074089670747	13.572	-2.3209836564934645	1.1352750570633652	0.104755	-22.37060107700553	8.520074089670747	13.572	-0.7999118432554766	0.47397430655461115	-0.36808884762472943	-0.5627768965616925	0.3408720722680881	0.7530527173073938	2.6627	22.742	0.0	0.0	0.0
2021-10-01T23:23:23.000000	-2.4137	0.83523	-0.10716	-26.282	6.4628	13.728	-2.2931713882891342	1.1246874351712497	-0.10716	-25.292071610220926	9.634439345569447	13.728	-2.2931713882891342	1.1246874351712497	0.08884	-25.292071610220926	9.634439345569447	13.728	-0.7999118432554766	0.47397430655461115	-0.36808884762472943	-0.5627768965616925	0.3408720722680881	0.7530527173073938	2.6627	22.742	0.0	0.0	0.0
2021-10-01T23:23:23.000000	-2.3843	0.82797	-0.12191	-28.861	7.1046	13.872	-2.264882492517314	1.1138797538282839	-0.12191	-27.772998438776327	10.587408553547363	13.872	-2.264882492517314	1.1138797538282839	0.07409	-27.772998438776327	10.587408553547363	13.872	-0.7999118432554766	0.47397430655461115	-0.36808884762472943	-0.5627768965616925	0.3408720722680881	0.7530527173073938	2.6627	22.742	0.0	0.0	0.0
2021-10-01T23:23:23.000000	-2.3544	0.82061	-0.13578	-31.113	7.6726	14.003	-2.2361096173678527	1.102911560921815	-0.13578	-29.938432007775624	11.427066494765658	14.003	-2.2361096173678527	1.102911560921815	0.060219999999999996	-29.938432007775624	11.427066494765658	14.003	-0.7999118432554766	0.47397430655461115	-0.36808884762472943	-0.5627768965616925	0.3408720722680881	0.7530527173073938	2.6627	22.742	0.0	0.0	0.0
2021-10-01T23:23:23.000000	-2.3242	0.81317	-0.14899	-33.124	8.1879	14.123	-2.2070488051951904	1.091827211781462	-0.14899	-31.871138902513277	12.184891770824425	14.123	-2.2070488051951904	1.091827211781462	0.047009999999999996	-31.871138902513277	12.184891770824425	14.123	-0.7999118432554766	0.47397430655461115	-0.36808884762472943	-0.5627768965616925	0.3408720722680881	0.7530527173073938	2.6627	22.742	0.0	0.0	0.0
2021-10-01T23:23:23.000000	-2.2939	0.80565	-0.16163	-34.949	8.6645	14.23	-2.1778985489571507	1.0806512124410612	-0.16163	-33.623989264022235	12.881518048076359	14.23	-2.1778985489571507	1.0806512124410612	0.03437000000000001	-33.623989264022235	12.881518048076359	14.23	-0.7999118432554766	0.47397430655461115	-0.36808884762472943	-0.5627768965616925	0.3408720722680881	0.7530527173073938	2.6627	22.742	0.0	0.0	0.0
2021-10-01T23:23:23.000000	-2.2633	0.79807	-0.17382	-36.63	9.1123	14.327	-2.1484579050925268	1.0693789061625585	-0.17382	-35.23745356477059	13.531916995039404	14.327	-2.1484579050925268	1.0693789061625585	0.022180000000000005	-35.23745356477059	13.531916995039404	14.327	-0.7999118432554766	0.47397430655461115	-0.36808884762472943	-0.5627768965616925	0.3408720722680881	0.7530527173073938	2.6627	22.742	0.0	0.0	0.0
2021-10-01T23:23:23.000000	-2.2326	0.79042	-0.1856	-38.196	9.5383	14.415	-2.1189265918608338	1.0580248743318994	-0.1856	-36.73945557245849	14.146589240143678	14.415	-2.1189265918608338	1.0580248743318994	0.01040000000000002	-36.73945557245849	14.146589240143678	14.415	-0.7999118432554766	0.47397430655461115	-0.36808884762472943	-0.5627768965616925	0.3408720722680881	0.7530527173073938	2.6627	22.742	0.0	0.0	0.0
2021-10-01T23:23:23.000000	-2.2018	0.78271	-0.19704	-39.671	9.9481	14.496	-2.0893033839603796	1.0465990415969748	-0.19704	-38.15312827307735	14.734033310268625	14.496	-2.0893033839603796	1.0465990415969748	-0.0010399999999999854	-38.15312827307735	14.734033310268625	14.496	-0.7999118432554766	0.47397430655461115	-0.36808884762472943	-0.5627768965616925	0.3408720722680881	0.7530527173073938	2.6627	22.742	0.0	0.0	0.0
2021-10-01T23:23:23.000000	-2.1709	0.77494	-0.20817	-41.072	10.346	14.571	-2.059588281391165	1.0351014079577847	-0.20817	-39.49481668831472	15.300599816883558	14.571	-2.059588281391165	1.0351014079577847	-0.012169999999999986	-39.49481668831472	15.300599816883558	14.571	-0.7999118432554766	0.47397430655461115	-0.36808884762472943	-0.5627768965616925	0.3408720722680881	0.7530527173073938	2.6627	22.742	0.0	0.0	0.0
2021-10-01T23:23:23.000000	-2.1503	0.76973	-0.21542	-41.972	10.606	14.619	-2.0397818889167634	1.0274065449213179	-0.21542	-40.35617715453396	15.668917814318618	14.619	-2.0397818889167634	1.0274065449213179	-0.019419999999999993	-40.35617715453396	15.668917814318618	14.619	-0.7999118432554766	0.47397430655461115	-0.36808884762472943	-0.5627768965616925	0.3408720722680881	0.7530527173073938	2.6627	22.742	0.0	0.0	0.0
2021-10-01T23:23:23.000000	-2.1365	0.76625	-0.2202	-42.56	10.778	14.651	-2.0265122798156825	1.022261851120467	-0.2202	-40.91867126143627	15.911669497526312	14.651	-2.0265122798156825	1.022261851120467	-0.0242	-40.91867126143627	15.911669497526312	14.651	-0.7999118432554766	0.47397430655461115	-0.36808884762472943	-0.5627768965616925	0.3408720722680881	0.7530527173073938	2.6627	22.742	0.0	0.0	0.0
2021-10-01T23:23:23.000000	-2.1273	0.76391	-0.22335	-42.946	10.892	14.671	-2.017668324351679	1.0188122059574507	-0.22335	-41.28779423074923	16.072107128790265	14.671	-2.017668324351679	1.0188122059574507	-0.027349999999999985	-41.28779423074923	16.072107128790265	14.671	-0.7999118432554766	0.47397430655461115	-0.36808884762472943	-0.5627768965616925	0.3408720722680881	0.7530527173073938	2.6627	22.742	0.0	0.0	1.0
2021-10-01T23:23:23.000000	-2.0923	0.75502	-0.23514	-44.381	11.322	14.75	-1.9840213499365622	1.0057006380607998	-0.23514	-42.65929323038586	16.674697780888106	14.75	-1.9840213499365622	1.0057006380607998	-0.03913999999999998	-42.65929323038586	16.674697780888106	14.75	-0.7999118432554766	0.47397430655461115	-0.36808884762472943	-0.5627768965616925	0.3408720722680881	0.7530527173073938	2.6627	22.742	0.0	0.0	0.0
2021-10-01T23:23:23.000000	-2.0573	0.74605	-0.24664	-45.775	11.75	14.828	-1.9503841779349804	0.9925096729810196	-0.24664	-43.990346234007006	17.27027976647123	14.828	-1.9503841779349804	0.9925096729810196	-0.05063999999999999	-43.990346234007006	17.27027976647123	14.828	-0.7999118432554766	0.47397430655461115	-0.36808884762472943	-0.5627768965616925	0.3408720722680881	0.7530527173073938	2.6627	22.742	0.0	0.0	0.0
2021-10-01T23:23:23.000000	-2.0221	0.737	-0.25788	-47.14	12.178	14.91	-1.9165583153891093	0.9792148046842731	-0.25788	-45.29261775874371	17.86230837714806	14.91	-1.9165583153891093	0.9792148046842731	-0.06187999999999999	-45.29261775874371	17.86230837714806	14.91	-0.7999118432554766	0.47397430655461115	-0.36808884762472943	-0.5627768965616925	0.3408720722680881	0.7530527173073938	2.6627	22.742	0.0	0.0	0.0
2021-10-01T23:23:23.000000	-1.987	0.72788	-0.26888	-48.484	12.61	14.996	-1.8828402764339929	0.9658627168692067	-0.26888	-46.57355740223219	18.455733713428536	14.996	-1.8828402764339929	0.9658627168692067	-0.07288	-46.57355740223219	18.455733713428536	14.996	-0.7999118432554766	0.47397430655461115	-0.36808884762472943	-0.5627768965616925	0.3408720722680881	0.7530527173073938	2.6627	22.742	0.0	0.0	0.0
2021-10-01T23:23:23.000000	-1.9517	0.71869	-0.27966	-49.816	13.047	15.088	-1.8489323216328952	0.9524166504850655	-0.27966	-47.841974817405344	19.052651011624413	15.088	-1.8489323216328952	0.9524166504850655	-0.08366000000000001	-47.841974817405344	19.052651011624413	15.088	-0.7999118432554766	0.47397430655461115	-0.36808884762472943	-0.5627768965616925	0.3408720722680881	0.7530527173073938	2.6627	22.742	0.0	0.0	0.0
2021-10-01T23:23:23.000000	-1.9165	0.70942	-0.29024	-51.143	13.493	15.188	-1.8151334157242442	0.9389034399347131	-0.29024	-49.10432713711026	19.65788784207644	15.188	-1.8151334157242442	0.9389034399347131	-0.09423999999999999	-49.10432713711026	19.65788784207644	15.188	-0.7999118432554766	0.47397430655461115	-0.36808884762472943	-0.5627768965616925	0.3408720722680881	0.7530527173073938	2.6627	22.742	0.0	0.0	0.0
2021-10-01T23:23:23.000000	-1.8812	0.70007	-0.30062	-52.472	13.949	15.3	-1.7812450657502161	0.9252985791843128	-0.30062	-50.36743908470159	20.27329438075802	15.3	-1.7812450657502161	0.9252985791843128	-0.10461999999999999	-50.36743908470159	20.27329438075802	15.3	-0.7999118432554766	0.47397430655461115	-0.36808884762472943	-0.5627768965616925	0.3408720722680881	0.7530527173073938	2.6627	22.742	0.0	0.0	0.0
2021-10-01T23:23:23.000000	-1.8458	0.69064	-0.31084	-53.807	14.417	15.427	-1.7472672717108106	0.911602068233865	-0.31084	-51.635035458997436	20.90134567792412	15.427	-1.7472672717108106	0.911602068233865	-0.11484	-51.635035458997436	20.90134567792412	15.427	-0.7999118432554766	0.47397430655461115	-0.36808884762472943	-0.5627768965616925	0.3408720722680881	0.7530527173073938	2.6627	22.742	0.0	0.0	0.0
2021-10-01T23:23:23.000000	-1.8105	0.68113	-0.3209	-55.154	14.899	15.575	-1.7133985265638514	0.8978384131172058	-0.3209	-52.912825988394154	21.544761844168068	15.575	-1.7133985265638514	0.8978384131172058	-0.12490000000000001	-52.912825988394154	21.544761844168068	15.575	-0.7999118432554766	0.47397430655461115	-0.36808884762472943	-0.5627768965616925	0.3408720722680881	0.7530527173073938	2.6627	22.742	0.0	0.0	0.0
2021-10-01T23:23:23.000000	-1.7751	0.67153	-0.33082	-56.518	15.397	15.75	-1.6794415626532069	0.8839731831526078	-0.33082	-54.20552793649896	22.206140459914014	15.75	-1.6794415626532069	0.8839731831526078	-0.13482	-54.20552793649896	22.206140459914014	15.75	-0.7999118432554766	0.47397430655461115	-0.36808884762472943	-0.5627768965616925	0.3408720722680881	0.7530527173073938	2.6627	22.742	0.0	0.0	0.0
2021-10-01T23:23:23.000000	-1.7397	0.66185	-0.34062	-57.905	15.915	15.963	-1.645494401156097	0.8700285560048803	-0.34062	-55.51860597136985	22.89018656533353	15.963	-1.645494401156097	0.8700285560048803	-0.14461999999999997	-55.51860597136985	22.89018656533353	15.963	-0.7999118432554766	0.47397430655461115	-0.36808884762472943	-0.5627768965616925	0.3408720722680881	0.7530527173073938	2.6627	22.742	0.0	0.0	0.0
2021-10-01T23:23:23.000000	-1.7043	0.65208	-0.35033	-59.323	16.455	16.225	-1.6115582673742137	0.8559946070261321	-0.35033	-56.8597547509814	23.599865331358306	16.225	-1.6115582673742137	0.8559946070261321	-0.15432999999999997	-56.8597547509814	23.599865331358306	16.225	-0.7999118432554766	0.47397430655461115	-0.36808884762472943	-0.5627768965616925	0.3408720722680881	0.7530527173073938	2.6627	22.742	0.0	0.0	0.0
2021-10-01T23:23:23.000000	-1.669	0.64223	-0.35999	-60.782	17.022	16.55	-1.5777311824847766	0.8418935138811726	-0.35999	-58.23828627237888	24.341364383625766	16.55	-1.5777311824847766	0.8418935138811726	-0.16398999999999997	-58.23828627237888	24.341364383625766	16.55	-0.7999118432554766	0.47397430655461115	-0.36808884762472943	-0.5627768965616925	0.3408720722680881	0.7530527173073938	2.6627	22.742	0.0	0.0	0.0
2021-10-01T23:23:23.000000	-1.6336	0.63228	-0.36961	-62.296	17.622	16.953	-1.543817104133346	0.8276809212403831	-0.36961	-59.66735986159486	25.122353933239182	16.953	-1.543817104133346	0.8276809212403831	-0.17361	-59.66735986159486	25.122353933239182	16.953	-0.7999118432554766	0.47397430655461115	-0.36808884762472943	-0.5627768965616925	0.3408720722680881	0.7530527173073938	2.6627	22.742	0.0	0.0	0.0
2021-10-01T23:23:23.000000	-1.5983	0.62223	-0.37923	-63.884	18.263	17.451	-1.5100145252777455	0.8133813351375998	-0.37923	-61.16485210826912	25.953101771725958	17.451	-1.5100145252777455	0.8133813351375998	-0.18323	-61.16485210826912	25.953101771725958	17.451	-0.7999118432554766	0.47397430655461115	-0.36808884762472943	-0.5627768965616925	0.3408720722680881	0.7530527173073938	2.6627	22.742	0.0	0.0	0.0
2021-10-01T23:23:23.000000	-1.563	0.61209	-0.38891	-65.569	18.953	18.059	-1.4762229741373714	0.798992427203796	-0.38891	-62.75260946119796	26.844365811290245	18.059	-1.4762229741373714	0.798992427203796	-0.19290999999999997	-62.75260946119796	26.844365811290245	18.059	-0.7999118432554766	0.47397430655461115	-0.36808884762472943	-0.5627768965616925	0.3408720722680881	0.7530527173073938	2.6627	22.742	0.0	0.0	0.0
2021-10-01T23:23:23.000000	-1.5278	0.60184	-0.39867	-67.38	19.706	18.795	-1.4425441477945193	0.7845066011601075	-0.39867	-64.45769797689722	27.81359393388599	18.795	-1.4425441477945193	0.7845066011601075	-0.20267000000000002	-64.45769797689722	27.81359393388599	18.795	-0.7999118432554766	0.47397430655461115	-0.36808884762472943	-0.5627768965616925	0.3408720722680881	0.7530527173073938	2.6627	22.742	0.0	0.0	0.0
2021-10-01T23:23:23.000000	-1.4926	0.59149	-0.40856	-69.354	20.536	19.668	-1.4088775744685853	0.769921528637507	-0.40856	-66.31512343019575	28.87921426282061	19.668	-1.4088775744685853	0.769921528637507	-0.21255999999999997	-66.31512343019575	28.87921426282061	19.668	-0.7999118432554766	0.47397430655461115	-0.36808884762472943	-0.5627768965616925	0.3408720722680881	0.7530527173073938	2.6627	22.742	0.0	0.0	0.0
2021-10-01T23:23:23.000000	-1.4575	0.58104	-0.41861	-71.535	21.46	20.686	-1.3753225006384815	0.7552494626529129	-0.41861	-68.36647125893867	30.063490026953147	20.686	-1.3753225006384815	0.7552494626529129	-0.22260999999999997	-68.36647125893867	30.063490026953147	20.686	-0.7999118432554766	0.47397430655461115	-0.36808884762472943	-0.5627768965616925	0.3408720722680881	0.7530527173073938	2.6627	22.742	0.0	0.0	0.0
2021-10-01T23:23:23.000000	-1.4225	0.57046	-0.42884	-73.97	22.498	21.847	-1.3418826022092833	0.7404606292626517	-0.42884	-70.65593670483089	31.392029440017552	21.847	-1.3418826022092833	0.7404606292626517	-0.23284	-70.65593670483089	31.392029440017552	21.847	-0.7999118432554766	0.47397430655461115	-0.36808884762472943	-0.5627768965616925	0.3408720722680881	0.7530527173073938	2.6627	22.742	0.0	0.0	0.0
2021-10-01T23:23:23.000000	-1.3876	0.55977	-0.43926	-76.716	23.674	23.139	-1.3085554285776069	0.7255748777625057	-0.43926	-73.2371495367918	32.89563587659607	23.139	-1.3085554285776069	0.7255748777625057	-0.24325999999999998	-73.2371495367918	32.89563587659607	23.139	-0.7999118432554766	0.47397430655461115	-0.36808884762472943	-0.5627768965616925	0.3408720722680881	0.7530527173073938	2.6627	22.742	0.0	0.0	0.0
2021-10-01T23:23:23.000000	-1.3528	0.54895	-0.44986	-79.831	25.01	24.543	-1.2753434303468363	0.7105723588566926	-0.44986	-76.16497704886828	34.603250311861885	24.543	-1.2753434303468363	0.7105723588566926	-0.25386	-76.16497704886828	34.603250311861885	24.543	-0.7999118432554766	0.47397430655461115	-0.36808884762472943	-0.5627768965616925	0.3408720722680881	0.7530527173073938	2.6627	22.742	0.0	0.0	0.0
2021-10-01T23:23:23.000000	-1.3181	0.53798	-0.46062	-83.373	26.534	26.024	-1.242249058120355	0.6954332232494298	-0.46062	-79.49355135409203	36.54976850972292	26.024	-1.242249058120355	0.6954332232494298	-0.26461999999999997	-79.49355135409203	36.54976850972292	26.024	-0.7999118432554766	0.47397430655461115	-0.36808884762472943	-0.5627768965616925	0.3408720722680881	0.7530527173073938	2.6627	22.742	0.0	0.0	0.0
2021-10-01T23:23:23.000000	-1.2834	0.52687	-0.47149	-87.404	28.271	27.542	-1.209171840117559	0.6801551425716904	-0.47149	-83.28134201515888	38.76759896039643	27.542	-1.209171840117559	0.6801551425716904	-0.27549	-83.28134201515888	38.76759896039643	27.542	-0.7999118432554766	0.47397430655461115	-0.36808884762472943	-0.5627768965616925	0.3408720722680881	0.7530527173073938	2.6627	22.742	0.0	0.0	0.0
2021-10-01T23:23:23.000000	-1.2488	0.51559	-0.4824	-91.985	30.248	29.046	-1.1762146987224358	0.6647205958967193	-0.4824	-87.58558106963716	41.291012553508764	29.046	-1.1762146987224358	0.6647205958967193	-0.2864	-87.58558106963716	41.291012553508764	29.046	-0.7999118432554766	0.47397430655461115	-0.36808884762472943	-0.5627768965616925	0.3408720722680881	0.7530527173073938	2.6627	22.742	0.0	0.0	0.0
2021-10-01T23:23:23.000000	-1.2143	0.50414	-0.49328	-97.175	32.494	30.479	-1.1433776339349855	0.6491295832245162	-0.49328	-92.46127056517851	44.15602004792611	30.479	-1.1433776339349855	0.6491295832245162	-0.29728	-92.46127056517851	44.15602004792611	30.479	-0.7999118432554766	0.47397430655461115	-0.36808884762472943	-0.5627768965616925	0.3408720722680881	0.7530527173073938	2.6627	22.742	0.0	0.0	0.0
2021-10-01T23:23:23.000000	-1.1798	0.49251	-0.50402	-103.04	35.037	31.779	-1.110562624577988	0.6333599268902717	-0.50402	-97.97048233312769	47.39849744890985	31.779	-1.110562624577988	0.6333599268902717	-0.30802	-97.97048233312769	47.39849744890985	31.779	-0.7999118432554766	0.47397430655461115	-0.36808884762472943	-0.5627768965616925	0.3408720722680881	0.7530527173073938	2.6627	22.742	0.0	0.0	0.0
2021-10-01T23:23:23.000000	-1.1453	0.48067	-0.51453	-109.63	37.91	32.879	-1.0777733465565191	0.6173818529503123	-0.51453	-104.1587961173576	51.057322602960014	32.879	-1.0777733465565191	0.6173818529503123	-0.31853000000000004	-104.1587961173576	51.057322602960014	32.879	-0.7999118432554766	0.47397430655461115	-0.36808884762472943	-0.5627768965616925	0.3408720722680881	0.7530527173073938	2.6627	22.742	0.0	0.0	0.0
2021-10-01T23:23:23.000000	-1.1108	0.46863	-0.52469	-117.04	41.146	33.708	-1.0450085745688866	0.6012052860525292	-0.52469	-111.11645257725147	55.17688721418985	33.708	-1.0450085745688866	0.6012052860525292	-0.32869	-111.11645257725147	55.17688721418985	33.708	-0.7999118432554766	0.47397430655461115	-0.36808884762472943	-0.5627768965616925	0.3408720722680881	0.7530527173073938	2.6627	22.742	0.0	0.0	0.0
2021-10-01T23:23:23.000000	-1.0762	0.45636	-0.5344	-125.32	44.783	34.187	-1.0121727380412542	0.5847881992363306	-0.5344	-118.88841880583627	59.801031453044985	34.187	-1.0121727380412542	0.5847881992363306	-0.3384	-118.88841880583627	59.801031453044985	34.187	-0.7999118432554766	0.47397430655461115	-0.36808884762472943	-0.5627768965616925	0.3408720722680881	0.7530527173073938	2.6627	22.742	0.0	0.0	0.0
2021-10-01T23:23:23.000000	-1.0415	0.44388	-0.54355	-134.58	48.865	34.233	-0.9792633863702384	0.568150441797499	-0.54355	-127.57847460247105	64.98690208885671	34.233	-0.9792633863702384	0.568150441797499	-0.34754999999999997	-127.57847460247105	64.98690208885671	34.233	-0.7999118432554766	0.47397430655461115	-0.36808884762472943	-0.5627768965616925	0.3408720722680881	0.7530527173073938	2.6627	22.742	0.0	0.0	0.0
2021-10-01T23:23:23.000000	-1.0067	0.43116	-0.55203	-144.92	53.442	33.749	-0.9462841954609142	0.5512622397923606	-0.55203	-137.27973993760853	70.79637537799918	33.749	-0.9462841954609142	0.5512622397923606	-0.35603	-137.27973993760853	70.79637537799918	33.749	-0.7999118432554766	0.47397430655461115	-0.36808884762472943	-0.5627768965616925	0.3408720722680881	0.7530527173073938	2.6627	22.742	0.0	0.0	0.0
2021-10-01T23:23:23.000000	-0.97188	0.41821	-0.55973	-156.45	58.572	32.627	-0.9133133371947199	0.5341433202823412	-0.55973	-148.09427918823914	77.3004925968514	32.627	-0.9133133371947199	0.5341433202823412	-0.36372999999999994	-148.09427918823914	77.3004925968514	32.627	-0.7999118432554766	0.47397430655461115	-0.36808884762472943	-0.5627768965616925	0.3408720722680881	0.7530527173073938	2.6627	22.742	0.0	0.0	0.0
2021-10-01T23:23:23.000000	-0.93693	0.40503	-0.56655	-169.32	64.323	30.741	-0.8802416404448521	0.5167802049488309	-0.56655	-160.16263002122628	84.58512087645073	30.741	-0.8802416404448521	0.5167802049488309	-0.37055	-160.16263002122628	84.58512087645073	30.741	-0.7999118432554766	0.47397430655461115	-0.36808884762472943	-0.5627768965616925	0.3408720722680881	0.7530527173073938	2.6627	22.742	0.0	0.0	0.0
2021-10-01T23:23:23.000000	-0.90189	0.39162	-0.5724	-183.7	70.776	27.941	-0.8471088038028755	0.49917779499859694	-0.5724	-173.6435865070163	92.75147999347685	27.941	-0.8471088038028755	0.49917779499859694	-0.3764	-173.6435865070163	92.75147999347685	27.941	-0.7999118432554766	0.47397430655461115	-0.36808884762472943	-0.5627768965616925	0.3408720722680881	0.7530527173073938	2.6627	22.742	0.0	0.0	0.0
2021-10-01T23:23:23.000000	-0.86678	0.378	-0.57719	-199.79	78.027	24.049	-0.813932225961189	0.48135839033080524	-0.57719	-188.7238787071914	101.91935260152162	24.049	-0.813932225961189	0.48135839033080524	-0.38119	-188.7238787071914	101.91935260152162	24.049	-0.7999118432554766	0.47397430655461115	-0.36808884762472943	-0.5627768965616925	0.3408720722680881	0.7530527173073938	2.6627	22.742	0.0	0.0	0.0
2021-10-01T23:23:23.000000	-0.83161	0.36417	-0.58084	-217.83	86.19	18.849	-0.7807218315676837	0.46332321624714773	-0.58084	-205.6277297318533	112.23128692714836	18.849	-0.7807218315676837	0.46332321624714773	-0.38484	-205.6277297318533	112.23128692714836	18.849	-0.7999118432554766	0.47397430655461115	-0.36808884762472943	-0.5627768965616925	0.3408720722680881	0.7530527173073938	2.6627	22.742	0.0	0.0	0.0
2021-10-01T23:23:23.000000	-0.79641	0.35016	-0.58326	-238.12	95.401	12.077	-0.7475037186609577	0.44510572259637343	-0.58326	-224.63621491472858	123.85901723243191	12.077	-0.7475037186609577	0.44510572259637343	-0.38726	-224.63621491472858	123.85901723243191	12.077	-0.7999118432554766	0.47397430655461115	-0.36808884762472943	-0.5627768965616925	0.3408720722680881	0.7530527173073938	2.6627	22.742	0.0	0.0	0.0
2021-10-01T23:23:23.000000	-0.76121	0.33597	-0.58438	-261.0	105.83	3.4055	-0.7143076611846846	0.42670958528355774	-0.58438	-246.06594215535662	137.0129227890445	3.4055	-0.7143076611846846	0.42670958528355774	-0.38838	-246.06594215535662	137.0129227890445	3.4055	-0.7999118432554766	0.47397430655461115	-0.36808884762472943	-0.5627768965616925	0.3408720722680881	0.7530527173073938	2.6627	22.742	0.0	0.0	0.0
2021-10-01T23:23:23.000000	-0.72605	0.32163	-0.58415	-286.9	117.66	-7.5692	-0.6811696818253535	0.4081694794591416	-0.58415	-270.32124829209806	151.92731262614325	-7.5692	-0.6811696818253535	0.4081694794591416	-0.38814999999999994	-270.32124829209806	151.92731262614325	-7.5692	-0.7999118432554766	0.47397430655461115	-0.36808884762472943	-0.5627768965616925	0.3408720722680881	0.7530527173073938	2.6627	22.742	0.0	0.0	0.0
