# Supplementary material for: Direct evidence of substorm-related impulsive injections of electrons at Mercury
Source: Nat Commun. 2023 Jul 18;14:4019. doi: 10.1038/s41467-023-39565-4 (PMC10354196; doi:10.1038/s41467-023-39565-4)
Supplement: Supplementary file 3 — SourceDatafile [file 41467_2023_39565_MOESM3_ESM.zip › SourceDataFile/FieldLinetracing/Final_KT17tracing_000265.txt]

2021-10-01T23:19:25.000000	-0.46091	0.33177	0.60358	431.68	-294.27	-183.94	-0.416785111722953	0.38574542336375883	0.60358	392.37024728136134	-344.9464369266094	-183.94	-0.416785111722953	0.38574542336375883	0.79958	392.37024728136134	-344.9464369266094	-183.94	-0.6669374104810897	0.5955394282167398	-0.44780272435533186	-0.444245772228812	0.41027063776830963	0.7964444096369884	2.9082	22.257	0.0	0.0	0.0
2021-10-01T23:19:25.000000	-0.48741	0.34975	0.61422	392.32	-264.94	-148.24	-0.44088233619269324	0.40683698975544613	0.61422	356.9006430437779	-311.0146572027399	-148.24	-0.44088233619269324	0.40683698975544613	0.8102199999999999	356.9006430437779	-311.0146572027399	-148.24	-0.6669374104810897	0.5955394282167398	-0.44780272435533186	-0.444245772228812	0.41027063776830963	0.7964444096369884	2.9082	22.257	0.0	0.0	0.0
2021-10-01T23:19:25.000000	-0.51428	0.36781	0.62375	357.91	-239.3	-118.56	-0.46533697022087267	0.4280532894928604	0.62375	325.8916031880479	-281.3515968881711	-118.56	-0.46533697022087267	0.4280532894928604	0.81975	325.8916031880479	-281.3515968881711	-118.56	-0.6669374104810897	0.5955394282167398	-0.44780272435533186	-0.444245772228812	0.41027063776830963	0.7964444096369884	2.9082	22.257	0.0	0.0	0.0
2021-10-01T23:19:25.000000	-0.5415	0.38591	0.63215	327.67	-216.79	-93.795	-0.4901340657184764	0.4493521733810533	0.63215	298.637622073401	-255.3059021690343	-93.795	-0.4901340657184764	0.4493521733810533	0.8281499999999999	298.637622073401	-255.3059021690343	-93.795	-0.6669374104810897	0.5955394282167398	-0.44780272435533186	-0.444245772228812	0.41027063776830963	0.7964444096369884	2.9082	22.257	0.0	0.0	0.0
2021-10-01T23:19:25.000000	-0.56903	0.40402	0.63942	300.96	-196.94	-73.089	-0.515237599999015	0.47069896626958396	0.63942	274.5611114143171	-232.332695286167	-73.089	-0.515237599999015	0.47069896626958396	0.83542	274.5611114143171	-232.332695286167	-73.089	-0.6669374104810897	0.5955394282167398	-0.44780272435533186	-0.444245772228812	0.41027063776830963	0.7964444096369884	2.9082	22.257	0.0	0.0	0.0
2021-10-01T23:19:25.000000	-0.59684	0.42212	0.64559	277.28	-179.35	-55.744	-0.5406202497221986	0.4920701429575946	0.64559	253.21485088391	-211.97372523933055	-55.744	-0.5406202497221986	0.4920701429575946	0.8415900000000001	253.21485088391	-211.97372523933055	-55.744	-0.6669374104810897	0.5955394282167398	-0.44780272435533186	-0.444245772228812	0.41027063776830963	0.7964444096369884	2.9082	22.257	0.0	0.0	0.0
2021-10-01T23:19:25.000000	-0.6249	0.44016	0.65067	256.18	-163.73	-41.197	-0.5662583674528128	0.5134124043005537	0.65067	234.18776507613924	-193.88603866354845	-41.197	-0.5662583674528128	0.5134124043005537	0.84667	234.18776507613924	-193.88603866354845	-41.197	-0.6669374104810897	0.5955394282167398	-0.44780272435533186	-0.444245772228812	0.41027063776830963	0.7964444096369884	2.9082	22.257	0.0	0.0	0.0
2021-10-01T23:19:25.000000	-0.65319	0.45813	0.65466	237.33	-149.79	-28.996	-0.5921333291967671	0.5347133750471864	0.65466	217.18787435965862	-177.74138581414607	-28.996	-0.5921333291967671	0.5347133750471864	0.85066	217.18787435965862	-177.74138581414607	-28.996	-0.6669374104810897	0.5955394282167398	-0.44780272435533186	-0.444245772228812	0.41027063776830963	0.7964444096369884	2.9082	22.257	0.0	0.0	0.0
2021-10-01T23:19:25.000000	-0.68167	0.47599	0.65761	220.41	-137.31	-18.769	-0.6182103375692638	0.5559284553991609	0.65761	201.92454663917033	-163.282214783379	-18.769	-0.6182103375692638	0.5559284553991609	0.85361	201.92454663917033	-163.282214783379	-18.769	-0.6669374104810897	0.5955394282167398	-0.44780272435533186	-0.444245772228812	0.41027063776830963	0.7964444096369884	2.9082	22.257	0.0	0.0	0.0
2021-10-01T23:19:25.000000	-0.71032	0.49372	0.65954	205.18	-126.12	-10.21	-0.6444719938779045	0.5770353454573108	0.65954	188.180420494047	-150.31039931649326	-10.21	-0.6444719938779045	0.5770353454573108	0.85554	188.180420494047	-150.31039931649326	-10.21	-0.6669374104810897	0.5955394282167398	-0.44780272435533186	-0.444245772228812	0.41027063776830963	0.7964444096369884	2.9082	22.257	0.0	0.0	0.0
2021-10-01T23:19:25.000000	-0.73912	0.5113	0.66048	191.44	-116.05	-3.0679	-0.6709008994302904	0.5980117453224705	0.66048	175.77783309522587	-138.63271436550215	-3.0679	-0.6709008994302904	0.5980117453224705	0.8564799999999999	175.77783309522587	-138.63271436550215	-3.0679	-0.6669374104810897	0.5955394282167398	-0.44780272435533186	-0.444245772228812	0.41027063776830963	0.7964444096369884	2.9082	22.257	0.0	0.0	0.0
2021-10-01T23:19:25.000000	-0.76803	0.5287	0.66048	179.0	-106.97	2.8666	-0.6974610315399321	0.6188229798441988	0.66048	164.54414505476822	-128.09685877567566	2.8666	-0.6974610315399321	0.6188229798441988	0.8564799999999999	164.54414505476822	-128.09685877567566	2.8666	-0.6669374104810897	0.5955394282167398	-0.44780272435533186	-0.444245772228812	0.41027063776830963	0.7964444096369884	2.9082	22.257	0.0	0.0	0.0
2021-10-01T23:19:25.000000	-0.79705	0.54591	0.65957	167.71	-98.759	7.769	-0.7241536155085218	0.6394591243746047	0.65957	154.3453128047773	-118.56436478215302	7.769	-0.7241536155085218	0.6394591243746047	0.8555699999999999	154.3453128047773	-118.56436478215302	7.769	-0.6669374104810897	0.5955394282167398	-0.44780272435533186	-0.444245772228812	0.41027063776830963	0.7964444096369884	2.9082	22.257	0.0	0.0	0.0
2021-10-01T23:19:25.000000	-0.82614	0.56292	0.6578	157.44	-91.329	11.786	-0.7509401780461858	0.6599053530590295	0.6578	145.06309857755573	-109.9319665614981	11.786	-0.7509401780461858	0.6599053530590295	0.8538000000000001	145.06309857755573	-109.9319665614981	11.786	-0.6669374104810897	0.5955394282167398	-0.44780272435533186	-0.444245772228812	0.41027063776830963	0.7964444096369884	2.9082	22.257	0.0	0.0	0.0
2021-10-01T23:19:25.000000	-0.85531	0.57971	0.65522	148.09	-84.592	15.043	-0.7778330944041998	0.680143041903383	0.65522	136.6090385490798	-102.10007419535023	15.043	-0.7778330944041998	0.680143041903383	0.8512200000000001	136.6090385490798	-102.10007419535023	15.043	-0.6669374104810897	0.5955394282167398	-0.44780272435533186	-0.444245772228812	0.41027063776830963	0.7964444096369884	2.9082	22.257	0.0	0.0	0.0
2021-10-01T23:19:25.000000	-0.88453	0.59627	0.65189	139.56	-78.475	17.646	-0.8048038159405817	0.7001585903546983	0.65189	128.89283094278795	-94.9839847371855	17.646	-0.8048038159405817	0.7001585903546983	0.84789	128.89283094278795	-94.9839847371855	17.646	-0.6669374104810897	0.5955394282167398	-0.44780272435533186	-0.444245772228812	0.41027063776830963	0.7964444096369884	2.9082	22.257	0.0	0.0	0.0
2021-10-01T23:19:25.000000	-0.91379	0.61259	0.64785	131.77	-72.917	19.687	-0.8318436433091319	0.7199408484633926	0.64785	121.84255291587078	-88.51335542133307	19.687	-0.8318436433091319	0.7199408484633926	0.84385	121.84255291587078	-88.51335542133307	19.687	-0.6669374104810897	0.5955394282167398	-0.44780272435533186	-0.444245772228812	0.41027063776830963	0.7964444096369884	2.9082	22.257	0.0	0.0	0.0
2021-10-01T23:19:25.000000	-0.94309	0.62867	0.64316	124.66	-67.863	21.243	-0.8589525765098508	0.7394898162294656	0.64316	115.40539574028622	-82.62624887424047	21.243	-0.8589525765098508	0.7394898162294656	0.8391599999999999	115.40539574028622	-82.62624887424047	21.243	-0.6669374104810897	0.5955394282167398	-0.44780272435533186	-0.444245772228812	0.41027063776830963	0.7964444096369884	2.9082	22.257	0.0	0.0	0.0
2021-10-01T23:19:25.000000	-0.97242	0.64451	0.63788	118.15	-63.265	22.384	-0.8861206908948469	0.7588042683512257	0.63788	109.5078436810256	-77.26522437249542	22.384	-0.8861206908948469	0.7588042683512257	0.83388	109.5078436810256	-77.26522437249542	22.384	-0.6669374104810897	0.5955394282167398	-0.44780272435533186	-0.444245772228812	0.41027063776830963	0.7964444096369884	2.9082	22.257	0.0	0.0	0.0
2021-10-01T23:19:25.000000	-1.0018	0.6601	0.63206	112.19	-59.081	23.169	-0.9133690610615948	0.7778767307841653	0.63206	104.10541976573862	-72.38247188649584	23.169	-0.9133690610615948	0.7778767307841653	0.82806	104.10541976573862	-72.38247188649584	23.169	-0.6669374104810897	0.5955394282167398	-0.44780272435533186	-0.444245772228812	0.41027063776830963	0.7964444096369884	2.9082	22.257	0.0	0.0	0.0
2021-10-01T23:19:25.000000	-1.0312	0.67545	0.62576	106.75	-55.275	23.654	-0.9406666877647286	0.7967134522711	0.62576	99.1727611368423	-67.93858677875792	23.654	-0.9406666877647286	0.7967134522711	0.82176	99.1727611368423	-67.93858677875792	23.654	-0.6669374104810897	0.5955394282167398	-0.44780272435533186	-0.444245772228812	0.41027063776830963	0.7964444096369884	2.9082	22.257	0.0	0.0	0.0
2021-10-01T23:19:25.000000	-1.0606	0.69056	0.61904	101.77	-51.813	23.885	-0.9679937217084665	0.8153119822086463	0.61904	94.65448593274174	-63.89247343630075	23.885	-0.9679937217084665	0.8153119822086463	0.81504	94.65448593274174	-63.89247343630075	23.885	-0.6669374104810897	0.5955394282167398	-0.44780272435533186	-0.444245772228812	0.41027063776830963	0.7964444096369884	2.9082	22.257	0.0	0.0	0.0
2021-10-01T23:19:25.000000	-1.0901	0.70543	0.61196	97.221	-48.666	23.906	-0.9954494093717199	0.8336845736137224	0.61196	90.52536604945877	-60.21179700533356	23.906	-0.9954494093717199	0.8336845736137224	0.80796	90.52536604945877	-60.21179700533356	23.906	-0.6669374104810897	0.5955394282167398	-0.44780272435533186	-0.444245772228812	0.41027063776830963	0.7964444096369884	2.9082	22.257	0.0	0.0	0.0
2021-10-01T23:19:25.000000	-1.1195	0.72007	0.60457	93.069	-45.806	23.756	-1.0228340324949734	0.851816645100383	0.60457	86.75508852890052	-56.864602446008846	23.756	-1.0228340324949734	0.851816645100383	0.80057	86.75508852890052	-56.864602446008846	23.756	-0.6669374104810897	0.5955394282167398	-0.44780272435533186	-0.444245772228812	0.41027063776830963	0.7964444096369884	2.9082	22.257	0.0	0.0	0.0
2021-10-01T23:19:25.000000	-1.1491	0.73448	0.59691	89.281	-43.21	23.47	-1.0504453305149626	0.8697449557193828	0.59691	83.31372022691721	-53.82401957259385	23.47	-1.0504453305149626	0.8697449557193828	0.79291	83.31372022691721	-53.82401957259385	23.47	-0.6669374104810897	0.5955394282167398	-0.44780272435533186	-0.444245772228812	0.41027063776830963	0.7964444096369884	2.9082	22.257	0.0	0.0	0.0
2021-10-01T23:19:25.000000	-1.1787	0.74869	0.58904	85.829	-40.854	23.081	-1.0780811345687882	0.8874747733805588	0.58904	80.17641285347395	-51.06279838541262	23.081	-1.0780811345687882	0.8874747733805588	0.78504	80.17641285347395	-51.06279838541262	23.081	-0.6669374104810897	0.5955394282167398	-0.44780272435533186	-0.444245772228812	0.41027063776830963	0.7964444096369884	2.9082	22.257	0.0	0.0	0.0
2021-10-01T23:19:25.000000	-1.2083	0.76268	0.581	82.683	-38.718	22.617	-1.1057438952598337	0.9049862487881289	0.581	77.31584306828081	-48.55741368360731	22.617	-1.1057438952598337	0.9049862487881289	0.7769999999999999	77.31584306828081	-48.55741368360731	22.617	-0.6669374104810897	0.5955394282167398	-0.44780272435533186	-0.444245772228812	0.41027063776830963	0.7964444096369884	2.9082	22.257	0.0	0.0	0.0
2021-10-01T23:19:25.000000	-1.238	0.77647	0.57282	79.818	-36.781	22.104	-1.1335304084636282	0.9223114842547935	0.57282	74.70977238516267	-46.28396045237687	22.104	-1.1335304084636282	0.9223114842547935	0.7688200000000001	74.70977238516267	-46.28396045237687	22.104	-0.6669374104810897	0.5955394282167398	-0.44780272435533186	-0.444245772228812	0.41027063776830963	0.7964444096369884	2.9082	22.257	0.0	0.0	0.0
2021-10-01T23:19:25.000000	-1.2678	0.79008	0.56454	77.207	-35.024	21.566	-1.161438223576787	0.939470329076335	0.56454	72.33373232802776	-44.220273546160115	21.566	-1.161438223576787	0.939470329076335	0.76054	72.33373232802776	-44.220273546160115	21.566	-0.6669374104810897	0.5955394282167398	-0.44780272435533186	-0.444245772228812	0.41027063776830963	0.7964444096369884	2.9082	22.257	0.0	0.0	0.0
2021-10-01T23:19:25.000000	-1.2976	0.8035	0.55619	74.826	-33.43	21.022	-1.1893693194220907	0.956440605587944	0.55619	70.1659867548134	-42.346540339481656	21.022	-1.1893693194220907	0.956440605587944	0.7521899999999999	70.1659867548134	-42.346540339481656	21.022	-0.6669374104810897	0.5955394282167398	-0.44780272435533186	-0.444245772228812	0.41027063776830963	0.7964444096369884	2.9082	22.257	0.0	0.0	0.0
2021-10-01T23:19:25.000000	-1.3275	0.81675	0.54777	72.65	-31.981	20.487	-1.2174204918750668	0.973254416102321	0.54777	68.1839295888369	-40.641833211907795	20.487	-1.2174204918750668	0.973254416102321	0.74377	68.1839295888369	-40.641833211907795	20.487	-0.6669374104810897	0.5955394282167398	-0.44780272435533186	-0.444245772228812	0.41027063776830963	0.7964444096369884	2.9082	22.257	0.0	0.0	0.0
2021-10-01T23:19:25.000000	-1.3574	0.82984	0.53932	70.657	-30.662	19.975	-1.2454912691551125	0.989909432250439	0.53932	66.36756455727534	-39.08856952787974	19.975	-1.2454912691551125	0.989909432250439	0.73532	66.36756455727534	-39.08856952787974	19.975	-0.6669374104810897	0.5955394282167398	-0.44780272435533186	-0.444245772228812	0.41027063776830963	0.7964444096369884	2.9082	22.257	0.0	0.0	0.0
2021-10-01T23:19:25.000000	-1.3874	0.84276	0.53083	68.824	-29.457	19.496	-1.273682123042831	1.0064079824013252	0.53083	64.69602545268596	-37.6680516568804	19.496	-1.273682123042831	1.0064079824013252	0.7268300000000001	64.69602545268596	-37.6680516568804	19.496	-0.6669374104810897	0.5955394282167398	-0.44780272435533186	-0.444245772228812	0.41027063776830963	0.7964444096369884	2.9082	22.257	0.0	0.0	0.0
2021-10-01T23:19:25.000000	-1.4175	0.85554	0.52231	67.132	-28.353	19.055	-1.301989377633147	1.022779840498653	0.52231	63.152048336274866	-36.36504948343676	19.055	-1.301989377633147	1.022779840498653	0.71831	63.152048336274866	-36.36504948343676	19.055	-0.6669374104810897	0.5955394282167398	-0.44780272435533186	-0.444245772228812	0.41027063776830963	0.7964444096369884	2.9082	22.257	0.0	0.0	0.0
2021-10-01T23:19:25.000000	-1.4476	0.86817	0.51375	65.56	-27.338	18.657	-1.3303150117488403	1.0390028288776132	0.51375	61.71626180950073	-35.165080296526575	18.657	-1.3303150117488403	1.0390028288776132	0.7097500000000001	61.71626180950073	-35.165080296526575	18.657	-0.6669374104810897	0.5955394282167398	-0.44780272435533186	-0.444245772228812	0.41027063776830963	0.7964444096369884	2.9082	22.257	0.0	0.0	0.0
2021-10-01T23:19:25.000000	-1.4777	0.88067	0.50516	64.092	-26.4	18.304	-1.3586565747865273	1.0550967968339877	0.50516	60.374256797767885	-34.054274035973485	18.304	-1.3586565747865273	1.0550967968339877	0.70116	60.374256797767885	-34.054274035973485	18.304	-0.6669374104810897	0.5955394282167398	-0.44780272435533186	-0.444245772228812	0.41027063776830963	0.7964444096369884	2.9082	22.257	0.0	0.0	0.0
2021-10-01T23:19:25.000000	-1.5079	0.89303	0.49652	62.713	-25.528	17.993	-1.3871145385268118	1.071064072736804	0.49652	59.11249416110055	-33.01987563655947	17.993	-1.3871145385268118	1.071064072736804	0.69252	59.11249416110055	-33.01987563655947	17.993	-0.6669374104810897	0.5955394282167398	-0.44780272435533186	-0.444245772228812	0.41027063776830963	0.7964444096369884	2.9082	22.257	0.0	0.0	0.0
2021-10-01T23:19:25.000000	-1.5381	0.90527	0.48782	61.409	-24.715	17.724	-1.4155872058873982	1.0869122528649262	0.48782	57.91793710363533	-32.05322242239213	17.724	-1.4155872058873982	1.0869122528649262	0.68382	57.91793710363533	-32.05322242239213	17.724	-0.6669374104810897	0.5955394282167398	-0.44780272435533186	-0.444245772228812	0.41027063776830963	0.7964444096369884	2.9082	22.257	0.0	0.0	0.0
2021-10-01T23:19:25.000000	-1.5684	0.91738	0.47906	60.169	-23.952	17.494	-1.4441750486488898	1.102643665587381	0.47906	56.78077128421457	-31.1440343785084	17.494	-1.4441750486488898	1.102643665587381	0.67506	56.78077128421457	-31.1440343785084	17.494	-0.6669374104810897	0.5955394282167398	-0.44780272435533186	-0.444245772228812	0.41027063776830963	0.7964444096369884	2.9082	22.257	0.0	0.0	0.0
2021-10-01T23:19:25.000000	-1.5987	0.92937	0.47021	58.981	-23.233	17.298	-1.4727775950306836	1.1182559825351417	0.47021	55.68982230638396	-30.284886354143374	17.298	-1.4727775950306836	1.1182559825351417	0.66621	55.68982230638396	-30.284886354143374	17.298	-0.6669374104810897	0.5955394282167398	-0.44780272435533186	-0.444245772228812	0.41027063776830963	0.7964444096369884	2.9082	22.257	0.0	0.0	0.0
2021-10-01T23:19:25.000000	-1.629	0.94124	0.46128	57.839	-22.551	17.133	-1.5013948450327794	1.1337492037082082	0.46128	54.63999309259304	-29.468095914758123	17.133	-1.5013948450327794	1.1337492037082082	0.6572800000000001	54.63999309259304	-29.468095914758123	17.133	-0.6669374104810897	0.5955394282167398	-0.44780272435533186	-0.444245772228812	0.41027063776830963	0.7964444096369884	2.9082	22.257	0.0	0.0	0.0
2021-10-01T23:19:25.000000	-1.6593	0.95301	0.45225	56.735	-21.904	16.993	-1.5300243480517932	1.149143178402363	0.45225	53.62358898486724	-28.690697889420964	16.993	-1.5300243480517932	1.149143178402363	0.64825	53.62358898486724	-28.690697889420964	16.993	-0.6669374104810897	0.5955394282167398	-0.44780272435533186	-0.444245772228812	0.41027063776830963	0.7964444096369884	2.9082	22.257	0.0	0.0	0.0
2021-10-01T23:19:25.000000	-1.6896	0.96466	0.44311	55.662	-21.285	16.876	-1.5586685546911092	1.1644180573218232	0.44311	52.634520440867	-27.944887313423777	16.876	-1.5586685546911092	1.1644180573218232	0.6391100000000001	52.634520440867	-27.944887313423777	16.876	-0.6669374104810897	0.5955394282167398	-0.44780272435533186	-0.444245772228812	0.41027063776830963	0.7964444096369884	2.9082	22.257	0.0	0.0	0.0
2021-10-01T23:19:25.000000	-1.72	0.97621	0.43386	54.616	-20.693	16.777	-1.5874242608262552	1.17960594277929	0.43386	51.66894013160504	-27.22918160130072	16.777	-1.5874242608262552	1.17960594277929	0.6298600000000001	51.66894013160504	-27.22918160130072	16.777	-0.6669374104810897	0.5955394282167398	-0.44780272435533186	-0.444245772228812	0.41027063776830963	0.7964444096369884	2.9082	22.257	0.0	0.0	0.0
2021-10-01T23:19:25.000000	-1.7503	0.98765	0.42448	53.594	-20.124	16.692	-1.616094198801099	1.1946724040930354	0.42448	50.72436078339073	-26.539243303387767	16.692	-1.616094198801099	1.1946724040930354	0.62048	50.72436078339073	-26.539243303387767	16.692	-0.6669374104810897	0.5955394282167398	-0.44780272435533186	-0.444245772228812	0.41027063776830963	0.7964444096369884	2.9082	22.257	0.0	0.0	0.0
2021-10-01T23:19:25.000000	-1.7806	0.99899	0.41496	52.59	-19.575	16.618	-1.6447763897928616	1.209639618927869	0.41496	49.795195197996904	-25.871359844302468	16.618	-1.6447763897928616	1.209639618927869	0.61096	49.795195197996904	-25.871359844302468	16.618	-0.6669374104810897	0.5955394282167398	-0.44780272435533186	-0.444245772228812	0.41027063776830963	0.7964444096369884	2.9082	22.257	0.0	0.0	0.0
2021-10-01T23:19:25.000000	-1.8109	1.0102	0.40531	51.602	-19.044	16.554	-1.6734745097066177	1.224477813340117	0.40531	48.87970350618368	-25.223301234128225	16.554	-1.6734745097066177	1.224477813340117	0.60131	48.87970350618368	-25.223301234128225	16.554	-0.6669374104810897	0.5955394282167398	-0.44780272435533186	-0.444245772228812	0.41027063776830963	0.7964444096369884	2.9082	22.257	0.0	0.0	0.0
2021-10-01T23:19:25.000000	-1.8413	1.0214	0.39551	50.628	-18.531	16.496	-1.7022731014009773	1.2393183361213926	0.39551	47.97590077837283	-24.594822412526668	16.496	-1.7022731014009773	1.2393183361213926	0.59151	47.97590077837283	-24.594822412526668	16.496	-0.6669374104810897	0.5955394282167398	-0.44780272435533186	-0.444245772228812	0.41027063776830963	0.7964444096369884	2.9082	22.257	0.0	0.0	0.0
2021-10-01T23:19:25.000000	-1.8716	1.0324	0.38556	49.664	-18.032	16.443	-1.730996952650262	1.2539481129279257	0.38556	47.080307276084625	-23.9814633996646	16.443	-1.730996952650262	1.2539481129279257	0.5815600000000001	47.080307276084625	-23.9814633996646	16.443	-0.6669374104810897	0.5955394282167398	-0.44780272435533186	-0.444245772228812	0.41027063776830963	0.7964444096369884	2.9082	22.257	0.0	0.0	0.0
2021-10-01T23:19:25.000000	-1.9018	1.0434	0.37545	48.707	-17.546	16.392	-1.7596215574206344	1.268565636717541	0.37545	46.190068135120875	-23.381864140245348	16.392	-1.7596215574206344	1.268565636717541	0.57145	46.190068135120875	-23.381864140245348	16.392	-0.6669374104810897	0.5955394282167398	-0.44780272435533186	-0.444245772228812	0.41027063776830963	0.7964444096369884	2.9082	22.257	0.0	0.0	0.0
2021-10-01T23:19:25.000000	-1.9321	1.0542	0.36518	47.757	-17.072	16.343	-1.7883699147037553	1.2829969205662506	0.36518	45.30530588565075	-22.795032169479796	16.343	-1.7883699147037553	1.2829969205662506	0.56118	45.30530588565075	-22.795032169479796	16.343	-0.6669374104810897	0.5955394282167398	-0.44780272435533186	-0.444245772228812	0.41027063776830963	0.7964444096369884	2.9082	22.257	0.0	0.0	0.0
2021-10-01T23:19:25.000000	-1.9623	1.065	0.35474	46.808	-16.608	16.294	-1.8170190255079646	1.2974159513980419	0.35474	44.420310799277935	-22.218247376774613	16.294	-1.8170190255079646	1.2974159513980419	0.55074	44.420310799277935	-22.218247376774613	16.294	-0.6669374104810897	0.5955394282167398	-0.44780272435533186	-0.444245772228812	0.41027063776830963	0.7964444096369884	2.9082	22.257	0.0	0.0	0.0
2021-10-01T23:19:25.000000	-1.9925	1.0757	0.34414	45.86	-16.153	16.244	-1.8456803893290918	1.3117357357509216	0.34414	43.53520540617159	-21.65051729734068	16.244	-1.8456803893290918	1.3117357357509216	0.5401400000000001	43.53520540617159	-21.65051729734068	16.244	-0.6669374104810897	0.5955394282167398	-0.44780272435533186	-0.444245772228812	0.41027063776830963	0.7964444096369884	2.9082	22.257	0.0	0.0	0.0
2021-10-01T23:19:25.000000	-2.0227	1.0863	0.33335	44.909	-15.705	16.193	-1.8743540061671375	1.3259562736248893	0.33335	42.646264907513604	-21.089366880923027	16.193	-1.8743540061671375	1.3259562736248893	0.52935	42.646264907513604	-21.089366880923027	16.193	-0.6669374104810897	0.5955394282167398	-0.44780272435533186	-0.444245772228812	0.41027063776830963	0.7964444096369884	2.9082	22.257	0.0	0.0	0.0
2021-10-01T23:19:25.000000	-2.0529	1.0968	0.32239	43.951	-15.263	16.138	-1.9030398760221017	1.340077565019945	0.32239	41.74964197431671	-20.533313542055808	16.138	-1.9030398760221017	1.340077565019945	0.51839	41.74964197431671	-20.533313542055808	16.138	-0.6669374104810897	0.5955394282167398	-0.44780272435533186	-0.444245772228812	0.41027063776830963	0.7964444096369884	2.9082	22.257	0.0	0.0	0.0
2021-10-01T23:19:25.000000	-2.083	1.1072	0.31123	42.984	-14.827	16.078	-1.9316387524150715	1.3540873569191707	0.31123	40.843351677002644	-19.98211222040066	16.078	-1.9316387524150715	1.3540873569191707	0.5072300000000001	40.843351677002644	-19.98211222040066	16.078	-0.6669374104810897	0.5955394282167398	-0.44780272435533186	-0.444245772228812	0.41027063776830963	0.7964444096369884	2.9082	22.257	0.0	0.0	0.0
2021-10-01T23:19:25.000000	-2.113	1.1175	0.29988	42.004	-14.393	16.014	-1.9601506353460483	1.3679856493225662	0.29988	39.92391427709167	-19.431302936124375	16.014	-1.9601506353460483	1.3679856493225662	0.49588	39.92391427709167	-19.431302936124375	16.014	-0.6669374104810897	0.5955394282167398	-0.44780272435533186	-0.444245772228812	0.41027063776830963	0.7964444096369884	2.9082	22.257	0.0	0.0	0.0
2021-10-01T23:19:25.000000	-2.143	1.1278	0.28833	41.007	-13.962	15.943	-1.9886625182770248	1.3818839417259619	0.28833	38.98723738525813	-18.88138803333934	15.943	-1.9886625182770248	1.3818839417259619	0.48433	38.98723738525813	-18.88138803333934	15.943	-0.6669374104810897	0.5955394282167398	-0.44780272435533186	-0.444245772228812	0.41027063776830963	0.7964444096369884	2.9082	22.257	0.0	0.0	0.0
2021-10-01T23:19:25.000000	-2.173	1.1379	0.27656	39.988	-13.531	15.865	-2.0171989072418377	1.3955837411715337	0.27656	38.02872626806399	-18.328777466832296	15.865	-2.0171989072418377	1.3955837411715337	0.47256	38.02872626806399	-18.328777466832296	15.865	-0.6669374104810897	0.5955394282167398	-0.44780272435533186	-0.444245772228812	0.41027063776830963	0.7964444096369884	2.9082	22.257	0.0	0.0	0.0
2021-10-01T23:19:25.000000	-2.2029	1.148	0.26458	38.943	-13.099	15.779	-2.0456360497277393	1.4092712876001874	0.26458	37.04453359652195	-17.771988651137388	15.779	-2.0456360497277393	1.4092712876001874	0.46058	37.04453359652195	-17.771988651137388	15.779	-0.6669374104810897	0.5955394282167398	-0.44780272435533186	-0.444245772228812	0.41027063776830963	0.7964444096369884	2.9082	22.257	0.0	0.0	0.0
2021-10-01T23:19:25.000000	-2.2327	1.158	0.25236	37.865	-12.664	15.684	-2.073986198751647	1.422847334533011	0.25236	36.02795717744655	-17.2081789454921	15.684	-2.073986198751647	1.422847334533011	0.44836	36.02795717744655	-17.2081789454921	15.684	-0.6669374104810897	0.5955394282167398	-0.44780272435533186	-0.444245772228812	0.41027063776830963	0.7964444096369884	2.9082	22.257	0.0	0.0	0.0
2021-10-01T23:19:25.000000	-2.2625	1.1679	0.23989	36.747	-12.223	15.579	-2.1023486007924728	1.4363241349869225	0.23989	34.9724173478215	-16.633513244344805	15.579	-2.1023486007924728	1.4363241349869225	0.43589	34.9724173478215	-16.633513244344805	15.579	-0.6669374104810897	0.5955394282167398	-0.44780272435533186	-0.444245772228812	0.41027063776830963	0.7964444096369884	2.9082	22.257	0.0	0.0	0.0
2021-10-01T23:19:25.000000	-2.2921	1.1778	0.22716	35.581	-11.775	15.463	-2.1305125098754747	1.4497764294069977	0.22716	33.870096919503034	-16.046018841552915	15.463	-2.1305125098754747	1.4497764294069977	0.42316	33.870096919503034	-16.046018841552915	15.463	-0.6669374104810897	0.5955394282167398	-0.44780272435533186	-0.444245772228812	0.41027063776830963	0.7964444096369884	2.9082	22.257	0.0	0.0	0.0
2021-10-01T23:19:25.000000	-2.3217	1.1875	0.21414	34.356	-11.316	15.337	-2.1587009249923135	1.4630302308692493	0.21414	32.71056890048758	-15.44037804609896	15.337	-2.1587009249923135	1.4630302308692493	0.41014	32.71056890048758	-15.44037804609896	15.337	-0.6669374104810897	0.5955394282167398	-0.44780272435533186	-0.444245772228812	0.41027063776830963	0.7964444096369884	2.9082	22.257	0.0	0.0	0.0
2021-10-01T23:19:25.000000	-2.3511	1.1972	0.2008	33.059	-10.842	15.201	-2.186690847151329	1.4762595262976643	0.2008	31.481421369193324	-14.811028106627084	15.201	-2.186690847151329	1.4762595262976643	0.39680000000000004	31.481421369193324	-14.811028106627084	15.201	-0.6669374104810897	0.5955394282167398	-0.44780272435533186	-0.444245772228812	0.41027063776830963	0.7964444096369884	2.9082	22.257	0.0	0.0	0.0
2021-10-01T23:19:25.000000	-2.3805	1.2068	0.1871	31.671	-10.347	15.053	-2.214693022327262	1.4893895752471675	0.1871	30.164532675642125	-14.149686161188113	15.053	-2.214693022327262	1.4893895752471675	0.3831	30.164532675642125	-14.149686161188113	15.053	-0.6669374104810897	0.5955394282167398	-0.44780272435533186	-0.444245772228812	0.41027063776830963	0.7964444096369884	2.9082	22.257	0.0	0.0	0.0
2021-10-01T23:19:25.000000	-2.4096	1.2163	0.17299	30.17	-9.8254	14.896	-2.242409711083378	1.5023836186670039	0.17299	28.738754763420783	-13.448098743240967	14.896	-2.242409711083378	1.5023836186670039	0.36899000000000004	28.738754763420783	-13.448098743240967	14.896	-0.6669374104810897	0.5955394282167398	-0.44780272435533186	-0.444245772228812	0.41027063776830963	0.7964444096369884	2.9082	22.257	0.0	0.0	0.0
2021-10-01T23:19:25.000000	-2.4385	1.2257	0.15838	28.525	-9.2662	14.729	-2.269940159898588	1.515253909574092	0.15838	27.174669055927623	-12.691550304860685	14.729	-2.269940159898588	1.515253909574092	0.35438000000000003	27.174669055927623	-12.691550304860685	14.729	-0.6669374104810897	0.5955394282167398	-0.44780272435533186	-0.444245772228812	0.41027063776830963	0.7964444096369884	2.9082	22.257	0.0	0.0	0.0
2021-10-01T23:19:25.000000	-2.4672	1.235	0.14319	26.694	-8.656	14.554	-2.2972843687728934	1.5280004479684322	0.14319	25.432233936286732	-11.861595550767419	14.554	-2.2972843687728934	1.5280004479684322	0.33919	25.432233936286732	-11.861595550767419	14.554	-0.6669374104810897	0.5955394282167398	-0.44780272435533186	-0.444245772228812	0.41027063776830963	0.7964444096369884	2.9082	22.257	0.0	0.0	0.0
2021-10-01T23:19:25.000000	-2.4955	1.2442	0.12725	24.616	-7.9751	14.372	-2.324243844748469	1.540598727816187	0.12725	23.45332289669476	-10.931208584295394	14.372	-2.324243844748469	1.540598727816187	0.32325000000000004	23.45332289669476	-10.931208584295394	14.372	-0.6669374104810897	0.5955394282167398	-0.44780272435533186	-0.444245772228812	0.41027063776830963	0.7964444096369884	2.9082	22.257	0.0	0.0	0.0
2021-10-01T23:19:25.000000	-2.5233	1.2532	0.11032	22.202	-7.1935	14.186	-2.3507315943633222	1.552937249621527	0.11032	21.153282475995635	-9.859710276713818	14.186	-2.3507315943633222	1.552937249621527	0.30632000000000004	21.153282475995635	-9.859710276713818	14.186	-0.6669374104810897	0.5955394282167398	-0.44780272435533186	-0.444245772228812	0.41027063776830963	0.7964444096369884	2.9082	22.257	0.0	0.0	0.0
2021-10-01T23:19:25.000000	-2.5502	1.262	0.092026	19.312	-6.2646	13.998	-2.3763506317018046	1.5649670013167791	0.092026	18.398877509596662	-8.583697545164215	13.998	-2.3763506317018046	1.5649670013167791	0.288026	18.398877509596662	-8.583697545164215	13.998	-0.6669374104810897	0.5955394282167398	-0.44780272435533186	-0.444245772228812	0.41027063776830963	0.7964444096369884	2.9082	22.257	0.0	0.0	0.0
2021-10-01T23:19:25.000000	-2.5675	1.2676	0.078771	17.015	-5.5269	13.874	-2.3928341036061336	1.5726445760627	0.078771	16.209576394797292	-7.570104471619294	13.874	-2.3928341036061336	1.5726445760627	0.274771	16.209576394797292	-7.570104471619294	13.874	-0.6669374104810897	0.5955394282167398	-0.44780272435533186	-0.444245772228812	0.41027063776830963	0.7964444096369884	2.9082	22.257	0.0	0.0	0.0
2021-10-01T23:19:25.000000	-2.5839	1.2729	0.064324	14.303	-4.6545	13.755	-2.4084611162510106	1.5799141342196208	0.064324	13.624907206302609	-6.37197637076937	13.755	-2.4084611162510106	1.5799141342196208	0.260324	13.624907206302609	-6.37197637076937	13.755	-0.6669374104810897	0.5955394282167398	-0.44780272435533186	-0.444245772228812	0.41027063776830963	0.7964444096369884	2.9082	22.257	0.0	0.0	0.0
2021-10-01T23:19:25.000000	-2.5988	1.2778	0.048215	11.025	-3.5953	13.645	-2.4226484437798828	1.586602911207121	0.048215	10.501391582770122	-4.919103771554817	13.645	-2.4226484437798828	1.586602911207121	0.24421500000000002	10.501391582770122	-4.919103771554817	13.645	-0.6669374104810897	0.5955394282167398	-0.44780272435533186	-0.444245772228812	0.41027063776830963	0.7964444096369884	2.9082	22.257	0.0	0.0	0.0
2021-10-01T23:19:25.000000	-2.6111	1.2817	0.0298	6.9801	-2.2811	13.553	-2.434377893026229	1.591980644965628	0.0298	6.647999905604158	-3.1191842643689864	13.553	-2.434377893026229	1.591980644965628	0.2258	6.647999905604158	-3.1191842643689864	13.553	-0.6669374104810897	0.5955394282167398	-0.44780272435533186	-0.444245772228812	0.41027063776830963	0.7964444096369884	2.9082	22.257	0.0	0.0	0.0
2021-10-01T23:19:25.000000	-2.6182	1.2841	0.0086851	2.064	-0.67545	13.5	-2.441130320622933	1.595232524660708	0.0086851	1.9656843219663582	-0.9232626110027732	13.5	-2.441130320622933	1.595232524660708	0.2046851	1.9656843219663582	-0.9232626110027732	13.5	-0.6669374104810897	0.5955394282167398	-0.44780272435533186	-0.444245772228812	0.41027063776830963	0.7964444096369884	2.9082	22.257	0.0	0.0	0.0
2021-10-01T23:19:25.000000	-2.6172	1.2837	-0.013637	-3.2343	1.0582	13.507	-2.4401868679014873	1.594713008575878	-0.013637	-3.08026744241719	1.4465255660321603	13.507	-2.4401868679014873	1.594713008575878	0.182363	-3.08026744241719	1.4465255660321603	13.507	-0.6669374104810897	0.5955394282167398	-0.44780272435533186	-0.444245772228812	0.41027063776830963	0.7964444096369884	2.9082	22.257	0.0	0.0	0.0
2021-10-01T23:19:25.000000	-2.6087	1.281	-0.034175	-7.966	2.6022	13.571	-2.432081748650772	1.5909918472072069	-0.034175	-7.587126503871632	3.5586672019519643	13.571	-2.432081748650772	1.5909918472072069	0.161825	-7.587126503871632	3.5586672019519643	13.571	-0.6669374104810897	0.5955394282167398	-0.44780272435533186	-0.444245772228812	0.41027063776830963	0.7964444096369884	2.9082	22.257	0.0	0.0	0.0
2021-10-01T23:19:25.000000	-2.5957	1.2767	-0.052012	-11.821	3.853	13.668	-2.419706586119716	1.5851313564146245	-0.052012	-11.259817530310153	5.2723959623799255	13.668	-2.419706586119716	1.5851313564146245	0.143988	-11.259817530310153	5.2723959623799255	13.668	-0.6669374104810897	0.5955394282167398	-0.44780272435533186	-0.444245772228812	0.41027063776830963	0.7964444096369884	2.9082	22.257	0.0	0.0	0.0
2021-10-01T23:19:25.000000	-2.5856	1.2735	-0.062665	-13.978	4.5496	13.742	-2.4100747882910025	1.5807179143807024	-0.062665	-13.315209564586326	6.228044509406526	13.742	-2.4100747882910025	1.5807179143807024	0.133335	-13.315209564586326	6.228044509406526	13.742	-0.6669374104810897	0.5955394282167398	-0.44780272435533186	-0.444245772228812	0.41027063776830963	0.7964444096369884	2.9082	22.257	0.0	0.0	0.0
2021-10-01T23:19:25.000000	-2.5785	1.2711	-0.069334	-15.268	4.9654	13.794	-2.403322360694299	1.5774660346856222	-0.069334	-14.544541098203167	6.798775286967426	13.794	-2.403322360694299	1.5774660346856222	0.126666	-14.544541098203167	6.798775286967426	13.794	-0.6669374104810897	0.5955394282167398	-0.44780272435533186	-0.444245772228812	0.41027063776830963	0.7964444096369884	2.9082	22.257	0.0	0.0	1.0
2021-10-01T23:19:25.000000	-2.5531	1.2629	-0.089918	-18.959	6.1511	13.977	-2.3791185024379846	1.5662155571176148	-0.089918	-18.06244461324003	8.427799641877842	13.977	-2.3791185024379846	1.5662155571176148	0.10608200000000001	-18.06244461324003	8.427799641877842	13.977	-0.6669374104810897	0.5955394282167398	-0.44780272435533186	-0.444245772228812	0.41027063776830963	0.7964444096369884	2.9082	22.257	0.0	0.0	0.0
2021-10-01T23:19:25.000000	-2.5263	1.2542	-0.10839	-21.912	7.1002	14.165	-2.3535864585614954	1.554297304918193	-0.10839	-20.87689975193598	9.731579562826134	14.165	-2.3535864585614954	1.554297304918193	0.08761000000000001	-20.87689975193598	9.731579562826134	14.165	-0.6669374104810897	0.5955394282167398	-0.44780272435533186	-0.444245772228812	0.41027063776830963	0.7964444096369884	2.9082	22.257	0.0	0.0	0.0
2021-10-01T23:19:25.000000	-2.4986	1.2452	-0.12545	-24.37	7.8951	14.352	-2.327197955425554	1.5419710361297714	-0.12545	-23.218978972106196	10.821668979547018	14.352	-2.327197955425554	1.5419710361297714	0.07055	-23.218978972106196	10.821668979547018	14.352	-0.6669374104810897	0.5955394282167398	-0.44780272435533186	-0.444245772228812	0.41027063776830963	0.7964444096369884	2.9082	22.257	0.0	0.0	0.0
2021-10-01T23:19:25.000000	-2.4703	1.2361	-0.14149	-26.48	8.5854	14.534	-2.3002262264330597	1.529472002760928	-0.14149	-25.22849710135965	11.765306080450596	14.534	-2.3002262264330597	1.529472002760928	0.05451	-25.22849710135965	11.765306080450596	14.534	-0.6669374104810897	0.5955394282167398	-0.44780272435533186	-0.444245772228812	0.41027063776830963	0.7964444096369884	2.9082	22.257	0.0	0.0	0.0
2021-10-01T23:19:25.000000	-2.4417	1.2268	-0.15675	-28.335	9.2022	14.71	-2.272981264037667	1.5167377173835064	-0.15675	-26.993942676822783	12.604751826212427	14.71	-2.272981264037667	1.5167377173835064	0.03925000000000001	-26.993942676822783	12.604751826212427	14.71	-0.6669374104810897	0.5955394282167398	-0.44780272435533186	-0.444245772228812	0.41027063776830963	0.7964444096369884	2.9082	22.257	0.0	0.0	0.0
2021-10-01T23:19:25.000000	-2.4128	1.2174	-0.17141	-29.998	9.7662	14.878	-2.245450815222456	1.5038674264764185	-0.17141	-28.575304605708	13.368269638625762	14.878	-2.245450815222456	1.5038674264764185	0.02459	-28.575304605708	13.368269638625762	14.878	-0.6669374104810897	0.5955394282167398	-0.44780272435533186	-0.444245772228812	0.41027063776830963	0.7964444096369884	2.9082	22.257	0.0	0.0	0.0
2021-10-01T23:19:25.000000	-2.3836	1.2079	-0.18558	-31.512	10.292	15.036	-2.2176348799874286	1.4908611300396637	-0.18558	-30.013469933477317	14.075618300886577	15.036	-2.2176348799874286	1.4908611300396637	0.010420000000000013	-30.013469933477317	14.075618300886577	15.036	-0.6669374104810897	0.5955394282167398	-0.44780272435533186	-0.444245772228812	0.41027063776830963	0.7964444096369884	2.9082	22.257	0.0	0.0	0.0
2021-10-01T23:19:25.000000	-2.3544	1.1983	-0.19932	-32.911	10.789	15.185	-2.189831197769319	1.4777555871239967	-0.19932	-31.341030679370462	14.740293007764791	15.185	-2.189831197769319	1.4777555871239967	-0.0033199999999999896	-31.341030679370462	14.740293007764791	15.185	-0.6669374104810897	0.5955394282167398	-0.44780272435533186	-0.444245772228812	0.41027063776830963	0.7964444096369884	2.9082	22.257	0.0	0.0	0.0
2021-10-01T23:19:25.000000	-2.3249	1.1886	-0.2127	-34.218	11.265	15.323	-2.1617420291313922	1.4645140386786637	-0.2127	-32.57985779821753	15.37285317850673	15.323	-2.1617420291313922	1.4645140386786637	-0.016699999999999993	-32.57985779821753	15.37285317850673	15.323	-0.6669374104810897	0.5955394282167398	-0.44780272435533186	-0.444245772228812	0.41027063776830963	0.7964444096369884	2.9082	22.257	0.0	0.0	0.0
2021-10-01T23:19:25.000000	-2.2954	1.1789	-0.22575	-35.45	11.725	15.45	-2.1336528604934655	1.4512724902333307	-0.22575	-33.746210540587626	15.980344149934083	15.45	-2.1336528604934655	1.4512724902333307	-0.02975	-33.746210540587626	15.980344149934083	15.45	-0.6669374104810897	0.5955394282167398	-0.44780272435533186	-0.444245772228812	0.41027063776830963	0.7964444096369884	2.9082	22.257	0.0	0.0	0.0
2021-10-01T23:19:25.000000	-2.2657	1.169	-0.23851	-36.622	12.175	15.567	-2.105389704931551	1.437807942796337	-0.23851	-34.854240697302444	16.570558663319304	15.567	-2.105389704931551	1.437807942796337	-0.04250999999999999	-34.854240697302444	16.570558663319304	15.567	-0.6669374104810897	0.5955394282167398	-0.44780272435533186	-0.444245772228812	0.41027063776830963	0.7964444096369884	2.9082	22.257	0.0	0.0	0.0
2021-10-01T23:19:25.000000	-2.236	1.1591	-0.25101	-37.745	12.616	15.673	-2.077126549369637	1.4243433953593436	-0.25101	-35.914742850873075	17.145837015312512	15.673	-2.077126549369637	1.4243433953593436	-0.05501	-35.914742850873075	17.145837015312512	15.673	-0.6669374104810897	0.5955394282167398	-0.44780272435533186	-0.444245772228812	0.41027063776830963	0.7964444096369884	2.9082	22.257	0.0	0.0	0.0
2021-10-01T23:19:25.000000	-2.2061	1.1491	-0.26325	-38.827	13.051	15.769	-2.048677153866818	1.410755095409602	-0.26325	-36.93528912910496	17.71013684163453	15.769	-2.048677153866818	1.410755095409602	-0.06724999999999998	-36.93528912910496	17.71013684163453	15.769	-0.6669374104810897	0.5955394282167398	-0.44780272435533186	-0.444245772228812	0.41027063776830963	0.7964444096369884	2.9082	22.257	0.0	0.0	0.0
2021-10-01T23:19:25.000000	-2.1763	1.139	-0.27526	-39.875	13.484	15.856	-2.0203392578598285	1.3970798019978665	-0.27526	-37.922336664845176	18.268285712626103	15.856	-2.0203392578598285	1.3970798019978665	-0.07926	-37.922336664845176	18.268285712626103	15.856	-0.6669374104810897	0.5955394282167398	-0.44780272435533186	-0.444245772228812	0.41027063776830963	0.7964444096369884	2.9082	22.257	0.0	0.0	0.0
2021-10-01T23:19:25.000000	-2.1463	1.1289	-0.28705	-40.897	13.915	15.935	-1.9918028688950153	1.3833800025522944	-0.28705	-38.883825176406674	18.821263869640696	15.935	-1.9918028688950153	1.3833800025522944	-0.09105000000000002	-38.883825176406674	18.821263869640696	15.935	-0.6669374104810897	0.5955394282167398	-0.44780272435533186	-0.444245772228812	0.41027063776830963	0.7964444096369884	2.9082	22.257	0.0	0.0	0.0
2021-10-01T23:19:25.000000	-2.1163	1.1186	-0.29863	-41.896	14.346	16.007	-1.9632909859640382	1.369481710148899	-0.29863	-39.822486997818444	19.371423832764094	16.007	-1.9632909859640382	1.369481710148899	-0.10263	-39.822486997818444	19.371423832764094	16.007	-0.6669374104810897	0.5955394282167398	-0.44780272435533186	-0.444245772228812	0.41027063776830963	0.7964444096369884	2.9082	22.257	0.0	0.0	0.0
2021-10-01T23:19:25.000000	-2.0862	1.1083	-0.31	-42.878	14.779	16.072	-1.93467985655415	1.355571164728585	-0.31	-40.744031857476834	19.921485712589625	16.072	-1.93467985655415	1.355571164728585	-0.11399999999999999	-40.744031857476834	19.921485712589625	16.072	-0.6669374104810897	0.5955394282167398	-0.44780272435533186	-0.444245772228812	0.41027063776830963	0.7964444096369884	2.9082	22.257	0.0	0.0	0.0
2021-10-01T23:19:25.000000	-2.0562	1.0979	-0.32117	-43.846	15.215	16.131	-1.9061802266400918	1.3415736258462776	-0.32117	-41.65131461958002	20.472809564413957	16.131	-1.9061802266400918	1.3415736258462776	-0.12517	-41.65131461958002	20.472809564413957	16.131	-0.6669374104810897	0.5955394282167398	-0.44780272435533186	-0.444245772228812	0.41027063776830963	0.7964444096369884	2.9082	22.257	0.0	0.0	0.0
2021-10-01T23:19:25.000000	-2.026	1.0874	-0.33216	-44.804	15.656	16.187	-1.8774943567851277	1.3274523344512217	-0.33216	-42.5480600829461	21.02787043849206	16.187	-1.8774943567851277	1.3274523344512217	-0.13616	-42.5480600829461	21.02787043849206	16.187	-0.6669374104810897	0.5955394282167398	-0.44780272435533186	-0.444245772228812	0.41027063776830963	0.7964444096369884	2.9082	22.257	0.0	0.0	0.0
2021-10-01T23:19:25.000000	-1.9958	1.0768	-0.34296	-45.756	16.103	16.239	-1.8488207399470824	1.3132317965772542	-0.34296	-43.43811557656238	21.588150920289777	16.239	-1.8488207399470824	1.3132317965772542	-0.14695999999999998	-43.43811557656238	21.588150920289777	16.239	-0.6669374104810897	0.5955394282167398	-0.44780272435533186	-0.444245772228812	0.41027063776830963	0.7964444096369884	2.9082	22.257	0.0	0.0	0.0
2021-10-01T23:19:25.000000	-1.9656	1.0662	-0.35359	-46.705	16.557	16.289	-1.820147123109037	1.2990112587032865	-0.35359	-44.32433596462703	22.15501106510377	16.289	-1.820147123109037	1.2990112587032865	-0.15759	-44.32433596462703	22.15501106510377	16.289	-0.6669374104810897	0.5955394282167398	-0.44780272435533186	-0.444245772228812	0.41027063776830963	0.7964444096369884	2.9082	22.257	0.0	0.0	0.0
2021-10-01T23:19:25.000000	-1.9354	1.0554	-0.36405	-47.653	17.02	16.338	-1.7914980123048276	1.284592227871495	-0.36405	-45.208461116379915	22.730680862850654	16.338	-1.7914980123048276	1.284592227871495	-0.16804999999999998	-45.208461116379915	22.730680862850654	16.338	-0.6669374104810897	0.5955394282167398	-0.44780272435533186	-0.444245772228812	0.41027063776830963	0.7964444096369884	2.9082	22.257	0.0	0.0	0.0
2021-10-01T23:19:25.000000	-1.9051	1.0446	-0.37433	-48.603	17.493	16.387	-1.7627496550217068	1.2701609440227855	-0.37433	-46.093345896019216	23.31652036882709	16.387	-1.7627496550217068	1.2701609440227855	-0.17833	-46.093345896019216	23.31652036882709	16.387	-0.6669374104810897	0.5955394282167398	-0.44780272435533186	-0.444245772228812	0.41027063776830963	0.7964444096369884	2.9082	22.257	0.0	0.0	0.0
2021-10-01T23:19:25.000000	-1.8749	1.0336	-0.38446	-49.559	17.978	16.437	-1.7341250502513341	1.2555434202331706	-0.38446	-46.98271510236303	23.91500463328804	16.437	-1.7341250502513341	1.2555434202331706	-0.18846000000000002	-46.98271510236303	23.91500463328804	16.437	-0.6669374104810897	0.5955394282167398	-0.44780272435533186	-0.444245772228812	0.41027063776830963	0.7964444096369884	2.9082	22.257	0.0	0.0	0.0
2021-10-01T23:19:25.000000	-1.8446	1.0226	-0.39443	-50.522	18.475	16.49	-1.7054011990020497	1.240913643426637	-0.39443	-47.87756120020049	24.52625618640269	16.49	-1.7054011990020497	1.240913643426637	-0.19843	-47.87756120020049	24.52625618640269	16.49	-0.6669374104810897	0.5955394282167398	-0.44780272435533186	-0.444245772228812	0.41027063776830963	0.7964444096369884	2.9082	22.257	0.0	0.0	0.0
2021-10-01T23:19:25.000000	-1.8143	1.0114	-0.40424	-51.495	18.987	16.547	-1.6767018537866019	1.22608537366228	-0.40424	-48.780493993391396	25.153620013045938	16.547	-1.6767018537866019	1.22608537366228	-0.20823999999999998	-48.780493993391396	25.153620013045938	16.547	-0.6669374104810897	0.5955394282167398	-0.44780272435533186	-0.444245772228812	0.41027063776830963	0.7964444096369884	2.9082	22.257	0.0	0.0	0.0
2021-10-01T23:19:25.000000	-1.7839	1.0002	-0.41391	-52.481	19.516	16.611	-1.647903262092242	1.2112448508810048	-0.41391	-49.69424581596475	25.799448633303584	16.611	-1.647903262092242	1.2112448508810048	-0.21791	-49.69424581596475	25.799448633303584	16.611	-0.6669374104810897	0.5955394282167398	-0.44780272435533186	-0.444245772228812	0.41027063776830963	0.7964444096369884	2.9082	22.257	0.0	0.0	0.0
2021-10-01T23:19:25.000000	-1.7536	0.98889	-0.42344	-53.483	20.063	16.683	-1.619217395195404	1.1963074099898447	-0.42344	-50.6216715321187	26.46510210247228	16.683	-1.619217395195404	1.1963074099898447	-0.22743999999999998	-50.6216715321187	26.46510210247228	16.683	-0.6669374104810897	0.5955394282167398	-0.44780272435533186	-0.444245772228812	0.41027063776830963	0.7964444096369884	2.9082	22.257	0.0	0.0	0.0
2021-10-01T23:19:25.000000	-1.7233	0.97746	-0.43284	-54.503	20.63	16.767	-1.5905462319188683	1.1812508733239904	-0.43284	-51.564511011093145	27.15281041046863	16.767	-1.5905462319188683	1.1812508733239904	-0.23684	-51.564511011093145	27.15281041046863	16.767	-0.6669374104810897	0.5955394282167398	-0.44780272435533186	-0.444245772228812	0.41027063776830963	0.7964444096369884	2.9082	22.257	0.0	0.0	0.0
2021-10-01T23:19:25.000000	-1.6929	0.96593	-0.44211	-55.546	21.219	16.864	-1.5617880751803388	1.1660828371623058	-0.44211	-52.52748151649529	27.865171137716786	16.864	-1.5617880751803388	1.1660828371623058	-0.24611	-52.52748151649529	27.865171137716786	16.864	-0.6669374104810897	0.5955394282167398	-0.44780272435533186	-0.444245772228812	0.41027063776830963	0.7964444096369884	2.9082	22.257	0.0	0.0	0.0
2021-10-01T23:19:25.000000	-1.6626	0.95429	-0.45126	-56.616	21.835	16.979	-1.533142643239331	1.1508178828907367	-0.45126	-53.51394025663572	28.60763672883907	16.979	-1.533142643239331	1.1508178828907367	-0.25526	-53.51394025663572	28.60763672883907	16.979	-0.6669374104810897	0.5955394282167398	-0.44780272435533186	-0.444245772228812	0.41027063776830963	0.7964444096369884	2.9082	22.257	0.0	0.0	0.0
2021-10-01T23:19:25.000000	-1.6323	0.94254	-0.4603	-57.716	22.479	17.116	-1.5045106896169333	1.1354437574923644	-0.4603	-54.5267420957126	29.381567239132146	17.116	-1.5045106896169333	1.1354437574923644	-0.2643	-54.5267420957126	29.381567239132146	17.116	-0.6669374104810897	0.5955394282167398	-0.44780272435533186	-0.444245772228812	0.41027063776830963	0.7964444096369884	2.9082	22.257	0.0	0.0	0.0
2021-10-01T23:19:25.000000	-1.602	0.93067	-0.46924	-58.854	23.156	17.279	-1.4758934396148378	1.119950536319298	-0.46924	-55.57321410119295	30.192905233895065	17.279	-1.4758934396148378	1.119950536319298	-0.27324	-55.57321410119295	30.192905233895065	17.279	-0.6669374104810897	0.5955394282167398	-0.44780272435533186	-0.444245772228812	0.41027063776830963	0.7964444096369884	2.9082	22.257	0.0	0.0	0.0
2021-10-01T23:19:25.000000	-1.5717	0.9187	-0.47809	-60.036	23.871	17.471	-1.4472884426296602	1.1043580686673198	-0.47809	-56.65869841096559	31.047348218088523	17.471	-1.4472884426296602	1.1043580686673198	-0.28209	-56.65869841096559	31.047348218088523	17.471	-0.6669374104810897	0.5955394282167398	-0.44780272435533186	-0.444245772228812	0.41027063776830963	0.7964444096369884	2.9082	22.257	0.0	0.0	0.0
2021-10-01T23:19:25.000000	-1.5414	0.9066	-0.48686	-61.271	24.629	17.697	-1.4186993745664767	1.088636580592756	-0.48686	-57.79151455728666	31.950961287180753	17.697	-1.4186993745664767	1.088636580592756	-0.29086	-57.79151455728666	31.950961287180753	17.697	-0.6669374104810897	0.5955394282167398	-0.44780272435533186	-0.444245772228812	0.41027063776830963	0.7964444096369884	2.9082	22.257	0.0	0.0	0.0
2021-10-01T23:19:25.000000	-1.5112	0.89438	-0.49557	-62.567	25.436	17.962	-1.3902242566025067	1.0728082497604163	-0.49557	-58.97886707745403	32.91067947125992	17.962	-1.3902242566025067	1.0728082497604163	-0.29957	-58.97886707745403	32.91067947125992	17.962	-0.6669374104810897	0.5955394282167398	-0.44780272435533186	-0.444245772228812	0.41027063776830963	0.7964444096369884	2.9082	22.257	0.0	0.0	0.0
2021-10-01T23:19:25.000000	-1.481	0.88203	-0.50422	-63.937	26.301	18.267	-1.3617650675605306	1.0568508985054912	-0.50422	-60.232555242203574	33.93702784562746	18.267	-1.3617650675605306	1.0568508985054912	-0.30822	-60.232555242203574	33.93702784562746	18.267	-0.6669374104810897	0.5955394282167398	-0.44780272435533186	-0.444245772228812	0.41027063776830963	0.7964444096369884	2.9082	22.257	0.0	0.0	0.0
2021-10-01T23:19:25.000000	-1.4509	0.86955	-0.51282	-65.395	27.232	18.617	-1.3334210539194598	1.040776779844899	-0.51282	-61.56549331722951	35.039661550964894	18.617	-1.3334210539194598	1.040776779844899	-0.31682000000000005	-61.56549331722951	35.039661550964894	18.617	-0.6669374104810897	0.5955394282167398	-0.44780272435533186	-0.444245772228812	0.41027063776830963	0.7964444096369884	2.9082	22.257	0.0	0.0	0.0
2021-10-01T23:19:25.000000	-1.4207	0.85693	-0.52138	-66.954	28.238	19.01	-1.3049949480231628	1.0245514630969117	-0.52138	-62.98948057326773	36.229105662573645	19.01	-1.3049949480231628	1.0245514630969117	-0.32537999999999995	-62.98948057326773	36.229105662573645	19.01	-0.6669374104810897	0.5955394282167398	-0.44780272435533186	-0.444245772228812	0.41027063776830963	0.7964444096369884	2.9082	22.257	0.0	0.0	0.0
2021-10-01T23:19:25.000000	-1.3907	0.84417	-0.5299	-68.633	29.332	19.446	-1.2767844893083748	1.0082117073122845	-0.5299	-64.52178094911213	37.52059029592672	19.446	-1.2767844893083748	1.0082117073122845	-0.33390000000000003	-64.52178094911213	37.52059029592672	19.446	-0.6669374104810897	0.5955394282167398	-0.44780272435533186	-0.444245772228812	0.41027063776830963	0.7964444096369884	2.9082	22.257	0.0	0.0	0.0
2021-10-01T23:19:25.000000	-1.3607	0.83126	-0.53839	-70.449	30.525	19.921	-1.2485924101189647	0.9917230818092896	-0.53839	-66.17791851431669	38.92711557658054	19.921	-1.2485924101189647	0.9917230818092896	-0.34239	-66.17791851431669	38.92711557658054	19.921	-0.6669374104810897	0.5955394282167398	-0.44780272435533186	-0.444245772228812	0.41027063776830963	0.7964444096369884	2.9082	22.257	0.0	0.0	0.0
2021-10-01T23:19:25.000000	-1.3307	0.81819	-0.54685	-72.424	31.831	20.43	-1.2204199357566234	0.9750756619400356	-0.54685	-67.9780120718735	40.46527167530477	20.43	-1.2204199357566234	0.9750756619400356	-0.35084999999999994	-67.9780120718735	40.46527167530477	20.43	-0.6669374104810897	0.5955394282167398	-0.44780272435533186	-0.444245772228812	0.41027063776830963	0.7964444096369884	2.9082	22.257	0.0	0.0	0.0
2021-10-01T23:19:25.000000	-1.3009	0.80496	-0.55527	-74.578	33.264	20.963	-1.1924655591791753	0.9582939537383591	-0.55527	-69.94019549519632	42.15140370253072	20.963	-1.1924655591791753	0.9582939537383591	-0.35927000000000003	-69.94019549519632	42.15140370253072	20.963	-0.6669374104810897	0.5955394282167398	-0.44780272435533186	-0.444245772228812	0.41027063776830963	0.7964444096369884	2.9082	22.257	0.0	0.0	0.0
2021-10-01T23:19:25.000000	-1.271	0.79156	-0.56363	-76.936	34.842	21.507	-1.164432766251576	0.9413312735056144	-0.56363	-72.08707486096787	44.00643927869208	21.507	-1.164432766251576	0.9413312735056144	-0.36762999999999996	-72.08707486096787	44.00643927869208	21.507	-0.6669374104810897	0.5955394282167398	-0.44780272435533186	-0.444245772228812	0.41027063776830963	0.7964444096369884	2.9082	22.257	0.0	0.0	0.0
2021-10-01T23:19:25.000000	-1.2413	0.77797	-0.57192	-79.52	36.58	22.046	-1.1366217470139457	0.9242045309967735	-0.57192	-74.438646442011	46.047961039347655	22.046	-1.1366217470139457	0.9242045309967735	-0.37592	-74.438646442011	46.047961039347655	22.046	-0.6669374104810897	0.5955394282167398	-0.44780272435533186	-0.444245772228812	0.41027063776830963	0.7964444096369884	2.9082	22.257	0.0	0.0	0.0
2021-10-01T23:19:25.000000	-1.2116	0.7642	-0.58011	-82.356	38.497	22.563	-1.1088327832067677	0.9068991448258913	-0.58011	-77.01838624962836	48.298011599889435	22.563	-1.1088327832067677	0.9068991448258913	-0.38411	-77.01838624962836	48.298011599889435	22.563	-0.6669374104810897	0.5955394282167398	-0.44780272435533186	-0.444245772228812	0.41027063776830963	0.7964444096369884	2.9082	22.257	0.0	0.0	0.0
2021-10-01T23:19:25.000000	-1.1819	0.75023	-0.58817	-85.47	40.61	23.033	-1.0810683254334263	0.8893952656971853	-0.58817	-79.85001535546091	50.77664864613118	23.033	-1.0810683254334263	0.8893952656971853	-0.39216999999999996	-79.85001535546091	50.77664864613118	23.033	-0.6669374104810897	0.5955394282167398	-0.44780272435533186	-0.444245772228812	0.41027063776830963	0.7964444096369884	2.9082	22.257	0.0	0.0	0.0
2021-10-01T23:19:25.000000	-1.1523	0.73605	-0.59606	-88.888	42.941	23.432	-1.0534288454745255	0.8716952219796829	-0.59606	-82.95664218030372	53.508892187832245	23.432	-1.0534288454745255	0.8716952219796829	-0.40006	-82.95664218030372	53.508892187832245	23.432	-0.6669374104810897	0.5955394282167398	-0.44780272435533186	-0.444245772228812	0.41027063776830963	0.7964444096369884	2.9082	22.257	0.0	0.0	0.0
2021-10-01T23:19:25.000000	-1.1228	0.72166	-0.60374	-92.637	45.51	23.731	-1.0259143433300641	0.8537990136733836	-0.60374	-86.36261267007932	56.51789983534292	23.731	-1.0259143433300641	0.8537990136733836	-0.40774000000000005	-86.36261267007932	56.51789983534292	23.731	-0.6669374104810897	0.5955394282167398	-0.44780272435533186	-0.444245772228812	0.41027063776830963	0.7964444096369884	2.9082	22.257	0.0	0.0	0.0
2021-10-01T23:19:25.000000	-1.0933	0.70704	-0.61117	-96.748	48.339	23.897	-0.9984280231245152	0.8356745384655871	-0.61117	-90.0959975695284	59.82930424926848	23.897	-0.9984280231245152	0.8356745384655871	-0.41517	-90.0959975695284	59.82930424926848	23.897	-0.6669374104810897	0.5955394282167398	-0.44780272435533186	-0.444245772228812	0.41027063776830963	0.7964444096369884	2.9082	22.257	0.0	0.0	0.0
2021-10-01T23:19:25.000000	-1.0638	0.6922	-0.61829	-101.25	51.454	23.897	-0.9709686595561865	0.8173317210041846	-0.61829	-94.1823925731366	63.4724628890323	23.897	-0.9709686595561865	0.8173317210041846	-0.42229	-94.1823925731366	63.4724628890323	23.897	-0.6669374104810897	0.5955394282167398	-0.44780272435533186	-0.444245772228812	0.41027063776830963	0.7964444096369884	2.9082	22.257	0.0	0.0	0.0
2021-10-01T23:19:25.000000	-1.0344	0.67711	-0.62505	-106.18	54.88	23.691	-0.9436391750090649	0.7987530403624207	-0.62505	-98.65545562387182	67.47672099062208	23.691	-0.9436391750090649	0.7987530403624207	-0.42905	-98.65545562387182	67.47672099062208	23.691	-0.6669374104810897	0.5955394282167398	-0.44780272435533186	-0.444245772228812	0.41027063776830963	0.7964444096369884	2.9082	22.257	0.0	0.0	0.0
2021-10-01T23:19:25.000000	-1.005	0.66179	-0.63139	-111.57	58.647	23.236	-0.9163378724008555	0.7799460928191596	-0.63139	-103.54326968991032	71.87577346312524	23.236	-0.9163378724008555	0.7799460928191596	-0.43539	-103.54326968991032	71.87577346312524	23.236	-0.6669374104810897	0.5955394282167398	-0.44780272435533186	-0.444245772228812	0.41027063776830963	0.7964444096369884	2.9082	22.257	0.0	0.0	0.0
2021-10-01T23:19:25.000000	-0.97563	0.64623	-0.63726	-117.47	62.788	22.486	-0.8890957509769236	0.7609046296315853	-0.63726	-108.89141451512502	76.70849815304179	22.486	-0.8890957509769236	0.7609046296315853	-0.44126000000000004	-108.89141451512502	76.70849815304179	22.486	-0.6669374104810897	0.5955394282167398	-0.44780272435533186	-0.444245772228812	0.41027063776830963	0.7964444096369884	2.9082	22.257	0.0	0.0	0.0
2021-10-01T23:19:25.000000	-0.9463	0.63042	-0.64261	-123.91	67.338	21.387	-0.861923960686852	0.7416199514534988	-0.64261	-114.72537548726811	82.01330723306637	21.387	-0.861923960686852	0.7416199514534988	-0.44661	-114.72537548726811	82.01330723306637	21.387	-0.6669374104810897	0.5955394282167398	-0.44780272435533186	-0.444245772228812	0.41027063776830963	0.7964444096369884	2.9082	22.257	0.0	0.0	0.0
2021-10-01T23:19:25.000000	-0.91699	0.61436	-0.64737	-130.96	72.341	19.879	-0.8348026522348582	0.7220896076815164	-0.64737	-121.10923381413387	87.84244626576297	19.879	-0.8348026522348582	0.7220896076815164	-0.45137	-121.10923381413387	87.84244626576297	19.879	-0.6669374104810897	0.5955394282167398	-0.44780272435533186	-0.444245772228812	0.41027063776830963	0.7964444096369884	2.9082	22.257	0.0	0.0	0.0
2021-10-01T23:19:25.000000	-0.88773	0.59807	-0.65148	-138.68	77.841	17.896	-0.8077591489612325	0.7023371235164957	-0.65148	-128.0971460556253	94.24693551200374	17.896	-0.8077591489612325	0.7023371235164957	-0.45547999999999994	-128.0971460556253	94.24693551200374	17.896	-0.6669374104810897	0.5955394282167398	-0.44780272435533186	-0.444245772228812	0.41027063776830963	0.7964444096369884	2.9082	22.257	0.0	0.0	0.0
2021-10-01T23:19:25.000000	-0.8585	0.58153	-0.6549	-147.12	83.893	15.358	-0.7807760521735758	0.682340199059271	-0.6549	-135.73199629189338	101.28748704364938	15.358	-0.7807760521735758	0.682340199059271	-0.45890000000000003	-135.73199629189338	101.28748704364938	15.358	-0.6669374104810897	0.5955394282167398	-0.44780272435533186	-0.444245772228812	0.41027063776830963	0.7964444096369884	2.9082	22.257	0.0	0.0	0.0
2021-10-01T23:19:25.000000	-0.82933	0.56477	-0.65756	-156.38	90.559	12.178	-0.7538794599104864	0.662132284158591	-0.65756	-144.1054341313606	109.03788669454339	12.178	-0.7538794599104864	0.662132284158591	-0.46156	-144.1054341313606	109.03788669454339	12.178	-0.6669374104810897	0.5955394282167398	-0.44780272435533186	-0.444245772228812	0.41027063776830963	0.7964444096369884	2.9082	22.257	0.0	0.0	0.0
2021-10-01T23:19:25.000000	-0.80023	0.54779	-0.65942	-166.54	97.91	8.2493	-0.7270792968198555	0.6417146041161479	-0.65942	-153.28815711514454	117.57840187824786	8.2493	-0.7270792968198555	0.6417146041161479	-0.46342	-153.28815711514454	117.57840187824786	8.2493	-0.6669374104810897	0.5955394282167398	-0.44780272435533186	-0.444245772228812	0.41027063776830963	0.7964444096369884	2.9082	22.257	0.0	0.0	0.0
2021-10-01T23:19:25.000000	-0.7712	0.53059	-0.66042	-177.71	106.03	3.4505	-0.7003755629016831	0.6210871589319413	-0.66042	-163.37904383583682	127.00587795565882	3.4505	-0.7003755629016831	0.6210871589319413	-0.46442	-163.37904383583682	127.00587795565882	3.4505	-0.6669374104810897	0.5955394282167398	-0.44780272435533186	-0.444245772228812	0.41027063776830963	0.7964444096369884	2.9082	22.257	0.0	0.0	0.0
2021-10-01T23:19:25.000000	-0.74228	0.51321	-0.66053	-190.02	115.01	-2.3631	-0.6738030555407666	0.6002945484043035	-0.66053	-174.49596447062734	137.42655814457976	-2.3631	-0.6738030555407666	0.6002945484043035	-0.46452999999999994	-174.49596447062734	137.42655814457976	-2.3631	-0.6669374104810897	0.5955394282167398	-0.44780272435533186	-0.444245772228812	0.41027063776830963	0.7964444096369884	2.9082	22.257	0.0	0.0	0.0
2021-10-01T23:19:25.000000	-0.71347	0.49565	-0.65969	-203.61	124.97	-9.3634	-0.6473617747371059	0.5793367725332345	-0.65969	-186.76316046969075	148.97669244339042	-9.3634	-0.6473617747371059	0.5793367725332345	-0.46369	-186.76316046969075	148.97669244339042	-9.3634	-0.6669374104810897	0.5955394282167398	-0.44780272435533186	-0.444245772228812	0.41027063776830963	0.7964444096369884	2.9082	22.257	0.0	0.0	0.0
2021-10-01T23:19:25.000000	-0.6848	0.47794	-0.65787	-218.67	136.03	-17.756	-0.621077818529299	0.5582472811674831	-0.65787	-200.35449652265766	161.79865735892974	-17.756	-0.621077818529299	0.5582472811674831	-0.46186999999999995	-200.35449652265766	161.79865735892974	-17.756	-0.6669374104810897	0.5955394282167398	-0.44780272435533186	-0.444245772228812	0.41027063776830963	0.7964444096369884	2.9082	22.257	0.0	0.0	0.0
2021-10-01T23:19:25.000000	-0.6563	0.46009	-0.65504	-235.39	148.35	-27.787	-0.594979735559328	0.5370396748600164	-0.65504	-215.43893611239142	176.07452798960136	-27.787	-0.594979735559328	0.5370396748600164	-0.45903999999999995	-215.43893611239142	176.07452798960136	-27.787	-0.6669374104810897	0.5955394282167398	-0.44780272435533186	-0.444245772228812	0.41027063776830963	0.7964444096369884	2.9082	22.257	0.0	0.0	0.0
2021-10-01T23:19:25.000000	-0.62799	0.44213	-0.65115	-254.02	162.12	-39.755	-0.5690836992178996	0.5157461781578911	-0.65115	-232.24131470402702	192.02350518763345	-39.755	-0.5690836992178996	0.5157461781578911	-0.45515	-232.24131470402702	192.02350518763345	-39.755	-0.6669374104810897	0.5955394282167398	-0.44780272435533186	-0.444245772228812	0.41027063776830963	0.7964444096369884	2.9082	22.257	0.0	0.0	0.0
2021-10-01T23:19:25.000000	-0.5999	0.42409	-0.6462	-274.85	177.55	-54.024	-0.5434158075436119	0.49440024090985657	-0.6462	-251.02371575088048	209.88954030780377	-54.024	-0.5434158075436119	0.49440024090985657	-0.4502	-251.02371575088048	209.88954030780377	-54.024	-0.6669374104810897	0.5955394282167398	-0.44780272435533186	-0.444245772228812	0.41027063776830963	0.7964444096369884	2.9082	22.257	0.0	0.0	0.0
