# Supplementary material for: Direct evidence of substorm-related impulsive injections of electrons at Mercury
Source: Nat Commun. 2023 Jul 18;14:4019. doi: 10.1038/s41467-023-39565-4 (PMC10354196; doi:10.1038/s41467-023-39565-4)
Supplement: Supplementary file 3 — SourceDatafile [file 41467_2023_39565_MOESM3_ESM.zip › SourceDataFile/FieldLinetracing/Final_KT17tracing_000932.txt]

2021-10-01T23:30:32.000000	-0.61129	-0.084581	0.55585	515.11	68.42	-107.04	-0.6170475251798971	-0.009042197208872518	0.55585	519.6120516983177	4.787925423899431	-107.04	-0.6170475251798971	-0.009042197208872518	0.7518499999999999	519.6120516983177	4.787925423899431	-107.04	-0.9335583921505648	-0.010495219046196992	-0.358271655064177	-0.6655837652986781	-0.009539084640358396	0.7462621906776856	2.8818	0.39813	0.0	0.0	0.0
2021-10-01T23:30:32.000000	-0.65294	-0.09009	0.56349	453.32	59.684	-72.256	-0.6590587023487107	-0.009406304185675965	0.56349	457.2172288207048	3.6888921799457535	-72.256	-0.6590587023487107	-0.009406304185675965	0.75949	457.2172288207048	3.6888921799457535	-72.256	-0.9335583921505648	-0.010495219046196992	-0.358271655064177	-0.6655837652986781	-0.009539084640358396	0.7462621906776856	2.8818	0.39813	0.0	0.0	0.0
2021-10-01T23:30:32.000000	-0.69491	-0.09559	0.56919	401.02	52.298	-45.273	-0.7013863654785196	-0.009722269325238925	0.56919	404.4063125202232	2.7668750957603194	-45.273	-0.7013863654785196	-0.009722269325238925	0.76519	404.4063125202232	2.7668750957603194	-45.273	-0.9335583921505648	-0.010495219046196992	-0.358271655064177	-0.6655837652986781	-0.009539084640358396	0.7462621906776856	2.8818	0.39813	0.0	0.0	0.0
2021-10-01T23:30:32.000000	-0.7371	-0.10106	0.57301	356.42	46.012	-24.339	-0.743928694956859	-0.009981503883908213	0.57301	359.3721582820552	1.9930869769001092	-24.339	-0.743928694956859	-0.009981503883908213	0.76901	359.3721582820552	1.9930869769001092	-24.339	-0.9335583921505648	-0.010495219046196992	-0.358271655064177	-0.6655837652986781	-0.009539084640358396	0.7462621906776856	2.8818	0.39813	0.0	0.0	0.0
2021-10-01T23:30:32.000000	-0.77942	-0.1065	0.57499	318.14	40.626	-8.1452	-0.7865963689527086	-0.010195035576910191	0.57499	320.7206586633805	1.3381264990132635	-8.1452	-0.7865963689527086	-0.010195035576910191	0.7709900000000001	320.7206586633805	1.3381264990132635	-8.1452	-0.9335583921505648	-0.010495219046196992	-0.358271655064177	-0.6655837652986781	-0.009539084640358396	0.7462621906776856	2.8818	0.39813	0.0	0.0	0.0
2021-10-01T23:30:32.000000	-0.82179	-0.11188	0.5752	285.09	35.988	4.3028	-0.8293063143778628	-0.010342892874105947	0.5752	287.3514024583443	0.7846968985626859	4.3028	-0.8293063143778628	-0.010342892874105947	0.7712000000000001	287.3514024583443	0.7846968985626859	4.3028	-0.9335583921505648	-0.010495219046196992	-0.358271655064177	-0.6655837652986781	-0.009539084640358396	0.7462621906776856	2.8818	0.39813	0.0	0.0	0.0
2021-10-01T23:30:32.000000	-0.86415	-0.11719	0.57374	256.4	31.974	13.766	-0.8719977580432833	-0.010422502937755235	0.57374	258.3857515594349	0.31633378888643193	13.766	-0.8719977580432833	-0.010422502937755235	0.7697400000000001	258.3857515594349	0.31633378888643193	13.766	-0.9335583921505648	-0.010495219046196992	-0.358271655064177	-0.6655837652986781	-0.009539084640358396	0.7462621906776856	2.8818	0.39813	0.0	0.0	0.0
2021-10-01T23:30:32.000000	-0.90643	-0.12243	0.57069	231.4	28.485	20.834	-0.9146012274137314	-0.010442442879700822	0.57069	233.14662407119366	-0.08312163078597479	20.834	-0.9146012274137314	-0.010442442879700822	0.7666900000000001	233.14662407119366	-0.08312163078597479	20.834	-0.9335583921505648	-0.010495219046196992	-0.358271655064177	-0.6655837652986781	-0.009539084640358396	0.7462621906776856	2.8818	0.39813	0.0	0.0	0.0
2021-10-01T23:30:32.000000	-0.94859	-0.12759	0.56617	209.51	25.443	25.969	-0.9570757985959508	-0.010397689258818801	0.56617	211.04883306273564	-0.4200141158799191	25.969	-0.9570757985959508	-0.010397689258818801	0.76217	211.04883306273564	-0.4200141158799191	25.969	-0.9335583921505648	-0.010495219046196992	-0.358271655064177	-0.6655837652986781	-0.009539084640358396	0.7462621906776856	2.8818	0.39813	0.0	0.0	0.0
2021-10-01T23:30:32.000000	-0.99059	-0.13265	0.5603	190.31	22.784	29.535	-0.9993793223949929	-0.010273293986094154	0.5603	191.6677013918034	-0.7063987418423636	29.535	-0.9993793223949929	-0.010273293986094154	0.7563	191.6677013918034	-0.7063987418423636	29.535	-0.9335583921505648	-0.010495219046196992	-0.358271655064177	-0.6655837652986781	-0.009539084640358396	0.7462621906776856	2.8818	0.39813	0.0	0.0	0.0
2021-10-01T23:30:32.000000	-1.0324	-0.13762	0.55321	173.42	20.454	31.825	-1.041483250168876	-0.010082857614493484	0.55321	174.61947580939605	-0.9493071429963464	31.825	-1.041483250168876	-0.010082857614493484	0.7492099999999999	174.61947580939605	-0.9493071429963464	31.825	-0.9335583921505648	-0.010495219046196992	-0.358271655064177	-0.6655837652986781	-0.009539084640358396	0.7462621906776856	2.8818	0.39813	0.0	0.0	0.0
2021-10-01T23:30:32.000000	-1.0741	-0.14249	0.54503	158.55	18.411	33.077	-1.083465753799038	-0.009806653082591044	0.54503	159.61119525956354	-1.1548890914219392	33.077	-1.083465753799038	-0.009806653082591044	0.7410300000000001	159.61119525956354	-1.1548890914219392	33.077	-0.9335583921505648	-0.010495219046196992	-0.358271655064177	-0.6655837652986781	-0.009539084640358396	0.7462621906776856	2.8818	0.39813	0.0	0.0	0.0
2021-10-01T23:30:32.000000	-1.1155	-0.14727	0.53592	145.45	16.619	33.486	-1.1251394902772378	-0.009477885770422717	0.53592	146.3903324589356	-1.3282407772317768	33.486	-1.1251394902772378	-0.009477885770422717	0.7319199999999999	146.3903324589356	-1.3282407772317768	33.486	-0.9335583921505648	-0.010495219046196992	-0.358271655064177	-0.6655837652986781	-0.009539084640358396	0.7462621906776856	2.8818	0.39813	0.0	0.0	0.0
2021-10-01T23:30:32.000000	-1.1568	-0.15195	0.52604	133.92	15.048	33.219	-1.1667017272596076	-0.009062124996260745	0.52604	134.75471854461313	-1.4746301102629236	33.219	-1.1667017272596076	-0.009062124996260745	0.72204	134.75471854461313	-1.4746301102629236	33.219	-0.9335583921505648	-0.010495219046196992	-0.358271655064177	-0.6655837652986781	-0.009539084640358396	0.7462621906776856	2.8818	0.39813	0.0	0.0	0.0
2021-10-01T23:30:32.000000	-1.198	-0.15653	0.51553	123.8	13.672	32.418	-1.2081524647461475	-0.008559370760105184	0.51553	124.5423733659384	-1.6002563479632634	32.418	-1.2081524647461475	-0.008559370760105184	0.71153	124.5423733659384	-1.6002563479632634	32.418	-0.9335583921505648	-0.010495219046196992	-0.358271655064177	-0.6655837652986781	-0.009539084640358396	0.7462621906776856	2.8818	0.39813	0.0	0.0	0.0
2021-10-01T23:30:32.000000	-1.239	-0.16103	0.50457	114.92	12.471	31.21	-1.2493949068613288	-0.008001725374656626	0.50457	115.58212730537758	-1.704138657354143	31.21	-1.2493949068613288	-0.008001725374656626	0.7005699999999999	115.58212730537758	-1.704138657354143	31.21	-0.9335583921505648	-0.010495219046196992	-0.358271655064177	-0.6655837652986781	-0.009539084640358396	0.7462621906776856	2.8818	0.39813	0.0	0.0	0.0
2021-10-01T23:30:32.000000	-1.28	-0.16543	0.49332	107.18	11.426	29.71	-1.290625095959592	-0.007344833510296189	0.49332	107.77240581080439	-1.7928808525105655	29.71	-1.290625095959592	-0.007344833510296189	0.6893199999999999	107.77240581080439	-1.7928808525105655	29.71	-0.9335583921505648	-0.010495219046196992	-0.358271655064177	-0.6655837652986781	-0.009539084640358396	0.7462621906776856	2.8818	0.39813	0.0	0.0	0.0
2021-10-01T23:30:32.000000	-1.3209	-0.16976	0.48192	100.45	10.519	28.023	-1.3317474614671003	-0.006630722127615757	0.48192	100.98198291658807	-1.8684183776429393	28.023	-1.3317474614671003	-0.006630722127615757	0.6779200000000001	100.98198291658807	-1.8684183776429393	28.023	-0.9335583921505648	-0.010495219046196992	-0.358271655064177	-0.6655837652986781	-0.009539084640358396	0.7462621906776856	2.8818	0.39813	0.0	0.0	0.0
2021-10-01T23:30:32.000000	-1.3618	-0.17401	0.47052	94.629	9.7345	26.245	-1.3728600245610743	-0.005837213561805832	0.47052	95.10872046140538	-1.9337588898951754	26.245	-1.3728600245610743	-0.005837213561805832	0.66652	95.10872046140538	-1.9337588898951754	26.245	-0.9335583921505648	-0.010495219046196992	-0.358271655064177	-0.6655837652986781	-0.009539084640358396	0.7462621906776856	2.8818	0.39813	0.0	0.0	0.0
2021-10-01T23:30:32.000000	-1.4028	-0.17819	0.45924	89.606	9.0585	24.462	-1.4140632570221174	-0.004961979443839304	0.45924	90.04073943129558	-1.989196047535673	24.462	-1.4140632570221174	-0.004961979443839304	0.65524	90.04073943129558	-1.989196047535673	24.462	-0.9335583921505648	-0.010495219046196992	-0.358271655064177	-0.6655837652986781	-0.009539084640358396	0.7462621906776856	2.8818	0.39813	0.0	0.0	0.0
2021-10-01T23:30:32.000000	-1.4439	-0.1823	0.44815	85.282	8.4765	22.747	-1.4553571588502292	-0.004005019773716284	0.44815	85.6780091246828	-2.0369901032575886	22.747	-1.4553571588502292	-0.004005019773716284	0.64415	85.6780091246828	-2.0369901032575886	22.747	-0.9335583921505648	-0.010495219046196992	-0.358271655064177	-0.6655837652986781	-0.009539084640358396	0.7462621906776856	2.8818	0.39813	0.0	0.0	0.0
2021-10-01T23:30:32.000000	-1.485	-0.18636	0.43733	81.553	7.9747	21.157	-1.4966449341698824	-0.0029984368641373105	0.43733	81.91562228716398	-2.0780939335557758	21.157	-1.4966449341698824	-0.0029984368641373105	0.63333	81.91562228716398	-2.0780939335557758	21.157	-0.9335583921505648	-0.010495219046196992	-0.358271655064177	-0.6655837652986781	-0.009539084640358396	0.7462621906776856	2.8818	0.39813	0.0	0.0	0.0
2021-10-01T23:30:32.000000	-1.5262	-0.19035	0.4268	78.321	7.5402	19.732	-1.5380233788566045	-0.0019101284024017895	0.4268	78.65473673022306	-2.113302377629984	19.732	-1.5380233788566045	-0.0019101284024017895	0.6228	78.65473673022306	-2.113302377629984	19.732	-0.9335583921505648	-0.010495219046196992	-0.358271655064177	-0.6655837652986781	-0.009539084640358396	0.7462621906776856	2.8818	0.39813	0.0	0.0	0.0
2021-10-01T23:30:32.000000	-1.5675	-0.1943	0.41655	75.492	7.161	18.493	-1.579496168815471	-0.0007698683321833433	0.41655	75.80059040165271	-2.143007177046478	18.493	-1.579496168815471	-0.0007698683321833433	0.6125499999999999	75.80059040165271	-2.143007177046478	18.493	-0.9335583921505648	-0.010495219046196992	-0.358271655064177	-0.6655837652986781	-0.009539084640358396	0.7462621906776856	2.8818	0.39813	0.0	0.0	0.0
2021-10-01T23:30:32.000000	-1.6088	-0.19819	0.40655	72.983	6.8264	17.444	-1.6209616069641868	0.0004299396253822918	0.40655	73.26949765114584	-2.1676577010066804	17.444	-1.6209616069641868	0.0004299396253822918	0.60255	73.26949765114584	-2.1676577010066804	17.444	-0.9335583921505648	-0.010495219046196992	-0.358271655064177	-0.6655837652986781	-0.009539084640358396	0.7462621906776856	2.8818	0.39813	0.0	0.0	0.0
2021-10-01T23:30:32.000000	-1.6502	-0.20204	0.39675	70.724	6.5276	16.575	-1.6625213903850469	0.0016816991914308799	0.39675	70.99090767797534	-2.1874105278120615	16.575	-1.6625213903850469	0.0016816991914308799	0.59275	70.99090767797534	-2.1874105278120615	16.575	-0.9335583921505648	-0.010495219046196992	-0.358271655064177	-0.6655837652986781	-0.009539084640358396	0.7462621906776856	2.8818	0.39813	0.0	0.0	0.0
2021-10-01T23:30:32.000000	-1.6917	-0.20584	0.38711	68.656	6.2569	15.868	-1.7041742937763598	0.002995335013853656	0.38711	68.90532157728049	-2.2026783563570653	15.868	-1.7041742937763598	0.002995335013853656	0.58311	68.90532157728049	-2.2026783563570653	15.868	-0.9335583921505648	-0.010495219046196992	-0.358271655064177	-0.6655837652986781	-0.009539084640358396	0.7462621906776856	2.8818	0.39813	0.0	0.0	0.0
2021-10-01T23:30:32.000000	-1.7331	-0.20959	0.37757	66.734	6.0087	15.3	-1.7457218241803016	0.004346341058814124	0.37757	66.96739226460356	-2.213505131847546	15.3	-1.7457218241803016	0.004346341058814124	0.57357	66.96739226460356	-2.213505131847546	15.3	-0.9335583921505648	-0.010495219046196992	-0.358271655064177	-0.6655837652986781	-0.009539084640358396	0.7462621906776856	2.8818	0.39813	0.0	0.0	0.0
2021-10-01T23:30:32.000000	-1.7746	-0.21331	0.36808	64.924	5.7785	14.847	-1.78736492515808	0.005739374064366365	0.36808	65.1428245513532	-2.2201909200823327	14.847	-1.78736492515808	0.005739374064366365	0.56408	65.1428245513532	-2.2201909200823327	14.847	-0.9335583921505648	-0.010495219046196992	-0.358271655064177	-0.6655837652986781	-0.009539084640358396	0.7462621906776856	2.8818	0.39813	0.0	0.0	0.0
2021-10-01T23:30:32.000000	-1.8161	-0.21698	0.35858	63.199	5.5627	14.485	-1.8290018996273993	0.00718203030937456	0.35858	63.40438077961412	-2.223000279734322	14.485	-1.8290018996273993	0.00718203030937456	0.5545800000000001	63.40438077961412	-2.223000279734322	14.485	-0.9335583921505648	-0.010495219046196992	-0.358271655064177	-0.6655837652986781	-0.009539084640358396	0.7462621906776856	2.8818	0.39813	0.0	0.0	0.0
2021-10-01T23:30:32.000000	-1.8576	-0.22061	0.34905	61.543	5.359	14.192	-1.870633972889951	0.0086643851459475	0.34905	61.735899693371344	-2.222255397111569	14.192	-1.870633972889951	0.0086643851459475	0.54505	61.735899693371344	-2.222255397111569	14.192	-0.9335583921505648	-0.010495219046196992	-0.358271655064177	-0.6655837652986781	-0.009539084640358396	0.7462621906776856	2.8818	0.39813	0.0	0.0	0.0
2021-10-01T23:30:32.000000	-1.899	-0.2242	0.33944	59.943	5.1655	13.953	-1.9121618984668238	0.010174185557166898	0.33944	60.12424644304487	-2.218249063114027	13.953	-1.9121618984668238	0.010174185557166898	0.53544	60.12424644304487	-2.218249063114027	13.953	-0.9335583921505648	-0.010495219046196992	-0.358271655064177	-0.6655837652986781	-0.009539084640358396	0.7462621906776856	2.8818	0.39813	0.0	0.0	0.0
2021-10-01T23:30:32.000000	-1.9405	-0.22776	0.32974	58.388	4.9808	13.752	-1.953785394617533	0.011726012928978152	0.32974	58.558332373717526	-2.211022896585453	13.752	-1.953785394617533	0.011726012928978152	0.52574	58.558332373717526	-2.211022896585453	13.752	-0.9335583921505648	-0.010495219046196992	-0.358271655064177	-0.6655837652986781	-0.009539084640358396	0.7462621906776856	2.8818	0.39813	0.0	0.0	0.0
2021-10-01T23:30:32.000000	-1.9819	-0.23127	0.31992	56.874	4.8039	13.579	-1.9953035177808711	0.01331521052332707	0.31992	57.03406509606368	-2.2010792416382383	13.579	-1.9953035177808711	0.01331521052332707	0.5159199999999999	57.03406509606368	-2.2010792416382383	13.579	-0.9335583921505648	-0.010495219046196992	-0.358271655064177	-0.6655837652986781	-0.009539084640358396	0.7462621906776856	2.8818	0.39813	0.0	0.0	0.0
2021-10-01T23:30:32.000000	-2.0233	-0.23475	0.30996	55.393	4.6339	13.426	-2.036817965039134	0.014934182061349527	0.30996	55.543394614618094	-2.188331075229125	13.426	-2.036817965039134	0.014934182061349527	0.50596	55.543394614618094	-2.188331075229125	13.426	-0.9335583921505648	-0.010495219046196992	-0.358271655064177	-0.6655837652986781	-0.009539084640358396	0.7462621906776856	2.8818	0.39813	0.0	0.0	0.0
2021-10-01T23:30:32.000000	-2.0647	-0.23819	0.29986	53.939	4.4699	13.289	-2.078327511090629	0.01659285219093673	0.29986	54.080255863493804	-2.172936434653229	13.289	-2.078327511090629	0.01659285219093673	0.49586	54.080255863493804	-2.172936434653229	13.289	-0.9335583921505648	-0.010495219046196992	-0.358271655064177	-0.6655837652986781	-0.009539084640358396	0.7462621906776856	2.8818	0.39813	0.0	0.0	0.0
2021-10-01T23:30:32.000000	-2.106	-0.2416	0.28959	52.508	4.3112	13.163	-2.1197341347581373	0.018269043247279182	0.28959	52.640593212415915	-2.1550999245862013	13.163	-2.1197341347581373	0.018269043247279182	0.48559	52.640593212415915	-2.1550999245862013	13.163	-0.9335583921505648	-0.010495219046196992	-0.358271655064177	-0.6655837652986781	-0.009539084640358396	0.7462621906776856	2.8818	0.39813	0.0	0.0	0.0
2021-10-01T23:30:32.000000	-2.1473	-0.24498	0.27915	51.091	4.157	13.044	-2.1611370825205696	0.019975008247295256	0.27915	51.215376454147005	-2.1345127453366954	13.044	-2.1611370825205696	0.019975008247295256	0.47515	51.215376454147005	-2.1345127453366954	13.044	-0.9335583921505648	-0.010495219046196992	-0.358271655064177	-0.6655837652986781	-0.009539084640358396	0.7462621906776856	2.8818	0.39813	0.0	0.0	0.0
2021-10-01T23:30:32.000000	-2.1885	-0.24832	0.26852	49.683	4.0066	12.931	-2.2024358825973227	0.021708418821957787	0.26852	49.79955749362305	-2.111256971411182	12.931	-2.2024358825973227	0.021708418821957787	0.46452	49.79955749362305	-2.111256971411182	12.931	-0.9335583921505648	-0.010495219046196992	-0.358271655064177	-0.6655837652986781	-0.009539084640358396	0.7462621906776856	2.8818	0.39813	0.0	0.0	0.0
2021-10-01T23:30:32.000000	-2.2297	-0.25162	0.25769	48.275	3.8591	12.821	-2.243729781467309	0.023481527988185147	0.25769	48.38409387058972	-2.085123049597224	12.821	-2.243729781467309	0.023481527988185147	0.45369	48.38409387058972	-2.085123049597224	12.821	-0.9335583921505648	-0.010495219046196992	-0.358271655064177	-0.6655837652986781	-0.009539084640358396	0.7462621906776856	2.8818	0.39813	0.0	0.0	0.0
2021-10-01T23:30:32.000000	-2.2708	-0.2549	0.24665	46.859	3.7138	12.709	-2.284921983255	0.02526223343327655	0.24665	46.960960095615654	-2.0558254638937465	12.709	-2.284921983255	0.02526223343327655	0.44265	46.960960095615654	-2.0558254638937465	12.709	-0.9335583921505648	-0.010495219046196992	-0.358271655064177	-0.6655837652986781	-0.009539084640358396	0.7462621906776856	2.8818	0.39813	0.0	0.0	0.0
2021-10-01T23:30:32.000000	-2.3119	-0.25814	0.23539	45.427	3.5701	12.594	-2.326109283835923	0.02708263746993278	0.23539	45.52214293228638	-2.022979451820758	12.594	-2.326109283835923	0.02708263746993278	0.43139	45.52214293228638	-2.022979451820758	12.594	-0.9335583921505648	-0.010495219046196992	-0.358271655064177	-0.6655837652986781	-0.009539084640358396	0.7462621906776856	2.8818	0.39813	0.0	0.0	0.0
2021-10-01T23:30:32.000000	-2.3529	-0.26135	0.22389	43.971	3.4271	12.471	-2.367193662032859	0.028920562433344177	0.22389	44.05959238513668	-1.9864979903350077	12.471	-2.367193662032859	0.028920562433344177	0.41989	44.05959238513668	-1.9864979903350077	12.471	-0.9335583921505648	-0.010495219046196992	-0.358271655064177	-0.6655837652986781	-0.009539084640358396	0.7462621906776856	2.8818	0.39813	0.0	0.0	0.0
2021-10-01T23:30:32.000000	-2.3938	-0.26453	0.21214	42.48	3.2843	12.338	-2.4081751178458077	0.030776008323511017	0.21214	42.56233007640168	-1.945529479970046	12.338	-2.4081751178458077	0.030776008323511017	0.40814	42.56233007640168	-1.945529479970046	12.338	-0.9335583921505648	-0.010495219046196992	-0.358271655064177	-0.6655837652986781	-0.009539084640358396	0.7462621906776856	2.8818	0.39813	0.0	0.0	0.0
2021-10-01T23:30:32.000000	-2.4347	-0.26768	0.20012	40.943	3.1409	12.191	-2.449152897753681	0.032661228157351396	0.20012	41.01934086926571	-1.8995200606961622	12.191	-2.449152897753681	0.032661228157351396	0.39612	41.01934086926571	-1.8995200606961622	12.191	-0.9335583921505648	-0.010495219046196992	-0.358271655064177	-0.6655837652986781	-0.009539084640358396	0.7462621906776856	2.8818	0.39813	0.0	0.0	0.0
2021-10-01T23:30:32.000000	-2.4755	-0.27079	0.18782	39.349	2.996	12.029	-2.4900265299758746	0.034573893565838176	0.18782	39.41959737389622	-1.8480151189625529	12.029	-2.4900265299758746	0.034573893565838176	0.38382	39.41959737389622	-1.8480151189625529	12.029	-0.9335583921505648	-0.010495219046196992	-0.358271655064177	-0.6655837652986781	-0.009539084640358396	0.7462621906776856	2.8818	0.39813	0.0	0.0	0.0
2021-10-01T23:30:32.000000	-2.5162	-0.27388	0.1752	37.679	2.8486	11.848	-2.5307984651157733	0.03649415525318911	0.1752	37.74412022913076	-1.7896790463438728	11.848	-2.5307984651157733	0.03649415525318911	0.3712	37.74412022913076	-1.7896790463438728	11.848	-0.9335583921505648	-0.010495219046196992	-0.358271655064177	-0.6655837652986781	-0.009539084640358396	0.7462621906776856	2.8818	0.39813	0.0	0.0	0.0
2021-10-01T23:30:32.000000	-2.5568	-0.27694	0.16224	35.914	2.6972	11.65	-2.5714674778716846	0.03843193786729532	0.16224	35.9738688087223	-1.7236724668093286	11.65	-2.5714674778716846	0.03843193786729532	0.35824	35.9738688087223	-1.7236724668093286	11.65	-0.9335583921505648	-0.010495219046196992	-0.358271655064177	-0.6655837652986781	-0.009539084640358396	0.7462621906776856	2.8818	0.39813	0.0	0.0	0.0
2021-10-01T23:30:32.000000	-2.5972	-0.27997	0.14889	34.023	2.5398	11.433	-2.611934321764697	0.04037498839123865	0.14889	34.07783164386982	-1.6481818746925034	11.433	-2.611934321764697	0.04037498839123865	0.34489000000000003	34.07783164386982	-1.6481818746925034	11.433	-0.9335583921505648	-0.010495219046196992	-0.358271655064177	-0.6655837652986781	-0.009539084640358396	0.7462621906776856	2.8818	0.39813	0.0	0.0	0.0
2021-10-01T23:30:32.000000	-2.6375	-0.28297	0.13507	31.965	2.3737	11.199	-2.6522982432737217	0.04233555984193732	0.13507	32.014986846762646	-1.5608631879875339	11.199	-2.6522982432737217	0.04233555984193732	0.33107	32.014986846762646	-1.5608631879875339	11.199	-0.9335583921505648	-0.010495219046196992	-0.358271655064177	-0.6655837652986781	-0.009539084640358396	0.7462621906776856	2.8818	0.39813	0.0	0.0	0.0
2021-10-01T23:30:32.000000	-2.6776	-0.28594	0.12066	29.68	2.1945	10.95	-2.692459995919847	0.044301399202473	0.12066	29.72524739730928	-1.4587314416155919	10.95	-2.692459995919847	0.044301399202473	0.31666	29.72524739730928	-1.4587314416155919	10.95	-0.9335583921505648	-0.010495219046196992	-0.358271655064177	-0.6655837652986781	-0.009539084640358396	0.7462621906776856	2.8818	0.39813	0.0	0.0	0.0
2021-10-01T23:30:32.000000	-2.7175	-0.28888	0.10549	27.076	1.9955	10.688	-2.7324195797030733	0.0462725064728457	0.10549	27.11648558277728	-1.3371633740989841	10.688	-2.7324195797030733	0.0462725064728457	0.30149000000000004	27.11648558277728	-1.3371633740989841	10.688	-0.9335583921505648	-0.010495219046196992	-0.358271655064177	-0.6655837652986781	-0.009539084640358396	0.7462621906776856	2.8818	0.39813	0.0	0.0	0.0
2021-10-01T23:30:32.000000	-2.7569	-0.29178	0.089228	23.999	1.7654	10.418	-2.7718780298849732	0.048222047250192024	0.089228	24.034477234730637	-1.188504191500646	10.418	-2.7718780298849732	0.048222047250192024	0.28522800000000004	24.034477234730637	-1.188504191500646	10.418	-0.9335583921505648	-0.010495219046196992	-0.358271655064177	-0.6655837652986781	-0.009539084640358396	0.7462621906776856	2.8818	0.39813	0.0	0.0	0.0
2021-10-01T23:30:32.000000	-2.7827	-0.29368	0.077505	21.559	1.5853	10.235	-2.7977164287656784	0.04949764251577499	0.077505	21.590795465811635	-1.068273487215626	10.235	-2.7977164287656784	0.04949764251577499	0.273505	21.590795465811635	-1.068273487215626	10.235	-0.9335583921505648	-0.010495219046196992	-0.358271655064177	-0.6655837652986781	-0.009539084640358396	0.7462621906776856	2.8818	0.39813	0.0	0.0	0.0
2021-10-01T23:30:32.000000	-2.8081	-0.29555	0.064718	18.654	1.3721	10.052	-2.8231541658256605	0.05075399965735844	0.064718	18.681561821352563	-0.9239168387805723	10.052	-2.8231541658256605	0.05075399965735844	0.260718	18.681561821352563	-0.9239168387805723	10.052	-0.9335583921505648	-0.010495219046196992	-0.358271655064177	-0.6655837652986781	-0.009539084640358396	0.7462621906776856	2.8818	0.39813	0.0	0.0	0.0
2021-10-01T23:30:32.000000	-2.8246	-0.29676	0.05533	16.344	1.203	9.932	-2.8396780963508275	0.05157486505403608	0.05533	16.368248306879973	-0.8086979438089716	9.932	-2.8396780963508275	0.05157486505403608	0.25133	16.368248306879973	-0.8086979438089716	9.932	-0.9335583921505648	-0.010495219046196992	-0.358271655064177	-0.6655837652986781	-0.009539084640358396	0.7462621906776856	2.8818	0.39813	0.0	0.0	0.0
2021-10-01T23:30:32.000000	-2.8404	-0.29792	0.044908	13.599	1.0019	9.8155	-2.8555011750151515	0.05235958257174178	0.044908	13.619291643726978	-0.671937298494782	9.8155	-2.8555011750151515	0.05235958257174178	0.240908	13.619291643726978	-0.671937298494782	9.8155	-0.9335583921505648	-0.010495219046196992	-0.358271655064177	-0.6655837652986781	-0.009539084640358396	0.7462621906776856	2.8818	0.39813	0.0	0.0	0.0
2021-10-01T23:30:32.000000	-2.8503	-0.29866	0.037134	11.43	0.8427	9.7417	-2.86541724875262	0.052838207302700724	0.037134	11.447128713195012	-0.564169755965638	9.7417	-2.86541724875262	0.052838207302700724	0.233134	11.447128713195012	-0.564169755965638	9.7417	-0.9335583921505648	-0.010495219046196992	-0.358271655064177	-0.6655837652986781	-0.009539084640358396	0.7462621906776856	2.8818	0.39813	0.0	0.0	0.0
2021-10-01T23:30:32.000000	-2.8595	-0.29933	0.028411	8.8805	0.65532	9.6738	-2.8746300200258634	0.053300533450470255	0.028411	8.893880030235874	-0.43774714181991825	9.6738	-2.8746300200258634	0.053300533450470255	0.224411	8.893880030235874	-0.43774714181991825	9.6738	-0.9335583921505648	-0.010495219046196992	-0.358271655064177	-0.6655837652986781	-0.009539084640358396	0.7462621906776856	2.8818	0.39813	0.0	0.0	0.0
2021-10-01T23:30:32.000000	-2.8671	-0.2999	0.018376	5.8209	0.4299	9.6166	-2.8822425946195986	0.05366605780645961	0.018376	5.829714010711669	-0.286575248952281	9.6166	-2.8822425946195986	0.05366605780645961	0.214376	5.829714010711669	-0.286575248952281	9.6166	-0.9335583921505648	-0.010495219046196992	-0.358271655064177	-0.6655837652986781	-0.009539084640358396	0.7462621906776856	2.8818	0.39813	0.0	0.0	0.0
2021-10-01T23:30:32.000000	-2.8708	-0.30017	0.010794	3.4415	0.25427	9.5891	-2.885947797485016	0.05385145393937274	0.010794	3.446723317869491	-0.1693335553123595	9.5891	-2.885947797485016	0.05385145393937274	0.206794	3.446723317869491	-0.1693335553123595	9.5891	-0.9335583921505648	-0.010495219046196992	-0.358271655064177	-0.6655837652986781	-0.009539084640358396	0.7462621906776856	2.8818	0.39813	0.0	0.0	0.0
2021-10-01T23:30:32.000000	-2.8726	-0.3003	0.0025832	0.82626	0.061062	9.5754	-2.8877501630274227	0.053942987821315735	0.0025832	0.8275158938477071	-0.04063989263556581	9.5754	-2.8877501630274227	0.053942987821315735	0.19858320000000002	0.8275158938477071	-0.04063989263556581	9.5754	-0.9335583921505648	-0.010495219046196992	-0.358271655064177	-0.6655837652986781	-0.009539084640358396	0.7462621906776856	2.8818	0.39813	0.0	0.0	0.0
2021-10-01T23:30:32.000000	-2.8722	-0.30027	-0.0058148	-1.8584	-0.13733	9.5788	-2.8873495012067	0.05392374969731639	-0.0058148	-1.8612236322317284	0.09141487691908562	9.5788	-2.8873495012067	0.05392374969731639	0.1901852	-1.8612236322317284	0.09141487691908562	9.5788	-0.9335583921505648	-0.010495219046196992	-0.358271655064177	-0.6655837652986781	-0.009539084640358396	0.7462621906776856	2.8818	0.39813	0.0	0.0	0.0
2021-10-01T23:30:32.000000	-2.8654	-0.29976	-0.021111	-6.6663	-0.49224	9.6298	-2.8805382502544115	0.053596701589325946	-0.021111	-6.6763822741793195	0.32829199902550604	9.6298	-2.8805382502544115	0.053596701589325946	0.17488900000000002	-6.6763822741793195	0.32829199902550604	9.6298	-0.9335583921505648	-0.010495219046196992	-0.358271655064177	-0.6655837652986781	-0.009539084640358396	0.7462621906776856	2.8818	0.39813	0.0	0.0	0.0
2021-10-01T23:30:32.000000	-2.8542	-0.29894	-0.033701	-10.44	-0.77	9.713	-2.8693221698775537	0.05303818482155931	-0.033701	-10.455680628668087	0.5150170786438932	9.713	-2.8693221698775537	0.05303818482155931	0.162299	-10.455680628668087	0.5150170786438932	9.713	-0.9335583921505648	-0.010495219046196992	-0.358271655064177	-0.6655837652986781	-0.009539084640358396	0.7462621906776856	2.8818	0.39813	0.0	0.0	0.0
2021-10-01T23:30:32.000000	-2.8412	-0.29798	-0.044348	-13.446	-0.99065	9.8098	-2.8563024986565977	0.05239805881974069	-0.044348	-13.466066066588539	0.6643554114874447	9.8098	-2.8563024986565977	0.05239805881974069	0.151652	-13.466066066588539	0.6643554114874447	9.8098	-0.9335583921505648	-0.010495219046196992	-0.358271655064177	-0.6655837652986781	-0.009539084640358396	0.7462621906776856	2.8818	0.39813	0.0	0.0	0.0
2021-10-01T23:30:32.000000	-2.8272	-0.29695	-0.053728	-15.935	-1.173	9.9128	-2.8422817855346802	0.05170487518397804	-0.053728	-15.958654303055017	0.7883570482868905	9.9128	-2.8422817855346802	0.05170487518397804	0.142272	-15.958654303055017	0.7883570482868905	9.9128	-0.9335583921505648	-0.010495219046196992	-0.358271655064177	-0.6655837652986781	-0.009539084640358396	0.7462621906776856	2.8818	0.39813	0.0	0.0	0.0
2021-10-01T23:30:32.000000	-2.7978	-0.29479	-0.07013	-19.916	-1.4646	10.127	-2.812838655569161	0.05024621215450892	-0.07013	-19.945386425869543	0.9867469192954068	10.127	-2.812838655569161	0.05024621215450892	0.12587	-19.945386425869543	0.9867469192954068	10.127	-0.9335583921505648	-0.010495219046196992	-0.358271655064177	-0.6655837652986781	-0.009539084640358396	0.7462621906776856	2.8818	0.39813	0.0	0.0	0.0
2021-10-01T23:30:32.000000	-2.7674	-0.29255	-0.084596	-23.059	-1.6958	10.344	-2.782393258400988	0.048744416138986835	-0.084596	-23.093032233184108	1.1424013817917584	10.344	-2.782393258400988	0.048744416138986835	0.111404	-23.093032233184108	1.1424013817917584	10.344	-0.9335583921505648	-0.010495219046196992	-0.358271655064177	-0.6655837652986781	-0.009539084640358396	0.7462621906776856	2.8818	0.39813	0.0	0.0	0.0
2021-10-01T23:30:32.000000	-2.7364	-0.29027	-0.097861	-25.673	-1.8901	10.56	-2.7513474811525773	0.04720880061352006	-0.097861	-25.71114280381213	1.2698593355090482	10.56	-2.7513474811525773	0.04720880061352006	0.098139	-25.71114280381213	1.2698593355090482	10.56	-0.9335583921505648	-0.010495219046196992	-0.358271655064177	-0.6655837652986781	-0.009539084640358396	0.7462621906776856	2.8818	0.39813	0.0	0.0	0.0
2021-10-01T23:30:32.000000	-2.7051	-0.28797	-0.11031	-27.927	-2.0601	10.771	-2.720001513864047	0.045656275333080754	-0.11031	-27.96898856724635	1.3773233226962236	10.771	-2.720001513864047	0.045656275333080754	0.08569	-27.96898856724635	1.3773233226962236	10.771	-0.9335583921505648	-0.010495219046196992	-0.358271655064177	-0.6655837652986781	-0.009539084640358396	0.7462621906776856	2.8818	0.39813	0.0	0.0	0.0
2021-10-01T23:30:32.000000	-2.6736	-0.28564	-0.12215	-29.924	-2.2134	10.976	-2.688453377712618	0.04410901796247857	-0.12215	-29.96972462605175	1.4698712183817784	10.976	-2.688453377712618	0.04410901796247857	0.07385000000000001	-29.96972462605175	1.4698712183817784	10.976	-0.9335583921505648	-0.010495219046196992	-0.358271655064177	-0.6655837652986781	-0.009539084640358396	0.7462621906776856	2.8818	0.39813	0.0	0.0	0.0
2021-10-01T23:30:32.000000	-2.6419	-0.28329	-0.13353	-31.729	-2.3549	11.173	-2.656704297999982	0.04255710385382239	-0.13353	-31.77846158935004	1.5506044060958946	11.173	-2.656704297999982	0.04255710385382239	0.06247	-31.77846158935004	1.5506044060958946	11.173	-0.9335583921505648	-0.010495219046196992	-0.358271655064177	-0.6655837652986781	-0.009539084640358396	0.7462621906776856	2.8818	0.39813	0.0	0.0	0.0
2021-10-01T23:30:32.000000	-2.6101	-0.28093	-0.14454	-33.387	-2.488	11.36	-2.6248547465067413	0.041002861376138955	-0.14454	-33.44027697522677	1.6216623631687819	11.36	-2.6248547465067413	0.041002861376138955	0.051460000000000006	-33.44027697522677	1.6216623631687819	11.36	-0.9335583921505648	-0.010495219046196992	-0.358271655064177	-0.6655837652986781	-0.009539084640358396	0.7462621906776856	2.8818	0.39813	0.0	0.0	0.0
2021-10-01T23:30:32.000000	-2.5782	-0.27854	-0.15524	-34.932	-2.6149	11.538	-2.5929022726295137	0.03946613982521091	-0.15524	-34.98918415288418	1.6850276928165822	11.538	-2.5929022726295137	0.03946613982521091	0.04076000000000002	-34.98918415288418	1.6850276928165822	11.538	-0.9335583921505648	-0.010495219046196992	-0.358271655064177	-0.6655837652986781	-0.009539084640358396	0.7462621906776856	2.8818	0.39813	0.0	0.0	0.0
2021-10-01T23:30:32.000000	-2.5462	-0.27614	-0.16567	-36.386	-2.7372	11.704	-2.5608493269716823	0.037927089905255784	-0.16567	-36.447213395953554	1.7418081150987215	11.704	-2.5608493269716823	0.037927089905255784	0.030329999999999996	-36.447213395953554	1.7418081150987215	11.704	-0.9335583921505648	-0.010495219046196992	-0.358271655064177	-0.6655837652986781	-0.009539084640358396	0.7462621906776856	2.8818	0.39813	0.0	0.0	0.0
2021-10-01T23:30:32.000000	-2.5141	-0.27372	-0.17586	-37.768	-2.8563	11.858	-2.5286946842315556	0.036395636264164866	-0.17586	-37.83339307766501	1.7929422525249015	11.858	-2.5286946842315556	0.036395636264164866	0.02014000000000002	-37.83339307766501	1.7929422525249015	11.858	-0.9335583921505648	-0.010495219046196992	-0.358271655064177	-0.6655837652986781	-0.009539084640358396	0.7462621906776856	2.8818	0.39813	0.0	0.0	0.0
2021-10-01T23:30:32.000000	-2.4819	-0.27128	-0.18584	-39.09	-2.9729	12.001	-2.496438344409133	0.03487177890193799	-0.18584	-39.159718546606406	1.8392057417729277	12.001	-2.496438344409133	0.03487177890193799	0.010160000000000002	-39.159718546606406	1.8392057417729277	12.001	-0.9335583921505648	-0.010495219046196992	-0.358271655064177	-0.6655837652986781	-0.009539084640358396	0.7462621906776856	2.8818	0.39813	0.0	0.0	0.0
2021-10-01T23:30:32.000000	-2.4497	-0.26883	-0.19563	-40.364	-3.0878	12.133	-2.464180779285019	0.03335784618760229	-0.19563	-40.438197404382485	1.881274973041696	12.133	-2.464180779285019	0.03335784618760229	0.0003700000000000092	-40.438197404382485	1.881274973041696	12.133	-0.9335583921505648	-0.010495219046196992	-0.358271655064177	-0.6655837652986781	-0.009539084640358396	0.7462621906776856	2.8818	0.39813	0.0	0.0	0.0
2021-10-01T23:30:32.000000	-2.4175	-0.26635	-0.20522	-41.598	-3.2016	12.255	-2.4319195382558294	0.03187368741694019	-0.20522	-41.67684288740774	1.919534708811196	12.255	-2.4319195382558294	0.03187368741694019	-0.009220000000000006	-41.67684288740774	1.919534708811196	12.255	-0.9335583921505648	-0.010495219046196992	-0.358271655064177	-0.6655837652986781	-0.009539084640358396	0.7462621906776856	2.8818	0.39813	0.0	0.0	0.0
2021-10-01T23:30:32.000000	-2.3852	-0.26386	-0.21465	-42.8	-3.3147	12.367	-2.399557825446036	0.03038720027725106	-0.21465	-42.88364372606276	1.9545682045192385	12.367	-2.399557825446036	0.03038720027725106	-0.01865	-42.88364372606276	1.9545682045192385	12.367	-0.9335583921505648	-0.010495219046196992	-0.358271655064177	-0.6655837652986781	-0.009539084640358396	0.7462621906776856	2.8818	0.39813	0.0	0.0	0.0
2021-10-01T23:30:32.000000	-2.3528	-0.26134	-0.22391	-43.974	-3.4275	12.472	-2.3670931902522554	0.02891823406431715	-0.22391	-44.06261879157171	1.9864685949269076	12.472	-2.3670931902522554	0.02891823406431715	-0.02790999999999999	-44.06261879157171	1.9864685949269076	12.472	-0.9335583921505648	-0.010495219046196992	-0.358271655064177	-0.6655837652986781	-0.009539084640358396	0.7462621906776856	2.8818	0.39813	0.0	0.0	0.0
2021-10-01T23:30:32.000000	-2.3204	-0.25881	-0.23302	-45.127	-3.5404	12.569	-2.334627329756783	0.027459192499274476	-0.23302	-45.2207643495261	2.015696605302833	12.569	-2.334627329756783	0.027459192499274476	-0.03702	-45.2207643495261	2.015696605302833	12.569	-0.9335583921505648	-0.010495219046196992	-0.358271655064177	-0.6655837652986781	-0.009539084640358396	0.7462621906776856	2.8818	0.39813	0.0	0.0	0.0
2021-10-01T23:30:32.000000	-2.288	-0.25626	-0.24198	-46.264	-3.6537	12.662	-2.302159018657927	0.026020000230014106	-0.24198	-46.36307948292225	2.042567147056191	12.662	-2.302159018657927	0.026020000230014106	-0.04597999999999999	-46.36307948292225	2.042567147056191	12.662	-0.9335583921505648	-0.010495219046196992	-0.358271655064177	-0.6655837652986781	-0.009539084640358396	0.7462621906776856	2.8818	0.39813	0.0	0.0	0.0
2021-10-01T23:30:32.000000	-2.2555	-0.25368	-0.25079	-47.388	-3.7677	12.751	-2.2695877851750836	0.024598328887509124	-0.25079	-47.492578345178295	2.067150071257792	12.751	-2.2695877851750836	0.024598328887509124	-0.054790000000000005	-47.492578345178295	2.067150071257792	12.751	-0.9335583921505648	-0.010495219046196992	-0.358271655064177	-0.6655837652986781	-0.009539084640358396	0.7462621906776856	2.8818	0.39813	0.0	0.0	0.0
2021-10-01T23:30:32.000000	-2.223	-0.25109	-0.25947	-48.504	-3.8829	12.839	-2.2370153263905483	0.023186582192895322	-0.25947	-48.614284525324415	2.0895617963589928	12.839	-2.2370153263905483	0.023186582192895322	-0.06346999999999997	-48.614284525324415	2.0895617963589928	12.839	-0.9335583921505648	-0.010495219046196992	-0.358271655064177	-0.6655837652986781	-0.009539084640358396	0.7462621906776856	2.8818	0.39813	0.0	0.0	0.0
2021-10-01T23:30:32.000000	-2.1904	-0.24847	-0.26801	-49.616	-3.9996	12.926	-2.2043399452220256	0.021792356425036796	-0.26801	-49.732204641567826	2.109994703599785	12.926	-2.2043399452220256	0.021792356425036796	-0.07201000000000002	-49.732204641567826	2.109994703599785	12.926	-0.9335583921505648	-0.010495219046196992	-0.358271655064177	-0.6655837652986781	-0.009539084640358396	0.7462621906776856	2.8818	0.39813	0.0	0.0	0.0
2021-10-01T23:30:32.000000	-2.1579	-0.24584	-0.27643	-50.729	-4.1181	13.015	-2.171762585230723	0.020420308321987712	-0.27643	-50.851337776904884	2.128763704389347	13.015	-2.171762585230723	0.020420308321987712	-0.08043	-50.851337776904884	2.128763704389347	13.015	-0.9335583921505648	-0.010495219046196992	-0.358271655064177	-0.6655837652986781	-0.009539084640358396	0.7462621906776856	2.8818	0.39813	0.0	0.0	0.0
2021-10-01T23:30:32.000000	-2.1253	-0.24318	-0.28474	-51.845	-4.2387	13.107	-2.1390823028554338	0.01906578114569396	-0.28474	-51.97370561996459	2.1458161196293064	13.107	-2.1390823028554338	0.01906578114569396	-0.08873999999999999	-51.97370561996459	2.1458161196293064	13.107	-0.9335583921505648	-0.010495219046196992	-0.358271655064177	-0.6655837652986781	-0.009539084640358396	0.7462621906776856	2.8818	0.39813	0.0	0.0	0.0
2021-10-01T23:30:32.000000	-2.0926	-0.2405	-0.29293	-52.969	-4.362	13.203	-2.1063003233978477	0.017718850248264306	-0.29293	-53.10434401279404	2.1611691212921063	13.203	-2.1063003233978477	0.017718850248264306	-0.09693000000000002	-53.10434401279404	2.1611691212921063	13.203	-0.9335583921505648	-0.010495219046196992	-0.358271655064177	-0.6655837652986781	-0.009539084640358396	0.7462621906776856	2.8818	0.39813	0.0	0.0	0.0
2021-10-01T23:30:32.000000	-2.06	-0.23781	-0.30101	-54.103	-4.4883	13.304	-2.073616365117483	0.016394097015644093	-0.30101	-54.24527464402221	2.174770030279376	13.304	-2.073616365117483	0.016394097015644093	-0.10500999999999999	-54.24527464402221	2.174770030279376	13.304	-0.9335583921505648	-0.010495219046196992	-0.358271655064177	-0.6655837652986781	-0.009539084640358396	0.7462621906776856	2.8818	0.39813	0.0	0.0	0.0
2021-10-01T23:30:32.000000	-2.0273	-0.23508	-0.309	-55.251	-4.6178	13.413	-2.0408282591514384	0.01509678935767031	-0.309	-55.40049187883942	2.1869104743100207	13.413	-2.0408282591514384	0.01509678935767031	-0.11299999999999999	-55.40049187883942	2.1869104743100207	13.413	-0.9335583921505648	-0.010495219046196992	-0.358271655064177	-0.6655837652986781	-0.009539084640358396	0.7462621906776856	2.8818	0.39813	0.0	0.0	0.0
2021-10-01T23:30:32.000000	-1.9946	-0.23234	-0.31689	-56.417	-4.7512	13.53	-2.008038927883702	0.013809406347587816	-0.31689	-56.57405134752059	2.1973858487083886	13.53	-2.008038927883702	0.013809406347587816	-0.12089	-56.57405134752059	2.1973858487083886	13.53	-0.9335583921505648	-0.010495219046196992	-0.358271655064177	-0.6655837652986781	-0.009539084640358396	0.7462621906776856	2.8818	0.39813	0.0	0.0	0.0
2021-10-01T23:30:32.000000	-1.9619	-0.22958	-0.32469	-57.602	-4.8886	13.66	-1.975247146012582	0.012541872633287626	-0.32469	-57.76695776787173	2.206219437164747	13.66	-1.975247146012582	0.012541872633287626	-0.12868999999999997	-57.76695776787173	2.206219437164747	13.66	-0.9335583921505648	-0.010495219046196992	-0.358271655064177	-0.6655837652986781	-0.009539084640358396	0.7462621906776856	2.8818	0.39813	0.0	0.0	0.0
2021-10-01T23:30:32.000000	-1.9291	-0.22679	-0.33241	-58.81	-5.0306	13.804	-1.9423524417574747	0.011291859845742769	-0.33241	-58.98325451715085	2.213305881482361	13.804	-1.9423524417574747	0.011291859845742769	-0.13640999999999998	-58.98325451715085	2.213305881482361	13.804	-0.9335583921505648	-0.010495219046196992	-0.358271655064177	-0.6655837652986781	-0.009539084640358396	0.7462621906776856	2.8818	0.39813	0.0	0.0	0.0
2021-10-01T23:30:32.000000	-1.8964	-0.22397	-0.34006	-60.044	-5.1776	13.967	-1.9095533080762037	0.01008387401878974	-0.34006	-60.22596800179295	2.2186157862531237	13.967	-1.9095533080762037	0.01008387401878974	-0.14405999999999997	-60.22596800179295	2.2186157862531237	13.967	-0.9335583921505648	-0.010495219046196992	-0.358271655064177	-0.6655837652986781	-0.009539084640358396	0.7462621906776856	2.8818	0.39813	0.0	0.0	0.0
2021-10-01T23:30:32.000000	-1.8636	-0.22114	-0.34765	-61.307	-5.3302	14.155	-1.876653702614329	0.008873559822809574	-0.34765	-61.49814913426692	2.221921263111117	14.155	-1.876653702614329	0.008873559822809574	-0.15165	-61.49814913426692	2.221921263111117	14.155	-0.9335583921505648	-0.010495219046196992	-0.358271655064177	-0.6655837652986781	-0.009539084640358396	0.7462621906776856	2.8818	0.39813	0.0	0.0	0.0
2021-10-01T23:30:32.000000	-1.8308	-0.21828	-0.3552	-62.603	-5.489	14.374	-1.843750421247379	0.007693019570503029	-0.3552	-62.80384129183072	2.223116953859596	14.374	-1.843750421247379	0.007693019570503029	-0.1592	-62.80384129183072	2.223116953859596	14.374	-0.9335583921505648	-0.010495219046196992	-0.358271655064177	-0.6655837652986781	-0.009539084640358396	0.7462621906776856	2.8818	0.39813	0.0	0.0	0.0
2021-10-01T23:30:32.000000	-1.7981	-0.21539	-0.36271	-63.939	-5.6548	14.632	-1.8109427104542652	0.006554506278788286	-0.36271	-64.15008975214356	2.2222665978515455	14.632	-1.8109427104542652	0.006554506278788286	-0.16670999999999997	-64.15008975214356	2.2222665978515455	14.632	-0.9335583921505648	-0.010495219046196992	-0.358271655064177	-0.6655837652986781	-0.009539084640358396	0.7462621906776856	2.8818	0.39813	0.0	0.0	0.0
2021-10-01T23:30:32.000000	-1.7653	-0.21248	-0.37021	-65.322	-5.8288	14.94	-1.7780333025788562	0.005423589265937667	-0.37021	-65.54398880493225	2.2190369485243	14.94	-1.7780333025788562	0.005423589265937667	-0.17420999999999998	-65.54398880493225	2.2190369485243	14.94	-0.9335583921505648	-0.010495219046196992	-0.358271655064177	-0.6655837652986781	-0.009539084640358396	0.7462621906776856	2.8818	0.39813	0.0	0.0	0.0
2021-10-01T23:30:32.000000	-1.7325	-0.20954	-0.37771	-66.761	-6.0122	15.308	-1.7451202187983714	0.00432244619676056	-0.37771	-66.99461766950189	2.213339819653557	15.308	-1.7451202187983714	0.00432244619676056	-0.18170999999999998	-66.99461766950189	2.213339819653557	15.308	-0.9335583921505648	-0.010495219046196992	-0.358271655064177	-0.6655837652986781	-0.009539084640358396	0.7462621906776856	2.8818	0.39813	0.0	0.0	0.0
2021-10-01T23:30:32.000000	-1.6998	-0.20657	-0.38524	-68.271	-6.2069	15.747	-1.712302705591723	0.0032633300881752814	-0.38524	-68.51709612501072	2.205127480677735	15.747	-1.712302705591723	0.0032633300881752814	-0.18924000000000002	-68.51709612501072	2.205127480677735	15.747	-0.9335583921505648	-0.010495219046196992	-0.358271655064177	-0.6655837652986781	-0.009539084640358396	0.7462621906776856	2.8818	0.39813	0.0	0.0	0.0
2021-10-01T23:30:32.000000	-1.667	-0.20358	-0.39283	-69.866	-6.4149	16.27	-1.6793834953027793	0.0022118102584541277	-0.39283	-70.12556373884475	2.1941304243871453	16.27	-1.6793834953027793	0.0022118102584541277	-0.19683	-70.12556373884475	2.1941304243871453	16.27	-0.9335583921505648	-0.010495219046196992	-0.358271655064177	-0.6655837652986781	-0.009539084640358396	0.7462621906776856	2.8818	0.39813	0.0	0.0	0.0
2021-10-01T23:30:32.000000	-1.6343	-0.20056	-0.4005	-71.568	-6.6389	16.889	-1.646559855587672	0.001202317389324803	-0.4005	-71.84218556782139	2.1803646595731854	16.889	-1.646559855587672	0.001202317389324803	-0.20450000000000002	-71.84218556782139	2.1803646595731854	16.889	-0.9335583921505648	-0.010495219046196992	-0.358271655064177	-0.6655837652986781	-0.009539084640358396	0.7462621906776856	2.8818	0.39813	0.0	0.0	0.0
2021-10-01T23:30:32.000000	-1.6016	-0.19751	-0.40828	-73.403	-6.8822	17.614	-1.6137325399674889	0.0002225984638689893	-0.40828	-73.69317004601602	2.1637408368305104	17.614	-1.6137325399674889	0.0002225984638689893	-0.21227999999999997	-73.69317004601602	2.1637408368305104	17.614	-0.9335583921505648	-0.010495219046196992	-0.358271655064177	-0.6655837652986781	-0.009539084640358396	0.7462621906776856	2.8818	0.39813	0.0	0.0	0.0
2021-10-01T23:30:32.000000	-1.5689	-0.19443	-0.41619	-75.4	-7.1486	18.454	-1.5809015484422309	-0.0007273465179132299	-0.41619	-75.70776426695596	2.1440409648667593	18.454	-1.5809015484422309	-0.0007273465179132299	-0.22019	-75.70776426695596	2.1440409648667593	18.454	-0.9335583921505648	-0.010495219046196992	-0.358271655064177	-0.6655837652986781	-0.009539084640358396	0.7462621906776856	2.8818	0.39813	0.0	0.0	0.0
2021-10-01T23:30:32.000000	-1.5363	-0.19132	-0.42427	-77.595	-7.4427	19.412	-1.5481661274908087	-0.0016352645391036758	-0.42427	-77.92226060182773	2.121110791742554	19.412	-1.5481661274908087	-0.0016352645391036758	-0.22826999999999997	-77.92226060182773	2.121110791742554	19.412	-0.9335583921505648	-0.010495219046196992	-0.358271655064177	-0.6655837652986781	-0.009539084640358396	0.7462621906776856	2.8818	0.39813	0.0	0.0	0.0
2021-10-01T23:30:32.000000	-1.5037	-0.18818	-0.43251	-80.028	-7.7696	20.488	-1.5154270306343112	-0.002513408616620527	-0.43251	-80.3769825460589	2.0947899538006975	20.488	-1.5154270306343112	-0.002513408616620527	-0.23651	-80.3769825460589	2.0947899538006975	20.488	-0.9335583921505648	-0.010495219046196992	-0.358271655064177	-0.6655837652986781	-0.009539084640358396	0.7462621906776856	2.8818	0.39813	0.0	0.0	0.0
2021-10-01T23:30:32.000000	-1.4712	-0.185	-0.44093	-82.745	-8.135	21.674	-1.4827822790499585	-0.0033396010856544256	-0.44093	-83.11828190191325	2.0650577895256	21.674	-1.4827822790499585	-0.0033396010856544256	-0.24492999999999998	-83.11828190191325	2.0650577895256	21.674	-0.9335583921505648	-0.010495219046196992	-0.358271655064177	-0.6655837652986781	-0.009539084640358396	0.7462621906776856	2.8818	0.39813	0.0	0.0	0.0
2021-10-01T23:30:32.000000	-1.4387	-0.18179	-0.44953	-85.791	-8.545	22.957	-1.45013385156053	-0.004136019611014757	-0.44953	-86.19156701893314	2.031374121316855	22.957	-1.45013385156053	-0.004136019611014757	-0.25353	-86.19156701893314	2.031374121316855	22.957	-0.9335583921505648	-0.010495219046196992	-0.358271655064177	-0.6655837652986781	-0.009539084640358396	0.7462621906776856	2.8818	0.39813	0.0	0.0	0.0
2021-10-01T23:30:32.000000	-1.4063	-0.17854	-0.45829	-89.217	-9.0061	24.314	-1.4175797693432461	-0.004880486527892081	-0.45829	-89.64825004746332	1.9935369666734992	24.314	-1.4175797693432461	-0.004880486527892081	-0.26228999999999997	-89.64825004746332	1.9935369666734992	24.314	-0.9335583921505648	-0.010495219046196992	-0.358271655064177	-0.6655837652986781	-0.009539084640358396	0.7462621906776856	2.8818	0.39813	0.0	0.0	0.0
2021-10-01T23:30:32.000000	-1.3739	-0.17524	-0.46719	-93.074	-9.5251	25.718	-1.385019560617503	-0.005575330205313533	-0.46719	-93.53977989689925	1.9510466036578293	25.718	-1.385019560617503	-0.005575330205313533	-0.27119	-93.53977989689925	1.9510466036578293	25.718	-0.9335583921505648	-0.010495219046196992	-0.358271655064177	-0.6655837652986781	-0.009539084640358396	0.7462621906776856	2.8818	0.39813	0.0	0.0	0.0
2021-10-01T23:30:32.000000	-1.3415	-0.17191	-0.47617	-97.411	-10.109	27.133	-1.3524556759866846	-0.006240399939061392	-0.47617	-97.915645053092	1.902959757035962	27.133	-1.3524556759866846	-0.006240399939061392	-0.28017	-97.915645053092	1.902959757035962	27.133	-0.9335583921505648	-0.010495219046196992	-0.358271655064177	-0.6655837652986781	-0.009539084640358396	0.7462621906776856	2.8818	0.39813	0.0	0.0	0.0
2021-10-01T23:30:32.000000	-1.3092	-0.16853	-0.48519	-102.28	-10.765	28.52	-1.319984911326319	-0.006843593416435062	-0.48519	-102.8283359022939	1.8485022491237295	28.52	-1.319984911326319	-0.006843593416435062	-0.28919	-102.8283359022939	1.8485022491237295	28.52	-0.9335583921505648	-0.010495219046196992	-0.358271655064177	-0.6655837652986781	-0.009539084640358396	0.7462621906776856	2.8818	0.39813	0.0	0.0	0.0
2021-10-01T23:30:32.000000	-1.2876	-0.16625	-0.49119	-105.85	-11.246	29.406	-1.2982683030956226	-0.0072274253515865194	-0.49119	-106.43037221082386	1.8085593895391927	29.406	-1.2982683030956226	-0.0072274253515865194	-0.29519	-106.43037221082386	1.8085593895391927	29.406	-0.9335583921505648	-0.010495219046196992	-0.358271655064177	-0.6655837652986781	-0.009539084640358396	0.7462621906776856	2.8818	0.39813	0.0	0.0	0.0
2021-10-01T23:30:32.000000	-1.2732	-0.16472	-0.49518	-108.38	-11.587	29.972	-1.2837893389734665	-0.00747338866046296	-0.49518	-108.983090914985	1.7801302244814643	29.972	-1.2837893389734665	-0.00747338866046296	-0.29918	-108.983090914985	1.7801302244814643	29.972	-0.9335583921505648	-0.010495219046196992	-0.358271655064177	-0.6655837652986781	-0.009539084640358396	0.7462621906776856	2.8818	0.39813	0.0	0.0	0.0
2021-10-01T23:30:32.000000	-1.2636	-0.16369	-0.49783	-110.14	-11.825	30.336	-1.2741354709236703	-0.00762743955182274	-0.49783	-110.75899112409907	1.7595767024324314	30.336	-1.2741354709236703	-0.00762743955182274	-0.30183	-110.75899112409907	1.7595767024324314	30.336	-0.9335583921505648	-0.010495219046196992	-0.358271655064177	-0.6655837652986781	-0.009539084640358396	0.7462621906776856	2.8818	0.39813	0.0	0.0	1.0
2021-10-01T23:30:32.000000	-1.2227	-0.15925	-0.50898	-118.32	-12.93	31.733	-1.2329996270975516	-0.008232379807700196	-0.50898	-119.01274893603538	1.6651998943691897	31.733	-1.2329996270975516	-0.008232379807700196	-0.31298	-119.01274893603538	1.6651998943691897	31.733	-0.9335583921505648	-0.010495219046196992	-0.358271655064177	-0.6655837652986781	-0.009539084640358396	0.7462621906776856	2.8818	0.39813	0.0	0.0	-1077.7
2021-10-01T23:30:32.000000	-1.1816	-0.15472	-0.51978	-127.67	-14.198	32.793	-1.191654262598383	-0.008772504266393394	-0.51978	-128.44766296881716	1.5524116236231364	32.793	-1.191654262598383	-0.008772504266393394	-0.32378	-128.44766296881716	1.5524116236231364	32.793	-0.9335583921505648	-0.010495219046196992	-0.358271655064177	-0.6655837652986781	-0.009539084640358396	0.7462621906776856	2.8818	0.39813	0.0	0.0	0.0
2021-10-01T23:30:32.000000	-1.1404	-0.1501	-0.53006	-138.34	-15.649	33.397	-1.150198623905076	-0.009235559910984237	-0.53006	-139.21505354419577	1.4197421197892766	33.397	-1.150198623905076	-0.009235559910984237	-0.33405999999999997	-139.21505354419577	1.4197421197892766	33.397	-0.9335583921505648	-0.010495219046196992	-0.358271655064177	-0.6655837652986781	-0.009539084640358396	0.7462621906776856	2.8818	0.39813	0.0	0.0	0.0
2021-10-01T23:30:32.000000	-1.099	-0.14538	-0.53965	-150.47	-17.305	33.413	-1.108532239237027	-0.009623875110499697	-0.53965	-151.45656139636986	1.262511381192546	33.413	-1.108532239237027	-0.009623875110499697	-0.34364999999999996	-151.45656139636986	1.262511381192546	33.413	-0.9335583921505648	-0.010495219046196992	-0.358271655064177	-0.6655837652986781	-0.009539084640358396	0.7462621906776856	2.8818	0.39813	0.0	0.0	0.0
2021-10-01T23:30:32.000000	-1.0575	-0.14057	-0.54841	-164.25	-19.193	32.689	-1.0667555803748399	-0.009935121495912747	-0.54841	-165.36406314983992	1.0772035906714166	32.689	-1.0667555803748399	-0.009935121495912747	-0.35240999999999995	-165.36406314983992	1.0772035906714166	32.689	-0.9335583921505648	-0.010495219046196992	-0.358271655064177	-0.6655837652986781	-0.009539084640358396	0.7462621906776856	2.8818	0.39813	0.0	0.0	0.0
2021-10-01T23:30:32.000000	-1.0158	-0.13565	-0.55617	-179.89	-21.345	31.05	-1.0247669502362189	-0.010161702788359248	-0.55617	-181.14989737573458	0.8577912105024232	31.05	-1.0247669502362189	-0.010161702788359248	-0.36017000000000005	-181.14989737573458	0.8577912105024232	31.05	-0.9335583921505648	-0.010495219046196992	-0.358271655064177	-0.6655837652986781	-0.009539084640358396	0.7462621906776856	2.8818	0.39813	0.0	0.0	0.0
2021-10-01T23:30:32.000000	-0.97388	-0.13064	-0.5628	-197.66	-23.801	28.283	-0.9825489501287653	-0.010325918887005278	-0.5628	-199.08693077388327	0.5976587948000898	28.283	-0.9825489501287653	-0.010325918887005278	-0.36679999999999996	-199.08693077388327	0.5976587948000898	28.283	-0.9335583921505648	-0.010495219046196992	-0.358271655064177	-0.6655837652986781	-0.009539084640358396	0.7462621906776856	2.8818	0.39813	0.0	0.0	0.0
2021-10-01T23:30:32.000000	-0.93181	-0.12554	-0.56814	-217.89	-26.606	24.13	-0.9401710525877176	-0.010419192680007947	-0.56814	-219.50819058230823	0.2925803838843031	24.13	-0.9401710525877176	-0.010419192680007947	-0.37213999999999997	-219.50819058230823	0.2925803838843031	24.13	-0.9335583921505648	-0.010495219046196992	-0.358271655064177	-0.6655837652986781	-0.009539084640358396	0.7462621906776856	2.8818	0.39813	0.0	0.0	0.0
2021-10-01T23:30:32.000000	-0.8896	-0.12035	-0.57209	-240.95	-29.817	18.274	-0.8976431822609667	-0.010440298865675518	-0.57209	-242.78787299262677	-0.06867835262717037	18.274	-0.8976431822609667	-0.010440298865675518	-0.37609	-242.78787299262677	-0.06867835262717037	18.274	-0.9335583921505648	-0.010495219046196992	-0.358271655064177	-0.6655837652986781	-0.009539084640358396	0.7462621906776856	2.8818	0.39813	0.0	0.0	0.0
2021-10-01T23:30:32.000000	-0.84728	-0.11508	-0.57452	-267.35	-33.504	10.314	-0.8549963383938785	-0.010395486186823663	-0.57452	-269.44071215913215	-0.49309956368955454	10.314	-0.8549963383938785	-0.010395486186823663	-0.37852	-269.44071215913215	-0.49309956368955454	10.314	-0.9335583921505648	-0.010495219046196992	-0.358271655064177	-0.6655837652986781	-0.009539084640358396	0.7462621906776856	2.8818	0.39813	0.0	0.0	0.0
2021-10-01T23:30:32.000000	-0.80491	-0.10974	-0.57532	-297.69	-37.754	-0.2591	-0.8122912941754913	-0.010287327481192654	-0.57532	-300.07284708001424	-0.9935095844466844	-0.2591	-0.8122912941754913	-0.010287327481192654	-0.37932000000000005	-300.07284708001424	-0.9935095844466844	-0.2591	-0.9335583921505648	-0.010495219046196992	-0.358271655064177	-0.6655837652986781	-0.009539084640358396	0.7462621906776856	2.8818	0.39813	0.0	0.0	0.0
