# Supplementary material for: Direct evidence of substorm-related impulsive injections of electrons at Mercury
Source: Nat Commun. 2023 Jul 18;14:4019. doi: 10.1038/s41467-023-39565-4 (PMC10354196; doi:10.1038/s41467-023-39565-4)
Supplement: Supplementary file 3 — SourceDatafile [file 41467_2023_39565_MOESM3_ESM.zip › SourceDataFile/FieldLinetracing/Final_KT17tracing_001392.txt]

2021-10-01T23:38:12.000000	-0.027444	-0.49289	0.65972	55.201	490.94	-280.0	-0.08763109876092555	-0.48581325194559366	0.65972	114.94001008258306	480.4768757008142	-280.0	-0.08763109876092555	-0.48581325194559366	0.85572	114.94001008258306	480.4768757008142	-280.0	-0.18779317626925984	-0.8103786034316216	-0.5549957135392284	-0.09313837411471106	-0.5119411171395741	0.8539564016090944	1.8096	4.7755	0.0	0.0	0.0
2021-10-01T23:38:12.000000	-0.030912	-0.52234	0.67584	54.755	444.27	-233.04	-0.09468148013201291	-0.5146164053584098	0.67584	108.77888779088948	434.2131924481073	-233.04	-0.09468148013201291	-0.5146164053584098	0.87184	108.77888779088948	434.2131924481073	-233.04	-0.18779317626925984	-0.8103786034316216	-0.5549957135392284	-0.09313837411471106	-0.5119411171395741	0.8539564016090944	1.8096	4.7755	0.0	0.0	0.0
2021-10-01T23:38:12.000000	-0.034778	-0.5523	0.69088	54.421	403.6	-193.41	-0.10218935287545253	-0.5438769488063419	0.69088	103.46410257067214	393.8905745511632	-193.41	-0.10218935287545253	-0.5438769488063419	0.8868800000000001	103.46410257067214	393.8905745511632	-193.41	-0.18779317626925984	-0.8103786034316216	-0.5549957135392284	-0.09313837411471106	-0.5119411171395741	0.8539564016090944	1.8096	4.7755	0.0	0.0	0.0
2021-10-01T23:38:12.000000	-0.03907	-0.58275	0.70478	54.17	367.98	-159.8	-0.11018005540195605	-0.5735716021488702	0.70478	98.85046928232316	358.5697338352255	-159.8	-0.11018005540195605	-0.5735716021488702	0.9007799999999999	98.85046928232316	358.5697338352255	-159.8	-0.18779317626925984	-0.8103786034316216	-0.5549957135392284	-0.09313837411471106	-0.5119411171395741	0.8539564016090944	1.8096	4.7755	0.0	0.0	0.0
2021-10-01T23:38:12.000000	-0.04382	-0.61364	0.7175	53.973	336.64	-131.14	-0.11867922007631615	-0.6036468211811251	0.7175	94.81485821668765	327.4900257875794	-131.14	-0.11867922007631615	-0.6036468211811251	0.9135	94.81485821668765	327.4900257875794	-131.14	-0.18779317626925984	-0.8103786034316216	-0.5549957135392284	-0.09313837411471106	-0.5119411171395741	0.8539564016090944	1.8096	4.7755	0.0	0.0	0.0
2021-10-01T23:38:12.000000	-0.049052	-0.64494	0.729	53.81	308.95	-106.61	-0.12770699014839623	-0.6340698912353727	0.729	91.26022607139825	300.0286481944637	-106.61	-0.12770699014839623	-0.6340698912353727	0.925	91.26022607139825	300.0286481944637	-106.61	-0.18779317626925984	-0.8103786034316216	-0.5549957135392284	-0.09313837411471106	-0.5119411171395741	0.8539564016090944	1.8096	4.7755	0.0	0.0	0.0
2021-10-01T23:38:12.000000	-0.054793	-0.67659	0.73921	53.663	284.38	-85.514	-0.13728281035735151	-0.6647779561096979	0.73921	88.1037674905841	275.66180026069094	-85.514	-0.13728281035735151	-0.6647779561096979	0.9352100000000001	88.1037674905841	275.66180026069094	-85.514	-0.18779317626925984	-0.8103786034316216	-0.5549957135392284	-0.09313837411471106	-0.5119411171395741	0.8539564016090944	1.8096	4.7755	0.0	0.0	0.0
2021-10-01T23:38:12.000000	-0.061062	-0.70853	0.74811	53.516	262.49	-67.315	-0.1474181857240243	-0.6957091398435391	0.74811	85.27568976317903	253.95475796175594	-67.315	-0.1474181857240243	-0.6957091398435391	0.94411	85.27568976317903	253.95475796175594	-67.315	-0.18779317626925984	-0.8103786034316216	-0.5549957135392284	-0.09313837411471106	-0.5119411171395741	0.8539564016090944	1.8096	4.7755	0.0	0.0	0.0
2021-10-01T23:38:12.000000	-0.067876	-0.74071	0.75565	53.356	242.91	-51.559	-0.1581238616413705	-0.7268117361845643	0.75565	82.71775468432696	234.5419022178841	-51.559	-0.1581238616413705	-0.7268117361845643	0.9516500000000001	82.71775468432696	234.5419022178841	-51.559	-0.18779317626925984	-0.8103786034316216	-0.5549957135392284	-0.09313837411471106	-0.5119411171395741	0.8539564016090944	1.8096	4.7755	0.0	0.0	0.0
2021-10-01T23:38:12.000000	-0.075244	-0.77307	0.76181	53.172	225.35	-37.877	-0.16940141848234122	-0.7580250944739038	0.76181	80.38351139228466	217.13676607209206	-37.877	-0.16940141848234122	-0.7580250944739038	0.95781	80.38351139228466	217.13676607209206	-37.877	-0.18779317626925984	-0.8103786034316216	-0.5549957135392284	-0.09313837411471106	-0.5119411171395741	0.8539564016090944	1.8096	4.7755	0.0	0.0	0.0
2021-10-01T23:38:12.000000	-0.083175	-0.80552	0.76654	52.956	209.52	-25.965	-0.18124876071481205	-0.789258790109014	0.76654	78.22948641967628	201.452514976889	-25.965	-0.18124876071481205	-0.789258790109014	0.96254	78.22948641967628	201.452514976889	-25.965	-0.18779317626925984	-0.8103786034316216	-0.5549957135392284	-0.09313837411471106	-0.5119411171395741	0.8539564016090944	1.8096	4.7755	0.0	0.0	0.0
2021-10-01T23:38:12.000000	-0.091665	-0.83802	0.76985	52.699	195.22	-15.569	-0.19365701727285933	-0.8204736146190074	0.76985	76.22224154956324	187.29175874597374	-15.569	-0.19365701727285933	-0.8204736146190074	0.9658500000000001	76.22224154956324	187.29175874597374	-15.569	-0.18779317626925984	-0.8103786034316216	-0.5549957135392284	-0.09313837411471106	-0.5119411171395741	0.8539564016090944	1.8096	4.7755	0.0	0.0	0.0
2021-10-01T23:38:12.000000	-0.10071	-0.87048	0.77172	52.398	182.25	-6.4782	-0.2066111905821001	-0.8515807362935397	0.77172	74.3342933537417	174.4563720120302	-6.4782	-0.2066111905821001	-0.8515807362935397	0.9677199999999999	74.3342933537417	174.4563720120302	-6.4782	-0.18779317626925984	-0.8103786034316216	-0.5549957135392284	-0.09313837411471106	-0.5119411171395741	0.8539564016090944	1.8096	4.7755	0.0	0.0	0.0
2021-10-01T23:38:12.000000	-0.1103	-0.90283	0.77216	52.046	170.44	1.485	-0.22009277888280038	-0.8825119078990644	0.77216	72.53786444992679	162.77849347209244	1.485	-0.22009277888280038	-0.8825119078990644	0.9681599999999999	72.53786444992679	162.77849347209244	1.485	-0.18779317626925984	-0.8103786034316216	-0.5549957135392284	-0.09313837411471106	-0.5119411171395741	0.8539564016090944	1.8096	4.7755	0.0	0.0	0.0
2021-10-01T23:38:12.000000	-0.12042	-0.93501	0.77117	51.642	159.66	8.4695	-0.23407954339297246	-0.9132094195007723	0.77117	70.81603345133568	152.12922523374428	8.4695	-0.23407954339297246	-0.9132094195007723	0.9671700000000001	70.81603345133568	152.12922523374428	8.4695	-0.18779317626925984	-0.8103786034316216	-0.5549957135392284	-0.09313837411471106	-0.5119411171395741	0.8539564016090944	1.8096	4.7755	0.0	0.0	0.0
2021-10-01T23:38:12.000000	-0.13104	-0.96695	0.76876	51.183	149.79	14.601	-0.2485331330571	-0.9436074744685005	0.76876	69.15111934329911	142.38983911279905	14.601	-0.2485331330571	-0.9436074744685005	0.9647600000000001	69.15111934329911	142.38983911279905	14.601	-0.18779317626925984	-0.8103786034316216	-0.5549957135392284	-0.09313837411471106	-0.5119411171395741	0.8539564016090944	1.8096	4.7755	0.0	0.0	0.0
2021-10-01T23:38:12.000000	-0.14214	-0.99859	0.76498	50.669	140.71	19.987	-0.2634263467692497	-0.9736489755182854	0.76498	67.52841850551519	133.4412393345625	19.987	-0.2634263467692497	-0.9736489755182854	0.96098	67.52841850551519	133.4412393345625	19.987	-0.18779317626925984	-0.8103786034316216	-0.5549957135392284	-0.09313837411471106	-0.5119411171395741	0.8539564016090944	1.8096	4.7755	0.0	0.0	0.0
2021-10-01T23:38:12.000000	-0.1537	-1.0299	0.75983	50.101	132.34	24.719	-0.27873565932856376	-1.0033065993098376	0.75983	65.93912098923845	125.20390618573597	24.719	-0.27873565932856376	-1.0033065993098376	0.95583	65.93912098923845	125.20390618573597	24.719	-0.18779317626925984	-0.8103786034316216	-0.5549957135392284	-0.09313837411471106	-0.5119411171395741	0.8539564016090944	1.8096	4.7755	0.0	0.0	0.0
2021-10-01T23:38:12.000000	-0.16567	-1.0608	0.75337	49.478	124.6	28.873	-0.2944016450820516	-1.032507075168486	0.75337	64.37243191614515	117.59856501335913	28.873	-0.2944016450820516	-1.032507075168486	0.94937	64.37243191614515	117.59856501335913	28.873	-0.18779317626925984	-0.8103786034316216	-0.5549957135392284	-0.09313837411471106	-0.5119411171395741	0.8539564016090944	1.8096	4.7755	0.0	0.0	0.0
2021-10-01T23:38:12.000000	-0.17804	-1.0912	0.74564	48.802	117.42	32.517	-0.31040335166659555	-1.0611623065649023	0.74564	62.82175910397075	110.55549822185539	32.517	-0.31040335166659555	-1.0611623065649023	0.94164	62.82175910397075	110.55549822185539	32.517	-0.18779317626925984	-0.8103786034316216	-0.5549957135392284	-0.09313837411471106	-0.5119411171395741	0.8539564016090944	1.8096	4.7755	0.0	0.0	0.0
2021-10-01T23:38:12.000000	-0.19076	-1.1211	0.73667	48.075	110.74	35.708	-0.3266911558427398	-1.0892784200075454	0.73667	61.28173567214255	104.01491286353918	35.708	-0.3266911558427398	-1.0892784200075454	0.9326700000000001	61.28173567214255	104.01491286353918	35.708	-0.18779317626925984	-0.8103786034316216	-0.5549957135392284	-0.09313837411471106	-0.5119411171395741	0.8539564016090944	1.8096	4.7755	0.0	0.0	0.0
2021-10-01T23:38:12.000000	-0.2038	-1.1506	0.72651	47.299	104.52	38.496	-0.343247536683729	-1.1169583378804029	0.72651	59.74944534347149	97.93686528650747	38.496	-0.343247536683729	-1.1169583378804029	0.9225099999999999	59.74944534347149	97.93686528650747	38.496	-0.18779317626925984	-0.8103786034316216	-0.5549957135392284	-0.09313837411471106	-0.5119411171395741	0.8539564016090944	1.8096	4.7755	0.0	0.0	0.0
2021-10-01T23:38:12.000000	-0.21713	-1.1794	0.71521	46.477	98.692	40.923	-0.3600059611951347	-1.1439079966518142	0.71521	58.219533460820514	92.25350029459261	40.923	-0.3600059611951347	-1.1439079966518142	0.9112100000000001	58.219533460820514	92.25350029459261	40.923	-0.18779317626925984	-0.8103786034316216	-0.5549957135392284	-0.09313837411471106	-0.5119411171395741	0.8539564016090944	1.8096	4.7755	0.0	0.0	0.0
2021-10-01T23:38:12.000000	-0.23072	-1.2077	0.70281	45.612	93.233	43.027	-0.3769611614671201	-1.1703295651846788	0.70281	56.69215922466577	86.94162360713736	43.027	-0.3769611614671201	-1.1703295651846788	0.8988100000000001	56.69215922466577	86.94162360713736	43.027	-0.18779317626925984	-0.8103786034316216	-0.5549957135392284	-0.09313837411471106	-0.5119411171395741	0.8539564016090944	1.8096	4.7755	0.0	0.0	0.0
2021-10-01T23:38:12.000000	-0.24453	-1.2354	0.68937	44.706	88.105	44.841	-0.3940611858912021	-1.1961286982068526	0.68937	55.16465141815658	81.96327650181681	44.841	-0.3940611858912021	-1.1961286982068526	0.88537	55.16465141815658	81.96327650181681	44.841	-0.18779317626925984	-0.8103786034316216	-0.5549957135392284	-0.09313837411471106	-0.5119411171395741	0.8539564016090944	1.8096	4.7755	0.0	0.0	0.0
2021-10-01T23:38:12.000000	-0.25852	-1.2625	0.67493	43.761	83.278	46.394	-0.4112663358758159	-1.221310296925102	0.67493	53.6353190657957	77.28843997461907	46.394	-0.4112663358758159	-1.221310296925102	0.87093	53.6353190657957	77.28843997461907	46.394	-0.18779317626925984	-0.8103786034316216	-0.5549957135392284	-0.09313837411471106	-0.5119411171395741	0.8539564016090944	1.8096	4.7755	0.0	0.0	0.0
2021-10-01T23:38:12.000000	-0.27268	-1.289	0.65953	42.781	78.725	47.711	-0.42856668677307036	-1.245875586641119	0.65953	52.10482371217165	72.88982735556117	47.711	-0.42856668677307036	-1.245875586641119	0.8555299999999999	52.10482371217165	72.88982735556117	47.711	-0.18779317626925984	-0.8103786034316216	-0.5549957135392284	-0.09313837411471106	-0.5119411171395741	0.8539564016090944	1.8096	4.7755	0.0	0.0	0.0
2021-10-01T23:38:12.000000	-0.28696	-1.3149	0.64322	41.768	74.423	48.816	-0.4459126153435095	-1.2698306938633634	0.64322	50.572332092971514	68.74436689415508	48.816	-0.4459126153435095	-1.2698306938633634	0.8392200000000001	50.572332092971514	68.74436689415508	48.816	-0.18779317626925984	-0.8103786034316216	-0.5549957135392284	-0.09313837411471106	-0.5119411171395741	0.8539564016090944	1.8096	4.7755	0.0	0.0	0.0
2021-10-01T23:38:12.000000	-0.30134	-1.3401	0.62603	40.724	70.352	49.728	-0.46327201927443284	-1.2930788227163066	0.62603	49.037378534389845	64.83196423428001	49.728	-0.46327201927443284	-1.2930788227163066	0.82203	49.037378534389845	64.83196423428001	49.728	-0.18779317626925984	-0.8103786034316216	-0.5549957135392284	-0.09313837411471106	-0.5119411171395741	0.8539564016090944	1.8096	4.7755	0.0	0.0	0.0
2021-10-01T23:38:12.000000	-0.3158	-1.3647	0.60801	39.651	66.493	50.468	-0.4806373022869762	-1.315721670282244	0.60801	47.499619892790435	61.13351748460436	50.468	-0.4806373022869762	-1.315721670282244	0.8040100000000001	47.499619892790435	61.13351748460436	50.468	-0.18779317626925984	-0.8103786034316216	-0.5549957135392284	-0.09313837411471106	-0.5119411171395741	0.8539564016090944	1.8096	4.7755	0.0	0.0	0.0
2021-10-01T23:38:12.000000	-0.33029	-1.3887	0.58918	38.55	62.829	51.051	-0.49795884114168354	-1.3377653630696347	0.58918	45.95796562008628	57.632032213543944	51.051	-0.49795884114168354	-1.3377653630696347	0.78518	45.95796562008628	57.632032213543944	51.051	-0.18779317626925984	-0.8103786034316216	-0.5549957135392284	-0.09313837411471106	-0.5119411171395741	0.8539564016090944	1.8096	4.7755	0.0	0.0	0.0
2021-10-01T23:38:12.000000	-0.34481	-1.412	0.56959	37.423	59.346	51.494	-0.5152243828216367	-1.3591106545995668	0.56959	44.41268522348708	54.31336885371272	51.494	-0.5152243828216367	-1.3591106545995668	0.76559	44.41268522348708	54.31336885371272	51.494	-0.18779317626925984	-0.8103786034316216	-0.5549957135392284	-0.09313837411471106	-0.5119411171395741	0.8539564016090944	1.8096	4.7755	0.0	0.0	0.0
2021-10-01T23:38:12.000000	-0.35931	-1.4347	0.54925	36.269	56.029	51.811	-0.5323965571042981	-1.3798629178594117	0.54925	42.86094828566597	51.16276296344312	51.811	-0.5323965571042981	-1.3798629178594117	0.74525	42.86094828566597	51.16276296344312	51.811	-0.18779317626925984	-0.8103786034316216	-0.5549957135392284	-0.09313837411471106	-0.5119411171395741	0.8539564016090944	1.8096	4.7755	0.0	0.0	0.0
2021-10-01T23:38:12.000000	-0.37377	-1.4568	0.5282	35.088	52.867	52.015	-0.5494555146938851	-1.400024603452553	0.5282	41.30140697476195	48.1692974300548	52.015	-0.5494555146938851	-1.400024603452553	0.7242	41.30140697476195	48.1692974300548	52.015	-0.18779317626925984	-0.8103786034316216	-0.5549957135392284	-0.09313837411471106	-0.5119411171395741	0.8539564016090944	1.8096	4.7755	0.0	0.0	0.0
2021-10-01T23:38:12.000000	-0.38817	-1.4782	0.50647	33.88	49.844	52.121	-0.5663691532776973	-1.4194989155034619	0.50647	39.7321008080681	45.3170928169219	52.121	-0.5663691532776973	-1.4194989155034619	0.7024699999999999	39.7321008080681	45.3170928169219	52.121	-0.18779317626925984	-0.8103786034316216	-0.5549957135392284	-0.09313837411471106	-0.5119411171395741	0.8539564016090944	1.8096	4.7755	0.0	0.0	0.0
2021-10-01T23:38:12.000000	-0.40246	-1.499	0.48406	32.642	46.95	52.139	-0.583100102633197	-1.4383912269995096	0.48406	38.14882708952523	42.59659206666076	52.139	-0.583100102633197	-1.4383912269995096	0.68006	38.14882708952523	42.59659206666076	52.139	-0.18779317626925984	-0.8103786034316216	-0.5549957135392284	-0.09313837411471106	-0.5119411171395741	0.8539564016090944	1.8096	4.7755	0.0	0.0	0.0
2021-10-01T23:38:12.000000	-0.41663	-1.5192	0.46099	31.372	44.17	52.082	-0.5996384381124931	-1.4567027632423883	0.46099	36.54776293701735	39.993153267772975	52.082	-0.5996384381124931	-1.4567027632423883	0.65699	36.54776293701735	39.993153267772975	52.082	-0.18779317626925984	-0.8103786034316216	-0.5549957135392284	-0.09313837411471106	-0.5119411171395741	0.8539564016090944	1.8096	4.7755	0.0	0.0	0.0
2021-10-01T23:38:12.000000	-0.43063	-1.5387	0.43728	30.065	41.49	51.961	-0.6159222834592112	-1.474340404261645	0.43728	34.92223060423036	37.493494564056796	51.961	-0.6159222834592112	-1.474340404261645	0.6332800000000001	34.92223060423036	37.493494564056796	51.961	-0.18779317626925984	-0.8103786034316216	-0.5549957135392284	-0.09313837411471106	-0.5119411171395741	0.8539564016090944	1.8096	4.7755	0.0	0.0	0.0
2021-10-01T23:38:12.000000	-0.44443	-1.5575	0.41293	28.716	38.897	51.787	-0.6319218647296778	-1.4913078259623556	0.41293	33.26567487501926	35.08532656409959	51.787	-0.6319218647296778	-1.4913078259623556	0.60893	33.26567487501926	35.08532656409959	51.787	-0.18779317626925984	-0.8103786034316216	-0.5549957135392284	-0.09313837411471106	-0.5119411171395741	0.8539564016090944	1.8096	4.7755	0.0	0.0	0.0
2021-10-01T23:38:12.000000	-0.45797	-1.5757	0.38794	27.317	36.372	51.571	-0.6475898870534641	-1.507711626633582	0.38794	31.567827957856633	32.750772678261576	51.571	-0.6475898870534641	-1.507711626633582	0.58394	31.567827957856633	32.750772678261576	51.571	-0.18779317626925984	-0.8103786034316216	-0.5549957135392284	-0.09313837411471106	-0.5119411171395741	0.8539564016090944	1.8096	4.7755	0.0	0.0	0.0
2021-10-01T23:38:12.000000	-0.47122	-1.5932	0.3623	25.862	33.899	51.323	-0.6628843234699783	-1.5234562357014885	0.3623	29.82077458130086	30.474688650931945	51.323	-0.6628843234699783	-1.5234562357014885	0.5583	29.82077458130086	30.474688650931945	51.323	-0.18779317626925984	-0.8103786034316216	-0.5549957135392284	-0.09313837411471106	-0.5119411171395741	0.8539564016090944	1.8096	4.7755	0.0	0.0	0.0
2021-10-01T23:38:12.000000	-0.48411	-1.61	0.33601	24.338	31.455	51.053	-0.677735701443982	-1.5385502302779177	0.33601	28.008794509202207	28.235840684160337	51.053	-0.677735701443982	-1.5385502302779177	0.53201	28.008794509202207	28.235840684160337	51.053	-0.18779317626925984	-0.8103786034316216	-0.5549957135392284	-0.09313837411471106	-0.5119411171395741	0.8539564016090944	1.8096	4.7755	0.0	0.0	0.0
2021-10-01T23:38:12.000000	-0.49658	-1.626	0.30905	22.736	29.019	50.771	-0.6920722200712102	-1.5529017156941085	0.30905	26.120382424905763	26.01448978889791	50.771	-0.6920722200712102	-1.5529017156941085	0.50505	26.120382424905763	26.01448978889791	50.771	-0.18779317626925984	-0.8103786034316216	-0.5549957135392284	-0.09313837411471106	-0.5119411171395741	0.8539564016090944	1.8096	4.7755	0.0	0.0	0.0
2021-10-01T23:38:12.000000	-0.50854	-1.6412	0.28138	21.04	26.565	50.485	-0.7058045575206416	-1.566521719665288	0.28138	24.13647310738689	23.786792363334513	50.485	-0.7058045575206416	-1.566521719665288	0.47738	24.13647310738689	23.786792363334513	50.485	-0.18779317626925984	-0.8103786034316216	-0.5549957135392284	-0.09313837411471106	-0.5119411171395741	0.8539564016090944	1.8096	4.7755	0.0	0.0	0.0
2021-10-01T23:38:12.000000	-0.5199	-1.6555	0.25299	19.237	24.065	50.206	-0.7188311389443379	-1.57932202342777	0.25299	22.040733669649942	21.52655228557419	50.206	-0.7188311389443379	-1.57932202342777	0.44899	22.040733669649942	21.52655228557419	50.206	-0.18779317626925984	-0.8103786034316216	-0.5549957135392284	-0.09313837411471106	-0.5119411171395741	0.8539564016090944	1.8096	4.7755	0.0	0.0	0.0
2021-10-01T23:38:12.000000	-0.53055	-1.6687	0.22384	17.311	21.49	49.941	-0.7310182871816592	-1.5911176123423414	0.22384	19.81373130016273	19.20694855943941	49.941	-0.7310182871816592	-1.5911176123423414	0.41984	19.81373130016273	19.20694855943941	49.941	-0.18779317626925984	-0.8103786034316216	-0.5549957135392284	-0.09313837411471106	-0.5119411171395741	0.8539564016090944	1.8096	4.7755	0.0	0.0	0.0
2021-10-01T23:38:12.000000	-0.54033	-1.6808	0.1939	15.248	18.813	49.696	-0.7422072078663466	-1.601928091236071	0.1939	17.438263177309658	16.80290005799255	49.696	-0.7422072078663466	-1.601928091236071	0.3899	17.438263177309658	16.80290005799255	49.696	-0.18779317626925984	-0.8103786034316216	-0.5549957135392284	-0.09313837411471106	-0.5119411171395741	0.8539564016090944	1.8096	4.7755	0.0	0.0	0.0
2021-10-01T23:38:12.000000	-0.54911	-1.6916	0.16316	13.036	16.007	49.479	-0.7522443745419782	-1.611570896073129	0.16316	14.899111409053384	14.289080593957586	49.479	-0.7522443745419782	-1.611570896073129	0.35916000000000003	14.899111409053384	14.289080593957586	49.479	-0.18779317626925984	-0.8103786034316216	-0.5549957135392284	-0.09313837411471106	-0.5119411171395741	0.8539564016090944	1.8096	4.7755	0.0	0.0	0.0
2021-10-01T23:38:12.000000	-0.55668	-1.7009	0.13162	10.669	13.055	49.295	-0.7608968635690027	-1.61987326523122	0.13162	12.188238193783093	11.649353446934597	49.295	-0.7608968635690027	-1.61987326523122	0.32762	12.188238193783093	11.649353446934597	49.295	-0.18779317626925984	-0.8103786034316216	-0.5549957135392284	-0.09313837411471106	-0.5119411171395741	0.8539564016090944	1.8096	4.7755	0.0	0.0	0.0
2021-10-01T23:38:12.000000	-0.56286	-1.7085	0.099315	8.1508	9.9491	49.147	-0.7679615252515423	-1.6266587611829728	0.099315	9.308446909360896	8.87541253044666	49.147	-0.7679615252515423	-1.6266587611829728	0.295315	9.308446909360896	8.87541253044666	49.147	-0.18779317626925984	-0.8103786034316216	-0.5549957135392284	-0.09313837411471106	-0.5119411171395741	0.8539564016090944	1.8096	4.7755	0.0	0.0	0.0
2021-10-01T23:38:12.000000	-0.56745	-1.7141	0.066358	5.498	6.7005	49.039	-0.7732031075810183	-1.6316541505254891	0.066358	6.277584809180999	5.97633944932347	49.039	-0.7732031075810183	-1.6316541505254891	0.262358	6.277584809180999	5.97633944932347	49.039	-0.18779317626925984	-0.8103786034316216	-0.5549957135392284	-0.09313837411471106	-0.5119411171395741	0.8539564016090944	1.8096	4.7755	0.0	0.0	0.0
2021-10-01T23:38:12.000000	-0.57026	-1.7175	0.032912	2.7431	3.3403	48.974	-0.7764085362136618	-1.6346842210330894	0.032912	3.131717687151334	2.979017628008182	48.974	-0.7764085362136618	-1.6346842210330894	0.228912	3.131717687151334	2.979017628008182	48.974	-0.18779317626925984	-0.8103786034316216	-0.5549957135392284	-0.09313837411471106	-0.5119411171395741	0.8539564016090944	1.8096	4.7755	0.0	0.0	0.0
2021-10-01T23:38:12.000000	-0.57119	-1.7186	-0.00079533	-0.06642	-0.080857	48.953	-0.7774663116536428	-1.63566197924378	-0.00079533	-0.07582693318284194	-0.07210927161665708	48.953	-0.7774663116536428	-1.63566197924378	0.19520467	-0.07582693318284194	-0.07210927161665708	48.953	-0.18779317626925984	-0.8103786034316216	-0.5549957135392284	-0.09313837411471106	-0.5119411171395741	0.8539564016090944	1.8096	4.7755	0.0	0.0	0.0
2021-10-01T23:38:12.000000	-0.57017	-1.7174	-0.034496	-2.8746	-3.5004	48.976	-0.776306961365723	-1.6345960022694042	-0.034496	-3.2818438870065387	-3.1217985234985637	48.976	-0.776306961365723	-1.6345960022694042	0.161504	-3.2818438870065387	-3.1217985234985637	48.976	-0.18779317626925984	-0.8103786034316216	-0.5549957135392284	-0.09313837411471106	-0.5119411171395741	0.8539564016090944	1.8096	4.7755	0.0	0.0	0.0
2021-10-01T23:38:12.000000	-0.56727	-1.7139	-0.067924	-5.6256	-6.8564	49.044	-0.7729999578851404	-1.6314777129981184	-0.067924	-6.423325769648074	-6.115429860359365	49.044	-0.7729999578851404	-1.6314777129981184	0.12807600000000002	-6.423325769648074	-6.115429860359365	49.044	-0.18779317626925984	-0.8103786034316216	-0.5549957135392284	-0.09313837411471106	-0.5119411171395741	0.8539564016090944	1.8096	4.7755	0.0	0.0	0.0
2021-10-01T23:38:12.000000	-0.56261	-1.7082	-0.10085	-8.2727	-10.099	49.153	-0.7676766500035079	-1.626391654288533	-0.10085	-9.447795639514899	-9.009246574712185	49.153	-0.7676766500035079	-1.626391654288533	0.09515000000000001	-9.447795639514899	-9.009246574712185	49.153	-0.18779317626925984	-0.8103786034316216	-0.5549957135392284	-0.09313837411471106	-0.5119411171395741	0.8539564016090944	1.8096	4.7755	0.0	0.0	0.0
2021-10-01T23:38:12.000000	-0.55636	-1.7005	-0.13312	-10.784	-13.198	49.302	-0.7605302627688117	-1.619515488969711	-0.13312	-12.319893458724824	-11.777184942322565	49.302	-0.7605302627688117	-1.619515488969711	0.06288000000000002	-12.319893458724824	-11.777184942322565	49.302	-0.18779317626925984	-0.8103786034316216	-0.5549957135392284	-0.09313837411471106	-0.5119411171395741	0.8539564016090944	1.8096	4.7755	0.0	0.0	0.0
2021-10-01T23:38:12.000000	-0.54872	-1.6912	-0.16463	-13.144	-16.143	49.489	-0.751808301206549	-1.6112216969234627	-0.16463	-15.022961709287006	-14.410822547005997	49.489	-0.751808301206549	-1.6112216969234627	0.03137000000000001	-15.022961709287006	-14.410822547005997	49.489	-0.18779317626925984	-0.8103786034316216	-0.5549957135392284	-0.09313837411471106	-0.5119411171395741	0.8539564016090944	1.8096	4.7755	0.0	0.0	0.0
2021-10-01T23:38:12.000000	-0.53989	-1.6803	-0.19533	-15.349	-18.942	49.707	-0.7417092582745431	-1.6014857721159519	-0.19533	-17.55430851283517	-16.91855246870141	49.707	-0.7417092582745431	-1.6014857721159519	0.0006700000000000039	-17.55430851283517	-16.91855246870141	49.707	-0.18779317626925984	-0.8103786034316216	-0.5549957135392284	-0.09313837411471106	-0.5119411171395741	0.8539564016090944	1.8096	4.7755	0.0	0.0	0.0
2021-10-01T23:38:12.000000	-0.53006	-1.6681	-0.22523	-17.405	-21.614	49.953	-0.7304584613334815	-1.5905821732517693	-0.22523	-19.9222167313185	-19.31849635738696	49.953	-0.7304584613334815	-1.5905821732517693	-0.029230000000000006	-19.9222167313185	-19.31849635738696	49.953	-0.18779317626925984	-0.8103786034316216	-0.5549957135392284	-0.09313837411471106	-0.5119411171395741	0.8539564016090944	1.8096	4.7755	0.0	0.0	0.0
2021-10-01T23:38:12.000000	-0.51938	-1.6548	-0.25435	-19.325	-24.184	50.219	-0.7182292861355684	-1.5786910137633619	-0.25435	-22.14265166122509	-21.633872940591235	50.219	-0.7182292861355684	-1.5786910137633619	-0.05835000000000001	-22.14265166122509	-21.633872940591235	50.219	-0.18779317626925984	-0.8103786034316216	-0.5549957135392284	-0.09313837411471106	-0.5119411171395741	0.8539564016090944	1.8096	4.7755	0.0	0.0	0.0
2021-10-01T23:38:12.000000	-0.50799	-1.6405	-0.2827	-21.122	-26.681	50.499	-0.7051729307681988	-1.5658943859059553	-0.2827	-24.232068719719784	-23.891870804999304	50.499	-0.7051729307681988	-1.5658943859059553	-0.0867	-24.232068719719784	-23.891870804999304	50.499	-0.18779317626925984	-0.8103786034316216	-0.5549957135392284	-0.09313837411471106	-0.5119411171395741	0.8539564016090944	1.8096	4.7755	0.0	0.0	0.0
2021-10-01T23:38:12.000000	-0.49601	-1.6253	-0.31033	-22.813	-29.134	50.784	-0.6914207440229848	-1.5522768325381595	-0.31033	-26.21089318312388	-26.119188416619497	50.784	-0.6914207440229848	-1.5522768325381595	-0.11432999999999999	-26.21089318312388	-26.119188416619497	50.784	-0.18779317626925984	-0.8103786034316216	-0.5549957135392284	-0.09313837411471106	-0.5119411171395741	0.8539564016090944	1.8096	4.7755	0.0	0.0	0.0
2021-10-01T23:38:12.000000	-0.48352	-1.6092	-0.33727	-24.412	-31.57	51.066	-0.6770521230830562	-1.5378285512464402	-0.33727	-28.096327873052967	-28.340906902389463	51.066	-0.6770521230830562	-1.5378285512464402	-0.14127	-28.096327873052967	-28.340906902389463	51.066	-0.18779317626925984	-0.8103786034316216	-0.5549957135392284	-0.09313837411471106	-0.5119411171395741	0.8539564016090944	1.8096	4.7755	0.0	0.0	0.0
2021-10-01T23:38:12.000000	-0.4706	-1.5924	-0.36353	-25.932	-34.014	51.335	-0.6621709711653788	-1.5227382325750867	-0.36353	-29.90433808599515	-30.5802449898378	51.335	-0.6621709711653788	-1.5227382325750867	-0.16753	-29.90433808599515	-30.5802449898378	51.335	-0.18779317626925984	-0.8103786034316216	-0.5549957135392284	-0.09313837411471106	-0.5119411171395741	0.8539564016090944	1.8096	4.7755	0.0	0.0	0.0
2021-10-01T23:38:12.000000	-0.45734	-1.5749	-0.38913	-27.384	-36.49	51.582	-0.6468666101009735	-1.506994848808872	-0.38913	-31.64878165869111	-32.85967400204234	51.582	-0.6468666101009735	-1.506994848808872	-0.19312999999999997	-31.64878165869111	-32.85967400204234	51.582	-0.18779317626925984	-0.8103786034316216	-0.5549957135392284	-0.09313837411471106	-0.5119411171395741	0.8539564016090944	1.8096	4.7755	0.0	0.0	0.0
2021-10-01T23:38:12.000000	-0.44378	-1.5567	-0.41409	-28.78	-39.017	51.797	-0.6311787384814047	-1.490593498741029	-0.41409	-33.34389624182474	-35.19658040796614	51.797	-0.6311787384814047	-1.490593498741029	-0.21809	-33.34389624182474	-35.19658040796614	51.797	-0.18779317626925984	-0.8103786034316216	-0.5549957135392284	-0.09313837411471106	-0.5119411171395741	0.8539564016090944	1.8096	4.7755	0.0	0.0	0.0
2021-10-01T23:38:12.000000	-0.42997	-1.5378	-0.43841	-30.127	-41.615	51.968	-0.6151569795461287	-1.4735280558630988	-0.43841	-34.99907969230352	-37.6099557922073	51.968	-0.6151569795461287	-1.4735280558630988	-0.24241000000000001	-34.99907969230352	-37.6099557922073	51.968	-0.18779317626925984	-0.8103786034316216	-0.5549957135392284	-0.09313837411471106	-0.5119411171395741	0.8539564016090944	1.8096	4.7755	0.0	0.0	0.0
2021-10-01T23:38:12.000000	-0.41597	-1.5182	-0.46209	-31.433	-44.298	52.087	-0.5988608811824923	-1.4557911683649303	-0.46209	-36.623987150808944	-40.112714420460016	52.087	-0.5988608811824923	-1.4557911683649303	-0.26609	-36.623987150808944	-40.112714420460016	52.087	-0.18779317626925984	-0.8103786034316216	-0.5549957135392284	-0.09313837411471106	-0.5119411171395741	0.8539564016090944	1.8096	4.7755	0.0	0.0	0.0
2021-10-01T23:38:12.000000	-0.40179	-1.498	-0.48513	-32.701	-47.083	52.14	-0.5823126210553051	-1.4374808574237432	-0.48513	-38.223679024584484	-42.72136060363176	52.14	-0.5823126210553051	-1.4374808574237432	-0.28913	-38.223679024584484	-42.72136060363176	52.14	-0.18779317626925984	-0.8103786034316216	-0.5549957135392284	-0.09313837411471106	-0.5119411171395741	0.8539564016090944	1.8096	4.7755	0.0	0.0	0.0
2021-10-01T23:38:12.000000	-0.38749	-1.4772	-0.50751	-33.938	-49.984	52.118	-0.5655717470519143	-1.4185897712293873	-0.50751	-39.80681798952252	-45.448931137585916	52.118	-0.5655717470519143	-1.4185897712293873	-0.31151	-39.80681798952252	-45.448931137585916	52.118	-0.18779317626925984	-0.8103786034316216	-0.5549957135392284	-0.09313837411471106	-0.5119411171395741	0.8539564016090944	1.8096	4.7755	0.0	0.0	0.0
2021-10-01T23:38:12.000000	-0.37309	-1.4558	-0.52921	-35.145	-53.012	52.008	-0.5486581084681019	-1.3991154591784782	-0.52921	-41.37574434227317	-48.30622060483359	52.008	-0.5486581084681019	-1.3991154591784782	-0.33320999999999995	-41.37574434227317	-48.30622060483359	52.008	-0.18779317626925984	-0.8103786034316216	-0.5549957135392284	-0.09313837411471106	-0.5119411171395741	0.8539564016090944	1.8096	4.7755	0.0	0.0	0.0
2021-10-01T23:38:12.000000	-0.35863	-1.4337	-0.55023	-36.324	-56.182	51.798	-0.531599150878515	-1.3789537735853372	-0.55023	-42.93428096495241	-51.30787091687321	51.798	-0.531599150878515	-1.3789537735853372	-0.35423	-42.93428096495241	-51.30787091687321	51.798	-0.18779317626925984	-0.8103786034316216	-0.5549957135392284	-0.09313837411471106	-0.5119411171395741	0.8539564016090944	1.8096	4.7755	0.0	0.0	0.0
2021-10-01T23:38:12.000000	-0.34412	-1.4109	-0.57053	-37.476	-59.506	51.476	-0.5144047989310442	-1.3581034891482726	-0.57053	-44.484890684379565	-54.46566912100502	51.476	-0.5144047989310442	-1.3581034891482726	-0.37453	-44.484890684379565	-54.46566912100502	51.476	-0.18779317626925984	-0.8103786034316216	-0.5549957135392284	-0.09313837411471106	-0.5119411171395741	0.8539564016090944	1.8096	4.7755	0.0	0.0	0.0
2021-10-01T23:38:12.000000	-0.32961	-1.3876	-0.59009	-38.603	-62.997	51.027	-0.4971491818989822	-1.3367569723166484	-0.59009	-46.03115132233222	-57.79227219914918	51.027	-0.4971491818989822	-1.3367569723166484	-0.39409	-46.03115132233222	-57.79227219914918	51.027	-0.18779317626925984	-0.8103786034316216	-0.5549957135392284	-0.09313837411471106	-0.5119411171395741	0.8539564016090944	1.8096	4.7755	0.0	0.0	0.0
2021-10-01T23:38:12.000000	-0.31511	-1.3636	-0.60888	-39.702	-66.67	50.436	-0.4798177183963836	-1.3147145048309492	-0.60888	-47.571923436980775	-61.302934713650046	50.436	-0.4798177183963836	-1.3147145048309492	-0.41287999999999997	-47.571923436980775	-61.302934713650046	50.436	-0.18779317626925984	-0.8103786034316216	-0.5549957135392284	-0.09313837411471106	-0.5119411171395741	0.8539564016090944	1.8096	4.7755	0.0	0.0	0.0
2021-10-01T23:38:12.000000	-0.30066	-1.3389	-0.62686	-40.774	-70.539	49.689	-0.46245010701481326	-1.2919711854844083	-0.62686	-49.1099149154829	-65.01142864138603	49.689	-0.46245010701481326	-1.2919711854844083	-0.43085999999999997	-49.1099149154829	-65.01142864138603	49.689	-0.18779317626925984	-0.8103786034316216	-0.5549957135392284	-0.09313837411471106	-0.5119411171395741	0.8539564016090944	1.8096	4.7755	0.0	0.0	0.0
2021-10-01T23:38:12.000000	-0.28628	-1.3137	-0.64401	-41.817	-74.621	48.768	-0.44509070308389	-1.2687230566314653	-0.64401	-50.64522384113645	-68.93487094411059	48.768	-0.44509070308389	-1.2687230566314653	-0.44800999999999996	-50.64522384113645	-68.93487094411059	48.768	-0.18779317626925984	-0.8103786034316216	-0.5549957135392284	-0.09313837411471106	-0.5119411171395741	0.8539564016090944	1.8096	4.7755	0.0	0.0	0.0
2021-10-01T23:38:12.000000	-0.27201	-1.2878	-0.66028	-42.828	-78.934	47.654	-0.42775469916134196	-1.2447667241075293	-0.66028	-52.17707836261937	-73.09149357853536	47.654	-0.42775469916134196	-1.2447667241075293	-0.46427999999999997	-52.17707836261937	-73.09149357853536	47.654	-0.18779317626925984	-0.8103786034316216	-0.5549957135392284	-0.09313837411471106	-0.5119411171395741	0.8539564016090944	1.8096	4.7755	0.0	0.0	0.0
2021-10-01T23:38:12.000000	-0.25786	-1.2613	-0.67563	-43.806	-83.499	46.326	-0.4104642729119786	-1.22020020908982	-0.67563	-53.70705914869535	-77.50226083540105	46.326	-0.4104642729119786	-1.22020020908982	-0.47962999999999995	-53.70705914869535	-77.50226083540105	46.326	-0.18779317626925984	-0.8103786034316216	-0.5549957135392284	-0.09313837411471106	-0.5119411171395741	0.8539564016090944	1.8096	4.7755	0.0	0.0	0.0
2021-10-01T23:38:12.000000	-0.24387	-1.2341	-0.69003	-44.749	-88.34	44.762	-0.39324686991044666	-1.1949193638926587	-0.69003	-55.23612199384657	-82.19123692998481	44.762	-0.39324686991044666	-1.1949193638926587	-0.49403	-55.23612199384657	-82.19123692998481	44.762	-0.18779317626925984	-0.8103786034316216	-0.5549957135392284	-0.09313837411471106	-0.5119411171395741	0.8539564016090944	1.8096	4.7755	0.0	0.0	0.0
2021-10-01T23:38:12.000000	-0.23007	-1.2064	-0.70342	-45.654	-93.483	42.935	-0.3761567701342558	-1.1691190055687932	-0.70342	-56.76447528810438	-87.18459353731132	42.935	-0.3761567701342558	-1.1691190055687932	-0.50742	-56.76447528810438	-87.18459353731132	42.935	-0.18779317626925984	-0.8103786034316216	-0.5549957135392284	-0.09313837411471106	-0.5119411171395741	0.8539564016090944	1.8096	4.7755	0.0	0.0	0.0
2021-10-01T23:38:12.000000	-0.2165	-1.1781	-0.71576	-46.517	-98.958	40.816	-0.35922141915805283	-1.142694986432545	-0.71576	-58.2918250773878	-92.51259472173085	40.816	-0.35922141915805283	-1.142694986432545	-0.51976	-58.2918250773878	-92.51259472173085	40.816	-0.18779317626925984	-0.8103786034316216	-0.5549957135392284	-0.09313837411471106	-0.5119411171395741	0.8539564016090944	1.8096	4.7755	0.0	0.0	0.0
2021-10-01T23:38:12.000000	-0.20318	-1.1492	-0.72701	-47.337	-104.8	38.373	-0.34246066627761995	-1.1156448558805299	-0.72701	-59.8214674528291	-98.21009928103172	38.373	-0.34246066627761995	-1.1156448558805299	-0.53101	-59.8214674528291	-98.21009928103172	38.373	-0.18779317626925984	-0.8103786034316216	-0.5549957135392284	-0.09313837411471106	-0.5119411171395741	0.8539564016090944	1.8096	4.7755	0.0	0.0	0.0
2021-10-01T23:38:12.000000	-0.19446	-1.1296	-0.73388	-47.858	-108.92	36.545	-0.3314047820005295	-1.0972610090890778	-0.73388	-60.8433659049917	-102.23521599405603	36.545	-0.3314047820005295	-1.0972610090890778	-0.5378799999999999	-60.8433659049917	-102.23521599405603	36.545	-0.18779317626925984	-0.8103786034316216	-0.5549957135392284	-0.09313837411471106	-0.5119411171395741	0.8539564016090944	1.8096	4.7755	0.0	0.0	0.0
2021-10-01T23:38:12.000000	-0.18873	-1.1164	-0.73817	-48.193	-111.77	35.231	-0.3241005605256715	-1.0848625717421287	-0.73817	-61.5250525915165	-105.02269303636774	35.231	-0.3241005605256715	-1.0848625717421287	-0.54217	-61.5250525915165	-105.02269303636774	35.231	-0.18779317626925984	-0.8103786034316216	-0.5549957135392284	-0.09313837411471106	-0.5119411171395741	0.8539564016090944	1.8096	4.7755	0.0	0.0	0.0
2021-10-01T23:38:12.000000	-0.18494	-1.1076	-0.74089	-48.411	-113.72	34.311	-0.3192608534861063	-1.0765932709390873	-0.74089	-61.9803437454502	-106.93128779826712	34.311	-0.3192608534861063	-1.0765932709390873	-0.5448900000000001	-61.9803437454502	-106.93128779826712	34.311	-0.18779317626925984	-0.8103786034316216	-0.5549957135392284	-0.09313837411471106	-0.5119411171395741	0.8539564016090944	1.8096	4.7755	0.0	0.0	1.0
2021-10-01T23:38:12.000000	-0.17237	-1.0774	-0.74931	-49.115	-120.62	30.92	-0.3030851599775751	-1.048161038534331	-0.74931	-63.52449712434882	-113.6930336040806	30.92	-0.3030851599775751	-1.048161038534331	-0.55331	-63.52449712434882	-113.6930336040806	30.92	-0.18779317626925984	-0.8103786034316216	-0.5549957135392284	-0.09313837411471106	-0.5119411171395741	0.8539564016090944	1.8096	4.7755	0.0	0.0	1.3907e-308
2021-10-01T23:38:12.000000	-0.16018	-1.0468	-0.75647	-49.767	-128.04	27.052	-0.2872375910212359	-1.0192852587496384	-0.75647	-65.08075802218816	-120.97723266903317	27.052	-0.2872375910212359	-1.0192852587496384	-0.56047	-65.08075802218816	-120.97723266903317	27.052	-0.18779317626925984	-0.8103786034316216	-0.5549957135392284	-0.09313837411471106	-0.5119411171395741	0.8539564016090944	1.8096	4.7755	0.0	0.0	0.0
2021-10-01T23:38:12.000000	-0.14839	-1.0157	-0.76234	-50.366	-136.06	22.644	-0.27172574289595297	-0.9898642345027132	-0.76234	-66.65793638771372	-128.86340470642358	22.644	-0.27172574289595297	-0.9898642345027132	-0.5663400000000001	-66.65793638771372	-128.86340470642358	22.644	-0.18779317626925984	-0.8103786034316216	-0.5549957135392284	-0.09313837411471106	-0.5119411171395741	0.8539564016090944	1.8096	4.7755	0.0	0.0	0.0
2021-10-01T23:38:12.000000	-0.13704	-0.98425	-0.76687	-50.91	-144.74	17.626	-0.2566076937186683	-0.9600419343051563	-0.76687	-68.26139910149818	-137.41134266393726	17.626	-0.2566076937186683	-0.9600419343051563	-0.57087	-68.26139910149818	-137.41134266393726	17.626	-0.18779317626925984	-0.8103786034316216	-0.5549957135392284	-0.09313837411471106	-0.5119411171395741	0.8539564016090944	1.8096	4.7755	0.0	0.0	0.0
2021-10-01T23:38:12.000000	-0.12615	-0.95246	-0.77003	-51.398	-154.17	11.913	-0.24190451808685612	-0.9298258322014751	-0.77003	-69.9011814139789	-146.710490902764	11.913	-0.24190451808685612	-0.9298258322014751	-0.57403	-69.9011814139789	-146.710490902764	11.913	-0.18779317626925984	-0.8103786034316216	-0.5549957135392284	-0.09313837411471106	-0.5119411171395741	0.8539564016090944	1.8096	4.7755	0.0	0.0	0.0
2021-10-01T23:38:12.000000	-0.11576	-0.92041	-0.77179	-51.832	-164.44	5.4076	-0.22766571700561575	-0.899290424168032	-0.77179	-71.5902959699605	-156.84992619358627	5.4076	-0.22766571700561575	-0.899290424168032	-0.57579	-71.5902959699605	-156.84992619358627	5.4076	-0.18779317626925984	-0.8103786034316216	-0.5549957135392284	-0.09313837411471106	-0.5119411171395741	0.8539564016090944	1.8096	4.7755	0.0	0.0	0.0
2021-10-01T23:38:12.000000	-0.10588	-0.88814	-0.77214	-52.212	-175.67	-2.0048	-0.21390611632960568	-0.8684741834946996	-0.77214	-73.34344638974488	-167.9487443110981	-2.0048	-0.21390611632960568	-0.8684741834946996	-0.5761400000000001	-73.34344638974488	-167.9487443110981	-2.0048	-0.18779317626925984	-0.8103786034316216	-0.5549957135392284	-0.09313837411471106	-0.5119411171395741	0.8539564016090944	1.8096	4.7755	0.0	0.0	0.0
2021-10-01T23:38:12.000000	-0.096532	-0.85573	-0.77105	-52.541	-187.99	-10.461	-0.20065735269772114	-0.8374538117008855	-0.77105	-75.17953898969311	-180.13559808737753	-10.461	-0.20065735269772114	-0.8374538117008855	-0.5750500000000001	-75.17953898969311	-180.13559808737753	-10.461	-0.18779317626925984	-0.8103786034316216	-0.5549957135392284	-0.09313837411471106	-0.5119411171395741	0.8539564016090944	1.8096	4.7755	0.0	0.0	0.0
2021-10-01T23:38:12.000000	-0.087737	-0.82325	-0.76853	-52.821	-201.55	-20.121	-0.18794884498237635	-0.8062962081882754	-0.76853	-77.11893822476085	-193.55911218045384	-20.121	-0.18794884498237635	-0.8062962081882754	-0.57253	-77.11893822476085	-193.55911218045384	-20.121	-0.18779317626925984	-0.8103786034316216	-0.5549957135392284	-0.09313837411471106	-0.5119411171395741	0.8539564016090944	1.8096	4.7755	0.0	0.0	0.0
2021-10-01T23:38:12.000000	-0.0795	-0.79076	-0.76457	-53.059	-216.51	-31.178	-0.17579290731766795	-0.7750603081933701	-0.76457	-79.18819617554107	-208.37722324540178	-31.178	-0.17579290731766795	-0.7750603081933701	-0.56857	-79.18819617554107	-208.37722324540178	-31.178	-0.18779317626925984	-0.8103786034316216	-0.5549957135392284	-0.09313837411471106	-0.5119411171395741	0.8539564016090944	1.8096	4.7755	0.0	0.0	0.0
2021-10-01T23:38:12.000000	-0.071826	-0.75834	-0.75918	-53.259	-233.1	-43.86	-0.16420430444107598	-0.7438248962484534	-0.75918	-81.41946464010225	-224.8177080630419	-43.86	-0.16420430444107598	-0.7438248962484534	-0.56318	-81.41946464010225	-224.8177080630419	-43.86	-0.18779317626925984	-0.8103786034316216	-0.5549957135392284	-0.09313837411471106	-0.5119411171395741	0.8539564016090944	1.8096	4.7755	0.0	0.0	0.0
2021-10-01T23:38:12.000000	-0.06471	-0.72606	-0.7524	-53.431	-251.55	-58.443	-0.15318665114049773	-0.7126600575396094	-0.7524	-83.85085020524754	-243.10760823317963	-58.443	-0.15318665114049773	-0.7126600575396094	-0.5564	-83.85085020524754	-243.10760823317963	-58.443	-0.18779317626925984	-0.8103786034316216	-0.5549957135392284	-0.09313837411471106	-0.5119411171395741	0.8539564016090944	1.8096	4.7755	0.0	0.0	0.0
2021-10-01T23:38:12.000000	-0.058146	-0.69398	-0.74423	-53.584	-272.13	-75.26	-0.14274134443734943	-0.6816260751352005	-0.74423	-86.52436819975827	-263.51378647735424	-75.26	-0.14274134443734943	-0.6816260751352005	-0.54823	-86.52436819975827	-263.51378647735424	-75.26	-0.18779317626925984	-0.8103786034316216	-0.5549957135392284	-0.09313837411471106	-0.5119411171395741	0.8539564016090944	1.8096	4.7755	0.0	0.0	0.0
2021-10-01T23:38:12.000000	-0.052119	-0.66216	-0.73473	-53.729	-295.19	-94.712	-0.13286084916994523	-0.6507843348751112	-0.73473	-89.49382129552862	-286.38225763989635	-94.712	-0.13286084916994523	-0.6507843348751112	-0.5387299999999999	-89.49382129552862	-286.38225763989635	-94.712	-0.18779317626925984	-0.8103786034316216	-0.5549957135392284	-0.09313837411471106	-0.5119411171395741	0.8539564016090944	1.8096	4.7755	0.0	0.0	0.0
