# Supplementary material for: Direct evidence of substorm-related impulsive injections of electrons at Mercury
Source: Nat Commun. 2023 Jul 18;14:4019. doi: 10.1038/s41467-023-39565-4 (PMC10354196; doi:10.1038/s41467-023-39565-4)
Supplement: Supplementary file 3 — SourceDatafile [file 41467_2023_39565_MOESM3_ESM.zip › SourceDataFile/FieldLinetracing/Final_KT17tracing_001386.txt]

2021-10-01T23:38:06.000000	-0.038496	-0.50477	0.6628	64.158	475.62	-260.05	-0.10005547802015163	-0.49624953021051715	0.6628	121.95235500684213	464.17481240615064	-260.05	-0.10005547802015163	-0.49624953021051715	0.8588	121.95235500684213	464.17481240615064	-260.05	-0.2034990306516517	-0.809795801106339	-0.5502898372988372	-0.10373048616311965	-0.5133984062474438	0.8518580061858592	1.8197	4.7135	0.0	0.0	0.0
2021-10-01T23:38:06.000000	-0.042659	-0.53443	0.67834	62.843	430.89	-216.01	-0.10782135375520469	-0.5251759427614663	0.67834	115.16648934161857	419.9429895613532	-216.01	-0.10782135375520469	-0.5251759427614663	0.8743400000000001	115.16648934161857	419.9429895613532	-216.01	-0.2034990306516517	-0.809795801106339	-0.5502898372988372	-0.10373048616311965	-0.5133984062474438	0.8518580061858592	1.8197	4.7135	0.0	0.0	0.0
2021-10-01T23:38:06.000000	-0.047233	-0.56459	0.69278	61.742	391.83	-178.8	-0.11605639760317672	-0.5545482278074408	0.69278	109.28775720053109	381.3122206146529	-178.8	-0.11605639760317672	-0.5545482278074408	0.8887799999999999	109.28775720053109	381.3122206146529	-178.8	-0.2034990306516517	-0.809795801106339	-0.5502898372988372	-0.10373048616311965	-0.5133984062474438	0.8518580061858592	1.8197	4.7135	0.0	0.0	0.0
2021-10-01T23:38:06.000000	-0.052246	-0.59521	0.70607	60.807	357.58	-147.2	-0.12478349737139574	-0.5843232559121387	0.70607	104.16314432820505	347.43486729552853	-147.2	-0.12478349737139574	-0.5843232559121387	0.9020699999999999	104.16314432820505	347.43486729552853	-147.2	-0.2034990306516517	-0.809795801106339	-0.5502898372988372	-0.10373048616311965	-0.5133984062474438	0.8518580061858592	1.8197	4.7135	0.0	0.0	0.0
2021-10-01T23:38:06.000000	-0.057727	-0.62624	0.71815	60.001	327.39	-120.24	-0.13402530803028706	-0.614447850461198	0.71815	99.66403190055621	317.5711146284008	-120.24	-0.13402530803028706	-0.614447850461198	0.91415	99.66403190055621	317.5711146284008	-120.24	-0.2034990306516517	-0.809795801106339	-0.5502898372988372	-0.10373048616311965	-0.5133984062474438	0.8518580061858592	1.8197	4.7135	0.0	0.0	0.0
2021-10-01T23:38:06.000000	-0.063698	-0.65764	0.72898	59.29	300.67	-97.133	-0.14379876259844399	-0.6448796171993315	0.72898	95.68438331493687	291.1395744134422	-97.133	-0.14379876259844399	-0.6448796171993315	0.9249799999999999	95.68438331493687	291.1395744134422	-97.133	-0.2034990306516517	-0.809795801106339	-0.5502898372988372	-0.10373048616311965	-0.5133984062474438	0.8518580061858592	1.8197	4.7135	0.0	0.0	0.0
2021-10-01T23:38:06.000000	-0.070182	-0.68935	0.73853	58.649	276.93	-77.257	-0.1541193359558653	-0.6755561900453012	0.73853	92.13934716871961	267.65700215821397	-77.257	-0.1541193359558653	-0.6755561900453012	0.9345300000000001	92.13934716871961	267.65700215821397	-77.257	-0.2034990306516517	-0.809795801106339	-0.5502898372988372	-0.10373048616311965	-0.5133984062474438	0.8518580061858592	1.8197	4.7135	0.0	0.0	0.0
2021-10-01T23:38:06.000000	-0.077195	-0.72132	0.74674	58.054	255.75	-60.098	-0.16499678103071774	-0.7064259852769441	0.74674	88.95364163590901	246.70950337534683	-60.098	-0.16499678103071774	-0.7064259852769441	0.9427399999999999	88.95364163590901	246.70950337534683	-60.098	-0.2034990306516517	-0.809795801106339	-0.5502898372988372	-0.10373048616311965	-0.5133984062474438	0.8518580061858592	1.8197	4.7135	0.0	0.0	0.0
2021-10-01T23:38:06.000000	-0.08475	-0.75349	0.7536	57.486	236.79	-45.239	-0.17643664805510895	-0.737427862114714	0.7536	86.06674962798971	227.9619681097549	-45.239	-0.17643664805510895	-0.737427862114714	0.9496	86.06674962798971	227.9619681097549	-45.239	-0.2034990306516517	-0.809795801106339	-0.5502898372988372	-0.10373048616311965	-0.5133984062474438	0.8518580061858592	1.8197	4.7135	0.0	0.0	0.0
2021-10-01T23:38:06.000000	-0.092854	-0.78579	0.75906	56.931	219.75	-32.335	-0.18843730717071994	-0.768491490312188	0.75906	83.42801758715933	211.11837234707127	-32.335	-0.18843730717071994	-0.768491490312188	0.95506	83.42801758715933	211.11837234707127	-32.335	-0.2034990306516517	-0.809795801106339	-0.5502898372988372	-0.10373048616311965	-0.5133984062474438	0.8518580061858592	1.8197	4.7135	0.0	0.0	0.0
2021-10-01T23:38:06.000000	-0.10151	-0.81816	0.76311	56.375	204.37	-21.101	-0.20099438396176716	-0.7995569543915115	0.76311	80.99169316238276	195.92239066449358	-21.101	-0.20099438396176716	-0.7995569543915115	0.9591099999999999	80.99169316238276	195.92239066449358	-21.101	-0.2034990306516517	-0.809795801106339	-0.5502898372988372	-0.10373048616311965	-0.5133984062474438	0.8518580061858592	1.8197	4.7135	0.0	0.0	0.0
2021-10-01T23:38:06.000000	-0.11071	-0.85052	0.76574	55.807	190.46	-11.3	-0.21409013629640306	-0.8305458374109087	0.76574	78.72357850883503	182.1868025839503	-11.3	-0.21409013629640306	-0.8305458374109087	0.96174	78.72357850883503	182.1868025839503	-11.3	-0.2034990306516517	-0.809795801106339	-0.5502898372988372	-0.10373048616311965	-0.5133984062474438	0.8518580061858592	1.8197	4.7135	0.0	0.0	0.0
2021-10-01T23:38:06.000000	-0.12045	-0.88281	0.76695	55.219	177.83	-2.7337	-0.22771324250532016	-0.8613990816037089	0.76695	76.59245317605851	169.72402003686244	-2.7337	-0.22771324250532016	-0.8613990816037089	0.96295	76.59245317605851	169.72402003686244	-2.7337	-0.2034990306516517	-0.809795801106339	-0.5502898372988372	-0.10373048616311965	-0.5133984062474438	0.8518580061858592	1.8197	4.7135	0.0	0.0	0.0
2021-10-01T23:38:06.000000	-0.13072	-0.91495	0.76673	54.605	166.32	4.7636	-0.24184397552709275	-0.8920385150884748	0.76673	74.57275754824929	158.37598383798607	4.7636	-0.24184397552709275	-0.8920385150884748	0.9627300000000001	74.57275754824929	158.37598383798607	4.7636	-0.2034990306516517	-0.809795801106339	-0.5502898372988372	-0.10373048616311965	-0.5133984062474438	0.8518580061858592	1.8197	4.7135	0.0	0.0	0.0
2021-10-01T23:38:06.000000	-0.1415	-0.94689	0.76512	53.959	155.8	11.332	-0.25645635955747925	-0.9224169652291337	0.76512	72.64260791467895	148.01440874575093	11.332	-0.25645635955747925	-0.9224169652291337	0.96112	72.64260791467895	148.01440874575093	11.332	-0.2034990306516517	-0.809795801106339	-0.5502898372988372	-0.10373048616311965	-0.5133984062474438	0.8518580061858592	1.8197	4.7135	0.0	0.0	0.0
2021-10-01T23:38:06.000000	-0.15275	-0.97857	0.76211	53.278	146.15	17.091	-0.2715033441947641	-0.9524797853451061	0.76211	70.7843232606782	138.52056657597026	17.091	-0.2715033441947641	-0.9524797853451061	0.95811	70.7843232606782	138.52056657597026	17.091	-0.2034990306516517	-0.809795801106339	-0.5502898372988372	-0.10373048616311965	-0.5133984062474438	0.8518580061858592	1.8197	4.7135	0.0	0.0	0.0
2021-10-01T23:38:06.000000	-0.16447	-1.0099	0.75775	52.559	137.27	22.14	-0.2869739017237207	-0.9821376536053713	0.75775	68.98267317496149	129.79557844023984	22.14	-0.2869739017237207	-0.9821376536053713	0.9537500000000001	68.98267317496149	129.79557844023984	22.14	-0.2034990306516517	-0.809795801106339	-0.5502898372988372	-0.10373048616311965	-0.5133984062474438	0.8518580061858592	1.8197	4.7135	0.0	0.0	0.0
2021-10-01T23:38:06.000000	-0.17661	-1.0409	0.75207	51.802	129.08	26.566	-0.3028208595082769	-1.0114165458141706	0.75207	67.22785524399418	121.76004715543012	26.566	-0.3028208595082769	-1.0114165458141706	0.94807	67.22785524399418	121.76004715543012	26.566	-0.2034990306516517	-0.809795801106339	-0.5502898372988372	-0.10373048616311965	-0.5133984062474438	0.8518580061858592	1.8197	4.7135	0.0	0.0	0.0
2021-10-01T23:38:06.000000	-0.18915	-1.0714	0.7451	51.005	121.5	30.442	-0.31900353812388926	-1.0401501935607376	0.7451	65.50808212466345	114.33482059875001	30.442	-0.31900353812388926	-1.0401501935607376	0.9411	65.50808212466345	114.33482059875001	30.442	-0.2034990306516517	-0.809795801106339	-0.5502898372988372	-0.10373048616311965	-0.5133984062474438	0.8518580061858592	1.8197	4.7135	0.0	0.0	0.0
2021-10-01T23:38:06.000000	-0.20205	-1.1015	0.73689	50.17	114.47	33.83	-0.33549449199591136	-1.0684427445307518	0.73689	63.81798693639658	107.46010582251404	33.83	-0.33549449199591136	-1.0684427445307518	0.93289	63.81798693639658	107.46010582251404	33.83	-0.2034990306516517	-0.809795801106339	-0.5502898372988372	-0.10373048616311965	-0.5133984062474438	0.8518580061858592	1.8197	4.7135	0.0	0.0	0.0
2021-10-01T23:38:06.000000	-0.21529	-1.1311	0.72748	49.297	107.92	36.786	-0.3522616188116425	-1.0961974028486845	0.72748	62.14899256735079	101.06643029148391	36.786	-0.3522616188116425	-1.0961974028486845	0.9234800000000001	62.14899256735079	101.06643029148391	36.786	-0.2034990306516517	-0.809795801106339	-0.5502898372988372	-0.10373048616311965	-0.5133984062474438	0.8518580061858592	1.8197	4.7135	0.0	0.0	0.0
2021-10-01T23:38:06.000000	-0.22883	-1.1601	0.71692	48.387	101.81	39.355	-0.3692529669625997	-1.123319823242391	0.71692	60.49719027554792	95.11397288392568	39.355	-0.3692529669625997	-1.123319823242391	0.91292	60.49719027554792	95.11397288392568	39.355	-0.2034990306516517	-0.809795801106339	-0.5502898372988372	-0.10373048616311965	-0.5133984062474438	0.8518580061858592	1.8197	4.7135	0.0	0.0	0.0
2021-10-01T23:38:06.000000	-0.24264	-1.1886	0.70525	47.442	96.101	41.58	-0.38645101552202765	-1.1499129280958595	0.70525	58.85978631396808	89.56378241272536	41.58	-0.38645101552202765	-1.1499129280958595	0.9012500000000001	58.85978631396808	89.56378241272536	41.58	-0.2034990306516517	-0.809795801106339	-0.5502898372988372	-0.10373048616311965	-0.5133984062474438	0.8518580061858592	1.8197	4.7135	0.0	0.0	0.0
2021-10-01T23:38:06.000000	-0.25668	-1.2166	0.69252	46.465	90.747	43.496	-0.4038160658983616	-1.1759816186158565	0.69252	57.23412168919623	84.36983790707599	43.496	-0.4038160658983616	-1.1759816186158565	0.88852	57.23412168919623	84.36983790707599	43.496	-0.2034990306516517	-0.809795801106339	-0.5502898372988372	-0.10373048616311965	-0.5133984062474438	0.8518580061858592	1.8197	4.7135	0.0	0.0	0.0
2021-10-01T23:38:06.000000	-0.27092	-1.2439	0.67878	45.456	85.72	45.134	-0.42129383811409155	-1.201331077749634	0.67878	55.61676555649525	79.50435035288221	45.134	-0.42129383811409155	-1.201331077749634	0.8747800000000001	55.61676555649525	79.50435035288221	45.134	-0.2034990306516517	-0.809795801106339	-0.5502898372988372	-0.10373048616311965	-0.5133984062474438	0.8518580061858592	1.8197	4.7135	0.0	0.0	0.0
2021-10-01T23:38:06.000000	-0.28534	-1.2706	0.66407	44.419	80.988	46.521	-0.43887673589035325	-1.2260630025794879	0.66407	54.007766809607794	74.93507075621551	46.521	-0.43887673589035325	-1.2260630025794879	0.8600700000000001	54.007766809607794	74.93507075621551	46.521	-0.2034990306516517	-0.809795801106339	-0.5502898372988372	-0.10373048616311965	-0.5133984062474438	0.8518580061858592	1.8197	4.7135	0.0	0.0	0.0
2021-10-01T23:38:06.000000	-0.2999	-1.2968	0.64843	43.355	76.528	47.683	-0.45653731365250044	-1.2502815407910965	0.64843	52.405299719431774	70.639049896757	47.683	-0.45653731365250044	-1.2502815407910965	0.84443	52.405299719431774	70.639049896757	47.683	-0.2034990306516517	-0.809795801106339	-0.5502898372988372	-0.10373048616311965	-0.5133984062474438	0.8518580061858592	1.8197	4.7135	0.0	0.0	0.0
2021-10-01T23:38:06.000000	-0.31458	-1.3223	0.63191	42.266	72.317	48.642	-0.4742312160709141	-1.2737906500300202	0.63191	50.808531021654225	66.59321602401853	48.642	-0.4742312160709141	-1.2737906500300202	0.8279099999999999	50.808531021654225	66.59321602401853	48.642	-0.2034990306516517	-0.809795801106339	-0.5502898372988372	-0.10373048616311965	-0.5133984062474438	0.8518580061858592	1.8197	4.7135	0.0	0.0	0.0
2021-10-01T23:38:06.000000	-0.32935	-1.3472	0.61454	41.154	68.334	49.417	-0.49194092221883884	-1.2966932526802466	0.61454	49.21687251230057	62.77648231709031	49.417	-0.49194092221883884	-1.2966932526802466	0.81054	49.21687251230057	62.77648231709031	49.417	-0.2034990306516517	-0.809795801106339	-0.5502898372988372	-0.10373048616311965	-0.5133984062474438	0.8518580061858592	1.8197	4.7135	0.0	0.0	0.0
2021-10-01T23:38:06.000000	-0.34418	-1.3714	0.59637	40.019	64.563	50.027	-0.5096244051356831	-1.318893778167939	0.59637	47.628363708663855	59.17296933934642	50.027	-0.5096244051356831	-1.318893778167939	0.79237	47.628363708663855	59.17296933934642	50.027	-0.2034990306516517	-0.809795801106339	-0.5502898372988372	-0.10373048616311965	-0.5133984062474438	0.8518580061858592	1.8197	4.7135	0.0	0.0	0.0
2021-10-01T23:38:06.000000	-0.35904	-1.3951	0.57743	38.863	60.986	50.489	-0.5272763969116095	-1.340594395355997	0.57743	46.04278399727706	55.764567664244346	50.489	-0.5272763969116095	-1.340594395355997	0.7734300000000001	46.04278399727706	55.764567664244346	50.489	-0.2034990306516517	-0.809795801106339	-0.5502898372988372	-0.10373048616311965	-0.5133984062474438	0.8518580061858592	1.8197	4.7135	0.0	0.0	0.0
2021-10-01T23:38:06.000000	-0.37391	-1.4181	0.55774	37.686	57.59	50.817	-0.5448525422169995	-1.3615990618899796	0.55774	44.458540485940816	52.53837524952558	50.817	-0.5448525422169995	-1.3615990618899796	0.7537400000000001	44.458540485940816	52.53837524952558	50.817	-0.2034990306516517	-0.809795801106339	-0.5502898372988372	-0.10373048616311965	-0.5133984062474438	0.8518580061858592	1.8197	4.7135	0.0	0.0	0.0
2021-10-01T23:38:06.000000	-0.38876	-1.4405	0.53734	36.488	54.359	51.027	-0.5623353201250976	-1.3820107001538748	0.53734	42.87367269194818	49.47851265856419	51.027	-0.5623353201250976	-1.3820107001538748	0.7333400000000001	42.87367269194818	49.47851265856419	51.027	-0.2034990306516517	-0.809795801106339	-0.5502898372988372	-0.10373048616311965	-0.5133984062474438	0.8518580061858592	1.8197	4.7135	0.0	0.0	0.0
2021-10-01T23:38:06.000000	-0.40357	-1.4623	0.51626	35.267	51.282	51.132	-0.5797048813401213	-1.4018317607510664	0.51626	41.28484785385993	46.574307839018246	51.132	-0.5797048813401213	-1.4018317607510664	0.7122600000000001	41.28484785385993	46.574307839018246	51.132	-0.2034990306516517	-0.809795801106339	-0.5502898372988372	-0.10373048616311965	-0.5133984062474438	0.8518580061858592	1.8197	4.7135	0.0	0.0	0.0
2021-10-01T23:38:06.000000	-0.41831	-1.4835	0.4945	34.023	48.345	51.145	-0.5969314519183974	-1.42106591958663	0.4945	39.6903505493075	43.811866283840104	51.145	-0.5969314519183974	-1.42106591958663	0.6905	39.6903505493075	43.811866283840104	51.145	-0.2034990306516517	-0.809795801106339	-0.5502898372988372	-0.10373048616311965	-0.5133984062474438	0.8518580061858592	1.8197	4.7135	0.0	0.0	0.0
2021-10-01T23:38:06.000000	-0.43294	-1.504	0.4721	32.753	45.534	51.077	-0.6139630802514426	-1.4396188313884202	0.4721	38.085487961554975	41.17766107648965	51.077	-0.6139630802514426	-1.4396188313884202	0.6681	38.085487961554975	41.17766107648965	51.077	-0.2034990306516517	-0.809795801106339	-0.5502898372988372	-0.10373048616311965	-0.5133984062474438	0.8518580061858592	1.8197	4.7135	0.0	0.0	0.0
2021-10-01T23:38:06.000000	-0.44744	-1.524	0.44906	31.452	42.835	50.942	-0.6308044230773112	-1.4576914397176448	0.44906	36.46358234428822	38.65841036076512	50.942	-0.6308044230773112	-1.4576914397176448	0.64506	36.46358234428822	38.65841036076512	50.942	-0.2034990306516517	-0.809795801106339	-0.5502898372988372	-0.10373048616311965	-0.5133984062474438	0.8518580061858592	1.8197	4.7135	0.0	0.0	0.0
2021-10-01T23:38:06.000000	-0.46177	-1.5433	0.42539	30.115	40.235	50.75	-0.647391275770602	-1.4750901528232476	0.42539	34.818078481362264	36.24182474525389	50.75	-0.647391275770602	-1.4750901528232476	0.62139	34.818078481362264	36.24182474525389	50.75	-0.2034990306516517	-0.809795801106339	-0.5502898372988372	-0.10373048616311965	-0.5133984062474438	0.8518580061858592	1.8197	4.7135	0.0	0.0	0.0
2021-10-01T23:38:06.000000	-0.47589	-1.562	0.40109	28.737	37.716	50.513	-0.6636961927566682	-1.4919191183909077	0.40109	33.14180850578622	33.910652514597764	50.513	-0.6636961927566682	-1.4919191183909077	0.59709	33.14180850578622	33.910652514597764	50.513	-0.2034990306516517	-0.809795801106339	-0.5502898372988372	-0.10373048616311965	-0.5133984062474438	0.8518580061858592	1.8197	4.7135	0.0	0.0	0.0
2021-10-01T23:38:06.000000	-0.48975	-1.5801	0.37617	27.308	35.262	50.241	-0.6796695507960543	-1.508184462929084	0.37617	31.422887286962006	31.650239533862635	50.241	-0.6796695507960543	-1.508184462929084	0.5721700000000001	31.422887286962006	31.650239533862635	50.241	-0.2034990306516517	-0.809795801106339	-0.5502898372988372	-0.10373048616311965	-0.5133984062474438	0.8518580061858592	1.8197	4.7135	0.0	0.0	0.0
2021-10-01T23:38:06.000000	-0.50331	-1.5974	0.35061	25.82	32.852	49.946	-0.6952471452633587	-1.5236925946867204	0.35061	29.65080197302382	29.44072428383049	49.946	-0.6952471452633587	-1.5236925946867204	0.54661	29.65080197302382	29.44072428383049	49.946	-0.2034990306516517	-0.809795801106339	-0.5502898372988372	-0.10373048616311965	-0.5133984062474438	0.8518580061858592	1.8197	4.7135	0.0	0.0	0.0
2021-10-01T23:38:06.000000	-0.51649	-1.6141	0.32439	24.261	30.464	49.637	-0.7103740850092887	-1.5386518090351748	0.32439	27.810947322780233	27.261742901170912	49.637	-0.7103740850092887	-1.5386518090351748	0.52039	27.810947322780233	27.261742901170912	49.637	-0.2034990306516517	-0.809795801106339	-0.5502898372988372	-0.10373048616311965	-0.5133984062474438	0.8518580061858592	1.8197	4.7135	0.0	0.0	0.0
2021-10-01T23:38:06.000000	-0.52924	-1.63	0.2975	22.616	28.072	49.324	-0.7249762407605516	-1.5528697395250826	0.2975	25.88525057999572	25.089329253904555	49.324	-0.7249762407605516	-1.5528697395250826	0.4935	25.88525057999572	25.089329253904555	49.324	-0.2034990306516517	-0.809795801106339	-0.5502898372988372	-0.10373048616311965	-0.5133984062474438	0.8518580061858592	1.8197	4.7135	0.0	0.0	0.0
2021-10-01T23:38:06.000000	-0.54145	-1.6451	0.26989	20.871	25.651	49.016	-0.7389444413903445	-1.5663598644750545	0.26989	23.856753983393062	22.900387144672006	49.016	-0.7389444413903445	-1.5663598644750545	0.46589	23.856753983393062	22.900387144672006	49.016	-0.2034990306516517	-0.809795801106339	-0.5502898372988372	-0.10373048616311965	-0.5133984062474438	0.8518580061858592	1.8197	4.7135	0.0	0.0	0.0
2021-10-01T23:38:06.000000	-0.55302	-1.6593	0.24153	19.009	23.169	48.721	-0.7521671874028373	-1.5790351904230966	0.24153	21.704664666143408	20.66524071309758	48.721	-0.7521671874028373	-1.5790351904230966	0.43753	21.704664666143408	20.66524071309758	48.721	-0.2034990306516517	-0.809795801106339	-0.5502898372988372	-0.10373048616311965	-0.5133984062474438	0.8518580061858592	1.8197	4.7135	0.0	0.0	0.0
2021-10-01T23:38:06.000000	-0.56383	-1.6724	0.21238	17.013	20.597	48.448	-0.7645008769894995	-1.5907119280316868	0.21238	19.408557351925445	18.357191493172937	48.448	-0.7645008769894995	-1.5907119280316868	0.40838	19.408557351925445	18.357191493172937	48.448	-0.2034990306516517	-0.809795801106339	-0.5502898372988372	-0.10373048616311965	-0.5133984062474438	0.8518580061858592	1.8197	4.7135	0.0	0.0	0.0
2021-10-01T23:38:06.000000	-0.57372	-1.6843	0.18241	14.867	17.903	48.202	-0.7757744627671534	-1.6013104356489822	0.18241	16.948631638699432	15.946441094353203	48.202	-0.7757744627671534	-1.6013104356489822	0.37841	16.948631638699432	15.946441094353203	48.202	-0.2034990306516517	-0.809795801106339	-0.5502898372988372	-0.10373048616311965	-0.5133984062474438	0.8518580061858592	1.8197	4.7135	0.0	0.0	0.0
2021-10-01T23:38:06.000000	-0.58252	-1.6949	0.15159	12.558	15.063	47.989	-0.785806972704731	-1.6107522969248333	0.15159	14.309044760146453	13.41076325389891	47.989	-0.785806972704731	-1.6107522969248333	0.34759	14.309044760146453	13.41076325389891	47.989	-0.2034990306516517	-0.809795801106339	-0.5502898372988372	-0.10373048616311965	-0.5133984062474438	0.8518580061858592	1.8197	4.7135	0.0	0.0	0.0
2021-10-01T23:38:06.000000	-0.59	-1.7039	0.11993	10.082	12.058	47.813	-0.79433338084998	-1.618767954361415	0.11993	11.48349878389557	10.731791261493532	47.813	-0.79433338084998	-1.618767954361415	0.31593	11.48349878389557	10.731791261493532	47.813	-0.2034990306516517	-0.809795801106339	-0.5502898372988372	-0.10373048616311965	-0.5133984062474438	0.8518580061858592	1.8197	4.7135	0.0	0.0	0.0
2021-10-01T23:38:06.000000	-0.59596	-1.711	0.087493	7.4446	8.8872	47.677	-0.8011184351943222	-1.625084174555829	0.087493	8.477453488630498	7.908044976358354	47.677	-0.8011184351943222	-1.625084174555829	0.283493	8.477453488630498	7.908044976358354	47.677	-0.2034990306516517	-0.809795801106339	-0.5502898372988372	-0.10373048616311965	-0.5133984062474438	0.8518580061858592	1.8197	4.7135	0.0	0.0	0.0
2021-10-01T23:38:06.000000	-0.60017	-1.716	0.054397	4.6696	5.5682	47.583	-0.8059093628024236	-1.6295306464891635	0.054397	5.316686067309868	4.954075560755318	47.583	-0.8059093628024236	-1.6295306464891635	0.250397	5.316686067309868	4.954075560755318	47.583	-0.2034990306516517	-0.809795801106339	-0.5502898372988372	-0.10373048616311965	-0.5133984062474438	0.8518580061858592	1.8197	4.7135	0.0	0.0	0.0
2021-10-01T23:38:06.000000	-0.60246	-1.7187	0.020847	1.7984	2.1432	47.534	-0.8085129386262978	-1.6319297073323555	0.020847	2.0474553353426925	1.9066922797810726	47.534	-0.8085129386262978	-1.6319297073323555	0.216847	2.0474553353426925	1.9066922797810726	47.534	-0.2034990306516517	-0.809795801106339	-0.5502898372988372	-0.10373048616311965	-0.5133984062474438	0.8518580061858592	1.8197	4.7135	0.0	0.0	0.0
2021-10-01T23:38:06.000000	-0.6027	-1.719	-0.012888	-1.1124	-1.3256	47.528	-0.8087878892264411	-1.6321980395284874	-0.012888	-1.2664438236837712	-1.179308764256939	47.528	-0.8087878892264411	-1.6321980395284874	0.183112	-1.2664438236837712	-1.179308764256939	47.528	-0.2034990306516517	-0.809795801106339	-0.5502898372988372	-0.10373048616311965	-0.5133984062474438	0.8518580061858592	1.8197	4.7135	0.0	0.0	0.0
2021-10-01T23:38:06.000000	-0.60089	-1.7169	-0.046508	-3.9985	-4.7671	47.568	-0.8067342146028533	-1.6303356430775588	-0.046508	-4.552484028800324	-4.2412420147308225	47.568	-0.8067342146028533	-1.6303356430775588	0.149492	-4.552484028800324	-4.2412420147308225	47.568	-0.2034990306516517	-0.809795801106339	-0.5502898372988372	-0.10373048616311965	-0.5133984062474438	0.8518580061858592	1.8197	4.7135	0.0	0.0	0.0
2021-10-01T23:38:06.000000	-0.59712	-1.7124	-0.079732	-6.8006	-8.1157	47.651	-0.8024412365865552	-1.6263314902643433	-0.079732	-7.743774138913867	-7.221267820506922	47.651	-0.8024412365865552	-1.6263314902643433	0.11626800000000001	-7.743774138913867	-7.221267820506922	47.651	-0.2034990306516517	-0.809795801106339	-0.5502898372988372	-0.10373048616311965	-0.5133984062474438	0.8518580061858592	1.8197	4.7135	0.0	0.0	0.0
2021-10-01T23:38:06.000000	-0.59156	-1.7057	-0.11234	-9.4731	-11.324	47.777	-0.7961021802255334	-1.6203632439179037	-0.11234	-10.789249829621344	-10.07793072629574	47.777	-0.7961021802255334	-1.6203632439179037	0.08366000000000001	-10.789249829621344	-10.07793072629574	47.777	-0.2034990306516517	-0.809795801106339	-0.5502898372988372	-0.10373048616311965	-0.5133984062474438	0.8518580061858592	1.8197	4.7135	0.0	0.0	0.0
2021-10-01T23:38:06.000000	-0.58441	-1.6972	-0.14419	-11.989	-14.368	47.944	-0.7879645505452847	-1.612803383920051	-0.14419	-13.659173827556176	-12.790719891726361	47.944	-0.7879645505452847	-1.612803383920051	0.051809999999999995	-13.659173827556176	-12.790719891726361	47.944	-0.2034990306516517	-0.809795801106339	-0.5502898372988372	-0.10373048616311965	-0.5133984062474438	0.8518580061858592	1.8197	4.7135	0.0	0.0	0.0
2021-10-01T23:38:06.000000	-0.57591	-1.687	-0.17521	-14.337	-17.246	48.149	-0.7782787921121157	-1.603721749509093	-0.17521	-16.342122979313707	-15.359332717569039	48.149	-0.7782787921121157	-1.603721749509093	0.020790000000000003	-16.342122979313707	-15.359332717569039	48.149	-0.2034990306516517	-0.809795801106339	-0.5502898372988372	-0.10373048616311965	-0.5133984062474438	0.8518580061858592	1.8197	4.7135	0.0	0.0	0.0
2021-10-01T23:38:06.000000	-0.56626	-1.6753	-0.20538	-16.52	-19.973	48.387	-0.7672679039176867	-1.5932923276090172	-0.20538	-18.842813385320127	-17.79830083816993	48.387	-0.7672679039176867	-1.5932923276090172	-0.00938	-18.842813385320127	-17.79830083816993	48.387	-0.2034990306516517	-0.809795801106339	-0.5502898372988372	-0.10373048616311965	-0.5133984062474438	0.8518580061858592	1.8197	4.7135	0.0	0.0	0.0
2021-10-01T23:38:06.000000	-0.55565	-1.6625	-0.23472	-18.551	-22.571	48.655	-0.7551694663396031	-1.5818888234033261	-0.23472	-21.176842751555988	-20.127865586690273	48.655	-0.7551694663396031	-1.5818888234033261	-0.038720000000000004	-21.176842751555988	-20.127865586690273	48.655	-0.2034990306516517	-0.809795801106339	-0.5502898372988372	-0.10373048616311965	-0.5133984062474438	0.8518580061858592	1.8197	4.7135	0.0	0.0	0.0
2021-10-01T23:38:06.000000	-0.54424	-1.6485	-0.26326	-20.443	-25.071	48.945	-0.7421300207272057	-1.5693923855860386	-0.26326	-23.36091155552449	-22.37720047939336	48.945	-0.7421300207272057	-1.5693923855860386	-0.06725999999999999	-23.36091155552449	-22.37720047939336	48.945	-0.2034990306516517	-0.809795801106339	-0.5502898372988372	-0.10373048616311965	-0.5133984062474438	0.8518580061858592	1.8197	4.7135	0.0	0.0	0.0
2021-10-01T23:38:06.000000	-0.53217	-1.6336	-0.29104	-22.214	-27.505	49.25	-0.728325271201726	-1.556083599370205	-0.29104	-25.4168051288436	-24.5758588464857	49.25	-0.728325271201726	-1.556083599370205	-0.09504000000000001	-25.4168051288436	-24.5758588464857	49.25	-0.2034990306516517	-0.809795801106339	-0.5502898372988372	-0.10373048616311965	-0.5133984062474438	0.8518580061858592	1.8197	4.7135	0.0	0.0	0.0
2021-10-01T23:38:06.000000	-0.51954	-1.6179	-0.31811	-23.881	-29.9	49.563	-0.7138667172589936	-1.5420494582178186	-0.31811	-27.364703687496267	-26.748554224397402	49.563	-0.7138667172589936	-1.5420494582178186	-0.12211	-27.364703687496267	-26.748554224397402	49.563	-0.2034990306516517	-0.809795801106339	-0.5502898372988372	-0.10373048616311965	-0.5133984062474438	0.8518580061858592	1.8197	4.7135	0.0	0.0	0.0
2021-10-01T23:38:06.000000	-0.50645	-1.6014	-0.34448	-25.459	-32.287	49.874	-0.6988536053779209	-1.5272777091119614	-0.34448	-29.223292638563922	-28.924215069053396	49.874	-0.6988536053779209	-1.5272777091119614	-0.14848	-29.223292638563922	-28.924215069053396	49.874	-0.2034990306516517	-0.809795801106339	-0.5502898372988372	-0.10373048616311965	-0.5133984062474438	0.8518580061858592	1.8197	4.7135	0.0	0.0	0.0
2021-10-01T23:38:06.000000	-0.49298	-1.5842	-0.3702	-26.963	-34.69	50.173	-0.6833775857585553	-1.5118577961180106	-0.3702	-31.010399677943727	-31.124822582854783	50.173	-0.6833775857585553	-1.5118577961180106	-0.17419999999999997	-31.010399677943727	-31.124822582854783	50.173	-0.2034990306516517	-0.809795801106339	-0.5502898372988372	-0.10373048616311965	-0.5133984062474438	0.8518580061858592	1.8197	4.7135	0.0	0.0	0.0
2021-10-01T23:38:06.000000	-0.47918	-1.5663	-0.39527	-28.404	-37.132	50.451	-0.6674882816403529	-1.495783592727507	-0.39527	-32.73976011220718	-33.3718556240903	50.451	-0.6674882816403529	-1.495783592727507	-0.19927	-32.73976011220718	-33.3718556240903	50.451	-0.2034990306516517	-0.809795801106339	-0.5502898372988372	-0.10373048616311965	-0.5133984062474438	0.8518580061858592	1.8197	4.7135	0.0	0.0	0.0
2021-10-01T23:38:06.000000	-0.46512	-1.5478	-0.41971	-29.794	-39.633	50.698	-0.6512674185754702	-1.4791457683075198	-0.41971	-34.42573412220735	-35.68369312651212	50.698	-0.6512674185754702	-1.4791457683075198	-0.22371000000000002	-34.42573412220735	-35.68369312651212	50.698	-0.2034990306516517	-0.809795801106339	-0.5502898372988372	-0.10373048616311965	-0.5133984062474438	0.8518580061858592	1.8197	4.7135	0.0	0.0	0.0
2021-10-01T23:38:06.000000	-0.45084	-1.5286	-0.44353	-31.139	-42.213	50.901	-0.6347424421385537	-1.4618401751723697	-0.44353	-36.076727100062605	-38.07944920488751	50.901	-0.6347424421385537	-1.4618401751723697	-0.24752999999999997	-36.076727100062605	-38.07944920488751	50.901	-0.2034990306516517	-0.809795801106339	-0.5502898372988372	-0.10373048616311965	-0.5133984062474438	0.8518580061858592	1.8197	4.7135	0.0	0.0	0.0
2021-10-01T23:38:06.000000	-0.43638	-1.5088	-0.46671	-32.448	-44.887	51.051	-0.6179653039380864	-1.4439611585942014	-0.46671	-37.70350918141275	-40.57290805953061	51.051	-0.6179653039380864	-1.4439611585942014	-0.27071	-37.70350918141275	-40.57290805953061	51.051	-0.2034990306516517	-0.809795801106339	-0.5502898372988372	-0.10373048616311965	-0.5133984062474438	0.8518580061858592	1.8197	4.7135	0.0	0.0	0.0
2021-10-01T23:38:06.000000	-0.42177	-1.4884	-0.48927	-33.726	-47.67	51.135	-0.6009657779177418	-1.4255050426679392	-0.48927	-39.312880642741106	-43.178344011432294	51.135	-0.6009657779177418	-1.4255050426679392	-0.29327	-39.312880642741106	-43.178344011432294	51.135	-0.2034990306516517	-0.809795801106339	-0.5502898372988372	-0.10373048616311965	-0.5133984062474438	0.8518580061858592	1.8197	4.7135	0.0	0.0	0.0
2021-10-01T23:38:06.000000	-0.40706	-1.4674	-0.51118	-34.976	-50.576	51.143	-0.5837934873169757	-1.4064657008851245	-0.51118	-40.9095343007836	-45.90928397713267	51.143	-0.5837934873169757	-1.4064657008851245	-0.31517999999999996	-40.9095343007836	-45.90928397713267	51.143	-0.2034990306516517	-0.809795801106339	-0.5502898372988372	-0.10373048616311965	-0.5133984062474438	0.8518580061858592	1.8197	4.7135	0.0	0.0	0.0
2021-10-01T23:38:06.000000	-0.39227	-1.4457	-0.53243	-36.202	-53.62	51.061	-0.5664560284146525	-1.386741436163461	-0.53243	-42.49927796723442	-48.78012480779177	51.061	-0.5664560284146525	-1.386741436163461	-0.33642999999999995	-42.49927796723442	-48.78012480779177	51.061	-0.2034990306516517	-0.809795801106339	-0.5502898372988372	-0.10373048616311965	-0.5133984062474438	0.8518580061858592	1.8197	4.7135	0.0	0.0	0.0
2021-10-01T23:38:06.000000	-0.37742	-1.4234	-0.55299	-37.405	-56.813	50.877	-0.5489855035234726	-1.3664290443784772	-0.55299	-44.08445193874371	-51.80166108592074	50.877	-0.5489855035234726	-1.3664290443784772	-0.35699	-44.08445193874371	-51.80166108592074	50.877	-0.2034990306516517	-0.809795801106339	-0.5502898372988372	-0.10373048616311965	-0.5133984062474438	0.8518580061858592	1.8197	4.7135	0.0	0.0	0.0
2021-10-01T23:38:06.000000	-0.36255	-1.4006	-0.57285	-38.587	-60.169	50.578	-0.5314338642519193	-1.3456228708023183	-0.57285	-45.66875656725826	-54.98754225822886	50.578	-0.5314338642519193	-1.3456228708023183	-0.37684999999999996	-45.66875656725826	-54.98754225822886	50.578	-0.2034990306516517	-0.809795801106339	-0.5502898372988372	-0.10373048616311965	-0.5133984062474438	0.8518580061858592	1.8197	4.7135	0.0	0.0	0.0
2021-10-01T23:38:06.000000	-0.34768	-1.3771	-0.59197	-39.748	-63.701	50.149	-0.5137964538619381	-1.3241219718737762	-0.59197	-47.25378474497742	-58.3506703669747	50.149	-0.5137964538619381	-1.3241219718737762	-0.39597	-47.25378474497742	-58.3506703669747	50.149	-0.2034990306516517	-0.809795801106339	-0.5502898372988372	-0.10373048616311965	-0.5133984062474438	0.8518580061858592	1.8197	4.7135	0.0	0.0	0.0
2021-10-01T23:38:06.000000	-0.33284	-1.3529	-0.61033	-40.888	-67.425	49.575	-0.4961030462972028	-1.3019226716877754	-0.61033	-48.84149695460815	-61.9069248487841	49.575	-0.4961030462972028	-1.3019226716877754	-0.41433000000000003	-48.84149695460815	-61.9069248487841	49.575	-0.2034990306516517	-0.809795801106339	-0.5502898372988372	-0.10373048616311965	-0.5133984062474438	0.8518580061858592	1.8197	4.7135	0.0	0.0	0.0
2021-10-01T23:38:06.000000	-0.31806	-1.3282	-0.62788	-42.005	-71.356	48.841	-0.47840792153522327	-1.2792197872970648	-0.62788	-50.43174621910991	-65.67143773583224	48.841	-0.47840792153522327	-1.2792197872970648	-0.43188	-50.43174621910991	-65.67143773583224	48.841	-0.2034990306516517	-0.809795801106339	-0.5502898372988372	-0.10373048616311965	-0.5133984062474438	0.8518580061858592	1.8197	4.7135	0.0	0.0	0.0
2021-10-01T23:38:06.000000	-0.30336	-1.3028	-0.64461	-43.1	-75.512	47.927	-0.4607064228379455	-1.2558123751404362	-0.64461	-52.02773054631714	-69.6619508641541	47.927	-0.4607064228379455	-1.2558123751404362	-0.44861	-52.02773054631714	-69.6619508641541	47.927	-0.2034990306516517	-0.809795801106339	-0.5502898372988372	-0.10373048616311965	-0.5133984062474438	0.8518580061858592	1.8197	4.7135	0.0	0.0	0.0
2021-10-01T23:38:06.000000	-0.28877	-1.2769	-0.66046	-44.17	-79.912	46.815	-0.4430528301828796	-1.2318952522706386	-0.66046	-53.628800615076926	-73.8976886552504	46.815	-0.4430528301828796	-1.2318952522706386	-0.46446000000000004	-53.628800615076926	-73.8976886552504	46.815	-0.2034990306516517	-0.809795801106339	-0.5502898372988372	-0.10373048616311965	-0.5133984062474438	0.8518580061858592	1.8197	4.7135	0.0	0.0	0.0
2021-10-01T23:38:06.000000	-0.27431	-1.2503	-0.67539	-45.214	-84.577	45.483	-0.4254424868319713	-1.2072674751264643	-0.67539	-55.23653709415298	-78.39961539986189	45.483	-0.4254424868319713	-1.2072674751264643	-0.47939000000000004	-55.23653709415298	-78.39961539986189	45.483	-0.2034990306516517	-0.809795801106339	-0.5502898372988372	-0.10373048616311965	-0.5133984062474438	0.8518580061858592	1.8197	4.7135	0.0	0.0	0.0
2021-10-01T23:38:06.000000	-0.26002	-1.2231	-0.68937	-46.229	-89.532	43.906	-0.4079273443937037	-1.1820233889800578	-0.68937	-56.85102584340753	-83.19291030822403	43.906	-0.4079273443937037	-1.1820233889800578	-0.49337000000000003	-56.85102584340753	-83.19291030822403	43.906	-0.2034990306516517	-0.809795801106339	-0.5502898372988372	-0.10373048616311965	-0.5133984062474438	0.8518580061858592	1.8197	4.7135	0.0	0.0	0.0
2021-10-01T23:38:06.000000	-0.24593	-1.1953	-0.70234	-47.214	-94.806	42.059	-0.3905371768117503	-1.1561593179263434	-0.70234	-58.474827772957724	-88.30647738939047	42.059	-0.3905371768117503	-1.1561593179263434	-0.50634	-58.474827772957724	-88.30647738939047	42.059	-0.2034990306516517	-0.809795801106339	-0.5502898372988372	-0.10373048616311965	-0.5133984062474438	0.8518580061858592	1.8197	4.7135	0.0	0.0	0.0
2021-10-01T23:38:06.000000	-0.23207	-1.1669	-0.71426	-48.167	-100.43	39.91	-0.37330175802978466	-1.129671586060246	-0.71426	-60.10975638847001	-93.77132811216224	39.91	-0.37330175802978466	-1.129671586060246	-0.5182599999999999	-60.10975638847001	-93.77132811216224	39.91	-0.2034990306516517	-0.809795801106339	-0.5502898372988372	-0.10373048616311965	-0.5133984062474438	0.8518580061858592	1.8197	4.7135	0.0	0.0	0.0
2021-10-01T23:38:06.000000	-0.21846	-1.138	-0.72509	-49.085	-106.44	37.426	-0.3562531903605074	-1.1026569892572937	-0.72509	-61.75724538166758	-99.62355879945514	37.426	-0.3562531903605074	-1.1026569892572937	-0.5290900000000001	-61.75724538166758	-99.62355879945514	37.426	-0.2034990306516517	-0.809795801106339	-0.5502898372988372	-0.10373048616311965	-0.5133984062474438	0.8518580061858592	1.8197	4.7135	0.0	0.0	0.0
2021-10-01T23:38:06.000000	-0.20955	-1.1184	-0.73168	-49.677	-110.68	35.563	-0.34500873777348445	-1.0842964231979864	-0.73168	-62.8643124541595	-103.75907164516173	35.563	-0.34500873777348445	-1.0842964231979864	-0.5356799999999999	-62.8643124541595	-103.75907164516173	35.563	-0.2034990306516517	-0.809795801106339	-0.5502898372988372	-0.10373048616311965	-0.5133984062474438	0.8518580061858592	1.8197	4.7135	0.0	0.0	0.0
2021-10-01T23:38:06.000000	-0.20369	-1.1052	-0.73578	-50.063	-113.62	34.222	-0.33757549587604097	-1.071913914773031	-0.73578	-63.60764256015578	-106.6296214798658	34.222	-0.33757549587604097	-1.071913914773031	-0.5397799999999999	-63.60764256015578	-106.6296214798658	34.222	-0.2034990306516517	-0.809795801106339	-0.5502898372988372	-0.10373048616311965	-0.5133984062474438	0.8518580061858592	1.8197	4.7135	0.0	0.0	0.0
2021-10-01T23:38:06.000000	-0.19982	-1.0964	-0.73839	-50.316	-115.64	33.282	-0.3326563916533464	-1.0636544163835242	-0.73839	-64.10624709355139	-108.60340022108208	33.282	-0.3326563916533464	-1.0636544163835242	-0.5423899999999999	-64.10624709355139	-108.60340022108208	33.282	-0.2034990306516517	-0.809795801106339	-0.5502898372988372	-0.10373048616311965	-0.5133984062474438	0.8518580061858592	1.8197	4.7135	0.0	0.0	1.0
2021-10-01T23:38:06.000000	-0.18697	-1.0662	-0.74639	-51.144	-122.76	29.814	-0.3162028080038619	-1.0352564924261392	-0.74639	-65.80042274352085	-115.56829453952301	29.814	-0.3162028080038619	-1.0352564924261392	-0.5503899999999999	-65.80042274352085	-115.56829453952301	29.814	-0.2034990306516517	-0.809795801106339	-0.5502898372988372	-0.10373048616311965	-0.5133984062474438	0.8518580061858592	1.8197	4.7135	0.0	0.0	0.37511
2021-10-01T23:38:06.000000	-0.1745	-1.0356	-0.75314	-51.934	-130.44	25.849	-0.3000773489065696	-1.0064150210888174	-0.75314	-67.52550162624601	-123.09362528629924	25.849	-0.3000773489065696	-1.0064150210888174	-0.55714	-67.52550162624601	-123.09362528629924	25.849	-0.2034990306516517	-0.809795801106339	-0.5502898372988372	-0.10373048616311965	-0.5133984062474438	0.8518580061858592	1.8197	4.7135	0.0	0.0	0.0
2021-10-01T23:38:06.000000	-0.16243	-1.0046	-0.7586	-52.685	-138.74	21.322	-0.2842998636572517	-0.9771275517681751	-0.7586	-69.28784308708869	-131.2390628789271	21.322	-0.2842998636572517	-0.9771275517681751	-0.5626	-69.28784308708869	-131.2390628789271	21.322	-0.2034990306516517	-0.809795801106339	-0.5502898372988372	-0.10373048616311965	-0.5133984062474438	0.8518580061858592	1.8197	4.7135	0.0	0.0	0.0
2021-10-01T23:38:06.000000	-0.15079	-0.97316	-0.76273	-53.397	-147.74	16.157	-0.2688952249928145	-0.9473507099675725	-0.76273	-71.09724953958347	-140.08400450053603	16.157	-0.2688952249928145	-0.9473507099675725	-0.56673	-71.09724953958347	-140.08400450053603	16.157	-0.2034990306516517	-0.809795801106339	-0.5502898372988372	-0.10373048616311965	-0.5133984062474438	0.8518580061858592	1.8197	4.7135	0.0	0.0	0.0
2021-10-01T23:38:06.000000	-0.13961	-0.94144	-0.76549	-54.072	-157.54	10.267	-0.2539128116840007	-0.9172396141481927	-0.76549	-72.96795893022687	-149.72745156969953	10.267	-0.2539128116840007	-0.9172396141481927	-0.56949	-72.96795893022687	-149.72745156969953	10.267	-0.2034990306516517	-0.809795801106339	-0.5502898372988372	-0.10373048616311965	-0.5133984062474438	0.8518580061858592	1.8197	4.7135	0.0	0.0	0.0
2021-10-01T23:38:06.000000	-0.12893	-0.90946	-0.76687	-54.712	-168.22	3.5487	-0.23939477292575867	-0.8868092123990505	-0.76687	-74.9117586021317	-160.24855620920877	3.5487	-0.23939477292575867	-0.8868092123990505	-0.57087	-74.9117586021317	-160.24855620920877	3.5487	-0.2034990306516517	-0.809795801106339	-0.5502898372988372	-0.10373048616311965	-0.5133984062474438	0.8518580061858592	1.8197	4.7135	0.0	0.0	0.0
2021-10-01T23:38:06.000000	-0.11875	-0.87728	-0.76684	-55.322	-179.91	-4.1211	-0.22534846052823948	-0.8561190526074935	-0.76684	-76.9495398012373	-171.7757261908032	-4.1211	-0.22534846052823948	-0.8561190526074935	-0.57084	-76.9495398012373	-171.7757261908032	-4.1211	-0.2034990306516517	-0.809795801106339	-0.5502898372988372	-0.10373048616311965	-0.5133984062474438	0.8518580061858592	1.8197	4.7135	0.0	0.0	0.0
2021-10-01T23:38:06.000000	-0.1091	-0.84498	-0.76539	-55.905	-192.75	-12.886	-0.21181345084865122	-0.8252448560515757	-0.76539	-79.10143414559654	-184.4475389944519	-12.886	-0.21181345084865122	-0.8252448560515757	-0.5693900000000001	-79.10143414559654	-184.4475389944519	-12.886	-0.2034990306516517	-0.809795801106339	-0.5502898372988372	-0.10373048616311965	-0.5133984062474438	0.8518580061858592	1.8197	4.7135	0.0	0.0	0.0
2021-10-01T23:38:06.000000	-0.099987	-0.81261	-0.76252	-56.47	-206.9	-22.918	-0.19880281764897684	-0.7942353882595686	-0.76252	-81.39597864538071	-198.42168621489117	-22.918	-0.19880281764897684	-0.7942353882595686	-0.5665199999999999	-81.39597864538071	-198.42168621489117	-22.918	-0.2034990306516517	-0.809795801106339	-0.5502898372988372	-0.10373048616311965	-0.5133984062474438	0.8518580061858592	1.8197	4.7135	0.0	0.0	0.0
2021-10-01T23:38:06.000000	-0.091426	-0.78025	-0.75822	-57.026	-222.54	-34.42	-0.1863412503145877	-0.7631682084620638	-0.75822	-83.86416091414473	-213.87570874263966	-34.42	-0.1863412503145877	-0.7631682084620638	-0.5622199999999999	-83.86416091414473	-213.87570874263966	-34.42	-0.2034990306516517	-0.809795801106339	-0.5502898372988372	-0.10373048616311965	-0.5133984062474438	0.8518580061858592	1.8197	4.7135	0.0	0.0	0.0
2021-10-01T23:38:06.000000	-0.083417	-0.74797	-0.75252	-57.582	-239.89	-47.637	-0.1744373259573266	-0.7321127891942999	-0.75252	-86.54186977221079	-231.0268460597809	-47.637	-0.1744373259573266	-0.7321127891942999	-0.5565199999999999	-86.54186977221079	-231.0268460597809	-47.637	-0.2034990306516517	-0.809795801106339	-0.5502898372988372	-0.10373048616311965	-0.5133984062474438	0.8518580061858592	1.8197	4.7135	0.0	0.0	0.0
2021-10-01T23:38:06.000000	-0.075955	-0.71583	-0.74543	-58.153	-259.21	-62.864	-0.16309343406339888	-0.7011292909944695	-0.74543	-89.47585003540314	-250.13130105894788	-62.864	-0.16309343406339888	-0.7011292909944695	-0.5494300000000001	-89.47585003540314	-250.13130105894788	-62.864	-0.2034990306516517	-0.809795801106339	-0.5502898372988372	-0.10373048616311965	-0.5133984062474438	0.8518580061858592	1.8197	4.7135	0.0	0.0	0.0
2021-10-01T23:38:06.000000	-0.069034	-0.6839	-0.73699	-58.755	-280.81	-80.456	-0.15231219695591264	-0.6702879215788266	-0.73699	-92.71996549279424	-271.49477734206056	-80.456	-0.15231219695591264	-0.6702879215788266	-0.5409900000000001	-92.71996549279424	-271.49477734206056	-80.456	-0.2034990306516517	-0.809795801106339	-0.5502898372988372	-0.10373048616311965	-0.5133984062474438	0.8518580061858592	1.8197	4.7135	0.0	0.0	0.0
2021-10-01T23:38:06.000000	-0.06264	-0.65223	-0.72722	-59.406	-305.03	-100.85	-0.14208584663627932	-0.6396400196091953	-0.72722	-96.33374076811025	-295.4525073943738	-100.85	-0.14208584663627932	-0.6396400196091953	-0.53122	-96.33374076811025	-295.4525073943738	-100.85	-0.2034990306516517	-0.809795801106339	-0.5502898372988372	-0.10373048616311965	-0.5133984062474438	0.8518580061858592	1.8197	4.7135	0.0	0.0	0.0
