# Supplementary material for: Direct evidence of substorm-related impulsive injections of electrons at Mercury
Source: Nat Commun. 2023 Jul 18;14:4019. doi: 10.1038/s41467-023-39565-4 (PMC10354196; doi:10.1038/s41467-023-39565-4)
Supplement: Supplementary file 3 — SourceDatafile [file 41467_2023_39565_MOESM3_ESM.zip › SourceDataFile/FieldLinetracing/Final_KT17tracing_000098.txt]

2021-10-01T23:16:38.000000	-0.35277	0.35647	0.64978	378.13	-356.77	-284.0	-0.30643347424886647	0.3970088911595926	0.64978	331.56562225015796	-400.413995686796	-284.0	-0.30643347424886647	0.3970088911595926	0.84578	331.56562225015796	-400.413995686796	-284.0	-0.5283746073230438	0.646655567193345	-0.5501425740242912	-0.3263088603400771	0.42163357998620643	0.846018706584893	3.306	22.042	0.0	0.0	0.0
2021-10-01T23:16:38.000000	-0.37457	0.3769	0.66548	345.29	-321.82	-238.37	-0.3255659152952525	0.41995610448946263	0.66548	303.255507988433	-361.7034605511501	-238.37	-0.3255659152952525	0.41995610448946263	0.86148	303.255507988433	-361.7034605511501	-238.37	-0.5283746073230438	0.646655567193345	-0.5501425740242912	-0.3263088603400771	0.42163357998620643	0.846018706584893	3.306	22.042	0.0	0.0	0.0
2021-10-01T23:16:38.000000	-0.39685	0.39754	0.68021	316.67	-291.34	-200.09	-0.345149008104887	0.44317054990625515	0.68021	278.5858852805426	-327.94632033681415	-200.09	-0.345149008104887	0.44317054990625515	0.8762099999999999	278.5858852805426	-327.94632033681415	-200.09	-0.5283746073230438	0.646655567193345	-0.5501425740242912	-0.3263088603400771	0.42163357998620643	0.846018706584893	3.306	22.042	0.0	0.0	0.0
2021-10-01T23:16:38.000000	-0.41961	0.41833	0.69394	291.59	-264.62	-167.81	-0.3651901044879211	0.466592679522623	0.69394	256.9688744900056	-298.35460452846996	-167.81	-0.3651901044879211	0.466592679522623	0.88994	256.9688744900056	-298.35460452846996	-167.81	-0.5283746073230438	0.646655567193345	-0.5501425740242912	-0.3263088603400771	0.42163357998620643	0.846018706584893	3.306	22.042	0.0	0.0	0.0
2021-10-01T23:16:38.000000	-0.44283	0.43926	0.70666	269.51	-241.1	-140.48	-0.3856705804502642	0.4902101180872915	0.70666	237.93716152544033	-272.3063665528526	-140.48	-0.3856705804502642	0.4902101180872915	0.90266	237.93716152544033	-272.3063665528526	-140.48	-0.5283746073230438	0.646655567193345	-0.5501425740242912	-0.3263088603400771	0.42163357998620643	0.846018706584893	3.306	22.042	0.0	0.0	0.0
2021-10-01T23:16:38.000000	-0.46649	0.46027	0.71838	249.96	-220.29	-117.26	-0.4065779385062849	0.5139608671095297	0.71838	221.08432771886044	-249.2577094837781	-117.26	-0.4065779385062849	0.5139608671095297	0.91438	221.08432771886044	-249.2577094837781	-117.26	-0.5283746073230438	0.646655567193345	-0.5501425740242912	-0.3263088603400771	0.42163357998620643	0.846018706584893	3.306	22.042	0.0	0.0	0.0
2021-10-01T23:16:38.000000	-0.49059	0.48134	0.72907	232.59	-201.82	-97.468	-0.42791462925936674	0.5378250772935553	0.72907	206.1083465566719	-228.79853579005882	-97.468	-0.42791462925936674	0.5378250772935553	0.9250700000000001	206.1083465566719	-228.79853579005882	-97.468	-0.5283746073230438	0.646655567193345	-0.5501425740242912	-0.3263088603400771	0.42163357998620643	0.846018706584893	3.306	22.042	0.0	0.0	0.0
2021-10-01T23:16:38.000000	-0.51509	0.50244	0.73875	217.08	-185.35	-80.551	-0.44964463002302046	0.5617680734889274	0.73875	192.73328956387888	-210.55219778925607	-80.551	-0.44964463002302046	0.5617680734889274	0.93475	192.73328956387888	-210.55219778925607	-80.551	-0.5283746073230438	0.646655567193345	-0.5501425740242912	-0.3263088603400771	0.42163357998620643	0.846018706584893	3.306	22.042	0.0	0.0	0.0
2021-10-01T23:16:38.000000	-0.53998	0.52351	0.74741	203.18	-170.63	-66.059	-0.4717653679595059	0.5857290825066074	0.74741	180.74167308549738	-194.23994674179454	-66.059	-0.4717653679595059	0.5857290825066074	0.9434100000000001	180.74167308549738	-194.23994674179454	-66.059	-0.5283746073230438	0.646655567193345	-0.5501425740242912	-0.3263088603400771	0.42163357998620643	0.846018706584893	3.306	22.042	0.0	0.0	0.0
2021-10-01T23:16:38.000000	-0.56524	0.54455	0.75506	190.68	-157.41	-53.622	-0.4942569937730407	0.6097056537432111	0.75506	169.9557120581081	-179.58793511486633	-53.622	-0.4942569937730407	0.6097056537432111	0.95106	169.9557120581081	-179.58793511486633	-53.622	-0.5283746073230438	0.646655567193345	-0.5501425740242912	-0.3263088603400771	0.42163357998620643	0.846018706584893	3.306	22.042	0.0	0.0	0.0
2021-10-01T23:16:38.000000	-0.59085	0.5655	0.76172	179.39	-145.52	-42.935	-0.5171070099779934	0.633635788708008	0.76172	160.20766830053952	-166.4041631621766	-42.935	-0.5171070099779934	0.633635788708008	0.9577199999999999	160.20766830053952	-166.4041631621766	-42.935	-0.5283746073230438	0.646655567193345	-0.5501425740242912	-0.3263088603400771	0.42163357998620643	0.846018706584893	3.306	22.042	0.0	0.0	0.0
2021-10-01T23:16:38.000000	-0.61678	0.58634	0.7674	169.16	-134.78	-33.742	-0.5402880932340741	0.6574959622001403	0.7674	151.37072752487677	-154.4916076963066	-33.742	-0.5402880932340741	0.6574959622001403	0.9634	151.37072752487677	-154.4916076963066	-33.742	-0.5283746073230438	0.646655567193345	-0.5501425740242912	-0.3263088603400771	0.42163357998620643	0.846018706584893	3.306	22.042	0.0	0.0	0.0
2021-10-01T23:16:38.000000	-0.643	0.60705	0.77213	159.86	-125.07	-25.833	-0.5637729202009931	0.6812626490187501	0.77213	143.33057292883632	-143.71524402056843	-25.833	-0.5637729202009931	0.6812626490187501	0.9681299999999999	143.33057292883632	-143.71524402056843	-25.833	-0.5283746073230438	0.646655567193345	-0.5501425740242912	-0.3263088603400771	0.42163357998620643	0.846018706584893	3.306	22.042	0.0	0.0	0.0
2021-10-01T23:16:38.000000	-0.66951	0.6276	0.77593	151.39	-116.25	-19.027	-0.5875651667838255	0.7049060752201639	0.77593	136.0051122571918	-133.92387404756724	-19.027	-0.5875651667838255	0.7049060752201639	0.97193	136.0051122571918	-133.92387404756724	-19.027	-0.5283746073230438	0.646655567193345	-0.5501425740242912	-0.3263088603400771	0.42163357998620643	0.846018706584893	3.306	22.042	0.0	0.0	0.0
2021-10-01T23:16:38.000000	-0.69627	0.64795	0.77884	143.64	-108.24	-13.175	-0.611630035597774	0.7283816410060495	0.77884	129.29497679667483	-125.02462227556343	-13.175	-0.611630035597774	0.7283816410060495	0.9748399999999999	129.29497679667483	-125.02462227556343	-13.175	-0.5283746073230438	0.646655567193345	-0.5501425740242912	-0.3263088603400771	0.42163357998620643	0.846018706584893	3.306	22.042	0.0	0.0	0.0
2021-10-01T23:16:38.000000	-0.72326	0.6681	0.78088	136.54	-100.94	-8.1495	-0.6359476773470564	0.7516868957730235	0.78088	123.14294702896534	-116.90966511380242	-8.1495	-0.6359476773470564	0.7516868957730235	0.97688	123.14294702896534	-116.90966511380242	-8.1495	-0.5283746073230438	0.646655567193345	-0.5501425740242912	-0.3263088603400771	0.42163357998620643	0.846018706584893	3.306	22.042	0.0	0.0	0.0
2021-10-01T23:16:38.000000	-0.75048	0.68803	0.78208	130.03	-94.281	-3.841	-0.660520542635056	0.7748019902253033	0.78208	117.49792964838983	-109.50317068168407	-3.841	-0.660520542635056	0.7748019902253033	0.9780800000000001	117.49792964838983	-109.50317068168407	-3.841	-0.5283746073230438	0.646655567193345	-0.5501425740242912	-0.3263088603400771	0.42163357998620643	0.846018706584893	3.306	22.042	0.0	0.0	0.0
2021-10-01T23:16:38.000000	-0.77789	0.70771	0.7825	124.03	-88.192	-0.1563	-0.6853126087752839	0.7976922492124482	0.7825	112.28922711383075	-102.72487156564634	-0.1563	-0.6853126087752839	0.7976922492124482	0.9784999999999999	112.28922711383075	-102.72487156564634	-0.1563	-0.5283746073230438	0.646655567193345	-0.5501425740242912	-0.3263088603400771	0.42163357998620643	0.846018706584893	3.306	22.042	0.0	0.0	0.0
2021-10-01T23:16:38.000000	-0.80548	0.72714	0.78217	118.5	-82.619	2.9849	-0.7103139511198487	0.8203564474327664	0.78217	107.48375746285922	-96.51627346030955	2.9849	-0.7103139511198487	0.8203564474327664	0.97817	107.48375746285922	-96.51627346030955	2.9849	-0.5283746073230438	0.646655567193345	-0.5501425740242912	-0.3263088603400771	0.42163357998620643	0.846018706584893	3.306	22.042	0.0	0.0	0.0
2021-10-01T23:16:38.000000	-0.83324	0.7463	0.78112	113.4	-77.512	5.6522	-0.735517095624243	0.8427735102887833	0.78112	103.04794861236962	-90.82285191945047	5.6522	-0.735517095624243	0.8427735102887833	0.97712	103.04794861236962	-90.82285191945047	5.6522	-0.5283746073230438	0.646655567193345	-0.5501425740242912	-0.3263088603400771	0.42163357998620643	0.846018706584893	3.306	22.042	0.0	0.0	0.0
2021-10-01T23:16:38.000000	-0.86116	0.7652	0.77941	108.68	-72.826	7.9062	-0.7609108923388836	0.8649521371266988	0.77941	98.93769118051925	-85.59381951909964	7.9062	-0.7609108923388836	0.8649521371266988	0.9754100000000001	98.93769118051925	-85.59381951909964	7.9062	-0.5283746073230438	0.646655567193345	-0.5501425740242912	-0.3263088603400771	0.42163357998620643	0.846018706584893	3.306	22.042	0.0	0.0	0.0
2021-10-01T23:16:38.000000	-0.88921	0.78381	0.77706	104.31	-68.523	9.7997	-0.7864692432251725	0.8868588780977636	0.77706	95.12786737006347	-80.78778669219508	9.7997	-0.7864692432251725	0.8868588780977636	0.97306	95.12786737006347	-80.78778669219508	9.7997	-0.5283746073230438	0.646655567193345	-0.5501425740242912	-0.3263088603400771	0.42163357998620643	0.846018706584893	3.306	22.042	0.0	0.0	0.0
2021-10-01T23:16:38.000000	-0.9174	0.80214	0.77414	100.27	-64.569	11.379	-0.8122008476293092	0.9085048831515609	0.77414	91.60279391097211	-76.36855903252314	11.379	-0.8122008476293092	0.9085048831515609	0.97014	91.60279391097211	-76.36855903252314	11.379	-0.5283746073230438	0.646655567193345	-0.5501425740242912	-0.3263088603400771	0.42163357998620643	0.846018706584893	3.306	22.042	0.0	0.0	0.0
2021-10-01T23:16:38.000000	-0.9457	0.82019	0.77067	96.516	-60.933	12.686	-0.8380759316076201	0.9298864763830149	0.77067	88.32260078776864	-72.29997880417704	12.686	-0.8380759316076201	0.9298864763830149	0.9666699999999999	88.32260078776864	-72.29997880417704	12.686	-0.5283746073230438	0.646655567193345	-0.5501425740242912	-0.3263088603400771	0.42163357998620643	0.846018706584893	3.306	22.042	0.0	0.0	0.0
2021-10-01T23:16:38.000000	-0.97412	0.83796	0.76669	93.038	-57.588	13.757	-0.8641044198079962	0.9510048830938178	0.76669	85.28067166712977	-68.55402415615885	13.757	-0.8641044198079962	0.9510048830938178	0.96269	85.28067166712977	-68.55402415615885	13.757	-0.5283746073230438	0.646655567193345	-0.5501425740242912	-0.3263088603400771	0.42163357998620643	0.846018706584893	3.306	22.042	0.0	0.0	0.0
2021-10-01T23:16:38.000000	-1.0026	0.85544	0.76226	89.81	-54.51	14.623	-0.8902279896447824	0.9718428268259272	0.76226	82.4541431885988	-65.1036901491309	14.623	-0.8902279896447824	0.9718428268259272	0.9582600000000001	82.4541431885988	-65.1036901491309	14.623	-0.5283746073230438	0.646655567193345	-0.5501425740242912	-0.3263088603400771	0.42163357998620643	0.846018706584893	3.306	22.042	0.0	0.0	0.0
2021-10-01T23:16:38.000000	-1.0313	0.87265	0.7574	86.813	-51.676	15.315	-0.9166029848808541	0.9924397617021947	0.7574	79.82697671507371	-61.92382201972904	15.315	-0.9166029848808541	0.9924397617021947	0.9534	79.82697671507371	-61.92382201972904	15.315	-0.5283746073230438	0.646655567193345	-0.5501425740242912	-0.3263088603400771	0.42163357998620643	0.846018706584893	3.306	22.042	0.0	0.0	0.0
2021-10-01T23:16:38.000000	-1.06	0.88958	0.75215	84.03	-49.065	15.857	-0.9430122885642966	1.012758806437509	0.75215	77.38487347869228	-58.991494994505665	15.857	-0.9430122885642966	1.012758806437509	0.94815	77.38487347869228	-58.991494994505665	15.857	-0.5283746073230438	0.646655567193345	-0.5501425740242912	-0.3263088603400771	0.42163357998620643	0.846018706584893	3.306	22.042	0.0	0.0	0.0
2021-10-01T23:16:38.000000	-1.0888	0.90624	0.74655	81.444	-46.66	16.273	-0.9695539218723304	1.0328221386966796	0.74655	75.11304459091562	-56.28775415916965	16.273	-0.9695539218723304	1.0328221386966796	0.94255	75.11304459091562	-56.28775415916965	16.273	-0.5283746073230438	0.646655567193345	-0.5501425740242912	-0.3263088603400771	0.42163357998620643	0.846018706584893	3.306	22.042	0.0	0.0	0.0
2021-10-01T23:16:38.000000	-1.1177	0.92264	0.74063	79.041	-44.443	16.585	-0.9962266595032634	1.0526396831275975	0.74063	72.99980108774133	-53.79301972514833	16.585	-0.9962266595032634	1.0526396831275975	0.9366300000000001	72.99980108774133	-53.79301972514833	16.585	-0.5283746073230438	0.646655567193345	-0.5501425740242912	-0.3263088603400771	0.42163357998620643	0.846018706584893	3.306	22.042	0.0	0.0	0.0
2021-10-01T23:16:38.000000	-1.1467	0.93879	0.73442	76.805	-42.399	16.809	-1.023029276155404	1.072221364378154	0.73442	71.0311014850813	-51.490444237898	16.809	-1.023029276155404	1.072221364378154	0.93042	71.0311014850813	-51.490444237898	16.809	-0.5283746073230438	0.646655567193345	-0.5501425740242912	-0.3263088603400771	0.42163357998620643	0.846018706584893	3.306	22.042	0.0	0.0	0.0
2021-10-01T23:16:38.000000	-1.1757	0.95468	0.72794	74.724	-40.513	16.962	-1.0498637506515318	1.0915450047835398	0.72794	69.19687415800377	-49.36367036355166	16.962	-1.0498637506515318	1.0915450047835398	0.92394	69.19687415800377	-49.36367036355166	16.962	-0.5283746073230438	0.646655567193345	-0.5501425740242912	-0.3263088603400771	0.42163357998620643	0.846018706584893	3.306	22.042	0.0	0.0	0.0
2021-10-01T23:16:38.000000	-1.2049	0.97034	0.72122	72.784	-38.771	17.059	-1.0769249000443957	1.1106648843212648	0.72122	67.4849400218297	-47.397088172693145	17.059	-1.0769249000443957	1.1106648843212648	0.9172199999999999	67.4849400218297	-47.397088172693145	17.059	-0.5283746073230438	0.646655567193345	-0.5501425740242912	-0.3263088603400771	0.42163357998620643	0.846018706584893	3.306	22.042	0.0	0.0	0.0
2021-10-01T23:16:38.000000	-1.2341	0.98576	0.71427	70.974	-37.161	17.112	-1.104015456677863	1.1295465723096014	0.71427	65.88585232590894	-45.577440255991995	17.112	-1.104015456677863	1.1295465723096014	0.9102699999999999	65.88585232590894	-45.577440255991995	17.112	-0.5283746073230438	0.646655567193345	-0.5501425740242912	-0.3263088603400771	0.42163357998620643	0.846018706584893	3.306	22.042	0.0	0.0	0.0
2021-10-01T23:16:38.000000	-1.2633	1.001	0.70712	69.283	-35.671	17.132	-1.1311280687417833	1.1482496166358964	0.70712	64.39016431959139	-43.891469204117776	17.132	-1.1311280687417833	1.1482496166358964	0.9031199999999999	64.39016431959139	-43.891469204117776	17.132	-0.5283746073230438	0.646655567193345	-0.5501425740242912	-0.3263088603400771	0.42163357998620643	0.846018706584893	3.306	22.042	0.0	0.0	0.0
2021-10-01T23:16:38.000000	-1.2927	1.0159	0.69978	67.699	-34.29	17.127	-1.1584808340210493	1.166639728967728	0.69978	62.987314257268636	-42.32678754236001	17.127	-1.1584808340210493	1.166639728967728	0.89578	62.987314257268636	-42.32678754236001	17.127	-0.5283746073230438	0.646655567193345	-0.5501425740242912	-0.3263088603400771	0.42163357998620643	0.846018706584893	3.306	22.042	0.0	0.0	0.0
2021-10-01T23:16:38.000000	-1.3221	1.0307	0.69227	66.213	-33.007	17.105	-1.1858458523172337	1.1849305948206474	0.69227	61.669717787699604	-40.871375386515744	17.105	-1.1858458523172337	1.1849305948206474	0.8882700000000001	61.669717787699604	-40.871375386515744	17.105	-0.5283746073230438	0.646655567193345	-0.5501425740242912	-0.3263088603400771	0.42163357998620643	0.846018706584893	3.306	22.042	0.0	0.0	0.0
2021-10-01T23:16:38.000000	-1.3515	1.0453	0.68458	64.815	-31.814	17.073	-1.2132353766472543	1.2030229677157431	0.68458	60.42843050434661	-39.51606771658021	17.073	-1.2132353766472543	1.2030229677157431	0.8805799999999999	60.42843050434661	-39.51606771658021	17.073	-0.5283746073230438	0.646655567193345	-0.5501425740242912	-0.3263088603400771	0.42163357998620643	0.846018706584893	3.306	22.042	0.0	0.0	0.0
2021-10-01T23:16:38.000000	-1.3811	1.0597	0.67674	63.496	-30.702	17.035	-1.2408478999689354	1.220941353686852	0.67674	59.255622995630176	-38.25082957792869	17.035	-1.2408478999689354	1.220941353686852	0.8727400000000001	59.255622995630176	-38.25082957792869	17.035	-0.5283746073230438	0.646655567193345	-0.5501425740242912	-0.3263088603400771	0.42163357998620643	0.846018706584893	3.306	22.042	0.0	0.0	0.0
2021-10-01T23:16:38.000000	-1.4106	1.0738	0.66874	62.247	-29.662	16.994	-1.2683979358624593	1.2385497472043068	0.66874	58.143465849970895	-37.06562601593647	16.994	-1.2683979358624593	1.2385497472043068	0.8647400000000001	58.143465849970895	-37.06562601593647	16.994	-0.5283746073230438	0.646655567193345	-0.5501425740242912	-0.3263088603400771	0.42163357998620643	0.846018706584893	3.306	22.042	0.0	0.0	0.0
2021-10-01T23:16:38.000000	-1.4402	1.0879	0.66058	61.062	-28.688	16.954	-1.2960472182348952	1.25617039373868	0.66058	57.086739459649166	-35.95376706085377	16.954	-1.2960472182348952	1.25617039373868	0.8565799999999999	57.086739459649166	-35.95376706085377	16.954	-0.5283746073230438	0.646655567193345	-0.5501425740242912	-0.3263088603400771	0.42163357998620643	0.846018706584893	3.306	22.042	0.0	0.0	0.0
2021-10-01T23:16:38.000000	-1.4699	1.1017	0.65229	59.934	-27.772	16.916	-1.3238325061369975	1.2735055538532354	0.65229	56.07947681249461	-34.90645528318334	16.916	-1.3238325061369975	1.2735055538532354	0.84829	56.07947681249461	-34.90645528318334	16.916	-0.5283746073230438	0.646655567193345	-0.5501425740242912	-0.3263088603400771	0.42163357998620643	0.846018706584893	3.306	22.042	0.0	0.0	0.0
2021-10-01T23:16:38.000000	-1.4995	1.1153	0.64384	58.855	-26.91	16.881	-1.3515430535940245	1.2906299679930493	0.64384	55.114228310871006	-33.91874058241525	16.881	-1.3515430535940245	1.2906299679930493	0.8398399999999999	55.114228310871006	-33.91874058241525	16.881	-0.5283746073230438	0.646655567193345	-0.5501425740242912	-0.3263088603400771	0.42163357998620643	0.846018706584893	3.306	22.042	0.0	0.0	0.0
2021-10-01T23:16:38.000000	-1.5293	1.1288	0.63525	57.821	-26.096	16.851	-1.3794643470257935	1.3076796416877878	0.63525	54.18775927663699	-32.984178049138066	16.851	-1.3794643470257935	1.3076796416877878	0.83125	54.18775927663699	-32.984178049138066	16.851	-0.5283746073230438	0.646655567193345	-0.5501425740242912	-0.3263088603400771	0.42163357998620643	0.846018706584893	3.306	22.042	0.0	0.0	0.0
2021-10-01T23:16:38.000000	-1.559	1.1422	0.62651	56.827	-25.324	16.824	-1.4072986469955688	1.3246178158866961	0.62651	53.295842566862035	-32.096200243771165	16.824	-1.4072986469955688	1.3246178158866961	0.8225100000000001	53.295842566862035	-32.096200243771165	16.824	-0.5283746073230438	0.646655567193345	-0.5501425740242912	-0.3263088603400771	0.42163357998620643	0.846018706584893	3.306	22.042	0.0	0.0	0.0
2021-10-01T23:16:38.000000	-1.5888	1.1554	0.61763	55.868	-24.592	16.801	-1.4352566994780924	1.341369750144699	0.61763	52.43376091793894	-31.252209585890384	16.801	-1.4352566994780924	1.341369750144699	0.8136300000000001	52.43376091793894	-31.252209585890384	16.801	-0.5283746073230438	0.646655567193345	-0.5501425740242912	-0.3263088603400771	0.42163357998620643	0.846018706584893	3.306	22.042	0.0	0.0	0.0
2021-10-01T23:16:38.000000	-1.6186	1.1684	0.6086	54.94	-23.894	16.782	-1.4632392579944526	1.3579231914448782	0.6086	51.5982796517263	-30.445761166084296	16.782	-1.4632392579944526	1.3579231914448782	0.8046	51.5982796517263	-30.445761166084296	16.782	-0.5283746073230438	0.646655567193345	-0.5501425740242912	-0.3263088603400771	0.42163357998620643	0.846018706584893	3.306	22.042	0.0	0.0	0.0
2021-10-01T23:16:38.000000	-1.6484	1.1813	0.59942	54.04	-23.229	16.765	-1.4912340695277313	1.3743773862661457	0.59942	50.786543904025976	-29.675494929056228	16.765	-1.4912340695277313	1.3743773862661457	0.79542	50.786543904025976	-29.675494929056228	16.765	-0.5283746073230438	0.646655567193345	-0.5501425740242912	-0.3263088603400771	0.42163357998620643	0.846018706584893	3.306	22.042	0.0	0.0	0.0
2021-10-01T23:16:38.000000	-1.6782	1.194	0.5901	53.164	-22.592	16.75	-1.519253387094846	1.390633088129589	0.5901	49.995196466527375	-28.935958430183856	16.75	-1.519253387094846	1.390633088129589	0.7861	49.995196466527375	-28.935958430183856	16.75	-0.5283746073230438	0.646655567193345	-0.5501425740242912	-0.3263088603400771	0.42163357998620643	0.846018706584893	3.306	22.042	0.0	0.0	0.0
2021-10-01T23:16:38.000000	-1.708	1.2067	0.58062	52.311	-21.982	16.736	-1.5472727046619608	1.4068887899930327	0.58062	49.22336740461058	-28.226036674508883	16.736	-1.5472727046619608	1.4068887899930327	0.7766200000000001	49.22336740461058	-28.226036674508883	16.736	-0.5283746073230438	0.646655567193345	-0.5501425740242912	-0.3263088603400771	0.42163357998620643	0.846018706584893	3.306	22.042	0.0	0.0	0.0
2021-10-01T23:16:38.000000	-1.7379	1.2191	0.571	51.478	-21.396	16.723	-1.5754280277587425	1.422859005436659	0.571	48.46844691441577	-27.54238467715641	16.723	-1.5754280277587425	1.422859005436659	0.7669999999999999	48.46844691441577	-27.54238467715641	16.723	-0.5283746073230438	0.646655567193345	-0.5501425740242912	-0.3263088603400771	0.42163357998620643	0.846018706584893	3.306	22.042	0.0	0.0	0.0
2021-10-01T23:16:38.000000	-1.7677	1.2315	0.56123	50.662	-20.831	16.71	-1.6034841043766122	1.438816967863367	0.56123	47.727825192083145	-26.88165745325152	16.71	-1.6034841043766122	1.438816967863367	0.7572300000000001	47.727825192083145	-26.88165745325152	16.71	-0.5283746073230438	0.646655567193345	-0.5501425740242912	-0.3263088603400771	0.42163357998620643	0.846018706584893	3.306	22.042	0.0	0.0	0.0
2021-10-01T23:16:38.000000	-1.7976	1.2437	0.5513	49.862	-20.287	16.695	-1.6316639335072303	1.4545886903491696	0.5513	47.000509772823584	-26.243732472625048	16.695	-1.6316639335072303	1.4545886903491696	0.7473000000000001	47.000509772823584	-26.243732472625048	16.695	-0.5283746073230438	0.646655567193345	-0.5501425740242912	-0.3263088603400771	0.42163357998620643	0.846018706584893	3.306	22.042	0.0	0.0	0.0
2021-10-01T23:16:38.000000	-1.8275	1.2558	0.54123	49.077	-19.762	16.679	-1.6598560156547664	1.4702611663560603	0.54123	46.28575325218634	-25.62650227552956	16.679	-1.6598560156547664	1.4702611663560603	0.73723	46.28575325218634	-25.62650227552956	16.679	-0.5283746073230438	0.646655567193345	-0.5501425740242912	-0.3263088603400771	0.42163357998620643	0.846018706584893	3.306	22.042	0.0	0.0	0.0
2021-10-01T23:16:38.000000	-1.8573	1.2677	0.53101	48.304	-19.254	16.66	-1.6879733573572275	1.4857228963882092	0.53101	45.580823296142405	-25.02761434187928	16.66	-1.6879733573572275	1.4857228963882092	0.7270099999999999	45.580823296142405	-25.02761434187928	16.66	-0.5283746073230438	0.646655567193345	-0.5501425740242912	-0.3263088603400771	0.42163357998620643	0.846018706584893	3.306	22.042	0.0	0.0	0.0
2021-10-01T23:16:38.000000	-1.8872	1.2796	0.52064	47.542	-18.761	16.638	-1.7161899455386003	1.5011968794372763	0.52064	44.88497250024105	-24.44496121192678	16.638	-1.7161899455386003	1.5011968794372763	0.7166399999999999	44.88497250024105	-24.44496121192678	16.638	-0.5283746073230438	0.646655567193345	-0.5501425740242912	-0.3263088603400771	0.42163357998620643	0.846018706584893	3.306	22.042	0.0	0.0	0.0
2021-10-01T23:16:38.000000	-1.917	1.2913	0.51011	46.791	-18.283	16.613	-1.7443317932748976	1.5164601165116012	0.51011	44.19820086448225	-23.87854288567207	16.613	-1.7443317932748976	1.5164601165116012	0.70611	44.19820086448225	-23.87854288567207	16.613	-0.5283746073230438	0.646655567193345	-0.5501425740242912	-0.3263088603400771	0.42163357998620643	0.846018706584893	3.306	22.042	0.0	0.0	0.0
2021-10-01T23:16:38.000000	-1.9469	1.3029	0.49944	46.048	-17.819	16.583	-1.7725851405070252	1.5316363601239327	0.49944	43.51765352466785	-23.326999307818475	16.583	-1.7725851405070252	1.5316363601239327	0.6954400000000001	43.51765352466785	-23.326999307818475	16.583	-0.5283746073230438	0.646655567193345	-0.5501425740242912	-0.3263088603400771	0.42163357998620643	0.846018706584893	3.306	22.042	0.0	0.0	0.0
2021-10-01T23:16:38.000000	-1.9767	1.3144	0.48862	45.314	-17.367	16.549	-1.800751494277159	1.5467011042404342	0.48862	42.844568005925325	-22.78846807895695	16.549	-1.800751494277159	1.5467011042404342	0.68462	42.844568005925325	-22.78846807895695	16.549	-0.5283746073230438	0.646655567193345	-0.5501425740242912	-0.3263088603400771	0.42163357998620643	0.846018706584893	3.306	22.042	0.0	0.0	0.0
2021-10-01T23:16:38.000000	-2.0065	1.3258	0.47766	44.586	-16.927	16.509	-1.8289301010642114	1.5616666018780236	0.47766	42.175966913887315	-22.26258160857994	16.509	-1.8289301010642114	1.5616666018780236	0.6736599999999999	42.175966913887315	-22.26258160857994	16.509	-0.5283746073230438	0.646655567193345	-0.5501425740242912	-0.3263088603400771	0.42163357998620643	0.846018706584893	3.306	22.042	0.0	0.0	0.0
2021-10-01T23:16:38.000000	-2.0363	1.337	0.46654	43.864	-16.498	16.463	-1.8571332138851002	1.5764336065577893	0.46654	41.51197277872301	-21.748347431898335	16.463	-1.8571332138851002	1.5764336065577893	0.66254	41.51197277872301	-21.748347431898335	16.463	-0.5283746073230438	0.646655567193345	-0.5501425740242912	-0.3263088603400771	0.42163357998620643	0.846018706584893	3.306	22.042	0.0	0.0	0.0
2021-10-01T23:16:38.000000	-2.0661	1.3482	0.45528	43.146	-16.078	16.412	-1.8853363267059888	1.5912006112375552	0.45528	40.85084573119256	-21.243535558995518	16.412	-1.8853363267059888	1.5912006112375552	0.6512800000000001	40.85084573119256	-21.243535558995518	16.412	-0.5283746073230438	0.646655567193345	-0.5501425740242912	-0.3263088603400771	0.42163357998620643	0.846018706584893	3.306	22.042	0.0	0.0	0.0
2021-10-01T23:16:38.000000	-2.0959	1.3592	0.44388	42.432	-15.668	16.353	-1.9135639455607136	1.6057691229594973	0.44388	40.19246324112673	-20.74913845466062	16.353	-1.9135639455607136	1.6057691229594973	0.63988	40.19246324112673	-20.74913845466062	16.353	-0.5283746073230438	0.646655567193345	-0.5501425740242912	-0.3263088603400771	0.42163357998620643	0.846018706584893	3.306	22.042	0.0	0.0	0.0
2021-10-01T23:16:38.000000	-2.1257	1.3702	0.43234	41.721	-15.267	16.288	-1.941791564415439	1.6203376346814393	0.43234	39.53595537390563	-20.264041123935336	16.288	-1.941791564415439	1.6203376346814393	0.62834	39.53595537390563	-20.264041123935336	16.288	-0.5283746073230438	0.646655567193345	-0.5501425740242912	-0.3263088603400771	0.42163357998620643	0.846018706584893	3.306	22.042	0.0	0.0	0.0
2021-10-01T23:16:38.000000	-2.1554	1.381	0.42065	41.012	-14.874	16.215	-1.9699444428250892	1.6346954004286394	0.42065	38.8804521949093	-19.787128571861366	16.215	-1.9699444428250892	1.6346954004286394	0.61665	38.8804521949093	-19.787128571861366	16.215	-0.5283746073230438	0.646655567193345	-0.5501425740242912	-0.3263088603400771	0.42163357998620643	0.846018706584893	3.306	22.042	0.0	0.0	0.0
2021-10-01T23:16:38.000000	-2.1852	1.3917	0.40882	40.304	-14.488	16.135	-1.9982088207305688	1.648966172713846	0.40882	38.225083769517816	-19.317285803480406	16.135	-1.9982088207305688	1.648966172713846	0.60482	38.225083769517816	-19.317285803480406	16.135	-0.5283746073230438	0.646655567193345	-0.5501425740242912	-0.3263088603400771	0.42163357998620643	0.846018706584893	3.306	22.042	0.0	0.0	0.0
2021-10-01T23:16:38.000000	-2.2149	1.4024	0.39685	39.595	-14.109	16.047	-2.0263739521571367	1.6632246919821343	0.39685	37.56786516815293	-18.854267758454096	16.047	-2.0263739521571367	1.6632246919821343	0.59285	37.56786516815293	-18.854267758454096	16.047	-0.5283746073230438	0.646655567193345	-0.5501425740242912	-0.3263088603400771	0.42163357998620643	0.846018706584893	3.306	22.042	0.0	0.0	0.0
2021-10-01T23:16:38.000000	-2.2446	1.4129	0.38475	38.885	-13.736	15.95	-2.0545635896175414	1.6772847182925987	0.38475	36.90891892098383	-18.397081971993316	15.95	-2.0545635896175414	1.6772847182925987	0.58075	36.90891892098383	-18.397081971993316	15.95	-0.5283746073230438	0.646655567193345	-0.5501425740242912	-0.3263088603400771	0.42163357998620643	0.846018706584893	3.306	22.042	0.0	0.0	0.0
2021-10-01T23:16:38.000000	-2.2742	1.4233	0.3725	38.172	-13.369	15.846	-2.0826662336159525	1.6912332451072332	0.3725	36.24626009843228	-17.945483383759694	15.846	-2.0826662336159525	1.6912332451072332	0.5685	36.24626009843228	-17.945483383759694	15.846	-0.5283746073230438	0.646655567193345	-0.5501425740242912	-0.3263088603400771	0.42163357998620643	0.846018706584893	3.306	22.042	0.0	0.0	0.0
2021-10-01T23:16:38.000000	-2.3039	1.4337	0.36012	37.455	-13.007	15.733	-2.110868124093275	1.705194024938786	0.36012	35.57901876587835	-17.49835699879494	15.733	-2.110868124093275	1.705194024938786	0.55612	35.57901876587835	-17.49835699879494	15.733	-0.5283746073230438	0.646655567193345	-0.5501425740242912	-0.3263088603400771	0.42163357998620643	0.846018706584893	3.306	22.042	0.0	0.0	0.0
2021-10-01T23:16:38.000000	-2.3335	1.4439	0.34761	36.731	-12.65	15.612	-2.1389952741255227	1.7189440587955966	0.34761	34.90421752895468	-17.055335226591502	15.612	-2.1389952741255227	1.7189440587955966	0.5436099999999999	34.90421752895468	-17.055335226591502	15.612	-0.5283746073230438	0.646655567193345	-0.5501425740242912	-0.3263088603400771	0.42163357998620643	0.846018706584893	3.306	22.042	0.0	0.0	0.0
2021-10-01T23:16:38.000000	-2.3631	1.4541	0.33495	36.0	-12.297	15.483	-2.1671224241577702	1.7326940926524075	0.33495	34.22197891783044	-16.615425602360258	15.483	-2.1671224241577702	1.7326940926524075	0.53095	34.22197891783044	-16.615425602360258	15.483	-0.5283746073230438	0.646655567193345	-0.5501425740242912	-0.3263088603400771	0.42163357998620643	0.846018706584893	3.306	22.042	0.0	0.0	0.0
2021-10-01T23:16:38.000000	-2.3927	1.4641	0.32216	35.258	-11.947	15.346	-2.1952740802238537	1.7462456335513945	0.32216	33.52845560351836	-16.17714554063536	15.346	-2.1952740802238537	1.7462456335513945	0.51816	33.52845560351836	-16.17714554063536	15.346	-0.5283746073230438	0.646655567193345	-0.5501425740242912	-0.3263088603400771	0.42163357998620643	0.846018706584893	3.306	22.042	0.0	0.0	0.0
2021-10-01T23:16:38.000000	-2.4222	1.4741	0.30923	34.502	-11.599	15.202	-2.223326489811026	1.7597849214334633	0.30923	32.82079272182025	-15.739134986120149	15.202	-2.223326489811026	1.7597849214334633	0.5052300000000001	32.82079272182025	-15.739134986120149	15.202	-0.5283746073230438	0.646655567193345	-0.5501425740242912	-0.3263088603400771	0.42163357998620643	0.846018706584893	3.306	22.042	0.0	0.0	0.0
2021-10-01T23:16:38.000000	-2.4517	1.484	0.29614	33.729	-11.253	15.051	-2.2513911524151164	1.7732249628366203	0.29614	32.09601287836875	-15.301026348307069	15.051	-2.2513911524151164	1.7732249628366203	0.49214	32.09601287836875	-15.301026348307069	15.051	-0.5283746073230438	0.646655567193345	-0.5501425740242912	-0.3263088603400771	0.42163357998620643	0.846018706584893	3.306	22.042	0.0	0.0	0.0
2021-10-01T23:16:38.000000	-2.4812	1.4938	0.28291	32.935	-10.906	14.893	-2.279468068036125	1.7865657577608651	0.28291	31.350513804514954	-14.859352112152042	14.893	-2.279468068036125	1.7865657577608651	0.47891	31.350513804514954	-14.859352112152042	14.893	-0.5283746073230438	0.646655567193345	-0.5501425740242912	-0.3263088603400771	0.42163357998620643	0.846018706584893	3.306	22.042	0.0	0.0	0.0
2021-10-01T23:16:38.000000	-2.5106	1.5035	0.26951	32.114	-10.557	14.729	-2.30745799019514	1.7997950531892803	0.26951	30.578463241693314	-14.412384631850848	14.729	-2.30745799019514	1.7997950531892803	0.46551000000000003	30.578463241693314	-14.412384631850848	14.729	-0.5283746073230438	0.646655567193345	-0.5501425740242912	-0.3263088603400771	0.42163357998620643	0.846018706584893	3.306	22.042	0.0	0.0	0.0
2021-10-01T23:16:38.000000	-2.5399	1.5131	0.25594	31.26	-10.206	14.56	-2.335360918892161	1.8129128491218651	0.25594	29.77390640116914	-13.959388726388394	14.56	-2.335360918892161	1.8129128491218651	0.45194	29.77390640116914	-13.959388726388394	14.56	-0.5283746073230438	0.646655567193345	-0.5501425740242912	-0.3263088603400771	0.42163357998620643	0.846018706584893	3.306	22.042	0.0	0.0	0.0
2021-10-01T23:16:38.000000	-2.5692	1.5226	0.24218	30.365	-9.8485	14.385	-2.3632761006061007	1.825931398575538	0.24218	28.929454950390777	-13.49491806286019	14.385	-2.3632761006061007	1.825931398575538	0.43818	28.929454950390777	-13.49491806286019	14.385	-0.5283746073230438	0.646655567193345	-0.5501425740242912	-0.3263088603400771	0.42163357998620643	0.846018706584893	3.306	22.042	0.0	0.0	0.0
2021-10-01T23:16:38.000000	-2.5985	1.5321	0.2282	29.42	-9.4829	14.206	-2.3911912823200407	1.8389499480292113	0.2282	28.03637275452688	-13.016281926081003	14.206	-2.3911912823200407	1.8389499480292113	0.4242	28.03637275452688	-13.016281926081003	14.206	-0.5283746073230438	0.646655567193345	-0.5501425740242912	-0.3263088603400771	0.42163357998620643	0.846018706584893	3.306	22.042	0.0	0.0	0.0
2021-10-01T23:16:38.000000	-2.6276	1.5415	0.21398	28.413	-9.1055	14.024	-2.418920224093075	1.851844744970136	0.21398	27.083203597733977	-12.518337834300898	14.024	-2.418920224093075	1.851844744970136	0.40998	27.083203597733977	-12.518337834300898	14.024	-0.5283746073230438	0.646655567193345	-0.5501425740242912	-0.3263088603400771	0.42163357998620643	0.846018706584893	3.306	22.042	0.0	0.0	0.0
2021-10-01T23:16:38.000000	-2.6566	1.5507	0.19947	27.327	-8.712	13.838	-2.4465744254210335	1.8645287959363186	0.19947	26.05360245832455	-11.99473517605057	13.838	-2.4465744254210335	1.8645287959363186	0.39547	26.05360245832455	-11.99473517605057	13.838	-0.5283746073230438	0.646655567193345	-0.5501425740242912	-0.3263088603400771	0.42163357998620643	0.846018706584893	3.306	22.042	0.0	0.0	0.0
2021-10-01T23:16:38.000000	-2.6855	1.5599	0.18463	26.145	-8.2964	13.65	-2.474129380270081	1.8772005938855834	0.18463	24.931432615898675	-11.437436149719204	13.65	-2.474129380270081	1.8772005938855834	0.38063	24.931432615898675	-11.437436149719204	13.65	-0.5283746073230438	0.646655567193345	-0.5501425740242912	-0.3263088603400771	0.42163357998620643	0.846018706584893	3.306	22.042	0.0	0.0	0.0
2021-10-01T23:16:38.000000	-2.7142	1.569	0.16937	24.838	-7.8511	13.46	-2.5014980951782224	1.8897486393220992	0.16937	23.688843820857706	-10.835344648003208	13.46	-2.5014980951782224	1.8897486393220992	0.36537	23.688843820857706	-10.835344648003208	13.46	-0.5283746073230438	0.646655567193345	-0.5501425740242912	-0.3263088603400771	0.42163357998620643	0.846018706584893	3.306	22.042	0.0	0.0	0.0
2021-10-01T23:16:38.000000	-2.7427	1.578	0.1536	23.374	-7.3655	13.27	-2.5286805701454584	1.9021729322458671	0.1536	22.295376019743173	-10.174019578724081	13.27	-2.5286805701454584	1.9021729322458671	0.3496	22.295376019743173	-10.174019578724081	13.27	-0.5283746073230438	0.646655567193345	-0.5501425740242912	-0.3263088603400771	0.42163357998620643	0.846018706584893	3.306	22.042	0.0	0.0	0.0
2021-10-01T23:16:38.000000	-2.7708	1.5868	0.13717	21.704	-6.8248	13.08	-2.5554905652308832	1.914349720144138	0.13717	20.70421188439218	-9.432768484712932	13.08	-2.5554905652308832	1.914349720144138	0.33316999999999997	20.70421188439218	-9.432768484712932	13.08	-0.5283746073230438	0.646655567193345	-0.5501425740242912	-0.3263088603400771	0.42163357998620643	0.846018706584893	3.306	22.042	0.0	0.0	0.0
2021-10-01T23:16:38.000000	-2.7984	1.5955	0.11987	19.76	-6.2072	12.892	-2.5818165809386673	1.9263659964789062	0.11987	18.850534966832843	-8.581623582062566	12.892	-2.5818165809386673	1.9263659964789062	0.31587	18.850534966832843	-8.581623582062566	12.892	-0.5283746073230438	0.646655567193345	-0.5501425740242912	-0.3263088603400771	0.42163357998620643	0.846018706584893	3.306	22.042	0.0	0.0	0.0
2021-10-01T23:16:38.000000	-2.8254	1.604	0.10137	17.438	-5.4794	12.708	-2.607571623806817	1.9381102617543409	0.10137	16.6352091836306	-7.574792655700355	12.708	-2.607571623806817	1.9381102617543409	0.29737	16.6352091836306	-7.574792655700355	12.708	-0.5283746073230438	0.646655567193345	-0.5501425740242912	-0.3263088603400771	0.42163357998620643	0.846018706584893	3.306	22.042	0.0	0.0	0.0
2021-10-01T23:16:38.000000	-2.8427	1.6094	0.088105	15.605	-4.908	12.589	-2.624079601744982	1.945589343542438	0.088105	14.886034963847191	-6.7831004750865205	12.589	-2.624079601744982	1.945589343542438	0.284105	14.886034963847191	-6.7831004750865205	12.589	-0.5283746073230438	0.646655567193345	-0.5501425740242912	-0.3263088603400771	0.42163357998620643	0.846018706584893	3.306	22.042	0.0	0.0	0.0
2021-10-01T23:16:38.000000	-2.8593	1.6147	0.073824	13.463	-4.2409	12.475	-2.639905107347683	1.9528834077331956	0.073824	12.84191526141691	-5.858567591876652	12.475	-2.639905107347683	1.9528834077331956	0.269824	12.84191526141691	-5.858567591876652	12.475	-0.5283746073230438	0.646655567193345	-0.5501425740242912	-0.3263088603400771	0.42163357998620643	0.846018706584893	3.306	22.042	0.0	0.0	0.0
2021-10-01T23:16:38.000000	-2.8747	1.6195	0.05816	10.912	-3.4444	12.369	-2.6546009202880323	1.9595342033263747	0.05816	10.407732864129365	-4.7554949257592085	12.369	-2.6546009202880323	1.9595342033263747	0.25416	10.407732864129365	-4.7554949257592085	12.369	-0.5283746073230438	0.646655567193345	-0.5501425740242912	-0.3263088603400771	0.42163357998620643	0.846018706584893	3.306	22.042	0.0	0.0	0.0
2021-10-01T23:16:38.000000	-2.8839	1.6224	0.046699	8.9181	-2.8193	12.305	-2.663376258857294	1.9635396287712976	0.046699	8.505450929861878	-3.8907922817482463	12.305	-2.663376258857294	1.9635396287712976	0.242699	8.505450929861878	-3.8907922817482463	12.305	-0.5283746073230438	0.646655567193345	-0.5501425740242912	-0.3263088603400771	0.42163357998620643	0.846018706584893	3.306	22.042	0.0	0.0	0.0
2021-10-01T23:16:38.000000	-2.8893	1.6241	0.038502	7.4319	-2.3519	12.268	-2.6685272674309237	1.9658884818263846	0.038502	7.087720361349795	-3.244809901875227	12.268	-2.6685272674309237	1.9658884818263846	0.23450200000000002	7.087720361349795	-3.244809901875227	12.268	-0.5283746073230438	0.646655567193345	-0.5501425740242912	-0.3263088603400771	0.42163357998620643	0.846018706584893	3.306	22.042	0.0	0.0	1.0
2021-10-01T23:16:38.000000	-2.9008	1.6278	0.0072496	1.4319	-0.45427	12.189	-2.6794872508798115	1.9709696984917215	0.0072496	1.3654485515843107	-0.6262979290052837	12.189	-2.6794872508798115	1.9709696984917215	0.2032496	1.3654485515843107	-0.6262979290052837	12.189	-0.5283746073230438	0.646655567193345	-0.5501425740242912	-0.3263088603400771	0.42163357998620643	0.846018706584893	3.306	22.042	0.0	0.0	nan
2021-10-01T23:16:38.000000	-2.8959	1.6262	-0.02571	-5.0277	1.5932	12.223	-2.674820221683823	1.9687813570001378	-0.02571	-4.794600154709752	2.197239833622453	12.223	-2.674820221683823	1.9687813570001378	0.17029	-4.794600154709752	2.197239833622453	12.223	-0.5283746073230438	0.646655567193345	-0.5501425740242912	-0.3263088603400771	0.42163357998620643	0.846018706584893	3.306	22.042	0.0	0.0	0.0
2021-10-01T23:16:38.000000	-2.8783	1.6207	-0.053858	-10.176	3.2139	12.343	-2.65802675732584	1.9611662696823742	-0.053858	-9.705521983334682	4.436549587349074	12.343	-2.65802675732584	1.9611662696823742	0.142142	-9.705521983334682	4.436549587349074	12.343	-0.5283746073230438	0.646655567193345	-0.5501425740242912	-0.3263088603400771	0.42163357998620643	0.846018706584893	3.306	22.042	0.0	0.0	0.0
2021-10-01T23:16:38.000000	-2.8553	1.6134	-0.077411	-14.018	4.4137	12.502	-2.6360945374111457	1.9511030828306115	-0.077411	-13.371560006142968	6.098069751332618	12.502	-2.6360945374111457	1.9511030828306115	0.11858900000000001	-13.371560006142968	6.098069751332618	12.502	-0.5283746073230438	0.646655567193345	-0.5501425740242912	-0.3263088603400771	0.42163357998620643	0.846018706584893	3.306	22.042	0.0	0.0	0.0
2021-10-01T23:16:38.000000	-2.8299	1.6054	-0.098046	-16.993	5.3405	12.677	-2.6118661731209944	1.9400510982204278	-0.098046	-16.2105817929723	7.382413371205581	12.677	-2.6118661731209944	1.9400510982204278	0.09795400000000001	-16.2105817929723	7.382413371205581	12.677	-0.5283746073230438	0.646655567193345	-0.5501425740242912	-0.3263088603400771	0.42163357998620643	0.846018706584893	3.306	22.042	0.0	0.0	0.0
2021-10-01T23:16:38.000000	-2.8031	1.597	-0.11681	-19.393	6.0917	12.86	-2.586297370193751	1.9284305854577415	-0.11681	-18.500452623766915	8.4220253268294	12.86	-2.586297370193751	1.9284305854577415	0.07919000000000001	-18.500452623766915	8.4220253268294	12.86	-0.5283746073230438	0.646655567193345	-0.5501425740242912	-0.3263088603400771	0.42163357998620643	0.846018706584893	3.306	22.042	0.0	0.0	0.0
2021-10-01T23:16:38.000000	-2.7756	1.5883	-0.13428	-21.393	6.7254	13.048	-2.5600706009648784	1.9164265621398917	-0.13428	-20.407734833793054	9.296010602058795	13.048	-2.5600706009648784	1.9164265621398917	0.06172	-20.407734833793054	9.296010602058795	13.048	-0.5283746073230438	0.646655567193345	-0.5501425740242912	-0.3263088603400771	0.42163357998620643	0.846018706584893	3.306	22.042	0.0	0.0	0.0
2021-10-01T23:16:38.000000	-2.7475	1.5795	-0.15084	-23.105	7.2775	13.238	-2.5332606058794536	1.9042497742416207	-0.15084	-22.039185646358344	10.05372206177156	13.238	-2.5332606058794536	1.9042497742416207	0.045160000000000006	-22.039185646358344	10.05372206177156	13.238	-0.5283746073230438	0.646655567193345	-0.5501425740242912	-0.3263088603400771	0.42163357998620643	0.846018706584893	3.306	22.042	0.0	0.0	0.0
2021-10-01T23:16:38.000000	-2.7191	1.5706	-0.16672	-24.6	7.7712	13.428	-2.506165124374211	1.891936980813683	-0.16672	-23.462427361565172	10.726884531087205	13.428	-2.506165124374211	1.891936980813683	0.02928	-23.462427361565172	10.726884531087205	13.428	-0.5283746073230438	0.646655567193345	-0.5501425740242912	-0.3263088603400771	0.42163357998620643	0.846018706584893	3.306	22.042	0.0	0.0	0.0
2021-10-01T23:16:38.000000	-2.6904	1.5615	-0.18205	-25.931	8.2226	13.618	-2.4787964094660695	1.8793889353771671	-0.18205	-24.728087877512976	11.337970792077204	13.618	-2.4787964094660695	1.8793889353771671	0.013950000000000018	-24.728087877512976	11.337970792077204	13.618	-0.5283746073230438	0.646655567193345	-0.5501425740242912	-0.3263088603400771	0.42163357998620643	0.846018706584893	3.306	22.042	0.0	0.0	0.0
2021-10-01T23:16:38.000000	-2.6616	1.5523	-0.19696	-27.133	8.6426	13.806	-2.4513407010959343	1.8667293904448208	-0.19696	-25.869567882976817	11.902087266864342	13.806	-2.4513407010959343	1.8667293904448208	-0.0009599999999999886	-25.869567882976817	11.902087266864342	13.806	-0.5283746073230438	0.646655567193345	-0.5501425740242912	-0.3263088603400771	0.42163357998620643	0.846018706584893	3.306	22.042	0.0	0.0	0.0
2021-10-01T23:16:38.000000	-2.6326	1.543	-0.21152	-28.233	9.0395	13.992	-2.423698752784894	1.8539460929997262	-0.21152	-26.912646926858685	12.430779727766227	13.992	-2.423698752784894	1.8539460929997262	-0.015520000000000006	-26.912646926858685	12.430779727766227	13.992	-0.5283746073230438	0.646655567193345	-0.5501425740242912	-0.3263088603400771	0.42163357998620643	0.846018706584893	3.306	22.042	0.0	0.0	0.0
2021-10-01T23:16:38.000000	-2.6035	1.5337	-0.22579	-29.253	9.4193	14.175	-2.395957557994941	1.8411505425377133	-0.22579	-27.878424053504087	12.932698627239585	14.175	-2.395957557994941	1.8411505425377133	-0.029789999999999983	-27.878424053504087	12.932698627239585	14.175	-0.5283746073230438	0.646655567193345	-0.5501425740242912	-0.3263088603400771	0.42163357998620643	0.846018706584893	3.306	22.042	0.0	0.0	0.0
2021-10-01T23:16:38.000000	-2.5742	1.5243	-0.23981	-30.207	9.7867	14.355	-2.368030123264083	1.8282312395629523	-0.23981	-28.78021787816553	13.414223972161832	14.355	-2.368030123264083	1.8282312395629523	-0.04380999999999999	-28.78021787816553	13.414223972161832	14.355	-0.5283746073230438	0.646655567193345	-0.5501425740242912	-0.3263088603400771	0.42163357998620643	0.846018706584893	3.306	22.042	0.0	0.0	0.0
2021-10-01T23:16:38.000000	-2.545	1.5147	-0.2536	-31.11	10.145	14.53	-2.340226441045974	1.8151256966472853	-0.2536	-29.632511023121488	13.88046884887479	14.53	-2.340226441045974	1.8151256966472853	-0.057599999999999985	-29.632511023121488	13.88046884887479	14.53	-0.5283746073230438	0.646655567193345	-0.5501425740242912	-0.3263088603400771	0.42163357998620643	0.846018706584893	3.306	22.042	0.0	0.0	0.0
2021-10-01T23:16:38.000000	-2.5156	1.5051	-0.26721	-31.97	10.498	14.701	-2.312224265870041	1.8019956476977825	-0.26721	-30.442777592042013	14.336184864930575	14.701	-2.312224265870041	1.8019956476977825	-0.07121	-30.442777592042013	14.336184864930575	14.701	-0.5283746073230438	0.646655567193345	-0.5501425740242912	-0.3263088603400771	0.42163357998620643	0.846018706584893	3.306	22.042	0.0	0.0	0.0
2021-10-01T23:16:38.000000	-2.4862	1.4954	-0.28063	-32.796	10.846	14.865	-2.284234343711026	1.7887663522693675	-0.28063	-31.21991300897842	14.782772531288563	14.865	-2.284234343711026	1.7887663522693675	-0.08462999999999998	-31.21991300897842	14.782772531288563	14.865	-0.5283746073230438	0.646655567193345	-0.5501425740242912	-0.3263088603400771	0.42163357998620643	0.846018706584893	3.306	22.042	0.0	0.0	0.0
2021-10-01T23:16:38.000000	-2.4567	1.4857	-0.29389	-33.595	11.193	15.024	-2.256145175073099	1.775524803824034	-0.29389	-31.970374406777818	15.225059418289504	15.024	-2.256145175073099	1.775524803824034	-0.09788999999999998	-31.970374406777818	15.225059418289504	15.024	-0.5283746073230438	0.646655567193345	-0.5501425740242912	-0.3263088603400771	0.42163357998620643	0.846018706584893	3.306	22.042	0.0	0.0	0.0
2021-10-01T23:16:38.000000	-2.4272	1.4758	-0.307	-34.371	11.54	15.177	-2.228080512469009	1.7620847624208773	-0.307	-32.698009114427485	15.664528111399246	15.177	-2.228080512469009	1.7620847624208773	-0.11099999999999999	-32.698009114427485	15.664528111399246	15.177	-0.5283746073230438	0.646655567193345	-0.5501425740242912	-0.3263088603400771	0.42163357998620643	0.846018706584893	3.306	22.042	0.0	0.0	0.0
2021-10-01T23:16:38.000000	-2.3977	1.4658	-0.31996	-35.129	11.887	15.322	-2.2000281028818365	1.7485454745388085	-0.31996	-33.40777945587301	16.10179126146371	15.322	-2.2000281028818365	1.7485454745388085	-0.12396000000000001	-33.40777945587301	16.10179126146371	15.322	-0.5283746073230438	0.646655567193345	-0.5501425740242912	-0.3263088603400771	0.42163357998620643	0.846018706584893	3.306	22.042	0.0	0.0	0.0
2021-10-01T23:16:38.000000	-2.3681	1.4558	-0.33277	-35.874	12.237	15.46	-2.1718764468157525	1.7349939336398212	-0.33277	-34.104280164552456	16.54043891369615	15.46	-2.1718764468157525	1.7349939336398212	-0.13677	-34.104280164552456	16.54043891369615	15.46	-0.5283746073230438	0.646655567193345	-0.5501425740242912	-0.3263088603400771	0.42163357998620643	0.846018706584893	3.306	22.042	0.0	0.0	0.0
2021-10-01T23:16:38.000000	-2.3386	1.4457	-0.34545	-36.607	12.59	15.59	-2.1438362902454986	1.7213553992788406	-0.34545	-34.788503705254925	16.98059359826576	15.59	-2.1438362902454986	1.7213553992788406	-0.14944999999999997	-34.788503705254925	16.98059359826576	15.59	-0.5283746073230438	0.646655567193345	-0.5501425740242912	-0.3263088603400771	0.42163357998620643	0.846018706584893	3.306	22.042	0.0	0.0	0.0
2021-10-01T23:16:38.000000	-2.3089	1.4354	-0.35799	-37.332	12.946	15.713	-2.1156221467512575	1.7074938659262	-0.35799	-35.46441993713691	17.42274543584926	15.713	-2.1156221467512575	1.7074938659262	-0.16198999999999997	-35.46441993713691	17.42274543584926	15.713	-0.5283746073230438	0.646655567193345	-0.5501425740242912	-0.3263088603400771	0.42163357998620643	0.846018706584893	3.306	22.042	0.0	0.0	0.0
2021-10-01T23:16:38.000000	-2.2793	1.4251	-0.37039	-38.05	13.307	15.827	-2.0875072497359284	1.6936445855904774	-0.37039	-36.13277626464913	17.869001886194084	15.827	-2.0875072497359284	1.6936445855904774	-0.17439	-36.13277626464913	17.869001886194084	15.827	-0.5283746073230438	0.646655567193345	-0.5501425740242912	-0.3263088603400771	0.42163357998620643	0.846018706584893	3.306	22.042	0.0	0.0	0.0
2021-10-01T23:16:38.000000	-2.2496	1.4147	-0.38266	-38.763	13.673	15.933	-2.0593053592586057	1.6796838057589247	-0.38266	-36.795557617369866	18.319608009638582	15.933	-2.0593053592586057	1.6796838057589247	-0.18666	-36.795557617369866	18.319608009638582	15.933	-0.5283746073230438	0.646655567193345	-0.5501425740242912	-0.3263088603400771	0.42163357998620643	0.846018706584893	3.306	22.042	0.0	0.0	0.0
2021-10-01T23:16:38.000000	-2.2199	1.4042	-0.39479	-39.474	14.044	16.031	-2.031115721798201	1.66562377944846	-0.39479	-37.45574138966644	18.77493139669031	16.031	-2.031115721798201	1.66562377944846	-0.19878999999999997	-37.45574138966644	18.77493139669031	16.031	-0.5283746073230438	0.646655567193345	-0.5501425740242912	-0.3263088603400771	0.42163357998620643	0.846018706584893	3.306	22.042	0.0	0.0	0.0
2021-10-01T23:16:38.000000	-2.1902	1.3936	-0.40678	-40.183	14.422	16.12	-2.0029383373547147	1.6514645066590836	-0.40678	-38.11308252120051	19.2369569769275	16.12	-2.0029383373547147	1.6514645066590836	-0.21077999999999997	-38.11308252120051	19.2369569769275	16.12	-0.5283746073230438	0.646655567193345	-0.5501425740242912	-0.3263088603400771	0.42163357998620643	0.846018706584893	3.306	22.042	0.0	0.0	0.0
2021-10-01T23:16:38.000000	-2.1605	1.3828	-0.41863	-40.891	14.807	16.202	-1.9747854589450649	1.6371067409118836	-0.41863	-38.76857347676118	19.70580728051934	16.202	-1.9747854589450649	1.6371067409118836	-0.22263	-38.76857347676118	19.70580728051934	16.202	-0.5283746073230438	0.646655567193345	-0.5501425740242912	-0.3263088603400771	0.42163357998620643	0.846018706584893	3.306	22.042	0.0	0.0	0.0
2021-10-01T23:16:38.000000	-2.1308	1.372	-0.43035	-41.6	15.199	16.276	-1.946632580535415	1.6227489751646833	-0.43035	-39.42419918592669	20.181727367804193	16.276	-1.946632580535415	1.6227489751646833	-0.23435	-39.42419918592669	20.181727367804193	16.276	-0.5283746073230438	0.646655567193345	-0.5501425740242912	-0.3263088603400771	0.42163357998620643	0.846018706584893	3.306	22.042	0.0	0.0	0.0
2021-10-01T23:16:38.000000	-2.101	1.3611	-0.44192	-42.311	15.599	16.343	-1.9183927086637715	1.608279709921653	-0.44192	-40.080829583316984	20.66583223374036	16.343	-1.9183927086637715	1.608279709921653	-0.24591999999999997	-40.080829583316984	20.66583223374036	16.343	-0.5283746073230438	0.646655567193345	-0.5501425740242912	-0.3263088603400771	0.42163357998620643	0.846018706584893	3.306	22.042	0.0	0.0	0.0
2021-10-01T23:16:38.000000	-2.0712	1.3501	-0.45334	-43.024	16.008	16.402	-1.8901650898090467	1.5937111981997112	-0.45334	-40.73834213876287	21.159114343116954	16.402	-1.8901650898090467	1.5937111981997112	-0.25734	-40.73834213876287	21.159114343116954	16.402	-0.5283746073230438	0.646655567193345	-0.5501425740242912	-0.3263088603400771	0.42163357998620643	0.846018706584893	3.306	22.042	0.0	0.0	0.0
2021-10-01T23:16:38.000000	-2.0414	1.3389	-0.46463	-43.741	16.425	16.455	-1.861961976988158	1.578944193519945	-0.46463	-41.39884431201176	21.660826291483232	16.455	-1.861961976988158	1.578944193519945	-0.26863	-41.39884431201176	21.660826291483232	16.455	-0.5283746073230438	0.646655567193345	-0.5501425740242912	-0.3263088603400771	0.42163357998620643	0.846018706584893	3.306	22.042	0.0	0.0	0.0
2021-10-01T23:16:38.000000	-2.0116	1.3277	-0.47577	-44.462	16.853	16.502	-1.833758864167269	1.5641771888401796	-0.47577	-42.06196851255613	22.173945473206544	16.502	-1.833758864167269	1.5641771888401796	-0.27977	-42.06196851255613	22.173945473206544	16.502	-0.5283746073230438	0.646655567193345	-0.5501425740242912	-0.3263088603400771	0.42163357998620643	0.846018706584893	3.306	22.042	0.0	0.0	0.0
2021-10-01T23:16:38.000000	-1.9818	1.3163	-0.48676	-45.189	17.291	16.542	-1.805580257380217	1.54921169120259	-0.48676	-42.729822200143374	22.69772448383613	16.542	-1.805580257380217	1.54921169120259	-0.29076	-42.729822200143374	22.69772448383613	16.542	-0.5283746073230438	0.646655567193345	-0.5501425740242912	-0.3263088603400771	0.42163357998620643	0.846018706584893	3.306	22.042	0.0	0.0	0.0
2021-10-01T23:16:38.000000	-1.952	1.3049	-0.4976	-45.922	17.741	16.578	-1.7774016505931647	1.5342461935650005	-0.4976	-43.40216031443514	23.234148252950238	16.578	-1.7774016505931647	1.5342461935650005	-0.3016	-43.40216031443514	23.234148252950238	16.578	-0.5283746073230438	0.646655567193345	-0.5501425740242912	-0.3263088603400771	0.42163357998620643	0.846018706584893	3.306	22.042	0.0	0.0	0.0
2021-10-01T23:16:38.000000	-1.9221	1.2933	-0.5083	-46.663	18.203	16.608	-1.749148303361037	1.5190699499526688	-0.5083	-44.08096778500967	23.783461840887224	16.608	-1.749148303361037	1.5190699499526688	-0.31229999999999997	-44.08096778500967	23.783461840887224	16.608	-0.5283746073230438	0.646655567193345	-0.5501425740242912	-0.3263088603400771	0.42163357998620643	0.846018706584893	3.306	22.042	0.0	0.0	0.0
2021-10-01T23:16:38.000000	-1.8923	1.2816	-0.51885	-47.413	18.679	16.634	-1.7210064556247398	1.503806712878344	-0.51885	-44.766992016317715	24.347772707394515	16.634	-1.7210064556247398	1.503806712878344	-0.32285	-44.766992016317715	24.347772707394515	16.634	-0.5283746073230438	0.646655567193345	-0.5501425740242912	-0.3263088603400771	0.42163357998620643	0.846018706584893	3.306	22.042	0.0	0.0	0.0
2021-10-01T23:16:38.000000	-1.8624	1.2698	-0.52925	-48.173	19.168	16.657	-1.6927776144264488	1.4884319763081888	-0.52925	-45.461348003317575	24.926210917852174	16.657	-1.6927776144264488	1.4884319763081888	-0.33325	-45.461348003317575	24.926210917852174	16.657	-0.5283746073230438	0.646655567193345	-0.5501425740242912	-0.3263088603400771	0.42163357998620643	0.846018706584893	3.306	22.042	0.0	0.0	0.0
2021-10-01T23:16:38.000000	-1.8326	1.2578	-0.53949	-48.944	19.674	16.676	-1.6646725257409063	1.472870999797128	-0.53949	-46.16453809012164	25.522868861585856	16.676	-1.6646725257409063	1.472870999797128	-0.34349	-46.16453809012164	25.522868861585856	16.676	-0.5283746073230438	0.646655567193345	-0.5501425740242912	-0.3263088603400771	0.42163357998620643	0.846018706584893	3.306	22.042	0.0	0.0	0.0
2021-10-01T23:16:38.000000	-1.8027	1.2458	-0.54959	-49.727	20.196	16.693	-1.6364681905764515	1.4572977702691492	-0.54959	-46.877677271688185	26.136876603975622	16.693	-1.6364681905764515	1.4572977702691492	-0.35359	-46.877677271688185	26.136876603975622	16.693	-0.5283746073230438	0.646655567193345	-0.5501425740242912	-0.3263088603400771	0.42163357998620643	0.846018706584893	3.306	22.042	0.0	0.0	0.0
2021-10-01T23:16:38.000000	-1.7729	1.2336	-0.55954	-50.524	20.737	16.708	-1.6083876079247452	1.441538300800265	-0.55954	-47.60238288708795	26.771456599727195	16.708	-1.6083876079247452	1.441538300800265	-0.36354000000000003	-47.60238288708795	26.771456599727195	16.708	-0.5283746073230438	0.646655567193345	-0.5501425740242912	-0.3263088603400771	0.42163357998620643	0.846018706584893	3.306	22.042	0.0	0.0	0.0
2021-10-01T23:16:38.000000	-1.743	1.2212	-0.56934	-51.337	21.298	16.721	-1.580232284827964	1.4255680853566388	-0.56934	-48.34051733572994	27.42784637396806	16.721	-1.580232284827964	1.4255680853566388	-0.37333999999999995	-48.34051733572994	27.42784637396806	16.721	-0.5283746073230438	0.646655567193345	-0.5501425740242912	-0.3263088603400771	0.42163357998620643	0.846018706584893	3.306	22.042	0.0	0.0	0.0
2021-10-01T23:16:38.000000	-1.7131	1.2088	-0.57899	-52.167	21.88	16.734	-1.5520769617311823	1.4095978699130125	-0.57899	-49.09295055223412	28.107160921656515	16.734	-1.5520769617311823	1.4095978699130125	-0.38299	-49.09295055223412	28.107160921656515	16.734	-0.5283746073230438	0.646655567193345	-0.5501425740242912	-0.3263088603400771	0.42163357998620643	0.846018706584893	3.306	22.042	0.0	0.0	0.0
2021-10-01T23:16:38.000000	-1.6833	1.1962	-0.58849	-53.017	22.486	16.748	-1.524045391147149	1.3934414145284806	-0.58849	-49.8622923404603	28.812745227667467	16.748	-1.524045391147149	1.3934414145284806	-0.39248999999999995	-49.8622923404603	28.812745227667467	16.748	-0.5283746073230438	0.646655567193345	-0.5501425740242912	-0.3263088603400771	0.42163357998620643	0.846018706584893	3.306	22.042	0.0	0.0	0.0
2021-10-01T23:16:38.000000	-1.6535	1.1835	-0.59784	-53.888	23.118	16.762	-1.4960260735800341	1.3771857126650369	-0.59784	-50.64929010485921	29.546706751748328	16.762	-1.4960260735800341	1.3771857126650369	-0.40184000000000003	-50.64929010485921	29.546706751748328	16.762	-0.5283746073230438	0.646655567193345	-0.5501425740242912	-0.3263088603400771	0.42163357998620643	0.846018706584893	3.306	22.042	0.0	0.0	0.0
2021-10-01T23:16:38.000000	-1.6237	1.1706	-0.60704	-54.784	23.778	16.779	-1.4680312620467557	1.3607315178437698	-0.60704	-51.45766864424898	30.311520544154074	16.779	-1.4680312620467557	1.3607315178437698	-0.41104	-51.45766864424898	30.311520544154074	16.779	-0.5283746073230438	0.646655567193345	-0.5501425740242912	-0.3263088603400771	0.42163357998620643	0.846018706584893	3.306	22.042	0.0	0.0	0.0
2021-10-01T23:16:38.000000	-1.5939	1.1576	-0.61609	-55.707	24.47	16.798	-1.4400487035303957	1.3441780765435904	-0.61609	-52.28892276753111	31.11140152437954	16.798	-1.4400487035303957	1.3441780765435904	-0.42009	-52.28892276753111	31.11140152437954	16.798	-0.5283746073230438	0.646655567193345	-0.5501425740242912	-0.3263088603400771	0.42163357998620643	0.846018706584893	3.306	22.042	0.0	0.0	0.0
2021-10-01T23:16:38.000000	-1.5641	1.1445	-0.625	-56.66	25.196	16.82	-1.4120783980309535	1.3275253887644995	-0.625	-53.1457848087346	31.94870221251052	16.82	-1.4120783980309535	1.3275253887644995	-0.429	-53.1457848087346	31.94870221251052	16.82	-0.5283746073230438	0.646655567193345	-0.5501425740242912	-0.3263088603400771	0.42163357998620643	0.846018706584893	3.306	22.042	0.0	0.0	0.0
2021-10-01T23:16:38.000000	-1.5343	1.1311	-0.63376	-57.648	25.961	16.846	-1.3841448515822665	1.3105749615486728	-0.63376	-54.03260444095912	32.8289975833385	16.846	-1.3841448515822665	1.3105749615486728	-0.43776	-54.03260444095912	32.8289975833385	16.846	-0.5283746073230438	0.646655567193345	-0.5501425740242912	-0.3263088603400771	0.42163357998620643	0.846018706584893	3.306	22.042	0.0	0.0	0.0
2021-10-01T23:16:38.000000	-1.5046	1.1177	-0.64238	-58.675	26.768	16.876	-1.356310551612491	1.2936367873497645	-0.64238	-54.952983932853584	33.75575515190758	16.876	-1.356310551612491	1.2936367873497645	-0.44637999999999994	-54.952983932853584	33.75575515190758	16.876	-0.5283746073230438	0.646655567193345	-0.5501425740242912	-0.3263088603400771	0.42163357998620643	0.846018706584893	3.306	22.042	0.0	0.0	0.0
2021-10-01T23:16:38.000000	-1.4749	1.104	-0.65085	-59.746	27.621	16.91	-1.3285130106934706	1.2764008737141208	-0.65085	-55.91139548768689	34.73355742822013	16.91	-1.3285130106934706	1.2764008737141208	-0.45485000000000003	-55.91139548768689	34.73355742822013	16.91	-0.5283746073230438	0.646655567193345	-0.5501425740242912	-0.3263088603400771	0.42163357998620643	0.846018706584893	3.306	22.042	0.0	0.0	0.0
2021-10-01T23:16:38.000000	-1.4453	1.0902	-0.65918	-60.866	28.527	16.947	-1.3008269692702799	1.2590779666164833	-0.65918	-56.911943718220314	35.769964316645925	16.947	-1.3008269692702799	1.2590779666164833	-0.46318	-56.911943718220314	35.769964316645925	16.947	-0.5283746073230438	0.646655567193345	-0.5501425740242912	-0.3263088603400771	0.42163357998620643	0.846018706584893	3.306	22.042	0.0	0.0	0.0
2021-10-01T23:16:38.000000	-1.4157	1.0763	-0.66735	-62.041	29.491	16.987	-1.2731531808640075	1.2416558130399338	-0.66735	-57.95997076234268	36.87067332214561	16.987	-1.2731531808640075	1.2416558130399338	-0.47135	-57.95997076234268	36.87067332214561	16.987	-0.5283746073230438	0.646655567193345	-0.5501425740242912	-0.3263088603400771	0.42163357998620643	0.846018706584893	3.306	22.042	0.0	0.0	0.0
2021-10-01T23:16:38.000000	-1.3861	1.0621	-0.67538	-63.278	30.519	17.028	-1.2455161515084903	1.223935920026649	-0.67538	-59.061688692562726	38.042496944638216	17.028	-1.2455161515084903	1.223935920026649	-0.47938	-59.061688692562726	38.042496944638216	17.028	-0.5283746073230438	0.646655567193345	-0.5501425740242912	-0.3263088603400771	0.42163357998620643	0.846018706584893	3.306	22.042	0.0	0.0	0.0
2021-10-01T23:16:38.000000	-1.3566	1.0478	-0.68325	-64.584	31.618	17.067	-1.217990621648803	1.2061290335513706	-0.68325	-60.22318705121999	39.29324014883182	17.067	-1.217990621648803	1.2061290335513706	-0.48725	-60.22318705121999	39.29324014883182	17.067	-0.5283746073230438	0.646655567193345	-0.5501425740242912	-0.3263088603400771	0.42163357998620643	0.846018706584893	3.306	22.042	0.0	0.0	0.0
2021-10-01T23:16:38.000000	-1.3271	1.0332	-0.69096	-65.968	32.797	17.101	-1.1905018508398701	1.1880244076393562	-0.69096	-61.4522952498939	40.63293788935114	17.101	-1.1905018508398701	1.1880244076393562	-0.49496	-61.4522952498939	40.63293788935114	17.101	-0.5283746073230438	0.646655567193345	-0.5501425740242912	-0.3263088603400771	0.42163357998620643	0.846018706584893	3.306	22.042	0.0	0.0	0.0
2021-10-01T23:16:38.000000	-1.2977	1.0185	-0.69851	-67.439	34.064	17.124	-1.1631245795267677	1.1698327882653485	-0.69851	-62.75696523033305	42.070632656031776	17.124	-1.1631245795267677	1.1698327882653485	-0.50251	-62.75696523033305	42.070632656031776	17.124	-0.5283746073230438	0.646655567193345	-0.5501425740242912	-0.3263088603400771	0.42163357998620643	0.846018706584893	3.306	22.042	0.0	0.0	0.0
2021-10-01T23:16:38.000000	-1.2684	1.0035	-0.70588	-69.005	35.427	17.132	-1.1358833137433315	1.1513556824715236	-0.70588	-64.14415646949695	43.61524440854012	17.132	-1.1358833137433315	1.1513556824715236	-0.5098799999999999	-64.14415646949695	43.61524440854012	17.132	-0.5283746073230438	0.646655567193345	-0.5501425740242912	-0.3263088603400771	0.42163357998620643	0.846018706584893	3.306	22.042	0.0	0.0	0.0
2021-10-01T23:16:38.000000	-1.2391	0.98838	-0.71306	-70.677	36.898	17.118	-1.1086567515801975	1.1327594809030044	-0.71306	-65.62331571803573	45.280030556206626	17.118	-1.1086567515801975	1.1327594809030044	-0.5170600000000001	-65.62331571803573	45.280030556206626	17.118	-0.5283746073230438	0.646655567193345	-0.5501425740242912	-0.3263088603400771	0.42163357998620643	0.846018706584893	3.306	22.042	0.0	0.0	0.0
2021-10-01T23:16:38.000000	-1.2099	0.97299	-0.72005	-72.466	38.487	17.071	-1.0815625190416547	1.1139075668583414	-0.72005	-67.20413478693781	47.07626357878345	17.071	-1.0815625190416547	1.1139075668583414	-0.5240499999999999	-67.20413478693781	47.07626357878345	17.071	-0.5283746073230438	0.646655567193345	-0.5501425740242912	-0.3263088603400771	0.42163357998620643	0.846018706584893	3.306	22.042	0.0	0.0	0.0
2021-10-01T23:16:38.000000	-1.1807	0.95738	-0.72681	-74.382	40.205	16.982	-1.0544952431403318	1.0948373105600722	-0.72681	-68.89519049223344	49.01608589064275	16.982	-1.0544952431403318	1.0948373105600722	-0.53081	-68.89519049223344	49.01608589064275	16.982	-0.5283746073230438	0.646655567193345	-0.5501425740242912	-0.3263088603400771	0.42163357998620643	0.846018706584893	3.306	22.042	0.0	0.0	0.0
2021-10-01T23:16:38.000000	-1.1516	0.94152	-0.73333	-76.438	42.066	16.84	-1.0275578462602164	1.0755311910814418	-0.73333	-70.70766945381256	51.114984891031554	16.84	-1.0275578462602164	1.0755311910814418	-0.5373300000000001	-70.70766945381256	51.114984891031554	16.84	-0.5283746073230438	0.646655567193345	-0.5501425740242912	-0.3263088603400771	0.42163357998620643	0.846018706584893	3.306	22.042	0.0	0.0	0.0
2021-10-01T23:16:38.000000	-1.1226	0.92542	-0.73959	-78.647	44.082	16.629	-1.000749103099617	1.055999133070341	-0.73959	-72.65300335190352	53.38646304961864	16.629	-1.000749103099617	1.055999133070341	-0.54359	-72.65300335190352	53.38646304961864	16.629	-0.5283746073230438	0.646655567193345	-0.5501425740242912	-0.3263088603400771	0.42163357998620643	0.846018706584893	3.306	22.042	0.0	0.0	0.0
2021-10-01T23:16:38.000000	-1.0937	0.90906	-0.74556	-81.021	46.268	16.334	-0.9740714642619164	1.036221287230988	-0.74556	-74.741263811438	55.846877700271	16.334	-0.9740714642619164	1.036221287230988	-0.54956	-74.741263811438	55.846877700271	16.334	-0.5283746073230438	0.646655567193345	-0.5501425740242912	-0.3263088603400771	0.42163357998620643	0.846018706584893	3.306	22.042	0.0	0.0	0.0
2021-10-01T23:16:38.000000	-1.0649	0.89245	-0.75122	-83.575	48.64	15.937	-0.9475237044454238	1.0162075782112732	-0.75122	-76.98537732154591	58.51394623215226	15.937	-0.9475237044454238	1.0162075782112732	-0.55522	-76.98537732154591	58.51394623215226	15.937	-0.5283746073230438	0.646655567193345	-0.5501425740242912	-0.3263088603400771	0.42163357998620643	0.846018706584893	3.306	22.042	0.0	0.0	0.0
2021-10-01T23:16:38.000000	-1.0362	0.87556	-0.75653	-86.323	51.214	15.417	-0.9211094995552138	0.9959282320675238	-0.75653	-79.39727790656794	61.40526350425685	15.417	-0.9211094995552138	0.9959282320675238	-0.56053	-79.39727790656794	61.40526350425685	15.417	-0.5283746073230438	0.646655567193345	-0.5501425740242912	-0.3263088603400771	0.42163357998620643	0.846018706584893	3.306	22.042	0.0	0.0	0.0
2021-10-01T23:16:38.000000	-1.0075	0.8584	-0.76146	-89.282	54.009	14.753	-0.8947283778106833	0.9753809204307122	-0.76146	-81.99150939470464	64.54176936045415	14.753	-0.8947283778106833	0.9753809204307122	-0.5654600000000001	-81.99150939470464	64.54176936045415	14.753	-0.5283746073230438	0.646655567193345	-0.5501425740242912	-0.3263088603400771	0.42163357998620643	0.846018706584893	3.306	22.042	0.0	0.0	0.0
2021-10-01T23:16:38.000000	-0.97899	0.84097	-0.76597	-92.468	57.044	13.918	-0.8685689075217643	0.9545889240329833	-0.76597	-84.78162314936748	67.94428111444434	13.918	-0.8685689075217643	0.9545889240329833	-0.5699700000000001	-84.78162314936748	67.94428111444434	13.918	-0.5283746073230438	0.646655567193345	-0.5501425740242912	-0.3263088603400771	0.42163357998620643	0.846018706584893	3.306	22.042	0.0	0.0	0.0
2021-10-01T23:16:38.000000	-0.95055	0.82325	-0.77002	-95.902	60.342	12.885	-0.8425144435171467	0.9335176899582528	-0.77002	-87.7856427372367	71.63819858992994	12.885	-0.8425144435171467	0.9335176899582528	-0.57402	-87.7856427372367	71.63819858992994	12.885	-0.5283746073230438	0.646655567193345	-0.5501425740242912	-0.3263088603400771	0.42163357998620643	0.846018706584893	3.306	22.042	0.0	0.0	0.0
2021-10-01T23:16:38.000000	-0.92223	0.80525	-0.77358	-99.604	63.926	11.621	-0.8166133837345942	0.912183269362871	-0.77358	-91.02059926020351	75.64879908044438	11.621	-0.8166133837345942	0.912183269362871	-0.57758	-91.02059926020351	75.64879908044438	11.621	-0.5283746073230438	0.646655567193345	-0.5501425740242912	-0.3263088603400771	0.42163357998620643	0.846018706584893	3.306	22.042	0.0	0.0	0.0
2021-10-01T23:16:38.000000	-0.89402	0.78696	-0.7766	-103.6	67.823	10.091	-0.790857028827908	0.8905745122972549	-0.7766	-94.50898848821703	80.00606491969255	10.091	-0.790857028827908	0.8905745122972549	-0.5806	-94.50898848821703	80.00606491969255	10.091	-0.5283746073230438	0.646655567193345	-0.5501425740242912	-0.3263088603400771	0.42163357998620643	0.846018706584893	3.306	22.042	0.0	0.0	0.0
2021-10-01T23:16:38.000000	-0.86594	0.7684	-0.77905	-107.91	72.064	8.2542	-0.7652627774894863	0.8687137186605705	-0.77905	-98.26686128181501	84.74321311952079	8.2542	-0.7652627774894863	0.8687137186605705	-0.5830500000000001	-98.26686128181501	84.74321311952079	8.2542	-0.5283746073230438	0.646655567193345	-0.5501425740242912	-0.3263088603400771	0.42163357998620643	0.846018706584893	3.306	22.042	0.0	0.0	0.0
2021-10-01T23:16:38.000000	-0.83801	0.74955	-0.78087	-112.56	76.682	6.0654	-0.7398529296184954	0.8465834897604192	-0.78087	-102.31597822993152	89.89618080236879	6.0654	-0.7398529296184954	0.8465834897604192	-0.58487	-102.31597822993152	89.89618080236879	6.0654	-0.5283746073230438	0.646655567193345	-0.5501425740242912	-0.3263088603400771	0.42163357998620643	0.846018706584893	3.306	22.042	0.0	0.0	0.0
2021-10-01T23:16:38.000000	-0.81022	0.73043	-0.78204	-117.6	81.714	3.4729	-0.7146151099636603	0.8242024495908913	-0.78204	-106.70142895576268	95.50781567389303	3.4729	-0.7146151099636603	0.8242024495908913	-0.5860399999999999	-106.70142895576268	95.50781567389303	3.4729	-0.5283746073230438	0.646655567193345	-0.5501425740242912	-0.3263088603400771	0.42163357998620643	0.846018706584893	3.306	22.042	0.0	0.0	0.0
2021-10-01T23:16:38.000000	-0.7826	0.71105	-0.7825	-123.05	87.204	0.41737	-0.6895778671669627	0.8015841987049537	-0.7825	-111.43767142764686	101.62423678819837	0.41737	-0.6895778671669627	0.8015841987049537	-0.5865	-111.43767142764686	101.62423678819837	0.41737	-0.5283746073230438	0.646655567193345	-0.5501425740242912	-0.3263088603400771	0.42163357998620643	0.846018706584893	3.306	22.042	0.0	0.0	0.0
2021-10-01T23:16:38.000000	-0.75515	0.69141	-0.78221	-128.97	93.201	-3.169	-0.6647412012284027	0.7787287371026061	-0.78221	-116.57824955464126	108.3014267301026	-3.169	-0.6647412012284027	0.7787287371026061	-0.5862099999999999	-116.57824955464126	108.3014267301026	-3.169	-0.5283746073230438	0.646655567193345	-0.5501425740242912	-0.3263088603400771	0.42163357998620643	0.846018706584893	3.306	22.042	0.0	0.0	0.0
2021-10-01T23:16:38.000000	-0.7279	0.67153	-0.78114	-135.39	99.759	-7.3646	-0.6401324354882704	0.7556595899847067	-0.78114	-122.14632065128352	115.59665450329356	-7.3646	-0.6401324354882704	0.7556595899847067	-0.58514	-122.14632065128352	115.59665450329356	-7.3646	-0.5283746073230438	0.646655567193345	-0.5501425740242912	-0.3263088603400771	0.42163357998620643	0.846018706584893	3.306	22.042	0.0	0.0	0.0
2021-10-01T23:16:38.000000	-0.70087	0.65141	-0.77925	-142.38	106.94	-12.26	-0.6157714192423479	0.7323792079546392	-0.77925	-128.20376038232268	123.5800300365394	-12.26	-0.6157714192423479	0.7323792079546392	-0.58325	-128.20376038232268	123.5800300365394	-12.26	-0.5283746073230438	0.646655567193345	-0.5501425740242912	-0.3263088603400771	0.42163357998620643	0.846018706584893	3.306	22.042	0.0	0.0	0.0
2021-10-01T23:16:38.000000	-0.67407	0.63109	-0.77649	-150.01	114.83	-17.962	-0.5916631759317591	0.7089285149056597	-0.77649	-134.80950368844736	132.34548241354707	-17.962	-0.5916631759317591	0.7089285149056597	-0.58049	-134.80950368844736	132.34548241354707	-17.962	-0.5283746073230438	0.646655567193345	-0.5501425740242912	-0.3263088603400771	0.42163357998620643	0.846018706584893	3.306	22.042	0.0	0.0	0.0
2021-10-01T23:16:38.000000	-0.64752	0.61058	-0.77285	-158.36	123.5	-24.595	-0.5678263295505946	0.6853198860890434	-0.77285	-142.03424811077502	141.97327904787858	-24.595	-0.5678263295505946	0.6853198860890434	-0.5768500000000001	-142.03424811077502	141.97327904787858	-24.595	-0.5283746073230438	0.646655567193345	-0.5501425740242912	-0.3263088603400771	0.42163357998620643	0.846018706584893	3.306	22.042	0.0	0.0	0.0
2021-10-01T23:16:38.000000	-0.62124	0.5899	-0.76828	-167.51	133.05	-32.304	-0.5442782787912532	0.6615756214039561	-0.76828	-149.9451378155169	152.57246883198044	-32.304	-0.5442782787912532	0.6615756214039561	-0.5722799999999999	-149.9451378155169	152.57246883198044	-32.304	-0.5283746073230438	0.646655567193345	-0.5501425740242912	-0.3263088603400771	0.42163357998620643	0.846018706584893	3.306	22.042	0.0	0.0	0.0
2021-10-01T23:16:38.000000	-0.59526	0.56907	-0.76276	-177.57	143.6	-41.263	-0.5210463469940249	0.6377192460512559	-0.76276	-158.63664030917417	164.27562585915686	-41.263	-0.5210463469940249	0.6377192460512559	-0.5667599999999999	-158.63664030917417	164.27562585915686	-41.263	-0.5283746073230438	0.646655567193345	-0.5501425740242912	-0.3263088603400771	0.42163357998620643	0.846018706584893	3.306	22.042	0.0	0.0	0.0
2021-10-01T23:16:38.000000	-0.5696	0.54814	-0.75627	-188.67	155.29	-51.678	-0.49814425694623243	0.6138028338737822	-0.75627	-168.2206217906467	177.2376241218782	-51.678	-0.49814425694623243	0.6138028338737822	-0.56027	-168.2206217906467	177.2376241218782	-51.678	-0.5283746073230438	0.646655567193345	-0.5501425740242912	-0.3263088603400771	0.42163357998620643	0.846018706584893	3.306	22.042	0.0	0.0	0.0
2021-10-01T23:16:38.000000	-0.54428	0.52712	-0.74879	-200.95	168.27	-63.796	-0.4755906326419668	0.5898387601228099	-0.74879	-178.8176478050337	191.62448756219786	-63.796	-0.4755906326419668	0.5898387601228099	-0.5527899999999999	-178.8176478050337	191.62448756219786	-63.796	-0.5283746073230438	0.646655567193345	-0.5501425740242912	-0.3263088603400771	0.42163357998620643	0.846018706584893	3.306	22.042	0.0	0.0	0.0
2021-10-01T23:16:38.000000	-0.51932	0.50604	-0.7403	-214.6	182.72	-77.912	-0.45340164747193495	0.5658592493453962	-0.7403	-190.59423123181486	207.63814057430173	-77.912	-0.45340164747193495	0.5658592493453962	-0.5443	-190.59423123181486	207.63814057430173	-77.912	-0.5283746073230438	0.646655567193345	-0.5501425740242912	-0.3263088603400771	0.42163357998620643	0.846018706584893	3.306	22.042	0.0	0.0	0.0
2021-10-01T23:16:38.000000	-0.49475	0.48495	-0.7308	-229.81	198.87	-94.385	-0.43160094887135103	0.5419176006860724	-0.7308	-203.71075844201067	225.53013079183182	-94.385	-0.43160094887135103	0.5419176006860724	-0.5347999999999999	-203.71075844201067	225.53013079183182	-94.385	-0.5283746073230438	0.646655567193345	-0.5501425740242912	-0.3263088603400771	0.42163357998620643	0.846018706584893	3.306	22.042	0.0	0.0	0.0
2021-10-01T23:16:38.000000	-0.47058	0.46387	-0.72028	-246.85	216.98	-113.65	-0.4101960108847227	0.5180348887423128	-0.72028	-218.4033370846958	245.5915822056382	-113.65	-0.4101960108847227	0.5180348887423128	-0.5242800000000001	-218.4033370846958	245.5915822056382	-113.65	-0.5283746073230438	0.646655567193345	-0.5501425740242912	-0.3263088603400771	0.42163357998620643	0.846018706584893	3.306	22.042	0.0	0.0	0.0
