# Supplementary material for: Direct evidence of substorm-related impulsive injections of electrons at Mercury
Source: Nat Commun. 2023 Jul 18;14:4019. doi: 10.1038/s41467-023-39565-4 (PMC10354196; doi:10.1038/s41467-023-39565-4)
Supplement: Supplementary file 3 — SourceDatafile [file 41467_2023_39565_MOESM3_ESM.zip › SourceDataFile/FieldLinetracing/Final_KT17tracing_000926.txt]

2021-10-01T23:30:26.000000	-0.61204	-0.07727	0.55545	516.61	62.62	-107.06	-0.616896055704843	-0.001694389508739999	0.55545	520.3900739007371	-1.152165606761848	-107.06	-0.616896055704843	-0.001694389508739999	0.75145	520.3900739007371	-1.152165606761848	-107.06	-0.9338326268721521	0.0003471315169408206	-0.3577100844102191	-0.6660019160918343	-0.0016302771500206902	0.7459482488473441	2.8884	0.36342	0.0	0.0	0.0
2021-10-01T23:30:26.000000	-0.65376	-0.082305	0.56308	454.59	54.62	-72.231	-0.6589186261087023	-0.0015794910636584697	0.56308	457.85716632614515	-1.4925628270122928	-72.231	-0.6589186261087023	-0.0015794910636584697	0.75908	457.85716632614515	-1.4925628270122928	-72.231	-0.9338326268721521	0.0003471315169408206	-0.3577100844102191	-0.6660019160918343	-0.0016302771500206902	0.7459482488473441	2.8884	0.36342	0.0	0.0	0.0
2021-10-01T23:30:26.000000	-0.69579	-0.087331	0.56877	402.09	47.857	-45.215	-0.7012477578256658	-0.001417676083028313	0.56877	404.9240933632406	-1.7717683137403952	-45.215	-0.7012477578256658	-0.001417676083028313	0.76477	404.9240933632406	-1.7717683137403952	-45.215	-0.9338326268721521	0.0003471315169408206	-0.3577100844102191	-0.6660019160918343	-0.0016302771500206902	0.7459482488473441	2.8884	0.36342	0.0	0.0	0.0
2021-10-01T23:30:26.000000	-0.73804	-0.092334	0.57257	357.33	42.1	-24.261	-0.7437924136023442	-0.0012060777750282636	0.57257	359.7959632183111	-2.000937732087692	-24.261	-0.7437924136023442	-0.0012060777750282636	0.76857	359.7959632183111	-2.000937732087692	-24.261	-0.9338326268721521	0.0003471315169408206	-0.3577100844102191	-0.6660019160918343	-0.0016302771500206902	0.7459482488473441	2.8884	0.36342	0.0	0.0	0.0
2021-10-01T23:30:26.000000	-0.78041	-0.0973	0.57454	318.92	37.17	-8.0546	-0.786451631537457	-0.0009430546495289432	0.57454	321.0713169341983	-2.1874053441427534	-8.0546	-0.786451631537457	-0.0009430546495289432	0.77054	321.0713169341983	-2.1874053441427534	-8.0546	-0.9338326268721521	0.0003471315169408206	-0.3577100844102191	-0.6660019160918343	-0.0016302771500206902	0.7459482488473441	2.8884	0.36342	0.0	0.0	0.0
2021-10-01T23:30:26.000000	-0.82284	-0.10222	0.57474	285.76	32.923	4.3996	-0.8291647609721345	-0.0006270263335792226	0.57474	287.64079889850944	-2.3393028934379103	4.3996	-0.8291647609721345	-0.0006270263335792226	0.77074	287.64079889850944	-2.3393028934379103	4.3996	-0.9338326268721521	0.0003471315169408206	-0.3577100844102191	-0.6660019160918343	-0.0016302771500206902	0.7459482488473441	2.8884	0.36342	0.0	0.0	0.0
2021-10-01T23:30:26.000000	-0.86525	-0.10707	0.57326	256.97	29.248	13.865	-0.871849463999187	-0.0002439760857748663	0.57326	258.617439248041	-2.4589674226847364	13.865	-0.871849463999187	-0.0002439760857748663	0.76926	258.617439248041	-2.4589674226847364	13.865	-0.9338326268721521	0.0003471315169408206	-0.3577100844102191	-0.6660019160918343	-0.0016302771500206902	0.7459482488473441	2.8884	0.36342	0.0	0.0	0.0
2021-10-01T23:30:26.000000	-0.90758	-0.11186	0.5702	231.88	26.055	20.931	-0.9144474180329589	0.00018881963584203854	0.5702	233.3252588588571	-2.5536255495516222	20.931	-0.9144474180329589	0.00018881963584203854	0.7662	233.3252588588571	-2.5536255495516222	20.931	-0.9338326268721521	0.0003471315169408206	-0.3577100844102191	-0.6660019160918343	-0.0016302771500206902	0.7459482488473441	2.8884	0.36342	0.0	0.0	0.0
2021-10-01T23:30:26.000000	-0.94979	-0.11657	0.56567	209.93	23.271	26.061	-0.9569164738785021	0.0006863089202865102	0.56567	211.19953274670107	-2.62711030890204	26.061	-0.9569164738785021	0.0006863089202865102	0.7616700000000001	211.19953274670107	-2.62711030890204	26.061	-0.9338326268721521	0.0003471315169408206	-0.3577100844102191	-0.6660019160918343	-0.0016302771500206902	0.7459482488473441	2.8884	0.36342	0.0	0.0	0.0
2021-10-01T23:30:26.000000	-0.99184	-0.1212	0.55978	190.67	20.837	29.621	-0.9992169329442516	0.0012435905607912634	0.55978	191.7864224764878	-2.6828385471618574	29.621	-0.9992169329442516	0.0012435905607912634	0.7557800000000001	191.7864224764878	-2.6828385471618574	29.621	-0.9338326268721521	0.0003471315169408206	-0.3577100844102191	-0.6660019160918343	-0.0016302771500206902	0.7459482488473441	2.8884	0.36342	0.0	0.0	0.0
2021-10-01T23:30:26.000000	-1.0337	-0.12574	0.55268	173.73	18.705	31.904	-1.0413177959848423	0.001866913300172024	0.55268	174.7128346281226	-2.7231124116112504	31.904	-1.0413177959848423	0.001866913300172024	0.74868	174.7128346281226	-2.7231124116112504	31.904	-0.9338326268721521	0.0003471315169408206	-0.3577100844102191	-0.6660019160918343	-0.0016302771500206902	0.7459482488473441	2.8884	0.36342	0.0	0.0	0.0
2021-10-01T23:30:26.000000	-1.0754	-0.1302	0.54449	158.81	16.835	33.147	-1.0832500622456394	0.0025500283956130243	0.54449	159.67612855810273	-2.750871443060209	33.147	-1.0832500622456394	0.0025500283956130243	0.7404900000000001	159.67612855810273	-2.750871443060209	33.147	-0.9338326268721521	0.0003471315169408206	-0.3577100844102191	-0.6660019160918343	-0.0016302771500206902	0.7459482488473441	2.8884	0.36342	0.0	0.0	0.0
2021-10-01T23:30:26.000000	-1.1169	-0.13456	0.53537	145.68	15.195	33.547	-1.1249715825316944	0.0033078839361294354	0.53537	146.44411639951701	-2.7696925758485538	33.547	-1.1249715825316944	0.0033078839361294354	0.7313700000000001	146.44411639951701	-2.7696925758485538	33.547	-0.9338326268721521	0.0003471315169408206	-0.3577100844102191	-0.6660019160918343	-0.0016302771500206902	0.7459482488473441	2.8884	0.36342	0.0	0.0	0.0
2021-10-01T23:30:26.000000	-1.1582	-0.13884	0.52547	134.12	13.757	33.27	-1.1664848074463912	0.004120630625938815	0.52547	134.79502505402226	-2.78040818685146	33.27	-1.1664848074463912	0.004120630625938815	0.7214700000000001	134.79502505402226	-2.78040818685146	33.27	-0.9338326268721521	0.0003471315169408206	-0.3577100844102191	-0.6660019160918343	-0.0016302771500206902	0.7459482488473441	2.8884	0.36342	0.0	0.0	0.0
2021-10-01T23:30:26.000000	-1.1994	-0.14303	0.51495	123.96	12.499	32.46	-1.2078877581669498	0.005010446129850632	0.51495	124.5574398437463	-2.7840223726685096	32.46	-1.2078877581669498	0.005010446129850632	0.71095	124.5574398437463	-2.7840223726685096	32.46	-0.9338326268721521	0.0003471315169408206	-0.3577100844102191	-0.6660019160918343	-0.0016302771500206902	0.7459482488473441	2.8884	0.36342	0.0	0.0	0.0
2021-10-01T23:30:26.000000	-1.2405	-0.14713	0.50398	115.07	11.4	31.242	-1.24918043469337	0.005977330447864804	0.50398	115.5997672125509	-2.7854479718774705	31.242	-1.24918043469337	0.005977330447864804	0.69998	115.5997672125509	-2.7854479718774705	31.242	-0.9338326268721521	0.0003471315169408206	-0.3577100844102191	-0.6660019160918343	-0.0016302771500206902	0.7459482488473441	2.8884	0.36342	0.0	0.0	0.0
2021-10-01T23:30:26.000000	-1.2815	-0.15116	0.49272	107.31	10.444	29.733	-1.290365287629036	0.007001434284199137	0.49272	107.78110160725258	-2.7834101974186947	29.733	-1.290365287629036	0.007001434284199137	0.68872	107.78110160725258	-2.7834101974186947	29.733	-0.9338326268721521	0.0003471315169408206	-0.3577100844102191	-0.6660019160918343	-0.0016302771500206902	0.7459482488473441	2.8884	0.36342	0.0	0.0	0.0
2021-10-01T23:30:26.000000	-1.3225	-0.15511	0.48132	100.56	9.6142	28.036	-1.3315403381511668	0.00810493530366288	0.48132	100.9802887463148	-2.7798788374474697	28.036	-1.3315403381511668	0.00810493530366288	0.67732	100.9802887463148	-2.7798788374474697	28.036	-0.9338326268721521	0.0003471315169408206	-0.3577100844102191	-0.6660019160918343	-0.0016302771500206902	0.7459482488473441	2.8884	0.36342	0.0	0.0	0.0
2021-10-01T23:30:26.000000	-1.3635	-0.15899	0.46992	94.726	8.8972	26.25	-1.372706811561455	0.009277908858364908	0.46992	95.10239503529337	-2.7766350842348313	26.25	-1.372706811561455	0.009277908858364908	0.6659200000000001	95.10239503529337	-2.7766350842348313	26.25	-0.9338326268721521	0.0003471315169408206	-0.3577100844102191	-0.6660019160918343	-0.0016302771500206902	0.7459482488473441	2.8884	0.36342	0.0	0.0	0.0
2021-10-01T23:30:26.000000	-1.4045	-0.16281	0.45863	89.695	8.2792	24.459	-1.4138659331615921	0.01051043030041407	0.45863	90.03358103668322	-2.7735290427529957	24.459	-1.4138659331615921	0.01051043030041407	0.65463	90.03358103668322	-2.7735290427529957	24.459	-0.9338326268721521	0.0003471315169408206	-0.3577100844102191	-0.6660019160918343	-0.0016302771500206902	0.7459482488473441	2.8884	0.36342	0.0	0.0	0.0
2021-10-01T23:30:26.000000	-1.4456	-0.16657	0.44756	85.364	7.7471	22.737	-1.4551169494304905	0.011814752646728599	0.44756	85.67001773198882	-2.7709413943136187	22.737	-1.4551169494304905	0.011814752646728599	0.64356	85.67001773198882	-2.7709413943136187	22.737	-0.9338326268721521	0.0003471315169408206	-0.3577100844102191	-0.6660019160918343	-0.0016302771500206902	0.7459482488473441	2.8884	0.36342	0.0	0.0	0.0
2021-10-01T23:30:26.000000	-1.4867	-0.17028	0.43674	81.63	7.2885	21.143	-1.4963618391909295	0.013168698232499026	0.43674	81.9079618738331	-2.7685580948759707	21.143	-1.4963618391909295	0.013168698232499026	0.6327400000000001	81.9079618738331	-2.7685580948759707	21.143	-0.9338326268721521	0.0003471315169408206	-0.3577100844102191	-0.6660019160918343	-0.0016302771500206902	0.7459482488473441	2.8884	0.36342	0.0	0.0	0.0
2021-10-01T23:30:26.000000	-1.528	-0.17393	0.42622	78.393	6.8914	19.714	-1.5377978700990413	0.014606697739453112	0.42622	78.64669662127402	-2.766035704991232	19.714	-1.5377978700990413	0.014606697739453112	0.62222	78.64669662127402	-2.766035704991232	19.714	-0.9338326268721521	0.0003471315169408206	-0.3577100844102191	-0.6660019160918343	-0.0016302771500206902	0.7459482488473441	2.8884	0.36342	0.0	0.0	0.0
2021-10-01T23:30:26.000000	-1.5693	-0.17754	0.41598	75.561	6.5449	18.472	-1.5792289998003857	0.016084395837971915	0.41598	75.79357963486858	-2.7629193152960037	18.472	-1.5792289998003857	0.016084395837971915	0.61198	75.79357963486858	-2.7629193152960037	18.472	-0.9338326268721521	0.0003471315169408206	-0.3577100844102191	-0.6660019160918343	-0.0016302771500206902	0.7459482488473441	2.8884	0.36342	0.0	0.0	0.0
2021-10-01T23:30:26.000000	-1.6106	-0.1811	0.40599	73.05	6.2392	17.421	-1.6206540029932712	0.017611717175946617	0.40599	73.26404307667282	-2.7586425465123137	17.421	-1.6206540029932712	0.017611717175946617	0.60199	73.26404307667282	-2.7586425465123137	17.421	-0.9338326268721521	0.0003471315169408206	-0.3577100844102191	-0.6660019160918343	-0.0016302771500206902	0.7459482488473441	2.8884	0.36342	0.0	0.0	0.0
2021-10-01T23:30:26.000000	-1.6521	-0.18461	0.39621	70.788	5.9661	16.55	-1.6622713726355214	0.019213167787213797	0.39621	70.98562473448295	-2.7525214377298006	16.55	-1.6622713726355214	0.019213167787213797	0.59221	70.98562473448295	-2.7525214377298006	16.55	-0.9338326268721521	0.0003471315169408206	-0.3577100844102191	-0.6660019160918343	-0.0016302771500206902	0.7459482488473441	2.8884	0.36342	0.0	0.0	0.0
2021-10-01T23:30:26.000000	-1.6935	-0.18808	0.38659	68.718	5.7188	15.842	-1.7037845945920922	0.02084206397312746	0.38659	68.90092091016875	-2.7443205298710662	15.842	-1.7037845945920922	0.02084206397312746	0.5825899999999999	68.90092091016875	-2.7443205298710662	15.842	-0.9338326268721521	0.0003471315169408206	-0.3577100844102191	-0.6660019160918343	-0.0016302771500206902	0.7459482488473441	2.8884	0.36342	0.0	0.0	0.0
2021-10-01T23:30:26.000000	-1.735	-0.19152	0.37707	66.794	5.492	15.274	-1.7453933871224994	0.0225129871196329	0.37707	66.96362881353407	-2.7336634985360453	15.274	-1.7453933871224994	0.0225129871196329	0.57307	66.96362881353407	-2.7336634985360453	15.274	-0.9338326268721521	0.0003471315169408206	-0.3577100844102191	-0.6660019160918343	-0.0016302771500206902	0.7459482488473441	2.8884	0.36342	0.0	0.0	0.0
2021-10-01T23:30:26.000000	-1.7766	-0.19491	0.36759	64.982	5.2815	14.82	-1.7870952996233593	0.024245786522512497	0.36759	65.13949001503836	-2.720552670086831	14.82	-1.7870952996233593	0.024245786522512497	0.56359	65.13949001503836	-2.720552670086831	14.82	-0.9338326268721521	0.0003471315169408206	-0.3577100844102191	-0.6660019160918343	-0.0016302771500206902	0.7459482488473441	2.8884	0.36342	0.0	0.0	0.0
2021-10-01T23:30:26.000000	-1.8181	-0.19826	0.35812	63.256	5.0844	14.457	-1.8286930644385402	0.026006031500038662	0.35812	63.4023450926739	-2.7046804080131226	14.457	-1.8286930644385402	0.026006031500038662	0.55412	63.4023450926739	-2.7046804080131226	14.457	-0.9338326268721521	0.0003471315169408206	-0.3577100844102191	-0.6660019160918343	-0.0016302771500206902	0.7459482488473441	2.8884	0.36342	0.0	0.0	0.0
2021-10-01T23:30:26.000000	-1.8596	-0.20158	0.3486	61.598	4.8982	14.164	-1.8702871533486454	0.027796050421238283	0.3486	61.73402335481357	-2.6863223312424296	14.164	-1.8702871533486454	0.027796050421238283	0.5446	61.73402335481357	-2.6863223312424296	14.164	-0.9338326268721521	0.0003471315169408206	-0.3577100844102191	-0.6660019160918343	-0.0016302771500206902	0.7459482488473441	2.8884	0.36342	0.0	0.0	0.0
2021-10-01T23:30:26.000000	-1.9011	-0.20487	0.33902	59.995	4.7213	13.924	-1.9118775663536753	0.029615843286111554	0.33902	60.12142671092817	-2.6654734912379716	13.924	-1.9118775663536753	0.029615843286111554	0.53502	60.12142671092817	-2.6654734912379716	13.924	-0.9338326268721521	0.0003471315169408206	-0.3577100844102191	-0.6660019160918343	-0.0016302771500206902	0.7459482488473441	2.8884	0.36342	0.0	0.0	0.0
2021-10-01T23:30:26.000000	-1.9426	-0.20811	0.32934	58.44	4.5525	13.723	-1.953461852850246	0.03148525939044072	0.32934	58.55746087129083	-2.6424671345624136	13.723	-1.953461852850246	0.03148525939044072	0.52534	58.55746087129083	-2.6424671345624136	13.723	-0.9338326268721521	0.0003471315169408206	-0.3577100844102191	-0.6660019160918343	-0.0016302771500206902	0.7459482488473441	2.8884	0.36342	0.0	0.0	0.0
2021-10-01T23:30:26.000000	-1.984	-0.21133	0.31954	56.923	4.3908	13.549	-1.9949444422645213	0.03336227177363399	0.31954	57.0320786578412	-2.6170704243130487	13.549	-1.9949444422645213	0.03336227177363399	0.51554	57.0320786578412	-2.6170704243130487	13.549	-0.9338326268721521	0.0003471315169408206	-0.3577100844102191	-0.6660019160918343	-0.0016302771500206902	0.7459482488473441	2.8884	0.36342	0.0	0.0	0.0
2021-10-01T23:30:26.000000	-2.0254	-0.21451	0.30961	55.441	4.2354	13.396	-2.036422130472029	0.035278982748391974	0.30961	55.54220465207656	-2.589709741813623	13.396	-2.036422130472029	0.035278982748391974	0.50561	55.54220465207656	-2.589709741813623	13.396	-0.9338326268721521	0.0003471315169408206	-0.3577100844102191	-0.6660019160918343	-0.0016302771500206902	0.7459482488473441	2.8884	0.36342	0.0	0.0	0.0
2021-10-01T23:30:26.000000	-2.0668	-0.21765	0.29952	53.987	4.0855	13.259	-2.07789491747277	0.037235392314714816	0.29952	54.08079357633775	-2.560321347711156	13.259	-2.07789491747277	0.037235392314714816	0.49552	54.08079357633775	-2.560321347711156	13.259	-0.9338326268721521	0.0003471315169408206	-0.3577100844102191	-0.6660019160918343	-0.0016302771500206902	0.7459482488473441	2.8884	0.36342	0.0	0.0	0.0
2021-10-01T23:30:26.000000	-2.1082	-0.22077	0.28928	52.554	3.9405	13.132	-2.119365253870127	0.039211651176819906	0.28928	52.64082465899942	-2.52864300969484	13.132	-2.119365253870127	0.039211651176819906	0.48528	52.64082465899942	-2.52864300969484	13.132	-0.9338326268721521	0.0003471315169408206	-0.3577100844102191	-0.6660019160918343	-0.0016302771500206902	0.7459482488473441	2.8884	0.36342	0.0	0.0	0.0
2021-10-01T23:30:26.000000	-2.1495	-0.22385	0.27886	51.137	3.7996	13.013	-2.1607314425818047	0.04121535561357159	0.27886	51.21723755198063	-2.4948560487500573	13.013	-2.1607314425818047	0.04121535561357159	0.47486	51.21723755198063	-2.4948560487500573	13.013	-0.9338326268721521	0.0003471315169408206	-0.3577100844102191	-0.6660019160918343	-0.0016302771500206902	0.7459482488473441	2.8884	0.36342	0.0	0.0	0.0
2021-10-01T23:30:26.000000	-2.1907	-0.2269	0.26826	49.728	3.6621	12.9	-2.201994708909495	0.043236580977078526	0.26826	49.80200676585002	-2.4586749488757316	12.9	-2.201994708909495	0.043236580977078526	0.46426	49.80200676585002	-2.4586749488757316	12.9	-0.9338326268721521	0.0003471315169408206	-0.3577100844102191	-0.6660019160918343	-0.0016302771500206902	0.7459482488473441	2.8884	0.36342	0.0	0.0	0.0
2021-10-01T23:30:26.000000	-2.232	-0.22993	0.25746	48.32	3.5273	12.789	-2.2433547711127138	0.04528990865328608	0.25746	48.38809927596531	-2.4199367242399688	12.789	-2.2433547711127138	0.04528990865328608	0.45346000000000003	48.38809927596531	-2.4199367242399688	12.789	-0.9338326268721521	0.0003471315169408206	-0.3577100844102191	-0.6660019160918343	-0.0016302771500206902	0.7459482488473441	2.8884	0.36342	0.0	0.0	0.0
2021-10-01T23:30:26.000000	-2.2731	-0.23292	0.24645	46.904	3.3946	12.677	-2.2845114391513412	0.04735842888722186	0.24645	46.96650938112294	-2.378134082193597	12.677	-2.2845114391513412	0.04735842888722186	0.44245	46.96650938112294	-2.378134082193597	12.677	-0.9338326268721521	0.0003471315169408206	-0.3577100844102191	-0.6660019160918343	-0.0016302771500206902	0.7459482488473441	2.8884	0.36342	0.0	0.0	0.0
2021-10-01T23:30:26.000000	-2.3142	-0.23588	0.23522	45.473	3.2632	12.561	-2.3256644312848938	0.04945672306483123	0.23522	45.530191803663726	-2.333203283383633	12.561	-2.3256644312848938	0.04945672306483123	0.43122000000000005	45.530191803663726	-2.333203283383633	12.561	-0.9338326268721521	0.0003471315169408206	-0.3577100844102191	-0.6660019160918343	-0.0016302771500206902	0.7459482488473441	2.8884	0.36342	0.0	0.0	0.0
2021-10-01T23:30:26.000000	-2.3553	-0.23881	0.22376	44.017	3.1327	12.438	-2.366813747513371	0.051584791186114115	0.22376	44.06917288362882	-2.284316012033902	12.438	-2.366813747513371	0.051584791186114115	0.41976	44.06917288362882	-2.284316012033902	12.438	-0.9338326268721521	0.0003471315169408206	-0.3577100844102191	-0.6660019160918343	-0.0016302771500206902	0.7459482488473441	2.8884	0.36342	0.0	0.0	0.0
2021-10-01T23:30:26.000000	-2.3962	-0.24172	0.21204	42.527	3.0023	12.305	-2.4077621201806396	0.05370820256934292	0.21204	42.574422413780795	-2.231163468453052	12.305	-2.4077621201806396	0.05370820256934292	0.40804	42.574422413780795	-2.231163468453052	12.305	-0.9338326268721521	0.0003471315169408206	-0.3577100844102191	-0.6660019160918343	-0.0016302771500206902	0.7459482488473441	2.8884	0.36342	0.0	0.0	0.0
2021-10-01T23:30:26.000000	-2.4371	-0.24459	0.20006	40.992	2.8714	12.158	-2.4487055916411418	0.05587131254413644	0.20006	41.03494976333784	-2.1729932996535504	12.158	-2.4487055916411418	0.05587131254413644	0.39605999999999997	41.03494976333784	-2.1729932996535504	12.158	-0.9338326268721521	0.0003471315169408206	-0.3577100844102191	-0.6660019160918343	-0.0016302771500206902	0.7459482488473441	2.8884	0.36342	0.0	0.0	0.0
2021-10-01T23:30:26.000000	-2.478	-0.24744	0.1878	39.4	2.7391	11.995	-2.4896466124982606	0.058054271814712344	0.1878	39.43873507767828	-2.109228361915413	11.995	-2.4896466124982606	0.058054271814712344	0.38380000000000003	39.43873507767828	-2.109228361915413	11.995	-0.9338326268721521	0.0003471315169408206	-0.3577100844102191	-0.6660019160918343	-0.0016302771500206902	0.7459482488473441	2.8884	0.36342	0.0	0.0	0.0
2021-10-01T23:30:26.000000	-2.5187	-0.25026	0.17523	37.734	2.6046	11.814	-2.5303854644924795	0.060242498995125265	0.17523	37.768808431251756	-2.038579614193834	11.814	-2.5303854644924795	0.060242498995125265	0.37123	37.768808431251756	-2.038579614193834	11.814	-0.9338326268721521	0.0003471315169408206	-0.3577100844102191	-0.6660019160918343	-0.0016302771500206902	0.7459482488473441	2.8884	0.36342	0.0	0.0	0.0
2021-10-01T23:30:26.000000	-2.5593	-0.25306	0.16232	35.973	2.4666	11.615	-2.5710226194044035	0.06243832245440234	0.16232	36.004168774266816	-1.9597641271618307	11.615	-2.5710226194044035	0.06243832245440234	0.35831999999999997	36.004168774266816	-1.9597641271618307	11.615	-0.9338326268721521	0.0003471315169408206	-0.3577100844102191	-0.6660019160918343	-0.0016302771500206902	0.7459482488473441	2.8884	0.36342	0.0	0.0	0.0
2021-10-01T23:30:26.000000	-2.5998	-0.25583	0.14901	34.088	2.3232	11.398	-2.6115568519323396	0.06465166684043472	0.14901	34.115801820517596	-1.871114209012441	11.398	-2.6115568519323396	0.06465166684043472	0.34501000000000004	34.115801820517596	-1.871114209012441	11.398	-0.9338326268721521	0.0003471315169408206	-0.3577100844102191	-0.6660019160918343	-0.0016302771500206902	0.7459482488473441	2.8884	0.36342	0.0	0.0	0.0
2021-10-01T23:30:26.000000	-2.6401	-0.25857	0.13525	32.039	2.172	11.164	-2.651888915597377	0.06687027913630411	0.13525	32.06371490603331	-1.7701105684722473	11.164	-2.651888915597377	0.06687027913630411	0.33125000000000004	32.06371490603331	-1.7701105684722473	11.164	-0.9338326268721521	0.0003471315169408206	-0.3577100844102191	-0.6660019160918343	-0.0016302771500206902	0.7459482488473441	2.8884	0.36342	0.0	0.0	0.0
2021-10-01T23:30:26.000000	-2.6803	-0.26128	0.12091	29.766	2.0091	10.915	-2.6921180568784266	0.06910641235892889	0.12091	29.787882275807036	-1.6532720080678633	10.915	-2.6921180568784266	0.06910641235892889	0.31691	29.787882275807036	-1.6532720080678633	10.915	-0.9338326268721521	0.0003471315169408206	-0.3577100844102191	-0.6660019160918343	-0.0016302771500206902	0.7459482488473441	2.8884	0.36342	0.0	0.0	0.0
2021-10-01T23:30:26.000000	-2.7202	-0.26397	0.10582	27.178	1.8284	10.653	-2.7320470081193577	0.07132563582658136	0.10582	27.197242199996982	-1.5155023176173064	10.653	-2.7320470081193577	0.07132563582658136	0.30182	27.197242199996982	-1.5155023176173064	10.653	-0.9338326268721521	0.0003471315169408206	-0.3577100844102191	-0.6660019160918343	-0.0016302771500206902	0.7459482488473441	2.8884	0.36342	0.0	0.0	0.0
2021-10-01T23:30:26.000000	-2.7596	-0.26662	0.089663	24.127	1.62	10.382	-2.771474825758961	0.07352329280120717	0.089663	24.143696841138677	-1.3484924334938406	10.382	-2.771474825758961	0.07352329280120717	0.285663	24.143696841138677	-1.3484924334938406	10.382	-0.9338326268721521	0.0003471315169408206	-0.3577100844102191	-0.6660019160918343	-0.0016302771500206902	0.7459482488473441	2.8884	0.36342	0.0	0.0	0.0
2021-10-01T23:30:26.000000	-2.7855	-0.26836	0.078029	21.712	1.4571	10.199	-2.7973928662915095	0.07496993544996733	0.078029	21.72693421085757	-1.2142545890655436	10.199	-2.7973928662915095	0.07496993544996733	0.274029	21.72693421085757	-1.2142545890655436	10.199	-0.9338326268721521	0.0003471315169408206	-0.3577100844102191	-0.6660019160918343	-0.0016302771500206902	0.7459482488473441	2.8884	0.36342	0.0	0.0	0.0
2021-10-01T23:30:26.000000	-2.811	-0.27007	0.06536	18.843	1.2649	10.016	-2.8229102450033343	0.07639733997472814	0.06536	18.856002432359606	-1.0534672661495705	10.016	-2.8229102450033343	0.07639733997472814	0.26136000000000004	18.856002432359606	-1.0534672661495705	10.016	-0.9338326268721521	0.0003471315169408206	-0.3577100844102191	-0.6660019160918343	-0.0016302771500206902	0.7459482488473441	2.8884	0.36342	0.0	0.0	0.0
2021-10-01T23:30:26.000000	-2.8275	-0.27118	0.056077	16.568	1.1129	9.8957	-2.839421922511583	0.07731745185031758	0.056077	16.579520451399187	-0.9255657792054297	9.8957	-2.839421922511583	0.07731745185031758	0.252077	16.579520451399187	-0.9255657792054297	9.8957	-0.9338326268721521	0.0003471315169408206	-0.3577100844102191	-0.6660019160918343	-0.0016302771500206902	0.7459482488473441	2.8884	0.36342	0.0	0.0	0.0
2021-10-01T23:30:26.000000	-2.8434	-0.27225	0.045797	13.871	0.93258	9.7787	-2.855333219939593	0.07820374421596227	0.045797	13.880748275039492	-0.7740631636941159	9.7787	-2.855333219939593	0.07820374421596227	0.241797	13.880748275039492	-0.7740631636941159	9.7787	-0.9338326268721521	0.0003471315169408206	-0.3577100844102191	-0.6660019160918343	-0.0016302771500206902	0.7459482488473441	2.8884	0.36342	0.0	0.0	0.0
2021-10-01T23:30:26.000000	-2.8535	-0.27292	0.038152	11.746	0.79032	9.7043	-2.8654392095230423	0.07877634751599599	0.038152	11.754329456294691	-0.6548745950813334	9.7043	-2.8654392095230423	0.07877634751599599	0.234152	11.754329456294691	-0.6548745950813334	9.7043	-0.9338326268721521	0.0003471315169408206	-0.3577100844102191	-0.6660019160918343	-0.0016302771500206902	0.7459482488473441	2.8884	0.36342	0.0	0.0	0.0
2021-10-01T23:30:26.000000	-2.8628	-0.27355	0.029598	9.2556	0.6233	9.6352	-2.8747463260684296	0.07929062527224845	0.029598	9.262230156617015	-0.5154869308278451	9.6352	-2.8747463260684296	0.07929062527224845	0.22559800000000002	9.262230156617015	-0.5154869308278451	9.6352	-0.9338326268721521	0.0003471315169408206	-0.3577100844102191	-0.6660019160918343	-0.0016302771500206902	0.7459482488473441	2.8884	0.36342	0.0	0.0	0.0
2021-10-01T23:30:26.000000	-2.8707	-0.27408	0.019782	6.2717	0.42271	9.576	-2.8826517388921324	0.07973260727055725	0.019782	6.276236145729885	-0.3489476710535087	9.576	-2.8826517388921324	0.07973260727055725	0.215782	6.276236145729885	-0.3489476710535087	9.576	-0.9338326268721521	0.0003471315169408206	-0.3577100844102191	-0.6660019160918343	-0.0016302771500206902	0.7459482488473441	2.8884	0.36342	0.0	0.0	0.0
2021-10-01T23:30:26.000000	-2.8747	-0.27435	0.012357	3.945	0.26601	9.5464	-2.8866546811942864	0.07995476245422517	0.012357	3.947867843376879	-0.21937595887149025	9.5464	-2.8866546811942864	0.07995476245422517	0.20835700000000001	3.947867843376879	-0.21937595887149025	9.5464	-0.9338326268721521	0.0003471315169408206	-0.3577100844102191	-0.6660019160918343	-0.0016302771500206902	0.7459482488473441	2.8884	0.36342	0.0	0.0	0.0
2021-10-01T23:30:26.000000	-2.877	-0.2745	0.004251	1.3627	0.091911	9.5295	-2.8889557297346364	0.08008771212497712	0.004251	1.3636936385115679	-0.07575343031230154	9.5295	-2.8889557297346364	0.08008771212497712	0.200251	1.3636936385115679	-0.07575343031230154	9.5295	-0.9338326268721521	0.0003471315169408206	-0.3577100844102191	-0.6660019160918343	-0.0016302771500206902	0.7459482488473441	2.8884	0.36342	0.0	0.0	0.0
2021-10-01T23:30:26.000000	-2.877	-0.27451	-0.0041586	-1.3331	-0.089914	9.5294	-2.888956955036328	0.08007778747708594	-0.0041586	-1.3340719880058016	0.07410848948836965	9.5294	-2.888956955036328	0.08007778747708594	0.1918414	-1.3340719880058016	0.07410848948836965	9.5294	-0.9338326268721521	0.0003471315169408206	-0.3577100844102191	-0.6660019160918343	-0.0016302771500206902	0.7459482488473441	2.8884	0.36342	0.0	0.0	0.0
2021-10-01T23:30:26.000000	-2.8747	-0.27436	-0.01227	-3.9177	-0.26417	9.5461	-2.8866559064959785	0.07994483780633399	-0.01227	-3.920548099122647	0.21785702046478644	9.5461	-2.8866559064959785	0.07994483780633399	0.18373	-3.920548099122647	0.21785702046478644	9.5461	-0.9338326268721521	0.0003471315169408206	-0.3577100844102191	-0.6660019160918343	-0.0016302771500206902	0.7459482488473441	2.8884	0.36342	0.0	0.0	0.0
2021-10-01T23:30:26.000000	-2.8657	-0.27375	-0.026414	-8.3013	-0.5592	9.6136	-2.87764897999071	0.0794474698050539	-0.026414	-8.307266824516594	0.46217338335949576	9.6136	-2.87764897999071	0.0794474698050539	0.16958600000000001	-8.307266824516594	0.46217338335949576	9.6136	-0.9338326268721521	0.0003471315169408206	-0.3577100844102191	-0.6660019160918343	-0.0016302771500206902	0.7459482488473441	2.8884	0.36342	0.0	0.0	0.0
2021-10-01T23:30:26.000000	-2.8536	-0.27293	-0.038091	-11.729	-0.78916	9.7038	-2.865539681303646	0.07877867588502302	-0.038091	-11.737315419883423	0.6539428413606087	9.7038	-2.865539681303646	0.07877867588502302	0.15790900000000002	-11.737315419883423	0.6539428413606087	9.7038	-0.9338326268721521	0.0003471315169408206	-0.3577100844102191	-0.6660019160918343	-0.0016302771500206902	0.7459482488473441	2.8884	0.36342	0.0	0.0	0.0
2021-10-01T23:30:26.000000	-2.84	-0.27202	-0.048136	-14.501	-0.97471	9.8037	-2.8519306577176775	0.07801540854223904	-0.048136	-14.511163288211831	0.8094446287135187	9.8037	-2.8519306577176775	0.07801540854223904	0.147864	-14.511163288211831	0.8094446287135187	9.8037	-0.9338326268721521	0.0003471315169408206	-0.3577100844102191	-0.6660019160918343	-0.0016302771500206902	0.7459482488473441	2.8884	0.36342	0.0	0.0	0.0
2021-10-01T23:30:26.000000	-2.8111	-0.27007	-0.065315	-18.832	-1.2642	10.015	-2.8230094914822463	0.0764095929916464	-0.065315	-18.844999548560875	1.052814159640946	10.015	-2.8230094914822463	0.0764095929916464	0.130685	-18.844999548560875	1.052814159640946	10.015	-0.9338326268721521	0.0003471315169408206	-0.3577100844102191	-0.6660019160918343	-0.0016302771500206902	0.7459482488473441	2.8884	0.36342	0.0	0.0	0.0
2021-10-01T23:30:26.000000	-2.7809	-0.26805	-0.08021	-22.18	-1.4886	10.232	-2.7927895439091177	0.07471396075635467	-0.08021	-22.195267432494298	1.2403360673857136	10.232	-2.7927895439091177	0.07471396075635467	0.11579	-22.195267432494298	1.2403360673857136	10.232	-0.9338326268721521	0.0003471315169408206	-0.3577100844102191	-0.6660019160918343	-0.0016302771500206902	0.7459482488473441	2.8884	0.36342	0.0	0.0	0.0
2021-10-01T23:30:26.000000	-2.75	-0.26598	-0.093741	-24.928	-1.6743	10.449	-2.7618687444751466	0.07298218064209122	-0.093741	-24.94531452540924	1.3927482609598767	10.449	-2.7618687444751466	0.07298218064209122	0.102259	-24.94531452540924	1.3927482609598767	10.449	-0.9338326268721521	0.0003471315169408206	-0.3577100844102191	-0.6660019160918343	-0.0016302771500206902	0.7459482488473441	2.8884	0.36342	0.0	0.0	0.0
2021-10-01T23:30:26.000000	-2.7188	-0.26388	-0.10636	-27.275	-1.8351	10.662	-2.7306465296993654	0.07124341542074653	-0.10636	-27.294332236675	1.5207382299409131	10.662	-2.7306465296993654	0.07124341542074653	0.08964000000000001	-27.294332236675	1.5207382299409131	10.662	-0.9338326268721521	0.0003471315169408206	-0.3577100844102191	-0.6660019160918343	-0.0016302771500206902	0.7459482488473441	2.8884	0.36342	0.0	0.0	0.0
2021-10-01T23:30:26.000000	-2.6873	-0.26176	-0.11833	-29.339	-1.979	10.87	-2.6991241248834643	0.06948774044442946	-0.11833	-29.360411652761027	1.630824815979409	10.87	-2.6991241248834643	0.06948774044442946	0.07767	-29.360411652761027	1.630824815979409	10.87	-0.9338326268721521	0.0003471315169408206	-0.3577100844102191	-0.6660019160918343	-0.0016302771500206902	0.7459482488473441	2.8884	0.36342	0.0	0.0	0.0
2021-10-01T23:30:26.000000	-2.6556	-0.25962	-0.12981	-31.194	-2.111	11.07	-2.6674007765063563	0.06772740873005834	-0.12981	-31.21760781890801	1.727112927649276	11.07	-2.6674007765063563	0.06772740873005834	0.06619	-31.21760781890801	1.727112927649276	11.07	-0.9338326268721521	0.0003471315169408206	-0.3577100844102191	-0.6660019160918343	-0.0016302771500206902	0.7459482488473441	2.8884	0.36342	0.0	0.0	0.0
2021-10-01T23:30:26.000000	-2.6238	-0.25746	-0.14089	-32.892	-2.2344	11.261	-2.6355757310469525	0.0659746732945512	-0.14089	-32.91793325370842	1.8126989999439127	11.261	-2.6355757310469525	0.0659746732945512	0.05511000000000002	-32.91793325370842	1.8126989999439127	11.261	-0.9338326268721521	0.0003471315169408206	-0.3577100844102191	-0.6660019160918343	-0.0016302771500206902	0.7459482488473441	2.8884	0.36342	0.0	0.0	0.0
2021-10-01T23:30:26.000000	-2.5919	-0.25529	-0.15165	-34.467	-2.3517	11.442	-2.6036502138069446	0.0642196094900171	-0.15165	-34.49543808541522	1.8892678966427252	11.442	-2.6036502138069446	0.0642196094900171	0.04435	-34.49543808541522	1.8892678966427252	11.442	-0.9338326268721521	0.0003471315169408206	-0.3577100844102191	-0.6660019160918343	-0.0016302771500206902	0.7459482488473441	2.8884	0.36342	0.0	0.0	0.0
2021-10-01T23:30:26.000000	-2.5599	-0.2531	-0.16212	-35.946	-2.4645	11.612	-2.5716229994846413	0.06247214196434708	-0.16212	-35.97711491160533	1.9585399886510526	11.612	-2.5716229994846413	0.06247214196434708	0.03388000000000002	-35.97711491160533	1.9585399886510526	11.612	-0.9338326268721521	0.0003471315169408206	-0.3577100844102191	-0.6660019160918343	-0.0016302771500206902	0.7459482488473441	2.8884	0.36342	0.0	0.0	0.0
2021-10-01T23:30:26.000000	-2.5278	-0.25089	-0.17236	-37.348	-2.574	11.771	-2.5394940880800436	0.060732270717541254	-0.17236	-37.38196759947501	2.02165239143642	11.771	-2.5394940880800436	0.060732270717541254	0.023639999999999994	-37.38196759947501	2.02165239143642	11.771	-0.9338326268721521	0.0003471315169408206	-0.3577100844102191	-0.6660019160918343	-0.0016302771500206902	0.7459482488473441	2.8884	0.36342	0.0	0.0	0.0
2021-10-01T23:30:26.000000	-2.4957	-0.24867	-0.18238	-38.687	-2.681	11.918	-2.507363951373753	0.05900232411862655	-0.18238	-38.72398868020726	2.079526555536087	11.918	-2.507363951373753	0.05900232411862655	0.013620000000000021	-38.72398868020726	2.079526555536087	11.918	-0.9338326268721521	0.0003471315169408206	-0.3577100844102191	-0.6660019160918343	-0.0016302771500206902	0.7459482488473441	2.8884	0.36342	0.0	0.0	0.0
2021-10-01T23:30:26.000000	-2.4635	-0.24643	-0.1922	-39.974	-2.7864	12.055	-2.4751321175851673	0.05727997379857597	-0.1922	-40.01420554363465	2.132617094500854	12.055	-2.4751321175851673	0.05727997379857597	0.003799999999999998	-40.01420554363465	2.132617094500854	12.055	-0.9338326268721521	0.0003471315169408206	-0.3577100844102191	-0.6660019160918343	-0.0016302771500206902	0.7459482488473441	2.8884	0.36342	0.0	0.0	0.0
2021-10-01T23:30:26.000000	-2.4312	-0.24418	-0.20183	-41.22	-2.8905	12.18	-2.442799812015978	0.05555529510949833	-0.20183	-41.26357206148826	2.1819741007549944	12.18	-2.442799812015978	0.05555529510949833	-0.005830000000000002	-41.26357206148826	2.1819741007549944	12.18	-0.9338326268721521	0.0003471315169408206	-0.3577100844102191	-0.6660019160918343	-0.0016302771500206902	0.7459482488473441	2.8884	0.36342	0.0	0.0	0.0
2021-10-01T23:30:26.000000	-2.3989	-0.2419	-0.21128	-42.43	-2.9939	12.296	-2.4104638305417128	0.053860390364094235	-0.21128	-42.47712407581516	2.227614746270947	12.296	-2.4104638305417128	0.053860390364094235	-0.015279999999999988	-42.47712407581516	2.227614746270947	12.296	-0.9338326268721521	0.0003471315169408206	-0.3577100844102191	-0.6660019160918343	-0.0016302771500206902	0.7459482488473441	2.8884	0.36342	0.0	0.0	0.0
2021-10-01T23:30:26.000000	-2.3665	-0.23961	-0.22057	-43.613	-3.097	12.403	-2.378027377286844	0.05216315724966317	-0.22057	-43.66384278178511	2.270244816655708	12.403	-2.378027377286844	0.05216315724966317	-0.02456999999999998	-43.66384278178511	2.270244816655708	12.403	-0.9338326268721521	0.0003471315169408206	-0.3577100844102191	-0.6660019160918343	-0.0016302771500206902	0.7459482488473441	2.8884	0.36342	0.0	0.0	0.0
2021-10-01T23:30:26.000000	-2.3341	-0.2373	-0.22971	-44.772	-3.2	12.503	-2.3455884734285917	0.05048577343101435	-0.22971	-44.82673007979929	2.3100334094590007	12.503	-2.3455884734285917	0.05048577343101435	-0.03370999999999999	-44.82673007979929	2.3100334094590007	12.503	-0.9338326268721521	0.0003471315169408206	-0.3577100844102191	-0.6660019160918343	-0.0016302771500206902	0.7459482488473441	2.8884	0.36342	0.0	0.0	0.0
2021-10-01T23:30:26.000000	-2.3016	-0.23498	-0.23869	-45.913	-3.3034	12.597	-2.3130490977897358	0.048806061243338555	-0.23869	-45.971802023677014	2.347219473301362	12.597	-2.3130490977897358	0.048806061243338555	-0.042690000000000006	-45.971802023677014	2.347219473301362	12.597	-0.9338326268721521	0.0003471315169408206	-0.3577100844102191	-0.6660019160918343	-0.0016302771500206902	0.7459482488473441	2.8884	0.36342	0.0	0.0	0.0
2021-10-01T23:30:26.000000	-2.2692	-0.23263	-0.24753	-47.041	-3.4073	12.688	-2.280605292724716	0.04716837601625454	-0.24753	-47.1040331903808	2.382316412549791	12.688	-2.280605292724716	0.04716837601625454	-0.05152999999999999	-47.1040331903808	2.382316412549791	12.688	-0.9338326268721521	0.0003471315169408206	-0.3577100844102191	-0.6660019160918343	-0.0016302771500206902	0.7459482488473441	2.8884	0.36342	0.0	0.0	0.0
2021-10-01T23:30:26.000000	-2.2366	-0.23027	-0.25623	-48.16	-3.5121	12.776	-2.2479617694001814	0.0455161094032252	-0.25623	-48.22744245113476	2.415417361965372	12.776	-2.2479617694001814	0.0455161094032252	-0.060230000000000006	-48.22744245113476	2.415417361965372	12.776	-0.9338326268721521	0.0003471315169408206	-0.3577100844102191	-0.6660019160918343	-0.0016302771500206902	0.7459482488473441	2.8884	0.36342	0.0	0.0	0.0
2021-10-01T23:30:26.000000	-2.2041	-0.22788	-0.26479	-49.273	-3.6182	12.864	-2.2154138166494826	0.04390586975078764	-0.26479	-49.34505621237397	2.446492926140004	12.864	-2.2154138166494826	0.04390586975078764	-0.06879000000000002	-49.34505621237397	2.446492926140004	12.864	-0.9338326268721521	0.0003471315169408206	-0.3577100844102191	-0.6660019160918343	-0.0016302771500206902	0.7459482488473441	2.8884	0.36342	0.0	0.0	0.0
2021-10-01T23:30:26.000000	-2.1715	-0.22548	-0.27324	-50.385	-3.7259	12.952	-2.18276539211818	0.04229330172932305	-0.27324	-50.46187355709474	2.4758580164828627	12.952	-2.18276539211818	0.04229330172932305	-0.07723999999999998	-50.46187355709474	2.4758580164828627	12.952	-0.9338326268721521	0.0003471315169408206	-0.3577100844102191	-0.6660019160918343	-0.0016302771500206902	0.7459482488473441	2.8884	0.36342	0.0	0.0	0.0
2021-10-01T23:30:26.000000	-2.1389	-0.22306	-0.28156	-51.5	-3.8354	13.043	-2.1501145169834937	0.04070058300364082	-0.28156	-51.581888850487395	2.5038042607128568	13.043	-2.1501145169834937	0.04070058300364082	-0.08555999999999997	-51.581888850487395	2.5038042607128568	13.043	-0.9338326268721521	0.0003471315169408206	-0.3577100844102191	-0.6660019160918343	-0.0016302771500206902	0.7459482488473441	2.8884	0.36342	0.0	0.0	0.0
2021-10-01T23:30:26.000000	-2.1062	-0.22062	-0.28977	-52.621	-3.9472	13.138	-2.1173619447665124	0.03911546055682272	-0.28977	-52.708140752003885	2.530203016942972	13.138	-2.1173619447665124	0.03911546055682272	-0.09377000000000002	-52.708140752003885	2.530203016942972	13.138	-0.9338326268721521	0.0003471315169408206	-0.3577100844102191	-0.6660019160918343	-0.0016302771500206902	0.7459482488473441	2.8884	0.36342	0.0	0.0	0.0
2021-10-01T23:30:26.000000	-2.0735	-0.21816	-0.29787	-53.752	-4.0616	13.237	-2.084606921946147	0.037550187405787	-0.29787	-53.84463587985143	2.555246666413205	13.237	-2.084606921946147	0.037550187405787	-0.10187000000000002	-53.84463587985143	2.555246666413205	13.237	-0.9338326268721521	0.0003471315169408206	-0.3577100844102191	-0.6660019160918343	-0.0016302771500206902	0.7459482488473441	2.8884	0.36342	0.0	0.0	0.0
2021-10-01T23:30:26.000000	-2.0409	-0.21568	-0.30587	-54.896	-4.1789	13.344	-2.05194869500131	0.036017016567451876	-0.30587	-54.99438838744815	2.5790050601943655	13.344	-2.05194869500131	0.036017016567451876	-0.10986999999999997	-54.99438838744815	2.5790050601943655	13.344	-0.9338326268721521	0.0003471315169408206	-0.3577100844102191	-0.6660019160918343	-0.0016302771500206902	0.7459482488473441	2.8884	0.36342	0.0	0.0	0.0
2021-10-01T23:30:26.000000	-2.0081	-0.21318	-0.31377	-56.056	-4.2996	13.458	-2.019089524495266	0.03447918899106267	-0.31377	-56.16043693424597	2.601349556399442	13.458	-2.019089524495266	0.03447918899106267	-0.11776999999999999	-56.16043693424597	2.601349556399442	13.458	-0.9338326268721521	0.0003471315169408206	-0.3577100844102191	-0.6660019160918343	-0.0016302771500206902	0.7459482488473441	2.8884	0.36342	0.0	0.0	0.0
2021-10-01T23:30:26.000000	-1.9754	-0.21066	-0.32158	-57.235	-4.4238	13.584	-1.9863271498647495	0.03297346372737403	-0.32158	-57.34577116762921	2.622548499057073	13.584	-1.9863271498647495	0.03297346372737403	-0.12557999999999997	-57.34577116762921	2.622548499057073	13.584	-0.9338326268721521	0.0003471315169408206	-0.3577100844102191	-0.6660019160918343	-0.0016302771500206902	0.7459482488473441	2.8884	0.36342	0.0	0.0	0.0
2021-10-01T23:30:26.000000	-1.9426	-0.20812	-0.32932	-58.436	-4.5521	13.722	-1.953463078151938	0.031475334742549516	-0.32932	-58.55344200006669	2.6423739998013307	13.722	-1.953463078151938	0.031475334742549516	-0.13332	-58.55344200006669	2.6423739998013307	13.722	-0.9338326268721521	0.0003471315169408206	-0.3577100844102191	-0.6660019160918343	-0.0016302771500206902	0.7459482488473441	2.8884	0.36342	0.0	0.0	0.0
2021-10-01T23:30:26.000000	-1.9099	-0.20556	-0.33697	-59.662	-4.6848	13.879	-1.9206958023146543	0.03000930807042565	-0.33697	-59.78646358497653	2.660895909703031	13.879	-1.9206958023146543	0.03000930807042565	-0.14096999999999998	-59.78646358497653	2.660895909703031	13.879	-0.9338326268721521	0.0003471315169408206	-0.3577100844102191	-0.6660019160918343	-0.0016302771500206902	0.7459482488473441	2.8884	0.36342	0.0	0.0	0.0
2021-10-01T23:30:26.000000	-1.8771	-0.20297	-0.34457	-60.915	-4.8225	14.057	-1.8878256040933836	0.02856080232505706	-0.34457	-61.046894370038494	2.6777638102270647	14.057	-1.8878256040933836	0.02856080232505706	-0.14856999999999998	-61.046894370038494	2.6777638102270647	14.057	-0.9338326268721521	0.0003471315169408206	-0.3577100844102191	-0.6660019160918343	-0.0016302771500206902	0.7459482488473441	2.8884	0.36342	0.0	0.0	0.0
2021-10-01T23:30:26.000000	-1.8443	-0.20037	-0.35211	-62.201	-4.9655	14.265	-1.854954180570421	0.027122221227579707	-0.35211	-62.340725903038035	2.6934151429517925	14.265	-1.854954180570421	0.027122221227579707	-0.15610999999999997	-62.340725903038035	2.6934151429517925	14.265	-0.9338326268721521	0.0003471315169408206	-0.3577100844102191	-0.6660019160918343	-0.0016302771500206902	0.7459482488473441	2.8884	0.36342	0.0	0.0	0.0
2021-10-01T23:30:26.000000	-1.8115	-0.19774	-0.35962	-63.524	-5.1148	14.509	-1.8220790811423828	0.025713414073775864	-0.35962	-63.672050573300815	2.7073475637648254	14.509	-1.8220790811423828	0.025713414073775864	-0.16362	-63.672050573300815	2.7073475637648254	14.509	-0.9338326268721521	0.0003471315169408206	-0.3577100844102191	-0.6660019160918343	-0.0016302771500206902	0.7459482488473441	2.8884	0.36342	0.0	0.0	0.0
2021-10-01T23:30:26.000000	-1.7787	-0.19508	-0.3671	-64.891	-5.2711	14.799	-1.7892003058092691	0.02433438086364559	-0.3671	-65.04790140546909	2.719724058498058	14.799	-1.7892003058092691	0.02433438086364559	-0.17109999999999997	-65.04790140546909	2.719724058498058	14.799	-0.9338326268721521	0.0003471315169408206	-0.3577100844102191	-0.6660019160918343	-0.0016302771500206902	0.7459482488473441	2.8884	0.36342	0.0	0.0	0.0
2021-10-01T23:30:26.000000	-1.7459	-0.19241	-0.37459	-66.311	-5.4355	15.145	-1.7563203051744638	0.022965272301406492	-0.37459	-66.47734536583101	2.7305556874061025	15.145	-1.7563203051744638	0.022965272301406492	-0.17858999999999997	-66.47734536583101	2.7305556874061025	15.145	-0.9338326268721521	0.0003471315169408206	-0.3577100844102191	-0.6660019160918343	-0.0016302771500206902	0.7459482488473441	2.8884	0.36342	0.0	0.0	0.0
2021-10-01T23:30:26.000000	-1.7131	-0.18971	-0.38209	-67.796	-5.6096	15.558	-1.723436628634583	0.02162593768284099	-0.38209	-67.97248808012672	2.739724868856559	15.558	-1.723436628634583	0.02162593768284099	-0.18608999999999998	-67.97248808012672	2.739724868856559	15.558	-0.9338326268721521	0.0003471315169408206	-0.3577100844102191	-0.6660019160918343	-0.0016302771500206902	0.7459482488473441	2.8884	0.36342	0.0	0.0	0.0
2021-10-01T23:30:26.000000	-1.6803	-0.18698	-0.38964	-69.36	-5.7952	16.052	-1.6905492761896266	0.02031637700794897	-0.38964	-69.54744460970838	2.747160588597567	16.052	-1.6905492761896266	0.02031637700794897	-0.19363999999999998	-69.54744460970838	2.747160588597567	16.052	-0.9338326268721521	0.0003471315169408206	-0.3577100844102191	-0.6660019160918343	-0.0016302771500206902	0.7459482488473441	2.8884	0.36342	0.0	0.0	0.0
2021-10-01T23:30:26.000000	-1.6476	-0.18423	-0.39727	-71.024	-5.9945	16.637	-1.6577587196201984	0.01903891864575763	-0.39727	-71.2233262815197	2.753252557645901	16.637	-1.6577587196201984	0.01903891864575763	-0.20127	-71.2233262815197	2.753252557645901	16.637	-0.9338326268721521	0.0003471315169408206	-0.3577100844102191	-0.6660019160918343	-0.0016302771500206902	0.7459482488473441	2.8884	0.36342	0.0	0.0	0.0
2021-10-01T23:30:26.000000	-1.6148	-0.18145	-0.40499	-72.811	-6.2103	17.325	-1.624865240666783	0.017778981210321593	-0.40499	-73.02330287018412	2.7580400684832265	17.325	-1.624865240666783	0.017778981210321593	-0.20899	-73.02330287018412	2.7580400684832265	17.325	-0.9338326268721521	0.0003471315169408206	-0.3577100844102191	-0.6660019160918343	-0.0016302771500206902	0.7459482488473441	2.8884	0.36342	0.0	0.0	0.0
2021-10-01T23:30:26.000000	-1.5821	-0.17865	-0.41285	-74.75	-6.4459	18.125	-1.5920685575888958	0.016551146087586177	-0.41285	-74.97656020414436	2.7618013622117408	18.125	-1.5920685575888958	0.016551146087586177	-0.21685	-74.97656020414436	2.7618013622117408	18.125	-0.9338326268721521	0.0003471315169408206	-0.3577100844102191	-0.6660019160918343	-0.0016302771500206902	0.7459482488473441	2.8884	0.36342	0.0	0.0	0.0
2021-10-01T23:30:26.000000	-1.5495	-0.17581	-0.42085	-76.873	-6.7053	19.043	-1.5593662197831533	0.015375262573333742	-0.42085	-77.11534727732898	2.7644875450888113	19.043	-1.5593662197831533	0.015375262573333742	-0.22485	-77.11534727732898	2.7644875450888113	19.043	-0.9338326268721521	0.0003471315169408206	-0.3577100844102191	-0.6660019160918343	-0.0016302771500206902	0.7459482488473441	2.8884	0.36342	0.0	0.0	0.0
2021-10-01T23:30:26.000000	-1.5168	-0.17295	-0.42903	-79.221	-6.993	20.081	-1.5265621848951147	0.014206975337945432	-0.42903	-79.48090653185311	2.766656262499888	20.081	-1.5265621848951147	0.014206975337945432	-0.23303000000000001	-79.48090653185311	2.766656262499888	20.081	-0.9338326268721521	0.0003471315169408206	-0.3577100844102191	-0.6660019160918343	-0.0016302771500206902	0.7459482488473441	2.8884	0.36342	0.0	0.0	0.0
2021-10-01T23:30:26.000000	-1.4843	-0.17006	-0.43738	-81.837	-7.314	21.233	-1.4939529670598246	0.013092968080067158	-0.43738	-82.11652660449478	2.7686139877742244	21.233	-1.4939529670598246	0.013092968080067158	-0.24137999999999998	-82.11652660449478	2.7686139877742244	21.233	-0.9338326268721521	0.0003471315169408206	-0.3577100844102191	-0.6660019160918343	-0.0016302771500206902	0.7459482488473441	2.8884	0.36342	0.0	0.0	0.0
2021-10-01T23:30:26.000000	-1.4517	-0.16713	-0.44591	-84.767	-7.6738	22.488	-1.4612396015388558	0.012006406396835367	-0.44591	-85.06853479148397	2.7705385523540613	22.488	-1.4612396015388558	0.012006406396835367	-0.24990999999999997	-85.06853479148397	2.7705385523540613	22.488	-0.9338326268721521	0.0003471315169408206	-0.3577100844102191	-0.6660019160918343	-0.0016302771500206902	0.7459482488473441	2.8884	0.36342	0.0	0.0	0.0
2021-10-01T23:30:26.000000	-1.4193	-0.16418	-0.45462	-88.059	-8.0783	23.827	-1.4287222783723268	0.010964200043222488	-0.45462	-88.38529233069653	2.7724558621043602	23.827	-1.4287222783723268	0.010964200043222488	-0.25862	-88.38529233069653	2.7724558621043602	23.827	-0.9338326268721521	0.0003471315169408206	-0.3577100844102191	-0.6660019160918343	-0.0016302771500206902	0.7459482488473441	2.8884	0.36342	0.0	0.0	0.0
2021-10-01T23:30:26.000000	-1.3868	-0.16118	-0.46346	-91.766	-8.5335	25.224	-1.3960995822184266	0.009959363912147301	-0.46346	-92.12013503697084	2.774905227257083	25.224	-1.3960995822184266	0.009959363912147301	-0.26746	-92.12013503697084	2.774905227257083	25.224	-0.9338326268721521	0.0003471315169408206	-0.3577100844102191	-0.6660019160918343	-0.0016302771500206902	0.7459482488473441	2.8884	0.36342	0.0	0.0	0.0
2021-10-01T23:30:26.000000	-1.3544	-0.15815	-0.47242	-95.937	-9.046	26.646	-1.363572456638363	0.00899655474166386	-0.47242	-96.3225023840903	2.7773403584939853	26.646	-1.363572456638363	0.00899655474166386	-0.27642	-96.3225023840903	2.7773403584939853	26.646	-0.9338326268721521	0.0003471315169408206	-0.3577100844102191	-0.6660019160918343	-0.0016302771500206902	0.7459482488473441	2.8884	0.36342	0.0	0.0	0.0
2021-10-01T23:30:26.000000	-1.3221	-0.15507	-0.48144	-100.62	-9.622	28.054	-1.331138451028752	0.008095621827554605	-0.48144	-101.04079236898154	2.7794894222432944	28.054	-1.331138451028752	0.008095621827554605	-0.28543999999999997	-101.04079236898154	2.7794894222432944	28.054	-0.9338326268721521	0.0003471315169408206	-0.3577100844102191	-0.6660019160918343	-0.0016302771500206902	0.7459482488473441	2.8884	0.36342	0.0	0.0	0.0
2021-10-01T23:30:26.000000	-1.3005	-0.153	-0.48745	-104.06	-10.045	28.964	-1.3094475741335838	0.007503372286688237	-0.48745	-104.50670150511351	2.7811805984339095	28.964	-1.3094475741335838	0.007503372286688237	-0.29145	-104.50670150511351	2.7811805984339095	28.964	-0.9338326268721521	0.0003471315169408206	-0.3577100844102191	-0.6660019160918343	-0.0016302771500206902	0.7459482488473441	2.8884	0.36342	0.0	0.0	0.0
2021-10-01T23:30:26.000000	-1.2861	-0.1516	-0.49145	-106.5	-10.345	29.55	-1.2949845389334211	0.007128388555226378	-0.49145	-106.96507464131749	2.782414774503616	29.55	-1.2949845389334211	0.007128388555226378	-0.29545	-106.96507464131749	2.782414774503616	29.55	-0.9338326268721521	0.0003471315169408206	-0.3577100844102191	-0.6660019160918343	-0.0016302771500206902	0.7459482488473441	2.8884	0.36342	0.0	0.0	0.0
2021-10-01T23:30:26.000000	-1.2765	-0.15067	-0.49411	-108.2	-10.554	29.929	-1.2853429239005434	0.006875091184954746	-0.49411	-108.67787358817816	2.783290921188069	29.929	-1.2853429239005434	0.006875091184954746	-0.29811	-108.67787358817816	2.783290921188069	29.929	-0.9338326268721521	0.0003471315169408206	-0.3577100844102191	-0.6660019160918343	-0.0016302771500206902	0.7459482488473441	2.8884	0.36342	0.0	0.0	1.0
2021-10-01T23:30:26.000000	-1.2355	-0.14663	-0.50534	-116.09	-11.527	31.409	-1.2441568456631862	0.005860911996511675	-0.50534	-116.62764262893802	2.7843857162255574	31.409	-1.2441568456631862	0.005860911996511675	-0.30934	-116.62764262893802	2.7843857162255574	31.409	-0.9338326268721521	0.0003471315169408206	-0.3577100844102191	-0.6660019160918343	-0.0016302771500206902	0.7459482488473441	2.8884	0.36342	0.0	0.0	0.0
2021-10-01T23:30:26.000000	-1.1944	-0.14252	-0.51626	-125.13	-12.644	32.583	-1.2028629438350738	0.0049039523263886	-0.51626	-125.73639052154645	2.783475276189831	32.583	-1.2028629438350738	0.0049039523263886	-0.32026000000000004	-125.73639052154645	2.783475276189831	32.583	-0.9338326268721521	0.0003471315169408206	-0.3577100844102191	-0.6660019160918343	-0.0016302771500206902	0.7459482488473441	2.8884	0.36342	0.0	0.0	0.0
2021-10-01T23:30:26.000000	-1.1532	-0.13832	-0.52671	-135.45	-13.923	33.335	-1.1614587678128236	0.004024061470368018	-0.52671	-136.13534323163418	2.7786241568704906	33.335	-1.1614587678128236	0.004024061470368018	-0.33071	-136.13534323163418	2.7786241568704906	33.335	-0.9338326268721521	0.0003471315169408206	-0.3577100844102191	-0.6660019160918343	-0.0016302771500206902	0.7459482488473441	2.8884	0.36342	0.0	0.0	0.0
2021-10-01T23:30:26.000000	-1.1118	-0.13403	-0.53652	-147.19	-15.384	33.538	-1.119845071117523	0.003208986411531556	-0.53652	-147.9658964330615	2.767137286170705	33.538	-1.119845071117523	0.003208986411531556	-0.34052	-147.9658964330615	2.767137286170705	33.538	-0.9338326268721521	0.0003471315169408206	-0.3577100844102191	-0.6660019160918343	-0.0016302771500206902	0.7459482488473441	2.8884	0.36342	0.0	0.0	0.0
2021-10-01T23:30:26.000000	-1.0703	-0.12966	-0.54554	-160.53	-17.05	33.044	-1.0781223255297763	0.00246105551890638	-0.54554	-161.40951198176086	2.748243404393598	33.044	-1.0781223255297763	0.00246105551890638	-0.34954	-161.40951198176086	2.748243404393598	33.044	-0.9338326268721521	0.0003471315169408206	-0.3577100844102191	-0.6660019160918343	-0.0016302771500206902	0.7459482488473441	2.8884	0.36342	0.0	0.0	0.0
2021-10-01T23:30:26.000000	-1.0286	-0.12519	-0.55361	-175.68	-18.95	31.685	-1.0361888339672873	0.0017878650713565036	-0.55361	-176.6781608583535	2.7188923681830595	31.685	-1.0361888339672873	0.0017878650713565036	-0.35761000000000004	-176.6781608583535	2.7188923681830595	31.685	-0.9338326268721521	0.0003471315169408206	-0.3577100844102191	-0.6660019160918343	-0.0016302771500206902	0.7459482488473441	2.8884	0.36342	0.0	0.0	0.0
2021-10-01T23:30:26.000000	-0.98672	-0.12064	-0.56057	-192.89	-21.117	29.26	-0.9940668963292225	0.0011720163764833147	-0.56057	-194.02400275570204	2.676965381793785	29.26	-0.9940668963292225	0.0011720163764833147	-0.36457	-194.02400275570204	2.676965381793785	29.26	-0.9338326268721521	0.0003471315169408206	-0.3577100844102191	-0.6660019160918343	-0.0016302771500206902	0.7459482488473441	2.8884	0.36342	0.0	0.0	0.0
2021-10-01T23:30:26.000000	-0.94465	-0.116	-0.5663	-212.46	-23.591	25.526	-0.9517453626659987	0.0006222087804860776	-0.5663	-213.7496783173094	2.619522904415799	25.526	-0.9517453626659987	0.0006222087804860776	-0.3703	-213.7496783173094	2.619522904415799	25.526	-0.9338326268721521	0.0003471315169408206	-0.3577100844102191	-0.6660019160918343	-0.0016302771500206902	0.7459482488473441	2.8884	0.36342	0.0	0.0	0.0
2021-10-01T23:30:26.000000	-0.90242	-0.11128	-0.57066	-234.77	-26.422	20.18	-0.9092552322229813	0.00013219354054914978	-0.57066	-236.23845067149966	2.5435031608825085	20.18	-0.9092552322229813	0.00013219354054914978	-0.37465999999999994	-236.23845067149966	2.5435031608825085	20.18	-0.9338326268721521	0.0003471315169408206	-0.3577100844102191	-0.6660019160918343	-0.0016302771500206902	0.7459482488473441	2.8884	0.36342	0.0	0.0	0.0
2021-10-01T23:30:26.000000	-0.86007	-0.10648	-0.57353	-260.28	-29.67	12.848	-0.8666362035917352	-0.0002931281365602112	-0.57353	-261.95420543141836	2.445722141670739	12.848	-0.8666362035917352	-0.0002931281365602112	-0.37753	-261.95420543141836	2.445722141670739	12.848	-0.9338326268721521	0.0003471315169408206	-0.3577100844102191	-0.6660019160918343	-0.0016302771500206902	0.7459482488473441	2.8884	0.36342	0.0	0.0	0.0
2021-10-01T23:30:26.000000	-0.81766	-0.10162	-0.57481	-289.56	-33.409	3.0524	-0.823950275262991	-0.0006662537364733878	-0.57481	-291.4717147593826	2.3225796488197545	3.0524	-0.823950275262991	-0.0006662537364733878	-0.37881000000000004	-291.4717147593826	2.3225796488197545	3.0524	-0.9338326268721521	0.0003471315169408206	-0.3577100844102191	-0.6660019160918343	-0.0016302771500206902	0.7459482488473441	2.8884	0.36342	0.0	0.0	0.0
2021-10-01T23:30:26.000000	-0.77523	-0.096696	-0.5744	-323.31	-37.733	-9.8151	-0.7812366557076367	-0.0009783121932666478	-0.5744	-325.4972218436784	2.1665551105801413	-9.8151	-0.7812366557076367	-0.0009783121932666478	-0.3784	-325.4972218436784	2.1665551105801413	-9.8151	-0.9338326268721521	0.0003471315169408206	-0.3577100844102191	-0.6660019160918343	-0.0016302771500206902	0.7459482488473441	2.8884	0.36342	0.0	0.0	0.0
