# Supplementary material for: Direct evidence of substorm-related impulsive injections of electrons at Mercury
Source: Nat Commun. 2023 Jul 18;14:4019. doi: 10.1038/s41467-023-39565-4 (PMC10354196; doi:10.1038/s41467-023-39565-4)
Supplement: Supplementary file 3 — SourceDatafile [file 41467_2023_39565_MOESM3_ESM.zip › SourceDataFile/FieldLinetracing/Final_KT17tracing_001437.txt]

2021-10-01T23:38:57.000000	0.04293	-0.46247	0.67584	-15.653	483.12	-320.15	-0.014060013944966039	-0.464245411186656	0.67584	43.66172399137087	481.3975536571632	-320.15	-0.014060013944966039	-0.464245411186656	0.87184	43.66172399137087	481.3975536571632	-320.15	-0.07022293966654553	-0.7998143192643912	-0.5961256523957237	-0.015630882448527186	-0.4899875503472388	0.8715892817253964	1.7497	5.2204	0.0	0.0	0.0
2021-10-01T23:38:57.000000	0.043685	-0.49091	0.694	-9.008	437.54	-268.88	-0.016795461040731492	-0.49256362006692017	0.694	44.6717274037258	435.34679559492247	-268.88	-0.016795461040731492	-0.49256362006692017	0.8899999999999999	44.6717274037258	435.34679559492247	-268.88	-0.07022293966654553	-0.7998143192643912	-0.5961256523957237	-0.015630882448527186	-0.4899875503472388	0.8715892817253964	1.7497	5.2204	0.0	0.0	0.0
2021-10-01T23:38:57.000000	0.0441	-0.51996	0.71116	-3.1333	397.88	-225.53	-0.019943089567998555	-0.5214455722110245	0.71116	45.64261379058303	395.2658140735847	-225.53	-0.019943089567998555	-0.5214455722110245	0.90716	45.64261379058303	395.2658140735847	-225.53	-0.07022293966654553	-0.7998143192643912	-0.5961256523957237	-0.015630882448527186	-0.4899875503472388	0.8715892817253964	1.7497	5.2204	0.0	0.0	0.0
2021-10-01T23:38:57.000000	0.044133	-0.54962	0.72726	2.0803	363.21	-188.67	-0.02354458304791024	-0.5508861213518634	0.72726	46.56880724957461	360.21823654479505	-188.67	-0.02354458304791024	-0.5508861213518634	0.92326	46.56880724957461	360.21823654479505	-188.67	-0.07022293966654553	-0.7998143192643912	-0.5961256523957237	-0.015630882448527186	-0.4899875503472388	0.8715892817253964	1.7497	5.2204	0.0	0.0	0.0
2021-10-01T23:38:57.000000	0.043743	-0.57985	0.74225	6.7208	332.76	-157.16	-0.027635731330053065	-0.5808405451609358	0.74225	47.443296451872456	329.4290824660442	-157.16	-0.027635731330053065	-0.5808405451609358	0.93825	47.443296451872456	329.4290824660442	-157.16	-0.07022293966654553	-0.7998143192643912	-0.5961256523957237	-0.015630882448527186	-0.4899875503472388	0.8715892817253964	1.7497	5.2204	0.0	0.0	0.0
2021-10-01T23:38:57.000000	0.042887	-0.61063	0.75607	10.859	305.9	-130.1	-0.0322567597969755	-0.6112837255451844	0.75607	48.25915389796119	302.2644238842092	-130.1	-0.0322567597969755	-0.6112837255451844	0.95207	48.25915389796119	302.2644238842092	-130.1	-0.07022293966654553	-0.7998143192643912	-0.5961256523957237	-0.015630882448527186	-0.4899875503472388	0.8715892817253964	1.7497	5.2204	0.0	0.0	0.0
2021-10-01T23:38:57.000000	0.041526	-0.64192	0.76864	14.554	282.11	-106.75	-0.03744147336868588	-0.6421711852364461	0.76864	49.01131856890282	278.2009375759498	-106.75	-0.03744147336868588	-0.6421711852364461	0.9646399999999999	49.01131856890282	278.2009375759498	-106.75	-0.07022293966654553	-0.7998143192643912	-0.5961256523957237	-0.015630882448527186	-0.4899875503472388	0.8715892817253964	1.7497	5.2204	0.0	0.0	0.0
2021-10-01T23:38:57.000000	0.039622	-0.67368	0.77991	17.853	260.97	-86.518	-0.04322268450040338	-0.6734585694967274	0.77991	49.6951721316871	256.81600490585083	-86.518	-0.04322268450040338	-0.6734585694967274	0.97591	49.6951721316871	256.81600490585083	-86.518	-0.07022293966654553	-0.7998143192643912	-0.5961256523957237	-0.015630882448527186	-0.4899875503472388	0.8715892817253964	1.7497	5.2204	0.0	0.0	0.0
2021-10-01T23:38:57.000000	0.037141	-0.70584	0.78981	20.795	242.1	-68.927	-0.04962555988311529	-0.7050722397650381	0.78981	50.30285924880031	237.72771057744905	-68.927	-0.04962555988311529	-0.7050722397650381	0.9858100000000001	50.30285924880031	237.72771057744905	-68.927	-0.07022293966654553	-0.7998143192643912	-0.5961256523957237	-0.015630882448527186	-0.4899875503472388	0.8715892817253964	1.7497	5.2204	0.0	0.0	0.0
2021-10-01T23:38:57.000000	0.034056	-0.73835	0.79831	23.414	225.21	-53.575	-0.05667076955766865	-0.7369592644873537	0.79831	50.83258997400956	220.64407377614793	-53.575	-0.05667076955766865	-0.7369592644873537	0.99431	50.83258997400956	220.64407377614793	-53.575	-0.07022293966654553	-0.7998143192643912	-0.5961256523957237	-0.015630882448527186	-0.4899875503472388	0.8715892817253964	1.7497	5.2204	0.0	0.0	0.0
2021-10-01T23:38:57.000000	0.030342	-0.77115	0.80534	25.735	210.02	-40.135	-0.06437577333364052	-0.7690570325220983	0.80534	51.2748674796717	205.28414110676476	-40.135	-0.06437577333364052	-0.7690570325220983	1.00134	51.2748674796717	205.28414110676476	-40.135	-0.07022293966654553	-0.7998143192643912	-0.5961256523957237	-0.015630882448527186	-0.4899875503472388	0.8715892817253964	1.7497	5.2204	0.0	0.0	0.0
2021-10-01T23:38:57.000000	0.025986	-0.80415	0.81088	27.784	196.33	-28.332	-0.07274244553806297	-0.8012746291460512	0.81088	51.630989816467334	191.446233827077	-28.332	-0.07274244553806297	-0.8012746291460512	1.00688	51.630989816467334	191.446233827077	-28.332	-0.07022293966654553	-0.7998143192643912	-0.5961256523957237	-0.015630882448527186	-0.4899875503472388	0.8715892817253964	1.7497	5.2204	0.0	0.0	0.0
2021-10-01T23:38:57.000000	0.020978	-0.83729	0.81488	29.581	183.94	-17.938	-0.08177335900867626	-0.8335512811701737	0.81488	51.896300246342335	178.92940837587733	-17.938	-0.08177335900867626	-0.8335512811701737	1.01088	51.896300246342335	178.92940837587733	-17.938	-0.07022293966654553	-0.7998143192643912	-0.5961256523957237	-0.015630882448527186	-0.4899875503472388	0.8715892817253964	1.7497	5.2204	0.0	0.0	0.0
2021-10-01T23:38:57.000000	0.015319	-0.87046	0.81734	31.143	172.68	-8.7627	-0.0914540429620812	-0.865777939997832	0.81734	52.0668405419507	167.5628627261395	-8.7627	-0.0914540429620812	-0.865777939997832	1.01334	52.0668405419507	167.5628627261395	-8.7627	-0.07022293966654553	-0.7998143192643912	-0.5961256523957237	-0.015630882448527186	-0.4899875503472388	0.8715892817253964	1.7497	5.2204	0.0	0.0	0.0
2021-10-01T23:38:57.000000	0.0090163	-0.9036	0.81825	32.487	162.42	-0.64347	-0.10176990059516626	-0.897895952211914	0.81825	52.14355368271369	157.215493442402	-0.64347	-0.10176990059516626	-0.897895952211914	1.01425	52.14355368271369	157.215493442402	-0.64347	-0.07022293966654553	-0.7998143192643912	-0.5961256523957237	-0.015630882448527186	-0.4899875503472388	0.8715892817253964	1.7497	5.2204	0.0	0.0	0.0
2021-10-01T23:38:57.000000	0.0020861	-0.93662	0.81761	33.627	153.03	6.556	-0.11269382626312133	-0.9298179809701398	0.81761	52.12440525368527	147.7565646797109	6.556	-0.11269382626312133	-0.9298179809701398	1.01361	52.12440525368527	147.7565646797109	6.556	-0.07022293966654553	-0.7998143192643912	-0.5961256523957237	-0.015630882448527186	-0.4899875503472388	0.8715892817253964	1.7497	5.2204	0.0	0.0	0.0
2021-10-01T23:38:57.000000	-0.0054495	-0.96945	0.81543	34.577	144.41	12.952	-0.12419530938226407	-0.96147726165401	0.81543	52.01103674499484	139.08511453678568	12.952	-0.12419530938226407	-0.96147726165401	1.01143	52.01103674499484	139.08511453678568	12.952	-0.07022293966654553	-0.7998143192643912	-0.5961256523957237	-0.015630882448527186	-0.4899875503472388	0.8715892817253964	1.7497	5.2204	0.0	0.0	0.0
2021-10-01T23:38:57.000000	-0.013562	-1.002	0.81175	35.35	136.46	18.643	-0.13623503699087822	-0.9927879645423255	0.81175	51.8040971819827	131.10030364251523	18.643	-0.13623503699087822	-0.9927879645423255	1.00775	51.8040971819827	131.10030364251523	18.643	-0.07022293966654553	-0.7998143192643912	-0.5961256523957237	-0.015630882448527186	-0.4899875503472388	0.8715892817253964	1.7497	5.2204	0.0	0.0	0.0
2021-10-01T23:38:57.000000	-0.022218	-1.0342	0.8066	35.957	129.11	23.714	-0.1487712836531644	-1.023684709607499	0.8066	51.50592656548637	123.7313116298002	23.714	-0.1487712836531644	-1.023684709607499	1.0026	51.50592656548637	123.7313116298002	23.714	-0.07022293966654553	-0.7998143192643912	-0.5961256523957237	-0.015630882448527186	-0.4899875503472388	0.8715892817253964	1.7497	5.2204	0.0	0.0	0.0
2021-10-01T23:38:57.000000	-0.031382	-1.066	0.80001	36.409	122.28	28.236	-0.16176269036064983	-1.0541222234310803	0.80001	51.11763959465155	116.89739348365006	28.236	-0.16176269036064983	-1.0541222234310803	0.9960100000000001	51.11763959465155	116.89739348365006	28.236	-0.07022293966654553	-0.7998143192643912	-0.5961256523957237	-0.015630882448527186	-0.4899875503472388	0.8715892817253964	1.7497	5.2204	0.0	0.0	0.0
2021-10-01T23:38:57.000000	-0.041012	-1.0974	0.79203	36.718	115.92	32.273	-0.17516757359219148	-1.084105652280175	0.79203	50.64501933848857	110.54745560257875	32.273	-0.17516757359219148	-1.084105652280175	0.98803	50.64501933848857	110.54745560257875	32.273	-0.07022293966654553	-0.7998143192643912	-0.5961256523957237	-0.015630882448527186	-0.4899875503472388	0.8715892817253964	1.7497	5.2204	0.0	0.0	0.0
2021-10-01T23:38:57.000000	-0.051069	-1.1282	0.78271	36.892	109.97	35.877	-0.1889227211871773	-1.1134412818735582	0.78271	50.088653705159395	104.62096985788567	35.877	-0.1889227211871773	-1.1134412818735582	0.97871	50.088653705159395	104.62096985788567	35.877	-0.07022293966654553	-0.7998143192643912	-0.5961256523957237	-0.015630882448527186	-0.4899875503472388	0.8715892817253964	1.7497	5.2204	0.0	0.0	0.0
2021-10-01T23:38:57.000000	-0.061509	-1.1585	0.7721	36.942	104.38	39.095	-0.20299671771180422	-1.1422337500175848	0.7721	49.45333329888521	99.0669651782539	39.095	-0.20299671771180422	-1.1422337500175848	0.9681	49.45333329888521	99.0669651782539	39.095	-0.07022293966654553	-0.7998143192643912	-0.5961256523957237	-0.015630882448527186	-0.4899875503472388	0.8715892817253964	1.7497	5.2204	0.0	0.0	0.0
2021-10-01T23:38:57.000000	-0.07229	-1.1882	0.76025	36.876	99.12	41.966	-0.2173356266280111	-1.1703889565004488	0.76025	48.7433219329035	93.85468737865642	41.966	-0.2173356266280111	-1.1703889565004488	0.95625	48.7433219329035	93.85468737865642	41.966	-0.07022293966654553	-0.7998143192643912	-0.5961256523957237	-0.015630882448527186	-0.4899875503472388	0.8715892817253964	1.7497	5.2204	0.0	0.0	0.0
2021-10-01T23:38:57.000000	-0.083372	-1.2173	0.74722	36.702	94.151	44.526	-0.23189974934423316	-1.1979118025289182	0.74722	47.96178064892909	88.94445009096414	44.526	-0.23189974934423316	-1.1979118025289182	0.94322	47.96178064892909	88.94445009096414	44.526	-0.07022293966654553	-0.7998143192643912	-0.5961256523957237	-0.015630882448527186	-0.4899875503472388	0.8715892817253964	1.7497	5.2204	0.0	0.0	0.0
2021-10-01T23:38:57.000000	-0.094711	-1.2457	0.73305	36.427	89.444	46.804	-0.24663316439283095	-1.2247084329515245	0.73305	47.112103325579525	84.30661412510834	46.804	-0.24663316439283095	-1.2247084329515245	0.9290499999999999	47.112103325579525	84.30661412510834	46.804	-0.07022293966654553	-0.7998143192643912	-0.5961256523957237	-0.015630882448527186	-0.4899875503472388	0.8715892817253964	1.7497	5.2204	0.0	0.0	0.0
2021-10-01T23:38:57.000000	-0.10627	-1.2735	0.7178	36.06	84.971	48.827	-0.2615114035935253	-1.2508826278634397	0.7178	46.19979130121976	79.91228769547108	48.827	-0.2615114035935253	-1.2508826278634397	0.9138	46.19979130121976	79.91228769547108	48.827	-0.07022293966654553	-0.7998143192643912	-0.5961256523957237	-0.015630882448527186	-0.4899875503472388	0.8715892817253964	1.7497	5.2204	0.0	0.0	0.0
2021-10-01T23:38:57.000000	-0.11801	-1.3006	0.7015	35.607	80.711	50.62	-0.27648350780262243	-1.2763399194623497	0.7015	45.228226231031655	75.73989386046577	50.62	-0.27648350780262243	-1.2763399194623497	0.8975	45.228226231031655	75.73989386046577	50.62	-0.07022293966654553	-0.7998143192643912	-0.5961256523957237	-0.015630882448527186	-0.4899875503472388	0.8715892817253964	1.7497	5.2204	0.0	0.0	0.0
2021-10-01T23:38:57.000000	-0.12989	-1.3271	0.68422	35.072	76.643	52.203	-0.2915210389806866	-1.3011845779641031	0.68422	44.198804840618884	71.76810073884417	52.203	-0.2915210389806866	-1.3011845779641031	0.88022	44.198804840618884	71.76810073884417	52.203	-0.07022293966654553	-0.7998143192643912	-0.5961256523957237	-0.015630882448527186	-0.4899875503472388	0.8715892817253964	1.7497	5.2204	0.0	0.0	0.0
2021-10-01T23:38:57.000000	-0.14187	-1.3528	0.66597	34.463	72.749	53.595	-0.3065597925023167	-1.3252230116176433	0.66597	43.11726130524909	67.97806372304869	53.595	-0.3065597925023167	-1.3252230116176433	0.8619699999999999	43.11726130524909	67.97806372304869	53.595	-0.07022293966654553	-0.7998143192643912	-0.5961256523957237	-0.015630882448527186	-0.4899875503472388	0.8715892817253964	1.7497	5.2204	0.0	0.0	0.0
2021-10-01T23:38:57.000000	-0.15393	-1.3779	0.64682	33.784	69.015	54.814	-0.3216044251055667	-1.3486561639841776	0.64682	41.98585006171018	64.35539818535497	54.814	-0.3216044251055667	-1.3486561639841776	0.8428199999999999	41.98585006171018	64.35539818535497	54.814	-0.07022293966654553	-0.7998143192643912	-0.5961256523957237	-0.015630882448527186	-0.4899875503472388	0.8715892817253964	1.7497	5.2204	0.0	0.0	0.0
2021-10-01T23:38:57.000000	-0.16602	-1.4022	0.62679	33.04	65.427	55.874	-0.3365808075171443	-1.3712916686143422	0.62679	40.80781801157922	60.88559696786942	55.874	-0.3365808075171443	-1.3712916686143422	0.8227899999999999	40.80781801157922	60.88559696786942	55.874	-0.07022293966654553	-0.7998143192643912	-0.5961256523957237	-0.015630882448527186	-0.4899875503472388	0.8715892817253964	1.7497	5.2204	0.0	0.0	0.0
2021-10-01T23:38:57.000000	-0.17812	-1.4258	0.60591	32.233	61.972	56.791	-0.3514813434581854	-1.3932312225904315	0.60591	39.58355719223506	57.55551296799513	56.791	-0.3514813434581854	-1.3932312225904315	0.8019099999999999	39.58355719223506	57.55551296799513	56.791	-0.07022293966654553	-0.7998143192643912	-0.5961256523957237	-0.015630882448527186	-0.4899875503472388	0.8715892817253964	1.7497	5.2204	0.0	0.0	0.0
2021-10-01T23:38:57.000000	-0.19018	-1.4486	0.58422	31.367	58.639	57.578	-0.3662441566723157	-1.4143817059419936	0.58422	38.315689630973175	54.35373895237507	57.578	-0.3662441566723157	-1.4143817059419936	0.7802199999999999	38.315689630973175	54.35373895237507	57.578	-0.07022293966654553	-0.7998143192643912	-0.5961256523957237	-0.015630882448527186	-0.4899875503472388	0.8715892817253964	1.7497	5.2204	0.0	0.0	0.0
2021-10-01T23:38:57.000000	-0.20218	-1.4708	0.56173	30.445	55.418	58.246	-0.38087390389758946	-1.4349440622302354	0.56173	37.00596742046909	51.26998268261049	58.246	-0.38087390389758946	-1.4349440622302354	0.75773	37.00596742046909	51.26998268261049	58.246	-0.07022293966654553	-0.7998143192643912	-0.5961256523957237	-0.015630882448527186	-0.4899875503472388	0.8715892817253964	1.7497	5.2204	0.0	0.0	0.0
2021-10-01T23:38:57.000000	-0.21407	-1.4921	0.53849	29.467	52.3	58.807	-0.3952842028437959	-1.4546266785268804	0.53849	35.65328778920016	48.29531197559935	58.807	-0.3952842028437959	-1.4546266785268804	0.7344900000000001	35.65328778920016	48.29531197559935	58.807	-0.07022293966654553	-0.7998143192643912	-0.5961256523957237	-0.015630882448527186	-0.4899875503472388	0.8715892817253964	1.7497	5.2204	0.0	0.0	0.0
2021-10-01T23:38:57.000000	-0.22583	-1.5128	0.51451	28.436	49.274	59.272	-0.4094919632659074	-1.473729744872048	0.51451	34.25928029967274	45.41844212815379	59.272	-0.4094919632659074	-1.473729744872048	0.71051	34.25928029967274	45.41844212815379	59.272	-0.07022293966654553	-0.7998143192643912	-0.5961256523957237	-0.015630882448527186	-0.4899875503472388	0.8715892817253964	1.7497	5.2204	0.0	0.0	0.0
2021-10-01T23:38:57.000000	-0.23742	-1.5326	0.4898	27.35	46.332	59.65	-0.42342072752160453	-1.4919604230357704	0.4898	32.82097978095512	42.63167848229923	59.65	-0.42342072752160453	-1.4919604230357704	0.6858	32.82097978095512	42.63167848229923	59.65	-0.07022293966654553	-0.7998143192643912	-0.5961256523957237	-0.015630882448527186	-0.4899875503472388	0.8715892817253964	1.7497	5.2204	0.0	0.0	0.0
2021-10-01T23:38:57.000000	-0.2488	-1.5517	0.46439	26.21	43.463	59.95	-0.4370553030531591	-1.509522107182638	0.46439	31.338030865975426	39.92398139518617	59.95	-0.4370553030531591	-1.509522107182638	0.66039	31.338030865975426	39.92398139518617	59.95	-0.07022293966654553	-0.7998143192643912	-0.5961256523957237	-0.015630882448527186	-0.4899875503472388	0.8715892817253964	1.7497	5.2204	0.0	0.0	0.0
2021-10-01T23:38:57.000000	-0.25993	-1.57	0.43829	25.013	40.657	60.183	-0.45034373825208796	-1.526320452040506	0.43829	29.806230858674475	37.28579380943098	60.183	-0.45034373825208796	-1.526320452040506	0.63429	29.806230858674475	37.28579380943098	60.183	-0.07022293966654553	-0.7998143192643912	-0.5961256523957237	-0.015630882448527186	-0.4899875503472388	0.8715892817253964	1.7497	5.2204	0.0	0.0	0.0
2021-10-01T23:38:57.000000	-0.27077	-1.5874	0.41151	23.757	37.903	60.354	-0.4632340815099082	-1.5422611123372303	0.41151	28.222246997613016	34.70644367269172	60.354	-0.4632340815099082	-1.5422611123372303	0.60751	28.222246997613016	34.70644367269172	60.354	-0.07022293966654553	-0.7998143192643912	-0.5961256523957237	-0.015630882448527186	-0.4899875503472388	0.8715892817253964	1.7497	5.2204	0.0	0.0	0.0
2021-10-01T23:38:57.000000	-0.28126	-1.604	0.38406	22.438	35.189	60.473	-0.47567903795619104	-1.557450686361874	0.38406	26.580639061604387	32.1745115281757	60.473	-0.47567903795619104	-1.557450686361874	0.58006	26.580639061604387	32.1745115281757	60.473	-0.07022293966654553	-0.7998143192643912	-0.5961256523957237	-0.015630882448527186	-0.4899875503472388	0.8715892817253964	1.7497	5.2204	0.0	0.0	0.0
2021-10-01T23:38:57.000000	-0.29136	-1.6197	0.35595	21.053	32.5	60.548	-0.48762665598245336	-1.5717948288422918	0.35595	24.8765917037435	29.675477994553685	60.548	-0.48762665598245336	-1.5717948288422918	0.5519499999999999	24.8765917037435	29.675477994553685	60.548	-0.07022293966654553	-0.7998143192643912	-0.5961256523957237	-0.015630882448527186	-0.4899875503472388	0.8715892817253964	1.7497	5.2204	0.0	0.0	0.0
2021-10-01T23:38:57.000000	-0.30101	-1.6345	0.3272	19.596	29.822	60.584	-0.4990173877013481	-1.5853008915886355	0.3272	23.10243471292708	27.196183745793114	60.584	-0.4990173877013481	-1.5853008915886355	0.5232	23.10243471292708	27.196183745793114	60.584	-0.07022293966654553	-0.7998143192643912	-0.5961256523957237	-0.015630882448527186	-0.4899875503472388	0.8715892817253964	1.7497	5.2204	0.0	0.0	0.0
2021-10-01T23:38:57.000000	-0.31015	-1.6483	0.2978	18.063	27.14	60.589	-0.5097794322086099	-1.5978769799321435	0.2978	21.252360277460927	24.722231930733944	60.589	-0.5097794322086099	-1.5978769799321435	0.4938	21.252360277460927	24.722231930733944	60.589	-0.07022293966654553	-0.7998143192643912	-0.5961256523957237	-0.015630882448527186	-0.4899875503472388	0.8715892817253964	1.7497	5.2204	0.0	0.0	0.0
2021-10-01T23:38:57.000000	-0.31871	-1.6611	0.26776	16.448	24.438	60.571	-0.5198433169690004	-1.6095316709846585	0.26776	19.3184531259034	22.238478293765358	60.571	-0.5198433169690004	-1.6095316709846585	0.46376	19.3184531259034	22.238478293765358	60.571	-0.07022293966654553	-0.7998143192643912	-0.5961256523957237	-0.015630882448527186	-0.4899875503472388	0.8715892817253964	1.7497	5.2204	0.0	0.0	0.0
2021-10-01T23:38:57.000000	-0.32661	-1.6728	0.2371	14.746	21.698	60.534	-0.5291173917824721	-1.6201755206808037	0.2371	17.293545391263628	19.727671119529152	60.534	-0.5291173917824721	-1.6201755206808037	0.43310000000000004	17.293545391263628	19.727671119529152	60.534	-0.07022293966654553	-0.7998143192643912	-0.5961256523957237	-0.015630882448527186	-0.4899875503472388	0.8715892817253964	1.7497	5.2204	0.0	0.0	0.0
2021-10-01T23:38:57.000000	-0.33377	-1.6833	0.20583	12.955	18.906	60.487	-0.537510006448977	-1.629719084955202	0.20583	15.173936721594814	17.176160961316015	60.487	-0.537510006448977	-1.629719084955202	0.40183	15.173936721594814	17.176160961316015	60.487	-0.07022293966654553	-0.7998143192643912	-0.5961256523957237	-0.015630882448527186	-0.4899875503472388	0.8715892817253964	1.7497	5.2204	0.0	0.0	0.0
2021-10-01T23:38:57.000000	-0.3401	-1.6925	0.17399	11.072	16.051	60.434	-0.5449195861205762	-1.6380741450441674	0.17399	12.955301890668597	14.573398296953204	60.434	-0.5449195861205762	-1.6380741450441674	0.36999000000000004	12.955301890668597	14.573398296953204	60.434	-0.07022293966654553	-0.7998143192643912	-0.5961256523957237	-0.015630882448527186	-0.4899875503472388	0.8715892817253964	1.7497	5.2204	0.0	0.0	0.0
2021-10-01T23:38:57.000000	-0.34551	-1.7003	0.14161	9.1012	13.123	60.38	-0.5512445559493309	-1.6451524821840147	0.14161	10.640583948907455	11.908943851838963	60.38	-0.5512445559493309	-1.6451524821840147	0.33761	10.640583948907455	11.908943851838963	60.38	-0.07022293966654553	-0.7998143192643912	-0.5961256523957237	-0.015630882448527186	-0.4899875503472388	0.8715892817253964	1.7497	5.2204	0.0	0.0	0.0
2021-10-01T23:38:57.000000	-0.3499	-1.7067	0.10876	7.0483	10.121	60.332	-0.5563856694563292	-1.6509663493916624	0.10876	8.235317415440171	9.18110673921983	60.332	-0.5563856694563292	-1.6509663493916624	0.30476000000000003	8.235317415440171	9.18110673921983	60.332	-0.07022293966654553	-0.7998143192643912	-0.5961256523957237	-0.015630882448527186	-0.4899875503472388	0.8715892817253964	1.7497	5.2204	0.0	0.0	0.0
2021-10-01T23:38:57.000000	-0.35321	-1.7114	0.075509	4.9253	7.0523	60.293	-0.5602466197034692	-1.6552253590405253	0.075509	5.752306337971209	6.395661590026183	60.293	-0.5602466197034692	-1.6552253590405253	0.271509	5.752306337971209	6.395661590026183	60.293	-0.07022293966654553	-0.7998143192643912	-0.5961256523957237	-0.015630882448527186	-0.4899875503472388	0.8715892817253964	1.7497	5.2204	0.0	0.0	0.0
2021-10-01T23:38:57.000000	-0.35534	-1.7144	0.041972	2.7494	3.9297	60.267	-0.5627281602118392	-1.6579417641475223	0.041972	3.2101894970389395	3.5632044346488008	60.267	-0.5627281602118392	-1.6579417641475223	0.23797200000000002	3.2101894970389395	3.5632044346488008	60.267	-0.07022293966654553	-0.7998143192643912	-0.5961256523957237	-0.015630882448527186	-0.4899875503472388	0.8715892817253964	1.7497	5.2204	0.0	0.0	0.0
2021-10-01T23:38:57.000000	-0.35626	-1.7158	0.0082655	0.54246	0.77473	60.255	-0.5638127700546838	-1.6592184870966404	0.0082655	0.6333002474759926	0.7024245304990754	60.255	-0.5638127700546838	-1.6592184870966404	0.20426550000000002	0.6333002474759926	0.7024245304990754	60.255	-0.07022293966654553	-0.7998143192643912	-0.5961256523957237	-0.015630882448527186	-0.4899875503472388	0.8715892817253964	1.7497	5.2204	0.0	0.0	0.0
2021-10-01T23:38:57.000000	-0.35595	-1.7153	-0.025474	-1.6708	-2.3868	60.259	-0.5634438408854657	-1.6587602390545277	-0.025474	-1.9506651774640205	-2.1640915519980344	60.259	-0.5634438408854657	-1.6587602390545277	0.170526	-1.9506651774640205	-2.1640915519980344	60.259	-0.07022293966654553	-0.7998143192643912	-0.5961256523957237	-0.015630882448527186	-0.4899875503472388	0.8715892817253964	1.7497	5.2204	0.0	0.0	0.0
2021-10-01T23:38:57.000000	-0.3544	-1.7131	-0.059111	-3.8649	-5.5283	60.279	-0.5616359540901306	-1.6567667382806996	-0.059111	-4.513160697755797	-5.0130762428106355	60.279	-0.5616359540901306	-1.6567667382806996	0.136889	-4.513160697755797	-5.0130762428106355	60.279	-0.07022293966654553	-0.7998143192643912	-0.5961256523957237	-0.015630882448527186	-0.4899875503472388	0.8715892817253964	1.7497	5.2204	0.0	0.0	0.0
2021-10-01T23:38:57.000000	-0.35166	-1.7092	-0.092515	-6.0162	-8.6258	60.312	-0.558438732908134	-1.6532318582666974	-0.092515	-7.027787397629271	-7.823636774143033	60.312	-0.558438732908134	-1.6532318582666974	0.10348500000000001	-7.027787397629271	-7.823636774143033	60.312	-0.07022293966654553	-0.7998143192643912	-0.5961256523957237	-0.015630882448527186	-0.4899875503472388	0.8715892817253964	1.7497	5.2204	0.0	0.0	0.0
2021-10-01T23:38:57.000000	-0.34779	-1.7036	-0.12557	-8.1053	-11.662	60.356	-0.5539117252268233	-1.6481482472023699	-0.12557	-9.473171688248684	-10.580980590425614	60.356	-0.5539117252268233	-1.6481482472023699	0.07043000000000002	-9.473171688248684	-10.580980590425614	60.356	-0.07022293966654553	-0.7998143192643912	-0.5961256523957237	-0.015630882448527186	-0.4899875503472388	0.8715892817253964	1.7497	5.2204	0.0	0.0	0.0
2021-10-01T23:38:57.000000	-0.34287	-1.6965	-0.15819	-10.118	-14.626	60.407	-0.5481588342631645	-1.6417045956320058	-0.15819	-11.833884990764465	-13.276029753859376	60.407	-0.5481588342631645	-1.6417045956320058	0.03781000000000001	-11.833884990764465	-13.276029753859376	60.407	-0.07022293966654553	-0.7998143192643912	-0.5961256523957237	-0.015630882448527186	-0.4899875503472388	0.8715892817253964	1.7497	5.2204	0.0	0.0	0.0
2021-10-01T23:38:57.000000	-0.33698	-1.688	-0.19031	-12.044	-17.516	60.461	-0.5412717102172051	-1.6339903476209832	-0.19031	-14.099484363544166	-15.908259888566487	60.461	-0.5412717102172051	-1.6339903476209832	0.005690000000000001	-14.099484363544166	-15.908259888566487	60.461	-0.07022293966654553	-0.7998143192643912	-0.5961256523957237	-0.015630882448527186	-0.4899875503472388	0.8715892817253964	1.7497	5.2204	0.0	0.0	0.0
2021-10-01T23:38:57.000000	-0.33021	-1.6781	-0.22186	-13.88	-20.338	60.512	-0.5333396749199659	-1.624994475454075	-0.22186	-16.267429853798788	-18.48403013283997	60.512	-0.5333396749199659	-1.624994475454075	-0.025859999999999994	-16.267429853798788	-18.48403013283997	60.512	-0.07022293966654553	-0.7998143192643912	-0.5961256523957237	-0.015630882448527186	-0.4899875503472388	0.8715892817253964	1.7497	5.2204	0.0	0.0	0.0
2021-10-01T23:38:57.000000	-0.32267	-1.667	-0.25282	-15.625	-23.101	60.555	-0.5244964055320865	-1.6149019937704954	-0.25282	-18.337831768261854	-21.012395199951058	60.555	-0.5244964055320865	-1.6149019937704954	-0.05681999999999998	-18.337831768261854	-21.012395199951058	60.555	-0.07022293966654553	-0.7998143192643912	-0.5961256523957237	-0.015630882448527186	-0.4899875503472388	0.8715892817253964	1.7497	5.2204	0.0	0.0	0.0
2021-10-01T23:38:57.000000	-0.31442	-1.6547	-0.28316	-17.282	-25.82	60.583	-0.5148014499409139	-1.6037055507600928	-0.28316	-20.315505453838462	-23.507874471228988	60.583	-0.5148014499409139	-1.6037055507600928	-0.08716000000000002	-20.315505453838462	-23.507874471228988	60.583	-0.07022293966654553	-0.7998143192643912	-0.5961256523957237	-0.015630882448527186	-0.4899875503472388	0.8715892817253964	1.7497	5.2204	0.0	0.0	0.0
2021-10-01T23:38:57.000000	-0.30556	-1.6414	-0.31288	-18.855	-28.51	60.59	-0.5043785606591966	-1.591591386363773	-0.31288	-22.20625872222282	-25.984864797833815	60.59	-0.5043785606591966	-1.591591386363773	-0.11687999999999998	-22.20625872222282	-25.984864797833815	60.59	-0.07022293966654553	-0.7998143192643912	-0.5961256523957237	-0.015630882448527186	-0.4899875503472388	0.8715892817253964	1.7497	5.2204	0.0	0.0	0.0
2021-10-01T23:38:57.000000	-0.29615	-1.6271	-0.34195	-20.349	-31.188	60.57	-0.4932872855742816	-1.578552148771385	-0.34195	-24.017136910236623	-28.45962543033463	60.57	-0.4932872855742816	-1.578552148771385	-0.14594999999999997	-24.017136910236623	-28.45962543033463	60.57	-0.07022293966654553	-0.7998143192643912	-0.5961256523957237	-0.015630882448527186	-0.4899875503472388	0.8715892817253964	1.7497	5.2204	0.0	0.0	0.0
2021-10-01T23:38:57.000000	-0.28626	-1.6118	-0.37038	-21.768	-33.869	60.515	-0.4815970972214072	-1.564579260871086	-0.37038	-25.75394782957408	-30.946553219891488	60.515	-0.4815970972214072	-1.564579260871086	-0.17437999999999998	-25.75394782957408	-30.946553219891488	60.515	-0.07022293966654553	-0.7998143192643912	-0.5961256523957237	-0.015630882448527186	-0.4899875503472388	0.8715892817253964	1.7497	5.2204	0.0	0.0	0.0
2021-10-01T23:38:57.000000	-0.27595	-1.5957	-0.39815	-23.119	-36.57	60.419	-0.46939204952175695	-1.549863863810549	-0.39815	-27.42572174663513	-33.461662356735125	60.419	-0.46939204952175695	-1.549863863810549	-0.20215	-27.42572174663513	-33.461662356735125	60.419	-0.07022293966654553	-0.7998143192643912	-0.5961256523957237	-0.015630882448527186	-0.4899875503472388	0.8715892817253964	1.7497	5.2204	0.0	0.0	0.0
2021-10-01T23:38:57.000000	-0.26528	-1.5786	-0.42525	-24.405	-39.303	60.274	-0.45670718432884155	-1.5342001128217992	-0.42525	-29.036906417817313	-36.01649482782742	60.274	-0.45670718432884155	-1.5342001128217992	-0.22925	-29.036906417817313	-36.01649482782742	60.274	-0.07022293966654553	-0.7998143192643912	-0.5961256523957237	-0.015630882448527186	-0.4899875503472388	0.8715892817253964	1.7497	5.2204	0.0	0.0	0.0
2021-10-01T23:38:57.000000	-0.25429	-1.5607	-0.45169	-25.631	-42.082	60.072	-0.4436067062680623	-1.5177815996558928	-0.45169	-30.59417958943478	-38.624332489370126	60.072	-0.4436067062680623	-1.5177815996558928	-0.25569	-30.59417958943478	-38.624332489370126	60.072	-0.07022293966654553	-0.7998143192643912	-0.5961256523957237	-0.015630882448527186	-0.4899875503472388	0.8715892817253964	1.7497	5.2204	0.0	0.0	0.0
2021-10-01T23:38:57.000000	-0.24303	-1.5421	-0.47744	-26.799	-44.918	59.806	-0.4301524915957932	-1.5007014442832827	-0.47744	-32.10087402292677	-41.29584739370516	59.806	-0.4301524915957932	-1.5007014442832827	-0.28143999999999997	-32.10087402292677	-41.29584739370516	59.806	-0.07022293966654553	-0.7998143192643912	-0.5961256523957237	-0.015630882448527186	-0.4899875503472388	0.8715892817253964	1.7497	5.2204	0.0	0.0	0.0
2021-10-01T23:38:57.000000	-0.23153	-1.5226	-0.50249	-27.911	-47.823	59.467	-0.4163498082218715	-1.4827574778410697	-0.50249	-33.56044500990171	-44.0427040579636	59.467	-0.4163498082218715	-1.4827574778410697	-0.30649	-33.56044500990171	-44.0427040579636	59.467	-0.07022293966654553	-0.7998143192643912	-0.5961256523957237	-0.015630882448527186	-0.4899875503472388	0.8715892817253964	1.7497	5.2204	0.0	0.0	0.0
2021-10-01T23:38:57.000000	-0.21985	-1.5023	-0.52683	-28.969	-50.807	59.046	-0.4022704570505624	-1.4640415949980148	-0.52683	-34.97610278162968	-46.874582069698256	59.046	-0.4022704570505624	-1.4640415949980148	-0.33083	-34.97610278162968	-46.874582069698256	59.046	-0.07022293966654553	-0.7998143192643912	-0.5961256523957237	-0.015630882448527186	-0.4899875503472388	0.8715892817253964	1.7497	5.2204	0.0	0.0	0.0
2021-10-01T23:38:57.000000	-0.20802	-1.4813	-0.55044	-29.973	-53.879	58.533	-0.38795646504245784	-1.4446493663279543	-0.55044	-36.34895010963329	-49.80041361201119	58.533	-0.38795646504245784	-1.4446493663279543	-0.35444000000000003	-36.34895010963329	-49.80041361201119	58.533	-0.07022293966654553	-0.7998143192643912	-0.5961256523957237	-0.015630882448527186	-0.4899875503472388	0.8715892817253964	1.7497	5.2204	0.0	0.0	0.0
2021-10-01T23:38:57.000000	-0.19607	-1.4596	-0.5733	-30.922	-57.048	57.919	-0.3734376061412313	-1.4245771159258127	-0.5733	-37.67909730064609	-52.82925339817368	57.919	-0.3734376061412313	-1.4245771159258127	-0.3773	-37.67909730064609	-52.82925339817368	57.919	-0.07022293966654553	-0.7998143192643912	-0.5961256523957237	-0.015630882448527186	-0.4899875503472388	0.8715892817253964	1.7497	5.2204	0.0	0.0	0.0
2021-10-01T23:38:57.000000	-0.18403	-1.4371	-0.59538	-31.816	-60.325	57.192	-0.35873140127363806	-1.4037219214076027	-0.59538	-38.96789218652908	-55.972018540865996	57.192	-0.35873140127363806	-1.4037219214076027	-0.39938	-38.96789218652908	-55.972018540865996	57.192	-0.07022293966654553	-0.7998143192643912	-0.5961256523957237	-0.015630882448527186	-0.4899875503472388	0.8715892817253964	1.7497	5.2204	0.0	0.0	0.0
2021-10-01T23:38:57.000000	-0.17195	-1.4138	-0.61666	-32.652	-63.719	56.341	-0.34388747367913414	-1.3820776562648651	-0.61666	-40.21346014443754	-59.23800881369775	56.341	-0.34388747367913414	-1.3820776562648651	-0.42066	-40.21346014443754	-59.23800881369775	56.341	-0.07022293966654553	-0.7998143192643912	-0.5961256523957237	-0.015630882448527186	-0.4899875503472388	0.8715892817253964	1.7497	5.2204	0.0	0.0	0.0
2021-10-01T23:38:57.000000	-0.15985	-1.3899	-0.63711	-33.428	-67.24	55.352	-0.32895017868733833	-1.3598403628520401	-0.63711	-41.415041546485064	-62.63739392489853	55.352	-0.32895017868733833	-1.3598403628520401	-0.44110999999999995	-41.415041546485064	-62.63739392489853	55.352	-0.07022293966654553	-0.7998143192643912	-0.5961256523957237	-0.015630882448527186	-0.4899875503472388	0.8715892817253964	1.7497	5.2204	0.0	0.0	0.0
2021-10-01T23:38:57.000000	-0.14777	-1.3652	-0.6567	-34.139	-70.901	54.213	-0.3139347088559789	-1.3368066470045366	-0.6567	-42.56926696092543	-66.18368856757276	54.213	-0.3139347088559789	-1.3368066470045366	-0.46069999999999994	-42.56926696092543	-66.18368856757276	54.213	-0.07022293966654553	-0.7998143192643912	-0.5961256523957237	-0.015630882448527186	-0.4899875503472388	0.8715892817253964	1.7497	5.2204	0.0	0.0	0.0
2021-10-01T23:38:57.000000	-0.13575	-1.3398	-0.6754	-34.783	-74.715	52.908	-0.2988930157935389	-1.313070853994499	-0.6754	-43.67574435037979	-69.89003984431736	52.908	-0.2988930157935389	-1.313070853994499	-0.4794	-43.67574435037979	-69.89003984431736	52.908	-0.07022293966654553	-0.7998143192643912	-0.5961256523957237	-0.015630882448527186	-0.4899875503472388	0.8715892817253964	1.7497	5.2204	0.0	0.0	0.0
2021-10-01T23:38:57.000000	-0.12381	-1.3137	-0.69316	-35.355	-78.695	51.42	-0.2838449487958006	-1.2886305332185441	-0.69316	-44.731104283101885	-73.76996244823675	51.42	-0.2838449487958006	-1.2886305332185441	-0.49716	-44.731104283101885	-73.76996244823675	51.42	-0.07022293966654553	-0.7998143192643912	-0.5961256523957237	-0.015630882448527186	-0.4899875503472388	0.8715892817253964	1.7497	5.2204	0.0	0.0	0.0
2021-10-01T23:38:57.000000	-0.112	-1.2869	-0.70994	-35.848	-82.859	49.733	-0.2688401311022199	-1.2634795581682123	-0.70994	-45.73060504861321	-77.84217845671941	49.733	-0.2688401311022199	-1.2634795581682123	-0.5139400000000001	-45.73060504861321	-77.84217845671941	49.733	-0.07022293966654553	-0.7998143192643912	-0.5961256523957237	-0.015630882448527186	-0.4899875503472388	0.8715892817253964	1.7497	5.2204	0.0	0.0	0.0
2021-10-01T23:38:57.000000	-0.10035	-1.2594	-0.72571	-36.259	-87.225	47.825	-0.2539083366564705	-1.2376142529384284	-0.72571	-46.67347479559167	-82.12491982647695	47.825	-0.2539083366564705	-1.2376142529384284	-0.5297099999999999	-46.67347479559167	-82.12491982647695	47.825	-0.07022293966654553	-0.7998143192643912	-0.5961256523957237	-0.015630882448527186	-0.4899875503472388	0.8715892817253964	1.7497	5.2204	0.0	0.0	0.0
2021-10-01T23:38:57.000000	-0.088896	-1.2313	-0.74042	-36.579	-91.814	45.675	-0.23909754720787885	-1.2111294529220138	-0.74042	-47.55335447448804	-86.64013108960354	45.675	-0.23909754720787885	-1.2111294529220138	-0.5444199999999999	-47.55335447448804	-86.64013108960354	45.675	-0.07022293966654553	-0.7998143192643912	-0.5961256523957237	-0.015630882448527186	-0.4899875503472388	0.8715892817253964	1.7497	5.2204	0.0	0.0	0.0
2021-10-01T23:38:57.000000	-0.081392	-1.2122	-0.74961	-36.74	-95.01	44.094	-0.22930976519894775	-1.193092841839395	-0.74961	-48.10474772624336	-89.79232119838802	44.094	-0.22930976519894775	-1.193092841839395	-0.5536099999999999	-48.10474772624336	-89.79232119838802	44.094	-0.07022293966654553	-0.7998143192643912	-0.5961256523957237	-0.015630882448527186	-0.4899875503472388	0.8715892817253964	1.7497	5.2204	0.0	0.0	0.0
2021-10-01T23:38:57.000000	-0.076454	-1.1993	-0.75545	-36.822	-97.205	42.97	-0.2228283348878263	-1.180895100035189	-0.75545	-48.45508356030664	-91.96073393663026	42.97	-0.2228283348878263	-1.180895100035189	-0.55945	-48.45508356030664	-91.96073393663026	42.97	-0.07022293966654553	-0.7998143192643912	-0.5961256523957237	-0.015630882448527186	-0.4899875503472388	0.8715892817253964	1.7497	5.2204	0.0	0.0	0.0
2021-10-01T23:38:57.000000	-0.073193	-1.1906	-0.75922	-36.865	-98.7	42.188	-0.2185258947386231	-1.1726602272515616	-0.75922	-48.680942149166555	-93.43919999908763	42.188	-0.2185258947386231	-1.1726602272515616	-0.56322	-48.680942149166555	-93.43919999908763	42.188	-0.07022293966654553	-0.7998143192643912	-0.5961256523957237	-0.015630882448527186	-0.4899875503472388	0.8715892817253964	1.7497	5.2204	0.0	0.0	1.0
2021-10-01T23:38:57.000000	-0.062385	-1.1609	-0.77117	-36.941	-103.93	39.344	-0.20416018927311003	-1.1445083290832654	-0.77117	-49.397202257963976	-98.62047855331974	39.344	-0.20416018927311003	-1.1445083290832654	-0.57517	-49.397202257963976	-98.62047855331974	39.344	-0.07022293966654553	-0.7998143192643912	-0.5961256523957237	-0.015630882448527186	-0.4899875503472388	0.8715892817253964	1.7497	5.2204	0.0	0.0	0.37511
2021-10-01T23:38:57.000000	-0.051915	-1.1307	-0.78188	-36.901	-109.49	36.157	-0.19006867182172776	-1.115818783323226	-0.78188	-50.038771407053865	-104.14348398758611	36.157	-0.19006867182172776	-1.115818783323226	-0.58588	-50.038771407053865	-104.14348398758611	36.157	-0.07022293966654553	-0.7998143192643912	-0.5961256523957237	-0.015630882448527186	-0.4899875503472388	0.8715892817253964	1.7497	5.2204	0.0	0.0	0.0
2021-10-01T23:38:57.000000	-0.041826	-1.0999	-0.79131	-36.737	-115.41	32.586	-0.17628176535349022	-1.086487074695257	-0.79131	-50.60138578319875	-110.03897048691381	32.586	-0.17628176535349022	-1.086487074695257	-0.59531	-50.60138578319875	-110.03897048691381	32.586	-0.07022293966654553	-0.7998143192643912	-0.5961256523957237	-0.015630882448527186	-0.4899875503472388	0.8715892817253964	1.7497	5.2204	0.0	0.0	0.0
2021-10-01T23:38:57.000000	-0.032158	-1.0686	-0.7994	-36.44	-121.74	28.587	-0.16285142147688028	-1.0566075484715027	-0.7994	-51.08223971175568	-116.35766406228139	28.587	-0.16285142147688028	-1.0566075484715027	-0.6033999999999999	-51.08223971175568	-116.35766406228139	28.587	-0.07022293966654553	-0.7998143192643912	-0.5961256523957237	-0.015630882448527186	-0.4899875503472388	0.8715892817253964	1.7497	5.2204	0.0	0.0	0.0
2021-10-01T23:38:57.000000	-0.022955	-1.0368	-0.80611	-36.0	-128.53	24.106	-0.14982130864261925	-1.0261748133245197	-0.80611	-51.47753505329262	-123.15041325483658	24.106	-0.14982130864261925	-1.0261748133245197	-0.6101099999999999	-51.47753505329262	-123.15041325483658	24.106	-0.07022293966654553	-0.7998143192643912	-0.5961256523957237	-0.015630882448527186	-0.4899875503472388	0.8715892817253964	1.7497	5.2204	0.0	0.0	0.0
2021-10-01T23:38:57.000000	-0.014255	-1.0047	-0.81138	-35.406	-135.83	19.083	-0.13725364654653008	-0.9953827060657021	-0.81138	-51.78248120358837	-130.46818913589632	19.083	-0.13725364654653008	-0.9953827060657021	-0.61538	-51.78248120358837	-130.46818913589632	19.083	-0.07022293966654553	-0.7998143192643912	-0.5961256523957237	-0.015630882448527186	-0.4899875503472388	0.8715892817253964	1.7497	5.2204	0.0	0.0	0.0
2021-10-01T23:38:57.000000	-0.0060967	-0.97214	-0.81519	-34.647	-143.73	13.446	-0.12516723874888247	-0.964067690411244	-0.81519	-51.99718876518904	-138.4016613683423	13.446	-0.12516723874888247	-0.964067690411244	-0.6191899999999999	-51.99718876518904	-138.4016613683423	13.446	-0.07022293966654553	-0.7998143192643912	-0.5961256523957237	-0.015630882448527186	-0.4899875503472388	0.8715892817253964	1.7497	5.2204	0.0	0.0	0.0
2021-10-01T23:38:57.000000	0.0014876	-0.93934	-0.81749	-33.712	-152.29	7.1121	-0.11362109849958513	-0.9324441508902865	-0.81749	-52.1180924355653	-147.01172567138266	7.1121	-0.11362109849958513	-0.9324441508902865	-0.6214900000000001	-52.1180924355653	-147.01172567138266	7.1121	-0.07022293966654553	-0.7998143192643912	-0.5961256523957237	-0.015630882448527186	-0.4899875503472388	0.8715892817253964	1.7497	5.2204	0.0	0.0	0.0
2021-10-01T23:38:57.000000	0.0084686	-0.90633	-0.81825	-32.588	-161.61	-0.017025	-0.10264798092203467	-0.9005382713125464	-0.81825	-52.14454318937685	-156.39922141612857	-0.017025	-0.10264798092203467	-0.9005382713125464	-0.62225	-52.14454318937685	-156.39922141612857	-0.017025	-0.07022293966654553	-0.7998143192643912	-0.5961256523957237	-0.015630882448527186	-0.4899875503472388	0.8715892817253964	1.7497	5.2204	0.0	0.0	0.0
2021-10-01T23:38:57.000000	0.014823	-0.8732	-0.81747	-31.262	-171.8	-8.0556	-0.09228203816104401	-0.8684365185561024	-0.81747	-52.07711730297521	-166.6749126215825	-8.0556	-0.09228203816104401	-0.8684365185561024	-0.62147	-52.07711730297521	-166.6749126215825	-8.0556	-0.07022293966654553	-0.7998143192643912	-0.5961256523957237	-0.015630882448527186	-0.4899875503472388	0.8715892817253964	1.7497	5.2204	0.0	0.0	0.0
2021-10-01T23:38:57.000000	0.020536	-0.84002	-0.81514	-29.718	-182.97	-17.138	-0.08254653580733484	-0.8362065517096887	-0.81514	-51.91341365834457	-177.94993089725438	-17.138	-0.08254653580733484	-0.8362065517096887	-0.61914	-51.91341365834457	-177.94993089725438	-17.138	-0.07022293966654553	-0.7998143192643912	-0.5961256523957237	-0.015630882448527186	-0.4899875503472388	0.8715892817253964	1.7497	5.2204	0.0	0.0	0.0
2021-10-01T23:38:57.000000	0.025598	-0.80688	-0.81126	-27.942	-195.26	-27.425	-0.07346202923810916	-0.8039365163147021	-0.81126	-51.65669197212281	-190.36493673598932	-27.425	-0.07346202923810916	-0.8039365163147021	-0.6152599999999999	-51.65669197212281	-190.36493673598932	-27.425	-0.07022293966654553	-0.7998143192643912	-0.5961256523957237	-0.015630882448527186	-0.4899875503472388	0.8715892817253964	1.7497	5.2204	0.0	0.0	0.0
2021-10-01T23:38:57.000000	0.030008	-0.77386	-0.80586	-25.914	-208.84	-39.103	-0.06503931333169063	-0.7717056870241026	-0.80586	-51.30793307728859	-204.0910997553212	-39.103	-0.06503931333169063	-0.7717056870241026	-0.6098600000000001	-51.30793307728859	-204.0910997553212	-39.103	-0.07022293966654553	-0.7998143192643912	-0.5961256523957237	-0.015630882448527186	-0.4899875503472388	0.8715892817253964	1.7497	5.2204	0.0	0.0	0.0
2021-10-01T23:38:57.000000	0.033774	-0.74105	-0.79894	-23.616	-223.89	-52.399	-0.0572814760849928	-0.7396043659102645	-0.79894	-50.87132803809062	-219.30926916033658	-52.399	-0.0572814760849928	-0.7396043659102645	-0.60294	-50.87132803809062	-219.30926916033658	-52.399	-0.07022293966654553	-0.7998143192643912	-0.5961256523957237	-0.015630882448527186	-0.4899875503472388	0.8715892817253964	1.7497	5.2204	0.0	0.0	0.0
2021-10-01T23:38:57.000000	0.03691	-0.70851	-0.79057	-21.023	-240.64	-67.582	-0.05018197480111891	-0.7076938162829033	-0.79057	-50.3502471737129	-236.25077510676235	-67.582	-0.05018197480111891	-0.7076938162829033	-0.59457	-50.3502471737129	-236.25077510676235	-67.582	-0.07022293966654553	-0.7998143192643912	-0.5961256523957237	-0.015630882448527186	-0.4899875503472388	0.8715892817253964	1.7497	5.2204	0.0	0.0	0.0
2021-10-01T23:38:57.000000	0.03944	-0.67631	-0.78077	-18.109	-259.33	-84.974	-0.04372556743697289	-0.676046451401318	-0.78077	-49.74829364024217	-255.15699492838567	-84.974	-0.04372556743697289	-0.676046451401318	-0.58477	-49.74829364024217	-255.15699492838567	-84.974	-0.07022293966654553	-0.7998143192643912	-0.5961256523957237	-0.015630882448527186	-0.4899875503472388	0.8715892817253964	1.7497	5.2204	0.0	0.0	0.0
2021-10-01T23:38:57.000000	0.04139	-0.64452	-0.76961	-14.841	-280.28	-104.97	-0.03789502701988046	-0.6447349295851454	-0.76961	-49.071925753775886	-276.3495608533074	-104.97	-0.03789502701988046	-0.6447349295851454	-0.57361	-49.071925753775886	-276.3495608533074	-104.97	-0.07022293966654553	-0.7998143192643912	-0.5961256523957237	-0.015630882448527186	-0.4899875503472388	0.8715892817253964	1.7497	5.2204	0.0	0.0	0.0
2021-10-01T23:38:57.000000	0.042794	-0.61319	-0.75715	-11.18	-303.83	-128.04	-0.032662736255470705	-0.6138130400995938	-0.75715	-48.32409764506049	-300.1706895864262	-128.04	-0.032662736255470705	-0.6138130400995938	-0.56115	-48.32409764506049	-300.1706895864262	-128.04	-0.07022293966654553	-0.7998143192643912	-0.5961256523957237	-0.015630882448527186	-0.4899875503472388	0.8715892817253964	1.7497	5.2204	0.0	0.0	0.0
