# Supplementary material for: Direct evidence of substorm-related impulsive injections of electrons at Mercury
Source: Nat Commun. 2023 Jul 18;14:4019. doi: 10.1038/s41467-023-39565-4 (PMC10354196; doi:10.1038/s41467-023-39565-4)
Supplement: Supplementary file 3 — SourceDatafile [file 41467_2023_39565_MOESM3_ESM.zip › SourceDataFile/FieldLinetracing/Final_KT17tracing_000729.txt]

2021-10-01T23:27:09.000000	-0.63348	0.11829	0.5562	474.49	-84.758	-80.37	-0.6142125008982172	0.19501907147855452	0.5562	460.52920570928745	-142.25867057150785	-80.37	-0.6142125008982172	0.19501907147855452	0.7522	460.52920570928745	-142.25867057150785	-80.37	-0.8938148382078611	0.27964463646711224	-0.3505622801937362	-0.639054074241052	0.2026971639003642	0.74197287682412	2.783	23.456	0.0	0.0	0.0
2021-10-01T23:27:09.000000	-0.67511	0.12569	0.56224	418.69	-74.105	-50.843	-0.6546220868172716	0.20746424186109863	0.56224	406.45498436877386	-124.84875973264522	-50.843	-0.6546220868172716	0.20746424186109863	0.75824	406.45498436877386	-124.84875973264522	-50.843	-0.8938148382078611	0.27964463646711224	-0.3505622801937362	-0.639054074241052	0.2026971639003642	0.74197287682412	2.783	23.456	0.0	0.0	0.0
2021-10-01T23:27:09.000000	-0.71698	0.13306	0.56636	371.25	-65.061	-27.977	-0.6952735401907899	0.21990904554057306	0.56636	360.4806176230767	-110.06007695383994	-27.977	-0.6952735401907899	0.21990904554057306	0.7623599999999999	360.4806176230767	-110.06007695383994	-27.977	-0.8938148382078611	0.27964463646711224	-0.3505622801937362	-0.639054074241052	0.2026971639003642	0.74197287682412	2.783	23.456	0.0	0.0	0.0
2021-10-01T23:27:09.000000	-0.759	0.14039	0.56859	330.64	-57.335	-10.306	-0.7360787644894434	0.23233253015386007	0.56859	321.12329062407656	-97.41634382260926	-10.306	-0.7360787644894434	0.23233253015386007	0.7645900000000001	321.12329062407656	-97.41634382260926	-10.306	-0.8938148382078611	0.27964463646711224	-0.3505622801937362	-0.639054074241052	0.2026971639003642	0.74197287682412	2.783	23.456	0.0	0.0	0.0
2021-10-01T23:27:09.000000	-0.80109	0.14765	0.569	295.65	-50.694	3.2741	-0.776962038435178	0.2446951193437516	0.569	287.21067050635975	-86.53805453837779	3.2741	-0.776962038435178	0.2446951193437516	0.7649999999999999	287.21067050635975	-86.53805453837779	3.2741	-0.8938148382078611	0.27964463646711224	-0.3505622801937362	-0.639054074241052	0.2026971639003642	0.74197287682412	2.783	23.456	0.0	0.0	0.0
2021-10-01T23:27:09.000000	-0.84317	0.15482	0.56768	265.35	-44.959	13.606	-0.8178464154482478	0.2569671614009306	0.56768	257.84169791632957	-77.1336048465536	13.606	-0.8178464154482478	0.2569671614009306	0.7636799999999999	257.84169791632957	-77.1336048465536	13.606	-0.8938148382078611	0.27964463646711224	-0.3505622801937362	-0.639054074241052	0.2026971639003642	0.74197287682412	2.783	23.456	0.0	0.0	0.0
2021-10-01T23:27:09.000000	-0.88519	0.16189	0.56472	238.98	-39.983	21.34	-0.8586834975908888	0.26913260516904686	0.56472	232.2801115491256	-68.96397949455752	21.34	-0.8586834975908888	0.26913260516904686	0.7607200000000001	232.2801115491256	-68.96397949455752	21.34	-0.8938148382078611	0.27964463646711224	-0.3505622801937362	-0.639054074241052	0.2026971639003642	0.74197287682412	2.783	23.456	0.0	0.0	0.0
2021-10-01T23:27:09.000000	-0.92709	0.16886	0.56023	215.93	-35.65	26.982	-0.8994137369757537	0.2811840988379493	0.56023	209.93472138301098	-61.83930916365055	26.982	-0.8994137369757537	0.2811840988379493	0.75623	209.93472138301098	-61.83930916365055	26.982	-0.8938148382078611	0.27964463646711224	-0.3505622801937362	-0.639054074241052	0.2026971639003642	0.74197287682412	2.783	23.456	0.0	0.0	0.0
2021-10-01T23:27:09.000000	-0.96883	0.1757	0.55431	195.73	-31.866	30.929	-0.9400011109163534	0.2930869672571972	0.55431	190.35058680300295	-55.60871298413973	30.929	-0.9400011109163534	0.2930869672571972	0.75031	190.35058680300295	-55.60871298413973	30.929	-0.8938148382078611	0.27964463646711224	-0.3505622801937362	-0.639054074241052	0.2026971639003642	0.74197287682412	2.783	23.456	0.0	0.0	0.0
2021-10-01T23:27:09.000000	-1.0104	0.18242	0.54711	177.98	-28.555	33.5	-0.9804344694631049	0.30484990977298976	0.54711	173.14003418631208	-50.147751564379085	33.5	-0.9804344694631049	0.30484990977298976	0.7431099999999999	173.14003418631208	-50.147751564379085	33.5	-0.8938148382078611	0.27964463646711224	-0.3505622801937362	-0.639054074241052	0.2026971639003642	0.74197287682412	2.783	23.456	0.0	0.0	0.0
2021-10-01T23:27:09.000000	-1.0518	0.18901	0.53875	162.35	-25.652	34.948	-1.0207150379177	0.31646300173743597	0.53875	157.98351461352604	-45.35147973724568	34.948	-1.0207150379177	0.31646300173743597	0.73475	157.98351461352604	-45.35147973724568	34.948	-0.8938148382078611	0.27964463646711224	-0.3505622801937362	-0.639054074241052	0.2026971639003642	0.74197287682412	2.783	23.456	0.0	0.0	0.0
2021-10-01T23:27:09.000000	-1.0929	0.19546	0.52939	148.59	-23.106	35.485	-1.0607150211592449	0.32790038958065076	0.52939	144.6391609259935	-41.138649256198846	35.485	-1.0607150211592449	0.32790038958065076	0.72539	144.6391609259935	-41.138649256198846	35.485	-0.8938148382078611	0.27964463646711224	-0.3505622801937362	-0.639054074241052	0.2026971639003642	0.74197287682412	2.783	23.456	0.0	0.0	0.0
2021-10-01T23:27:09.000000	-1.1339	0.20178	0.51918	136.48	-20.875	35.286	-1.1006316868438717	0.3391965039843619	0.51918	132.89377713721407	-37.44061996287546	35.286	-1.1006316868438717	0.3391965039843619	0.7151799999999999	132.89377713721407	-37.44061996287546	35.286	-0.8938148382078611	0.27964463646711224	-0.3505622801937362	-0.639054074241052	0.2026971639003642	0.74197287682412	2.783	23.456	0.0	0.0	0.0
2021-10-01T23:27:09.000000	-1.1748	0.20798	0.50829	125.83	-18.921	34.501	-1.1404638096698887	0.35036126959646063	0.50829	122.56345108368421	-34.196397463144336	34.501	-1.1404638096698887	0.35036126959646063	0.7042900000000001	122.56345108368421	-34.196397463144336	34.501	-0.8938148382078611	0.27964463646711224	-0.3505622801937362	-0.639054074241052	0.2026971639003642	0.74197287682412	2.783	23.456	0.0	0.0	0.0
2021-10-01T23:27:09.000000	-1.2155	0.21405	0.49688	116.5	-17.214	33.262	-1.1801133684600758	0.36137250875213744	0.49688	113.51291360000273	-31.359053589646372	33.262	-1.1801133684600758	0.36137250875213744	0.6928799999999999	113.51291360000273	-31.359053589646372	33.262	-0.8938148382078611	0.27964463646711224	-0.3505622801937362	-0.639054074241052	0.2026971639003642	0.74197287682412	2.783	23.456	0.0	0.0	0.0
2021-10-01T23:27:09.000000	-1.2561	0.22	0.48513	108.35	-15.728	31.69	-1.2196783843916525	0.3722523991162018	0.48513	105.60640540009179	-28.885630034178945	31.69	-1.2196783843916525	0.3722523991162018	0.68113	105.60640540009179	-28.885630034178945	31.69	-0.8938148382078611	0.27964463646711224	-0.3505622801937362	-0.639054074241052	0.2026971639003642	0.74197287682412	2.783	23.456	0.0	0.0	0.0
2021-10-01T23:27:09.000000	-1.2967	0.22584	0.47318	101.27	-14.44	29.894	-1.2592568786418397	0.38302311835346303	0.47318	98.73757355103957	-26.739821787982255	29.894	-1.2592568786418397	0.38302311835346303	0.66918	98.73757355103957	-26.739821787982255	29.894	-0.8938148382078611	0.27964463646711224	-0.3505622801937362	-0.639054074241052	0.2026971639003642	0.74197287682412	2.783	23.456	0.0	0.0	0.0
2021-10-01T23:27:09.000000	-1.3373	0.23158	0.46121	95.137	-13.326	27.977	-1.298847625908945	0.3936945911118125	0.46121	92.78728560784484	-24.882738485308003	27.977	-1.298847625908945	0.3936945911118125	0.6572100000000001	92.78728560784484	-24.882738485308003	27.977	-0.8938148382078611	0.27964463646711224	-0.3505622801937362	-0.639054074241052	0.2026971639003642	0.74197287682412	2.783	23.456	0.0	0.0	0.0
2021-10-01T23:27:09.000000	-1.3779	0.23722	0.44934	89.86	-12.368	26.032	-1.3384506261929683	0.40426681739125003	0.44934	87.66743281774312	-23.285365514556453	26.032	-1.3384506261929683	0.40426681739125003	0.64534	87.66743281774312	-23.285365514556453	26.032	-0.8938148382078611	0.27964463646711224	-0.3505622801937362	-0.639054074241052	0.2026971639003642	0.74197287682412	2.783	23.456	0.0	0.0	0.0
2021-10-01T23:27:09.000000	-1.4187	0.24277	0.43767	85.329	-11.546	24.142	-1.3782631471500422	0.41477422787350343	0.43767	83.27129465731501	-21.91437526133516	24.142	-1.3782631471500422	0.41477422787350343	0.63367	83.27129465731501	-21.91437526133516	24.142	-0.8938148382078611	0.27964463646711224	-0.3505622801937362	-0.639054074241052	0.2026971639003642	0.74197287682412	2.783	23.456	0.0	0.0	0.0
2021-10-01T23:27:09.000000	-1.4595	0.24825	0.42629	81.44	-10.84	22.375	-1.4180842452189586	0.4252121658205186	0.42629	79.49810539187585	-20.737175292266777	22.375	-1.4180842452189586	0.4252121658205186	0.62229	79.49810539187585	-20.737175292266777	22.375	-0.8938148382078611	0.27964463646711224	-0.3505622801937362	-0.639054074241052	0.2026971639003642	0.74197287682412	2.783	23.456	0.0	0.0	0.0
2021-10-01T23:27:09.000000	-1.5004	0.25365	0.41523	78.088	-10.232	20.779	-1.4580143921803215	0.4355829596013224	0.41523	76.24586176161344	-19.723035573383	20.779	-1.4580143921803215	0.4355829596013224	0.6112299999999999	76.24586176161344	-19.723035573383	20.779	-0.8938148382078611	0.27964463646711224	-0.3505622801937362	-0.639054074241052	0.2026971639003642	0.74197287682412	2.783	23.456	0.0	0.0	0.0
2021-10-01T23:27:09.000000	-1.5414	0.25898	0.4045	75.176	-9.7048	19.382	-1.4980523627324394	0.44589653386380623	0.4045	73.42040220089328	-18.84300028390031	19.382	-1.4980523627324394	0.44589653386380623	0.6005	73.42040220089328	-18.84300028390031	19.382	-0.8938148382078611	0.27964463646711224	-0.3505622801937362	-0.639054074241052	0.2026971639003642	0.74197287682412	2.783	23.456	0.0	0.0	0.0
2021-10-01T23:27:09.000000	-1.5824	0.26425	0.39406	72.611	-9.2429	18.196	-1.5380976850947077	0.4561505602389429	0.39406	70.9313267019496	-18.070290913853373	18.196	-1.5380976850947077	0.4561505602389429	0.59006	70.9313267019496	-18.070290913853373	18.196	-0.8938148382078611	0.27964463646711224	-0.3505622801937362	-0.639054074241052	0.2026971639003642	0.74197287682412	2.783	23.456	0.0	0.0	0.0
2021-10-01T23:27:09.000000	-1.6236	0.26945	0.38387	70.316	-8.8326	17.213	-1.5783500775266426	0.46635962011267784	0.38387	68.70389413933812	-17.381875872604226	17.213	-1.5783500775266426	0.46635962011267784	0.57987	68.70389413933812	-17.381875872604226	17.213	-0.8938148382078611	0.27964463646711224	-0.3505622801937362	-0.639054074241052	0.2026971639003642	0.74197287682412	2.783	23.456	0.0	0.0	0.0
2021-10-01T23:27:09.000000	-1.6648	0.2746	0.37387	68.225	-8.463	16.414	-1.6186085964670367	0.4765190567469568	0.37387	66.67393741582109	-16.75885030278543	16.414	-1.6186085964670367	0.4765190567469568	0.56987	66.67393741582109	-16.75885030278543	16.414	-0.8938148382078611	0.27964463646711224	-0.3505622801937362	-0.639054074241052	0.2026971639003642	0.74197287682412	2.783	23.456	0.0	0.0	0.0
2021-10-01T23:27:09.000000	-1.7061	0.27968	0.36401	66.286	-8.1251	15.776	-1.6589749389981852	0.48662127386291576	0.36401	64.790951133887	-16.18591045249743	15.776	-1.6589749389981852	0.48662127386291576	0.56001	64.790951133887	-16.18591045249743	15.776	-0.8938148382078611	0.27964463646711224	-0.3505622801937362	-0.639054074241052	0.2026971639003642	0.74197287682412	2.783	23.456	0.0	0.0	0.0
2021-10-01T23:27:09.000000	-1.7473	0.28471	0.35421	64.462	-7.8121	15.27	-1.6992481615588815	0.4966616147225005	0.35421	63.01904730148891	-15.65177394491447	15.27	-1.6992481615588815	0.4966616147225005	0.5502100000000001	63.01904730148891	-15.65177394491447	15.27	-0.8938148382078611	0.27964463646711224	-0.3505622801937362	-0.639054074241052	0.2026971639003642	0.74197287682412	2.783	23.456	0.0	0.0	0.0
2021-10-01T23:27:09.000000	-1.7886	0.28969	0.34443	62.722	-7.5191	14.87	-1.7396267571069484	0.5066645853595475	0.34443	61.32805990799311	-15.14777926732521	14.87	-1.7396267571069484	0.5066645853595475	0.54043	61.32805990799311	-15.14777926732521	14.87	-0.8938148382078611	0.27964463646711224	-0.3505622801937362	-0.639054074241052	0.2026971639003642	0.74197287682412	2.783	23.456	0.0	0.0	0.0
2021-10-01T23:27:09.000000	-1.8299	0.29461	0.33462	61.048	-7.2423	14.551	-1.7800127044651664	0.5166080081092475	0.33462	59.70059020183839	-14.667949510485714	14.551	-1.7800127044651664	0.5166080081092475	0.53062	59.70059020183839	-14.667949510485714	14.551	-0.8938148382078611	0.27964463646711224	-0.3505622801937362	-0.639054074241052	0.2026971639003642	0.74197287682412	2.783	23.456	0.0	0.0	0.0
2021-10-01T23:27:09.000000	-1.8712	0.29948	0.32474	59.424	-6.9789	14.294	-1.8204047783318433	0.5265018076194915	0.32474	58.12110183087254	-14.20754529027953	14.294	-1.8204047783318433	0.5265018076194915	0.52074	58.12110183087254	-14.20754529027953	14.294	-0.8938148382078611	0.27964463646711224	-0.3505622801937362	-0.639054074241052	0.2026971639003642	0.74197287682412	2.783	23.456	0.0	0.0	0.0
2021-10-01T23:27:09.000000	-1.9124	0.3043	0.31476	57.842	-6.7271	14.081	-1.8607037322280677	0.5363337308733614	0.31476	56.58187563108716	-13.763799928732787	14.081	-1.8607037322280677	0.5363337308733614	0.51076	56.58187563108716	-13.763799928732787	14.081	-0.8938148382078611	0.27964463646711224	-0.3505622801937362	-0.639054074241052	0.2026971639003642	0.74197287682412	2.783	23.456	0.0	0.0	0.0
2021-10-01T23:27:09.000000	-1.9536	0.30908	0.30466	56.293	-6.4854	13.9	-1.9010075873310592	0.5461259555356666	0.30466	55.07416321463394	-13.33412195713916	13.9	-1.9010075873310592	0.5461259555356666	0.50066	55.07416321463394	-13.33412195713916	13.9	-0.8938148382078611	0.27964463646711224	-0.3505622801937362	-0.639054074241052	0.2026971639003642	0.74197287682412	2.783	23.456	0.0	0.0	0.0
2021-10-01T23:27:09.000000	-1.9948	0.3138	0.29441	54.772	-6.2525	13.742	-1.9413187942442016	0.5558586323106245	0.29441	53.59316154678724	-12.91660852042689	13.742	-1.9413187942442016	0.5558586323106245	0.49041	53.59316154678724	-12.91660852042689	13.742	-0.8938148382078611	0.27964463646711224	-0.3505622801937362	-0.639054074241052	0.2026971639003642	0.74197287682412	2.783	23.456	0.0	0.0	0.0
2021-10-01T23:27:09.000000	-2.036	0.31848	0.28399	53.273	-6.0272	13.601	-1.9816349023641118	0.5655516104940177	0.28399	52.133062875015376	-12.509333479833934	13.601	-1.9816349023641118	0.5655516104940177	0.47999	52.133062875015376	-12.509333479833934	13.601	-0.8938148382078611	0.27964463646711224	-0.3505622801937362	-0.639054074241052	0.2026971639003642	0.74197287682412	2.783	23.456	0.0	0.0	0.0
2021-10-01T23:27:09.000000	-2.0771	0.32311	0.27339	51.788	-5.8086	13.472	-2.021857890513569	0.5751827124210369	0.27339	50.686037758157624	-12.110423375696627	13.472	-2.021857890513569	0.5751827124210369	0.46939000000000003	50.686037758157624	-12.110423375696627	13.472	-0.8938148382078611	0.27964463646711224	-0.3505622801937362	-0.639054074241052	0.2026971639003642	0.74197287682412	2.783	23.456	0.0	0.0	0.0
2021-10-01T23:27:09.000000	-2.1182	0.3277	0.2626	50.311	-5.5954	13.353	-2.062085779869793	0.5847741157564912	0.2626	49.24629069669924	-11.71785282277402	13.353	-2.062085779869793	0.5847741157564912	0.4586	49.24629069669924	-11.71785282277402	13.353	-0.8938148382078611	0.27964463646711224	-0.3505622801937362	-0.639054074241052	0.2026971639003642	0.74197287682412	2.783	23.456	0.0	0.0	0.0
2021-10-01T23:27:09.000000	-2.1592	0.33224	0.2516	48.833	-5.3865	13.241	-2.102220549255565	0.5943036428355712	0.2516	47.80502429072426	-11.329427338275439	13.241	-2.102220549255565	0.5943036428355712	0.4476	47.80502429072426	-11.329427338275439	13.241	-0.8938148382078611	0.27964463646711224	-0.3505622801937362	-0.639054074241052	0.2026971639003642	0.74197287682412	2.783	23.456	0.0	0.0	0.0
2021-10-01T23:27:09.000000	-2.2002	0.33674	0.24037	47.344	-5.1806	13.133	-2.142360219848104	0.6037934713230868	0.24037	46.35247318156143	-10.942631416283207	13.133	-2.142360219848104	0.6037934713230868	0.43637000000000004	46.35247318156143	-10.942631416283207	13.133	-0.8938148382078611	0.27964463646711224	-0.3505622801937362	-0.639054074241052	0.2026971639003642	0.74197287682412	2.783	23.456	0.0	0.0	0.0
2021-10-01T23:27:09.000000	-2.2411	0.3412	0.22888	45.834	-4.9764	13.026	-2.1824055451684985	0.6132313482021192	0.22888	44.8788720105395	-10.554949550879645	13.026	-2.1824055451684985	0.6132313482021192	0.42488000000000004	44.8788720105395	-10.554949550879645	13.026	-0.8938148382078611	0.27964463646711224	-0.3505622801937362	-0.639054074241052	0.2026971639003642	0.74197287682412	2.783	23.456	0.0	0.0	0.0
2021-10-01T23:27:09.000000	-2.2819	0.34562	0.21713	44.289	-4.7727	12.916	-2.2223565252167483	0.6226172734726687	0.21713	43.37047330681383	-10.163475361949256	12.916	-2.2223565252167483	0.6226172734726687	0.41313	43.37047330681383	-10.163475361949256	12.916	-0.8938148382078611	0.27964463646711224	-0.3505622801937362	-0.639054074241052	0.2026971639003642	0.74197287682412	2.783	23.456	0.0	0.0	0.0
2021-10-01T23:27:09.000000	-2.3227	0.34999	0.20508	42.698	-4.5679	12.801	-2.262313631773458	0.6319535755037622	0.20508	41.816556005974796	-9.76527307396844	12.801	-2.262313631773458	0.6319535755037622	0.40108	41.816556005974796	-9.76527307396844	12.801	-0.8938148382078611	0.27964463646711224	-0.3505622801937362	-0.639054074241052	0.2026971639003642	0.74197287682412	2.783	23.456	0.0	0.0	0.0
2021-10-01T23:27:09.000000	-2.3633	0.35432	0.19272	41.045	-4.3607	12.675	-2.30207714657911	0.6412256729094545	0.19272	40.201399960616456	-9.357092000004426	12.675	-2.30207714657911	0.6412256729094545	0.38872	40.201399960616456	-9.357092000004426	12.675	-0.8938148382078611	0.27964463646711224	-0.3505622801937362	-0.639054074241052	0.2026971639003642	0.74197287682412	2.783	23.456	0.0	0.0	0.0
2021-10-01T23:27:09.000000	-2.4039	0.35862	0.17999	39.311	-4.1491	12.536	-2.3418443372898383	0.6504679963714732	0.17999	38.50639340008392	-8.934619137264509	12.536	-2.3418443372898383	0.6504679963714732	0.37599000000000005	38.50639340008392	-8.934619137264509	12.536	-0.8938148382078611	0.27964463646711224	-0.3505622801937362	-0.639054074241052	0.2026971639003642	0.74197287682412	2.783	23.456	0.0	0.0	0.0
2021-10-01T23:27:09.000000	-2.4443	0.36287	0.16687	37.473	-3.931	12.381	-2.381419161551202	0.6596361905601995	0.16687	36.70896694758274	-8.492952115800342	12.381	-2.381419161551202	0.6596361905601995	0.36287	36.70896694758274	-8.492952115800342	12.381	-0.8938148382078611	0.27964463646711224	-0.3505622801937362	-0.639054074241052	0.2026971639003642	0.74197287682412	2.783	23.456	0.0	0.0	0.0
2021-10-01T23:27:09.000000	-2.4846	0.36709	0.1533	35.499	-3.7033	12.207	-2.4208984152387285	0.668762357788334	0.1533	34.7777415733856	-8.02509332935182	12.207	-2.4208984152387285	0.668762357788334	0.3493	34.7777415733856	-8.02509332935182	12.207	-0.8938148382078611	0.27964463646711224	-0.3505622801937362	-0.639054074241052	0.2026971639003642	0.74197287682412	2.783	23.456	0.0	0.0	0.0
2021-10-01T23:27:09.000000	-2.5247	0.37126	0.1392	33.347	-3.4619	12.013	-2.460185302476891	0.677814395743176	0.1392	32.671536130043144	-7.521827405177892	12.013	-2.460185302476891	0.677814395743176	0.3352	32.671536130043144	-7.521827405177892	12.013	-0.8938148382078611	0.27964463646711224	-0.3505622801937362	-0.639054074241052	0.2026971639003642	0.74197287682412	2.783	23.456	0.0	0.0	0.0
2021-10-01T23:27:09.000000	-2.5645	0.37539	0.12444	30.953	-3.2005	11.799	-2.4991793514850853	0.6867899760556986	0.12444	30.327604811117663	-6.96905988427943	11.799	-2.4991793514850853	0.6867899760556986	0.32044	30.327604811117663	-6.96905988427943	11.799	-0.8938148382078611	0.27964463646711224	-0.3505622801937362	-0.639054074241052	0.2026971639003642	0.74197287682412	2.783	23.456	0.0	0.0	0.0
2021-10-01T23:27:09.000000	-2.6041	0.37947	0.10883	28.22	-2.9093	11.566	-2.537981034043915	0.6956914270949288	0.10883	27.650879327722627	-6.345179185312372	11.566	-2.537981034043915	0.6956914270949288	0.30483	27.650879327722627	-6.345179185312372	11.566	-0.8938148382078611	0.27964463646711224	-0.3505622801937362	-0.639054074241052	0.2026971639003642	0.74197287682412	2.783	23.456	0.0	0.0	0.0
2021-10-01T23:27:09.000000	-2.6432	0.3835	0.092041	24.991	-2.5719	11.317	-2.576292610716645	0.7044819898101118	0.092041	24.48755220274103	-5.614671649173523	11.317	-2.576292610716645	0.7044819898101118	0.288041	24.48755220274103	-5.614671649173523	11.317	-0.8938148382078611	0.27964463646711224	-0.3505622801937362	-0.639054074241052	0.2026971639003642	0.74197287682412	2.783	23.456	0.0	0.0	0.0
2021-10-01T23:27:09.000000	-2.6688	0.38613	0.079912	22.43	-2.3074	11.143	-2.6013774549731297	0.7102289445365653	0.079912	21.97825910755721	-5.038364949175319	11.143	-2.6013774549731297	0.7102289445365653	0.275912	21.97825910755721	-5.038364949175319	11.143	-0.8938148382078611	0.27964463646711224	-0.3505622801937362	-0.639054074241052	0.2026971639003642	0.74197287682412	2.783	23.456	0.0	0.0	0.0
2021-10-01T23:27:09.000000	-2.6939	0.38871	0.066667	19.382	-1.9944	10.967	-2.625972193343514	0.7158650109389715	0.066667	18.991578373278017	-4.354251514512994	10.967	-2.625972193343514	0.7158650109389715	0.262667	18.991578373278017	-4.354251514512994	10.967	-0.8938148382078611	0.27964463646711224	-0.3505622801937362	-0.639054074241052	0.2026971639003642	0.74197287682412	2.783	23.456	0.0	0.0	0.0
2021-10-01T23:27:09.000000	-2.7101	0.39038	0.056941	16.961	-1.7464	10.849	-2.6418454975446997	0.7195074158775558	0.056941	16.619208600779285	-3.811474707220792	10.849	-2.6418454975446997	0.7195074158775558	0.252941	16.619208600779285	-3.811474707220792	10.849	-0.8938148382078611	0.27964463646711224	-0.3505622801937362	-0.639054074241052	0.2026971639003642	0.74197287682412	2.783	23.456	0.0	0.0	0.0
2021-10-01T23:27:09.000000	-2.7256	0.39198	0.046155	14.09	-1.452	10.733	-2.657032653505345	0.722994577162474	0.046155	13.805915073027275	-3.167508957581372	10.733	-2.657032653505345	0.722994577162474	0.242155	13.805915073027275	-3.167508957581372	10.733	-0.8938148382078611	0.27964463646711224	-0.3505622801937362	-0.639054074241052	0.2026971639003642	0.74197287682412	2.783	23.456	0.0	0.0	0.0
2021-10-01T23:27:09.000000	-2.7353	0.39298	0.038129	11.828	-1.2198	10.66	-2.6665370317906123	0.7251755845926626	0.038129	11.589411225325309	-2.65989539085726	10.66	-2.6665370317906123	0.7251755845926626	0.234129	11.589411225325309	-2.65989539085726	10.66	-0.8938148382078611	0.27964463646711224	-0.3505622801937362	-0.639054074241052	0.2026971639003642	0.74197287682412	2.783	23.456	0.0	0.0	0.0
2021-10-01T23:27:09.000000	-2.7442	0.3939	0.029162	9.1841	-0.94787	10.592	-2.6752572406581194	0.7271791707043759	0.029162	8.998753198280593	-2.066056926450676	10.592	-2.6752572406581194	0.7271791707043759	0.225162	8.998753198280593	-2.066056926450676	10.592	-0.8938148382078611	0.27964463646711224	-0.3505622801937362	-0.639054074241052	0.2026971639003642	0.74197287682412	2.783	23.456	0.0	0.0	0.0
2021-10-01T23:27:09.000000	-2.7516	0.39466	0.018934	6.0405	-0.62389	10.535	-2.682508357169018	0.7288401671960563	0.018934	5.918538211419287	-1.359332344229983	10.535	-2.682508357169018	0.7288401671960563	0.21493400000000001	5.918538211419287	-1.359332344229983	10.535	-0.8938148382078611	0.27964463646711224	-0.3505622801937362	-0.639054074241052	0.2026971639003642	0.74197287682412	2.783	23.456	0.0	0.0	0.0
2021-10-01T23:27:09.000000	-2.7551	0.39502	0.011286	3.6233	-0.37437	10.508	-2.6859378730700274	0.7296263101122777	0.011286	3.5501260509763632	-0.8155126051012156	10.508	-2.6859378730700274	0.7296263101122777	0.207286	3.5501260509763632	-0.8155126051012156	10.508	-0.8938148382078611	0.27964463646711224	-0.3505622801937362	-0.639054074241052	0.2026971639003642	0.74197287682412	2.783	23.456	0.0	0.0	0.0
2021-10-01T23:27:09.000000	-2.7569	0.39521	0.003067	0.98783	-0.10209	10.493	-2.687701028958296	0.7300354327267388	0.003067	0.9678773876631286	-0.2223597073446486	10.493	-2.687701028958296	0.7300354327267388	0.199067	0.9678773876631286	-0.2223597073446486	10.493	-0.8938148382078611	0.27964463646711224	-0.3505622801937362	-0.639054074241052	0.2026971639003642	0.74197287682412	2.783	23.456	0.0	0.0	0.0
2021-10-01T23:27:09.000000	-2.7566	0.39518	-0.0053421	-1.7197	0.17772	10.496	-2.6874069654266357	0.7299688997323104	-0.0053421	-1.684965636180044	0.3870959742652711	10.496	-2.6874069654266357	0.7299688997323104	0.19065790000000002	-1.684965636180044	0.3870959742652711	10.496	-0.8938148382078611	0.27964463646711224	-0.3505622801937362	-0.639054074241052	0.2026971639003642	0.74197287682412	2.783	23.456	0.0	0.0	0.0
2021-10-01T23:27:09.000000	-2.7543	0.39494	-0.013431	-4.3057	0.44484	10.514	-2.6851537036522672	0.7294488887938023	-0.013431	-4.218749322048566	0.9690661862405286	10.514	-2.6851537036522672	0.7294488887938023	0.182569	-4.218749322048566	0.9690661862405286	10.514	-0.8938148382078611	0.27964463646711224	-0.3505622801937362	-0.639054074241052	0.2026971639003642	0.74197287682412	2.783	23.456	0.0	0.0	0.0
2021-10-01T23:27:09.000000	-2.7454	0.39403	-0.027696	-8.7411	0.90226	10.582	-2.6764322694830684	0.7274552273299802	-0.027696	-8.564679897717491	1.9665097424711373	10.582	-2.6764322694830684	0.7274552273299802	0.168304	-8.564679897717491	1.9665097424711373	10.582	-0.8938148382078611	0.27964463646711224	-0.3505622801937362	-0.639054074241052	0.2026971639003642	0.74197287682412	2.783	23.456	0.0	0.0	0.0
2021-10-01T23:27:09.000000	-2.7336	0.39281	-0.039645	-12.263	1.2645	10.673	-2.6648706717778716	0.7247985642909023	-0.039645	-12.015656310029419	2.7575591905252406	10.673	-2.6648706717778716	0.7247985642909023	0.15635500000000002	-12.015656310029419	2.7575591905252406	10.673	-0.8938148382078611	0.27964463646711224	-0.3505622801937362	-0.639054074241052	0.2026971639003642	0.74197287682412	2.783	23.456	0.0	0.0	0.0
2021-10-01T23:27:09.000000	-2.7204	0.39144	-0.050001	-15.136	1.5593	10.772	-2.6519380028932873	0.7218214892966011	-0.050001	-14.83088575529199	3.402166986418673	10.772	-2.6519380028932873	0.7218214892966011	0.14599900000000002	-14.83088575529199	3.402166986418673	10.772	-0.8938148382078611	0.27964463646711224	-0.3505622801937362	-0.639054074241052	0.2026971639003642	0.74197287682412	2.783	23.456	0.0	0.0	0.0
2021-10-01T23:27:09.000000	-2.6919	0.38851	-0.067787	-19.651	2.022	10.981	-2.624011769799113	0.7154214576427829	-0.067787	-19.255169568881467	4.414604158202754	10.981	-2.624011769799113	0.7154214576427829	0.12821300000000002	-19.255169568881467	4.414604158202754	10.981	-0.8938148382078611	0.27964463646711224	-0.3505622801937362	-0.639054074241052	0.2026971639003642	0.74197287682412	2.783	23.456	0.0	0.0	0.0
2021-10-01T23:27:09.000000	-2.662	0.38544	-0.083227	-23.151	2.3817	11.19	-2.594713240223859	0.7087109386816325	-0.083227	-22.68472222894142	5.2004493349874	11.19	-2.594713240223859	0.7087109386816325	0.11277300000000001	-22.68472222894142	5.2004493349874	11.19	-0.8938148382078611	0.27964463646711224	-0.3505622801937362	-0.639054074241052	0.2026971639003642	0.74197287682412	2.783	23.456	0.0	0.0	0.0
2021-10-01T23:27:09.000000	-2.6315	0.38229	-0.09724	-26.027	2.6796	11.393	-2.564829034188669	0.7018475044358432	-0.09724	-25.502549225046884	5.848501362234648	11.393	-2.564829034188669	0.7018475044358432	0.09876000000000001	-25.502549225046884	5.848501362234648	11.393	-0.8938148382078611	0.27964463646711224	-0.3505622801937362	-0.639054074241052	0.2026971639003642	0.74197287682412	2.783	23.456	0.0	0.0	0.0
2021-10-01T23:27:09.000000	-2.6005	0.3791	-0.11029	-28.486	2.9373	11.588	-2.5344534969656856	0.694883106513898	-0.11029	-27.91144411689105	6.405561224410233	11.588	-2.5344534969656856	0.694883106513898	0.08571000000000001	-27.91144411689105	6.405561224410233	11.588	-0.8938148382078611	0.27964463646711224	-0.3505622801937362	-0.639054074241052	0.2026971639003642	0.74197287682412	2.783	23.456	0.0	0.0	0.0
2021-10-01T23:27:09.000000	-2.5693	0.37588	-0.12263	-30.647	3.1677	11.772	-2.503883142689955	0.6878644286144426	-0.12263	-30.02792957519657	6.8990128074265	11.772	-2.503883142689955	0.6878644286144426	0.07337	-30.02792957519657	6.8990128074265	11.772	-0.8938148382078611	0.27964463646711224	-0.3505622801937362	-0.639054074241052	0.2026971639003642	0.74197287682412	2.783	23.456	0.0	0.0	0.0
2021-10-01T23:27:09.000000	-2.5378	0.37262	-0.13442	-32.59	3.3785	11.945	-2.4730199501842556	0.6807692930726679	-0.13442	-31.930459300790233	7.346300503694263	11.945	-2.4730199501842556	0.6807692930726679	0.061579999999999996	-31.930459300790233	7.346300503694263	11.945	-0.8938148382078611	0.27964463646711224	-0.3505622801937362	-0.639054074241052	0.2026971639003642	0.74197287682412	2.783	23.456	0.0	0.0	0.0
2021-10-01T23:27:09.000000	-2.5062	0.36934	-0.14577	-34.365	3.5753	12.105	-2.4420599618030288	0.6736420552181925	-0.14577	-33.66797036418053	7.759108624491707	12.105	-2.4420599618030288	0.6736420552181925	0.05023	-33.66797036418053	7.759108624491707	12.105	-0.8938148382078611	0.27964463646711224	-0.3505622801937362	-0.639054074241052	0.2026971639003642	0.74197287682412	2.783	23.456	0.0	0.0	0.0
2021-10-01T23:27:09.000000	-2.4745	0.36603	-0.15676	-36.01	3.7616	12.252	-2.4110044028479645	0.6664727904031252	-0.15676	-35.27774757176183	8.145566943009683	12.252	-2.4110044028479645	0.6664727904031252	0.03924	-35.27774757176183	8.145566943009683	12.252	-0.8938148382078611	0.27964463646711224	-0.3505622801937362	-0.639054074241052	0.2026971639003642	0.74197287682412	2.783	23.456	0.0	0.0	0.0
2021-10-01T23:27:09.000000	-2.4426	0.3627	-0.16743	-37.551	3.9402	12.387	-2.3797528015384612	0.6592591702584392	-0.16743	-36.78525192357751	8.511640145056468	12.387	-2.3797528015384612	0.6592591702584392	0.028570000000000012	-36.78525192357751	8.511640145056468	12.387	-0.8938148382078611	0.27964463646711224	-0.3505622801937362	-0.639054074241052	0.2026971639003642	0.74197287682412	2.783	23.456	0.0	0.0	0.0
2021-10-01T23:27:09.000000	-2.4107	0.35934	-0.17781	-39.009	4.1129	12.511	-2.3485048761340326	0.6520157761700794	-0.17781	-38.21110462589453	8.861687800805306	12.511	-2.3485048761340326	0.6520157761700794	0.01819000000000001	-38.21110462589453	8.861687800805306	12.511	-0.8938148382078611	0.27964463646711224	-0.3505622801937362	-0.639054074241052	0.2026971639003642	0.74197287682412	2.783	23.456	0.0	0.0	0.0
2021-10-01T23:27:09.000000	-2.3787	0.35595	-0.18794	-40.4	4.2812	12.624	-2.3171613801557682	0.644730355121128	-0.18794	-39.57100132008501	9.199159090146797	12.624	-2.3171613801557682	0.644730355121128	0.008060000000000012	-39.57100132008501	9.199159090146797	12.624	-0.8938148382078611	0.27964463646711224	-0.3505622801937362	-0.639054074241052	0.2026971639003642	0.74197287682412	2.783	23.456	0.0	0.0	0.0
2021-10-01T23:27:09.000000	-2.3466	0.35254	-0.19785	-41.734	4.4464	12.728	-2.285721088301975	0.6374128317594759	-0.19785	-40.874707364820196	9.526569518998619	12.728	-2.285721088301975	0.6374128317594759	-0.0018499999999999905	-40.874707364820196	9.526569518998619	12.728	-0.8938148382078611	0.27964463646711224	-0.3505622801937362	-0.639054074241052	0.2026971639003642	0.74197287682412	2.783	23.456	0.0	0.0	0.0
2021-10-01T23:27:09.000000	-2.3144	0.34911	-0.20754	-43.024	4.6094	12.825	-2.254184000572654	0.6300632060851232	-0.20754	-42.135014525206365	9.84640519787035	12.825	-2.254184000572654	0.6300632060851232	-0.011539999999999995	-42.135014525206365	9.84640519787035	12.825	-0.8938148382078611	0.27964463646711224	-0.3505622801937362	-0.639054074241052	0.2026971639003642	0.74197287682412	2.783	23.456	0.0	0.0	0.0
2021-10-01T23:27:09.000000	-2.2822	0.34565	-0.21703	-44.277	4.771	12.916	-2.2226505887484085	0.622683806467097	-0.21703	-43.35877203063201	10.160317809777563	12.916	-2.2226505887484085	0.622683806467097	-0.021029999999999993	-43.35877203063201	10.160317809777563	12.916	-0.8938148382078611	0.27964463646711224	-0.3505622801937362	-0.639054074241052	0.2026971639003642	0.74197287682412	2.783	23.456	0.0	0.0	0.0
2021-10-01T23:27:09.000000	-2.25	0.34217	-0.22634	-45.5	4.932	13.002	-2.1911196275275464	0.6152845575532884	-0.22634	-44.552829110485604	10.46995903773583	13.002	-2.1911196275275464	0.6152845575532884	-0.030340000000000006	-44.552829110485604	10.46995903773583	13.002	-0.8938148382078611	0.27964463646711224	-0.3505622801937362	-0.639054074241052	0.2026971639003642	0.74197287682412	2.783	23.456	0.0	0.0	0.0
2021-10-01T23:27:09.000000	-2.2177	0.33865	-0.23548	-46.701	5.0931	13.087	-2.1594943210345394	0.6078333570309967	-0.23548	-45.72503971196167	10.777003848450995	13.087	-2.1594943210345394	0.6078333570309967	-0.03947999999999999	-45.72503971196167	10.777003848450995	13.087	-0.8938148382078611	0.27964463646711224	-0.3505622801937362	-0.639054074241052	0.2026971639003642	0.74197287682412	2.783	23.456	0.0	0.0	0.0
2021-10-01T23:27:09.000000	-2.1853	0.33512	-0.24446	-47.886	5.2549	13.172	-2.127770993364313	0.6003599788438956	-0.24446	-46.88128510569342	11.082782901811623	13.172	-2.127770993364313	0.6003599788438956	-0.04846	-46.88128510569342	11.082782901811623	13.172	-0.8938148382078611	0.27964463646711224	-0.3505622801937362	-0.639054074241052	0.2026971639003642	0.74197287682412	2.783	23.456	0.0	0.0	0.0
2021-10-01T23:27:09.000000	-2.153	0.33155	-0.25329	-49.059	5.4181	13.258	-2.096151813379766	0.5928591550821483	-0.25329	-48.025449379718886	11.388481043846827	13.258	-2.096151813379766	0.5928591550821483	-0.05729000000000001	-48.025449379718886	11.388481043846827	13.258	-0.8938148382078611	0.27964463646711224	-0.3505622801937362	-0.639054074241052	0.2026971639003642	0.74197287682412	2.783	23.456	0.0	0.0	0.0
2021-10-01T23:27:09.000000	-2.1205	0.32796	-0.26198	-50.227	5.5833	13.347	-2.0643365910407785	0.5853139759907817	-0.26198	-49.16440626946039	11.695551464614356	13.347	-2.0643365910407785	0.5853139759907817	-0.06597999999999998	-49.16440626946039	11.695551464614356	13.347	-0.8938148382078611	0.27964463646711224	-0.3505622801937362	-0.639054074241052	0.2026971639003642	0.74197287682412	2.783	23.456	0.0	0.0	0.0
2021-10-01T23:27:09.000000	-2.0881	0.32434	-0.27053	-51.393	5.7511	13.44	-2.0326242910857784	0.57775127597266	-0.27053	-50.3010596511838	12.004957233495228	13.44	-2.0326242910857784	0.57775127597266	-0.07452999999999999	-50.3010596511838	12.004957233495228	13.44	-0.8938148382078611	0.27964463646711224	-0.3505622801937362	-0.639054074241052	0.2026971639003642	0.74197287682412	2.783	23.456	0.0	0.0	0.0
2021-10-01T23:27:09.000000	-2.0556	0.32069	-0.27896	-52.563	5.9221	13.538	-2.000816420556942	0.5701465489939466	-0.27896	-51.441290795522285	12.318029010378009	13.538	-2.000816420556942	0.5701465489939466	-0.08295999999999998	-51.441290795522285	12.318029010378009	13.538	-0.8938148382078611	0.27964463646711224	-0.3505622801937362	-0.639054074241052	0.2026971639003642	0.74197287682412	2.783	23.456	0.0	0.0	0.0
2021-10-01T23:27:09.000000	-2.0231	0.31702	-0.28727	-53.74	6.097	13.643	-1.9690110006314887	0.5625219727194506	-0.28727	-52.58799132572479	12.63582911112263	13.643	-1.9690110006314887	0.5625219727194506	-0.09127000000000002	-52.58799132572479	12.63582911112263	13.643	-0.8938148382078611	0.27964463646711224	-0.3505622801937362	-0.639054074241052	0.2026971639003642	0.74197287682412	2.783	23.456	0.0	0.0	0.0
2021-10-01T23:27:09.000000	-1.9906	0.31332	-0.29547	-54.928	6.2761	13.757	-1.9372092566111114	0.5548676225012812	-0.29547	-53.74509434189703	12.959145395842555	13.757	-1.9372092566111114	0.5548676225012812	-0.09947	-53.74509434189703	12.959145395842555	13.757	-0.8938148382078611	0.27964463646711224	-0.3505622801937362	-0.639054074241052	0.2026971639003642	0.74197287682412	2.783	23.456	0.0	0.0	0.0
2021-10-01T23:27:09.000000	-1.958	0.30958	-0.30357	-56.129	6.4601	13.882	-1.9053131673185897	0.5471613206746287	-0.30357	-54.914499002498815	13.288917650228534	13.882	-1.9053131673185897	0.5471613206746287	-0.10757	-54.914499002498815	13.288917650228534	13.882	-0.8938148382078611	0.27964463646711224	-0.3505622801937362	-0.639054074241052	0.2026971639003642	0.74197287682412	2.783	23.456	0.0	0.0	0.0
2021-10-01T23:27:09.000000	-1.9255	0.30582	-0.31158	-57.348	6.6495	14.02	-1.873518775108363	0.5394474225691122	-0.31158	-56.10110636639116	13.626254757521039	14.02	-1.873518775108363	0.5394474225691122	-0.11558000000000002	-56.10110636639116	13.626254757521039	14.02	-0.8938148382078611	0.27964463646711224	-0.3505622801937362	-0.639054074241052	0.2026971639003642	0.74197287682412	2.783	23.456	0.0	0.0	0.0
2021-10-01T23:27:09.000000	-1.8929	0.30203	-0.3195	-58.586	6.845	14.177	-1.8416288123243005	0.5316914975030038	-0.3195	-57.305823127244736	13.971973973241631	14.177	-1.8416288123243005	0.5316914975030038	-0.1235	-57.305823127244736	13.971973973241631	14.177	-0.8938148382078611	0.27964463646711224	-0.3505622801937362	-0.639054074241052	0.2026971639003642	0.74197287682412	2.783	23.456	0.0	0.0	0.0
2021-10-01T23:27:09.000000	-1.8603	0.2982	-0.32736	-59.848	7.0471	14.357	-1.8097437507470049	0.5238958738453308	-0.32736	-58.53355034392056	14.327184180630791	14.357	-1.8097437507470049	0.5238958738453308	-0.13135999999999998	-58.53355034392056	14.327184180630791	14.357	-0.8938148382078611	0.27964463646711224	-0.3505622801937362	-0.639054074241052	0.2026971639003642	0.74197287682412	2.783	23.456	0.0	0.0	0.0
2021-10-01T23:27:09.000000	-1.8277	0.29435	-0.33515	-61.136	7.2568	14.567	-1.777861139773093	0.5160804008918752	-0.33515	-59.78615041582768	14.693122904815993	14.567	-1.777861139773093	0.5160804008918752	-0.13915	-59.78615041582768	14.693122904815993	14.567	-0.8938148382078611	0.27964463646711224	-0.3505622801937362	-0.639054074241052	0.2026971639003642	0.74197287682412	2.783	23.456	0.0	0.0	0.0
2021-10-01T23:27:09.000000	-1.7951	0.29046	-0.3429	-62.457	7.4749	14.815	-1.7459834300059482	0.508225229346855	-0.3429	-61.07047257235457	15.071441828812812	14.815	-1.7459834300059482	0.508225229346855	-0.14689999999999998	-61.07047257235457	15.071441828812812	14.815	-0.8938148382078611	0.27964463646711224	-0.3505622801937362	-0.639054074241052	0.2026971639003642	0.74197287682412	2.783	23.456	0.0	0.0	0.0
2021-10-01T23:27:09.000000	-1.7624	0.28654	-0.35063	-63.816	7.7028	15.113	-1.7140101496649673	0.500328030841243	-0.35063	-62.39130759520998	15.464143054171927	15.113	-1.7140101496649673	0.500328030841243	-0.15463	-62.39130759520998	15.464143054171927	15.113	-0.8938148382078611	0.27964463646711224	-0.3505622801937362	-0.639054074241052	0.2026971639003642	0.74197287682412	2.783	23.456	0.0	0.0	0.0
2021-10-01T23:27:09.000000	-1.7298	0.28259	-0.35836	-65.224	7.9421	15.47	-1.6821397917079737	0.4924133114088756	-0.35836	-63.75937654880351	15.874162356416939	15.47	-1.6821397917079737	0.4924133114088756	-0.16236	-63.75937654880351	15.874162356416939	15.47	-0.8938148382078611	0.27964463646711224	-0.3505622801937362	-0.639054074241052	0.2026971639003642	0.74197287682412	2.783	23.456	0.0	0.0	0.0
2021-10-01T23:27:09.000000	-1.7081	0.27993	-0.36352	-66.194	8.1091	15.748	-1.6609292360341268	0.4871144503985604	-0.36352	-64.70160485599501	16.158758240306746	15.748	-1.6609292360341268	0.4871144503985604	-0.16752	-64.70160485599501	16.158758240306746	15.748	-0.8938148382078611	0.27964463646711224	-0.3505622801937362	-0.639054074241052	0.2026971639003642	0.74197287682412	2.783	23.456	0.0	0.0	0.0
2021-10-01T23:27:09.000000	-1.6936	0.27815	-0.36698	-66.858	8.2242	15.953	-1.6467566002930527	0.4835711756207832	-0.36698	-65.34649825349683	16.35435096987146	15.953	-1.6467566002930527	0.4835711756207832	-0.17097999999999997	-65.34649825349683	16.35435096987146	15.953	-0.8938148382078611	0.27964463646711224	-0.3505622801937362	-0.639054074241052	0.2026971639003642	0.74197287682412	2.783	23.456	0.0	0.0	0.0
2021-10-01T23:27:09.000000	-1.6839	0.27696	-0.36928	-67.309	8.3027	16.1	-1.6372755027399302	0.481201599880662	-0.36928	-65.78448125510846	16.48752056211857	16.1	-1.6372755027399302	0.481201599880662	-0.17328	-65.78448125510846	16.48752056211857	16.1	-0.8938148382078611	0.27964463646711224	-0.3505622801937362	-0.639054074241052	0.2026971639003642	0.74197287682412	2.783	23.456	0.0	0.0	1.0
2021-10-01T23:27:09.000000	-1.6427	0.27185	-0.37921	-69.324	8.6567	16.821	-1.5970120825927687	0.4710818618379478	-0.37921	-67.74092212529173	17.085751388369246	16.821	-1.5970120825927687	0.4710818618379478	-0.18320999999999998	-67.74092212529173	17.085751388369246	16.821	-0.8938148382078611	0.27964463646711224	-0.3505622801937362	-0.639054074241052	0.2026971639003642	0.74197287682412	2.783	23.456	0.0	0.0	0.0
2021-10-01T23:27:09.000000	-1.6015	0.26667	-0.3893	-71.517	9.0468	17.716	-1.55675723955745	0.46089265125999535	-0.3893	-69.8695983888306	17.74162056362158	17.716	-1.55675723955745	0.46089265125999535	-0.19329999999999997	-69.8695983888306	17.74162056362158	17.716	-0.8938148382078611	0.27964463646711224	-0.3505622801937362	-0.639054074241052	0.2026971639003642	0.74197287682412	2.783	23.456	0.0	0.0	0.0
2021-10-01T23:27:09.000000	-1.5604	0.26143	-0.39962	-73.948	9.4833	18.806	-1.5166089948111945	0.4506561458116139	-0.39962	-72.22879587232961	18.472702285354455	18.806	-1.5166089948111945	0.4506561458116139	-0.20361999999999997	-72.22879587232961	18.472702285354455	18.806	-0.8938148382078611	0.27964463646711224	-0.3505622801937362	-0.639054074241052	0.2026971639003642	0.74197287682412	2.783	23.456	0.0	0.0	0.0
2021-10-01T23:27:09.000000	-1.5194	0.25613	-0.41021	-76.688	9.9784	20.105	-1.4765673483540014	0.4403723454928037	-0.41021	-74.88748470775217	19.29980426600706	20.105	-1.4765673483540014	0.4403723454928037	-0.21421	-74.88748470775217	19.29980426600706	20.105	-0.8938148382078611	0.27964463646711224	-0.3505622801937362	-0.639054074241052	0.2026971639003642	0.74197287682412	2.783	23.456	0.0	0.0	0.0
2021-10-01T23:27:09.000000	-1.4784	0.25077	-0.42112	-79.824	10.547	21.611	-1.4365330537069592	0.43002899728664623	-0.42112	-77.93018363223075	20.248374355656146	21.611	-1.4365330537069592	0.43002899728664623	-0.22512	-77.93018363223075	20.248374355656146	21.611	-0.8938148382078611	0.27964463646711224	-0.3505622801937362	-0.639054074241052	0.2026971639003642	0.74197287682412	2.783	23.456	0.0	0.0	0.0
2021-10-01T23:27:09.000000	-1.4376	0.24532	-0.43236	-83.451	11.205	23.304	-1.3967082797329673	0.41962083328330474	-0.43236	-81.44922857104162	21.345833110521028	23.304	-1.3967082797329673	0.41962083328330474	-0.23636000000000001	-81.44922857104162	21.345833110521028	23.304	-0.8938148382078611	0.27964463646711224	-0.3505622801937362	-0.639054074241052	0.2026971639003642	0.74197287682412	2.783	23.456	0.0	0.0	0.0
2021-10-01T23:27:09.000000	-1.3968	0.23981	-0.4439	-87.671	11.971	25.144	-1.3568908575691263	0.40915312139261606	-0.4439	-85.54357187152809	22.623138452935926	25.144	-1.3568908575691263	0.40915312139261606	-0.2479	-85.54357187152809	22.623138452935926	25.144	-0.8938148382078611	0.27964463646711224	-0.3505622801937362	-0.639054074241052	0.2026971639003642	0.74197287682412	2.783	23.456	0.0	0.0	0.0
2021-10-01T23:27:09.000000	-1.3561	0.2342	-0.45568	-92.589	12.864	27.073	-1.3171849349011155	0.3985984160399338	-0.45568	-90.31509426333311	24.11201288165826	27.073	-1.3171849349011155	0.3985984160399338	-0.25967999999999997	-90.31509426333311	24.11201288165826	27.073	-0.8938148382078611	0.27964463646711224	-0.3505622801937362	-0.639054074241052	0.2026971639003642	0.74197287682412	2.783	23.456	0.0	0.0	0.0
2021-10-01T23:27:09.000000	-1.3155	0.22851	-0.46762	-98.31	13.903	29.014	-1.2775880611255508	0.3879765665210403	-0.46762	-95.86567647609968	25.844178895445435	29.014	-1.2775880611255508	0.3879765665210403	-0.27162	-95.86567647609968	25.844178895445435	29.014	-0.8938148382078611	0.27964463646711224	-0.3505622801937362	-0.639054074241052	0.2026971639003642	0.74197287682412	2.783	23.456	0.0	0.0	0.0
2021-10-01T23:27:09.000000	-1.2749	0.22272	-0.4796	-104.94	15.107	30.878	-1.238003440366905	0.37725547052323494	-0.4796	-102.29819170425989	27.851481523224052	30.878	-1.238003440366905	0.37725547052323494	-0.2836	-102.29819170425989	27.851481523224052	30.878	-0.8938148382078611	0.27964463646711224	-0.3505622801937362	-0.639054074241052	0.2026971639003642	0.74197287682412	2.783	23.456	0.0	0.0	0.0
2021-10-01T23:27:09.000000	-1.2343	0.21682	-0.49146	-112.58	16.499	32.568	-1.1984322979268687	0.3664252033986266	-0.49146	-109.71006069762352	30.169123002231267	32.568	-1.1984322979268687	0.3664252033986266	-0.29546	-109.71006069762352	30.169123002231267	32.568	-0.8938148382078611	0.27964463646711224	-0.3505622801937362	-0.639054074241052	0.2026971639003642	0.74197287682412	2.783	23.456	0.0	0.0	0.0
2021-10-01T23:27:09.000000	-1.1937	0.21081	-0.50305	-121.35	18.1	33.975	-1.1588746338054428	0.3554857651472151	-0.50305	-118.21780609733197	32.83264871334047	33.975	-1.1588746338054428	0.3554857651472151	-0.30705	-118.21780609733197	32.83264871334047	33.975	-0.8938148382078611	0.27964463646711224	-0.3505622801937362	-0.639054074241052	0.2026971639003642	0.74197287682412	2.783	23.456	0.0	0.0	0.0
2021-10-01T23:27:09.000000	-1.1529	0.20467	-0.51421	-131.37	19.936	34.986	-1.1191344056481867	0.3443928004393818	-0.51421	-127.93733789368072	35.882566361370635	34.986	-1.1191344056481867	0.3443928004393818	-0.31820999999999994	-127.93733789368072	35.882566361370635	34.986	-0.8938148382078611	0.27964463646711224	-0.3505622801937362	-0.639054074241052	0.2026971639003642	0.74197287682412	2.783	23.456	0.0	0.0	0.0
2021-10-01T23:27:09.000000	-1.112	0.19841	-0.52475	-142.78	22.034	35.475	-1.0793096346323208	0.333168486939936	-0.52475	-139.00429284257842	39.36282671931352	35.475	-1.0793096346323208	0.333168486939936	-0.32875000000000004	-139.00429284257842	39.36282671931352	35.475	-0.8938148382078611	0.27964463646711224	-0.3505622801937362	-0.639054074241052	0.2026971639003642	0.74197287682412	2.783	23.456	0.0	0.0	0.0
2021-10-01T23:27:09.000000	-1.0709	0.19202	-0.53452	-155.75	24.429	35.299	-1.0393022995806247	0.32179064698406823	-0.53452	-151.58310140225385	43.328996183549286	35.299	-1.0393022995806247	0.32179064698406823	-0.33852	-151.58310140225385	43.328996183549286	35.299	-0.8938148382078611	0.27964463646711224	-0.3505622801937362	-0.639054074241052	0.2026971639003642	0.74197287682412	2.783	23.456	0.0	0.0	0.0
2021-10-01T23:27:09.000000	-1.0296	0.18549	-0.54336	-170.48	27.16	34.298	-0.9991136257947906	0.31024935592388747	-0.54336	-165.86747785393257	47.844286914690066	34.298	-0.9991136257947906	0.31024935592388747	-0.34735999999999995	-165.86747785393257	47.844286914690066	34.298	-0.8938148382078611	0.27964463646711224	-0.3505622801937362	-0.639054074241052	0.2026971639003642	0.74197287682412	2.783	23.456	0.0	0.0	0.0
2021-10-01T23:27:09.000000	-0.98814	0.17884	-0.55112	-187.21	30.275	32.276	-0.9587808612629994	0.2985693642619432	-0.55112	-182.08973229888232	52.985744463217344	32.276	-0.9587808612629994	0.2985693642619432	-0.35512000000000005	-182.08973229888232	52.985744463217344	32.276	-0.8938148382078611	0.27964463646711224	-0.3505622801937362	-0.639054074241052	0.2026971639003642	0.74197287682412	2.783	23.456	0.0	0.0	0.0
2021-10-01T23:27:09.000000	-0.94648	0.17205	-0.55765	-206.23	33.832	29.003	-0.91826675799707	0.2867259214956859	-0.55765	-200.53057277613487	58.846465535962906	29.003	-0.91826675799707	0.2867259214956859	-0.36164999999999997	-200.53057277613487	58.846465535962906	29.003	-0.8938148382078611	0.27964463646711224	-0.3505622801937362	-0.639054074241052	0.2026971639003642	0.74197287682412	2.783	23.456	0.0	0.0	0.0
2021-10-01T23:27:09.000000	-0.90465	0.16514	-0.56282	-227.91	37.899	24.192	-0.8775986393372925	0.2747425528259733	-0.56282	-221.54887920615965	65.53927390118434	24.192	-0.8775986393372925	0.2747425528259733	-0.36682	-221.54887920615965	65.53927390118434	24.192	-0.8938148382078611	0.27964463646711224	-0.3505622801937362	-0.639054074241052	0.2026971639003642	0.74197287682412	2.783	23.456	0.0	0.0	0.0
2021-10-01T23:27:09.000000	-0.86268	0.15812	-0.56651	-252.67	42.564	17.484	-0.8368050539256484	0.26263285880577214	-0.56651	-245.55070414549843	73.20296913138073	17.484	-0.8368050539256484	0.26263285880577214	-0.37050999999999995	-245.55070414549843	73.20296913138073	17.484	-0.8938148382078611	0.27964463646711224	-0.3505622801937362	-0.639054074241052	0.2026971639003642	0.74197287682412	2.783	23.456	0.0	0.0	0.0
2021-10-01T23:27:09.000000	-0.82062	0.15099	-0.5686	-281.06	47.931	8.4282	-0.7959356250015936	0.2504029659435415	-0.5686	-273.0691600905714	82.00815915767078	8.4282	-0.7959356250015936	0.2504029659435415	-0.3726	-273.0691600905714	82.00815915767078	8.4282	-0.8938148382078611	0.27964463646711224	-0.3505622801937362	-0.639054074241052	0.2026971639003642	0.74197287682412	2.783	23.456	0.0	0.0	0.0
2021-10-01T23:27:09.000000	-0.77852	0.14377	-0.569	-313.77	54.131	-3.5533	-0.7550375252012006	0.23807885004352292	-0.569	-304.7729962937075	92.1694026841649	-3.5533	-0.7550375252012006	0.23807885004352292	-0.37299999999999994	-304.7729962937075	92.1694026841649	-3.5533	-0.8938148382078611	0.27964463646711224	-0.3505622801937362	-0.639054074241052	0.2026971639003642	0.74197287682412	2.783	23.456	0.0	0.0	0.0
