# Supplementary material for: Direct evidence of substorm-related impulsive injections of electrons at Mercury
Source: Nat Commun. 2023 Jul 18;14:4019. doi: 10.1038/s41467-023-39565-4 (PMC10354196; doi:10.1038/s41467-023-39565-4)
Supplement: Supplementary file 3 — SourceDatafile [file 41467_2023_39565_MOESM3_ESM.zip › SourceDataFile/FieldLinetracing/Final_KT17tracing_001351.txt]

2021-10-01T23:37:31.000000	-0.09652	-0.50544	0.64664	119.65	486.42	-251.75	-0.15772435015731812	-0.48980479108258185	0.64664	178.3495369117791	468.09398798035625	-251.75	-0.15772435015731812	-0.48980479108258185	0.8426400000000001	178.3495369117791	468.09398798035625	-251.75	-0.29546268928589914	-0.7979197965409903	-0.5253815732664486	-0.16703205775645968	-0.5161354567437284	0.8400621893488515	1.8943	4.3363	0.0	0.0	0.0
2021-10-01T23:37:31.000000	-0.10393	-0.53495	0.66125	112.7	439.81	-207.89	-0.16869437953726174	-0.5181844784558278	0.66125	165.7407754418095	422.6867888353594	-207.89	-0.16869437953726174	-0.5181844784558278	0.8572500000000001	165.7407754418095	422.6867888353594	-207.89	-0.29546268928589914	-0.7979197965409903	-0.5253815732664486	-0.16703205775645968	-0.5161354567437284	0.8400621893488515	1.8943	4.3363	0.0	0.0	0.0
2021-10-01T23:37:31.000000	-0.11176	-0.56488	0.67473	106.67	399.14	-170.96	-0.1801327067996918	-0.5469295383694469	0.67473	154.7729107827729	383.0621027820786	-170.96	-0.1801327067996918	-0.5469295383694469	0.87073	154.7729107827729	383.0621027820786	-170.96	-0.29546268928589914	-0.7979197965409903	-0.5253815732664486	-0.16703205775645968	-0.5161354567437284	0.8400621893488515	1.8943	4.3363	0.0	0.0	0.0
2021-10-01T23:37:31.000000	-0.12004	-0.59519	0.68704	101.4	363.48	-139.72	-0.19206420468151447	-0.5759965963267988	0.68704	145.17319551107067	348.31654239370323	-139.72	-0.19206420468151447	-0.5759965963267988	0.88304	145.17319551107067	348.31654239370323	-139.72	-0.29546268928589914	-0.7979197965409903	-0.5253815732664486	-0.16703205775645968	-0.5161354567437284	0.8400621893488515	1.8943	4.3363	0.0	0.0	0.0
2021-10-01T23:37:31.000000	-0.12878	-0.62584	0.69815	96.766	332.08	-113.16	-0.2044938966238538	-0.6053447284346272	0.69815	136.72666636596526	317.7209528193726	-113.16	-0.2044938966238538	-0.6053447284346272	0.89415	136.72666636596526	317.7209528193726	-113.16	-0.29546268928589914	-0.7979197965409903	-0.5253815732664486	-0.16703205775645968	-0.5161354567437284	0.8400621893488515	1.8943	4.3363	0.0	0.0	0.0
2021-10-01T23:37:31.000000	-0.13799	-0.65677	0.70802	92.654	304.3	-90.504	-0.21742435546444988	-0.6349131615038929	0.70802	129.2417630532203	290.654125033338	-90.504	-0.21742435546444988	-0.6349131615038929	0.90402	129.2417630532203	290.654125033338	-90.504	-0.29546268928589914	-0.7979197965409903	-0.5253815732664486	-0.16703205775645968	-0.5161354567437284	0.8400621893488515	1.8943	4.3363	0.0	0.0	0.0
2021-10-01T23:37:31.000000	-0.14769	-0.68793	0.71661	88.98	279.61	-71.1	-0.23086930399062605	-0.6646498216917567	0.71661	122.57017754088318	266.6003452315776	-71.1	-0.23086930399062605	-0.6646498216917567	0.9126099999999999	122.57017754088318	266.6003452315776	-71.1	-0.29546268928589914	-0.7979197965409903	-0.5253815732664486	-0.16703205775645968	-0.5161354567437284	0.8400621893488515	1.8943	4.3363	0.0	0.0	0.0
2021-10-01T23:37:31.000000	-0.15789	-0.71926	0.72391	85.673	257.6	-54.429	-0.2448313150401225	-0.6944939358091792	0.72391	116.5912074595616	245.16140249256503	-54.429	-0.2448313150401225	-0.6944939358091792	0.91991	116.5912074595616	245.16140249256503	-54.429	-0.29546268928589914	-0.7979197965409903	-0.5253815732664486	-0.16703205775645968	-0.5161354567437284	0.8400621893488515	1.8943	4.3363	0.0	0.0	0.0
2021-10-01T23:37:31.000000	-0.16858	-0.75071	0.72988	82.671	237.9	-40.066	-0.259294337456589	-0.7243971059183965	0.72988	111.19798382973273	225.97768171481556	-40.066	-0.259294337456589	-0.7243971059183965	0.92588	111.19798382973273	225.97768171481556	-40.066	-0.29546268928589914	-0.7979197965409903	-0.5253815732664486	-0.16703205775645968	-0.5161354567437284	0.8400621893488515	1.8943	4.3363	0.0	0.0	0.0
2021-10-01T23:37:31.000000	-0.17977	-0.78221	0.73451	79.924	220.19	-27.663	-0.2742597187760738	-0.7542886341824785	0.73451	106.30167375780225	208.7377206742705	-27.663	-0.2742597187760738	-0.7542886341824785	0.93051	106.30167375780225	208.7377206742705	-27.663	-0.29546268928589914	-0.7979197965409903	-0.5253815732664486	-0.16703205775645968	-0.5161354567437284	0.8400621893488515	1.8943	4.3363	0.0	0.0	0.0
2021-10-01T23:37:31.000000	-0.19145	-0.8137	0.73779	77.39	204.23	-16.93	-0.28971018254053493	-0.7841101980157699	0.73779	101.83118648202336	193.208474088647	-16.93	-0.28971018254053493	-0.7841101980157699	0.9337899999999999	101.83118648202336	193.208474088647	-16.93	-0.29546268928589914	-0.7979197965409903	-0.5253815732664486	-0.16703205775645968	-0.5161354567437284	0.8400621893488515	1.8943	4.3363	0.0	0.0	0.0
2021-10-01T23:37:31.000000	-0.20361	-0.84512	0.73972	75.033	189.78	-7.6284	-0.30562845229193014	-0.8138034748326154	0.73972	97.721386029384	179.1561614946472	-7.6284	-0.30562845229193014	-0.8138034748326154	0.9357200000000001	97.721386029384	179.1561614946472	-7.6284	-0.29546268928589914	-0.7979197965409903	-0.5253815732664486	-0.16703205775645968	-0.5161354567437284	0.8400621893488515	1.8943	4.3363	0.0	0.0	0.0
2021-10-01T23:37:31.000000	-0.21624	-0.87641	0.74031	72.824	176.68	0.44132	-0.3219972515722173	-0.8433101420473598	0.74031	93.92388609393056	166.42554190091843	0.44132	-0.3219972515722173	-0.8433101420473598	0.93631	93.92388609393056	166.42554190091843	0.44132	-0.29546268928589914	-0.7979197965409903	-0.5253815732664486	-0.16703205775645968	-0.5161354567437284	0.8400621893488515	1.8943	4.3363	0.0	0.0	0.0
2021-10-01T23:37:31.000000	-0.22933	-0.90751	0.73957	70.738	164.75	7.4466	-0.3387993039233544	-0.8725718770743477	0.73957	90.39181962548221	154.8410348996489	7.4466	-0.3387993039233544	-0.8725718770743477	0.93557	90.39181962548221	154.8410348996489	7.4466	-0.29546268928589914	-0.7979197965409903	-0.5253815732664486	-0.16703205775645968	-0.5161354567437284	0.8400621893488515	1.8943	4.3363	0.0	0.0	0.0
2021-10-01T23:37:31.000000	-0.24284	-0.93836	0.73752	68.755	153.85	13.528	-0.35598755894362566	-0.9015340332329992	0.73752	87.08818310457103	144.26614602374568	13.528	-0.35598755894362566	-0.9015340332329992	0.9335199999999999	87.08818310457103	144.26614602374568	13.528	-0.29546268928589914	-0.7979197965409903	-0.5253815732664486	-0.16703205775645968	-0.5161354567437284	0.8400621893488515	1.8943	4.3363	0.0	0.0	0.0
2021-10-01T23:37:31.000000	-0.25677	-0.96892	0.73418	66.858	143.87	18.805	-0.3735571154262637	-0.9301569119317498	0.73418	83.98262631117193	134.59378715928182	18.805	-0.3735571154262637	-0.9301569119317498	0.93018	83.98262631117193	134.59378715928182	18.805	-0.29546268928589914	-0.7979197965409903	-0.5253815732664486	-0.16703205775645968	-0.5161354567437284	0.8400621893488515	1.8943	4.3363	0.0	0.0	0.0
2021-10-01T23:37:31.000000	-0.27108	-0.99913	0.72959	65.032	134.71	23.379	-0.391460922969553	-0.9583858664900196	0.72959	81.04800925652988	125.7265497798832	23.379	-0.391460922969553	-0.9583858664900196	0.9255899999999999	81.04800925652988	125.7265497798832	23.379	-0.29546268928589914	-0.7979197965409903	-0.5253815732664486	-0.16703205775645968	-0.5161354567437284	0.8400621893488515	1.8943	4.3363	0.0	0.0	0.0
2021-10-01T23:37:31.000000	-0.28576	-1.029	0.72377	63.266	126.27	27.335	-0.4096902822272941	-0.9862320468573914	0.72377	78.26116181104635	117.56653523849896	27.335	-0.4096902822272941	-0.9862320468573914	0.91977	78.26116181104635	117.56653523849896	27.335	-0.29546268928589914	-0.7979197965409903	-0.5253815732664486	-0.16703205775645968	-0.5161354567437284	0.8400621893488515	1.8943	4.3363	0.0	0.0	0.0
2021-10-01T23:37:31.000000	-0.30076	-1.0584	0.71677	61.552	118.48	30.746	-0.4281796410380374	-1.0135725591197393	0.71677	75.60556714456558	110.04525124124432	30.746	-0.4281796410380374	-1.0135725591197393	0.9127700000000001	75.60556714456558	110.04525124124432	30.746	-0.29546268928589914	-0.7979197965409903	-0.5253815732664486	-0.16703205775645968	-0.5161354567437284	0.8400621893488515	1.8943	4.3363	0.0	0.0	0.0
2021-10-01T23:37:31.000000	-0.31607	-1.0873	0.70864	59.882	111.28	33.677	-0.44691539884881615	-1.0403788546350812	0.70864	73.06593372862372	103.10413014212557	33.677	-0.44691539884881615	-1.0403788546350812	0.9046400000000001	73.06593372862372	103.10413014212557	33.677	-0.29546268928589914	-0.7979197965409903	-0.5253815732664486	-0.16703205775645968	-0.5161354567437284	0.8400621893488515	1.8943	4.3363	0.0	0.0	0.0
2021-10-01T23:37:31.000000	-0.33166	-1.1158	0.69941	58.25	104.59	36.181	-0.4658800347328751	-1.0667538557874046	0.69941	70.62650436095142	96.66450993902835	36.181	-0.4658800347328751	-1.0667538557874046	0.89541	70.62650436095142	96.66450993902835	36.181	-0.29546268928589914	-0.7979197965409903	-0.5253815732664486	-0.16703205775645968	-0.5161354567437284	0.8400621893488515	1.8943	4.3363	0.0	0.0	0.0
2021-10-01T23:37:31.000000	-0.3475	-1.1438	0.68913	56.651	98.385	38.307	-0.4850315217296224	-1.0926019920028733	0.68913	68.27925346337354	90.7021916630706	38.307	-0.4850315217296224	-1.0926019920028733	0.88513	68.27925346337354	90.7021916630706	38.307	-0.29546268928589914	-0.7979197965409903	-0.5253815732664486	-0.16703205775645968	-0.5161354567437284	0.8400621893488515	1.8943	4.3363	0.0	0.0	0.0
2021-10-01T23:37:31.000000	-0.36357	-1.1712	0.67784	55.082	92.606	40.094	-0.5043377575263576	-1.1178264674059586	0.67784	66.01397436154095	85.15898748220187	40.094	-0.5043377575263576	-1.1178264674059586	0.87384	66.01397436154095	85.15898748220187	40.094	-0.29546268928589914	-0.7979197965409903	-0.5253815732664486	-0.16703205775645968	-0.5161354567437284	0.8400621893488515	1.8943	4.3363	0.0	0.0	0.0
2021-10-01T23:37:31.000000	-0.37983	-1.1981	0.6656	53.541	87.219	41.579	-0.523771296548434	-1.1425314296823401	0.6656	63.824516100123205	80.0013986539305	41.579	-0.523771296548434	-1.1425314296823401	0.8615999999999999	63.824516100123205	80.0013986539305	41.579	-0.29546268928589914	-0.7979197965409903	-0.5253815732664486	-0.16703205775645968	-0.5161354567437284	0.8400621893488515	1.8943	4.3363	0.0	0.0	0.0
2021-10-01T23:37:31.000000	-0.39627	-1.2245	0.65245	52.023	82.189	42.795	-0.5433222141479604	-1.1667181041337096	0.65245	61.70162779925335	75.19530156148325	42.795	-0.5433222141479604	-1.1667181041337096	0.8484499999999999	61.70162779925335	75.19530156148325	42.795	-0.29546268928589914	-0.7979197965409903	-0.5253815732664486	-0.16703205775645968	-0.5161354567437284	0.8400621893488515	1.8943	4.3363	0.0	0.0	0.0
2021-10-01T23:37:31.000000	-0.41287	-1.2503	0.63843	50.529	77.485	43.768	-0.5629584080122364	-1.1902896948845387	0.63843	59.64250348847583	70.70980726622827	43.768	-0.5629584080122364	-1.1902896948845387	0.83443	59.64250348847583	70.70980726622827	43.768	-0.29546268928589914	-0.7979197965409903	-0.5253815732664486	-0.16703205775645968	-0.5161354567437284	0.8400621893488515	1.8943	4.3363	0.0	0.0	0.0
2021-10-01T23:37:31.000000	-0.4296	-1.2756	0.6236	49.057	73.083	44.525	-0.5826623572145065	-1.2133491243188148	0.6236	57.64221751415202	66.52134167356506	44.525	-0.5826623572145065	-1.2133491243188148	0.8196000000000001	57.64221751415202	66.52134167356506	44.525	-0.29546268928589914	-0.7979197965409903	-0.5253815732664486	-0.16703205775645968	-0.5161354567437284	0.8400621893488515	1.8943	4.3363	0.0	0.0	0.0
2021-10-01T23:37:31.000000	-0.44643	-1.3003	0.60798	47.606	68.959	45.089	-0.602392034794179	-1.2358008218627015	0.60798	55.696836687432445	62.606208158723994	45.089	-0.602392034794179	-1.2358008218627015	0.8039799999999999	55.696836687432445	62.606208158723994	45.089	-0.29546268928589914	-0.7979197965409903	-0.5253815732664486	-0.16703205775645968	-0.5161354567437284	0.8400621893488515	1.8943	4.3363	0.0	0.0	0.0
2021-10-01T23:37:31.000000	-0.46336	-1.3245	0.59162	46.174	65.092	45.479	-0.6221596937681722	-1.2577440339951107	0.59162	53.80180294518601	58.94381002147191	45.479	-0.6221596937681722	-1.2577440339951107	0.78762	53.80180294518601	58.94381002147191	45.479	-0.29546268928589914	-0.7979197965409903	-0.5253815732664486	-0.16703205775645968	-0.5161354567437284	0.8400621893488515	1.8943	4.3363	0.0	0.0	0.0
2021-10-01T23:37:31.000000	-0.48036	-1.3482	0.57457	44.76	61.462	45.717	-0.6419355601928123	-1.279182436621118	0.57457	51.95367321923996	55.514420496195655	45.717	-0.6419355601928123	-1.279182436621118	0.77057	51.95367321923996	55.514420496195655	45.717	-0.29546268928589914	-0.7979197965409903	-0.5253815732664486	-0.16703205775645968	-0.5161354567437284	0.8400621893488515	1.8943	4.3363	0.0	0.0	0.0
2021-10-01T23:37:31.000000	-0.49741	-1.3713	0.55685	43.363	58.053	45.818	-0.6616875317553989	-1.3000192338651948	0.55685	50.14949456209826	52.30228267643847	45.818	-0.6616875317553989	-1.3000192338651948	0.75285	50.14949456209826	52.30228267643847	45.818	-0.29546268928589914	-0.7979197965409903	-0.5253815732664486	-0.16703205775645968	-0.5161354567437284	0.8400621893488515	1.8943	4.3363	0.0	0.0	0.0
2021-10-01T23:37:31.000000	-0.51449	-1.3939	0.53851	41.981	54.849	45.801	-0.6814080121770678	-1.3203561228096368	0.53851	48.38532156147575	49.29176218591286	45.801	-0.6814080121770678	-1.3203561228096368	0.73451	48.38532156147575	49.29176218591286	45.801	-0.29546268928589914	-0.7979197965409903	-0.5253815732664486	-0.16703205775645968	-0.5161354567437284	0.8400621893488515	1.8943	4.3363	0.0	0.0	0.0
2021-10-01T23:37:31.000000	-0.53159	-1.416	0.51956	40.612	51.835	45.68	-0.7010870768099278	-1.340194328756136	0.51956	46.65733133525645	46.46821711312041	45.68	-0.7010870768099278	-1.340194328756136	0.71556	46.65733133525645	46.46821711312041	45.68	-0.29546268928589914	-0.7979197965409903	-0.5253815732664486	-0.16703205775645968	-0.5161354567437284	0.8400621893488515	1.8943	4.3363	0.0	0.0	0.0
2021-10-01T23:37:31.000000	-0.54869	-1.4376	0.50004	39.253	48.995	45.471	-0.7207048763581966	-1.359536302308076	0.50004	44.960586006366086	43.816135611942755	45.471	-0.7207048763581966	-1.359536302308076	0.69604	44.960586006366086	43.816135611942755	45.471	-0.29546268928589914	-0.7979197965409903	-0.5253815732664486	-0.16703205775645968	-0.5161354567437284	0.8400621893488515	1.8943	4.3363	0.0	0.0	0.0
2021-10-01T23:37:31.000000	-0.56577	-1.4586	0.47997	37.901	46.316	45.19	-0.7402293085091736	-1.3782852475899283	0.47997	43.290515288237934	41.32298323062891	45.19	-0.7402293085091736	-1.3782852475899283	0.67597	43.290515288237934	41.32298323062891	45.19	-0.29546268928589914	-0.7979197965409903	-0.5253815732664486	-0.16703205775645968	-0.5161354567437284	0.8400621893488515	1.8943	4.3363	0.0	0.0	0.0
2021-10-01T23:37:31.000000	-0.5828	-1.4792	0.45937	36.549	43.782	44.849	-0.7596551053530216	-1.396643333464593	0.45937	41.638211444641236	38.973738243737245	44.849	-0.7596551053530216	-1.396643333464593	0.65537	41.638211444641236	38.973738243737245	44.849	-0.29546268928589914	-0.7979197965409903	-0.5253815732664486	-0.16703205775645968	-0.5161354567437284	0.8400621893488515	1.8943	4.3363	0.0	0.0	0.0
2021-10-01T23:37:31.000000	-0.59976	-1.4994	0.43825	35.194	41.378	44.463	-0.7789624175939582	-1.4146130105354522	0.43825	39.99885912867092	36.75388126993854	44.463	-0.7789624175939582	-1.4146130105354522	0.63425	39.99885912867092	36.75388126993854	44.463	-0.29546268928589914	-0.7979197965409903	-0.5253815732664486	-0.16703205775645968	-0.5161354567437284	0.8400621893488515	1.8943	4.3363	0.0	0.0	0.0
2021-10-01T23:37:31.000000	-0.61663	-1.519	0.41662	33.827	39.087	44.046	-0.7981068899023649	-1.4319982364480668	0.41662	38.36144314434879	34.64764317934043	44.046	-0.7981068899023649	-1.4319982364480668	0.6126199999999999	38.36144314434879	34.64764317934043	44.046	-0.29546268928589914	-0.7979197965409903	-0.5253815732664486	-0.16703205775645968	-0.5161354567437284	0.8400621893488515	1.8943	4.3363	0.0	0.0	0.0
2021-10-01T23:37:31.000000	-0.63337	-1.5382	0.39447	32.439	36.892	43.61	-0.817073329720513	-1.4490024053670283	0.39447	36.7149482956967	32.63925484205052	43.61	-0.817073329720513	-1.4490024053670283	0.59047	36.7149482956967	32.63925484205052	43.61	-0.29546268928589914	-0.7979197965409903	-0.5253815732664486	-0.16703205775645968	-0.5161354567437284	0.8400621893488515	1.8943	4.3363	0.0	0.0	0.0
2021-10-01T23:37:31.000000	-0.64995	-1.5569	0.3718	31.019	34.771	43.168	-0.8358197100878109	-1.4655299467184992	0.3718	35.045761806312306	30.708229864569223	43.168	-0.8358197100878109	-1.4655299467184992	0.5678000000000001	35.045761806312306	30.708229864569223	43.168	-0.29546268928589914	-0.7979197965409903	-0.5253815732664486	-0.16703205775645968	-0.5161354567437284	0.8400621893488515	1.8943	4.3363	0.0	0.0	0.0
2021-10-01T23:37:31.000000	-0.66632	-1.5752	0.34859	29.554	32.705	42.731	-0.854308660781721	-1.4816862334898513	0.34859	33.338653560722626	28.83730430810266	42.731	-0.854308660781721	-1.4816862334898513	0.54459	33.338653560722626	28.83730430810266	42.731	-0.29546268928589914	-0.7979197965409903	-0.5253815732664486	-0.16703205775645968	-0.5161354567437284	0.8400621893488515	1.8943	4.3363	0.0	0.0	0.0
2021-10-01T23:37:31.000000	-0.68242	-1.5929	0.32481	28.029	30.667	42.311	-0.8724561278810595	-1.4972801245334115	0.32481	31.575428272522945	27.001519575882366	42.311	-0.8724561278810595	-1.4972801245334115	0.52081	31.575428272522945	27.001519575882366	42.311	-0.29546268928589914	-0.7979197965409903	-0.5253815732664486	-0.16703205775645968	-0.5161354567437284	0.8400621893488515	1.8943	4.3363	0.0	0.0	0.0
2021-10-01T23:37:31.000000	-0.6982	-1.6101	0.30041	26.424	28.629	41.915	-0.8902247411632889	-1.5124169928365507	0.30041	29.732805801193773	25.175537257196673	41.915	-0.8902247411632889	-1.5124169928365507	0.49641	29.732805801193773	25.175537257196673	41.915	-0.29546268928589914	-0.7979197965409903	-0.5253815732664486	-0.16703205775645968	-0.5161354567437284	0.8400621893488515	1.8943	4.3363	0.0	0.0	0.0
2021-10-01T23:37:31.000000	-0.71356	-1.6266	0.27535	24.718	26.562	41.552	-0.9074907481156607	-1.5269105984583637	0.27535	27.786391011257344	23.33314900671397	41.552	-0.9074907481156607	-1.5269105984583637	0.47135	27.786391011257344	23.33314900671397	41.552	-0.29546268928589914	-0.7979197965409903	-0.5253815732664486	-0.16703205775645968	-0.5161354567437284	0.8400621893488515	1.8943	4.3363	0.0	0.0	0.0
2021-10-01T23:37:31.000000	-0.72841	-1.6425	0.24954	22.887	24.429	41.229	-0.9241770799240726	-1.5408712155929885	0.24954	25.70783113151505	21.44057435129725	41.229	-0.9241770799240726	-1.5408712155929885	0.44554000000000005	25.70783113151505	21.44057435129725	41.229	-0.29546268928589914	-0.7979197965409903	-0.5253815732664486	-0.16703205775645968	-0.5161354567437284	0.8400621893488515	1.8943	4.3363	0.0	0.0	0.0
2021-10-01T23:37:31.000000	-0.7426	-1.6576	0.22291	20.901	22.193	40.948	-0.9401103608363203	-1.554118730807979	0.22291	23.46281860203358	19.464767998824616	40.948	-0.9401103608363203	-1.554118730807979	0.41891	23.46281860203358	19.464767998824616	40.948	-0.29546268928589914	-0.7979197965409903	-0.5253815732664486	-0.16703205775645968	-0.5161354567437284	0.8400621893488515	1.8943	4.3363	0.0	0.0	0.0
2021-10-01T23:37:31.000000	-0.75598	-1.6718	0.19536	18.732	19.812	40.711	-0.9551294681171176	-1.5665722771498005	0.19536	21.01841814161196	17.367477272890188	40.711	-0.9551294681171176	-1.5665722771498005	0.39136000000000004	21.01841814161196	17.367477272890188	40.711	-0.29546268928589914	-0.7979197965409903	-0.5253815732664486	-0.16703205775645968	-0.5161354567437284	0.8400621893488515	1.8943	4.3363	0.0	0.0	0.0
2021-10-01T23:37:31.000000	-0.76833	-1.6849	0.16679	16.348	17.244	40.52	-0.9689915534790221	-1.5780603182978499	0.16679	18.33772460989273	15.110939617764823	40.52	-0.9689915534790221	-1.5780603182978499	0.36279	18.33772460989273	15.110939617764823	40.52	-0.29546268928589914	-0.7979197965409903	-0.5253815732664486	-0.16703205775645968	-0.5161354567437284	0.8400621893488515	1.8943	4.3363	0.0	0.0	0.0
2021-10-01T23:37:31.000000	-0.77937	-1.6965	0.13711	13.72	14.449	40.37	-0.9813697147134077	-1.58822017678385	0.13711	15.387055321224151	12.659009816790075	40.37	-0.9813697147134077	-1.58822017678385	0.33311	15.387055321224151	12.659009816790075	40.37	-0.29546268928589914	-0.7979197965409903	-0.5253815732664486	-0.16703205775645968	-0.5161354567437284	0.8400621893488515	1.8943	4.3363	0.0	0.0	0.0
2021-10-01T23:37:31.000000	-0.78878	-1.7064	0.10626	10.833	11.398	40.26	-0.99192185705392	-1.5968925693041165	0.10626	12.147969928863152	9.984744343619246	40.26	-0.99192185705392	-1.5968925693041165	0.30226	12.147969928863152	9.984744343619246	40.26	-0.29546268928589914	-0.7979197965409903	-0.5253815732664486	-0.16703205775645968	-0.5161354567437284	0.8400621893488515	1.8943	4.3363	0.0	0.0	0.0
2021-10-01T23:37:31.000000	-0.79615	-1.7142	0.074265	7.6868	8.0853	40.185	-1.000192057869347	-1.603730747312366	0.074265	8.61957151788757	7.082510654988198	40.185	-1.000192057869347	-1.603730747312366	0.270265	8.61957151788757	7.082510654988198	40.185	-0.29546268928589914	-0.7979197965409903	-0.5253815732664486	-0.16703205775645968	-0.5161354567437284	0.8400621893488515	1.8943	4.3363	0.0	0.0	0.0
2021-10-01T23:37:31.000000	-0.80108	-1.7194	0.041303	4.32	4.5439	40.14	-1.0057220661594504	-1.6082874904817128	0.041303	4.844212724740404	3.9803304244073936	40.14	-1.0057220661594504	-1.6082874904817128	0.23730300000000001	4.844212724740404	3.9803304244073936	40.14	-0.29546268928589914	-0.7979197965409903	-0.5253815732664486	-0.16703205775645968	-0.5161354567437284	0.8400621893488515	1.8943	4.3363	0.0	0.0	0.0
2021-10-01T23:37:31.000000	-0.80323	-1.7216	0.0077202	0.81122	0.85329	40.122	-1.0081254318282566	-1.6102074731540315	0.0077202	0.909661054290468	0.7474613560627427	40.122	-1.0081254318282566	-1.6102074731540315	0.20372020000000002	0.909661054290468	0.7474613560627427	40.122	-0.29546268928589914	-0.7979197965409903	-0.5253815732664486	-0.16703205775645968	-0.5161354567437284	0.8400621893488515	1.8943	4.3363	0.0	0.0	0.0
2021-10-01T23:37:31.000000	-0.80243	-1.7208	-0.025987	-2.7259	-2.8672	40.128	-1.0072334358616157	-1.6095115254580825	-0.025987	-3.056678269738261	-2.511590055186139	40.128	-1.0072334358616157	-1.6095115254580825	0.170013	-3.056678269738261	-2.511590055186139	40.128	-0.29546268928589914	-0.7979197965409903	-0.5253815732664486	-0.16703205775645968	-0.5161354567437284	0.8400621893488515	1.8943	4.3363	0.0	0.0	0.0
2021-10-01T23:37:31.000000	-0.79873	-1.7169	-0.059287	-6.1699	-6.4897	40.161	-1.0030834484820654	-1.6060942744064954	-0.059287	-6.9185925413260785	-5.684799851103568	40.161	-1.0030834484820654	-1.6060942744064954	0.136713	-6.9185925413260785	-5.684799851103568	40.161	-0.29546268928589914	-0.7979197965409903	-0.5253815732664486	-0.16703205775645968	-0.5161354567437284	0.8400621893488515	1.8943	4.3363	0.0	0.0	0.0
2021-10-01T23:37:31.000000	-0.79243	-1.7102	-0.091755	-9.4239	-9.9136	40.222	-0.996009968177096	-1.6002167003852508	-0.091755	-10.56760401138173	-8.684186872046729	40.222	-0.996009968177096	-1.6002167003852508	0.104245	-10.56760401138173	-8.684186872046729	40.222	-0.29546268928589914	-0.7979197965409903	-0.5253815732664486	-0.16703205775645968	-0.5161354567437284	0.8400621893488515	1.8943	4.3363	0.0	0.0	0.0
2021-10-01T23:37:31.000000	-0.7839	-1.7013	-0.12314	-12.432	-13.085	40.315	-0.9864537250201908	-1.5924289461052226	-0.12314	-13.941629522074557	-11.463106702339429	40.315	-0.9864537250201908	-1.5924289461052226	0.07286000000000001	-13.941629522074557	-11.463106702339429	40.315	-0.29546268928589914	-0.7979197965409903	-0.5253815732664486	-0.16703205775645968	-0.5161354567437284	0.8400621893488515	1.8943	4.3363	0.0	0.0	0.0
2021-10-01T23:37:31.000000	-0.77356	-1.6904	-0.15336	-15.177	-15.995	40.446	-0.9748560602566159	-1.5828780418531772	-0.15336	-17.02250816052599	-14.014833924268455	40.446	-0.9748560602566159	-1.5828780418531772	0.04264000000000001	-17.02250816052599	-14.014833924268455	40.446	-0.29546268928589914	-0.7979197965409903	-0.5253815732664486	-0.16703205775645968	-0.5161354567437284	0.8400621893488515	1.8943	4.3363	0.0	0.0	0.0
2021-10-01T23:37:31.000000	-0.76177	-1.6779	-0.18243	-17.669	-18.663	40.618	-0.9616232732781271	-1.571916862683857	-0.18243	-19.822640906388273	-16.357384800033966	40.618	-0.9616232732781271	-1.571916862683857	0.013569999999999999	-19.822640906388273	-16.357384800033966	40.618	-0.29546268928589914	-0.7979197965409903	-0.5253815732664486	-0.16703205775645968	-0.5161354567437284	0.8400621893488515	1.8943	4.3363	0.0	0.0	0.0
2021-10-01T23:37:31.000000	-0.74884	-1.6643	-0.21043	-19.933	-21.124	40.834	-0.9471242932539425	-1.5600036566393742	-0.21043	-22.371127935310753	-18.522432343025542	40.834	-0.9471242932539425	-1.5600036566393742	-0.014429999999999998	-22.371127935310753	-18.522432343025542	40.834	-0.29546268928589914	-0.7979197965409903	-0.5253815732664486	-0.16703205775645968	-0.5161354567437284	0.8400621893488515	1.8943	4.3363	0.0	0.0	0.0
2021-10-01T23:37:31.000000	-0.73499	-1.6496	-0.23746	-21.999	-23.421	41.095	-0.9315774624376683	-1.5471114670825092	-0.23746	-24.703011988241833	-20.548976634099816	41.095	-0.9315774624376683	-1.5471114670825092	-0.04146	-24.703011988241833	-20.548976634099816	41.095	-0.29546268928589914	-0.7979197965409903	-0.5253815732664486	-0.16703205775645968	-0.5161354567437284	0.8400621893488515	1.8943	4.3363	0.0	0.0	0.0
2021-10-01T23:37:31.000000	-0.72042	-1.634	-0.26363	-23.897	-25.596	41.399	-0.9152057798209642	-1.533414280937249	-0.26363	-26.853213275960734	-22.47502528932428	41.399	-0.9152057798209642	-1.533414280937249	-0.06762999999999997	-26.853213275960734	-22.47502528932428	41.399	-0.29546268928589914	-0.7979197965409903	-0.5253815732664486	-0.16703205775645968	-0.5161354567437284	0.8400621893488515	1.8943	4.3363	0.0	0.0	0.0
2021-10-01T23:37:31.000000	-0.70529	-1.6177	-0.28903	-25.657	-27.689	41.745	-0.8981925458039262	-1.5190909863343476	-0.28903	-28.856406948908315	-24.33660099518821	41.745	-0.8981925458039262	-1.5190909863343476	-0.09303	-28.856406948908315	-24.33660099518821	41.745	-0.29546268928589914	-0.7979197965409903	-0.5253815732664486	-0.16703205775645968	-0.5161354567437284	0.8400621893488515	1.8943	4.3363	0.0	0.0	0.0
2021-10-01T23:37:31.000000	-0.68969	-1.6008	-0.31372	-27.306	-29.736	42.126	-0.880639335234493	-1.5042298020374913	-0.31372	-30.743800642481343	-26.16612416953194	42.126	-0.880639335234493	-1.5042298020374913	-0.11771999999999999	-30.743800642481343	-26.16612416953194	42.126	-0.29546268928589914	-0.7979197965409903	-0.5253815732664486	-0.16703205775645968	-0.5161354567437284	0.8400621893488515	1.8943	4.3363	0.0	0.0	0.0
2021-10-01T23:37:31.000000	-0.67372	-1.5833	-0.33778	-28.865	-31.77	42.536	-0.8626453945915763	-1.488818475029761	-0.33778	-32.540279612834325	-27.99377301684356	42.536	-0.8626453945915763	-1.488818475029761	-0.14178000000000002	-32.540279612834325	-27.99377301684356	42.536	-0.29546268928589914	-0.7979197965409903	-0.5253815732664486	-0.16703205775645968	-0.5161354567437284	0.8400621893488515	1.8943	4.3363	0.0	0.0	0.0
2021-10-01T23:37:31.000000	-0.65747	-1.5653	-0.36125	-30.355	-33.821	42.967	-0.8443122987231152	-1.4729452240748426	-0.36125	-34.270361525614234	-29.846748347243775	42.967	-0.8443122987231152	-1.4729452240748426	-0.16525	-34.270361525614234	-29.846748347243775	42.967	-0.29546268928589914	-0.7979197965409903	-0.5253815732664486	-0.16703205775645968	-0.5161354567437284	0.8400621893488515	1.8943	4.3363	0.0	0.0	0.0
2021-10-01T23:37:31.000000	-0.64098	-1.5469	-0.38416	-31.794	-35.913	43.408	-0.8256919992375926	-1.4567043944448808	-0.38416	-35.95485147108558	-31.746663772626167	43.408	-0.8256919992375926	-1.4567043944448808	-0.18816	-35.95485147108558	-31.746663772626167	43.408	-0.29546268928589914	-0.7979197965409903	-0.5253815732664486	-0.16703205775645968	-0.5161354567437284	0.8400621893488515	1.8943	4.3363	0.0	0.0	0.0
2021-10-01T23:37:31.000000	-0.62431	-1.5279	-0.40655	-33.195	-38.072	43.848	-0.8068195379885195	-1.4398901413719005	-0.40655	-37.60983727590565	-33.71773048530844	43.848	-0.8068195379885195	-1.4398901413719005	-0.21055000000000001	-37.60983727590565	-33.71773048530844	43.848	-0.29546268928589914	-0.7979197965409903	-0.5253815732664486	-0.16703205775645968	-0.5161354567437284	0.8400621893488515	1.8943	4.3363	0.0	0.0	0.0
2021-10-01T23:37:31.000000	-0.60749	-1.5084	-0.42842	-34.57	-40.317	44.276	-0.787736941936487	-1.4225980354297385	-0.42842	-39.24955659075833	-35.77733495425364	44.276	-0.787736941936487	-1.4225980354297385	-0.23242000000000002	-39.24955659075833	-35.77733495425364	44.276	-0.29546268928589914	-0.7979197965409903	-0.5253815732664486	-0.16703205775645968	-0.5161354567437284	0.8400621893488515	1.8943	4.3363	0.0	0.0	0.0
2021-10-01T23:37:31.000000	-0.59057	-1.4885	-0.44977	-35.93	-42.667	44.677	-0.7685060873378697	-1.404921196588847	-0.44977	-40.88725460153839	-37.942986178594026	44.677	-0.7685060873378697	-1.404921196588847	-0.25377	-40.88725460153839	-37.942986178594026	44.677	-0.29546268928589914	-0.7979197965409903	-0.5253815732664486	-0.16703205775645968	-0.5161354567437284	0.8400621893488515	1.8943	4.3363	0.0	0.0	0.0
2021-10-01T23:37:31.000000	-0.57357	-1.4681	-0.47061	-37.282	-45.14	45.04	-0.7491345704715319	-1.386757927766931	-0.47061	-42.53208410481495	-40.23169081334946	45.04	-0.7491345704715319	-1.386757927766931	-0.27460999999999997	-42.53208410481495	-40.23169081334946	45.04	-0.29546268928589914	-0.7979197965409903	-0.5253815732664486	-0.16703205775645968	-0.5161354567437284	0.8400621893488515	1.8943	4.3363	0.0	0.0	0.0
2021-10-01T23:37:31.000000	-0.55651	-1.4473	-0.49093	-38.634	-47.75	45.351	-0.7296544936501738	-1.368205024839519	-0.49093	-44.19370024126951	-42.65636312421413	45.351	-0.7296544936501738	-1.368205024839519	-0.29492999999999997	-44.19370024126951	-42.65636312421413	45.351	-0.29546268928589914	-0.7979197965409903	-0.5253815732664486	-0.16703205775645968	-0.5161354567437284	0.8400621893488515	1.8943	4.3363	0.0	0.0	0.0
2021-10-01T23:37:31.000000	-0.53942	-1.4259	-0.5107	-39.989	-50.515	45.594	-0.7100711247836327	-1.3490603189437107	-0.5107	-45.87728594831471	-45.23449988688463	45.594	-0.7100711247836327	-1.3490603189437107	-0.31470000000000004	-45.87728594831471	-45.23449988688463	45.594	-0.29546268928589914	-0.7979197965409903	-0.5253815732664486	-0.16703205775645968	-0.5161354567437284	0.8400621893488515	1.8943	4.3363	0.0	0.0	0.0
2021-10-01T23:37:31.000000	-0.52232	-1.4041	-0.52991	-41.353	-53.448	45.757	-0.6904288192015273	-1.329519852433947	-0.52991	-47.59038890688464	-47.97826796260439	45.757	-0.6904288192015273	-1.329519852433947	-0.33391	-47.59038890688464	-47.97826796260439	45.757	-0.29546268928589914	-0.7979197965409903	-0.5253815732664486	-0.16703205775645968	-0.5161354567437284	0.8400621893488515	1.8943	4.3363	0.0	0.0	0.0
2021-10-01T23:37:31.000000	-0.50522	-1.3817	-0.54854	-42.729	-56.563	45.824	-0.6707129955179125	-1.309383907050712	-0.54854	-49.3377019337152	-50.90119426791355	45.824	-0.6707129955179125	-1.309383907050712	-0.35254	-49.3377019337152	-50.90119426791355	45.824	-0.29546268928589914	-0.7979197965409903	-0.5253815732664486	-0.16703205775645968	-0.5161354567437284	0.8400621893488515	1.8943	4.3363	0.0	0.0	0.0
2021-10-01T23:37:31.000000	-0.48815	-1.3588	-0.56654	-44.119	-59.876	45.779	-0.6509656806933801	-1.2887480533678428	-0.56654	-51.12317044109155	-54.01891317909961	45.779	-0.6509656806933801	-1.2887480533678428	-0.37054000000000004	-51.12317044109155	-54.01891317909961	45.779	-0.29546268928589914	-0.7979197965409903	-0.5253815732664486	-0.16703205775645968	-0.5161354567437284	0.8400621893488515	1.8943	4.3363	0.0	0.0	0.0
2021-10-01T23:37:31.000000	-0.47113	-1.3354	-0.58391	-45.524	-63.403	45.606	-0.6312067240237124	-1.2676098407819547	-0.58391	-52.94974737650974	-57.347181602619315	45.606	-0.6312067240237124	-1.2676098407819547	-0.38791000000000003	-52.94974737650974	-57.347181602619315	45.606	-0.29546268928589914	-0.7979197965409903	-0.5253815732664486	-0.16703205775645968	-0.5161354567437284	0.8400621893488515	1.8943	4.3363	0.0	0.0	0.0
2021-10-01T23:37:31.000000	-0.45417	-1.3115	-0.60059	-46.948	-67.159	45.288	-0.6114460501568004	-1.2459680439913567	-0.60059	-54.823240551663964	-60.900396389632704	45.288	-0.6114460501568004	-1.2459680439913567	-0.40458999999999995	-54.823240551663964	-60.900396389632704	45.288	-0.29546268928589914	-0.7979197965409903	-0.5253815732664486	-0.16703205775645968	-0.5161354567437284	0.8400621893488515	1.8943	4.3363	0.0	0.0	0.0
2021-10-01T23:37:31.000000	-0.43729	-1.287	-0.61654	-48.391	-71.163	44.806	-0.5916912553715085	-1.2237209659137527	-0.61654	-56.7459780397687	-64.69741437113301	44.806	-0.5916912553715085	-1.2237209659137527	-0.42053999999999997	-56.7459780397687	-64.69741437113301	44.806	-0.29546268928589914	-0.7979197965409903	-0.5253815732664486	-0.16703205775645968	-0.5161354567437284	0.8400621893488515	1.8943	4.3363	0.0	0.0	0.0
2021-10-01T23:37:31.000000	-0.42051	-1.262	-0.63174	-49.853	-75.435	44.14	-0.5719744419805372	-1.2009654024246714	-0.63174	-58.7204104442076	-68.75808484290262	44.14	-0.5719744419805372	-1.2009654024246714	-0.43573999999999996	-58.7204104442076	-68.75808484290262	44.14	-0.29546268928589914	-0.7979197965409903	-0.5253815732664486	-0.16703205775645968	-0.5161354567437284	0.8400621893488515	1.8943	4.3363	0.0	0.0	0.0
2021-10-01T23:37:31.000000	-0.40385	-1.2364	-0.64614	-51.337	-79.998	43.268	-0.5523032062627505	-1.177599656441817	-0.64614	-60.7523333532392	-73.10486690458372	43.268	-0.5523032062627505	-1.177599656441817	-0.45014000000000004	-60.7523333532392	-73.10486690458372	43.268	-0.29546268928589914	-0.7979197965409903	-0.5253815732664486	-0.16703205775645968	-0.5161354567437284	0.8400621893488515	1.8943	4.3363	0.0	0.0	0.0
2021-10-01T23:37:31.000000	-0.38734	-1.2103	-0.65969	-52.843	-84.875	42.167	-0.5327195751787406	-1.1537192985390259	-0.65969	-62.844564960754724	-77.76058724632601	42.167	-0.5327195751787406	-1.1537192985390259	-0.46369	-62.844564960754724	-77.76058724632601	42.167	-0.29546268928589914	-0.7979197965409903	-0.5253815732664486	-0.16703205775645968	-0.5161354567437284	0.8400621893488515	1.8943	4.3363	0.0	0.0	0.0
2021-10-01T23:37:31.000000	-0.37099	-1.1836	-0.67236	-54.374	-90.095	40.809	-0.5132212203594799	-1.1292238569356945	-0.67236	-65.00363603602779	-82.75365975650641	40.809	-0.5132212203594799	-1.1292238569356945	-0.47635999999999995	-65.00363603602779	-82.75365975650641	40.809	-0.29546268928589914	-0.7979197965409903	-0.5253815732664486	-0.16703205775645968	-0.5161354567437284	0.8400621893488515	1.8943	4.3363	0.0	0.0	0.0
2021-10-01T23:37:31.000000	-0.35483	-1.1564	-0.68408	-55.93	-95.69	39.164	-0.49385016876556065	-1.1042089022056594	-0.68408	-67.23346754447226	-88.1158433083767	39.164	-0.49385016876556065	-1.1042089022056594	-0.48808	-67.23346754447226	-88.1158433083767	39.164	-0.29546268928589914	-0.7979197965409903	-0.5253815732664486	-0.16703205775645968	-0.5161354567437284	0.8400621893488515	1.8943	4.3363	0.0	0.0	0.0
2021-10-01T23:37:31.000000	-0.33888	-1.1287	-0.69483	-57.515	-101.7	37.198	-0.47462626969276506	-1.0786719837455363	-0.69483	-69.5429305520119	-93.88634637282489	37.198	-0.47462626969276506	-1.0786719837455363	-0.49882999999999994	-69.5429305520119	-93.88634637282489	37.198	-0.29546268928589914	-0.7979197965409903	-0.5253815732664486	-0.16703205775645968	-0.5161354567437284	0.8400621893488515	1.8943	4.3363	0.0	0.0	0.0
2021-10-01T23:37:31.000000	-0.32317	-1.1004	-0.70455	-59.131	-108.16	34.873	-0.4555670440678483	-1.0525101791713385	-0.70455	-71.93829854414632	-100.09966015713175	34.873	-0.4555670440678483	-1.0525101791713385	-0.5085500000000001	-71.93829854414632	-100.09966015713175	34.873	-0.29546268928589914	-0.7979197965409903	-0.5253815732664486	-0.16703205775645968	-0.5161354567437284	0.8400621893488515	1.8943	4.3363	0.0	0.0	0.0
2021-10-01T23:37:31.000000	-0.30773	-1.0717	-0.71319	-60.783	-115.12	32.143	-0.4367267718683207	-1.025918305535814	-0.71319	-74.43066035328027	-106.80479524990734	32.143	-0.4367267718683207	-1.025918305535814	-0.51719	-74.43066035328027	-106.80479524990734	32.143	-0.29546268928589914	-0.7979197965409903	-0.5253815732664486	-0.16703205775645968	-0.5161354567437284	0.8400621893488515	1.8943	4.3363	0.0	0.0	0.0
2021-10-01T23:37:31.000000	-0.2976	-1.0523	-0.71833	-61.907	-120.06	30.075	-0.4242960182724096	-1.0079057192407328	-0.71833	-76.151489812011	-111.56984739799182	30.075	-0.4242960182724096	-1.0079057192407328	-0.52233	-76.151489812011	-111.56984739799182	30.075	-0.29546268928589914	-0.7979197965409903	-0.5253815732664486	-0.16703205775645968	-0.5161354567437284	0.8400621893488515	1.8943	4.3363	0.0	0.0	0.0
2021-10-01T23:37:31.000000	-0.29092	-1.0392	-0.72148	-62.667	-123.5	28.575	-0.4160612082648072	-0.995722932033419	-0.72148	-77.32726683372886	-114.8908033439809	28.575	-0.4160612082648072	-0.995722932033419	-0.52548	-77.32726683372886	-114.8908033439809	28.575	-0.29546268928589914	-0.7979197965409903	-0.5253815732664486	-0.16703205775645968	-0.5161354567437284	0.8400621893488515	1.8943	4.3363	0.0	0.0	0.0
2021-10-01T23:37:31.000000	-0.2865	-1.0304	-0.72345	-63.179	-125.86	27.518	-0.4105962484080973	-0.9875308252369623	-0.72345	-78.12458000502822	-117.17028479967924	27.518	-0.4105962484080973	-0.9875308252369623	-0.52745	-78.12458000502822	-117.17028479967924	27.518	-0.29546268928589914	-0.7979197965409903	-0.5253815732664486	-0.16703205775645968	-0.5161354567437284	0.8400621893488515	1.8943	4.3363	0.0	0.0	1.0
2021-10-01T23:37:31.000000	-0.27181	-1.0006	-0.72932	-64.942	-134.27	23.591	-0.3923655416143078	-0.9597553427065206	-0.72932	-80.90477415106892	-125.30089298789746	23.591	-0.3923655416143078	-0.9597553427065206	-0.53332	-80.90477415106892	-125.30089298789746	23.591	-0.29546268928589914	-0.7979197965409903	-0.5253815732664486	-0.16703205775645968	-0.5161354567437284	0.8400621893488515	1.8943	4.3363	0.0	0.0	0.37511
2021-10-01T23:37:31.000000	-0.25748	-0.97044	-0.73398	-66.764	-143.39	19.051	-0.3744480112836953	-0.9315784619910904	-0.73398	-83.83052013978718	-134.12892189640803	19.051	-0.3744480112836953	-0.9315784619910904	-0.5379799999999999	-83.83052013978718	-134.12892189640803	19.051	-0.29546268928589914	-0.7979197965409903	-0.5253815732664486	-0.16703205775645968	-0.5161354567437284	0.8400621893488515	1.8943	4.3363	0.0	0.0	0.0
2021-10-01T23:37:31.000000	-0.24353	-0.9399	-0.73738	-68.658	-153.33	13.811	-0.3568610561086585	-0.9029778831915058	-0.73738	-86.92819833205164	-143.76194975981474	13.811	-0.3568610561086585	-0.9029778831915058	-0.54138	-86.92819833205164	-143.76194975981474	13.811	-0.29546268928589914	-0.7979197965409903	-0.5253815732664486	-0.16703205775645968	-0.5161354567437284	0.8400621893488515	1.8943	4.3363	0.0	0.0	0.0
2021-10-01T23:37:31.000000	-0.22999	-0.90906	-0.7395	-70.637	-164.18	7.7725	-0.3396442524464055	-0.874029327585821	-0.7395	-90.22173848534723	-154.28770551693876	7.7725	-0.3396442524464055	-0.874029327585821	-0.5435000000000001	-90.22173848534723	-154.28770551693876	7.7725	-0.29546268928589914	-0.7979197965409903	-0.5253815732664486	-0.16703205775645968	-0.5161354567437284	0.8400621893488515	1.8943	4.3363	0.0	0.0	0.0
2021-10-01T23:37:31.000000	-0.21689	-0.87797	-0.74031	-72.717	-176.05	0.81673	-0.3228335007490691	-0.844778742508416	-0.74031	-93.7404983549099	-165.81339981187628	0.81673	-0.3228335007490691	-0.844778742508416	-0.5443100000000001	-93.7404983549099	-165.81339981187628	0.81673	-0.29546268928589914	-0.7979197965409903	-0.5253815732664486	-0.16703205775645968	-0.5161354567437284	0.8400621893488515	1.8943	4.3363	0.0	0.0	0.0
2021-10-01T23:37:31.000000	-0.20423	-0.84669	-0.73979	-74.919	-189.1	-7.1958	-0.3064361528268001	-0.8152856758466385	-0.73979	-97.5249245283804	-178.4952538773334	-7.1958	-0.3064361528268001	-0.8152856758466385	-0.54379	-97.5249245283804	-178.4952538773334	-7.1958	-0.29546268928589914	-0.7979197965409903	-0.5253815732664486	-0.16703205775645968	-0.5161354567437284	0.8400621893488515	1.8943	4.3363	0.0	0.0	0.0
2021-10-01T23:37:31.000000	-0.19205	-0.81528	-0.73792	-77.268	-203.47	-16.431	-0.29049925908131435	-0.7856047742810677	-0.73792	-101.6169828491722	-192.46914952955717	-16.431	-0.29049925908131435	-0.7856047742810677	-0.54192	-101.6169828491722	-192.46914952955717	-16.431	-0.29546268928589914	-0.7979197965409903	-0.5253815732664486	-0.16703205775645968	-0.5161354567437284	0.8400621893488515	1.8943	4.3363	0.0	0.0	0.0
2021-10-01T23:37:31.000000	-0.18034	-0.78379	-0.7347	-79.792	-219.35	-27.087	-0.2750190213731797	-0.7557868863528517	-0.7347	-106.0677430635253	-207.920224233743	-27.087	-0.2750190213731797	-0.7557868863528517	-0.5387	-106.0677430635253	-207.920224233743	-27.087	-0.29546268928589914	-0.7979197965409903	-0.5253815732664486	-0.16703205775645968	-0.5161354567437284	0.8400621893488515	1.8943	4.3363	0.0	0.0	0.0
2021-10-01T23:37:31.000000	-0.16913	-0.75229	-0.73014	-82.528	-236.96	-39.4	-0.2600337907579125	-0.7258978086921535	-0.73014	-110.94088300585724	-225.06228662723726	-39.4	-0.2600337907579125	-0.7258978086921535	-0.5341400000000001	-110.94088300585724	-225.06228662723726	-39.4	-0.29546268928589914	-0.7979197965409903	-0.5253815732664486	-0.16703205775645968	-0.5161354567437284	0.8400621893488515	1.8943	4.3363	0.0	0.0	0.0
2021-10-01T23:37:31.000000	-0.15841	-0.72083	-0.72424	-85.515	-256.56	-53.657	-0.24553976909608066	-0.6959883898401202	-0.72424	-116.30696664693107	-244.14859887861255	-53.657	-0.24553976909608066	-0.6959883898401202	-0.52824	-116.30696664693107	-244.14859887861255	-53.657	-0.29546268928589914	-0.7979197965409903	-0.5253815732664486	-0.16703205775645968	-0.5161354567437284	0.8400621893488515	1.8943	4.3363	0.0	0.0	0.0
2021-10-01T23:37:31.000000	-0.14819	-0.68949	-0.71701	-88.806	-278.45	-70.203	-0.23155668344911	-0.6661368016781903	-0.71701	-122.25535367132485	-265.4704063256379	-70.203	-0.23155668344911	-0.6661368016781903	-0.52101	-122.25535367132485	-265.4704063256379	-70.203	-0.29546268928589914	-0.7979197965409903	-0.5253815732664486	-0.16703205775645968	-0.5161354567437284	0.8400621893488515	1.8943	4.3363	0.0	0.0	0.0
2021-10-01T23:37:31.000000	-0.13847	-0.65832	-0.70848	-92.46	-302.99	-89.458	-0.21809066032545965	-0.6363926674458191	-0.70848	-128.88871036250225	-289.37776701241404	-89.458	-0.21809066032545965	-0.6363926674458191	-0.51248	-128.88871036250225	-289.37776701241404	-89.458	-0.29546268928589914	-0.7979197965409903	-0.5253815732664486	-0.16703205775645968	-0.5161354567437284	0.8400621893488515	1.8943	4.3363	0.0	0.0	0.0
