# Supplementary material for: Direct evidence of substorm-related impulsive injections of electrons at Mercury
Source: Nat Commun. 2023 Jul 18;14:4019. doi: 10.1038/s41467-023-39565-4 (PMC10354196; doi:10.1038/s41467-023-39565-4)
Supplement: Supplementary file 3 — SourceDatafile [file 41467_2023_39565_MOESM3_ESM.zip › SourceDataFile/FieldLinetracing/Final_KT17tracing_001345.txt]

2021-10-01T23:37:25.000000	-0.10394	-0.49467	0.63887	132.52	505.03	-267.39	-0.16376878897048233	-0.47820677144844115	0.63887	193.40284519622082	484.9867944284737	-267.39	-0.16376878897048233	-0.47820677144844115	0.83487	193.40284519622082	484.9867944284737	-267.39	-0.31132175350304686	-0.7944954677197557	-0.5213978496010074	-0.1780285829025053	-0.515478710107752	0.8382049409872111	1.9133	4.2671	0.0	0.0	0.0
2021-10-01T23:37:25.000000	-0.11177	-0.52395	0.65371	124.16	455.88	-220.82	-0.17512747162294373	-0.5063067292491332	0.65371	179.08348174387055	437.231502257663	-220.82	-0.17512747162294373	-0.5063067292491332	0.84971	179.08348174387055	437.231502257663	-220.82	-0.31132175350304686	-0.7944954677197557	-0.5213978496010074	-0.1780285829025053	-0.515478710107752	0.8382049409872111	1.9133	4.2671	0.0	0.0	0.0
2021-10-01T23:37:25.000000	-0.12002	-0.55366	0.66744	116.9	413.07	-181.71	-0.1869556774595834	-0.5347819842380895	0.66744	166.63267083216763	395.6336536637631	-181.71	-0.1869556774595834	-0.5347819842380895	0.86344	166.63267083216763	395.6336536637631	-181.71	-0.31132175350304686	-0.7944954677197557	-0.5213978496010074	-0.1780285829025053	-0.515478710107752	0.8382049409872111	1.9133	4.2671	0.0	0.0	0.0
2021-10-01T23:37:25.000000	-0.12871	-0.58375	0.68001	110.58	375.61	-148.69	-0.19926712926772458	-0.5635804625724706	0.68001	155.77031322736246	359.2303133326159	-148.69	-0.19926712926772458	-0.5635804625724706	0.87601	155.77031322736246	359.2303133326159	-148.69	-0.31132175350304686	-0.7944954677197557	-0.5213978496010074	-0.1780285829025053	-0.515478710107752	0.8382049409872111	1.9133	4.2671	0.0	0.0	0.0
2021-10-01T23:37:25.000000	-0.13785	-0.61418	0.69139	105.02	342.67	-120.69	-0.21206685048849114	-0.5926612403590199	0.69139	146.21606522699224	327.21979091970576	-120.69	-0.21206685048849114	-0.5926612403590199	0.8873899999999999	146.21606522699224	327.21979091970576	-120.69	-0.31132175350304686	-0.7944954677197557	-0.5213978496010074	-0.1780285829025053	-0.515478710107752	0.8382049409872111	1.9133	4.2671	0.0	0.0	0.0
2021-10-01T23:37:25.000000	-0.14745	-0.6449	0.70154	100.1	313.58	-96.844	-0.22535863926131516	-0.6219734690565896	0.70154	137.76873584301046	298.9518386366252	-96.844	-0.22535863926131516	-0.6219734690565896	0.89754	137.76873584301046	298.9518386366252	-96.844	-0.31132175350304686	-0.7944954677197557	-0.5213978496010074	-0.1780285829025053	-0.515478710107752	0.8382049409872111	1.9133	4.2671	0.0	0.0	0.0
2021-10-01T23:37:25.000000	-0.15754	-0.67585	0.71043	95.722	287.77	-76.464	-0.23916491771971926	-0.651453924872757	0.71043	130.26122132964946	273.8727595101566	-76.464	-0.23916491771971926	-0.651453924872757	0.9064300000000001	130.26122132964946	273.8727595101566	-76.464	-0.31132175350304686	-0.7944954677197557	-0.5213978496010074	-0.1780285829025053	-0.515478710107752	0.8382049409872111	1.9133	4.2671	0.0	0.0	0.0
2021-10-01T23:37:25.000000	-0.16811	-0.70698	0.71803	91.793	264.78	-58.987	-0.25346963470735306	-0.6810542098697585	0.71803	123.54485858369733	251.53741504303932	-58.987	-0.25346963470735306	-0.6810542098697585	0.9140299999999999	123.54485858369733	251.53741504303932	-58.987	-0.31132175350304686	-0.7944954677197557	-0.5213978496010074	-0.1780285829025053	-0.515478710107752	0.8382049409872111	1.9133	4.2671	0.0	0.0	0.0
2021-10-01T23:37:25.000000	-0.17918	-0.73824	0.72432	88.241	244.23	-43.956	-0.2682865130115399	-0.7107222502047539	0.72432	117.50162867604814	231.57749078758948	-43.956	-0.2682865130115399	-0.7107222502047539	0.92032	117.50162867604814	231.57749078758948	-43.956	-0.31132175350304686	-0.7944954677197557	-0.5213978496010074	-0.1780285829025053	-0.515478710107752	0.8382049409872111	1.9133	4.2671	0.0	0.0	0.0
2021-10-01T23:37:25.000000	-0.19073	-0.76956	0.72929	85.008	225.79	-30.998	-0.28358712622465454	-0.7403910239458888	0.72929	112.03353369310284	213.67258011321056	-30.998	-0.28358712622465454	-0.7403910239458888	0.92529	112.03353369310284	213.67258011321056	-30.998	-0.31132175350304686	-0.7944954677197557	-0.5213978496010074	-0.1780285829025053	-0.515478710107752	0.8382049409872111	1.9133	4.2671	0.0	0.0	0.0
2021-10-01T23:37:25.000000	-0.20276	-0.80087	0.73292	82.04	209.18	-19.805	-0.29936289723485426	-0.769991058557925	0.73292	107.0526720888779	197.55140950808521	-19.805	-0.29936289723485426	-0.769991058557925	0.92892	107.0526720888779	197.55140950808521	-19.805	-0.31132175350304686	-0.7944954677197557	-0.5213978496010074	-0.1780285829025053	-0.515478710107752	0.8382049409872111	1.9133	4.2671	0.0	0.0	0.0
2021-10-01T23:37:25.000000	-0.21528	-0.83213	0.73522	79.297	194.18	-10.119	-0.315618849483263	-0.799481430147606	0.73522	102.49238863458841	183.00053792537466	-10.119	-0.315618849483263	-0.799481430147606	0.9312199999999999	102.49238863458841	183.00053792537466	-10.119	-0.31132175350304686	-0.7944954677197557	-0.5213978496010074	-0.1780285829025053	-0.515478710107752	0.8382049409872111	1.9133	4.2671	0.0	0.0	0.0
2021-10-01T23:37:25.000000	-0.22825	-0.86327	0.73618	76.743	180.58	-1.7299	-0.33230670726647316	-0.8287975673864605	0.73618	98.29122326229782	169.8159588454546	-1.7299	-0.33230670726647316	-0.8287975673864605	0.93218	98.29122326229782	169.8159588454546	-1.7299	-0.31132175350304686	-0.7944954677197557	-0.5213978496010074	-0.1780285829025053	-0.515478710107752	0.8382049409872111	1.9133	4.2671	0.0	0.0	0.0
2021-10-01T23:37:25.000000	-0.24167	-0.89423	0.73582	74.348	168.21	5.5416	-0.3494191187743338	-0.8578799223871415	0.73582	94.39857189957155	157.83262915925027	5.5416	-0.3494191187743338	-0.8578799223871415	0.9318200000000001	94.39857189957155	157.83262915925027	5.5416	-0.31132175350304686	-0.7944954677197557	-0.5213978496010074	-0.1780285829025053	-0.515478710107752	0.8382049409872111	1.9133	4.2671	0.0	0.0	0.0
2021-10-01T23:37:25.000000	-0.25552	-0.92496	0.73415	72.087	156.93	11.845	-0.3669301082026034	-0.8866813225135769	0.73415	90.77246870299608	146.91466705051474	11.845	-0.3669301082026034	-0.8866813225135769	0.93015	90.77246870299608	146.91466705051474	11.845	-0.31132175350304686	-0.7944954677197557	-0.5213978496010074	-0.1780285829025053	-0.515478710107752	0.8382049409872111	1.9133	4.2671	0.0	0.0	0.0
2021-10-01T23:37:25.000000	-0.26977	-0.95541	0.73121	69.94	146.62	17.305	-0.38480377509914937	-0.915155820431386	0.73121	87.37836075648711	136.94542734793737	17.305	-0.38480377509914937	-0.915155820431386	0.9272100000000001	87.37836075648711	136.94542734793737	17.305	-0.31132175350304686	-0.7944954677197557	-0.5213978496010074	-0.1780285829025053	-0.515478710107752	0.8382049409872111	1.9133	4.2671	0.0	0.0	0.0
2021-10-01T23:37:25.000000	-0.28441	-0.98553	0.72701	67.89	137.16	22.031	-0.40302406830762133	-0.9432550182028049	0.72701	84.18467253832777	127.80789728970005	22.031	-0.40302406830762133	-0.9432550182028049	0.9230100000000001	84.18467253832777	127.80789728970005	22.031	-0.31132175350304686	-0.7944954677197557	-0.5213978496010074	-0.1780285829025053	-0.515478710107752	0.8382049409872111	1.9133	4.2671	0.0	0.0	0.0
2021-10-01T23:37:25.000000	-0.2994	-1.0153	0.7216	65.922	128.45	26.111	-0.42154883863307097	-0.9709639677388183	0.7216	81.164264059763	119.40466834942869	26.111	-0.42154883863307097	-0.9709639677388183	0.9176	81.164264059763	119.40466834942869	26.111	-0.31132175350304686	-0.7944954677197557	-0.5213978496010074	-0.1780285829025053	-0.515478710107752	0.8382049409872111	1.9133	4.2671	0.0	0.0	0.0
2021-10-01T23:37:25.000000	-0.31473	-1.0446	0.71502	64.026	120.43	29.625	-0.44035345780730506	-0.998164798566424	0.71502	78.29985886275071	111.67741794146801	29.625	-0.44035345780730506	-0.998164798566424	0.9110199999999999	78.29985886275071	111.67741794146801	29.625	-0.31132175350304686	-0.7944954677197557	-0.5213978496010074	-0.1780285829025053	-0.515478710107752	0.8382049409872111	1.9133	4.2671	0.0	0.0	0.0
2021-10-01T23:37:25.000000	-0.33036	-1.0735	0.70729	62.19	113.02	32.638	-0.45940680435060177	-1.0249318844276276	0.70729	75.56974495628683	104.54821924471865	32.638	-0.45940680435060177	-1.0249318844276276	0.9032899999999999	75.56974495628683	104.54821924471865	32.638	-0.31132175350304686	-0.7944954677197557	-0.5213978496010074	-0.1780285829025053	-0.515478710107752	0.8382049409872111	1.9133	4.2671	0.0	0.0	0.0
2021-10-01T23:37:25.000000	-0.34626	-1.1019	0.69847	60.409	106.16	35.209	-0.47866685130236925	-1.0511696547485927	0.69847	72.96160820627485	97.95813702267947	35.209	-0.47866685130236925	-1.0511696547485927	0.8944700000000001	72.96160820627485	97.95813702267947	35.209	-0.31132175350304686	-0.7944954677197557	-0.5213978496010074	-0.1780285829025053	-0.515478710107752	0.8382049409872111	1.9133	4.2671	0.0	0.0	0.0
2021-10-01T23:37:25.000000	-0.36243	-1.1299	0.68861	58.676	99.789	37.386	-0.49814585167952563	-1.0769773560082307	0.68861	70.4610270188708	91.84748863439849	37.386	-0.49814585167952563	-1.0769773560082307	0.8846100000000001	70.4610270188708	91.84748863439849	37.386	-0.31132175350304686	-0.7944954677197557	-0.5213978496010074	-0.1780285829025053	-0.515478710107752	0.8382049409872111	1.9133	4.2671	0.0	0.0	0.0
2021-10-01T23:37:25.000000	-0.37881	-1.1573	0.67774	56.986	93.869	39.213	-0.5177597515608875	-1.1021638470588697	0.67774	68.05838292370012	86.17917306873512	39.213	-0.5177597515608875	-1.1021638470588697	0.87374	68.05838292370012	86.17917306873512	39.213	-0.31132175350304686	-0.7944954677197557	-0.5213978496010074	-0.1780285829025053	-0.515478710107752	0.8382049409872111	1.9133	4.2671	0.0	0.0	0.0
2021-10-01T23:37:25.000000	-0.39541	-1.1842	0.66593	55.334	88.358	40.728	-0.5375307286112643	-1.1268271490777293	0.66593	65.74356732971161	80.91211945539231	40.728	-0.5375307286112643	-1.1268271490777293	0.8619300000000001	65.74356732971161	80.91211945539231	40.728	-0.31132175350304686	-0.7944954677197557	-0.5213978496010074	-0.1780285829025053	-0.515478710107752	0.8382049409872111	1.9133	4.2671	0.0	0.0	0.0
2021-10-01T23:37:25.000000	-0.41218	-1.2106	0.6532	53.719	83.22	41.964	-0.5574091595911999	-1.1509733885732683	0.6532	63.511176686025536	76.01072159213098	41.964	-0.5574091595911999	-1.1509733885732683	0.8492	63.511176686025536	76.01072159213098	41.964	-0.31132175350304686	-0.7944954677197557	-0.5213978496010074	-0.1780285829025053	-0.515478710107752	0.8382049409872111	1.9133	4.2671	0.0	0.0	0.0
2021-10-01T23:37:25.000000	-0.42911	-1.2364	0.63961	52.137	78.423	42.95	-0.5773728668358848	-1.1745045443682673	0.63961	61.35332016807162	71.44371072637601	42.95	-0.5773728668358848	-1.1745045443682673	0.83561	61.35332016807162	71.44371072637601	42.95	-0.31132175350304686	-0.7944954677197557	-0.5213978496010074	-0.1780285829025053	-0.515478710107752	0.8382049409872111	1.9133	4.2671	0.0	0.0	0.0
2021-10-01T23:37:25.000000	-0.44617	-1.2617	0.6252	50.586	73.941	43.713	-0.5974043294185643	-1.1975235388467134	0.6252	59.26482706187285	67.18552783394877	43.713	-0.5974043294185643	-1.1975235388467134	0.8211999999999999	59.26482706187285	67.18552783394877	43.713	-0.31132175350304686	-0.7944954677197557	-0.5213978496010074	-0.1780285829025053	-0.515478710107752	0.8382049409872111	1.9133	4.2671	0.0	0.0	0.0
2021-10-01T23:37:25.000000	-0.46335	-1.2865	0.61002	49.065	69.748	44.277	-0.6174936226913463	-1.220031597310298	0.61002	57.24151911824138	63.21049136050129	44.277	-0.6174936226913463	-1.220031597310298	0.80602	57.24151911824138	63.21049136050129	44.277	-0.31132175350304686	-0.7944954677197557	-0.5213978496010074	-0.1780285829025053	-0.515478710107752	0.8382049409872111	1.9133	4.2671	0.0	0.0	0.0
2021-10-01T23:37:25.000000	-0.48063	-1.3107	0.59411	47.571	65.823	44.664	-0.6376086443415311	-1.2419319238834932	0.59411	55.27784580925701	59.49812713596963	44.664	-0.6376086443415311	-1.2419319238834932	0.7901100000000001	55.27784580925701	59.49812713596963	44.664	-0.31132175350304686	-0.7944954677197557	-0.5213978496010074	-0.1780285829025053	-0.515478710107752	0.8382049409872111	1.9133	4.2671	0.0	0.0	0.0
2021-10-01T23:37:25.000000	-0.49799	-1.3344	0.57751	46.104	62.146	44.893	-0.6577417980902538	-1.2633262156485947	0.57751	53.37135653153611	56.02858586457147	44.893	-0.6577417980902538	-1.2633262156485947	0.7735099999999999	53.37135653153611	56.02858586457147	44.893	-0.31132175350304686	-0.7944954677197557	-0.5213978496010074	-0.1780285829025053	-0.515478710107752	0.8382049409872111	1.9133	4.2671	0.0	0.0	0.0
2021-10-01T23:37:25.000000	-0.51541	-1.3576	0.56025	44.662	58.7	44.983	-0.6778732346417325	-1.284216923208986	0.56025	51.51798334262431	52.78524070523012	44.983	-0.6778732346417325	-1.284216923208986	0.7562500000000001	51.51798334262431	52.78524070523012	44.983	-0.31132175350304686	-0.7944954677197557	-0.5213978496010074	-0.1780285829025053	-0.515478710107752	0.8382049409872111	1.9133	4.2671	0.0	0.0	0.0
2021-10-01T23:37:25.000000	-0.53288	-1.3803	0.54237	43.242	55.467	44.952	-0.6979930293480759	-1.304605271866359	0.54237	49.712543305109	49.750594882249004	44.952	-0.6979930293480759	-1.304605271866359	0.73837	49.712543305109	49.750594882249004	44.952	-0.31132175350304686	-0.7944954677197557	-0.5213978496010074	-0.1780285829025053	-0.515478710107752	0.8382049409872111	1.9133	4.2671	0.0	0.0	0.0
2021-10-01T23:37:25.000000	-0.55038	-1.4025	0.52391	41.843	52.432	44.815	-0.7180813329135016	-1.324493712224097	0.52391	47.95220600166332	46.90988395396054	44.815	-0.7180813329135016	-1.324493712224097	0.71991	47.95220600166332	46.90988395396054	44.815	-0.31132175350304686	-0.7944954677197557	-0.5213978496010074	-0.1780285829025053	-0.515478710107752	0.8382049409872111	1.9133	4.2671	0.0	0.0	0.0
2021-10-01T23:37:25.000000	-0.56789	-1.4242	0.50489	40.461	49.581	44.589	-0.7381182960422272	-1.3438846948855838	0.50489	46.23128615076222	44.24970353399378	44.589	-0.7381182960422272	-1.3438846948855838	0.70089	46.23128615076222	44.24970353399378	44.589	-0.31132175350304686	-0.7944954677197557	-0.5213978496010074	-0.1780285829025053	-0.515478710107752	0.8382049409872111	1.9133	4.2671	0.0	0.0	0.0
2021-10-01T23:37:25.000000	-0.58539	-1.4454	0.48533	39.092	46.897	44.288	-0.7580840694384705	-1.3627806704542036	0.48533	44.54373088037314	41.753671841610426	44.288	-0.7580840694384705	-1.3627806704542036	0.68133	44.54373088037314	41.753671841610426	44.288	-0.31132175350304686	-0.7944954677197557	-0.5213978496010074	-0.1780285829025053	-0.515478710107752	0.8382049409872111	1.9133	4.2671	0.0	0.0	0.0
2021-10-01T23:37:25.000000	-0.60286	-1.4661	0.46526	37.732	44.367	43.928	-0.7779588038064489	-1.3811840895333392	0.46526	42.88397743914023	39.4093769552287	43.928	-0.7779588038064489	-1.3811840895333392	0.66126	42.88397743914023	39.4093769552287	43.928	-0.31132175350304686	-0.7944954677197557	-0.5213978496010074	-0.1780285829025053	-0.515478710107752	0.8382049409872111	1.9133	4.2671	0.0	0.0	0.0
2021-10-01T23:37:25.000000	-0.62029	-1.4864	0.44469	36.375	41.975	43.523	-0.7977448275151896	-1.3991954239035946	0.44469	41.244110555621866	37.20167461923779	43.523	-0.7977448275151896	-1.3991954239035946	0.64069	41.244110555621866	37.20167461923779	43.523	-0.31132175350304686	-0.7944954677197557	-0.5213978496010074	-0.1780285829025053	-0.515478710107752	0.8382049409872111	1.9133	4.2671	0.0	0.0	0.0
2021-10-01T23:37:25.000000	-0.63765	-1.5063	0.42363	35.014	39.705	43.087	-0.8174123666210191	-1.4168183494700457	0.42363	39.61522249358728	35.115543108196064	43.087	-0.8174123666210191	-1.4168183494700457	0.61963	39.61522249358728	35.115543108196064	43.087	-0.31132175350304686	-0.7944954677197557	-0.5213978496010074	-0.1780285829025053	-0.515478710107752	0.8382049409872111	1.9133	4.2671	0.0	0.0	0.0
2021-10-01T23:37:25.000000	-0.65491	-1.5257	0.40208	33.64	37.538	42.633	-0.8369193941633453	-1.4339572956588558	0.40208	37.986052996719955	33.13322836263292	42.633	-0.8369193941633453	-1.4339572956588558	0.59808	37.986052996719955	33.13322836263292	42.633	-0.31132175350304686	-0.7944954677197557	-0.5213978496010074	-0.1780285829025053	-0.515478710107752	0.8382049409872111	1.9133	4.2671	0.0	0.0	0.0
2021-10-01T23:37:25.000000	-0.67203	-1.5447	0.38003	32.243	35.456	42.175	-0.856238464567522	-1.450716410155704	0.38003	36.34447187408342	31.23809131803606	42.175	-0.856238464567522	-1.450716410155704	0.57603	36.34447187408342	31.23809131803606	42.175	-0.31132175350304686	-0.7944954677197557	-0.5213978496010074	-0.1780285829025053	-0.515478710107752	0.8382049409872111	1.9133	4.2671	0.0	0.0	0.0
2021-10-01T23:37:25.000000	-0.68899	-1.5632	0.35748	30.809	33.437	41.723	-0.8753374755208484	-1.4669988970850618	0.35748	34.67388895490798	29.410013171413407	41.723	-0.8753374755208484	-1.4669988970850618	0.55348	34.67388895490798	29.410013171413407	41.723	-0.31132175350304686	-0.7944954677197557	-0.5213978496010074	-0.1780285829025053	-0.515478710107752	0.8382049409872111	1.9133	4.2671	0.0	0.0	0.0
2021-10-01T23:37:25.000000	-0.70572	-1.5812	0.33438	29.324	31.457	41.288	-0.8941469544880863	-1.4828133335587723	0.33438	32.957469008085624	27.626890190194693	41.288	-0.8941469544880863	-1.4828133335587723	0.5303800000000001	32.957469008085624	27.626890190194693	41.288	-0.31132175350304686	-0.7944954677197557	-0.5213978496010074	-0.1780285829025053	-0.515478710107752	0.8382049409872111	1.9133	4.2671	0.0	0.0	0.0
2021-10-01T23:37:25.000000	-0.72216	-1.5988	0.31071	27.769	29.491	40.881	-0.912619606598807	-1.4982663178658986	0.31071	31.173291948393516	25.866238827866404	40.881	-0.912619606598807	-1.4982663178658986	0.50671	31.173291948393516	25.866238827866404	40.881	-0.31132175350304686	-0.7944954677197557	-0.5213978496010074	-0.1780285829025053	-0.515478710107752	0.8382049409872111	1.9133	4.2671	0.0	0.0	0.0
2021-10-01T23:37:25.000000	-0.73826	-1.6158	0.28642	26.123	27.508	40.509	-0.9306813025797178	-1.5131654835570758	0.28642	29.296717580015525	24.099865809518715	40.509	-0.9306813025797178	-1.5131654835570758	0.48242	29.296717580015525	24.099865809518715	40.509	-0.31132175350304686	-0.7944954677197557	-0.5213978496010074	-0.1780285829025053	-0.515478710107752	0.8382049409872111	1.9133	4.2671	0.0	0.0	0.0
2021-10-01T23:37:25.000000	-0.7539	-1.6322	0.26142	24.363	25.474	40.178	-0.9482129466561247	-1.527525534252606	0.26142	27.300753187049715	22.296845526212778	40.178	-0.9482129466561247	-1.527525534252606	0.45742	27.300753187049715	22.296845526212778	40.178	-0.31132175350304686	-0.7944954677197557	-0.5213978496010074	-0.1780285829025053	-0.515478710107752	0.8382049409872111	1.9133	4.2671	0.0	0.0	0.0
2021-10-01T23:37:25.000000	-0.76898	-1.648	0.23564	22.46	23.354	39.892	-0.9651152923491155	-1.5413587229694068	0.23564	25.152328734690258	20.425995085235748	39.892	-0.9651152923491155	-1.5413587229694068	0.43164	25.152328734690258	20.425995085235748	39.892	-0.31132175350304686	-0.7944954677197557	-0.5213978496010074	-0.1780285829025053	-0.515478710107752	0.8382049409872111	1.9133	4.2671	0.0	0.0	0.0
2021-10-01T23:37:25.000000	-0.78335	-1.6629	0.20899	20.383	21.105	39.652	-0.981202710889568	-1.5543856897961208	0.20899	22.815409017199627	18.448436935900173	39.652	-0.981202710889568	-1.5543856897961208	0.40499	22.815409017199627	18.448436935900173	39.652	-0.31132175350304686	-0.7944954677197557	-0.5213978496010074	-0.1780285829025053	-0.515478710107752	0.8382049409872111	1.9133	4.2671	0.0	0.0	0.0
2021-10-01T23:37:25.000000	-0.7968	-1.6768	0.18135	18.098	18.685	39.458	-0.996254531654849	-1.5665329195893642	0.18135	20.25110396464214	16.326653582815286	39.458	-0.996254531654849	-1.5665329195893642	0.37735	20.25110396464214	16.326653582815286	39.458	-0.31132175350304686	-0.7944954677197557	-0.5213978496010074	-0.1780285829025053	-0.515478710107752	0.8382049409872111	1.9133	4.2671	0.0	0.0	0.0
2021-10-01T23:37:25.000000	-0.8091	-1.6895	0.1526	15.573	16.048	39.308	-1.0100179817096246	-1.577630101330225	0.1526	17.422018315983607	14.018912611095473	39.308	-1.0100179817096246	-1.577630101330225	0.3486	17.422018315983607	14.018912611095473	39.308	-0.31132175350304686	-0.7944954677197557	-0.5213978496010074	-0.1780285829025053	-0.515478710107752	0.8382049409872111	1.9133	4.2671	0.0	0.0	0.0
2021-10-01T23:37:25.000000	-0.81993	-1.7006	0.12265	12.779	13.156	39.197	-1.0221264602537041	-1.5873194587571944	0.12265	14.294714445910646	11.491053733660523	39.197	-1.0221264602537041	-1.5873194587571944	0.31865	14.294714445910646	11.491053733660523	39.197	-0.31132175350304686	-0.7944954677197557	-0.5213978496010074	-0.1780285829025053	-0.515478710107752	0.8382049409872111	1.9133	4.2671	0.0	0.0	0.0
2021-10-01T23:37:25.000000	-0.82889	-1.7098	0.091461	9.7025	9.9851	39.121	-1.032146222320685	-1.59535226450121	0.091461	10.852865608726704	8.721011199334463	39.121	-1.032146222320685	-1.59535226450121	0.287461	10.852865608726704	8.721011199334463	39.121	-0.31132175350304686	-0.7944954677197557	-0.5213978496010074	-0.1780285829025053	-0.515478710107752	0.8382049409872111	1.9133	4.2671	0.0	0.0	0.0
2021-10-01T23:37:25.000000	-0.83555	-1.7167	0.059109	6.3578	6.5432	39.073	-1.0396014959835738	-1.6013842206193725	0.059109	7.111632039252716	5.71487329853202	39.073	-1.0396014959835738	-1.6013842206193725	0.25510900000000003	7.111632039252716	5.71487329853202	39.073	-0.31132175350304686	-0.7944954677197557	-0.5213978496010074	-0.1780285829025053	-0.515478710107752	0.8382049409872111	1.9133	4.2671	0.0	0.0	0.0
2021-10-01T23:37:25.000000	-0.83945	-1.7207	0.02585	2.8037	2.8859	39.048	-1.043962229337866	-1.604876212116035	0.02585	3.1361833444953957	2.520616299580258	39.048	-1.043962229337866	-1.604876212116035	0.22185000000000002	3.1361833444953957	2.520616299580258	39.048	-0.31132175350304686	-0.7944954677197557	-0.5213978496010074	-0.1780285829025053	-0.515478710107752	0.8382049409872111	1.9133	4.2671	0.0	0.0	0.0
2021-10-01T23:37:25.000000	-0.8403	-1.7216	-0.0078527	-0.85325	-0.87829	39.043	-1.044916101560881	-1.6056652797824367	-0.0078527	-0.9544376036066824	-0.7671230327799663	39.043	-1.044916101560881	-1.6056652797824367	0.18814730000000002	-0.9544376036066824	-0.7671230327799663	39.043	-0.31132175350304686	-0.7944954677197557	-0.5213978496010074	-0.1780285829025053	-0.515478710107752	0.8382049409872111	1.9133	4.2671	0.0	0.0	0.0
2021-10-01T23:37:25.000000	-0.838	-1.7192	-0.041417	-4.4781	-4.6091	39.057	-1.0423393601398703	-1.6035651836776719	-0.041417	-5.009110374930745	-4.025667108910172	39.057	-1.0423393601398703	-1.6035651836776719	0.154583	-5.009110374930745	-4.025667108910172	39.057	-0.31132175350304686	-0.7944954677197557	-0.5213978496010074	-0.1780285829025053	-0.515478710107752	0.8382049409872111	1.9133	4.2671	0.0	0.0	0.0
2021-10-01T23:37:25.000000	-0.83277	-1.7138	-0.074299	-7.9453	-8.1766	39.092	-1.036487106379195	-1.5988467066012562	-0.074299	-8.887310670321074	-7.1414486415010465	39.092	-1.036487106379195	-1.5988467066012562	0.121701	-8.887310670321074	-7.1414486415010465	39.092	-0.31132175350304686	-0.7944954677197557	-0.5213978496010074	-0.1780285829025053	-0.515478710107752	0.8382049409872111	1.9133	4.2671	0.0	0.0	0.0
2021-10-01T23:37:25.000000	-0.82498	-1.7058	-0.10613	-11.17	-11.496	39.152	-1.0277755643185016	-1.5918614983062394	-0.10613	-12.494438519375985	-10.040713225938367	39.152	-1.0277755643185016	-1.5918614983062394	0.08987	-12.494438519375985	-10.040713225938367	39.152	-0.31132175350304686	-0.7944954677197557	-0.5213978496010074	-0.1780285829025053	-0.515478710107752	0.8382049409872111	1.9133	4.2671	0.0	0.0	0.0
2021-10-01T23:37:25.000000	-0.8151	-1.6956	-0.13674	-14.115	-14.536	39.244	-1.016720204476349	-1.582948955528753	-0.13674	-15.789739037644852	-12.696954836616307	39.244	-1.016720204476349	-1.582948955528753	0.05926000000000001	-15.789739037644852	-12.696954836616307	39.244	-0.31132175350304686	-0.7944954677197557	-0.5213978496010074	-0.1780285829025053	-0.515478710107752	0.8382049409872111	1.9133	4.2671	0.0	0.0	0.0
2021-10-01T23:37:25.000000	-0.80354	-1.6837	-0.16612	-16.781	-17.305	39.372	-1.003789202500867	-1.5725550732939921	-0.16612	-18.774936203901188	-15.118424406645033	39.372	-1.003789202500867	-1.5725550732939921	0.029880000000000018	-18.774936203901188	-15.118424406645033	39.372	-0.31132175350304686	-0.7944954677197557	-0.5213978496010074	-0.1780285829025053	-0.515478710107752	0.8382049409872111	1.9133	4.2671	0.0	0.0	0.0
2021-10-01T23:37:25.000000	-0.79067	-1.6704	-0.19434	-19.19	-19.835	39.542	-0.9893865294147843	-1.5609322548760942	-0.19434	-21.475785208919454	-17.334185145554333	39.542	-0.9893865294147843	-1.5609322548760942	0.0016599999999999948	-21.475785208919454	-17.334185145554333	39.542	-0.31132175350304686	-0.7944954677197557	-0.5213978496010074	-0.1780285829025053	-0.515478710107752	0.8382049409872111	1.9133	4.2671	0.0	0.0	0.0
2021-10-01T23:37:25.000000	-0.77676	-1.656	-0.22151	-21.373	-22.17	39.758	-0.9738169097619177	-1.5483451565661155	-0.22151	-23.928443788606334	-19.384107068820757	39.758	-0.9738169097619177	-1.5483451565661155	-0.025510000000000005	-23.928443788606334	-19.384107068820757	39.758	-0.31132175350304686	-0.7944954677197557	-0.5213978496010074	-0.1780285829025053	-0.515478710107752	0.8382049409872111	1.9133	4.2671	0.0	0.0	0.0
2021-10-01T23:37:25.000000	-0.76204	-1.6407	-0.24774	-23.365	-24.354	40.019	-0.9573331164776008	-1.5349640893829681	-0.24774	-26.17303953802502	-21.307570071244136	40.019	-0.9573331164776008	-1.5349640893829681	-0.05173999999999998	-26.17303953802502	-21.307570071244136	40.019	-0.31132175350304686	-0.7944954677197557	-0.5213978496010074	-0.1780285829025053	-0.515478710107752	0.8382049409872111	1.9133	4.2671	0.0	0.0	0.0
2021-10-01T23:37:25.000000	-0.74668	-1.6247	-0.27314	-25.198	-26.429	40.327	-0.94012837460982	-1.5209667161557143	-0.27314	-28.24647759753297	-23.142336708553607	40.327	-0.94012837460982	-1.5209667161557143	-0.07713999999999999	-28.24647759753297	-23.142336708553607	40.327	-0.31132175350304686	-0.7944954677197557	-0.5213978496010074	-0.1780285829025053	-0.515478710107752	0.8382049409872111	1.9133	4.2671	0.0	0.0	0.0
2021-10-01T23:37:25.000000	-0.73082	-1.608	-0.29781	-26.902	-28.435	40.678	-0.9223416292290525	-1.5063358826606692	-0.29781	-30.183433117571035	-24.924429667238442	40.678	-0.9223416292290525	-1.5063358826606692	-0.10181000000000001	-30.183433117571035	-24.924429667238442	40.678	-0.31132175350304686	-0.7944954677197557	-0.5213978496010074	-0.1780285829025053	-0.515478710107752	0.8382049409872111	1.9133	4.2671	0.0	0.0	0.0
2021-10-01T23:37:25.000000	-0.71455	-1.5907	-0.32181	-28.502	-30.406	41.067	-0.9040744551832367	-1.4911598076615173	-0.32181	-32.01288374361938	-26.684529495899106	41.067	-0.9040744551832367	-1.4911598076615173	-0.12580999999999998	-32.01288374361938	-26.684529495899106	41.067	-0.31132175350304686	-0.7944954677197557	-0.5213978496010074	-0.1780285829025053	-0.515478710107752	0.8382049409872111	1.9133	4.2671	0.0	0.0	0.0
2021-10-01T23:37:25.000000	-0.69796	-1.5729	-0.3452	-30.022	-32.375	41.488	-0.8854284273203119	-1.4755267099219447	-0.3452	-33.76269212619989	-28.452446808516132	41.488	-0.8854284273203119	-1.4755267099219447	-0.1492	-33.76269212619989	-28.452446808516132	41.488	-0.31132175350304686	-0.7944954677197557	-0.5213978496010074	-0.1780285829025053	-0.515478710107752	0.8382049409872111	1.9133	4.2671	0.0	0.0	0.0
2021-10-01T23:37:25.000000	-0.68112	-1.5546	-0.36804	-31.482	-34.37	41.931	-0.866473018175516	-1.4594280123301084	-0.36804	-35.45613840583202	-30.25352001580119	41.931	-0.866473018175516	-1.4594280123301084	-0.17203999999999997	-35.45613840583202	-30.25352001580119	41.931	-0.31132175350304686	-0.7944954677197557	-0.5213978496010074	-0.1780285829025053	-0.515478710107752	0.8382049409872111	1.9133	4.2671	0.0	0.0	0.0
2021-10-01T23:37:25.000000	-0.66408	-1.5359	-0.39036	-32.897	-36.415	42.388	-0.8472701040052237	-1.4429568348564614	-0.39036	-37.11105027841294	-32.10973032015539	42.388	-0.8472701040052237	-1.4429568348564614	-0.19435999999999998	-37.11105027841294	-32.10973032015539	42.388	-0.31132175350304686	-0.7944954677197557	-0.5213978496010074	-0.1780285829025053	-0.515478710107752	0.8382049409872111	1.9133	4.2671	0.0	0.0	0.0
2021-10-01T23:37:25.000000	-0.64689	-1.5167	-0.41217	-34.282	-38.535	42.846	-0.8278570550319722	-1.4260078045136324	-0.41217	-38.745377970008995	-34.044051388768956	42.846	-0.8278570550319722	-1.4260078045136324	-0.21616999999999997	-38.745377970008995	-34.044051388768956	42.846	-0.31132175350304686	-0.7944954677197557	-0.5213978496010074	-0.1780285829025053	-0.515478710107752	0.8382049409872111	1.9133	4.2671	0.0	0.0	0.0
2021-10-01T23:37:25.000000	-0.62958	-1.4971	-0.43349	-35.649	-40.747	43.293	-0.8082758982163535	-1.4086764918754577	-0.43349	-40.373114070965705	-36.07188476102671	43.293	-0.8082758982163535	-1.4086764918754577	-0.23748999999999998	-40.373114070965705	-36.07188476102671	43.293	-0.31132175350304686	-0.7944954677197557	-0.5213978496010074	-0.1780285829025053	-0.515478710107752	0.8382049409872111	1.9133	4.2671	0.0	0.0	0.0
2021-10-01T23:37:25.000000	-0.61219	-1.4771	-0.45432	-37.007	-43.072	43.717	-0.7885663321499323	-1.3909579957351705	-0.45432	-42.00576389793797	-38.2129694259775	43.717	-0.7885663321499323	-1.3909579957351705	-0.25832	-42.00576389793797	-38.2129694259775	43.717	-0.31132175350304686	-0.7944954677197557	-0.5213978496010074	-0.1780285829025053	-0.515478710107752	0.8382049409872111	1.9133	4.2671	0.0	0.0	0.0
2021-10-01T23:37:25.000000	-0.59473	-1.4565	-0.47466	-38.364	-45.527	44.102	-0.7687137754467633	-1.3726525978332547	-0.47466	-43.653350182114835	-40.483197043682885	44.102	-0.7687137754467633	-1.3726525978332547	-0.27866	-43.653350182114835	-40.483197043682885	44.102	-0.31132175350304686	-0.7944954677197557	-0.5213978496010074	-0.1780285829025053	-0.515478710107752	0.8382049409872111	1.9133	4.2671	0.0	0.0	0.0
2021-10-01T23:37:25.000000	-0.57724	-1.4356	-0.4945	-39.728	-48.126	44.436	-0.7487946857491661	-1.3540531363996788	-0.4945	-45.32552806417781	-42.89548187983705	44.436	-0.7487946857491661	-1.3540531363996788	-0.2985	-45.32552806417781	-42.89548187983705	44.436	-0.31132175350304686	-0.7944954677197557	-0.5213978496010074	-0.1780285829025053	-0.515478710107752	0.8382049409872111	1.9133	4.2671	0.0	0.0	0.0
2021-10-01T23:37:25.000000	-0.55974	-1.4141	-0.51381	-41.102	-50.886	44.704	-0.7287921533021681	-1.334859421394324	-0.51381	-47.02735795137035	-45.4663282453475	44.704	-0.7287921533021681	-1.334859421394324	-0.31781	-47.02735795137035	-45.4663282453475	44.704	-0.31132175350304686	-0.7944954677197557	-0.5213978496010074	-0.1780285829025053	-0.515478710107752	0.8382049409872111	1.9133	4.2671	0.0	0.0	0.0
2021-10-01T23:37:25.000000	-0.54223	-1.3922	-0.53258	-42.492	-53.821	44.891	-0.7087306841396059	-1.3152699457750132	-0.53258	-48.766510054795724	-48.20889546624676	44.891	-0.7087306841396059	-1.3152699457750132	-0.33658000000000005	-48.766510054795724	-48.20889546624676	44.891	-0.31132175350304686	-0.7944954677197557	-0.5213978496010074	-0.1780285829025053	-0.515478710107752	0.8382049409872111	1.9133	4.2671	0.0	0.0	0.0
2021-10-01T23:37:25.000000	-0.52475	-1.3698	-0.55077	-43.9	-56.946	44.98	-0.6886377238361261	-1.2951805618560674	-0.55077	-50.546807256569906	-51.13782545403325	44.98	-0.6886377238361261	-1.2951805618560674	-0.35477	-50.546807256569906	-51.13782545403325	44.98	-0.31132175350304686	-0.7944954677197557	-0.5213978496010074	-0.1780285829025053	-0.515478710107752	0.8382049409872111	1.9133	4.2671	0.0	0.0	0.0
2021-10-01T23:37:25.000000	-0.5073	-1.3469	-0.56836	-45.33	-60.276	44.958	-0.6685132723917286	-1.2745912696374875	-0.56836	-52.3740573683871	-54.267515059867044	44.958	-0.6685132723917286	-1.2745912696374875	-0.37235999999999997	-52.3740573683871	-54.267515059867044	44.958	-0.31132175350304686	-0.7944954677197557	-0.5213978496010074	-0.1780285829025053	-0.515478710107752	0.8382049409872111	1.9133	4.2671	0.0	0.0	0.0
2021-10-01T23:37:25.000000	-0.4899	-1.3235	-0.58532	-46.784	-63.828	44.805	-0.6483771791021957	-1.2534996185158889	-0.58532	-54.25232833270166	-57.61459112482477	44.805	-0.6483771791021957	-1.2534996185158889	-0.38931999999999994	-54.25232833270166	-57.61459112482477	44.805	-0.31132175350304686	-0.7944954677197557	-0.5213978496010074	-0.1780285829025053	-0.515478710107752	0.8382049409872111	1.9133	4.2671	0.0	0.0	0.0
2021-10-01T23:37:25.000000	-0.47258	-1.2995	-0.60161	-48.263	-67.618	44.505	-0.628246964894283	-1.2318026861072846	-0.60161	-56.18457309700961	-61.19481055536313	44.505	-0.628246964894283	-1.2318026861072846	-0.40560999999999997	-56.18457309700961	-61.19481055536313	44.505	-0.31132175350304686	-0.7944954677197557	-0.5213978496010074	-0.1780285829025053	-0.515478710107752	0.8382049409872111	1.9133	4.2671	0.0	0.0	0.0
2021-10-01T23:37:25.000000	-0.45534	-1.275	-0.61718	-49.769	-71.665	44.038	-0.6081348827849083	-1.2095997188905863	-0.61718	-58.17510466410366	-65.02678512213706	44.038	-0.6081348827849083	-1.2095997188905863	-0.42117999999999994	-58.17510466410366	-65.02678512213706	44.038	-0.31132175350304686	-0.7944954677197557	-0.5213978496010074	-0.1780285829025053	-0.515478710107752	0.8382049409872111	1.9133	4.2671	0.0	0.0	0.0
2021-10-01T23:37:25.000000	-0.43821	-1.25	-0.63201	-51.304	-75.99	43.384	-0.5880707067177455	-1.1868870409607188	-0.63201	-60.22848109711488	-69.13111152537961	43.384	-0.5880707067177455	-1.1868870409607188	-0.43600999999999995	-60.22848109711488	-69.13111152537961	43.384	-0.31132175350304686	-0.7944954677197557	-0.5213978496010074	-0.1780285829025053	-0.515478710107752	0.8382049409872111	1.9133	4.2671	0.0	0.0	0.0
2021-10-01T23:37:25.000000	-0.42121	-1.2245	-0.64604	-52.869	-80.615	42.52	-0.5680742859885768	-1.1636622017142983	-0.64604	-62.348390524554404	-73.52950146028228	42.52	-0.5680742859885768	-1.1636622017142983	-0.45003999999999994	-62.348390524554404	-73.52950146028228	42.52	-0.31132175350304686	-0.7944954677197557	-0.5213978496010074	-0.1780285829025053	-0.515478710107752	0.8382049409872111	1.9133	4.2671	0.0	0.0	0.0
2021-10-01T23:37:25.000000	-0.40435	-1.1984	-0.65923	-54.466	-85.567	41.421	-0.5481432922283753	-1.139824729370721	-0.65923	-64.54012619056839	-78.24850641581286	41.421	-0.5481432922283753	-1.139824729370721	-0.46323	-64.54012619056839	-78.24850641581286	41.421	-0.31132175350304686	-0.7944954677197557	-0.5213978496010074	-0.1780285829025053	-0.515478710107752	0.8382049409872111	1.9133	4.2671	0.0	0.0	0.0
2021-10-01T23:37:25.000000	-0.38766	-1.1718	-0.67154	-56.098	-90.875	40.059	-0.5283197523977327	-1.1154701945038237	-0.67154	-66.8102188644305	-83.31654028034826	40.059	-0.5283197523977327	-1.1154701945038237	-0.47554	-66.8102188644305	-83.31654028034826	40.059	-0.31132175350304686	-0.7944954677197557	-0.5213978496010074	-0.1780285829025053	-0.515478710107752	0.8382049409872111	1.9133	4.2671	0.0	0.0	0.0
2021-10-01T23:37:25.000000	-0.37116	-1.1446	-0.68292	-57.767	-96.571	38.404	-0.508611262775513	-1.0904969000313103	-0.68292	-69.1645744411328	-88.7651168668019	38.404	-0.508611262775513	-1.0904969000313103	-0.48691999999999996	-69.1645744411328	-88.7651168668019	38.404	-0.31132175350304686	-0.7944954677197557	-0.5213978496010074	-0.1780285829025053	-0.515478710107752	0.8382049409872111	1.9133	4.2671	0.0	0.0	0.0
2021-10-01T23:37:25.000000	-0.35487	-1.1169	-0.69333	-59.477	-102.69	36.419	-0.4890499256744172	-1.0650016418287096	-0.69333	-71.61145133575313	-94.62848232211621	36.419	-0.4890499256744172	-1.0650016418287096	-0.49733	-71.61145133575313	-94.62848232211621	36.419	-0.31132175350304686	-0.7944954677197557	-0.5213978496010074	-0.1780285829025053	-0.515478710107752	0.8382049409872111	1.9133	4.2671	0.0	0.0	0.0
2021-10-01T23:37:25.000000	-0.33883	-1.0888	-0.70271	-61.232	-109.29	34.064	-0.4696876927029279	-1.0390787651681657	-0.70271	-74.1619261572606	-100.96370948338333	34.064	-0.4696876927029279	-1.0390787651681657	-0.50671	-74.1619261572606	-100.96370948338333	34.064	-0.31132175350304686	-0.7944954677197557	-0.5213978496010074	-0.1780285829025053	-0.515478710107752	0.8382049409872111	1.9133	4.2671	0.0	0.0	0.0
2021-10-01T23:37:25.000000	-0.32305	-1.0601	-0.71102	-63.037	-116.4	31.294	-0.4505099824750999	-1.0125285517901632	-0.71102	-76.82451460450704	-107.79896717864175	31.294	-0.4505099824750999	-1.0125285517901632	-0.51502	-76.82451460450704	-107.79896717864175	31.294	-0.31132175350304686	-0.7944954677197557	-0.5213978496010074	-0.1780285829025053	-0.515478710107752	0.8382049409872111	1.9133	4.2671	0.0	0.0	0.0
2021-10-01T23:37:25.000000	-0.31268	-1.0408	-0.71595	-64.272	-121.46	29.191	-0.4378532903467186	-0.9946446192145977	-0.71595	-78.67021127513183	-112.66951425264119	29.191	-0.4378532903467186	-0.9946446192145977	-0.5199499999999999	-78.67021127513183	-112.66951425264119	29.191	-0.31132175350304686	-0.7944954677197557	-0.5213978496010074	-0.1780285829025053	-0.515478710107752	0.8382049409872111	1.9133	4.2671	0.0	0.0	0.0
2021-10-01T23:37:25.000000	-0.30585	-1.0278	-0.71896	-65.111	-124.98	27.664	-0.4294818636376666	-0.9825794580115732	-0.71896	-79.93419542872465	-116.06018749839436	27.664	-0.4294818636376666	-0.9825794580115732	-0.5229600000000001	-79.93419542872465	-116.06018749839436	27.664	-0.31132175350304686	-0.7944954677197557	-0.5213978496010074	-0.1780285829025053	-0.515478710107752	0.8382049409872111	1.9133	4.2671	0.0	0.0	0.0
2021-10-01T23:37:25.000000	-0.30133	-1.019	-0.72083	-65.677	-127.4	26.588	-0.4239176573020449	-0.9743996042320346	-0.72083	-80.79245350878737	-118.39260021230395	26.588	-0.4239176573020449	-0.9743996042320346	-0.5248299999999999	-80.79245350878737	-118.39260021230395	26.588	-0.31132175350304686	-0.7944954677197557	-0.5213978496010074	-0.1780285829025053	-0.515478710107752	0.8382049409872111	1.9133	4.2671	0.0	0.0	1.0
2021-10-01T23:37:25.000000	-0.2863	-0.98933	-0.72639	-67.636	-136.01	22.584	-0.40536544140194886	-0.9467948023817004	-0.72639	-83.7916767873318	-126.69768544518607	22.584	-0.40536544140194886	-0.9467948023817004	-0.5303899999999999	-83.7916767873318	-126.69768544518607	22.584	-0.31132175350304686	-0.7944954677197557	-0.5213978496010074	-0.1780285829025053	-0.515478710107752	0.8382049409872111	1.9133	4.2671	0.0	0.0	0.0
2021-10-01T23:37:25.000000	-0.27161	-0.95926	-0.73074	-69.675	-145.37	17.945	-0.3871016514624801	-0.9187513543581965	-0.73074	-86.96219487589259	-135.73731685637253	17.945	-0.3871016514624801	-0.9187513543581965	-0.53474	-86.96219487589259	-135.73731685637253	17.945	-0.31132175350304686	-0.7944954677197557	-0.5213978496010074	-0.1780285829025053	-0.515478710107752	0.8382049409872111	1.9133	4.2671	0.0	0.0	0.0
2021-10-01T23:37:25.000000	-0.25731	-0.92885	-0.73385	-71.808	-155.57	12.583	-0.36918326253324546	-0.8903226815404113	-0.73385	-90.32892999674382	-145.59910085451543	12.583	-0.36918326253324546	-0.8903226815404113	-0.5378499999999999	-90.32892999674382	-145.59910085451543	12.583	-0.31132175350304686	-0.7944954677197557	-0.5213978496010074	-0.1780285829025053	-0.515478710107752	0.8382049409872111	1.9133	4.2671	0.0	0.0	0.0
2021-10-01T23:37:25.000000	-0.24341	-0.89816	-0.73568	-74.054	-166.72	6.3941	-0.35162755107228716	-0.8615671065139998	-0.73568	-93.92421729948879	-156.3898804932033	6.3941	-0.35162755107228716	-0.8615671065139998	-0.5396799999999999	-93.92421729948879	-156.3898804932033	6.3941	-0.31132175350304686	-0.7944954677197557	-0.5213978496010074	-0.1780285829025053	-0.515478710107752	0.8382049409872111	1.9133	4.2671	0.0	0.0	0.0
2021-10-01T23:37:25.000000	-0.22993	-0.86722	-0.73621	-76.43	-178.94	-0.74643	-0.3344580422804631	-0.832511952619252	-0.73621	-97.77963230584446	-168.22666853425426	-0.74643	-0.3344580422804631	-0.832511952619252	-0.5402100000000001	-97.77963230584446	-168.22666853425426	-0.74643	-0.31132175350304686	-0.7944954677197557	-0.5213978496010074	-0.1780285829025053	-0.515478710107752	0.8382049409872111	1.9133	4.2671	0.0	0.0	0.0
2021-10-01T23:37:25.000000	-0.2169	-0.8361	-0.73541	-78.963	-192.37	-8.9845	-0.3177130872132895	-0.8032230164863309	-0.73541	-101.93912578880253	-181.24510173357706	-8.9845	-0.3177130872132895	-0.8032230164863309	-0.53941	-101.93912578880253	-181.24510173357706	-8.9845	-0.31132175350304686	-0.7944954677197557	-0.5213978496010074	-0.1780285829025053	-0.515478710107752	0.8382049409872111	1.9133	4.2671	0.0	0.0	0.0
2021-10-01T23:37:25.000000	-0.20433	-0.80485	-0.73329	-81.68	-207.19	-18.494	-0.3014087370271167	-0.7737486960530002	-0.73329	-106.45154972812207	-195.62051543864501	-18.494	-0.3014087370271167	-0.7737486960530002	-0.53729	-106.45154972812207	-195.62051543864501	-18.494	-0.31132175350304686	-0.7944954677197557	-0.5213978496010074	-0.1780285829025053	-0.515478710107752	0.8382049409872111	1.9133	4.2671	0.0	0.0	0.0
2021-10-01T23:37:25.000000	-0.19223	-0.77354	-0.72983	-84.616	-223.58	-29.483	-0.28556349348167864	-0.7441572385528069	-0.72983	-111.37369582187507	-211.52726475557813	-29.483	-0.28556349348167864	-0.7441572385528069	-0.53383	-111.37369582187507	-211.52726475557813	-29.483	-0.31132175350304686	-0.7944954677197557	-0.5213978496010074	-0.1780285829025053	-0.515478710107752	0.8382049409872111	1.9133	4.2671	0.0	0.0	0.0
2021-10-01T23:37:25.000000	-0.18062	-0.74222	-0.72503	-87.814	-241.77	-42.2	-0.27020333238121685	-0.7144958166218229	-0.72503	-116.7764219949056	-229.1883477885988	-42.2	-0.27020333238121685	-0.7144958166218229	-0.5290299999999999	-116.7764219949056	-229.1883477885988	-42.2	-0.31132175350304686	-0.7944954677197557	-0.5213978496010074	-0.1780285829025053	-0.515478710107752	0.8382049409872111	1.9133	4.2671	0.0	0.0	0.0
2021-10-01T23:37:25.000000	-0.16949	-0.71095	-0.7189	-91.321	-262.04	-56.948	-0.2553256808879911	-0.6848252034490871	-0.7189	-122.74068253967337	-248.87589576070863	-56.948	-0.2553256808879911	-0.6848252034490871	-0.5228999999999999	-122.74068253967337	-248.87589576070863	-56.948	-0.31132175350304686	-0.7944954677197557	-0.5213978496010074	-0.1780285829025053	-0.515478710107752	0.8382049409872111	1.9133	4.2671	0.0	0.0	0.0
2021-10-01T23:37:25.000000	-0.15886	-0.6798	-0.71147	-95.199	-284.69	-74.091	-0.24095896540962655	-0.6552124209664545	-0.71147	-129.3647693238584	-270.8800512381539	-74.091	-0.24095896540962655	-0.6552124209664545	-0.5154700000000001	-129.3647693238584	-270.8800512381539	-74.091	-0.31132175350304686	-0.7944954677197557	-0.5213978496010074	-0.1780285829025053	-0.515478710107752	0.8382049409872111	1.9133	4.2671	0.0	0.0	0.0
