# Supplementary material for: Direct evidence of substorm-related impulsive injections of electrons at Mercury
Source: Nat Commun. 2023 Jul 18;14:4019. doi: 10.1038/s41467-023-39565-4 (PMC10354196; doi:10.1038/s41467-023-39565-4)
Supplement: Supplementary file 3 — SourceDatafile [file 41467_2023_39565_MOESM3_ESM.zip › SourceDataFile/FieldLinetracing/Final_KT17tracing_001423.txt]

2021-10-01T23:38:43.000000	0.021659	-0.47559	0.67167	6.7562	484.22	-303.21	-0.03677832829398078	-0.4746602099912106	0.67167	66.03684912978683	479.7434618579494	-303.21	-0.03677832829398078	-0.4746602099912106	0.8676699999999999	66.03684912978683	479.7434618579494	-303.21	-0.10680563495247423	-0.8060346010024628	-0.5821518516067773	-0.03934058954485819	-0.4988512328754184	0.8657942974361393	1.7651	5.0865	0.0	0.0	0.0
2021-10-01T23:38:43.000000	0.021091	-0.50449	0.68908	11.159	438.55	-253.91	-0.040883170183574	-0.5032728452606408	0.68908	64.81052027675372	433.87811911002893	-253.91	-0.040883170183574	-0.5032728452606408	0.8850800000000001	64.81052027675372	433.87811911002893	-253.91	-0.10680563495247423	-0.8060346010024628	-0.5821518516067773	-0.03934058954485819	-0.4988512328754184	0.8657942974361393	1.7651	5.0865	0.0	0.0	0.0
2021-10-01T23:38:43.000000	0.02016	-0.53399	0.70546	15.072	398.77	-212.23	-0.04542179489312674	-0.5324364809521289	0.70546	63.819784866495226	393.9184092468823	-212.23	-0.04542179489312674	-0.5324364809521289	0.9014599999999999	63.819784866495226	393.9184092468823	-212.23	-0.10680563495247423	-0.8060346010024628	-0.5821518516067773	-0.03934058954485819	-0.4988512328754184	0.8657942974361393	1.7651	5.0865	0.0	0.0	0.0
2021-10-01T23:38:43.000000	0.018828	-0.56404	0.72076	18.56	363.97	-176.81	-0.05042578957616639	-0.5620968376797899	0.72076	63.01745216339013	358.9532493554486	-176.81	-0.05042578957616639	-0.5620968376797899	0.91676	63.01745216339013	358.9532493554486	-176.81	-0.10680563495247423	-0.8060346010024628	-0.5821518516067773	-0.03934058954485819	-0.4988512328754184	0.8657942974361393	1.7651	5.0865	0.0	0.0	0.0
2021-10-01T23:38:43.000000	0.017055	-0.59463	0.73491	21.673	333.37	-146.54	-0.055933627522565865	-0.5922390895889655	0.73491	62.357571874932034	328.20239039175607	-146.54	-0.055933627522565865	-0.5922390895889655	0.9309099999999999	62.357571874932034	328.20239039175607	-146.54	-0.10680563495247423	-0.8060346010024628	-0.5821518516067773	-0.03934058954485819	-0.4988512328754184	0.8657942974361393	1.7651	5.0865	0.0	0.0	0.0
2021-10-01T23:38:43.000000	0.014805	-0.62571	0.74785	24.453	306.36	-120.56	-0.06197491095627429	-0.6228092023541093	0.74785	61.807084119062594	301.055282567337	-120.56	-0.06197491095627429	-0.6228092023541093	0.9438500000000001	61.807084119062594	301.055282567337	-120.56	-0.10680563495247423	-0.8060346010024628	-0.5821518516067773	-0.03934058954485819	-0.4988512328754184	0.8657942974361393	1.7651	5.0865	0.0	0.0	0.0
2021-10-01T23:38:43.000000	0.012044	-0.65725	0.75954	26.935	282.42	-98.162	-0.06857970777504625	-0.6537732360057952	0.75954	61.33700947542605	276.9915556359282	-98.162	-0.06857970777504625	-0.6537732360057952	0.9555400000000001	61.33700947542605	276.9915556359282	-98.162	-0.10680563495247423	-0.8060346010024628	-0.5821518516067773	-0.03934058954485819	-0.4988512328754184	0.8657942974361393	1.7651	5.0865	0.0	0.0	0.0
2021-10-01T23:38:43.000000	0.0087393	-0.68919	0.7699	29.144	261.12	-78.777	-0.07577311976733493	-0.6850676359201441	0.7699	60.91947159100192	255.58138648397912	-78.777	-0.07577311976733493	-0.6850676359201441	0.9659	60.91947159100192	255.58138648397912	-78.777	-0.10680563495247423	-0.8060346010024628	-0.5821518516067773	-0.03934058954485819	-0.4988512328754184	0.8657942974361393	1.7651	5.0865	0.0	0.0	0.0
2021-10-01T23:38:43.000000	0.0048637	-0.72149	0.77891	31.106	242.09	-61.937	-0.08357724076863711	-0.7166493706849892	0.77891	60.53493838770977	236.45437735511723	-61.937	-0.08357724076863711	-0.7166493706849892	0.9749099999999999	60.53493838770977	236.45437735511723	-61.937	-0.10680563495247423	-0.8060346010024628	-0.5821518516067773	-0.03934058954485819	-0.4988512328754184	0.8657942974361393	1.7651	5.0865	0.0	0.0	0.0
2021-10-01T23:38:43.000000	0.00039494	-0.75406	0.78649	32.837	225.03	-47.26	-0.0920031353299321	-0.7484263909477442	0.78649	60.162530251420726	219.31082832990003	-47.26	-0.0920031353299321	-0.7484263909477442	0.9824900000000001	60.162530251420726	219.31082832990003	-47.26	-0.10680563495247423	-0.8060346010024628	-0.5821518516067773	-0.03934058954485819	-0.4988512328754184	0.8657942974361393	1.7651	5.0865	0.0	0.0	0.0
2021-10-01T23:38:43.000000	-0.0046832	-0.78686	0.79263	34.355	209.69	-34.428	-0.10106200002333213	-0.7803570106775001	0.79263	59.78947900604331	203.90041766800258	-34.428	-0.10106200002333213	-0.7803570106775001	0.9886299999999999	59.78947900604331	203.90041766800258	-34.428	-0.10680563495247423	-0.8060346010024628	-0.5821518516067773	-0.03934058954485819	-0.4988512328754184	0.8657942974361393	1.7651	5.0865	0.0	0.0	0.0
2021-10-01T23:38:43.000000	-0.01038	-0.81979	0.79728	35.672	195.83	-23.177	-0.11075079190516195	-0.8123408463153748	0.79728	59.398286988443154	189.98348345800628	-23.177	-0.11075079190516195	-0.8123408463153748	0.9932799999999999	59.398286988443154	189.98348345800628	-23.177	-0.10680563495247423	-0.8060346010024628	-0.5821518516067773	-0.03934058954485819	-0.4988512328754184	0.8657942974361393	1.7651	5.0865	0.0	0.0	0.0
2021-10-01T23:38:43.000000	-0.016698	-0.85279	0.80043	36.802	183.28	-13.287	-0.12106468002583498	-0.8443180387473919	0.80043	58.98201857690688	177.38959126339236	-13.287	-0.12106468002583498	-0.8443180387473919	0.9964299999999999	58.98201857690688	177.38959126339236	-13.287	-0.10680563495247423	-0.8060346010024628	-0.5821518516067773	-0.03934058954485819	-0.4988512328754184	0.8657942974361393	1.7651	5.0865	0.0	0.0	0.0
2021-10-01T23:38:43.000000	-0.023633	-0.88578	0.80206	37.756	171.86	-4.5749	-0.13198969361970234	-0.876209705417132	0.80206	58.529535453661964	165.93874959025857	-4.5749	-0.13198969361970234	-0.876209705417132	0.99806	58.529535453661964	165.93874959025857	-4.5749	-0.10680563495247423	-0.8060346010024628	-0.5821518516067773	-0.03934058954485819	-0.4988512328754184	0.8657942974361393	1.7651	5.0865	0.0	0.0	0.0
2021-10-01T23:38:43.000000	-0.031172	-0.91867	0.80219	38.543	161.45	3.1166	-0.14350190292927903	-0.907928117385774	0.80219	58.035066181508554	155.51075989238788	3.1166	-0.14350190292927903	-0.907928117385774	0.9981899999999999	58.035066181508554	155.51075989238788	3.1166	-0.10680563495247423	-0.8060346010024628	-0.5821518516067773	-0.03934058954485819	-0.4988512328754184	0.8657942974361393	1.7651	5.0865	0.0	0.0	0.0
2021-10-01T23:38:43.000000	-0.039297	-0.9514	0.8008	39.173	151.91	9.9185	-0.15557609177821	-0.9394159323090161	0.8008	57.49138118465231	145.96545179761205	9.9185	-0.15557609177821	-0.9394159323090161	0.9967999999999999	57.49138118465231	145.96545179761205	9.9185	-0.10680563495247423	-0.8060346010024628	-0.5821518516067773	-0.03934058954485819	-0.4988512328754184	0.8657942974361393	1.7651	5.0865	0.0	0.0	0.0
2021-10-01T23:38:43.000000	-0.047984	-0.98388	0.79793	39.655	143.15	15.943	-0.16817741329632996	-0.970586769079898	0.79793	56.89638493096886	137.21240070338766	15.943	-0.16817741329632996	-0.970586769079898	0.99393	56.89638493096886	137.21240070338766	15.943	-0.10680563495247423	-0.8060346010024628	-0.5821518516067773	-0.03934058954485819	-0.4988512328754184	0.8657942974361393	1.7651	5.0865	0.0	0.0	0.0
2021-10-01T23:38:43.000000	-0.057204	-1.0161	0.79361	39.998	135.06	21.284	-0.18127586070306267	-1.001434256425435	0.79361	56.24553128495019	129.14133271138905	21.284	-0.18127586070306267	-1.001434256425435	0.9896100000000001	56.24553128495019	129.14133271138905	21.284	-0.10680563495247423	-0.8060346010024628	-0.5821518516067773	-0.03934058954485819	-0.4988512328754184	0.8657942974361393	1.7651	5.0865	0.0	0.0	0.0
2021-10-01T23:38:43.000000	-0.066924	-1.0479	0.78786	40.21	127.58	26.025	-0.194819077833298	-1.031803643474951	0.78786	55.53940815475832	121.6917196929157	26.025	-0.194819077833298	-1.031803643474951	0.98386	55.53940815475832	121.6917196929157	26.025	-0.10680563495247423	-0.8060346010024628	-0.5821518516067773	-0.03934058954485819	-0.4988512328754184	0.8657942974361393	1.7651	5.0865	0.0	0.0	0.0
2021-10-01T23:38:43.000000	-0.077108	-1.0792	0.78073	40.299	120.63	30.234	-0.20876153354109306	-1.0616199441314067	0.78073	54.77615284517158	114.78318422348457	30.234	-0.20876153354109306	-1.0616199441314067	0.9767300000000001	54.77615284517158	114.78318422348457	30.234	-0.10680563495247423	-0.8060346010024628	-0.5821518516067773	-0.03934058954485819	-0.4988512328754184	0.8657942974361393	1.7651	5.0865	0.0	0.0	0.0
2021-10-01T23:38:43.000000	-0.087718	-1.1101	0.77227	40.273	114.16	33.971	-0.22307776718137967	-1.0909870610201435	0.77227	53.9575785660438	108.36512282228637	33.971	-0.22307776718137967	-1.0909870610201435	0.96827	53.9575785660438	108.36512282228637	33.971	-0.10680563495247423	-0.8060346010024628	-0.5821518516067773	-0.03934058954485819	-0.4988512328754184	0.8657942974361393	1.7651	5.0865	0.0	0.0	0.0
2021-10-01T23:38:43.000000	-0.098716	-1.1405	0.76251	40.14	108.11	37.288	-0.237717812075253	-1.1198104038086782	0.76251	53.08427322553698	102.37700736062047	37.288	-0.237717812075253	-1.1198104038086782	0.95851	53.08427322553698	102.37700736062047	37.288	-0.10680563495247423	-0.8060346010024628	-0.5821518516067773	-0.03934058954485819	-0.4988512328754184	0.8657942974361393	1.7651	5.0865	0.0	0.0	0.0
2021-10-01T23:38:43.000000	-0.11006	-1.1703	0.75152	39.907	102.43	40.229	-0.25262773168465186	-1.1479958722852042	0.75152	52.15705756871583	96.76835688784668	40.229	-0.25262773168465186	-1.1479958722852042	0.9475199999999999	52.15705756871583	96.76835688784668	40.229	-0.10680563495247423	-0.8060346010024628	-0.5821518516067773	-0.03934058954485819	-0.4988512328754184	0.8657942974361393	1.7651	5.0865	0.0	0.0	0.0
2021-10-01T23:38:43.000000	-0.12171	-1.1996	0.73933	39.58	97.092	42.833	-0.2677800804349298	-1.1756476141354018	0.73933	51.17845553957795	91.51064720885456	42.833	-0.2677800804349298	-1.1756476141354018	0.93533	51.17845553957795	91.51064720885456	42.833	-0.10680563495247423	-0.8060346010024628	-0.5821518516067773	-0.03934058954485819	-0.4988512328754184	0.8657942974361393	1.7651	5.0865	0.0	0.0	0.0
2021-10-01T23:38:43.000000	-0.13364	-1.2282	0.72601	39.165	92.056	45.134	-0.28312454820773314	-1.2025703221858448	0.72601	50.14952072009075	86.56344455106432	45.134	-0.28312454820773314	-1.2025703221858448	0.92201	50.14952072009075	86.56344455106432	45.134	-0.10680563495247423	-0.8060346010024628	-0.5821518516067773	-0.03934058954485819	-0.4988512328754184	0.8657942974361393	1.7651	5.0865	0.0	0.0	0.0
2021-10-01T23:38:43.000000	-0.14579	-1.2562	0.71159	38.67	87.292	47.162	-0.29861384013263303	-1.2288705947255967	0.71159	49.0745169234917	81.89599472944893	47.162	-0.29861384013263303	-1.2288705947255967	0.9075899999999999	49.0745169234917	81.89599472944893	47.162	-0.10680563495247423	-0.8060346010024628	-0.5821518516067773	-0.03934058954485819	-0.4988512328754184	0.8657942974361393	1.7651	5.0865	0.0	0.0	0.0
2021-10-01T23:38:43.000000	-0.15814	-1.2835	0.69613	38.1	82.776	48.942	-0.31421585389692896	-1.2544516358791296	0.69613	47.95546574966602	77.48386593822362	48.942	-0.31421585389692896	-1.2544516358791296	0.8921300000000001	47.95546574966602	77.48386593822362	48.942	-0.10680563495247423	-0.8060346010024628	-0.5821518516067773	-0.03934058954485819	-0.4988512328754184	0.8657942974361393	1.7651	5.0865	0.0	0.0	0.0
2021-10-01T23:38:43.000000	-0.17064	-1.3102	0.67966	37.459	78.483	50.498	-0.3298932192780831	-1.2794188186338133	0.67966	46.79327380354062	73.3017564369837	50.498	-0.3298932192780831	-1.2794188186338133	0.8756600000000001	46.79327380354062	73.3017564369837	50.498	-0.10680563495247423	-0.8060346010024628	-0.5821518516067773	-0.03934058954485819	-0.4988512328754184	0.8657942974361393	1.7651	5.0865	0.0	0.0	0.0
2021-10-01T23:38:43.000000	-0.18327	-1.3362	0.66224	36.753	74.395	51.852	-0.34561383396339496	-1.3036753471141207	0.66224	45.591690330804916	69.33106667850991	51.852	-0.34561383396339496	-1.3036753471141207	0.8582400000000001	45.591690330804916	69.33106667850991	51.852	-0.10680563495247423	-0.8060346010024628	-0.5821518516067773	-0.03934058954485819	-0.4988512328754184	0.8657942974361393	1.7651	5.0865	0.0	0.0	0.0
2021-10-01T23:38:43.000000	-0.19598	-1.3615	0.64391	35.986	70.492	53.02	-0.36132807471340855	-1.3272273478285102	0.64391	44.35223458723175	65.55145724634323	53.02	-0.36132807471340855	-1.3272273478285102	0.8399099999999999	44.35223458723175	65.55145724634323	53.02	-0.10680563495247423	-0.8060346010024628	-0.5821518516067773	-0.03934058954485819	-0.4988512328754184	0.8657942974361393	1.7651	5.0865	0.0	0.0	0.0
2021-10-01T23:38:43.000000	-0.20876	-1.3861	0.62469	35.162	66.761	54.021	-0.37702601688023274	-1.3500760460786743	0.62469	43.07728353977821	61.94953597754831	54.021	-0.37702601688023274	-1.3500760460786743	0.8206899999999999	43.07728353977821	61.94953597754831	54.021	-0.10680563495247423	-0.8060346010024628	-0.5821518516067773	-0.03934058954485819	-0.4988512328754184	0.8657942974361393	1.7651	5.0865	0.0	0.0	0.0
2021-10-01T23:38:43.000000	-0.22155	-1.4101	0.60462	34.284	63.185	54.871	-0.39266036559343853	-1.372328040153675	0.60462	41.76773156993555	58.50806338020264	54.871	-0.39266036559343853	-1.372328040153675	0.8006200000000001	41.76773156993555	58.50806338020264	54.871	-0.10680563495247423	-0.8060346010024628	-0.5821518516067773	-0.03934058954485819	-0.4988512328754184	0.8657942974361393	1.7651	5.0865	0.0	0.0	0.0
2021-10-01T23:38:43.000000	-0.23433	-1.4333	0.58374	33.354	59.754	55.582	-0.40818676552340727	-1.3937872876990731	0.58374	40.4243383055902	55.21686974607663	55.582	-0.40818676552340727	-1.3937872876990731	0.7797400000000001	40.4243383055902	55.21686974607663	55.582	-0.10680563495247423	-0.8060346010024628	-0.5821518516067773	-0.03934058954485819	-0.4988512328754184	0.8657942974361393	1.7651	5.0865	0.0	0.0	0.0
2021-10-01T23:38:43.000000	-0.24708	-1.4558	0.56208	32.375	56.455	56.169	-0.4235976203912746	-1.4145554857971634	0.56208	39.04848824891011	52.06268544240422	56.169	-0.4235976203912746	-1.4145554857971634	0.7580800000000001	39.04848824891011	52.06268544240422	56.169	-0.10680563495247423	-0.8060346010024628	-0.5821518516067773	-0.03934058954485819	-0.4988512328754184	0.8657942974361393	1.7651	5.0865	0.0	0.0	0.0
2021-10-01T23:38:43.000000	-0.25974	-1.4776	0.53965	31.348	53.278	56.644	-0.4388333823096936	-1.4346399862580974	0.53965	37.63994856299261	49.035463291125026	56.644	-0.4388333823096936	-1.4346399862580974	0.7356499999999999	37.63994856299261	49.035463291125026	56.644	-0.10680563495247423	-0.8060346010024628	-0.5821518516067773	-0.03934058954485819	-0.4988512328754184	0.8657942974361393	1.7651	5.0865	0.0	0.0	0.0
2021-10-01T23:38:43.000000	-0.2723	-1.4987	0.51648	30.273	50.21	57.018	-0.45388412663077293	-1.4540420143835666	0.51648	36.197126355638304	46.12230124998052	57.018	-0.45388412663077293	-1.4540420143835666	0.71248	36.197126355638304	46.12230124998052	57.018	-0.10680563495247423	-0.8060346010024628	-0.5821518516067773	-0.03934058954485819	-0.4988512328754184	0.8657942974361393	1.7651	5.0865	0.0	0.0	0.0
2021-10-01T23:38:43.000000	-0.28472	-1.5191	0.4926	29.149	47.243	57.302	-0.468710154762948	-1.4727664713803383	0.4926	34.718048920704625	43.31538213082692	57.302	-0.468710154762948	-1.4727664713803383	0.6886	34.718048920704625	43.31538213082692	57.302	-0.10680563495247423	-0.8060346010024628	-0.5821518516067773	-0.03934058954485819	-0.4988512328754184	0.8657942974361393	1.7651	5.0865	0.0	0.0	0.0
2021-10-01T23:38:43.000000	-0.29695	-1.5387	0.46801	27.976	44.364	57.506	-0.4832495904498445	-1.49072023727796	0.46801	33.201123365992196	40.601803891405694	57.506	-0.4832495904498445	-1.49072023727796	0.66401	33.201123365992196	40.601803891405694	57.506	-0.10680563495247423	-0.8060346010024628	-0.5821518516067773	-0.03934058954485819	-0.4988512328754184	0.8657942974361393	1.7651	5.0865	0.0	0.0	0.0
2021-10-01T23:38:43.000000	-0.30897	-1.5575	0.44273	26.752	41.562	57.639	-0.49748258439568016	-1.5079057626798154	0.44273	31.64301693006177	37.97089447937491	57.639	-0.49748258439568016	-1.5079057626798154	0.63873	31.64301693006177	37.97089447937491	57.639	-0.10680563495247423	-0.8060346010024628	-0.5821518516067773	-0.03934058954485819	-0.4988512328754184	0.8657942974361393	1.7651	5.0865	0.0	0.0	0.0
2021-10-01T23:38:43.000000	-0.32072	-1.5756	0.41677	25.472	38.826	57.711	-0.5113618417300261	-1.5244296458749664	0.41677	30.03741945710675	35.41234943290017	57.711	-0.5113618417300261	-1.5244296458749664	0.61277	30.03741945710675	35.41234943290017	57.711	-0.10680563495247423	-0.8060346010024628	-0.5821518516067773	-0.03934058954485819	-0.4988512328754184	0.8657942974361393	1.7651	5.0865	0.0	0.0	0.0
2021-10-01T23:38:43.000000	-0.33216	-1.5929	0.39014	24.133	36.14	57.731	-0.5248354108443992	-1.5401975415912694	0.39014	28.379393070052856	32.910656905863114	57.731	-0.5248354108443992	-1.5401975415912694	0.58614	28.379393070052856	32.910656905863114	57.731	-0.10680563495247423	-0.8060346010024628	-0.5821518516067773	-0.03934058954485819	-0.4988512328754184	0.8657942974361393	1.7651	5.0865	0.0	0.0	0.0
2021-10-01T23:38:43.000000	-0.34324	-1.6094	0.36284	22.729	33.49	57.707	-0.5378536684993437	-1.5552155763371835	0.36284	26.661267557796837	30.452657572231196	57.707	-0.5378536684993437	-1.5552155763371835	0.55884	26.661267557796837	30.452657572231196	57.707	-0.10680563495247423	-0.8060346010024628	-0.5821518516067773	-0.03934058954485819	-0.4988512328754184	0.8657942974361393	1.7651	5.0865	0.0	0.0	0.0
2021-10-01T23:38:43.000000	-0.35391	-1.625	0.33488	21.253	30.86	57.648	-0.5503547384384853	-1.5693906301422558	0.33488	24.874135184107928	28.02332970656278	57.648	-0.5503547384384853	-1.5693906301422558	0.53088	24.874135184107928	28.02332970656278	57.648	-0.10680563495247423	-0.8060346010024628	-0.5821518516067773	-0.03934058954485819	-0.4988512328754184	0.8657942974361393	1.7651	5.0865	0.0	0.0	0.0
2021-10-01T23:38:43.000000	-0.36408	-1.6396	0.30625	19.7	28.231	57.561	-0.5622370458138852	-1.5826344842428002	0.30625	23.010705551826074	25.604429128710542	57.561	-0.5622370458138852	-1.5826344842428002	0.5022500000000001	23.010705551826074	25.604429128710542	57.561	-0.10680563495247423	-0.8060346010024628	-0.5821518516067773	-0.03934058954485819	-0.4988512328754184	0.8657942974361393	1.7651	5.0865	0.0	0.0	0.0
2021-10-01T23:38:43.000000	-0.37371	-1.6533	0.27695	18.061	25.585	57.454	-0.5734731450508967	-1.595051286324497	0.27695	21.059840934803923	23.179194243992978	57.454	-0.5734731450508967	-1.595051286324497	0.47295	21.059840934803923	23.179194243992978	57.454	-0.10680563495247423	-0.8060346010024628	-0.5821518516067773	-0.03934058954485819	-0.4988512328754184	0.8657942974361393	1.7651	5.0865	0.0	0.0	0.0
2021-10-01T23:38:43.000000	-0.38269	-1.666	0.24698	16.329	22.901	57.334	-0.5839416120057989	-1.6065552682270439	0.24698	19.012020945964814	20.727641003022875	57.334	-0.5839416120057989	-1.6065552682270439	0.44298000000000004	19.012020945964814	20.727641003022875	57.334	-0.10680563495247423	-0.8060346010024628	-0.5821518516067773	-0.03934058954485819	-0.4988512328754184	0.8657942974361393	1.7651	5.0865	0.0	0.0	0.0
2021-10-01T23:38:43.000000	-0.39093	-1.6775	0.21635	14.497	20.161	57.21	-0.5935286188137343	-1.6169589647078433	0.21635	16.85809278873963	18.23276275078039	57.21	-0.5935286188137343	-1.6169589647078433	0.41235	16.85809278873963	18.23276275078039	57.21	-0.10680563495247423	-0.8060346010024628	-0.5821518516067773	-0.03934058954485819	-0.4988512328754184	0.8657942974361393	1.7651	5.0865	0.0	0.0	0.0
2021-10-01T23:38:43.000000	-0.39834	-1.6878	0.18507	12.56	17.346	57.088	-0.6021448436436824	-1.626273403482122	0.18507	14.59076606596831	15.676315307118175	57.088	-0.6021448436436824	-1.626273403482122	0.38107	14.59076606596831	15.676315307118175	57.088	-0.10680563495247423	-0.8060346010024628	-0.5821518516067773	-0.03934058954485819	-0.4988512328754184	0.8657942974361393	1.7651	5.0865	0.0	0.0	0.0
2021-10-01T23:38:43.000000	-0.4048	-1.6967	0.15316	10.517	14.445	56.974	-0.6096466846871123	-1.6343147952123585	0.15316	12.207700481000732	13.047504089525109	56.974	-0.6096466846871123	-1.6343147952123585	0.34916	12.207700481000732	13.047504089525109	56.974	-0.10680563495247423	-0.8060346010024628	-0.5821518516067773	-0.03934058954485819	-0.4988512328754184	0.8657942974361393	1.7651	5.0865	0.0	0.0	0.0
2021-10-01T23:38:43.000000	-0.41019	-1.7041	0.12068	8.3716	11.45	56.874	-0.6159027931524116	-1.6409985970399417	0.12068	9.711488665724264	10.337948271079185	56.874	-0.6159027931524116	-1.6409985970399417	0.31668	9.711488665724264	10.337948271079185	56.874	-0.10680563495247423	-0.8060346010024628	-0.5821518516067773	-0.03934058954485819	-0.4988512328754184	0.8657942974361393	1.7651	5.0865	0.0	0.0	0.0
2021-10-01T23:38:43.000000	-0.4144	-1.7098	0.087696	6.1341	8.3639	56.793	-0.6207794918789408	-1.6461397943256593	0.087696	7.112708344957452	7.54926393892627	56.793	-0.6207794918789408	-1.6461397943256593	0.283696	7.112708344957452	7.54926393892627	56.793	-0.10680563495247423	-0.8060346010024628	-0.5821518516067773	-0.03934058954485819	-0.4988512328754184	0.8657942974361393	1.7651	5.0865	0.0	0.0	0.0
2021-10-01T23:38:43.000000	-0.41733	-1.7138	0.054317	3.8219	5.2008	56.736	-0.6241775343877881	-1.6497506400864288	0.054317	4.430356081416435	4.693312821649161	56.736	-0.6241775343877881	-1.6497506400864288	0.250317	4.430356081416435	4.693312821649161	56.736	-0.10680563495247423	-0.8060346010024628	-0.5821518516067773	-0.03934058954485819	-0.4988512328754184	0.8657942974361393	1.7651	5.0865	0.0	0.0	0.0
2021-10-01T23:38:43.000000	-0.4189	-1.7159	0.020678	1.4597	1.9843	56.705	-0.6259930174619874	-1.651642443777961	0.020678	1.691837467385145	1.7904905930922446	56.705	-0.6259930174619874	-1.651642443777961	0.216678	1.691837467385145	1.7904905930922446	56.705	-0.10680563495247423	-0.8060346010024628	-0.5821518516067773	-0.03934058954485819	-0.4988512328754184	0.8657942974361393	1.7651	5.0865	0.0	0.0	0.0
2021-10-01T23:38:43.000000	-0.41906	-1.7162	-0.013064	-0.92246	-1.2539	56.701	-0.6261885708790011	-1.6519205783876276	-0.013064	-1.0691496485082108	-1.1314224192116615	56.701	-0.6261885708790011	-1.6519205783876276	0.18293600000000002	-1.0691496485082108	-1.1314224192116615	56.701	-0.10680563495247423	-0.8060346010024628	-0.5821518516067773	-0.03934058954485819	-0.4988512328754184	0.8657942974361393	1.7651	5.0865	0.0	0.0	0.0
2021-10-01T23:38:43.000000	-0.41781	-1.7145	-0.04674	-3.292	-4.4783	56.726	-0.6247396886049927	-1.6503865509576041	-0.04674	-3.815920942428172	-4.0411857481608155	56.726	-0.6247396886049927	-1.6503865509576041	0.14926	-3.815920942428172	-4.0411857481608155	56.726	-0.10680563495247423	-0.8060346010024628	-0.5821518516067773	-0.03934058954485819	-0.4988512328754184	0.8657942974361393	1.7651	5.0865	0.0	0.0	0.0
2021-10-01T23:38:43.000000	-0.41518	-1.7109	-0.080191	-5.6179	-7.6558	56.778	-0.621688397600554	-1.6471359320617274	-0.080191	-6.513634408016341	-6.909749695083432	56.778	-0.621688397600554	-1.6471359320617274	0.11580900000000001	-6.513634408016341	-6.909749695083432	56.778	-0.10680563495247423	-0.8060346010024628	-0.5821518516067773	-0.03934058954485819	-0.4988512328754184	0.8657942974361393	1.7651	5.0865	0.0	0.0	0.0
2021-10-01T23:38:43.000000	-0.41125	-1.7055	-0.11327	-7.874	-10.761	56.854	-0.6171263480657327	-1.6422581657653743	-0.11327	-9.133214900092144	-9.715111043561716	56.854	-0.6171263480657327	-1.6422581657653743	0.08273000000000001	-9.133214900092144	-9.715111043561716	56.854	-0.10680563495247423	-0.8060346010024628	-0.5821518516067773	-0.03934058954485819	-0.4988512328754184	0.8657942974361393	1.7651	5.0865	0.0	0.0	0.0
2021-10-01T23:38:43.000000	-0.40611	-1.6985	-0.14588	-10.041	-13.777	56.95	-0.6111673678653861	-1.6359407173111424	-0.14588	-11.653437088366406	-12.442861970924787	56.95	-0.6111673678653861	-1.6359407173111424	0.05012	-11.653437088366406	-12.442861970924787	56.95	-0.10680563495247423	-0.8060346010024628	-0.5821518516067773	-0.03934058954485819	-0.4988512328754184	0.8657942974361393	1.7651	5.0865	0.0	0.0	0.0
2021-10-01T23:38:43.000000	-0.39989	-1.6899	-0.17792	-12.108	-16.699	57.061	-0.6039404774220993	-1.628167657777038	-0.17792	-14.062894961825661	-15.089574225028963	57.061	-0.6039404774220993	-1.628167657777038	0.018080000000000013	-14.062894961825661	-15.089574225028963	57.061	-0.10680563495247423	-0.8060346010024628	-0.5821518516067773	-0.03934058954485819	-0.4988512328754184	0.8657942974361393	1.7651	5.0865	0.0	0.0	0.0
2021-10-01T23:38:43.000000	-0.39268	-1.6799	-0.20934	-14.069	-19.532	57.182	-0.5955595046007297	-1.6191264524056583	-0.20934	-16.35624638258111	-17.660945310834933	57.182	-0.5955595046007297	-1.6191264524056583	-0.01333999999999999	-16.35624638258111	-17.660945310834933	57.182	-0.10680563495247423	-0.8060346010024628	-0.5821518516067773	-0.03934058954485819	-0.4988512328754184	0.8657942974361393	1.7651	5.0865	0.0	0.0	0.0
2021-10-01T23:38:43.000000	-0.38462	-1.6687	-0.24012	-15.924	-22.288	57.307	-0.5861879005055904	-1.6089984399311419	-0.24012	-18.534961712662938	-20.16888480581212	57.307	-0.5861879005055904	-1.6089984399311419	-0.04411999999999999	-18.534961712662938	-20.16888480581212	57.307	-0.10680563495247423	-0.8060346010024628	-0.5821518516067773	-0.03934058954485819	-0.4988512328754184	0.8657942974361393	1.7651	5.0865	0.0	0.0	0.0
2021-10-01T23:38:43.000000	-0.37579	-1.6563	-0.27024	-17.678	-24.983	57.428	-0.5759050623198109	-1.5977738179399534	-0.27024	-20.605963758723664	-22.628659495740504	57.428	-0.5759050623198109	-1.5977738179399534	-0.07423999999999997	-20.605963758723664	-22.628659495740504	57.428	-0.10680563495247423	-0.8060346010024628	-0.5821518516067773	-0.03934058954485819	-0.4988512328754184	0.8657942974361393	1.7651	5.0865	0.0	0.0	0.0
2021-10-01T23:38:43.000000	-0.36631	-1.6428	-0.29969	-19.338	-27.636	57.538	-0.5648423388350036	-1.5855371292907028	-0.29969	-22.57852784750158	-25.058268500429065	57.538	-0.5648423388350036	-1.5855371292907028	-0.10369	-22.57852784750158	-25.058268500429065	57.538	-0.10680563495247423	-0.8060346010024628	-0.5821518516067773	-0.03934058954485819	-0.4988512328754184	0.8657942974361393	1.7651	5.0865	0.0	0.0	0.0
2021-10-01T23:38:43.000000	-0.35625	-1.6283	-0.32847	-20.91	-30.267	57.63	-0.553081455603325	-1.5723790433504599	-0.32847	-24.461059371115052	-27.476825934645078	57.63	-0.553081455603325	-1.5723790433504599	-0.13246999999999998	-24.461059371115052	-27.476825934645078	57.63	-0.10680563495247423	-0.8060346010024628	-0.5821518516067773	-0.03934058954485819	-0.4988512328754184	0.8657942974361393	1.7651	5.0865	0.0	0.0	0.0
2021-10-01T23:38:43.000000	-0.34569	-1.613	-0.35659	-22.402	-32.895	57.697	-0.540726315841741	-1.5584882506635132	-0.35659	-26.263826121091494	-29.90220838802834	57.697	-0.540726315841741	-1.5584882506635132	-0.16059	-26.263826121091494	-29.90220838802834	57.697	-0.10680563495247423	-0.8060346010024628	-0.5821518516067773	-0.03934058954485819	-0.4988512328754184	0.8657942974361393	1.7651	5.0865	0.0	0.0	0.0
2021-10-01T23:38:43.000000	-0.3347	-1.5967	-0.38403	-23.821	-35.539	57.729	-0.5278218860516537	-1.5436576811601965	-0.38403	-27.9961034241692	-32.35241498038781	57.729	-0.5278218860516537	-1.5436576811601965	-0.18802999999999997	-27.9961034241692	-32.35241498038781	57.729	-0.10680563495247423	-0.8060346010024628	-0.5821518516067773	-0.03934058954485819	-0.4988512328754184	0.8657942974361393	1.7651	5.0865	0.0	0.0	0.0
2021-10-01T23:38:43.000000	-0.32333	-1.5796	-0.41082	-25.175	-38.215	57.72	-0.5144422955063553	-1.5280797012898741	-0.41082	-29.667791481368045	-34.84234490699594	57.72	-0.5144422955063553	-1.5280797012898741	-0.21482	-29.667791481368045	-34.84234490699594	57.72	-0.10680563495247423	-0.8060346010024628	-0.5821518516067773	-0.03934058954485819	-0.4988512328754184	0.8657942974361393	1.7651	5.0865	0.0	0.0	0.0
2021-10-01T23:38:43.000000	-0.31164	-1.5617	-0.43693	-26.468	-40.939	57.66	-0.5006470920931931	-1.5117469592423958	-0.43693	-31.284820634551412	-37.38738748380189	57.66	-0.5006470920931931	-1.5117469592423958	-0.24092999999999998	-31.284820634551412	-37.38738748380189	57.66	-0.10680563495247423	-0.8060346010024628	-0.5821518516067773	-0.03934058954485819	-0.4988512328754184	0.8657942974361393	1.7651	5.0865	0.0	0.0	0.0
2021-10-01T23:38:43.000000	-0.29968	-1.543	-0.46236	-27.704	-43.725	57.542	-0.4864858990516228	-1.4946533285093015	-0.46236	-32.85287616524434	-40.00094709717659	57.542	-0.4864858990516228	-1.4946533285093015	-0.26636	-32.85287616524434	-40.00094709717659	57.542	-0.10680563495247423	-0.8060346010024628	-0.5821518516067773	-0.03934058954485819	-0.4988512328754184	0.8657942974361393	1.7651	5.0865	0.0	0.0	0.0
2021-10-01T23:38:43.000000	-0.2875	-1.5235	-0.4871	-28.889	-46.586	57.354	-0.47200833962110045	-1.4767926825821327	-0.4871	-34.37950575438091	-42.69519060836348	57.354	-0.47200833962110045	-1.4767926825821327	-0.29109999999999997	-34.37950575438091	-42.69519060836348	57.354	-0.10680563495247423	-0.8060346010024628	-0.5821518516067773	-0.03934058954485819	-0.4988512328754184	0.8657942974361393	1.7651	5.0865	0.0	0.0	0.0
2021-10-01T23:38:43.000000	-0.27512	-1.5034	-0.51115	-30.023	-49.532	57.09	-0.4572587691312449	-1.4583610638153293	-0.51115	-35.86593470365294	-45.48004266525376	57.09	-0.4572587691312449	-1.4583610638153293	-0.31515	-35.86593470365294	-45.48004266525376	57.09	-0.10680563495247423	-0.8060346010024628	-0.5821518516067773	-0.03934058954485819	-0.4988512328754184	0.8657942974361393	1.7651	5.0865	0.0	0.0	0.0
2021-10-01T23:38:43.000000	-0.26259	-1.4824	-0.53448	-31.109	-52.576	56.737	-0.4422500517707574	-1.4390546062636962	-0.53448	-37.316733299627174	-48.36803771959843	56.737	-0.4422500517707574	-1.4390546062636962	-0.33847999999999995	-37.316733299627174	-48.36803771959843	56.737	-0.10680563495247423	-0.8060346010024628	-0.5821518516067773	-0.03934058954485819	-0.4988512328754184	0.8657942974361393	1.7651	5.0865	0.0	0.0	0.0
2021-10-01T23:38:43.000000	-0.24994	-1.4608	-0.55708	-32.147	-55.728	56.286	-0.4270487205340661	-1.4191673734588945	-0.55708	-38.73312684399542	-51.36910041928865	56.286	-0.4270487205340661	-1.4191673734588945	-0.36108	-38.73312684399542	-51.36910041928865	56.286	-0.10680563495247423	-0.8060346010024628	-0.5821518516067773	-0.03934058954485819	-0.4988512328754184	0.8657942974361393	1.7651	5.0865	0.0	0.0	0.0
2021-10-01T23:38:43.000000	-0.23721	-1.4384	-0.57892	-33.137	-58.998	55.725	-0.4116699679788993	-1.398495971236332	-0.57892	-40.11634063844951	-54.49315541221561	55.725	-0.4116699679788993	-1.398495971236332	-0.38292	-40.11634063844951	-54.49315541221561	55.725	-0.10680563495247423	-0.8060346010024628	-0.5821518516067773	-0.03934058954485819	-0.4988512328754184	0.8657942974361393	1.7651	5.0865	0.0	0.0	0.0
2021-10-01T23:38:43.000000	-0.22444	-1.4154	-0.59998	-34.078	-62.399	55.043	-0.39617799873065834	-1.377233991347066	-0.59998	-41.4669751103997	-57.75322727080705	55.043	-0.39617799873065834	-1.377233991347066	-0.40397999999999995	-41.4669751103997	-57.75322727080705	55.043	-0.10680563495247423	-0.8060346010024628	-0.5821518516067773	-0.03934058954485819	-0.4988512328754184	0.8657942974361393	1.7651	5.0865	0.0	0.0	0.0
2021-10-01T23:38:43.000000	-0.21164	-1.3916	-0.62023	-34.968	-65.94	54.226	-0.38055823140339784	-1.3551817155315804	-0.62023	-42.784148101790386	-61.15849323850339	54.226	-0.38055823140339784	-1.3551817155315804	-0.42422999999999994	-42.784148101790386	-61.15849323850339	54.226	-0.10680563495247423	-0.8060346010024628	-0.5821518516067773	-0.03934058954485819	-0.4988512328754184	0.8657942974361393	1.7651	5.0865	0.0	0.0	0.0
2021-10-01T23:38:43.000000	-0.19886	-1.3671	-0.63964	-35.805	-69.635	53.26	-0.3648725422534919	-1.3324322637603285	-0.63964	-44.0675901054119	-64.72309288269068	53.26	-0.3648725422534919	-1.3324322637603285	-0.44364	-44.0675901054119	-64.72309288269068	53.26	-0.10680563495247423	-0.8060346010024628	-0.5821518516067773	-0.03934058954485819	-0.4988512328754184	0.8657942974361393	1.7651	5.0865	0.0	0.0	0.0
2021-10-01T23:38:43.000000	-0.18613	-1.342	-0.65818	-36.585	-73.498	52.131	-0.34916295824153243	-1.3090812066071462	-0.65818	-45.315046684476314	-68.46141083109326	52.131	-0.34916295824153243	-1.3090812066071462	-0.46218	-45.315046684476314	-68.46141083109326	52.131	-0.10680563495247423	-0.8060346010024628	-0.5821518516067773	-0.03934058954485819	-0.4988512328754184	0.8657942974361393	1.7651	5.0865	0.0	0.0	0.0
2021-10-01T23:38:43.000000	-0.17348	-1.3161	-0.67581	-37.305	-77.543	50.821	-0.33343474727735645	-1.2849263752091344	-0.67581	-46.52525586698482	-72.38770918126636	50.821	-0.33343474727735645	-1.2849263752091344	-0.47981	-46.52525586698482	-72.38770918126636	50.821	-0.10680563495247423	-0.8060346010024628	-0.5821518516067773	-0.03934058954485819	-0.4988512328754184	0.8657942974361393	1.7651	5.0865	0.0	0.0	0.0
2021-10-01T23:38:43.000000	-0.16095	-1.2896	-0.6925	-37.961	-81.788	49.312	-0.3177521139863652	-1.26016136131735	-0.6925	-47.69645333682624	-76.52034242009086	49.312	-0.3177521139863652	-1.26016136131735	-0.4965	-47.69645333682624	-76.52034242009086	49.312	-0.10680563495247423	-0.8060346010024628	-0.5821518516067773	-0.03934058954485819	-0.4988512328754184	0.8657942974361393	1.7651	5.0865	0.0	0.0	0.0
2021-10-01T23:38:43.000000	-0.14856	-1.2624	-0.70819	-38.548	-86.252	47.584	-0.30212265464742283	-1.2346844678494961	-0.70819	-48.82600484326946	-80.87878002940589	47.584	-0.30212265464742283	-1.2346844678494961	-0.5121899999999999	-48.82600484326946	-80.87878002940589	47.584	-0.10680563495247423	-0.8060346010024628	-0.5821518516067773	-0.03934058954485819	-0.4988512328754184	0.8657942974361393	1.7651	5.0865	0.0	0.0	0.0
2021-10-01T23:38:43.000000	-0.13636	-1.2346	-0.72284	-39.06	-90.958	45.615	-0.28660824551690345	-1.208588814776027	-0.72284	-49.91077379147093	-85.48658388037632	45.615	-0.28660824551690345	-1.208588814776027	-0.52684	-49.91077379147093	-85.48658388037632	45.615	-0.10680563495247423	-0.8060346010024628	-0.5821518516067773	-0.03934058954485819	-0.4988512328754184	0.8657942974361393	1.7651	5.0865	0.0	0.0	0.0
2021-10-01T23:38:43.000000	-0.12438	-1.2061	-0.73642	-39.493	-95.93	43.378	-0.27122640752156246	-1.181771479712955	-0.73642	-50.94973104633459	-90.3680632486177	43.378	-0.27122640752156246	-1.181771479712955	-0.5404199999999999	-50.94973104633459	-90.3680632486177	43.378	-0.10680563495247423	-0.8060346010024628	-0.5821518516067773	-0.03934058954485819	-0.4988512328754184	0.8657942974361393	1.7651	5.0865	0.0	0.0	0.0
2021-10-01T23:38:43.000000	-0.11654	-1.1867	-0.74485	-39.735	-99.407	41.724	-0.2610683982927329	-1.163478299330446	-0.74485	-51.61594492354879	-93.7892110194407	41.724	-0.2610683982927329	-1.163478299330446	-0.5488500000000001	-51.61594492354879	-93.7892110194407	41.724	-0.10680563495247423	-0.8060346010024628	-0.5821518516067773	-0.03934058954485819	-0.4988512328754184	0.8657942974361393	1.7651	5.0865	0.0	0.0	0.0
2021-10-01T23:38:43.000000	-0.11138	-1.1737	-0.75018	-39.874	-101.8	40.544	-0.2543543877815088	-1.1512085127448866	-0.75018	-52.04711222408996	-96.147147566285	40.544	-0.2543543877815088	-1.1512085127448866	-0.5541799999999999	-52.04711222408996	-96.147147566285	40.544	-0.10680563495247423	-0.8060346010024628	-0.5821518516067773	-0.03934058954485819	-0.4988512328754184	0.8657942974361393	1.7651	5.0865	0.0	0.0	0.0
2021-10-01T23:38:43.000000	-0.10798	-1.165	-0.7536	-39.956	-103.44	39.721	-0.24991399502661812	-1.1429906716547757	-0.7536	-52.329443814256955	-97.76474234656645	39.721	-0.24991399502661812	-1.1429906716547757	-0.5576000000000001	-52.329443814256955	-97.76474234656645	39.721	-0.10680563495247423	-0.8060346010024628	-0.5821518516067773	-0.03934058954485819	-0.4988512328754184	0.8657942974361393	1.7651	5.0865	0.0	0.0	1.0
2021-10-01T23:38:43.000000	-0.096691	-1.135	-0.76438	-40.172	-109.18	36.714	-0.2350341549467843	-1.1145999710611205	-0.76438	-53.247139379814044	-103.43502371956346	36.714	-0.2350341549467843	-1.1145999710611205	-0.5683799999999999	-53.247139379814044	-103.43502371956346	36.714	-0.10680563495247423	-0.8060346010024628	-0.5821518516067773	-0.03934058954485819	-0.4988512328754184	0.8657942974361393	1.7651	5.0865	0.0	0.0	3.2527e-86
2021-10-01T23:38:43.000000	-0.085761	-1.1046	-0.7739	-40.286	-115.3	33.325	-0.22046159765857104	-1.0857682962210815	-0.7739	-54.11016500117038	-109.49493978968214	33.325	-0.22046159765857104	-1.0857682962210815	-0.5779000000000001	-54.11016500117038	-109.49493978968214	33.325	-0.10680563495247423	-0.8060346010024628	-0.5821518516067773	-0.03934058954485819	-0.4988512328754184	0.8657942974361393	1.7651	5.0865	0.0	0.0	0.0
2021-10-01T23:38:43.000000	-0.075225	-1.0736	-0.78213	-40.292	-121.86	29.506	-0.20620655339576094	-1.0562928656209136	-0.78213	-54.91991769974221	-116.00477362528467	29.506	-0.20620655339576094	-1.0562928656209136	-0.58613	-54.91991769974221	-116.00477362528467	29.506	-0.10680563495247423	-0.8060346010024628	-0.5821518516067773	-0.03934058954485819	-0.4988512328754184	0.8657942974361393	1.7651	5.0865	0.0	0.0	0.0
2021-10-01T23:38:43.000000	-0.065122	-1.0421	-0.78901	-40.181	-128.9	25.205	-0.19231998130204794	-1.0262681470629302	-0.78901	-55.67236649919476	-123.00532658945846	25.205	-0.19231998130204794	-1.0262681470629302	-0.59301	-55.67236649919476	-123.00532658945846	25.205	-0.10680563495247423	-0.8060346010024628	-0.5821518516067773	-0.03934058954485819	-0.4988512328754184	0.8657942974361393	1.7651	5.0865	0.0	0.0	0.0
2021-10-01T23:38:43.000000	-0.055491	-1.0102	-0.7945	-39.945	-136.48	20.361	-0.17885284052112593	-0.995788608349445	-0.7945	-56.36692349136604	-130.55712681090404	20.361	-0.17885284052112593	-0.995788608349445	-0.5985	-56.36692349136604	-130.55712681090404	20.361	-0.10680563495247423	-0.8060346010024628	-0.5821518516067773	-0.03934058954485819	-0.4988512328754184	0.8657942974361393	1.7651	5.0865	0.0	0.0	0.0
2021-10-01T23:38:43.000000	-0.046365	-0.978	-0.79856	-39.578	-144.69	14.902	-0.165850135407954	-0.9649494524637874	-0.79856	-57.008661602747765	-138.75023130165727	14.902	-0.165850135407954	-0.9649494524637874	-0.60256	-57.008661602747765	-138.75023130165727	14.902	-0.10680563495247423	-0.8060346010024628	-0.5821518516067773	-0.03934058954485819	-0.4988512328754184	0.8657942974361393	1.7651	5.0865	0.0	0.0	0.0
2021-10-01T23:38:43.000000	-0.037778	-0.94547	-0.80116	-39.069	-153.58	8.7438	-0.15334193386028677	-0.9337167394365314	-0.80116	-57.592790229118734	-147.63561113303498	8.7438	-0.15334193386028677	-0.9337167394365314	-0.6051599999999999	-57.592790229118734	-147.63561113303498	8.7438	-0.10680563495247423	-0.8060346010024628	-0.5821518516067773	-0.03934058954485819	-0.4988512328754184	0.8657942974361393	1.7651	5.0865	0.0	0.0	0.0
2021-10-01T23:38:43.000000	-0.029758	-0.91271	-0.80228	-38.412	-163.27	1.7891	-0.1413682779091378	-0.9021862849018515	-0.80228	-58.12805820204616	-157.33309726074654	1.7891	-0.1413682779091378	-0.9021862849018515	-0.6062799999999999	-58.12805820204616	-157.33309726074654	1.7891	-0.10680563495247423	-0.8060346010024628	-0.5821518516067773	-0.03934058954485819	-0.4988512328754184	0.8657942974361393	1.7651	5.0865	0.0	0.0	0.0
2021-10-01T23:38:43.000000	-0.022328	-0.87979	-0.80188	-37.595	-173.86	-6.0774	-0.12996057135649952	-0.8704247432010949	-0.80188	-58.614808960978856	-167.943406525734	-6.0774	-0.12996057135649952	-0.8704247432010949	-0.60588	-58.614808960978856	-167.943406525734	-6.0774	-0.10680563495247423	-0.8060346010024628	-0.5821518516067773	-0.03934058954485819	-0.4988512328754184	0.8657942974361393	1.7651	5.0865	0.0	0.0	0.0
2021-10-01T23:38:43.000000	-0.015504	-0.8468	-0.79997	-36.61	-185.47	-14.991	-0.11914572135422434	-0.8385194756825756	-0.79997	-59.05980640790577	-179.586614944045	-14.991	-0.11914572135422434	-0.8385194756825756	-0.6039699999999999	-59.05980640790577	-179.586614944045	-14.991	-0.10680563495247423	-0.8060346010024628	-0.5821518516067773	-0.03934058954485819	-0.4988512328754184	0.8657942974361393	1.7651	5.0865	0.0	0.0	0.0
2021-10-01T23:38:43.000000	-0.0092991	-0.8138	-0.79655	-35.447	-198.25	-25.113	-0.10894408100120062	-0.806528425088424	-0.79655	-59.47150542031309	-192.4128175357392	-25.113	-0.10894408100120062	-0.806528425088424	-0.6005499999999999	-59.47150542031309	-192.4128175357392	-25.113	-0.10680563495247423	-0.8060346010024628	-0.5821518516067773	-0.03934058954485819	-0.4988512328754184	0.8657942974361393	1.7651	5.0865	0.0	0.0	0.0
2021-10-01T23:38:43.000000	-0.0037149	-0.78089	-0.79162	-34.094	-212.36	-36.634	-0.0993694912580092	-0.7745506418492818	-0.79162	-59.857601247800616	-206.58227902910573	-36.634	-0.0993694912580092	-0.7745506418492818	-0.59562	-59.857601247800616	-206.58227902910573	-36.634	-0.10680563495247423	-0.8060346010024628	-0.5821518516067773	-0.03934058954485819	-0.4988512328754184	0.8657942974361393	1.7651	5.0865	0.0	0.0	0.0
2021-10-01T23:38:43.000000	0.0012516	-0.74813	-0.78522	-32.539	-228.0	-49.78	-0.09042632654043366	-0.7426460414430031	-0.78522	-60.230690346735386	-222.2949627439985	-49.78	-0.09042632654043366	-0.7426460414430031	-0.5892200000000001	-60.230690346735386	-222.2949627439985	-49.78	-0.10680563495247423	-0.8060346010024628	-0.5821518516067773	-0.03934058954485819	-0.4988512328754184	0.8657942974361393	1.7651	5.0865	0.0	0.0	0.0
2021-10-01T23:38:43.000000	0.0056112	-0.7156	-0.77737	-30.767	-245.39	-64.825	-0.08211367064228615	-0.7108953443785451	-0.77737	-60.60284238250078	-239.77104888656126	-64.825	-0.08211367064228615	-0.7108953443785451	-0.5813699999999999	-60.60284238250078	-239.77104888656126	-64.825	-0.10680563495247423	-0.8060346010024628	-0.5821518516067773	-0.03934058954485819	-0.4988512328754184	0.8657942974361393	1.7651	5.0865	0.0	0.0	0.0
2021-10-01T23:38:43.000000	0.0093813	-0.68336	-0.76812	-28.762	-264.81	-82.096	-0.07442160648638693	-0.6793602305681982	-0.76812	-60.992486365842026	-259.29038808045425	-82.096	-0.07442160648638693	-0.6793602305681982	-0.57212	-60.992486365842026	-259.29038808045425	-82.096	-0.10680563495247423	-0.8060346010024628	-0.5821518516067773	-0.03934058954485819	-0.4988512328754184	0.8657942974361393	1.7651	5.0865	0.0	0.0	0.0
2021-10-01T23:38:43.000000	0.012585	-0.65149	-0.75751	-26.505	-286.56	-101.99	-0.06733701054964199	-0.6481229276420002	-0.75751	-61.41752451652059	-281.1530478356274	-101.99	-0.06733701054964199	-0.6481229276420002	-0.56151	-61.41752451652059	-281.1530478356274	-101.99	-0.10680563495247423	-0.8060346010024628	-0.5821518516067773	-0.03934058954485819	-0.4988512328754184	0.8657942974361393	1.7651	5.0865	0.0	0.0	0.0
