# Supplementary material for: Direct evidence of substorm-related impulsive injections of electrons at Mercury
Source: Nat Commun. 2023 Jul 18;14:4019. doi: 10.1038/s41467-023-39565-4 (PMC10354196; doi:10.1038/s41467-023-39565-4)
Supplement: Supplementary file 3 — SourceDatafile [file 41467_2023_39565_MOESM3_ESM.zip › SourceDataFile/FieldLinetracing/Final_KT17tracing_000715.txt]

2021-10-01T23:26:55.000000	-0.61419	0.12596	0.55313	498.91	-98.109	-94.959	-0.5941280487184908	0.20026766944756352	0.55313	483.12929557080685	-158.50125470246584	-94.959	-0.5941280487184908	0.20026766944756352	0.7491300000000001	483.12929557080685	-158.50125470246584	-94.959	-0.8889706539198549	0.29482791829098565	-0.3504392601657374	-0.6353898250655099	0.2138711708771254	0.7419830809869374	2.7681	23.403	0.0	0.0	0.0
2021-10-01T23:26:55.000000	-0.65556	0.13406	0.55998	439.31	-85.617	-62.118	-0.6341938226739469	0.21337570733850325	0.55998	425.5090410127694	-138.80058647352078	-62.118	-0.6341938226739469	0.21337570733850325	0.7559800000000001	425.5090410127694	-138.80058647352078	-62.118	-0.8889706539198549	0.29482791829098565	-0.3504392601657374	-0.6353898250655099	0.2138711708771254	0.7419830809869374	2.7681	23.403	0.0	0.0	0.0
2021-10-01T23:26:55.000000	-0.69721	0.14214	0.56488	388.79	-75.045	-36.682	-0.6745399373737395	0.22649820438103163	0.56488	376.66510881509794	-122.11802457586029	-36.682	-0.6745399373737395	0.22649820438103163	0.76088	376.66510881509794	-122.11802457586029	-36.682	-0.8889706539198549	0.29482791829098565	-0.3504392601657374	-0.6353898250655099	0.2138711708771254	0.7419830809869374	2.7681	23.403	0.0	0.0	0.0
2021-10-01T23:26:55.000000	-0.73905	0.15017	0.56788	345.66	-66.035	-16.999	-0.7150807468919238	0.2395943589162488	0.56788	334.96409928474947	-107.89119062906153	-16.999	-0.7150807468919238	0.2395943589162488	0.7638800000000001	334.96409928474947	-107.89119062906153	-16.999	-0.8889706539198549	0.29482791829098565	-0.3504392601657374	-0.6353898250655099	0.2138711708771254	0.7419830809869374	2.7681	23.403	0.0	0.0	0.0
2021-10-01T23:26:55.000000	-0.781	0.15814	0.56903	308.6	-58.309	-1.8292	-0.7557380793470623	0.25264444388272894	0.56903	299.1300222871202	-95.6824395984287	-1.8292	-0.7557380793470623	0.25264444388272894	0.7650300000000001	299.1300222871202	-95.6824395984287	-1.8292	-0.8889706539198549	0.29482791829098565	-0.3504392601657374	-0.6353898250655099	0.2138711708771254	0.7419830809869374	2.7681	23.403	0.0	0.0	0.0
2021-10-01T23:26:55.000000	-0.82297	0.16603	0.5684	276.57	-51.65	9.7697	-0.7964250635115177	0.26561758226946325	0.5684	268.1573034882395	-85.14897524877324	9.7697	-0.7964250635115177	0.26561758226946325	0.7644	268.1573034882395	-85.14897524877324	9.7697	-0.8889706539198549	0.29482791829098565	-0.3504392601657374	-0.6353898250655099	0.2138711708771254	0.7419830809869374	2.7681	23.403	0.0	0.0	0.0
2021-10-01T23:26:55.000000	-0.86491	0.17381	0.5661	248.75	-45.882	18.52	-0.8370957520509095	0.278477873624319	0.5661	241.25368707080628	-76.0156490384807	18.52	-0.8370957520509095	0.278477873624319	0.7621	241.25368707080628	-76.0156490384807	18.52	-0.8889706539198549	0.29482791829098565	-0.3504392601657374	-0.6353898250655099	0.2138711708771254	0.7419830809869374	2.7681	23.403	0.0	0.0	0.0
2021-10-01T23:26:55.000000	-0.90674	0.18148	0.5622	224.47	-40.867	24.983	-0.8776707477821084	0.2912155155337617	0.5622	217.77113078945828	-68.06340561330042	24.983	-0.8776707477821084	0.2912155155337617	0.7582	217.77113078945828	-68.06340561330042	24.983	-0.8889706539198549	0.29482791829098565	-0.3504392601657374	-0.6353898250655099	0.2138711708771254	0.7419830809869374	2.7681	23.403	0.0	0.0	0.0
2021-10-01T23:26:55.000000	-0.94844	0.18902	0.55684	203.21	-36.493	29.598	-0.9181326520127155	0.3038082080986252	0.55684	197.20727633280228	-61.11737322887623	29.598	-0.9181326520127155	0.3038082080986252	0.75284	197.20727633280228	-61.11737322887623	29.598	-0.8889706539198549	0.29482791829098565	-0.3504392601657374	-0.6353898250655099	0.2138711708771254	0.7419830809869374	2.7681	23.403	0.0	0.0	0.0
2021-10-01T23:26:55.000000	-0.98997	0.19642	0.55012	184.54	-32.666	32.711	-0.9584429914528583	0.31624112546425115	0.55012	179.1468816774205	-55.03157222228252	32.711	-0.9584429914528583	0.31624112546425115	0.7461200000000001	179.1468816774205	-55.03157222228252	32.711	-0.8889706539198549	0.29482791829098565	-0.3504392601657374	-0.6353898250655099	0.2138711708771254	0.7419830809869374	2.7681	23.403	0.0	0.0	0.0
2021-10-01T23:26:55.000000	-1.0313	0.20369	0.54219	168.12	-29.314	34.603	-0.9985707668571709	0.32852051637345514	0.54219	163.26133096719374	-49.69288487118074	34.603	-0.9985707668571709	0.32852051637345514	0.7381899999999999	163.26133096719374	-49.69288487118074	34.603	-0.8889706539198549	0.29482791829098565	-0.3504392601657374	-0.6353898250655099	0.2138711708771254	0.7419830809869374	2.7681	23.403	0.0	0.0	0.0
2021-10-01T23:26:55.000000	-1.0725	0.21081	0.53319	153.66	-26.374	35.499	-1.0385879013642756	0.3406351086422976	0.53319	149.27052881393615	-45.00325214479345	35.499	-1.0385879013642756	0.3406351086422976	0.72919	149.27052881393615	-45.00325214479345	35.499	-0.8889706539198549	0.29482791829098565	-0.3504392601657374	-0.6353898250655099	0.2138711708771254	0.7419830809869374	2.7681	23.403	0.0	0.0	0.0
2021-10-01T23:26:55.000000	-1.1134	0.21778	0.52328	140.92	-23.796	35.589	-1.078325675960022	0.3525640721420176	0.52328	136.94241017671837	-40.88364356306096	35.589	-1.078325675960022	0.3525640721420176	0.7192799999999999	136.94241017671837	-40.88364356306096	35.589	-0.8889706539198549	0.29482791829098565	-0.3504392601657374	-0.6353898250655099	0.2138711708771254	0.7419830809869374	2.7681	23.403	0.0	0.0	0.0
2021-10-01T23:26:55.000000	-1.1542	0.22461	0.51261	129.72	-21.538	35.033	-1.117981358300542	0.36434183755434274	0.51261	126.10347766060478	-37.270320174387436	35.033	-1.117981358300542	0.36434183755434274	0.70861	126.10347766060478	-37.270320174387436	35.033	-0.8889706539198549	0.29482791829098565	-0.3504392601657374	-0.6353898250655099	0.2138711708771254	0.7419830809869374	2.7681	23.403	0.0	0.0	0.0
2021-10-01T23:26:55.000000	-1.1949	0.2313	0.50134	119.88	-19.562	33.968	-1.1575549483858358	0.3759684048792731	0.50134	116.57974374998292	-34.10351288633352	33.968	-1.1575549483858358	0.3759684048792731	0.6973400000000001	116.57974374998292	-34.10351288633352	33.968	-0.8889706539198549	0.29482791829098565	-0.3504392601657374	-0.6353898250655099	0.2138711708771254	0.7419830809869374	2.7681	23.403	0.0	0.0	0.0
2021-10-01T23:26:55.000000	-1.2354	0.23786	0.48966	111.28	-17.84	32.52	-1.1969459744352997	0.3874414457477814	0.48966	108.2555435148957	-31.340729064501996	32.52	-1.1969459744352997	0.3874414457477814	0.6856599999999999	108.2555435148957	-31.340729064501996	32.52	-0.8889706539198549	0.29482791829098565	-0.3504392601657374	-0.6353898250655099	0.2138711708771254	0.7419830809869374	2.7681	23.403	0.0	0.0	0.0
2021-10-01T23:26:55.000000	-1.2759	0.2443	0.47771	103.78	-16.343	30.802	-1.2363517041050653	0.39879539084159554	0.47771	100.99548525977283	-28.936033006322884	30.802	-1.2363517041050653	0.39879539084159554	0.67371	100.99548525977283	-28.936033006322884	30.802	-0.8889706539198549	0.29482791829098565	-0.3504392601657374	-0.6353898250655099	0.2138711708771254	0.7419830809869374	2.7681	23.403	0.0	0.0	0.0
2021-10-01T23:26:55.000000	-1.3164	0.25062	0.46567	97.284	-15.048	28.919	-1.275772137395133	0.4100302401607155	0.46567	94.70711055875012	-26.854835125404932	28.919	-1.275772137395133	0.4100302401607155	0.66167	94.70711055875012	-26.854835125404932	28.919	-0.8889706539198549	0.29482791829098565	-0.3504392601657374	-0.6353898250655099	0.2138711708771254	0.7419830809869374	2.7681	23.403	0.0	0.0	0.0
2021-10-01T23:26:55.000000	-1.3569	0.25683	0.45368	91.677	-13.932	26.97	-1.3152060490038104	0.42115591835303234	0.45368	89.27910415497011	-25.060217762142436	26.97	-1.3152060490038104	0.42115591835303234	0.64968	89.27910415497011	-25.060217762142436	26.97	-0.8889706539198549	0.29482791829098565	-0.3504392601657374	-0.6353898250655099	0.2138711708771254	0.7419830809869374	2.7681	23.403	0.0	0.0	0.0
2021-10-01T23:26:55.000000	-1.3975	0.26294	0.44185	86.859	-12.973	25.042	-1.3547514601083184	0.43219460308335567	0.44185	84.61491523324297	-23.518093674256527	25.042	-1.3547514601083184	0.43219460308335567	0.63785	84.61491523324297	-23.518093674256527	25.042	-0.8889706539198549	0.29482791829098565	-0.3504392601657374	-0.6353898250655099	0.2138711708771254	0.7419830809869374	2.7681	23.403	0.0	0.0	0.0
2021-10-01T23:26:55.000000	-1.4382	0.26897	0.43028	82.724	-12.151	23.209	-1.3944059201052723	0.44316614364746765	0.43028	80.61179312930581	-22.1956253680315	23.209	-1.3944059201052723	0.44316614364746765	0.62628	80.61179312930581	-22.1956253680315	23.209	-0.8889706539198549	0.29482791829098565	-0.3504392601657374	-0.6353898250655099	0.2138711708771254	0.7419830809869374	2.7681	23.403	0.0	0.0	0.0
2021-10-01T23:26:55.000000	-1.479	0.27491	0.41901	79.17	-11.443	21.529	-1.434170654296365	0.45406061539747733	0.41901	77.17132462855972	-21.057488076061013	21.529	-1.434170654296365	0.45406061539747733	0.6150100000000001	77.17132462855972	-21.057488076061013	21.529	-0.8889706539198549	0.29482791829098565	-0.3504392601657374	-0.6353898250655099	0.2138711708771254	0.7419830809869374	2.7681	23.403	0.0	0.0	0.0
2021-10-01T23:26:55.000000	-1.5198	0.28077	0.40807	76.094	-10.833	20.04	-1.4739451909009922	0.46487568996435746	0.40807	74.19324634043241	-20.075181754293368	20.04	-1.4739451909009922	0.46487568996435746	0.60407	74.19324634043241	-20.075181754293368	20.04	-0.8889706539198549	0.29482791829098565	-0.3504392601657374	-0.6353898250655099	0.2138711708771254	0.7419830809869374	2.7681	23.403	0.0	0.0	0.0
2021-10-01T23:26:55.000000	-1.5608	0.28656	0.39745	73.402	-10.3	18.76	-1.5139267975752857	0.4756457980298358	0.39745	71.58683970829955	-19.21634680625393	18.76	-1.5139267975752857	0.4756457980298358	0.59345	71.58683970829955	-19.21634680625393	18.76	-0.8889706539198549	0.29482791829098565	-0.3504392601657374	-0.6353898250655099	0.2138711708771254	0.7419830809869374	2.7681	23.403	0.0	0.0	0.0
2021-10-01T23:26:55.000000	-1.6018	0.29228	0.3871	71.01	-9.8298	17.688	-1.5539169813614222	0.4863464335600759	0.3871	69.27047761827761	-18.456597697725883	17.688	-1.5539169813614222	0.4863464335600759	0.5831	69.27047761827761	-18.456597697725883	17.688	-0.8889706539198549	0.29482791829098565	-0.3504392601657374	-0.6353898250655099	0.2138711708771254	0.7419830809869374	2.7681	23.403	0.0	0.0	0.0
2021-10-01T23:26:55.000000	-1.643	0.29794	0.37696	68.848	-9.4088	16.811	-1.5941130099155334	0.49701202723680526	0.37696	67.17635394542914	-17.773859795734438	16.811	-1.5941130099155334	0.49701202723680526	0.57296	67.17635394542914	-17.773859795734438	16.811	-0.8889706539198549	0.29482791829098565	-0.3504392601657374	-0.6353898250655099	0.2138711708771254	0.7419830809869374	2.7681	23.403	0.0	0.0	0.0
2021-10-01T23:26:55.000000	-1.6841	0.30353	0.36699	66.857	-9.0263	16.106	-1.6342183691025751	0.5075958953613782	0.36699	65.24722434000644	-17.15028444705426	16.106	-1.6342183691025751	0.5075958953613782	0.56299	65.24722434000644	-17.15028444705426	16.106	-0.8889706539198549	0.29482791829098565	-0.3504392601657374	-0.6353898250655099	0.2138711708771254	0.7419830809869374	2.7681	23.403	0.0	0.0	0.0
2021-10-01T23:26:55.000000	-1.7253	0.30905	0.35711	64.994	-8.674	15.546	-1.6744315518803718	0.518122543967631	0.35711	63.44142981648159	-16.572365396660825	15.546	-1.6744315518803718	0.518122543967631	0.55311	63.44142981648159	-16.572365396660825	15.546	-0.8889706539198549	0.29482791829098565	-0.3504392601657374	-0.6353898250655099	0.2138711708771254	0.7419830809869374	2.7681	23.403	0.0	0.0	0.0
2021-10-01T23:26:55.000000	-1.7665	0.31452	0.34726	63.226	-8.3454	15.103	-1.7146508611666273	0.528599569334428	0.34726	61.72701548291337	-16.029608127841833	15.103	-1.7146508611666273	0.528599569334428	0.5432600000000001	61.72701548291337	-16.029608127841833	15.103	-0.8889706539198549	0.29482791829098565	-0.3504392601657374	-0.6353898250655099	0.2138711708771254	0.7419830809869374	2.7681	23.403	0.0	0.0	0.0
2021-10-01T23:26:55.000000	-1.8077	0.31993	0.3374	61.529	-8.0359	14.753	-1.7548775222630342	0.5390170468138777	0.3374	60.08072582314119	-15.514506578506964	14.753	-1.7548775222630342	0.5390170468138777	0.5334	60.08072582314119	-15.514506578506964	14.753	-0.8889706539198549	0.29482791829098565	-0.3504392601657374	-0.6353898250655099	0.2138711708771254	0.7419830809869374	2.7681	23.403	0.0	0.0	0.0
2021-10-01T23:26:55.000000	-1.8489	0.32529	0.32749	59.888	-7.7423	14.472	-1.7951103098678998	0.5493849010538716	0.32749	58.48806596186964	-15.0220469087933	14.472	-1.7951103098678998	0.5493849010538716	0.52349	58.48806596186964	-15.0220469087933	14.472	-0.8889706539198549	0.29482791829098565	-0.3504392601657374	-0.6353898250655099	0.2138711708771254	0.7419830809869374	2.7681	23.403	0.0	0.0	0.0
2021-10-01T23:26:55.000000	-1.8901	0.33058	0.31748	58.29	-7.4619	14.243	-1.8353516745846084	0.5596832827586271	0.31748	56.93646468829697	-14.547956571570845	14.243	-1.8353516745846084	0.5596832827586271	0.5134799999999999	56.93646468829697	-14.547956571570845	14.243	-0.8889706539198549	0.29482791829098565	-0.3504392601657374	-0.6353898250655099	0.2138711708771254	0.7419830809869374	2.7681	23.403	0.0	0.0	0.0
2021-10-01T23:26:55.000000	-1.9313	0.33583	0.30736	56.727	-7.193	14.05	-1.8755979405080843	0.569941965871818	0.30736	55.41819058539786	-14.08956813534464	14.05	-1.8755979405080843	0.569941965871818	0.50336	55.41819058539786	-14.08956813534464	14.05	-0.8889706539198549	0.29482791829098565	-0.3504392601657374	-0.6353898250655099	0.2138711708771254	0.7419830809869374	2.7681	23.403	0.0	0.0	0.0
2021-10-01T23:26:55.000000	-1.9724	0.34102	0.29709	55.193	-6.9342	13.884	-1.915752311762799	0.5801288480807435	0.29709	53.92746040667445	-13.644756968394827	13.884	-1.915752311762799	0.5801288480807435	0.49309000000000003	53.92746040667445	-13.644756968394827	13.884	-0.8889706539198549	0.29482791829098565	-0.3504392601657374	-0.6353898250655099	0.2138711708771254	0.7419830809869374	2.7681	23.403	0.0	0.0	0.0
2021-10-01T23:26:55.000000	-2.0135	0.34616	0.28666	53.682	-6.6842	13.738	-1.9559128095259732	0.5902661070502131	0.28666	52.45847865261196	-13.211497685480452	13.738	-1.9559128095259732	0.5902661070502131	0.48266000000000003	52.45847865261196	-13.211497685480452	13.738	-0.8889706539198549	0.29482791829098565	-0.3504392601657374	-0.6353898250655099	0.2138711708771254	0.7419830809869374	2.7681	23.403	0.0	0.0	0.0
2021-10-01T23:26:55.000000	-2.0546	0.35125	0.27606	52.188	-6.4418	13.605	-1.9960794337976064	0.6003537427802267	0.27606	51.005437570678694	-12.787864147839482	13.605	-1.9960794337976064	0.6003537427802267	0.47206000000000004	51.005437570678694	-12.787864147839482	13.605	-0.8889706539198549	0.29482791829098565	-0.3504392601657374	-0.6353898250655099	0.2138711708771254	0.7419830809869374	2.7681	23.403	0.0	0.0	0.0
2021-10-01T23:26:55.000000	-2.0956	0.35629	0.26526	50.702	-6.2057	13.484	-2.036152938098787	0.6103795022538661	0.26526	49.559564266992524	-12.371463379723417	13.484	-2.036152938098787	0.6103795022538661	0.46126	49.559564266992524	-12.371463379723417	13.484	-0.8889706539198549	0.29482791829098565	-0.3504392601657374	-0.6353898250655099	0.2138711708771254	0.7419830809869374	2.7681	23.403	0.0	0.0	0.0
2021-10-01T23:26:55.000000	-2.1365	0.36129	0.25425	49.218	-5.9746	13.37	-2.076132097127823	0.6203533101190225	0.25425	48.11506324203869	-11.960269995891311	13.37	-2.076132097127823	0.6203533101190225	0.45025	48.11506324203869	-11.960269995891311	13.37	-0.8889706539198549	0.29482791829098565	-0.3504392601657374	-0.6353898250655099	0.2138711708771254	0.7419830809869374	2.7681	23.403	0.0	0.0	0.0
2021-10-01T23:26:55.000000	-2.1775	0.36623	0.24301	47.724	-5.7472	13.261	-2.116217854445922	0.6302798231137501	0.24301	46.660184207567674	-11.551523430087117	13.261	-2.116217854445922	0.6302798231137501	0.43901	46.660184207567674	-11.551523430087117	13.261	-0.8889706539198549	0.29482791829098565	-0.3504392601657374	-0.6353898250655099	0.2138711708771254	0.7419830809869374	2.7681	23.403	0.0	0.0	0.0
2021-10-01T23:26:55.000000	-2.2183	0.37113	0.23152	46.211	-5.522	13.155	-2.156110020012964	0.6401421314830765	0.23152	45.18617877573122	-11.142632213604518	13.155	-2.156110020012964	0.6401421314830765	0.42752	45.18617877573122	-11.142632213604518	13.155	-0.8889706539198549	0.29482791829098565	-0.3504392601657374	-0.6353898250655099	0.2138711708771254	0.7419830809869374	2.7681	23.403	0.0	0.0	0.0
2021-10-01T23:26:55.000000	-2.2591	0.37599	0.21976	44.666	-5.2975	13.048	-2.1960070867867736	0.649964741260838	0.21976	43.680328699524544	-10.730514757060464	13.048	-2.1960070867867736	0.649964741260838	0.41576	43.680328699524544	-10.730514757060464	13.048	-0.8889706539198549	0.29482791829098565	-0.3504392601657374	-0.6353898250655099	0.2138711708771254	0.7419830809869374	2.7681	23.403	0.0	0.0	0.0
2021-10-01T23:26:55.000000	-2.2998	0.3808	0.20771	43.075	-5.0721	12.936	-2.2358110335901302	0.6597254747822254	0.20771	42.12893552017068	-10.311867694423807	12.936	-2.2358110335901302	0.6597254747822254	0.40371	42.12893552017068	-10.311867694423807	12.936	-0.8889706539198549	0.29482791829098565	-0.3504392601657374	-0.6353898250655099	0.2138711708771254	0.7419830809869374	2.7681	23.403	0.0	0.0	0.0
2021-10-01T23:26:55.000000	-2.3404	0.38556	0.19534	41.425	-4.8441	12.816	-2.275521860423034	0.6694243320472388	0.19534	40.519305496698685	-9.883410943353674	12.816	-2.275521860423034	0.6694243320472388	0.39134	40.519305496698685	-9.883410943353674	12.816	-0.8889706539198549	0.29482791829098565	-0.3504392601657374	-0.6353898250655099	0.2138711708771254	0.7419830809869374	2.7681	23.403	0.0	0.0	0.0
2021-10-01T23:26:55.000000	-2.3809	0.39028	0.18261	39.695	-4.6116	12.684	-2.315138341983794	0.6790712377037691	0.18261	38.830829675858546	-9.44068568719791	12.684	-2.315138341983794	0.6790712377037691	0.37861	38.830829675858546	-9.44068568719791	12.684	-0.8889706539198549	0.29482791829098565	-0.3504392601657374	-0.6353898250655099	0.2138711708771254	0.7419830809869374	2.7681	23.403	0.0	0.0	0.0
2021-10-01T23:26:55.000000	-2.4213	0.39496	0.16947	37.863	-4.372	12.537	-2.3546604782724088	0.6886661917518162	0.16947	37.04199241072949	-8.97841585378279	12.537	-2.3546604782724088	0.6886661917518162	0.36547	37.04199241072949	-8.97841585378279	12.537	-0.8889706539198549	0.29482791829098565	-0.3504392601657374	-0.6353898250655099	0.2138711708771254	0.7419830809869374	2.7681	23.403	0.0	0.0	0.0
2021-10-01T23:26:55.000000	-2.4615	0.39959	0.15589	35.897	-4.1222	12.372	-2.3939902481116597	0.6981870165265711	0.15589	35.12141467158423	-8.489603836848207	12.372	-2.3939902481116597	0.6981870165265711	0.35189000000000004	35.12141467158423	-8.489603836848207	12.372	-0.8889706539198549	0.29482791829098565	-0.3504392601657374	-0.6353898250655099	0.2138711708771254	0.7419830809869374	2.7681	23.403	0.0	0.0	0.0
2021-10-01T23:26:55.000000	-2.5015	0.40418	0.14177	33.758	-3.8576	12.187	-2.4331264261998538	0.7076436366759247	0.14177	33.03095397042536	-7.964905621766102	12.187	-2.4331264261998538	0.7076436366759247	0.33777	33.03095397042536	-7.964905621766102	12.187	-0.8889706539198549	0.29482791829098565	-0.3504392601657374	-0.6353898250655099	0.2138711708771254	0.7419830809869374	2.7681	23.403	0.0	0.0	0.0
2021-10-01T23:26:55.000000	-2.5414	0.40872	0.127	31.382	-3.5716	11.982	-2.472169484317595	0.7170383805689042	0.127	30.707901259865896	-7.389929010100608	11.982	-2.472169484317595	0.7170383805689042	0.323	30.707901259865896	-7.389929010100608	11.982	-0.8889706539198549	0.29482791829098565	-0.3504392601657374	-0.6353898250655099	0.2138711708771254	0.7419830809869374	2.7681	23.403	0.0	0.0	0.0
2021-10-01T23:26:55.000000	-2.5809	0.41321	0.11139	28.678	-3.2539	11.757	-2.510821683028148	0.7263344891547547	0.11139	28.063204304838635	-6.743301369128201	11.757	-2.510821683028148	0.7263344891547547	0.30739	28.063204304838635	-6.743301369128201	11.757	-0.8889706539198549	0.29482791829098565	-0.3504392601657374	-0.6353898250655099	0.2138711708771254	0.7419830809869374	2.7681	23.403	0.0	0.0	0.0
2021-10-01T23:26:55.000000	-2.6199	0.41763	0.094634	25.495	-2.8873	11.515	-2.548986226455984	0.7354998601207756	0.094634	24.94910844109662	-5.989450248929486	11.515	-2.548986226455984	0.7354998601207756	0.290634	24.94910844109662	-5.989450248929486	11.515	-0.8889706539198549	0.29482791829098565	-0.3504392601657374	-0.6353898250655099	0.2138711708771254	0.7419830809869374	2.7681	23.403	0.0	0.0	0.0
2021-10-01T23:26:55.000000	-2.6455	0.42053	0.082559	22.983	-2.6016	11.345	-2.57403798756679	0.7415147803402911	0.082559	22.491043760166278	-5.39810727369191	11.345	-2.57403798756679	0.7415147803402911	0.278559	22.491043760166278	-5.39810727369191	11.345	-0.8889706539198549	0.29482791829098565	-0.3504392601657374	-0.6353898250655099	0.2138711708771254	0.7419830809869374	2.7681	23.403	0.0	0.0	0.0
2021-10-01T23:26:55.000000	-2.6706	0.42338	0.069425	20.011	-2.2655	11.171	-2.5985996427914952	0.7474188122357593	0.069425	19.582620796768204	-4.7003801952588145	11.171	-2.5985996427914952	0.7474188122357593	0.265425	19.582620796768204	-4.7003801952588145	11.171	-0.8889706539198549	0.29482791829098565	-0.3504392601657374	-0.6353898250655099	0.2138711708771254	0.7419830809869374	2.7681	23.403	0.0	0.0	0.0
2021-10-01T23:26:55.000000	-2.6869	0.42522	0.059831	17.666	-2.001	11.054	-2.6145513633428314	0.7512421892054121	0.059831	17.287700096033994	-4.150540011804027	11.054	-2.6145513633428314	0.7512421892054121	0.25583100000000003	17.287700096033994	-4.150540011804027	11.054	-0.8889706539198549	0.29482791829098565	-0.3504392601657374	-0.6353898250655099	0.2138711708771254	0.7419830809869374	2.7681	23.403	0.0	0.0	0.0
2021-10-01T23:26:55.000000	-2.7026	0.42699	0.049263	14.906	-1.6897	10.939	-2.6299161821325394	0.7549225755383169	0.049263	14.586640919733329	-3.503402456007759	10.939	-2.6299161821325394	0.7549225755383169	0.245263	14.586640919733329	-3.503402456007759	10.939	-0.8889706539198549	0.29482791829098565	-0.3504392601657374	-0.6353898250655099	0.2138711708771254	0.7419830809869374	2.7681	23.403	0.0	0.0	0.0
2021-10-01T23:26:55.000000	-2.7125	0.42812	0.041463	12.75	-1.4463	10.864	-2.639603124453637	0.7572571094249274	0.041463	12.476710677572772	-2.997661481578863	10.864	-2.639603124453637	0.7572571094249274	0.237463	12.476710677572772	-2.997661481578863	10.864	-0.8889706539198549	0.29482791829098565	-0.3504392601657374	-0.6353898250655099	0.2138711708771254	0.7419830809869374	2.7681	23.403	0.0	0.0	0.0
2021-10-01T23:26:55.000000	-2.7217	0.42916	0.032823	10.25	-1.1637	10.795	-2.648606369137578	0.7594165503620897	0.032823	10.030175730587388	-2.4108655092177442	10.795	-2.648606369137578	0.7594165503620897	0.228823	10.030175730587388	-2.4108655092177442	10.795	-0.8889706539198549	0.29482791829098565	-0.3504392601657374	-0.6353898250655099	0.2138711708771254	0.7419830809869374	2.7681	23.403	0.0	0.0	0.0
2021-10-01T23:26:55.000000	-2.7296	0.43006	0.023054	7.3001	-0.82938	10.733	-2.65633656381935	0.761277757008838	0.023054	7.1434681353276925	-1.7176129348482134	10.733	-2.65633656381935	0.761277757008838	0.219054	7.1434681353276925	-1.7176129348482134	10.733	-0.8889706539198549	0.29482791829098565	-0.3504392601657374	-0.6353898250655099	0.2138711708771254	0.7419830809869374	2.7681	23.403	0.0	0.0	0.0
2021-10-01T23:26:55.000000	-2.7338	0.43054	0.015761	5.0281	-0.5715	10.701	-2.66044610145244	0.7622687668181813	0.015761	4.920186214479147	-1.1832875706477122	10.701	-2.66044610145244	0.7622687668181813	0.211761	4.920186214479147	-1.1832875706477122	10.701	-0.8889706539198549	0.29482791829098565	-0.3504392601657374	-0.6353898250655099	0.2138711708771254	0.7419830809869374	2.7681	23.403	0.0	0.0	0.0
2021-10-01T23:26:55.000000	-2.7366	0.43086	0.0078245	2.5088	-0.28524	10.679	-2.663185793207834	0.7629294400244102	0.0078245	2.454945157482984	-0.5904943448931976	10.679	-2.663185793207834	0.7629294400244102	0.20382450000000002	2.454945157482984	-0.5904943448931976	10.679	-0.8889706539198549	0.29482791829098565	-0.3504392601657374	-0.6353898250655099	0.2138711708771254	0.7419830809869374	2.7681	23.403	0.0	0.0	0.0
2021-10-01T23:26:55.000000	-2.7375	0.43096	-0.00054071	-0.17366	0.019746	10.672	-2.664066758501122	0.7631389636555863	-0.00054071	-0.1699319545576485	0.04087579890616551	10.672	-2.664066758501122	0.7631389636555863	0.19545929	-0.1699319545576485	0.04087579890616551	10.672	-0.8889706539198549	0.29482791829098565	-0.3504392601657374	-0.6353898250655099	0.2138711708771254	0.7419830809869374	2.7681	23.403	0.0	0.0	0.0
2021-10-01T23:26:55.000000	-2.7334	0.43049	-0.016734	-5.3339	0.60623	10.704	-2.660055242045252	0.7621701315110525	-0.016734	-5.219426474215888	1.2552255985098038	10.704	-2.660055242045252	0.7621701315110525	0.179266	-5.219426474215888	1.2552255985098038	10.704	-0.8889706539198549	0.29482791829098565	-0.3504392601657374	-0.6353898250655099	0.2138711708771254	0.7419830809869374	2.7681	23.403	0.0	0.0	0.0
2021-10-01T23:26:55.000000	-2.7238	0.4294	-0.03052	-9.5658	1.0862	10.778	-2.650661137954123	0.7599120552667614	-0.03052	-9.360627409984124	2.2501143463063995	10.778	-2.650661137954123	0.7599120552667614	0.16548000000000002	-9.360627409984124	2.2501143463063995	10.778	-0.8889706539198549	0.29482791829098565	-0.3504392601657374	-0.6353898250655099	0.2138711708771254	0.7419830809869374	2.7681	23.403	0.0	0.0	0.0
2021-10-01T23:26:55.000000	-2.7117	0.42802	-0.042158	-12.946	1.4685	10.871	-2.6388214056392605	0.7570598388106696	-0.042158	-12.668513606484153	3.0437101130570623	10.871	-2.6388214056392605	0.7570598388106696	0.153842	-12.668513606484153	3.0437101130570623	10.871	-0.8889706539198549	0.29482791829098565	-0.3504392601657374	-0.6353898250655099	0.2138711708771254	0.7419830809869374	2.7681	23.403	0.0	0.0	0.0
2021-10-01T23:26:55.000000	-2.6842	0.42491	-0.061502	-18.085	2.0483	11.073	-2.6119096927646583	0.7506036936639926	-0.061502	-17.697747165672332	4.248823737216796	11.073	-2.6119096927646583	0.7506036936639926	0.134498	-17.697747165672332	4.248823737216796	11.073	-0.8889706539198549	0.29482791829098565	-0.3504392601657374	-0.6353898250655099	0.2138711708771254	0.7419830809869374	2.7681	23.403	0.0	0.0	0.0
2021-10-01T23:26:55.000000	-2.6549	0.42159	-0.077851	-21.948	2.4844	11.281	-2.5832372746051706	0.7437185766070722	-0.077851	-21.47820323925678	5.154971675303342	11.281	-2.5832372746051706	0.7437185766070722	0.118149	-21.47820323925678	5.154971675303342	11.281	-0.8889706539198549	0.29482791829098565	-0.3504392601657374	-0.6353898250655099	0.2138711708771254	0.7419830809869374	2.7681	23.403	0.0	0.0	0.0
2021-10-01T23:26:55.000000	-2.6247	0.41817	-0.092473	-25.06	2.8376	11.484	-2.5536838911523945	0.7366239359189755	-0.092473	-24.52347600723842	5.886824125315911	11.484	-2.5536838911523945	0.7366239359189755	0.10352700000000001	-24.52347600723842	5.886824125315911	11.484	-0.8889706539198549	0.29482791829098565	-0.3504392601657374	-0.6353898250655099	0.2138711708771254	0.7419830809869374	2.7681	23.403	0.0	0.0	0.0
2021-10-01T23:26:55.000000	-2.5939	0.41469	-0.10596	-27.682	3.1384	11.678	-2.523542380636299	0.7293962292420224	-0.10596	-27.088861609417144	6.506631637479251	11.678	-2.523542380636299	0.7293962292420224	0.09004000000000001	-27.088861609417144	6.506631637479251	11.678	-0.8889706539198549	0.29482791829098565	-0.3504392601657374	-0.6353898250655099	0.2138711708771254	0.7419830809869374	2.7681	23.403	0.0	0.0	0.0
2021-10-01T23:26:55.000000	-2.5628	0.41116	-0.11865	-29.963	3.404	11.863	-2.4931092571919264	0.7220821402748587	-0.11865	-29.32012978046167	7.04972160137439	11.863	-2.4931092571919264	0.7220821402748587	0.07735	-29.32012978046167	7.04972160137439	11.863	-0.8889706539198549	0.29482791829098565	-0.3504392601657374	-0.6353898250655099	0.2138711708771254	0.7419830809869374	2.7681	23.403	0.0	0.0	0.0
2021-10-01T23:26:55.000000	-2.5315	0.4076	-0.13072	-31.996	3.6448	12.035	-2.4624813166948054	0.7147137713301848	-0.13072	-31.308305432000516	7.537810956542132	12.035	-2.4624813166948054	0.7147137713301848	0.06528	-31.308305432000516	7.537810956542132	12.035	-0.8889706539198549	0.29482791829098565	-0.3504392601657374	-0.6353898250655099	0.2138711708771254	0.7419830809869374	2.7681	23.403	0.0	0.0	0.0
2021-10-01T23:26:55.000000	-2.5	0.40401	-0.14231	-33.842	3.8679	12.195	-2.4316585591449367	0.7072911224080008	-0.14231	-33.11305895196874	7.9854205433053504	12.195	-2.4316585591449367	0.7072911224080008	0.053690000000000015	-33.11305895196874	7.9854205433053504	12.195	-0.8889706539198549	0.29482791829098565	-0.3504392601657374	-0.6353898250655099	0.2138711708771254	0.7419830809869374	2.7681	23.403	0.0	0.0	0.0
2021-10-01T23:26:55.000000	-2.4684	0.40038	-0.1535	-35.543	4.0778	12.342	-2.400741456322923	0.699816521877334	-0.1535	-34.77552247574797	8.402162720320744	12.342	-2.400741456322923	0.699816521877334	0.04250000000000001	-34.77552247574797	8.402162720320744	12.342	-0.8889706539198549	0.29482791829098565	-0.3504392601657374	-0.6353898250655099	0.2138711708771254	0.7419830809869374	2.7681	23.403	0.0	0.0	0.0
2021-10-01T23:26:55.000000	-2.4367	0.39673	-0.16434	-37.129	4.278	12.476	-2.369727557625382	0.6923098190339665	-0.16434	-36.32504109141964	8.7951870194257	12.476	-2.369727557625382	0.6923098190339665	0.031659999999999994	-36.32504109141964	8.7951870194257	12.476	-0.8889706539198549	0.29482791829098565	-0.3504392601657374	-0.6353898250655099	0.2138711708771254	0.7419830809869374	2.7681	23.403	0.0	0.0	0.0
2021-10-01T23:26:55.000000	-2.4048	0.39306	-0.17488	-38.624	4.4708	12.599	-2.3385176165734	0.68475876086098	-0.17488	-37.78515213453348	9.169716833695574	12.599	-2.3385176165734	0.68475876086098	0.02112	-37.78515213453348	9.169716833695574	12.599	-0.8889706539198549	0.29482791829098565	-0.3504392601657374	-0.6353898250655099	0.2138711708771254	0.7419830809869374	2.7681	23.403	0.0	0.0	0.0
2021-10-01T23:26:55.000000	-2.3729	0.38935	-0.18516	-40.045	4.6581	12.712	-2.3073125767281852	0.6771680040964287	-0.18516	-39.17249469918304	9.529720859105794	12.712	-2.3073125767281852	0.6771680040964287	0.010840000000000016	-39.17249469918304	9.529720859105794	12.712	-0.8889706539198549	0.29482791829098565	-0.3504392601657374	-0.6353898250655099	0.2138711708771254	0.7419830809869374	2.7681	23.403	0.0	0.0	0.0
2021-10-01T23:26:55.000000	-2.3409	0.38562	-0.19519	-41.405	4.8414	12.815	-2.276010741007443	0.6695451450191772	-0.19519	-40.49978703237311	9.878280685039405	12.815	-2.276010741007443	0.6695451450191772	0.0008100000000000052	-40.49978703237311	9.878280685039405	12.815	-0.8889706539198549	0.29482791829098565	-0.3504392601657374	-0.6353898250655099	0.2138711708771254	0.7419830809869374	2.7681	23.403	0.0	0.0	0.0
2021-10-01T23:26:55.000000	-2.3088	0.38186	-0.205	-42.715	5.0219	12.911	-2.244613334712864	0.6618802589813335	-0.205	-41.777799210580966	10.21793510110436	12.911	-2.244613334712864	0.6618802589813335	-0.00899999999999998	-41.777799210580966	10.21793510110436	12.911	-0.8889706539198549	0.29482791829098565	-0.3504392601657374	-0.6353898250655099	0.2138711708771254	0.7419830809869374	2.7681	23.403	0.0	0.0	0.0
2021-10-01T23:26:55.000000	-2.2767	0.37807	-0.2146	-43.986	5.2004	13.001	-2.21321960432336	0.6541855989998164	-0.2146	-43.017350322351554	10.550825910992963	13.001	-2.21321960432336	0.6541855989998164	-0.018600000000000005	-43.017350322351554	10.550825910992963	13.001	-0.8889706539198549	0.29482791829098565	-0.3504392601657374	-0.6353898250655099	0.2138711708771254	0.7419830809869374	2.7681	23.403	0.0	0.0	0.0
2021-10-01T23:26:55.000000	-2.2445	0.37425	-0.22401	-45.224	5.378	13.087	-2.18173030336002	0.6464489120577075	-0.22401	-44.2242603732335	10.878780006988332	13.087	-2.18173030336002	0.6464489120577075	-0.02800999999999998	-44.2242603732335	10.878780006988332	13.087	-0.8889706539198549	0.29482791829098565	-0.3504392601657374	-0.6353898250655099	0.2138711708771254	0.7419830809869374	2.7681	23.403	0.0	0.0	0.0
2021-10-01T23:26:55.000000	-2.2122	0.37041	-0.23325	-46.437	5.5554	13.171	-2.1501442065211522	0.638680122802898	-0.23325	-45.40638331042131	11.20347235579632	13.171	-2.1501442065211522	0.638680122802898	-0.037250000000000005	-45.40638331042131	11.20347235579632	13.171	-0.8889706539198549	0.29482791829098565	-0.3504392601657374	-0.6353898250655099	0.2138711708771254	0.7419830809869374	2.7681	23.403	0.0	0.0	0.0
2021-10-01T23:26:55.000000	-2.18	0.36654	-0.24231	-47.632	5.7334	13.255	-2.1186610320662713	0.630893812621333	-0.24231	-46.57056836330349	11.526554640432494	13.255	-2.1186610320662713	0.630893812621333	-0.04630999999999999	-46.57056836330349	11.526554640432494	13.255	-0.8889706539198549	0.29482791829098565	-0.3504392601657374	-0.6353898250655099	0.2138711708771254	0.7419830809869374	2.7681	23.403	0.0	0.0	0.0
2021-10-01T23:26:55.000000	-2.1476	0.36263	-0.25123	-48.814	5.9127	13.34	-2.086984265860334	0.623043297814367	-0.25123	-47.721692084707186	11.84933423709515	13.34	-2.086984265860334	0.623043297814367	-0.05523	-47.721692084707186	11.84933423709515	13.34	-0.8889706539198549	0.29482791829098565	-0.3504392601657374	-0.6353898250655099	0.2138711708771254	0.7419830809869374	2.7681	23.403	0.0	0.0	0.0
2021-10-01T23:26:55.000000	-2.1153	0.3587	-0.25999	-49.989	6.094	13.428	-2.0554091967366923	0.6151851867285367	-0.25999	-48.86562349224869	12.173241052151763	13.428	-2.0554091967366923	0.6151851867285367	-0.06398999999999999	-48.86562349224869	12.173241052151763	13.428	-0.8889706539198549	0.29482791829098565	-0.3504392601657374	-0.6353898250655099	0.2138711708771254	0.7419830809869374	2.7681	23.403	0.0	0.0	0.0
2021-10-01T23:26:55.000000	-2.0829	0.35474	-0.26862	-51.161	6.2781	13.52	-2.023738557039214	0.6072850486821147	-0.26862	-50.00623442094913	12.499559178110363	13.52	-2.023738557039214	0.6072850486821147	-0.07262000000000002	-50.00623442094913	12.499559178110363	13.52	-0.8889706539198549	0.29482791829098565	-0.3504392601657374	-0.6353898250655099	0.2138711708771254	0.7419830809869374	2.7681	23.403	0.0	0.0	0.0
2021-10-01T23:26:55.000000	-2.0505	0.35075	-0.27712	-52.336	6.4656	13.618	-1.9920715932468116	0.5993551366920191	-0.27712	-51.149406141441695	12.82961927485951	13.618	-1.9920715932468116	0.5993551366920191	-0.08111999999999997	-51.149406141441695	12.82961927485951	13.618	-0.8889706539198549	0.29482791829098565	-0.3504392601657374	-0.6353898250655099	0.2138711708771254	0.7419830809869374	2.7681	23.403	0.0	0.0	0.0
2021-10-01T23:26:55.000000	-2.018	0.34673	-0.2855	-53.516	6.6571	13.722	-1.9603090588805725	0.5913831977413317	-0.2855	-52.29705006520312	13.164261881611047	13.722	-1.9603090588805725	0.5913831977413317	-0.08949999999999997	-52.29705006520312	13.164261881611047	13.722	-0.8889706539198549	0.29482791829098565	-0.3504392601657374	-0.6353898250655099	0.2138711708771254	0.7419830809869374	2.7681	23.403	0.0	0.0	0.0
2021-10-01T23:26:55.000000	-1.9856	0.34267	-0.29377	-54.707	6.8532	13.836	-1.928650672200013	0.5833838132159979	-0.29377	-53.45504746286662	13.504817658253536	13.836	-1.928650672200013	0.5833838132159979	-0.09776999999999997	-53.45504746286662	13.504817658253536	13.836	-0.8889706539198549	0.29482791829098565	-0.3504392601657374	-0.6353898250655099	0.2138711708771254	0.7419830809869374	2.7681	23.403	0.0	0.0	0.0
2021-10-01T23:26:55.000000	-1.9531	0.33859	-0.30193	-55.91	7.0546	13.96	-1.8968954896439247	0.5753523263779634	-0.30193	-54.62430502810287	13.852103860308542	13.96	-1.8968954896439247	0.5753523263779634	-0.10592999999999997	-54.62430502810287	13.852103860308542	13.96	-0.8889706539198549	0.29482791829098565	-0.3504392601657374	-0.6353898250655099	0.2138711708771254	0.7419830809869374	2.7681	23.403	0.0	0.0	0.0
2021-10-01T23:26:55.000000	-1.9206	0.33447	-0.31	-57.13	7.2619	14.097	-1.865145208294604	0.5672811409483642	-0.31	-55.80971156675597	14.207328617495453	14.097	-1.865145208294604	0.5672811409483642	-0.11399999999999999	-55.80971156675597	14.207328617495453	14.097	-0.8889706539198549	0.29482791829098565	-0.3504392601657374	-0.6353898250655099	0.2138711708771254	0.7419830809869374	2.7681	23.403	0.0	0.0	0.0
2021-10-01T23:26:55.000000	-1.888	0.33032	-0.31799	-58.369	7.4756	14.253	-1.8332993563714468	0.5591679285581732	-0.31799	-57.01319074331954	14.571233222547185	14.253	-1.8332993563714468	0.5591679285581732	-0.12198999999999999	-57.01319074331954	14.571233222547185	14.253	-0.8889706539198549	0.29482791829098565	-0.3504392601657374	-0.6353898250655099	0.2138711708771254	0.7419830809869374	2.7681	23.403	0.0	0.0	0.0
2021-10-01T23:26:55.000000	-1.8555	0.32614	-0.3259	-59.629	7.6966	14.432	-1.801556426832277	0.5510371952412267	-0.3259	-58.23661721021957	14.944955954112316	14.432	-1.801556426832277	0.5510371952412267	-0.12990000000000002	-58.23661721021957	14.944955954112316	14.432	-0.8889706539198549	0.29482791829098565	-0.3504392601657374	-0.6353898250655099	0.2138711708771254	0.7419830809869374	2.7681	23.403	0.0	0.0	0.0
2021-10-01T23:26:55.000000	-1.8229	0.32192	-0.33375	-60.916	7.9256	14.642	-1.7697191520209627	0.5428545103157975	-0.33375	-59.48585998507234	15.329926718558326	14.642	-1.7697191520209627	0.5428545103157975	-0.13774999999999998	-59.48585998507234	15.329926718558326	14.642	-0.8889706539198549	0.29482791829098565	-0.3504392601657374	-0.6353898250655099	0.2138711708771254	0.7419830809869374	2.7681	23.403	0.0	0.0	0.0
2021-10-01T23:26:55.000000	-1.7904	0.31767	-0.34155	-62.235	8.1639	14.89	-1.7379847995936357	0.5346543044636128	-0.34155	-60.76572210260352	15.728048370956975	14.89	-1.7379847995936357	0.5346543044636128	-0.14555	-60.76572210260352	15.728048370956975	14.89	-0.8889706539198549	0.29482791829098565	-0.3504392601657374	-0.6353898250655099	0.2138711708771254	0.7419830809869374	2.7681	23.403	0.0	0.0	0.0
2021-10-01T23:26:55.000000	-1.7578	0.31338	-0.34933	-63.591	8.4128	15.188	-1.7061561018941642	0.5264021470029452	-0.34933	-62.08100659753874	16.141223766380033	15.188	-1.7061561018941642	0.5264021470029452	-0.15332999999999997	-62.08100659753874	16.141223766380033	15.188	-0.8889706539198549	0.29482791829098565	-0.3504392601657374	-0.6353898250655099	0.2138711708771254	0.7419830809869374	2.7681	23.403	0.0	0.0	0.0
2021-10-01T23:26:55.000000	-1.7361	0.3105	-0.35452	-64.521	8.5855	15.419	-1.6849725028575373	0.5208849437390237	-0.35452	-62.98283789120116	16.426575492800517	15.419	-1.6849725028575373	0.5208849437390237	-0.15852	-62.98283789120116	16.426575492800517	15.419	-0.8889706539198549	0.29482791829098565	-0.3504392601657374	-0.6353898250655099	0.2138711708771254	0.7419830809869374	2.7681	23.403	0.0	0.0	0.0
2021-10-01T23:26:55.000000	-1.7217	0.30857	-0.35798	-65.154	8.7041	15.59	-1.6709174931207524	0.5172050522597972	-0.35798	-63.59653602464815	16.62184341388249	15.59	-1.6709174931207524	0.5172050522597972	-0.16198	-63.59653602464815	16.62184341388249	15.59	-0.8889706539198549	0.29482791829098565	-0.3504392601657374	-0.6353898250655099	0.2138711708771254	0.7419830809869374	2.7681	23.403	0.0	0.0	0.0
2021-10-01T23:26:55.000000	-1.712	0.30728	-0.36029	-65.583	8.7847	15.712	-1.661448648584548	0.5147362300407641	-0.36029	-64.0124274875439	16.754401518464732	15.712	-1.661448648584548	0.5147362300407641	-0.16429	-64.0124274875439	16.754401518464732	15.712	-0.8889706539198549	0.29482791829098565	-0.3504392601657374	-0.6353898250655099	0.2138711708771254	0.7419830809869374	2.7681	23.403	0.0	0.0	1.0
2021-10-01T23:26:55.000000	-1.6708	0.30173	-0.37019	-67.483	9.1461	16.316	-1.621239141711827	0.5041798074908377	-0.37019	-65.85382818372659	17.3458856146989	16.316	-1.621239141711827	0.5041798074908377	-0.17419	-65.85382818372659	17.3458856146989	16.316	-0.8889706539198549	0.29482791829098565	-0.3504392601657374	-0.6353898250655099	0.2138711708771254	0.7419830809869374	2.7681	23.403	0.0	0.0	1.3907e-308
2021-10-01T23:26:55.000000	-1.6297	0.29612	-0.38021	-69.524	9.5399	17.074	-1.5811362331281686	0.4935760900704825	-0.38021	-67.83119643769346	17.98680232395524	17.074	-1.5811362331281686	0.4935760900704825	-0.18420999999999998	-67.83119643769346	17.98680232395524	17.074	-0.8889706539198549	0.29482791829098565	-0.3504392601657374	-0.6353898250655099	0.2138711708771254	0.7419830809869374	2.7681	23.403	0.0	0.0	0.0
2021-10-01T23:26:55.000000	-1.5886	0.29044	-0.39041	-71.754	9.9755	18.011	-1.5410419016563532	0.4829029001148889	-0.39041	-69.99101877573192	18.692362263372225	18.011	-1.5410419016563532	0.4829029001148889	-0.19440999999999997	-69.99101877573192	18.692362263372225	18.011	-0.8889706539198549	0.29482791829098565	-0.3504392601657374	-0.6353898250655099	0.2138711708771254	0.7419830809869374	2.7681	23.403	0.0	0.0	0.0
2021-10-01T23:26:55.000000	-1.5476	0.2847	-0.40084	-74.233	10.464	19.149	-1.5010541684736007	0.4721824152888665	-0.40084	-72.39148300031114	19.480933602260016	19.149	-1.5010541684736007	0.4721824152888665	-0.20483999999999997	-72.39148300031114	19.480933602260016	19.149	-0.8889706539198549	0.29482791829098565	-0.3504392601657374	-0.6353898250655099	0.2138711708771254	0.7419830809869374	2.7681	23.403	0.0	0.0	0.0
2021-10-01T23:26:55.000000	-1.5066	0.27889	-0.41157	-77.039	11.02	20.498	-1.4610750124026903	0.4613924579276058	-0.41157	-75.1082124245123	20.376563679735987	20.498	-1.4610750124026903	0.4613924579276058	-0.21556999999999998	-75.1082124245123	20.376563679735987	20.498	-0.8889706539198549	0.29482791829098565	-0.3504392601657374	-0.6353898250655099	0.2138711708771254	0.7419830809869374	2.7681	23.403	0.0	0.0	0.0
2021-10-01T23:26:55.000000	-1.4658	0.273	-0.42261	-80.259	11.66	22.051	-1.421304151703139	0.45054760941705213	-0.42261	-78.2255297371972	21.40628828953946	22.051	-1.421304151703139	0.45054760941705213	-0.22660999999999998	-78.2255297371972	21.40628828953946	22.051	-0.8889706539198549	0.29482791829098565	-0.3504392601657374	-0.6353898250655099	0.2138711708771254	0.7419830809869374	2.7681	23.403	0.0	0.0	0.0
2021-10-01T23:26:55.000000	-1.4251	0.26704	-0.43398	-83.989	12.402	23.786	-1.381641114594342	0.43964554138817835	-0.43398	-81.83650601507597	22.5997346941161	23.786	-1.381641114594342	0.43964554138817835	-0.23797999999999997	-81.83650601507597	22.5997346941161	23.786	-0.8889706539198549	0.29482791829098565	-0.3504392601657374	-0.6353898250655099	0.2138711708771254	0.7419830809869374	2.7681	23.403	0.0	0.0	0.0
2021-10-01T23:26:55.000000	-1.3844	0.26098	-0.44564	-88.333	13.267	25.656	-1.3419903305024632	0.4286442268803927	-0.44564	-86.04178446266405	23.99048779163236	25.656	-1.3419903305024632	0.4286442268803927	-0.24963999999999997	-86.04178446266405	23.99048779163236	25.656	-0.8889706539198549	0.29482791829098565	-0.3504392601657374	-0.6353898250655099	0.2138711708771254	0.7419830809869374	2.7681	23.403	0.0	0.0	0.0
2021-10-01T23:26:55.000000	-1.3439	0.25484	-0.45753	-93.394	14.274	27.6	-1.3025478417819427	0.4175880212233142	-0.45753	-90.94126088002623	25.610025020507305	27.6	-1.3025478417819427	0.4175880212233142	-0.26153	-90.94126088002623	25.610025020507305	27.6	-0.8889706539198549	0.29482791829098565	-0.3504392601657374	-0.6353898250655099	0.2138711708771254	0.7419830809869374	2.7681	23.403	0.0	0.0	0.0
2021-10-01T23:26:55.000000	-1.3033	0.24859	-0.46956	-99.277	15.445	29.538	-1.2630195849011203	0.40641039142251423	-0.46956	-96.63644840629792	27.493046273865694	29.538	-1.2630195849011203	0.40641039142251423	-0.27355999999999997	-96.63644840629792	27.493046273865694	29.538	-0.8889706539198549	0.29482791829098565	-0.3504392601657374	-0.6353898250655099	0.2138711708771254	0.7419830809869374	2.7681	23.403	0.0	0.0	0.0
2021-10-01T23:26:55.000000	-1.2629	0.24224	-0.48158	-106.09	16.803	31.379	-1.22370207399504	0.395158021176639	-0.48158	-103.23171504481273	29.67561150012896	31.379	-1.22370207399504	0.395158021176639	-0.28558	-103.23171504481273	29.67561150012896	31.379	-0.8889706539198549	0.29482791829098565	-0.3504392601657374	-0.6353898250655099	0.2138711708771254	0.7419830809869374	2.7681	23.403	0.0	0.0	0.0
2021-10-01T23:26:55.000000	-1.2223	0.23576	-0.49346	-113.93	18.37	33.022	-1.1842019990531298	0.3837521244743419	-0.49346	-110.82063421639313	32.191440351068415	33.022	-1.1842019990531298	0.3837521244743419	-0.29746	-110.82063421639313	32.191440351068415	33.022	-0.8889706539198549	0.29482791829098565	-0.3504392601657374	-0.6353898250655099	0.2138711708771254	0.7419830809869374	2.7681	23.403	0.0	0.0	0.0
2021-10-01T23:26:55.000000	-1.1818	0.22916	-0.50503	-122.92	20.17	34.359	-1.1448158742104335	0.3722393850142688	-0.50503	-119.52233836604034	35.07942319243236	34.359	-1.1448158742104335	0.3722393850142688	-0.30902999999999997	-119.52233836604034	35.07942319243236	34.359	-0.8889706539198549	0.29482791829098565	-0.3504392601657374	-0.6353898250655099	0.2138711708771254	0.7419830809869374	2.7681	23.403	0.0	0.0	0.0
2021-10-01T23:26:55.000000	-1.1411	0.22242	-0.51612	-133.18	22.233	35.274	-1.1052484106335987	0.36056319444988255	-0.51612	-129.45224736337312	38.38403758819623	35.274	-1.1052484106335987	0.36056319444988255	-0.32012	-129.45224736337312	38.38403758819623	35.274	-0.8889706539198549	0.29482791829098565	-0.3504392601657374	-0.6353898250655099	0.2138711708771254	0.7419830809869374	2.7681	23.403	0.0	0.0	0.0
2021-10-01T23:26:55.000000	-1.1002	0.21555	-0.52657	-144.86	24.591	35.638	-1.0654983830209341	0.34873347742907446	-0.52657	-140.75530996134538	42.15542193698921	35.638	-1.0654983830209341	0.34873347742907446	-0.33057	-140.75530996134538	42.15542193698921	35.638	-0.8889706539198549	0.29482791829098565	-0.3504392601657374	-0.6353898250655099	0.2138711708771254	0.7419830809869374	2.7681	23.403	0.0	0.0	0.0
2021-10-01T23:26:55.000000	-1.0592	0.20853	-0.5362	-158.13	27.281	35.307	-1.025667488454735	0.3367426376729803	-0.5362	-153.59571155784752	46.45112756476969	35.307	-1.025667488454735	0.3367426376729803	-0.3402	-153.59571155784752	46.45112756476969	35.307	-0.8889706539198549	0.29482791829098565	-0.3504392601657374	-0.6353898250655099	0.2138711708771254	0.7419830809869374	2.7681	23.403	0.0	0.0	0.0
2021-10-01T23:26:55.000000	-1.018	0.20136	-0.54487	-173.19	30.347	34.111	-0.9856564804560894	0.32457842216468186	-0.54487	-168.16655378325925	51.3393289560954	34.111	-0.9856564804560894	0.32457842216468186	-0.34886999999999996	-168.16655378325925	51.3393289560954	34.111	-0.8889706539198549	0.29482791829098565	-0.3504392601657374	-0.6353898250655099	0.2138711708771254	0.7419830809869374	2.7681	23.403	0.0	0.0	0.0
2021-10-01T23:26:55.000000	-0.9766	0.19405	-0.55243	-190.3	33.845	31.853	-0.9454641337233058	0.3122507555520703	-0.55243	-184.71901579327715	56.90746198314442	31.853	-0.9454641337233058	0.3122507555520703	-0.35642999999999997	-184.71901579327715	56.90746198314442	31.853	-0.8889706539198549	0.29482791829098565	-0.3504392601657374	-0.6353898250655099	0.2138711708771254	0.7419830809869374	2.7681	23.403	0.0	0.0	0.0
2021-10-01T23:26:55.000000	-0.93501	0.1866	-0.55872	-209.76	37.839	28.289	-0.9051003729042753	0.29976086313683753	-0.55872	-203.5429950938091	63.25580344317508	28.289	-0.9051003729042753	0.29976086313683753	-0.36272	-203.5429950938091	63.25580344317508	28.289	-0.8889706539198549	0.29482791829098565	-0.3504392601657374	-0.6353898250655099	0.2138711708771254	0.7419830809869374	2.7681	23.403	0.0	0.0	0.0
2021-10-01T23:26:55.000000	-0.89326	0.17902	-0.56362	-231.94	42.41	23.12	-0.8645937466409794	0.28712234547195015	-0.56362	-224.99577871312522	70.5100791467035	23.12	-0.8645937466409794	0.28712234547195015	-0.36762	-224.99577871312522	70.5100791467035	23.12	-0.8889706539198549	0.29482791829098565	-0.3504392601657374	-0.6353898250655099	0.2138711708771254	0.7419830809869374	2.7681	23.403	0.0	0.0	0.0
2021-10-01T23:26:55.000000	-0.85139	0.17131	-0.56702	-257.3	47.654	15.973	-0.823983953524983	0.2743401037641754	-0.56702	-249.52213755797845	78.82192959130903	15.973	-0.823983953524983	0.2743401037641754	-0.37101999999999996	-249.52213755797845	78.82192959130903	15.973	-0.8889706539198549	0.29482791829098565	-0.3504392601657374	-0.6353898250655099	0.2138711708771254	0.7419830809869374	2.7681	23.403	0.0	0.0	0.0
2021-10-01T23:26:55.000000	-0.80944	0.1635	-0.56879	-286.4	53.693	6.3714	-0.7833070162427754	0.2614488131639543	-0.56879	-277.66290322963494	88.38105237600628	6.3714	-0.7833070162427754	0.2614488131639543	-0.37279	-277.66290322963494	88.38105237600628	6.3714	-0.8889706539198549	0.29482791829098565	-0.3504392601657374	-0.6353898250655099	0.2138711708771254	0.7419830809869374	2.7681	23.403	0.0	0.0	0.0
2021-10-01T23:26:55.000000	-0.76747	0.15558	-0.56886	-319.96	60.675	-6.2909	-0.7426237079833955	0.2484459008335464	-0.56886	-310.1145159112211	99.42255401139622	-6.2909	-0.7426237079833955	0.2484459008335464	-0.37286	-310.1145159112211	99.42255401139622	-6.2909	-0.8889706539198549	0.29482791829098565	-0.3504392601657374	-0.6353898250655099	0.2138711708771254	0.7419830809869374	2.7681	23.403	0.0	0.0	0.0
