# Supplementary material for: Direct evidence of substorm-related impulsive injections of electrons at Mercury
Source: Nat Commun. 2023 Jul 18;14:4019. doi: 10.1038/s41467-023-39565-4 (PMC10354196; doi:10.1038/s41467-023-39565-4)
Supplement: Supplementary file 3 — SourceDatafile [file 41467_2023_39565_MOESM3_ESM.zip › SourceDataFile/FieldLinetracing/Final_KT17tracing_000073.txt]

2021-10-01T23:16:13.000000	-0.33906	0.36428	0.66285	355.34	-354.26	-287.42	-0.29186982136873607	0.4030801525431165	0.66285	309.2549004307944	-395.13044651043964	-287.42	-0.29186982136873607	0.4030801525431165	0.8588500000000001	309.2549004307944	-395.13044651043964	-287.42	-0.5016558852773493	0.6517227725662644	-0.5688574518147231	-0.30486243917508526	0.4205811652481603	0.8545000740893572	3.3954	22.021	0.0	0.0	0.0
2021-10-01T23:16:13.000000	-0.36006	0.38508	0.67916	325.26	-320.02	-242.41	-0.3101629544212297	0.4262965537096144	0.67916	283.5969925669171	-357.4627446420115	-242.41	-0.3101629544212297	0.4262965537096144	0.8751599999999999	283.5969925669171	-357.4627446420115	-242.41	-0.5016558852773493	0.6517227725662644	-0.5688574518147231	-0.30486243917508526	0.4205811652481603	0.8545000740893572	3.3954	22.021	0.0	0.0	0.0
2021-10-01T23:16:13.000000	-0.38155	0.40608	0.69452	299.02	-290.12	-204.54	-0.32891788918655496	0.44977148761683544	0.69452	261.21836855900295	-324.5728558080187	-204.54	-0.32891788918655496	0.44977148761683544	0.89052	261.21836855900295	-324.5728558080187	-204.54	-0.5016558852773493	0.6517227725662644	-0.5688574518147231	-0.30486243917508526	0.4205811652481603	0.8545000740893572	3.3954	22.021	0.0	0.0	0.0
2021-10-01T23:16:13.000000	-0.40354	0.42726	0.7089	276.0	-263.88	-172.52	-0.3481470009159866	0.47348633027068904	0.7089	241.5870207528426	-295.7099352469673	-172.52	-0.3481470009159866	0.47348633027068904	0.9049	241.5870207528426	-295.7099352469673	-172.52	-0.5016558852773493	0.6517227725662644	-0.5688574518147231	-0.30486243917508526	0.4205811652481603	0.8545000740893572	3.3954	22.021	0.0	0.0	0.0
2021-10-01T23:16:13.000000	-0.42601	0.44858	0.7223	255.71	-240.75	-145.33	-0.36783534152050956	0.49739893247622685	0.7223	224.28403299481835	-270.26808754194275	-145.33	-0.36783534152050956	0.49739893247622685	0.9183000000000001	224.28403299481835	-270.26808754194275	-145.33	-0.5016558852773493	0.6517227725662644	-0.5688574518147231	-0.30486243917508526	0.4205811652481603	0.8545000740893572	3.3954	22.021	0.0	0.0	0.0
2021-10-01T23:16:13.000000	-0.44895	0.47	0.73471	237.74	-220.28	-122.17	-0.38797788755900003	0.5214683703401922	0.73471	208.95763329752367	-247.7504661684769	-122.17	-0.38797788755900003	0.5214683703401922	0.9307099999999999	208.95763329752367	-247.7504661684769	-122.17	-0.5016558852773493	0.6517227725662644	-0.5688574518147231	-0.30486243917508526	0.4205811652481603	0.8545000740893572	3.3954	22.021	0.0	0.0	0.0
2021-10-01T23:16:13.000000	-0.47234	0.49149	0.74611	221.76	-202.08	-102.36	-0.40855846564075105	0.5456624193155281	0.74611	195.32809504653065	-227.7295749029833	-102.36	-0.40855846564075105	0.5456624193155281	0.94211	195.32809504653065	-227.7295749029833	-102.36	-0.5016558852773493	0.6517227725662644	-0.5688574518147231	-0.30486243917508526	0.4205811652481603	0.8545000740893572	3.3954	22.021	0.0	0.0	0.0
2021-10-01T23:16:13.000000	-0.49616	0.51302	0.7565	207.47	-185.85	-85.386	-0.42956090237505573	0.5699488548551772	0.7565	183.13443785585847	-209.8709152579716	-85.386	-0.42956090237505573	0.5699488548551772	0.9524999999999999	183.13443785585847	-209.8709152579716	-85.386	-0.5016558852773493	0.6517227725662644	-0.5688574518147231	-0.30486243917508526	0.4205811652481603	0.8545000740893572	3.3954	22.021	0.0	0.0	0.0
2021-10-01T23:16:13.000000	-0.5204	0.53454	0.76589	194.66	-171.31	-70.795	-0.450981399622482	0.5942768284179917	0.76589	172.2025525671633	-193.87086575696037	-70.795	-0.450981399622482	0.5942768284179917	0.9618899999999999	172.2025525671633	-193.87086575696037	-70.795	-0.5016558852773493	0.6517227725662644	-0.5688574518147231	-0.30486243917508526	0.4205811652481603	0.8545000740893572	3.3954	22.021	0.0	0.0	0.0
2021-10-01T23:16:13.000000	-0.54504	0.55602	0.77428	183.12	-158.26	-58.23	-0.47280378399232303	0.6186141154569144	0.77428	162.34852760856683	-179.5052021065975	-58.23	-0.47280378399232303	0.6186141154569144	0.97028	162.34852760856683	-179.5052021065975	-58.23	-0.5016558852773493	0.6517227725662644	-0.5688574518147231	-0.30486243917508526	0.4205811652481603	0.8545000740893572	3.3954	22.021	0.0	0.0	0.0
2021-10-01T23:16:13.000000	-0.57005	0.57744	0.78169	172.7	-146.5	-47.393	-0.49500073214428886	0.6429371907710875	0.78169	153.44799929553767	-166.55705182368192	-47.393	-0.49500073214428886	0.6429371907710875	0.97769	153.44799929553767	-166.55705182368192	-47.393	-0.5016558852773493	0.6517227725662644	-0.5688574518147231	-0.30486243917508526	0.4205811652481603	0.8545000740893572	3.3954	22.021	0.0	0.0	0.0
2021-10-01T23:16:13.000000	-0.59541	0.59875	0.78812	163.24	-135.88	-38.036	-0.5175585212910563	0.6671939805176716	0.78812	145.3605527871943	-154.85794036277667	-38.036	-0.5175585212910563	0.6671939805176716	0.9841200000000001	145.3605527871943	-154.85794036277667	-38.036	-0.5016558852773493	0.6517227725662644	-0.5688574518147231	-0.30486243917508526	0.4205811652481603	0.8545000740893572	3.3954	22.021	0.0	0.0	0.0
2021-10-01T23:16:13.000000	-0.62111	0.61994	0.79359	154.63	-126.26	-29.949	-0.5404684520864259	0.6913733347470834	0.79359	137.99417118041916	-144.2554443347951	-29.949	-0.5404684520864259	0.6913733347470834	0.98959	137.99417118041916	-144.2554443347951	-29.949	-0.5016558852773493	0.6517227725662644	-0.5688574518147231	-0.30486243917508526	0.4205811652481603	0.8545000740893572	3.3954	22.021	0.0	0.0	0.0
2021-10-01T23:16:13.000000	-0.64711	0.64096	0.79814	146.78	-117.52	-22.959	-0.5636969524472921	0.7154207290130998	0.79814	131.2742362644936	-134.6194402498165	-22.959	-0.5636969524472921	0.7154207290130998	0.99414	131.2742362644936	-134.6194402498165	-22.959	-0.5016558852773493	0.6517227725662644	-0.5688574518147231	-0.30486243917508526	0.4205811652481603	0.8545000740893572	3.3954	22.021	0.0	0.0	0.0
2021-10-01T23:16:13.000000	-0.6734	0.66181	0.80178	139.59	-109.57	-16.917	-0.5872340977257637	0.739334938014029	0.80178	125.11252927573204	-125.84835325990201	-16.917	-0.5872340977257637	0.739334938014029	0.9977800000000001	125.11252927573204	-125.84835325990201	-16.917	-0.5016558852773493	0.6517227725662644	-0.5688574518147231	-0.30486243917508526	0.4205811652481603	0.8545000740893572	3.3954	22.021	0.0	0.0	0.0
2021-10-01T23:16:13.000000	-0.69996	0.68245	0.80456	132.99	-102.32	-11.697	-0.6110649398328256	0.7630738125549226	0.80456	119.4506053941227	-117.84428442218817	-11.697	-0.6110649398328256	0.7630738125549226	1.0005600000000001	119.4506053941227	-117.84428442218817	-11.697	-0.5016558852773493	0.6517227725662644	-0.5688574518147231	-0.30486243917508526	0.4205811652481603	0.8545000740893572	3.3954	22.021	0.0	0.0	0.0
2021-10-01T23:16:13.000000	-0.72676	0.70286	0.80649	126.92	-95.698	-7.1938	-0.6351621554281879	0.7866138274349228	0.80649	114.23773890449958	-110.52842446170749	-7.1938	-0.6351621554281879	0.7866138274349228	1.00249	114.23773890449958	-110.52842446170749	-7.1938	-0.5016558852773493	0.6517227725662644	-0.5688574518147231	-0.30486243917508526	0.4205811652481603	0.8545000740893572	3.3954	22.021	0.0	0.0	0.0
2021-10-01T23:16:13.000000	-0.7538	0.72304	0.80762	121.33	-89.637	-3.3139	-0.6595257445118506	0.8099549826540293	0.80762	109.43251608874199	-103.82815172912991	-3.3139	-0.6595257445118506	0.8099549826540293	1.00362	109.43251608874199	-103.82815172912991	-3.3139	-0.5016558852773493	0.6517227725662644	-0.5688574518147231	-0.30486243917508526	0.4205811652481603	0.8545000740893572	3.3954	22.021	0.0	0.0	0.0
2021-10-01T23:16:13.000000	-0.78104	0.74296	0.80798	116.16	-84.082	0.021459	-0.6841196843973246	0.8330626030618016	0.80798	104.98212821880786	-97.68152885090295	0.021459	-0.6841196843973246	0.8330626030618016	1.00398	104.98212821880786	-97.68152885090295	0.021459	-0.5016558852773493	0.6517227725662644	-0.5688574518147231	-0.30486243917508526	0.4205811652481603	0.8545000740893572	3.3954	22.021	0.0	0.0	0.0
2021-10-01T23:16:13.000000	-0.80847	0.76261	0.80762	111.39	-78.985	2.8809	-0.7089352757384104	0.8559255387086566	0.80762	100.87260744703553	-92.03846691376529	2.8809	-0.7089352757384104	0.8559255387086566	1.00362	100.87260744703553	-92.03846691376529	2.8809	-0.5016558852773493	0.6517227725662644	-0.5688574518147231	-0.30486243917508526	0.4205811652481603	0.8545000740893572	3.3954	22.021	0.0	0.0	0.0
2021-10-01T23:16:13.000000	-0.83608	0.78199	0.80657	106.96	-74.301	5.3242	-0.7339625938872167	0.8785425642929025	0.80657	97.04991974369118	-86.84695319205561	5.3242	-0.7339625938872167	0.8785425642929025	1.00257	97.04991974369118	-86.84695319205561	5.3242	-0.5016558852773493	0.6517227725662644	-0.5688574518147231	-0.30486243917508526	0.4205811652481603	0.8545000740893572	3.3954	22.021	0.0	0.0	0.0
2021-10-01T23:16:13.000000	-0.86386	0.80109	0.80488	102.85	-69.994	7.4033	-0.7591929394975441	0.900902529864956	0.80488	93.49862689908295	-82.06880834998202	7.4033	-0.7591929394975441	0.900902529864956	1.00088	93.49862689908295	-82.06880834998202	7.4033	-0.5016558852773493	0.6517227725662644	-0.5688574518147231	-0.30486243917508526	0.4205811652481603	0.8545000740893572	3.3954	22.021	0.0	0.0	0.0
2021-10-01T23:16:13.000000	-0.89178	0.8199	0.80258	99.04	-66.029	9.1641	-0.7845977639274113	0.9229918348718509	0.80258	90.20316817334987	-77.66684551654173	9.1641	-0.7845977639274113	0.9229918348718509	0.99858	90.20316817334987	-77.66684551654173	9.1641	-0.5016558852773493	0.6517227725662644	-0.5688574518147231	-0.30486243917508526	0.4205811652481603	0.8545000740893572	3.3954	22.021	0.0	0.0	0.0
2021-10-01T23:16:13.000000	-0.91985	0.83842	0.79971	95.497	-62.377	10.647	-0.8101869918247091	0.9448117046152787	0.79971	87.13434560335732	-73.60823971726727	10.647	-0.8101869918247091	0.9448117046152787	0.9957100000000001	87.13434560335732	-73.60823971726727	10.647	-0.5016558852773493	0.6517227725662644	-0.5688574518147231	-0.30486243917508526	0.4205811652481603	0.8545000740893572	3.3954	22.021	0.0	0.0	0.0
2021-10-01T23:16:13.000000	-0.94805	0.85665	0.79632	92.2	-59.01	11.888	-0.8359407738936551	0.9663596884918558	0.79632	84.27474827327093	-69.86262880451048	11.888	-0.8359407738936551	0.9663596884918558	0.9923200000000001	84.27474827327093	-69.86262880451048	11.888	-0.5016558852773493	0.6517227725662644	-0.5688574518147231	-0.30486243917508526	0.4205811652481603	0.8545000740893572	3.3954	22.021	0.0	0.0	0.0
2021-10-01T23:16:13.000000	-0.97637	0.8746	0.79244	89.132	-55.906	12.918	-0.8618479601846666	0.9876444858477818	0.79244	81.61019994539768	-66.40609554003466	12.918	-0.8618479601846666	0.9876444858477818	0.98844	81.61019994539768	-66.40609554003466	12.918	-0.5016558852773493	0.6517227725662644	-0.5688574518147231	-0.30486243917508526	0.4205811652481603	0.8545000740893572	3.3954	22.021	0.0	0.0	0.0
2021-10-01T23:16:13.000000	-1.0048	0.89225	0.7881	86.276	-53.041	13.767	-0.8879010766532358	1.008645022085582	0.7881	79.12676944238295	-63.21273775602485	13.767	-0.8879010766532358	1.008645022085582	0.9841	79.12676944238295	-63.21273775602485	13.767	-0.5016558852773493	0.6517227725662644	-0.5688574518147231	-0.30486243917508526	0.4205811652481603	0.8545000740893572	3.3954	22.021	0.0	0.0	0.0
2021-10-01T23:16:13.000000	-1.0333	0.90963	0.78336	83.614	-50.397	14.458	-0.9140567488027227	1.0293861699421631	0.78336	76.80879794106791	-60.26248554323165	14.458	-0.9140567488027227	1.0293861699421631	0.97936	76.80879794106791	-60.26248554323165	14.458	-0.5016558852773493	0.6517227725662644	-0.5688574518147231	-0.30486243917508526	0.4205811652481603	0.8545000740893572	3.3954	22.021	0.0	0.0	0.0
2021-10-01T23:16:13.000000	-1.062	0.92672	0.77823	81.132	-47.954	15.016	-0.9404464476590962	1.0498640090437366	0.77823	74.6448415377885	-57.53377418350412	15.016	-0.9404464476590962	1.0498640090437366	0.9742299999999999	74.6448415377885	-57.53377418350412	15.016	-0.5016558852773493	0.6517227725662644	-0.5688574518147231	-0.30486243917508526	0.4205811652481603	0.8545000740893572	3.3954	22.021	0.0	0.0	0.0
2021-10-01T23:16:13.000000	-1.0907	0.94355	0.77275	78.818	-45.698	15.46	-0.966868004359457	1.0700838073001389	0.77275	72.62470607744389	-55.011238807764414	15.46	-0.966868004359457	1.0700838073001389	0.96875	72.62470607744389	-55.011238807764414	15.46	-0.5016558852773493	0.6517227725662644	-0.5688574518147231	-0.30486243917508526	0.4205811652481603	0.8545000740893572	3.3954	22.021	0.0	0.0	0.0
2021-10-01T23:16:13.000000	-1.1196	0.9601	0.76694	76.658	-43.612	15.808	-0.9935223624650127	1.0900502214494248	0.76694	70.73658006586251	-52.67629209222896	15.808	-0.9935223624650127	1.0900502214494248	0.9629399999999999	70.73658006586251	-52.67629209222896	15.808	-0.5016558852773493	0.6517227725662644	-0.5688574518147231	-0.30486243917508526	0.4205811652481603	0.8545000740893572	3.3954	22.021	0.0	0.0	0.0
2021-10-01T23:16:13.000000	-1.1485	0.9764	0.76084	74.64	-41.683	16.076	-1.0202073531128641	1.1097685194014308	0.76084	68.9701468177743	-50.51456163260904	16.076	-1.0202073531128641	1.1097685194014308	0.9568399999999999	68.9701468177743	-50.51456163260904	16.076	-0.5016558852773493	0.6517227725662644	-0.5688574518147231	-0.30486243917508526	0.4205811652481603	0.8545000740893572	3.3954	22.021	0.0	0.0	0.0
2021-10-01T23:16:13.000000	-1.1775	0.99245	0.75448	72.754	-39.897	16.279	-1.0470222227819228	1.1292509541730755	0.75448	67.31719710765665	-48.51092762016515	16.279	-1.0470222227819228	1.1292509541730755	0.95048	67.31719710765665	-48.51092762016515	16.279	-0.5016558852773493	0.6517227725662644	-0.5688574518147231	-0.30486243917508526	0.4205811652481603	0.8545000740893572	3.3954	22.021	0.0	0.0	0.0
2021-10-01T23:16:13.000000	-1.2066	1.0083	0.74786	70.989	-38.242	16.428	-1.0739608449637297	1.1485471490038146	0.74786	65.76828418485944	-46.652132645566866	16.428	-1.0739608449637297	1.1485471490038146	0.9438599999999999	65.76828418485944	-46.652132645566866	16.428	-0.5016558852773493	0.6517227725662644	-0.5688574518147231	-0.30486243917508526	0.4205811652481603	0.8545000740893572	3.3954	22.021	0.0	0.0	0.0
2021-10-01T23:16:13.000000	-1.2357	1.0238	0.74101	69.334	-36.707	16.535	-1.1009423527047508	1.1674959811583627	0.74101	64.31383876856339	-44.92591176427289	16.535	-1.1009423527047508	1.1674959811583627	0.9370099999999999	64.31383876856339	-44.92591176427289	16.535	-0.5016558852773493	0.6517227725662644	-0.5688574518147231	-0.30486243917508526	0.4205811652481603	0.8545000740893572	3.3954	22.021	0.0	0.0	0.0
2021-10-01T23:16:13.000000	-1.2649	1.0392	0.73394	67.78	-35.281	16.608	-1.128035359941602	1.1863578198509168	0.73394	62.946276507527394	-43.32024509208026	16.608	-1.128035359941602	1.1863578198509168	0.92994	62.946276507527394	-43.32024509208026	16.608	-0.5016558852773493	0.6517227725662644	-0.5688574518147231	-0.30486243917508526	0.4205811652481603	0.8545000740893572	3.3954	22.021	0.0	0.0	0.0
2021-10-01T23:16:13.000000	-1.2942	1.0543	0.72667	66.318	-33.955	16.656	-1.1552643727081195	1.2049341721236535	0.72667	61.65776799017206	-41.82509767436428	16.656	-1.1552643727081195	1.2049341721236535	0.9226700000000001	61.65776799017206	-41.82509767436428	16.656	-0.5016558852773493	0.6517227725662644	-0.5688574518147231	-0.30486243917508526	0.4205811652481603	0.8545000740893572	3.3954	22.021	0.0	0.0	0.0
2021-10-01T23:16:13.000000	-1.3236	1.0692	0.71922	64.94	-32.719	16.686	-1.1826171379873858	1.223324284455485	0.71922	60.44159879987626	-40.4295646218803	16.686	-1.1826171379873858	1.223324284455485	0.9152199999999999	60.44159879987626	-40.4295646218803	16.686	-0.5016558852773493	0.6517227725662644	-0.5688574518147231	-0.30486243917508526	0.4205811652481603	0.8545000740893572	3.3954	22.021	0.0	0.0	0.0
2021-10-01T23:16:13.000000	-1.353	1.0839	0.71158	63.638	-31.565	16.701	-1.2099944093004882	1.241515903829493	0.71158	59.29080945968052	-39.124725974961905	16.701	-1.2099944093004882	1.241515903829493	0.90758	59.29080945968052	-39.124725974961905	16.701	-0.5016558852773493	0.6517227725662644	-0.5688574518147231	-0.30486243917508526	0.4205811652481603	0.8545000740893572	3.3954	22.021	0.0	0.0	0.0
2021-10-01T23:16:13.000000	-1.3824	1.0984	0.70377	62.404	-30.486	16.708	-1.2373961866474275	1.2595090302456766	0.70377	58.198317962456144	-37.90265423873181	16.708	-1.2373961866474275	1.2595090302456766	0.89977	58.198317962456144	-37.90265423873181	16.708	-0.5016558852773493	0.6517227725662644	-0.5688574518147231	-0.30486243917508526	0.4205811652481603	0.8545000740893572	3.3954	22.021	0.0	0.0	0.0
2021-10-01T23:16:13.000000	-1.4119	1.1127	0.69579	61.232	-29.474	16.708	-1.2649217165071147	1.2773159167209551	0.69579	57.15914976082189	-36.75467451386197	16.708	-1.2649217165071147	1.2773159167209551	0.8917900000000001	57.15914976082189	-36.75467451386197	16.708	-0.5016558852773493	0.6517227725662644	-0.5688574518147231	-0.30486243917508526	0.4205811652481603	0.8545000740893572	3.3954	22.021	0.0	0.0	0.0
2021-10-01T23:16:13.000000	-1.4415	1.1268	0.68766	60.115	-28.523	16.706	-1.2925709988795504	1.2949365632553285	0.68766	56.16709278226902	-35.6739743004334	16.706	-1.2925709988795504	1.2949365632553285	0.8836600000000001	56.16709278226902	-35.6739743004334	16.706	-0.5016558852773493	0.6517227725662644	-0.5688574518147231	-0.30486243917508526	0.4205811652481603	0.8545000740893572	3.3954	22.021	0.0	0.0	0.0
2021-10-01T23:16:13.000000	-1.4711	1.1408	0.67936	59.048	-27.628	16.701	-1.3202325342689045	1.3124579633107896	0.67936	55.21779735369787	-34.654978623654586	16.701	-1.3202325342689045	1.3124579633107896	0.8753599999999999	55.21779735369787	-34.654978623654586	16.701	-0.5016558852773493	0.6517227725662644	-0.5688574518147231	-0.30486243917508526	0.4205811652481603	0.8545000740893572	3.3954	22.021	0.0	0.0	0.0
2021-10-01T23:16:13.000000	-1.5007	1.1545	0.6709	58.024	-26.782	16.697	-1.347930828709013	1.3296816239295153	0.6709	54.30517393276887	-33.689882518817434	16.697	-1.347930828709013	1.3296816239295153	0.8669	54.30517393276887	-33.689882518817434	16.697	-0.5016558852773493	0.6517227725662644	-0.5688574518147231	-0.30486243917508526	0.4205811652481603	0.8545000740893572	3.3954	22.021	0.0	0.0	0.0
2021-10-01T23:16:13.000000	-1.5304	1.1681	0.6623	57.041	-25.981	16.692	-1.375740622644952	1.3468182910862472	0.6623	53.427727710580506	-32.7744710664271	16.692	-1.375740622644952	1.3468182910862472	0.8583000000000001	53.427727710580506	-32.7744710664271	16.692	-0.5016558852773493	0.6517227725662644	-0.5688574518147231	-0.30486243917508526	0.4205811652481603	0.8545000740893572	3.3954	22.021	0.0	0.0	0.0
2021-10-01T23:16:13.000000	-1.5601	1.1816	0.65353	56.093	-25.221	16.689	-1.4035626695978092	1.3638557117640673	0.65353	52.579994019074825	-31.90403922631201	16.689	-1.4035626695978092	1.3638557117640673	0.8495300000000001	52.579994019074825	-31.90403922631201	16.689	-0.5016558852773493	0.6517227725662644	-0.5688574518147231	-0.30486243917508526	0.4205811652481603	0.8545000740893572	3.3954	22.021	0.0	0.0	0.0
2021-10-01T23:16:13.000000	-1.5898	1.1948	0.64462	55.177	-24.498	16.686	-1.4314214756014212	1.380595393005152	0.64462	51.759485584561176	-31.074249548808147	16.686	-1.4314214756014212	1.380595393005152	0.8406199999999999	51.759485584561176	-31.074249548808147	16.686	-0.5016558852773493	0.6517227725662644	-0.5688574518147231	-0.30486243917508526	0.4205811652481603	0.8545000740893572	3.3954	22.021	0.0	0.0	0.0
2021-10-01T23:16:13.000000	-1.6195	1.208	0.63555	54.289	-23.808	16.683	-1.4592802816050328	1.3973350742462367	0.63555	50.96272266855983	-30.2806420540823	16.683	-1.4592802816050328	1.3973350742462367	0.83155	50.96272266855983	-30.2806420540823	16.683	-0.5016558852773493	0.6517227725662644	-0.5688574518147231	-0.30486243917508526	0.4205811652481603	0.8545000740893572	3.3954	22.021	0.0	0.0	0.0
2021-10-01T23:16:13.000000	-1.6493	1.2209	0.62633	53.427	-23.15	16.681	-1.4872750931383112	1.413789269067504	0.62633	50.18784287166172	-29.521979217006997	16.681	-1.4872750931383112	1.413789269067504	0.82233	50.18784287166172	-29.521979217006997	16.681	-0.5016558852773493	0.6517227725662644	-0.5688574518147231	-0.30486243917508526	0.4205811652481603	0.8545000740893572	3.3954	22.021	0.0	0.0	0.0
2021-10-01T23:16:13.000000	-1.6791	1.2338	0.61696	52.587	-22.519	16.679	-1.5152699046715898	1.4302434638887713	0.61696	49.4314889855563	-28.792808592959908	16.679	-1.5152699046715898	1.4302434638887713	0.8129599999999999	49.4314889855563	-28.792808592959908	16.679	-0.5016558852773493	0.6517227725662644	-0.5688574518147231	-0.30486243917508526	0.4205811652481603	0.8545000740893572	3.3954	22.021	0.0	0.0	0.0
2021-10-01T23:16:13.000000	-1.7089	1.2465	0.60744	51.768	-21.914	16.676	-1.5432892222387047	1.4464991657522148	0.60744	48.69279107562362	-28.092015186982735	16.676	-1.5432892222387047	1.4464991657522148	0.8034399999999999	48.69279107562362	-28.092015186982735	16.676	-0.5016558852773493	0.6517227725662644	-0.5688574518147231	-0.30486243917508526	0.4205811652481603	0.8545000740893572	3.3954	22.021	0.0	0.0	0.0
2021-10-01T23:16:13.000000	-1.7387	1.259	0.59777	50.967	-21.333	16.672	-1.571333045839656	1.4625563746578347	0.59777	47.96901680783469	-27.417246478989686	16.672	-1.571333045839656	1.4625563746578347	0.7937700000000001	47.96901680783469	-27.417246478989686	16.672	-0.5016558852773493	0.6517227725662644	-0.5688574518147231	-0.30486243917508526	0.4205811652481603	0.8545000740893572	3.3954	22.021	0.0	0.0	0.0
2021-10-01T23:16:13.000000	-1.7685	1.2714	0.58794	50.183	-20.773	16.666	-1.5993891224575258	1.4785143370845428	0.58794	47.25954130790795	-26.765402544444232	16.666	-1.5993891224575258	1.4785143370845428	0.7839400000000001	47.25954130790795	-26.765402544444232	16.666	-0.5016558852773493	0.6517227725662644	-0.5688574518147231	-0.30486243917508526	0.4205811652481603	0.8545000740893572	3.3954	22.021	0.0	0.0	0.0
2021-10-01T23:16:13.000000	-1.7983	1.2837	0.57796	49.415	-20.233	16.658	-1.6274574520923135	1.494373053032339	0.57796	46.56349464122345	-26.13536838838807	16.658	-1.6274574520923135	1.494373053032339	0.77396	46.56349464122345	-26.13536838838807	16.658	-0.5016558852773493	0.6517227725662644	-0.5688574518147231	-0.30486243917508526	0.4205811652481603	0.8545000740893572	3.3954	22.021	0.0	0.0	0.0
2021-10-01T23:16:13.000000	-1.8281	1.2958	0.56784	48.659	-19.711	16.646	-1.6555502877609383	1.5100332760223116	0.56784	45.877152008963094	-25.52466896056623	16.646	-1.6555502877609383	1.5100332760223116	0.7638400000000001	45.877152008963094	-25.52466896056623	16.646	-0.5016558852773493	0.6517227725662644	-0.5688574518147231	-0.30486243917508526	0.4205811652481603	0.8545000740893572	3.3954	22.021	0.0	0.0	0.0
2021-10-01T23:16:13.000000	-1.8579	1.3078	0.55756	47.916	-19.207	16.632	-1.683655376446481	1.5255942525333723	0.55756	45.20150587591599	-24.933426791147898	16.632	-1.683655376446481	1.5255942525333723	0.75356	45.20150587591599	-24.933426791147898	16.632	-0.5016558852773493	0.6517227725662644	-0.5688574518147231	-0.30486243917508526	0.4205811652481603	0.8545000740893572	3.3954	22.021	0.0	0.0	0.0
2021-10-01T23:16:13.000000	-1.8877	1.3197	0.54714	47.185	-18.718	16.614	-1.7117727181489417	1.541055982565521	0.54714	44.53593136780057	-24.358541955596536	16.614	-1.7117727181489417	1.541055982565521	0.7431399999999999	44.53593136780057	-24.358541955596536	16.614	-0.5016558852773493	0.6517227725662644	-0.5688574518147231	-0.30486243917508526	0.4205811652481603	0.8545000740893572	3.3954	22.021	0.0	0.0	0.0
2021-10-01T23:16:13.000000	-1.9175	1.3315	0.53657	46.463	-18.244	16.591	-1.7399023128683209	1.5564184661187577	0.53657	43.87745109024949	-23.79964686340459	16.591	-1.7399023128683209	1.5564184661187577	0.7325699999999999	43.87745109024949	-23.79964686340459	16.591	-0.5016558852773493	0.6517227725662644	-0.5688574518147231	-0.30486243917508526	0.4205811652481603	0.8545000740893572	3.3954	22.021	0.0	0.0	0.0
2021-10-01T23:16:13.000000	-1.9474	1.3431	0.52585	45.75	-17.783	16.564	-1.7681556601004484	1.5715947097310892	0.52585	43.226310103601094	-23.254756584993828	16.564	-1.7681556601004484	1.5715947097310892	0.7218500000000001	43.226310103601094	-23.254756584993828	16.564	-0.5016558852773493	0.6517227725662644	-0.5688574518147231	-0.30486243917508526	0.4205811652481603	0.8545000740893572	3.3954	22.021	0.0	0.0	0.0
2021-10-01T23:16:13.000000	-1.9772	1.3547	0.51499	45.045	-17.335	16.531	-1.7963097608536642	1.5867587003265027	0.51499	42.58151594306627	-22.72374859019507	16.531	-1.7963097608536642	1.5867587003265027	0.71099	42.58151594306627	-22.72374859019507	16.531	-0.5016558852773493	0.6517227725662644	-0.5688574518147231	-0.30486243917508526	0.4205811652481603	0.8545000740893572	3.3954	22.021	0.0	0.0	0.0
2021-10-01T23:16:13.000000	-2.007	1.3661	0.50398	44.347	-16.899	16.493	-1.8244883676407164	1.6017241979640922	0.50398	41.9421986740251	-22.20550788405001	16.493	-1.8244883676407164	1.6017241979640922	0.69998	41.9421986740251	-22.20550788405001	16.493	-0.5016558852773493	0.6517227725662644	-0.5688574518147231	-0.30486243917508526	0.4205811652481603	0.8545000740893572	3.3954	22.021	0.0	0.0	0.0
2021-10-01T23:16:13.000000	-2.0367	1.3774	0.49283	43.656	-16.474	16.449	-1.8525799809657753	1.6165781961058512	0.49283	41.30848082664674	-21.699042001769527	16.449	-1.8525799809657753	1.6165781961058512	0.68883	41.30848082664674	-21.699042001769527	16.449	-0.5016558852773493	0.6517227725662644	-0.5688574518147231	-0.30486243917508526	0.4205811652481603	0.8545000740893572	3.3954	22.021	0.0	0.0	0.0
2021-10-01T23:16:13.000000	-2.0665	1.3886	0.48154	42.97	-16.059	16.398	-1.8807830937866636	1.6313452007856173	0.48154	40.67850000152215	-21.20311341822615	16.398	-1.8807830937866636	1.6313452007856173	0.67754	40.67850000152215	-21.20311341822615	16.398	-0.5016558852773493	0.6517227725662644	-0.5688574518147231	-0.30486243917508526	0.4205811652481603	0.8545000740893572	3.3954	22.021	0.0	0.0	0.0
2021-10-01T23:16:13.000000	-2.0963	1.3996	0.47011	42.288	-15.654	16.341	-1.9090107126413884	1.6459137125075591	0.47011	40.051263733862214	-20.717599603250683	16.341	-1.9090107126413884	1.6459137125075591	0.66611	40.051263733862214	-20.717599603250683	16.341	-0.5016558852773493	0.6517227725662644	-0.5688574518147231	-0.30486243917508526	0.4205811652481603	0.8545000740893572	3.3954	22.021	0.0	0.0	0.0
2021-10-01T23:16:13.000000	-2.126	1.4106	0.45854	41.611	-15.258	16.276	-1.9371390850172021	1.6604699712125832	0.45854	39.42788701862523	-20.241630622223195	16.276	-1.9371390850172021	1.6604699712125832	0.65454	39.42788701862523	-20.241630622223195	16.276	-0.5016558852773493	0.6517227725662644	-0.5688574518147231	-0.30486243917508526	0.4205811652481603	0.8545000740893572	3.3954	22.021	0.0	0.0	0.0
2021-10-01T23:16:13.000000	-2.1558	1.4214	0.44684	40.937	-14.871	16.205	-1.965391209905764	1.6748399899767015	0.44684	38.80638492623295	-19.774961414805325	16.205	-1.965391209905764	1.6748399899767015	0.6428400000000001	38.80638492623295	-19.774961414805325	16.205	-0.5016558852773493	0.6517227725662644	-0.5688574518147231	-0.30486243917508526	0.4205811652481603	0.8545000740893572	3.3954	22.021	0.0	0.0	0.0
2021-10-01T23:16:13.000000	-2.1855	1.4322	0.435	40.265	-14.492	16.126	-1.9935440883154136	1.6891977557239015	0.435	38.185887522065464	-19.316476986038765	16.126	-1.9935440883154136	1.6891977557239015	0.631	38.185887522065464	-19.316476986038765	16.126	-0.5016558852773493	0.6517227725662644	-0.5688574518147231	-0.30486243917508526	0.4205811652481603	0.8545000740893572	3.3954	22.021	0.0	0.0	0.0
2021-10-01T23:16:13.000000	-2.2152	1.4428	0.42304	39.594	-14.12	16.039	-2.0217214727589	1.703357028513278	0.42304	37.5655248715028	-18.865062340965217	16.039	-2.0217214727589	1.703357028513278	0.61904	37.5655248715028	-18.865062340965217	16.039	-0.5016558852773493	0.6517227725662644	-0.5688574518147231	-0.30486243917508526	0.4205811652481603	0.8545000740893572	3.3954	22.021	0.0	0.0	0.0
2021-10-01T23:16:13.000000	-2.2449	1.4534	0.41094	38.925	-13.755	15.945	-2.049898857202386	1.7175163013026544	0.41094	36.94628943933411	-18.420840009753867	15.945	-2.049898857202386	1.7175163013026544	0.60694	36.94628943933411	-18.420840009753867	15.945	-0.5016558852773493	0.6517227725662644	-0.5688574518147231	-0.30486243917508526	0.4205811652481603	0.8545000740893572	3.3954	22.021	0.0	0.0	0.0
2021-10-01T23:16:13.000000	-2.2746	1.4638	0.39872	38.254	-13.396	15.842	-2.078100747679709	1.731477081134207	0.39872	36.32433389657208	-17.98232740693886	15.842	-2.078100747679709	1.731477081134207	0.59472	36.32433389657208	-17.98232740693886	15.842	-0.5016558852773493	0.6517227725662644	-0.5688574518147231	-0.30486243917508526	0.4205811652481603	0.8545000740893572	3.3954	22.021	0.0	0.0	0.0
2021-10-01T23:16:13.000000	-2.3042	1.4741	0.38637	37.583	-13.044	15.732	-2.106215644695038	1.7453263614699297	0.38637	35.70152064262577	-17.550762057647685	15.732	-2.106215644695038	1.7453263614699297	0.58237	35.70152064262577	-17.550762057647685	15.732	-0.5016558852773493	0.6517227725662644	-0.5688574518147231	-0.30486243917508526	0.4205811652481603	0.8545000740893572	3.3954	22.021	0.0	0.0	0.0
2021-10-01T23:16:13.000000	-2.3339	1.4844	0.3739	36.908	-12.697	15.614	-2.134429788189279	1.7591878948225705	0.3739	35.07412487867708	-17.123668911625373	15.614	-2.134429788189279	1.7591878948225705	0.5699000000000001	35.07412487867708	-17.123668911625373	15.614	-0.5016558852773493	0.6517227725662644	-0.5688574518147231	-0.30486243917508526	0.4205811652481603	0.8545000740893572	3.3954	22.021	0.0	0.0	0.0
2021-10-01T23:16:13.000000	-2.3635	1.4945	0.3613	36.229	-12.355	15.489	-2.1625691912384455	1.7728386822004696	0.3613	34.442146604726	-16.701047968871922	15.489	-2.1625691912384455	1.7728386822004696	0.5573	34.442146604726	-16.701047968871922	15.489	-0.5016558852773493	0.6517227725662644	-0.5688574518147231	-0.30486243917508526	0.4205811652481603	0.8545000740893572	3.3954	22.021	0.0	0.0	0.0
2021-10-01T23:16:13.000000	-2.3931	1.5046	0.34858	35.544	-12.018	15.356	-2.190708594287611	1.7864894695783684	0.34858	33.80360089119429	-16.282654169048968	15.356	-2.190708594287611	1.7864894695783684	0.5445800000000001	33.80360089119429	-16.282654169048968	15.356	-0.5016558852773493	0.6517227725662644	-0.5688574518147231	-0.30486243917508526	0.4205811652481603	0.8545000740893572	3.3954	22.021	0.0	0.0	0.0
2021-10-01T23:16:13.000000	-2.4227	1.5145	0.33573	34.85	-11.684	15.216	-2.218872503370613	1.7999417639984436	0.33573	33.15575540405298	-15.866134992070728	15.216	-2.218872503370613	1.7999417639984436	0.53173	33.15575540405298	-15.866134992070728	15.216	-0.5016558852773493	0.6517227725662644	-0.5688574518147231	-0.30486243917508526	0.4205811652481603	0.8545000740893572	3.3954	22.021	0.0	0.0	0.0
2021-10-01T23:16:13.000000	-2.4522	1.5244	0.32276	34.146	-11.352	15.069	-2.2469371659747033	1.8133818054016007	0.32276	32.49774020868212	-15.450375442978903	15.069	-2.2469371659747033	1.8133818054016007	0.51876	32.49774020868212	-15.450375442978903	15.069	-0.5016558852773493	0.6517227725662644	-0.5688574518147231	-0.30486243917508526	0.4205811652481603	0.8545000740893572	3.3954	22.021	0.0	0.0	0.0
2021-10-01T23:16:13.000000	-2.4817	1.5342	0.30966	33.428	-11.023	14.916	-2.2750140815957116	1.8267226003258457	0.30966	31.825462915756038	-15.035877865885876	14.916	-2.2750140815957116	1.8267226003258457	0.50566	31.825462915756038	-15.035877865885876	14.916	-0.5016558852773493	0.6517227725662644	-0.5688574518147231	-0.30486243917508526	0.4205811652481603	0.8545000740893572	3.3954	22.021	0.0	0.0	0.0
2021-10-01T23:16:13.000000	-2.5112	1.5439	0.29642	32.693	-10.695	14.756	-2.303103250233639	1.839964148771179	0.29642	31.136191191245768	-14.620289740705866	14.756	-2.303103250233639	1.839964148771179	0.49242	31.136191191245768	-14.620289740705866	14.756	-0.5016558852773493	0.6517227725662644	-0.5688574518147231	-0.30486243917508526	0.4205811652481603	0.8545000740893572	3.3954	22.021	0.0	0.0	0.0
2021-10-01T23:16:13.000000	-2.5407	1.5535	0.28304	31.935	-10.366	14.592	-2.331204671888484	1.8531064507376005	0.28304	30.424215306754952	-14.20089095684554	14.592	-2.331204671888484	1.8531064507376005	0.47904	30.424215306754952	-14.20089095684554	14.592	-0.5016558852773493	0.6517227725662644	-0.5688574518147231	-0.30486243917508526	0.4205811652481603	0.8545000740893572	3.3954	22.021	0.0	0.0	0.0
2021-10-01T23:16:13.000000	-2.5701	1.563	0.26951	31.151	-10.035	14.422	-2.359219100081335	1.8661372532081915	0.26951	29.68668039808542	-13.776321459008233	14.422	-2.359219100081335	1.8661372532081915	0.46551000000000003	29.68668039808542	-13.776321459008233	14.422	-0.5016558852773493	0.6517227725662644	-0.5688574518147231	-0.30486243917508526	0.4205811652481603	0.8545000740893572	3.3954	22.021	0.0	0.0	0.0
2021-10-01T23:16:13.000000	-2.5995	1.5724	0.25582	30.333	-9.7006	14.248	-2.3872457812911048	1.879068809199871	0.25582	28.915818289161077	-13.344211555135717	14.248	-2.3872457812911048	1.879068809199871	0.45182	28.915818289161077	-13.344211555135717	14.248	-0.5016558852773493	0.6517227725662644	-0.5688574518147231	-0.30486243917508526	0.4205811652481603	0.8545000740893572	3.3954	22.021	0.0	0.0	0.0
2021-10-01T23:16:13.000000	-2.6288	1.5818	0.24194	29.473	-9.3603	14.07	-2.4151732160219628	1.8919881121746323	0.24194	28.10399558709193	-12.90109984190174	14.07	-2.4151732160219628	1.8919881121746323	0.43794	28.10399558709193	-12.90109984190174	14.07	-0.5016558852773493	0.6517227725662644	-0.5688574518147231	-0.30486243917508526	0.4205811652481603	0.8545000740893572	3.3954	22.021	0.0	0.0	0.0
2021-10-01T23:16:13.000000	-2.658	1.591	0.22785	28.562	-9.0113	13.888	-2.4430259103077456	1.9046966691746512	0.22785	27.24262319324963	-12.443104646374124	13.888	-2.4430259103077456	1.9046966691746512	0.42385	27.24262319324963	-12.443104646374124	13.888	-0.5016558852773493	0.6517227725662644	-0.5688574518147231	-0.30486243917508526	0.4205811652481603	0.8545000740893572	3.3954	22.021	0.0	0.0	0.0
2021-10-01T23:16:13.000000	-2.6872	1.6002	0.21353	27.588	-8.6505	13.704	-2.4708786045935276	1.9174052261746706	0.21353	26.320171373689213	-11.96567896567641	13.704	-2.4708786045935276	1.9174052261746706	0.40953	26.320171373689213	-11.96567896567641	13.704	-0.5016558852773493	0.6517227725662644	-0.5688574518147231	-0.30486243917508526	0.4205811652481603	0.8545000740893572	3.3954	22.021	0.0	0.0	0.0
2021-10-01T23:16:13.000000	-2.7162	1.6093	0.19893	26.535	-8.2733	13.516	-2.4985450589384053	1.9299900306619415	0.19893	25.321324330563023	-11.462296979071736	13.516	-2.4985450589384053	1.9299900306619415	0.39493	25.321324330563023	-11.462296979071736	13.516	-0.5016558852773493	0.6517227725662644	-0.5688574518147231	-0.30486243917508526	0.4205811652481603	0.8545000740893572	3.3954	22.021	0.0	0.0	0.0
2021-10-01T23:16:13.000000	-2.7451	1.6182	0.18399	25.383	-7.8743	13.328	-2.5261367728382065	1.9423640891744705	0.18399	24.226894431002275	-10.925148773315213	13.328	-2.5261367728382065	1.9423640891744705	0.37999	24.226894431002275	-10.925148773315213	13.328	-0.5016558852773493	0.6517227725662644	-0.5688574518147231	-0.30486243917508526	0.4205811652481603	0.8545000740893572	3.3954	22.021	0.0	0.0	0.0
2021-10-01T23:16:13.000000	-2.7738	1.6271	0.16864	24.107	-7.4459	13.137	-2.5535299937801845	1.9547136416531627	0.16864	23.013001284564794	-10.343628361779976	13.137	-2.5535299937801845	1.9547136416531627	0.36464	23.013001284564794	-10.343628361779976	13.137	-0.5016558852773493	0.6517227725662644	-0.5688574518147231	-0.30486243917508526	0.4205811652481603	0.8545000740893572	3.3954	22.021	0.0	0.0	0.0
2021-10-01T23:16:13.000000	-2.8023	1.6359	0.15278	22.672	-6.9779	12.947	-2.580736974781257	1.9669394416191068	0.15278	21.646158431357094	-9.703324047695627	12.947	-2.580736974781257	1.9669394416191068	0.34878	21.646158431357094	-9.703324047695627	12.947	-0.5016558852773493	0.6517227725662644	-0.5688574518147231	-0.30486243917508526	0.4205811652481603	0.8545000740893572	3.3954	22.021	0.0	0.0	0.0
2021-10-01T23:16:13.000000	-2.8304	1.6446	0.13624	21.03	-6.456	12.756	-2.6075592228836006	1.979016983038466	0.13624	20.080479742920787	-8.984162136457018	12.756	-2.6075592228836006	1.979016983038466	0.33224	20.080479742920787	-8.984162136457018	12.756	-0.5016558852773493	0.6517227725662644	-0.5688574518147231	-0.30486243917508526	0.4205811652481603	0.8545000740893572	3.3954	22.021	0.0	0.0	0.0
2021-10-01T23:16:13.000000	-2.8581	1.653	0.11883	19.112	-5.8589	12.568	-2.634021244121051	1.9907477729534169	0.11883	18.250095041410283	-8.156548546382325	12.568	-2.634021244121051	1.9907477729534169	0.31483	18.250095041410283	-8.156548546382325	12.568	-0.5016558852773493	0.6517227725662644	-0.5688574518147231	-0.30486243917508526	0.4205811652481603	0.8545000740893572	3.3954	22.021	0.0	0.0	0.0
2021-10-01T23:16:13.000000	-2.885	1.6613	0.10018	16.816	-5.1543	12.383	-2.6597015465441247	2.0022812922541093	0.10018	16.057730642800095	-7.175928587526409	12.383	-2.6597015465441247	2.0022812922541093	0.29618	16.057730642800095	-7.175928587526409	12.383	-0.5016558852773493	0.6517227725662644	-0.5688574518147231	-0.30486243917508526	0.4205811652481603	0.8545000740893572	3.3954	22.021	0.0	0.0	0.0
2021-10-01T23:16:13.000000	-2.9023	1.6666	0.086791	14.999	-4.6004	12.264	-2.676221777499209	2.009661127563295	0.086791	14.322291581681888	-6.403565023429069	12.264	-2.676221777499209	2.009661127563295	0.282791	14.322291581681888	-6.403565023429069	12.264	-0.5016558852773493	0.6517227725662644	-0.5688574518147231	-0.30486243917508526	0.4205811652481603	0.8545000740893572	3.3954	22.021	0.0	0.0	0.0
2021-10-01T23:16:13.000000	-2.9187	1.6716	0.072358	12.873	-3.9533	12.15	-2.6918855491948404	2.0166329462834804	0.072358	12.291600712493855	-5.500841918708492	12.15	-2.6918855491948404	2.0166329462834804	0.268358	12.291600712493855	-5.500841918708492	12.15	-0.5016558852773493	0.6517227725662644	-0.5688574518147231	-0.30486243917508526	0.4205811652481603	0.8545000740893572	3.3954	22.021	0.0	0.0	0.0
2021-10-01T23:16:13.000000	-2.9291	1.6748	0.061971	11.235	-3.4543	12.079	-2.7018150864602895	2.0210831473681576	0.061971	10.727085942339745	-4.804897571817426	12.079	-2.7018150864602895	2.0210831473681576	0.257971	10.727085942339745	-4.804897571817426	12.079	-0.5016558852773493	0.6517227725662644	-0.5688574518147231	-0.30486243917508526	0.4205811652481603	0.8545000740893572	3.3954	22.021	0.0	0.0	0.0
2021-10-01T23:16:13.000000	-2.9356	1.6768	0.054622	10.023	-3.0845	12.034	-2.708021047251195	2.0238645230460808	0.054622	9.569530274491758	-4.2893775277522135	12.034	-2.708021047251195	2.0238645230460808	0.250622	9.569530274491758	-4.2893775277522135	12.034	-0.5016558852773493	0.6517227725662644	-0.5688574518147231	-0.30486243917508526	0.4205811652481603	0.8545000740893572	3.3954	22.021	0.0	0.0	1.0
2021-10-01T23:16:13.000000	-2.9533	1.6823	0.026593	5.0504	-1.559	11.911	-2.7249137580880896	2.031491863380763	0.026593	4.821319637208783	-2.1660789726750416	11.911	-2.7249137580880896	2.031491863380763	0.222593	4.821319637208783	-2.1660789726750416	11.911	-0.5016558852773493	0.6517227725662644	-0.5688574518147231	-0.30486243917508526	0.4205811652481603	0.8545000740893572	3.3954	22.021	0.0	0.0	490.47
2021-10-01T23:16:13.000000	-2.9587	1.6839	-0.006294	-1.2083	0.37339	11.874	-2.7300770196786375	2.033741469956938	-0.006294	-1.1534436648208843	0.5186296310321719	11.874	-2.7300770196786375	2.033741469956938	0.189706	-1.1534436648208843	0.5186296310321719	11.874	-0.5016558852773493	0.6517227725662644	-0.5688574518147231	-0.30486243917508526	0.4205811652481603	0.8545000740893572	3.3954	22.021	0.0	0.0	0.0
2021-10-01T23:16:13.000000	-2.9477	1.6805	-0.037709	-7.0822	2.1838	11.95	-2.719576509573554	2.0290192578129274	-0.037709	-6.761252746034618	3.0351277706612843	11.95	-2.719576509573554	2.0290192578129274	0.15829100000000002	-6.761252746034618	3.0351277706612843	11.95	-0.5016558852773493	0.6517227725662644	-0.5688574518147231	-0.30486243917508526	0.4205811652481603	0.8545000740893572	3.3954	22.021	0.0	0.0	0.0
2021-10-01T23:16:13.000000	-2.9273	1.6743	-0.063828	-11.534	3.5456	12.091	-2.700089914924467	2.0203663606690694	-0.063828	-11.01264590983983	4.932146127649512	12.091	-2.700089914924467	2.0203663606690694	0.132172	-11.01264590983983	4.932146127649512	12.091	-0.5016558852773493	0.6517227725662644	-0.5688574518147231	-0.30486243917508526	0.4205811652481603	0.8545000740893572	3.3954	22.021	0.0	0.0	0.0
2021-10-01T23:16:13.000000	-2.9031	1.6668	-0.086086	-14.9	4.57	12.258	-2.6769912432966674	2.0099576446564646	-0.086086	-14.2277624847023	6.3612636070908	12.258	-2.6769912432966674	2.0099576446564646	0.10991400000000001	-14.2277624847023	6.3612636070908	12.258	-0.5016558852773493	0.6517227725662644	-0.5688574518147231	-0.30486243917508526	0.4205811652481603	0.8545000740893572	3.3954	22.021	0.0	0.0	0.0
2021-10-01T23:16:13.000000	-2.877	1.6588	-0.10592	-17.552	5.3792	12.438	-2.652068153654133	1.9988198889278532	-0.10592	-16.7606276925422	7.489316123117479	12.438	-2.652068153654133	1.9988198889278532	0.09008000000000001	-16.7606276925422	7.489316123117479	12.438	-0.5016558852773493	0.6517227725662644	-0.5688574518147231	-0.30486243917508526	0.4205811652481603	0.8545000740893572	3.3954	22.021	0.0	0.0	0.0
2021-10-01T23:16:13.000000	-2.8499	1.6505	-0.12415	-19.721	6.0472	12.624	-2.6261893582732356	1.987261863593324	-0.12415	-18.831433667126415	8.418050539205481	12.624	-2.6261893582732356	1.987261863593324	0.07185000000000001	-18.831433667126415	8.418050539205481	12.624	-0.5016558852773493	0.6517227725662644	-0.5688574518147231	-0.30486243917508526	0.4205811652481603	0.8545000740893572	3.3954	22.021	0.0	0.0	0.0
2021-10-01T23:16:13.000000	-2.8221	1.642	-0.14128	-21.547	6.619	12.813	-2.5996403435737907	1.9754195741825429	-0.14128	-20.573611621318328	9.209281994550686	12.813	-2.5996403435737907	1.9754195741825429	0.05472000000000002	-20.573611621318328	9.209281994550686	12.813	-0.5016558852773493	0.6517227725662644	-0.5688574518147231	-0.30486243917508526	0.4205811652481603	0.8545000740893572	3.3954	22.021	0.0	0.0	0.0
2021-10-01T23:16:13.000000	-2.7938	1.6333	-0.15759	-23.121	7.123	13.004	-2.572619602513624	1.9633175267293475	-0.15759	-22.073995994122935	9.902346734559664	13.004	-2.572619602513624	1.9633175267293475	0.03841	-22.073995994122935	9.902346734559664	13.004	-0.5016558852773493	0.6517227725662644	-0.5688574518147231	-0.30486243917508526	0.4205811652481603	0.8545000740893572	3.3954	22.021	0.0	0.0	0.0
2021-10-01T23:16:13.000000	-2.7653	1.6245	-0.17329	-24.504	7.5778	13.194	-2.545412621512551	1.9510917267634036	-0.17329	-23.390848076529686	10.523178944630159	13.194	-2.545412621512551	1.9510917267634036	0.022710000000000008	-23.390848076529686	10.523178944630159	13.194	-0.5016558852773493	0.6517227725662644	-0.5688574518147231	-0.30486243917508526	0.4205811652481603	0.8545000740893572	3.3954	22.021	0.0	0.0	0.0
2021-10-01T23:16:13.000000	-2.7365	1.6156	-0.1885	-25.74	7.9965	13.384	-2.5179201540916614	1.9387299212677926	-0.1885	-24.56623117404349	11.090171240943647	13.384	-2.5179201540916614	1.9387299212677926	0.007500000000000007	-24.56623117404349	11.090171240943647	13.384	-0.5016558852773493	0.6517227725662644	-0.5688574518147231	-0.30486243917508526	0.4205811652481603	0.8545000740893572	3.3954	22.021	0.0	0.0	0.0
2021-10-01T23:16:13.000000	-2.7076	1.6066	-0.20333	-26.86	8.3883	13.573	-2.490340693208778	1.9262566162763521	-0.20333	-25.629784417570562	11.616252734804677	13.573	-2.490340693208778	1.9262566162763521	-0.007330000000000003	-25.629784417570562	11.616252734804677	13.573	-0.5016558852773493	0.6517227725662644	-0.5688574518147231	-0.30486243917508526	0.4205811652481603	0.8545000740893572	3.3954	22.021	0.0	0.0	0.0
2021-10-01T23:16:13.000000	-2.6785	1.5974	-0.21785	-27.887	8.76	13.759	-2.4625872454019078	1.9135603122932512	-0.21785	-26.603501292110174	12.110990380670454	13.759	-2.4625872454019078	1.9135603122932512	-0.02184999999999998	-26.603501292110174	12.110990380670454	13.759	-0.5016558852773493	0.6517227725662644	-0.5688574518147231	-0.30486243917508526	0.4205811652481603	0.8545000740893572	3.3954	22.021	0.0	0.0	0.0
2021-10-01T23:16:13.000000	-2.6493	1.5882	-0.2321	-28.841	9.1169	13.943	-2.434734551116125	1.9008517552932318	-0.2321	-27.506581683548035	12.582094845306953	13.943	-2.434734551116125	1.9008517552932318	-0.03609999999999999	-27.506581683548035	12.582094845306953	13.943	-0.5016558852773493	0.6517227725662644	-0.5688574518147231	-0.30486243917508526	0.4205811652481603	0.8545000740893572	3.3954	22.021	0.0	0.0	0.0
2021-10-01T23:16:13.000000	-2.62	1.579	-0.24612	-29.735	9.463	14.124	-2.406782610351431	1.8881309452762944	-0.24612	-28.35143751346595	13.035128880070024	14.124	-2.406782610351431	1.8881309452762944	-0.05012	-28.35143751346595	13.035128880070024	14.124	-0.5016558852773493	0.6517227725662644	-0.5688574518147231	-0.30486243917508526	0.4205811652481603	0.8545000740893572	3.3954	22.021	0.0	0.0	0.0
2021-10-01T23:16:13.000000	-2.5907	1.5696	-0.25994	-30.582	9.8013	14.301	-2.378855175620573	1.8752116423015333	-0.25994	-29.150603233614916	13.474662771526393	14.301	-2.378855175620573	1.8752116423015333	-0.06394	-29.150603233614916	13.474662771526393	14.301	-0.5016558852773493	0.6517227725662644	-0.5688574518147231	-0.30486243917508526	0.4205811652481603	0.8545000740893572	3.3954	22.021	0.0	0.0	0.0
2021-10-01T23:16:13.000000	-2.5613	1.5601	-0.27358	-31.389	10.134	14.473	-2.3508407474277213	1.862180839830942	-0.27358	-29.910756531146568	13.903737653396401	14.473	-2.3508407474277213	1.862180839830942	-0.07757999999999998	-29.910756531146568	13.903737653396401	14.473	-0.5016558852773493	0.6517227725662644	-0.5688574518147231	-0.30486243917508526	0.4205811652481603	0.8545000740893572	3.3954	22.021	0.0	0.0	0.0
2021-10-01T23:16:13.000000	-2.5319	1.5506	-0.28706	-32.165	10.464	14.642	-2.3228263192348697	1.8491500373603507	-0.28706	-30.640474251672334	14.32633444509113	14.642	-2.3228263192348697	1.8491500373603507	-0.09105999999999997	-30.640474251672334	14.32633444509113	14.642	-0.5016558852773493	0.6517227725662644	-0.5688574518147231	-0.30486243917508526	0.4205811652481603	0.8545000740893572	3.3954	22.021	0.0	0.0	0.0
2021-10-01T23:16:13.000000	-2.5024	1.541	-0.3004	-32.915	10.793	14.805	-2.294724897580025	1.8360077353939293	-0.3004	-31.344510417850202	14.744752987597995	14.805	-2.294724897580025	1.8360077353939293	-0.10439999999999999	-31.344510417850202	14.744752987597995	14.805	-0.5016558852773493	0.6517227725662644	-0.5688574518147231	-0.30486243917508526	0.4205811652481603	0.8545000740893572	3.3954	22.021	0.0	0.0	0.0
2021-10-01T23:16:13.000000	-2.4729	1.5313	-0.3136	-33.645	11.122	14.962	-2.266635728942098	1.822766186948596	-0.3136	-32.0286972882457	15.160720926721211	14.962	-2.266635728942098	1.822766186948596	-0.11759999999999998	-32.0286972882457	15.160720926721211	14.962	-0.5016558852773493	0.6517227725662644	-0.5688574518147231	-0.30486243917508526	0.4205811652481603	0.8545000740893572	3.3954	22.021	0.0	0.0	0.0
2021-10-01T23:16:13.000000	-2.4434	1.5215	-0.32666	-34.358	11.451	15.113	-2.2385588133210894	1.809425392024351	-0.32666	-32.69601225722618	15.574605852968325	15.113	-2.2385588133210894	1.809425392024351	-0.13066	-32.69601225722618	15.574605852968325	15.113	-0.5016558852773493	0.6517227725662644	-0.5688574518147231	-0.30486243917508526	0.4205811652481603	0.8545000740893572	3.3954	22.021	0.0	0.0	0.0
2021-10-01T23:16:13.000000	-2.4138	1.5116	-0.33959	-35.059	11.783	15.258	-2.2103949042380875	1.7959730976042758	-0.33959	-33.35105005822969	15.989997811552604	15.258	-2.2103949042380875	1.7959730976042758	-0.14359	-33.35105005822969	15.989997811552604	15.258	-0.5016558852773493	0.6517227725662644	-0.5688574518147231	-0.30486243917508526	0.4205811652481603	0.8545000740893572	3.3954	22.021	0.0	0.0	0.0
2021-10-01T23:16:13.000000	-2.3842	1.5016	-0.3524	-35.75	12.118	15.396	-2.1822432481720027	1.7824215567052888	-0.3524	-33.99579562083447	16.407141862812416	15.396	-2.1822432481720027	1.7824215567052888	-0.15639999999999998	-33.99579562083447	16.407141862812416	15.396	-0.5016558852773493	0.6517227725662644	-0.5688574518147231	-0.30486243917508526	0.4205811652481603	0.8545000740893572	3.3954	22.021	0.0	0.0	0.0
2021-10-01T23:16:13.000000	-2.3546	1.4915	-0.36508	-36.433	12.457	15.527	-2.154103845122837	1.76877076932739	-0.36508	-34.63211134444957	16.82727553187524	15.527	-2.154103845122837	1.76877076932739	-0.16908	-34.63211134444957	16.82727553187524	15.527	-0.5016558852773493	0.6517227725662644	-0.5688574518147231	-0.30486243917508526	0.4205811652481603	0.8545000740893572	3.3954	22.021	0.0	0.0	0.0
2021-10-01T23:16:13.000000	-2.325	1.4813	-0.37765	-37.11	12.801	15.65	-2.12597669509059	1.7550207354705791	-0.37765	-35.26185962848405	17.25163634386856	15.65	-2.12597669509059	1.7550207354705791	-0.18164999999999998	-35.26185962848405	17.25163634386856	15.65	-0.5016558852773493	0.6517227725662644	-0.5688574518147231	-0.30486243917508526	0.4205811652481603	0.8545000740893572	3.3954	22.021	0.0	0.0	0.0
2021-10-01T23:16:13.000000	-2.2953	1.4711	-0.39008	-37.784	13.149	15.766	-2.097750298579431	1.74125844859685	-0.39008	-35.88814039747444	17.679599424510812	15.766	-2.097750298579431	1.74125844859685	-0.19407999999999997	-35.88814039747444	17.679599424510812	15.766	-0.5016558852773493	0.6517227725662644	-0.5688574518147231	-0.30486243917508526	0.4205811652481603	0.8545000740893572	3.3954	22.021	0.0	0.0	0.0
2021-10-01T23:16:13.000000	-2.2657	1.4607	-0.40239	-38.455	13.503	15.874	-2.06964765458102	1.7273099217822157	-0.40239	-36.51070859108238	18.113149703380223	15.874	-2.06964765458102	1.7273099217822157	-0.20639000000000002	-36.51070859108238	18.113149703380223	15.874	-0.5016558852773493	0.6517227725662644	-0.5688574518147231	-0.30486243917508526	0.4205811652481603	0.8545000740893572	3.3954	22.021	0.0	0.0	0.0
2021-10-01T23:16:13.000000	-2.236	1.4502	-0.41458	-39.125	13.863	15.974	-2.041458017120615	1.713249895471751	-0.41458	-37.13154913888611	18.552532240815168	15.974	-2.041458017120615	1.713249895471751	-0.21858	-37.13154913888611	18.552532240815168	15.974	-0.5016558852773493	0.6517227725662644	-0.5688574518147231	-0.30486243917508526	0.4205811652481603	0.8545000740893572	3.3954	22.021	0.0	0.0	0.0
2021-10-01T23:16:13.000000	-2.2063	1.4397	-0.42664	-39.795	14.23	16.066	-2.013268379660211	1.6991898691612866	-0.42664	-37.751531975505564	18.99886203177394	16.066	-2.013268379660211	1.6991898691612866	-0.23064	-37.751531975505564	18.99886203177394	16.066	-0.5016558852773493	0.6517227725662644	-0.5688574518147231	-0.30486243917508526	0.4205811652481603	0.8545000740893572	3.3954	22.021	0.0	0.0	0.0
2021-10-01T23:16:13.000000	-2.1766	1.429	-0.43856	-40.466	14.604	16.15	-1.9851032482336426	1.6849313498929983	-0.43856	-38.37164956572985	19.452261606425722	16.15	-1.9851032482336426	1.6849313498929983	-0.24256	-38.37164956572985	19.452261606425722	16.15	-0.5016558852773493	0.6517227725662644	-0.5688574518147231	-0.30486243917508526	0.4205811652481603	0.8545000740893572	3.3954	22.021	0.0	0.0	0.0
2021-10-01T23:16:13.000000	-2.1469	1.4182	-0.45036	-41.138	14.986	16.227	-1.956950369823993	1.6705735841457978	-0.45036	-38.9917793793898	19.913723429559635	16.227	-1.956950369823993	1.6705735841457978	-0.25436	-38.9917793793898	19.913723429559635	16.227	-0.5016558852773493	0.6517227725662644	-0.5688574518147231	-0.30486243917508526	0.4205811652481603	0.8545000740893572	3.3954	22.021	0.0	0.0	0.0
2021-10-01T23:16:13.000000	-2.1171	1.4073	-0.46202	-41.814	15.376	16.296	-1.9287104979523493	1.6561043189027678	-0.46202	-39.614898810852765	20.38361509168323	16.296	-1.9287104979523493	1.6561043189027678	-0.26602	-39.614898810852765	20.38361509168323	16.296	-0.5016558852773493	0.6517227725662644	-0.5688574518147231	-0.30486243917508526	0.4205811652481603	0.8545000740893572	3.3954	22.021	0.0	0.0	0.0
2021-10-01T23:16:13.000000	-2.0874	1.3963	-0.47355	-42.492	15.775	16.359	-1.900582125576536	1.641548060197744	-0.47355	-40.238900400371314	20.862683997247252	16.359	-1.900582125576536	1.641548060197744	-0.27755	-40.238900400371314	20.862683997247252	16.359	-0.5016558852773493	0.6517227725662644	-0.5688574518147231	-0.30486243917508526	0.4205811652481603	0.8545000740893572	3.3954	22.021	0.0	0.0	0.0
2021-10-01T23:16:13.000000	-2.0576	1.3852	-0.48493	-43.175	16.182	16.414	-1.872366759738729	1.62688030199689	-0.48493	-40.86688407248201	21.350305271970136	16.414	-1.872366759738729	1.62688030199689	-0.28893	-40.86688407248201	21.350305271970136	16.414	-0.5016558852773493	0.6517227725662644	-0.5688574518147231	-0.30486243917508526	0.4205811652481603	0.8545000740893572	3.3954	22.021	0.0	0.0	0.0
2021-10-01T23:16:13.000000	-2.0278	1.374	-0.49618	-43.862	16.6	16.462	-1.8441636469178402	1.6121132973171242	-0.49618	-41.49748977188817	21.84933378005006	16.462	-1.8441636469178402	1.6121132973171242	-0.30018	-41.49748977188817	21.84933378005006	16.462	-0.5016558852773493	0.6517227725662644	-0.5688574518147231	-0.30486243917508526	0.4205811652481603	0.8545000740893572	3.3954	22.021	0.0	0.0	0.0
2021-10-01T23:16:13.000000	-1.998	1.3627	-0.50729	-44.556	17.028	16.505	-1.81597278711387	1.5972470461584465	-0.50729	-42.13381742312633	22.359144647205436	16.505	-1.81597278711387	1.5972470461584465	-0.31129	-42.13381742312633	22.359144647205436	16.505	-0.5016558852773493	0.6517227725662644	-0.5688574518147231	-0.30486243917508526	0.4205811652481603	0.8545000740893572	3.3954	22.021	0.0	0.0	0.0
2021-10-01T23:16:13.000000	-1.9682	1.3512	-0.51825	-45.255	17.468	16.541	-1.787806433343736	1.5821823020419452	-0.51825	-42.7736370362799	22.881477742676157	16.541	-1.787806433343736	1.5821823020419452	-0.32225	-42.7736370362799	22.881477742676157	16.541	-0.5016558852773493	0.6517227725662644	-0.5688574518147231	-0.30486243917508526	0.4205811652481603	0.8545000740893572	3.3954	22.021	0.0	0.0	0.0
2021-10-01T23:16:13.000000	-1.9384	1.3397	-0.52907	-45.963	17.919	16.572	-1.759640079573602	1.5671175579254437	-0.52907	-43.42104100067452	23.41583072234982	16.572	-1.759640079573602	1.5671175579254437	-0.33307000000000003	-43.42104100067452	23.41583072234982	16.572	-0.5016558852773493	0.6517227725662644	-0.5688574518147231	-0.30486243917508526	0.4205811652481603	0.8545000740893572	3.3954	22.021	0.0	0.0	0.0
2021-10-01T23:16:13.000000	-1.9086	1.328	-0.53975	-46.678	18.384	16.598	-1.731498231837305	1.5518543208511189	-0.53975	-44.07367679622442	23.96493592025542	16.598	-1.731498231837305	1.5518543208511189	-0.34374999999999994	-44.07367679622442	23.96493592025542	16.598	-0.5016558852773493	0.6517227725662644	-0.5688574518147231	-0.30486243917508526	0.4205811652481603	0.8545000740893572	3.3954	22.021	0.0	0.0	0.0
2021-10-01T23:16:13.000000	-1.8788	1.3162	-0.55028	-47.403	18.863	16.62	-1.7033686371179255	1.536491837297882	-0.55028	-44.73452181729695	24.529160926900502	16.62	-1.7033686371179255	1.536491837297882	-0.35428	-44.73452181729695	24.529160926900502	16.62	-0.5016558852773493	0.6517227725662644	-0.5688574518147231	-0.30486243917508526	0.4205811652481603	0.8545000740893572	3.3954	22.021	0.0	0.0	0.0
2021-10-01T23:16:13.000000	-1.849	1.3043	-0.56066	-48.138	19.356	16.637	-1.6752512954154644	1.5210301072657333	-0.56066	-45.40357606389212	25.10850574228508	16.637	-1.6752512954154644	1.5210301072657333	-0.36466000000000004	-45.40357606389212	25.10850574228508	16.637	-0.5016558852773493	0.6517227725662644	-0.5688574518147231	-0.30486243917508526	0.4205811652481603	0.8545000740893572	3.3954	22.021	0.0	0.0	0.0
2021-10-01T23:16:13.000000	-1.8192	1.2922	-0.57089	-48.884	19.866	16.65	-1.6471584597468398	1.5053698842757606	-0.57089	-46.08146441029148	25.706070290945668	16.65	-1.6471584597468398	1.5053698842757606	-0.37489	-46.08146441029148	25.706070290945668	16.65	-0.5016558852773493	0.6517227725662644	-0.5688574518147231	-0.30486243917508526	0.4205811652481603	0.8545000740893572	3.3954	22.021	0.0	0.0	0.0
2021-10-01T23:16:13.000000	-1.7894	1.28	-0.58097	-49.643	20.393	16.66	-1.6190778770951342	1.4896104148068763	-0.58097	-46.77017178607328	26.322099633220645	16.66	-1.6190778770951342	1.4896104148068763	-0.38497	-46.77017178607328	26.322099633220645	16.66	-0.5016558852773493	0.6517227725662644	-0.5688574518147231	-0.30486243917508526	0.4205811652481603	0.8545000740893572	3.3954	22.021	0.0	0.0	0.0
2021-10-01T23:16:13.000000	-1.7595	1.2677	-0.5909	-50.417	20.938	16.668	-1.5909103009814343	1.473739445842162	-0.5909	-47.47156059064658	26.957831294237497	16.668	-1.5909103009814343	1.473739445842162	-0.3949	-47.47156059064658	26.957831294237497	16.668	-0.5016558852773493	0.6517227725662644	-0.5688574518147231	-0.30486243917508526	0.4205811652481603	0.8545000740893572	3.3954	22.021	0.0	0.0	0.0
2021-10-01T23:16:13.000000	-1.7297	1.2553	-0.60068	-51.205	21.505	16.673	-1.5628542243635644	1.4577814834154539	-0.60068	-48.18414823854552	27.61711260298351	16.673	-1.5628542243635644	1.4577814834154539	-0.40468	-48.18414823854552	27.61711260298351	16.673	-0.5016558852773493	0.6517227725662644	-0.5688574518147231	-0.30486243917508526	0.4205811652481603	0.8545000740893572	3.3954	22.021	0.0	0.0	0.0
2021-10-01T23:16:13.000000	-1.6999	1.2427	-0.61031	-52.011	22.093	16.677	-1.534822653779531	1.441625028030922	-0.61031	-48.91202711909576	28.299441215346295	16.677	-1.534822653779531	1.441625028030922	-0.41431	-48.91202711909576	28.299441215346295	16.677	-0.5016558852773493	0.6517227725662644	-0.5688574518147231	-0.30486243917508526	0.4205811652481603	0.8545000740893572	3.3954	22.021	0.0	0.0	0.0
2021-10-01T23:16:13.000000	-1.6701	1.2299	-0.61978	-52.836	22.705	16.68	-1.5068155892293347	1.4252700796885667	-0.61978	-49.655822106578874	29.007917055862396	16.68	-1.5068155892293347	1.4252700796885667	-0.42378	-49.655822106578874	29.007917055862396	16.68	-0.5016558852773493	0.6517227725662644	-0.5688574518147231	-0.30486243917508526	0.4205811652481603	0.8545000740893572	3.3954	22.021	0.0	0.0	0.0
2021-10-01T23:16:13.000000	-1.6404	1.2171	-0.62911	-53.682	23.344	16.682	-1.4789077711580498	1.4089273843631294	-0.62911	-50.417150540065556	29.745762579237528	16.682	-1.4789077711580498	1.4089273843631294	-0.43310999999999994	-50.417150540065556	29.745762579237528	16.682	-0.5016558852773493	0.6517227725662644	-0.5688574518147231	-0.30486243917508526	0.4205811652481603	0.8545000740893572	3.3954	22.021	0.0	0.0	0.0
2021-10-01T23:16:13.000000	-1.6106	1.2041	-0.63828	-54.552	24.011	16.684	-1.4509252126416894	1.3923739430629503	-0.63828	-51.198867283753955	30.514337840768356	16.684	-1.4509252126416894	1.3923739430629503	-0.44227999999999995	-51.198867283753955	30.514337840768356	16.684	-0.5016558852773493	0.6517227725662644	-0.5688574518147231	-0.30486243917508526	0.4205811652481603	0.8545000740893572	3.3954	22.021	0.0	0.0	0.0
2021-10-01T23:16:13.000000	-1.5809	1.1909	-0.64731	-55.448	24.71	16.686	-1.4230664066380776	1.3756342618218658	-0.64731	-52.00246714654561	31.31785775994973	16.686	-1.4230664066380776	1.3756342618218658	-0.45131000000000004	-52.00246714654561	31.31785775994973	16.686	-0.5016558852773493	0.6517227725662644	-0.5688574518147231	-0.30486243917508526	0.4205811652481603	0.8545000740893572	3.3954	22.021	0.0	0.0	0.0
2021-10-01T23:16:13.000000	-1.5512	1.1776	-0.65617	-56.373	25.444	16.69	-1.395219853651384	1.358795334101869	-0.65617	-52.830559932300325	32.159667321656535	16.69	-1.395219853651384	1.358795334101869	-0.46017	-52.830559932300325	32.159667321656535	16.69	-0.5016558852773493	0.6517227725662644	-0.5688574518147231	-0.30486243917508526	0.4205811652481603	0.8545000740893572	3.3954	22.021	0.0	0.0	0.0
2021-10-01T23:16:13.000000	-1.5215	1.1641	-0.66489	-57.332	26.216	16.693	-1.367397806698527	1.3417579134240487	-0.66489	-53.68774037445612	33.04335657110206	16.693	-1.367397806698527	1.3417579134240487	-0.46889	-53.68774037445612	33.04335657110206	16.693	-0.5016558852773493	0.6517227725662644	-0.5688574518147231	-0.30486243917508526	0.4205811652481603	0.8545000740893572	3.3954	22.021	0.0	0.0	0.0
2021-10-01T23:16:13.000000	-1.4918	1.1504	-0.67345	-58.327	27.03	16.698	-1.3396002657795063	1.3245219997884052	-0.67345	-54.57550328191453	33.973140427781125	16.698	-1.3396002657795063	1.3245219997884052	-0.47745	-54.57550328191453	33.973140427781125	16.698	-0.5016558852773493	0.6517227725662644	-0.5688574518147231	-0.30486243917508526	0.4205811652481603	0.8545000740893572	3.3954	22.021	0.0	0.0	0.0
2021-10-01T23:16:13.000000	-1.4622	1.1366	-0.68186	-59.362	27.89	16.703	-1.3119142243563158	1.3071990926907677	-0.68186	-55.49732839315528	34.95347887152695	16.703	-1.3119142243563158	1.3071990926907677	-0.48586	-55.49732839315528	34.95347887152695	16.703	-0.5016558852773493	0.6517227725662644	-0.5688574518147231	-0.30486243917508526	0.4205811652481603	0.8545000740893572	3.3954	22.021	0.0	0.0	0.0
2021-10-01T23:16:13.000000	-1.4326	1.1226	-0.69011	-60.444	28.802	16.707	-1.284252688966962	1.2896776926353064	-0.69011	-56.459427780687115	35.99118440225851	16.707	-1.284252688966962	1.2896776926353064	-0.49411	-56.459427780687115	35.99118440225851	16.707	-0.5016558852773493	0.6517227725662644	-0.5688574518147231	-0.30486243917508526	0.4205811652481603	0.8545000740893572	3.3954	22.021	0.0	0.0	0.0
2021-10-01T23:16:13.000000	-1.4031	1.1084	-0.6982	-61.577	29.771	16.709	-1.2567149060903564	1.2719700526389397	-0.6982	-57.465158652820584	37.09170946459813	16.709	-1.2567149060903564	1.2719700526389397	-0.5022	-57.465158652820584	37.09170946459813	16.709	-0.5016558852773493	0.6517227725662644	-0.5688574518147231	-0.30486243917508526	0.4205811652481603	0.8545000740893572	3.3954	22.021	0.0	0.0	0.0
2021-10-01T23:16:13.000000	-1.3736	1.0941	-0.70613	-62.767	30.802	16.707	-1.2291893762306687	1.2541631661636612	-0.70613	-58.51986314744451	38.26075156350651	16.707	-1.2291893762306687	1.2541631661636612	-0.51013	-58.51986314744451	38.26075156350651	16.707	-0.5016558852773493	0.6517227725662644	-0.5688574518147231	-0.30486243917508526	0.4205811652481603	0.8545000740893572	3.3954	22.021	0.0	0.0	0.0
2021-10-01T23:16:13.000000	-1.3441	1.0795	-0.71389	-64.02	31.903	16.698	-1.201700605421736	1.2360585402516469	-0.71389	-59.62851581194011	39.50698559831168	16.698	-1.201700605421736	1.2360585402516469	-0.51789	-59.62851581194011	39.50698559831168	16.698	-0.5016558852773493	0.6517227725662644	-0.5688574518147231	-0.30486243917508526	0.4205811652481603	0.8545000740893572	3.3954	22.021	0.0	0.0	0.0
2021-10-01T23:16:13.000000	-1.3148	1.0647	-0.72147	-65.345	33.08	16.679	-1.1744348336044639	1.2177799274156456	-0.72147	-60.799313648394396	40.837469129271	16.679	-1.1744348336044639	1.2177799274156456	-0.5254699999999999	-60.799313648394396	40.837469129271	16.679	-0.5016558852773493	0.6517227725662644	-0.5688574518147231	-0.30486243917508526	0.4205811652481603	0.8545000740893572	3.3954	22.021	0.0	0.0	0.0
2021-10-01T23:16:13.000000	-1.2854	1.0498	-0.72887	-66.747	34.342	16.644	-1.1470820683251979	1.1993898150838145	-0.72887	-62.0361162092303	42.26174699033245	16.644	-1.1470820683251979	1.1993898150838145	-0.53287	-62.0361162092303	42.26174699033245	16.644	-0.5016558852773493	0.6517227725662644	-0.5688574518147231	-0.30486243917508526	0.4205811652481603	0.8545000740893572	3.3954	22.021	0.0	0.0	0.0
2021-10-01T23:16:13.000000	-1.2562	1.0346	-0.73608	-68.235	35.697	16.589	-1.11996455505451	1.1807264693490838	-0.73608	-63.34687543619642	43.78886167133161	16.589	-1.11996455505451	1.1807264693490838	-0.5400799999999999	-63.34687543619642	43.78886167133161	16.589	-0.5016558852773493	0.6517227725662644	-0.5688574518147231	-0.30486243917508526	0.4205811652481603	0.8545000740893572	3.3954	22.021	0.0	0.0	0.0
2021-10-01T23:16:13.000000	-1.227	1.0192	-0.74308	-69.818	37.155	16.507	-1.0928715478176592	1.1618646306565297	-0.74308	-64.739298210703	45.42984059168232	16.507	-1.0928715478176592	1.1618646306565297	-0.54708	-64.739298210703	45.42984059168232	16.507	-0.5016558852773493	0.6517227725662644	-0.5688574518147231	-0.30486243917508526	0.4205811652481603	0.8545000740893572	3.3954	22.021	0.0	0.0	0.0
2021-10-01T23:16:13.000000	-1.1978	1.0035	-0.74986	-71.505	38.724	16.388	-1.0658152996315624	1.14270505252724	-0.74986	-66.22133647449866	47.19372624122016	16.388	-1.0658152996315624	1.14270505252724	-0.55386	-66.22133647449866	47.19372624122016	16.388	-0.5016558852773493	0.6517227725662644	-0.5688574518147231	-0.30486243917508526	0.4205811652481603	0.8545000740893572	3.3954	22.021	0.0	0.0	0.0
2021-10-01T23:16:13.000000	-1.1688	0.98767	-0.75641	-73.306	40.417	16.224	-1.0389734733252838	1.1234409600092012	-0.75641	-67.80132198327519	49.09464596389552	16.224	-1.0389734733252838	1.1234409600092012	-0.5604100000000001	-67.80132198327519	49.09464596389552	16.224	-0.5016558852773493	0.6517227725662644	-0.5688574518147231	-0.30486243917508526	0.4205811652481603	0.8545000740893572	3.3954	22.021	0.0	0.0	0.0
2021-10-01T23:16:13.000000	-1.1398	0.97155	-0.7627	-75.23	42.245	16.003	-1.0121671807680674	1.1038890527023182	-0.7627	-69.48683908827368	51.14461964391132	16.003	-1.0121671807680674	1.1038890527023182	-0.5667	-69.48683908827368	51.14461964391132	16.003	-0.5016558852773493	0.6517227725662644	-0.5688574518147231	-0.30486243917508526	0.4205811652481603	0.8545000740893572	3.3954	22.021	0.0	0.0	0.0
2021-10-01T23:16:13.000000	-1.1109	0.95517	-0.76871	-77.289	44.22	15.713	-0.9854919925337509	1.0840913575671824	-0.76871	-71.28832700493335	53.35702722076718	15.713	-0.9854919925337509	1.0840913575671824	-0.57271	-71.28832700493335	53.35702722076718	15.713	-0.5016558852773493	0.6517227725662644	-0.5688574518147231	-0.30486243917508526	0.4205811652481603	0.8545000740893572	3.3954	22.021	0.0	0.0	0.0
2021-10-01T23:16:13.000000	-1.0821	0.93854	-0.77442	-79.494	46.355	15.338	-0.9589466833206419	1.0640577992516858	-0.77442	-73.21510995373511	55.74611856858265	15.338	-0.9589466833206419	1.0640577992516858	-0.5784199999999999	-73.21510995373511	55.74611856858265	15.338	-0.5016558852773493	0.6517227725662644	-0.5688574518147231	-0.30486243917508526	0.4205811652481603	0.8545000740893572	3.3954	22.021	0.0	0.0	0.0
2021-10-01T23:16:13.000000	-1.0534	0.92163	-0.7798	-81.857	48.666	14.862	-0.9325349290338153	1.0437586038121536	-0.7798	-75.27713702944149	58.32924348601382	14.862	-0.9325349290338153	1.0437586038121536	-0.5838000000000001	-75.27713702944149	58.32924348601382	14.862	-0.5016558852773493	0.6517227725662644	-0.5688574518147231	-0.30486243917508526	0.4205811652481603	0.8545000740893572	3.3954	22.021	0.0	0.0	0.0
2021-10-01T23:16:13.000000	-1.0248	0.90445	-0.78482	-84.391	51.166	14.266	-0.9062555043715802	1.023203695896478	-0.78482	-77.48571738211169	61.12089690751859	14.266	-0.9062555043715802	1.023203695896478	-0.5888199999999999	-77.48571738211169	61.12089690751859	14.266	-0.5016558852773493	0.6517227725662644	-0.5688574518147231	-0.30486243917508526	0.4205811652481603	0.8545000740893572	3.3954	22.021	0.0	0.0	0.0
2021-10-01T23:16:13.000000	-0.99627	0.88699	-0.78945	-87.11	53.875	13.53	-0.8800798606919545	1.0023794749516919	-0.78945	-79.85229491540963	64.14264355124791	13.53	-0.8800798606919545	1.0023794749516919	-0.59345	-79.85229491540963	64.14264355124791	13.53	-0.5016558852773493	0.6517227725662644	-0.5688574518147231	-0.30486243917508526	0.4205811652481603	0.8545000740893572	3.3954	22.021	0.0	0.0	0.0
2021-10-01T23:16:13.000000	-0.96787	0.86925	-0.79365	-90.028	56.809	12.63	-0.8540675458822854	0.9812932927879464	-0.79365	-82.38880365367612	67.41207827619621	12.63	-0.8540675458822854	0.9812932927879464	-0.59765	-82.38880365367612	67.41207827619621	12.63	-0.5016558852773493	0.6517227725662644	-0.5688574518147231	-0.30486243917508526	0.4205811652481603	0.8545000740893572	3.3954	22.021	0.0	0.0	0.0
2021-10-01T23:16:13.000000	-0.93959	0.85122	-0.79739	-93.163	59.99	11.54	-0.8282098605963732	0.9599339994556584	-0.79739	-85.11041229939325	70.95324085076939	11.54	-0.8282098605963732	0.9599339994556584	-0.6013900000000001	-85.11041229939325	70.95324085076939	11.54	-0.5016558852773493	0.6517227725662644	-0.5688574518147231	-0.30486243917508526	0.4205811652481603	0.8545000740893572	3.3954	22.021	0.0	0.0	0.0
2021-10-01T23:16:13.000000	-0.91143	0.8329	-0.80063	-96.531	63.44	10.23	-0.8025068048342183	0.9383015949548278	-0.80063	-88.03030462546491	74.78992598303498	10.23	-0.8025068048342183	0.9383015949548278	-0.60463	-88.03030462546491	74.78992598303498	10.23	-0.5016558852773493	0.6517227725662644	-0.5688574518147231	-0.30486243917508526	0.4205811652481603	0.8545000740893572	3.3954	22.021	0.0	0.0	0.0
2021-10-01T23:16:13.000000	-0.8834	0.8143	-0.80333	-100.15	67.182	8.6677	-0.7769670779420198	0.9164072292350378	-0.80333	-91.16352680420405	78.94716590618798	8.6677	-0.7769670779420198	0.9164072292350378	-0.6073299999999999	-91.16352680420405	78.94716590618798	8.6677	-0.5016558852773493	0.6517227725662644	-0.5688574518147231	-0.30486243917508526	0.4205811652481603	0.8545000740893572	3.3954	22.021	0.0	0.0	0.0
2021-10-01T23:16:13.000000	-0.85552	0.7954	-0.80545	-104.05	71.247	6.816	-0.7516129798189439	0.8942335036038896	-0.80545	-94.53605434403954	83.45940293376655	6.816	-0.7516129798189439	0.8942335036038896	-0.60945	-94.53605434403954	83.45940293376655	6.816	-0.5016558852773493	0.6517227725662644	-0.5688574518147231	-0.30486243917508526	0.4205811652481603	0.8545000740893572	3.3954	22.021	0.0	0.0	0.0
2021-10-01T23:16:13.000000	-0.82779	0.77622	-0.80696	-108.25	75.663	4.6329	-0.7264420598616068	0.8718002673571656	-0.80696	-98.16331323122756	88.35675415308047	4.6329	-0.7264420598616068	0.8718002673571656	-0.61096	-98.16331323122756	88.35675415308047	4.6329	-0.5016558852773493	0.6517227725662644	-0.5688574518147231	-0.30486243917508526	0.4205811652481603	0.8545000740893572	3.3954	22.021	0.0	0.0	0.0
2021-10-01T23:16:13.000000	-0.80024	0.75676	-0.8078	-112.78	80.466	2.0708	-0.7014840920136822	0.8491111963999413	-0.8078	-102.07066632335106	93.6786242016135	2.0708	-0.7014840920136822	0.8491111963999413	-0.6117999999999999	-102.07066632335106	93.6786242016135	2.0708	-0.5016558852773493	0.6517227725662644	-0.5688574518147231	-0.30486243917508526	0.4205811652481603	0.8545000740893572	3.3954	22.021	0.0	0.0	0.0
2021-10-01T23:16:13.000000	-0.77286	0.73702	-0.80795	-117.67	85.696	-0.92456	-0.6767291516272789	0.8261650654305247	-0.80795	-106.28298635731632	99.46838757600584	-0.92456	-0.6767291516272789	0.8261650654305247	-0.61195	-106.28298635731632	99.46838757600584	-0.92456	-0.5016558852773493	0.6517227725662644	-0.5688574518147231	-0.30486243917508526	0.4205811652481603	0.8545000740893572	3.3954	22.021	0.0	0.0	0.0
2021-10-01T23:16:13.000000	-0.74568	0.71702	-0.80736	-122.96	91.396	-4.4154	-0.6522045620426867	0.8029853996497739	-0.80736	-110.8347031274132	105.77362146895689	-4.4154	-0.6522045620426867	0.8029853996497739	-0.6113599999999999	-110.8347031274132	105.77362146895689	-4.4154	-0.5016558852773493	0.6517227725662644	-0.5688574518147231	-0.30486243917508526	0.4205811652481603	0.8545000740893572	3.3954	22.021	0.0	0.0	0.0
2021-10-01T23:16:13.000000	-0.71871	0.69677	-0.806	-128.69	97.619	-8.4732	-0.627919022606105	0.7795833490072718	-0.806	-115.75902112623984	112.65182772105722	-8.4732	-0.627919022606105	0.7795833490072718	-0.6100000000000001	-115.75902112623984	112.65182772105722	-8.4732	-0.5016558852773493	0.6517227725662644	-0.5688574518147231	-0.30486243917508526	0.4205811652481603	0.8545000740893572	3.3954	22.021	0.0	0.0	0.0
2021-10-01T23:16:13.000000	-0.69198	0.67629	-0.80381	-134.91	104.42	-13.181	-0.6038998566578238	0.7559824387038762	-0.80381	-121.09882443394707	120.1637184041675	-13.181	-0.6038998566578238	0.7559824387038762	-0.60781	-121.09882443394707	120.1637184041675	-13.181	-0.5016558852773493	0.6517227725662644	-0.5688574518147231	-0.30486243917508526	0.4205811652481603	0.8545000740893572	3.3954	22.021	0.0	0.0	0.0
2021-10-01T23:16:13.000000	-0.6655	0.65559	-0.80078	-141.68	111.87	-18.634	-0.5801557635440423	0.73219381868917	-0.80078	-126.90496129587007	128.38711032846606	-18.634	-0.5801557635440423	0.73219381868917	-0.6047800000000001	-126.90496129587007	128.38711032846606	-18.634	-0.5016558852773493	0.6517227725662644	-0.5688574518147231	-0.30486243917508526	0.4205811652481603	0.8545000740893572	3.3954	22.021	0.0	0.0	0.0
2021-10-01T23:16:13.000000	-0.63929	0.63469	-0.79687	-149.06	120.05	-24.946	-0.5567041419571593	0.7082397888623194	-0.79687	-133.22705465565215	137.4097449520225	-24.946	-0.5567041419571593	0.7082397888623194	-0.60087	-133.22705465565215	137.4097449520225	-24.946	-0.5016558852773493	0.6517227725662644	-0.5688574518147231	-0.30486243917508526	0.4205811652481603	0.8545000740893572	3.3954	22.021	0.0	0.0	0.0
2021-10-01T23:16:13.000000	-0.61338	0.61361	-0.79205	-157.13	129.04	-32.248	-0.5335723152374647	0.6841438744241825	-0.79205	-140.13469928288822	147.32082187150084	-32.248	-0.5335723152374647	0.6841438744241825	-0.59605	-140.13469928288822	147.32082187150084	-32.248	-0.5016558852773493	0.6517227725662644	-0.5688574518147231	-0.30486243917508526	0.4205811652481603	0.8545000740893572	3.3954	22.021	0.0	0.0	0.0
2021-10-01T23:16:13.000000	-0.58778	0.59238	-0.78629	-165.98	138.95	-40.696	-0.5107665321277742	0.6599370746201242	-0.78629	-147.70373868998882	158.2405399289306	-40.696	-0.5107665321277742	0.6599370746201242	-0.59029	-147.70373868998882	158.2405399289306	-40.696	-0.5016558852773493	0.6517227725662644	-0.5688574518147231	-0.30486243917508526	0.4205811652481603	0.8545000740893572	3.3954	22.021	0.0	0.0	0.0
2021-10-01T23:16:13.000000	-0.56252	0.57104	-0.77957	-175.71	149.9	-50.473	-0.48831166536499415	0.6356627639467848	-0.77957	-156.01871573556403	170.30024791592427	-50.473	-0.48831166536499415	0.6356627639467848	-0.5835699999999999	-156.01871573556403	170.30024791592427	-50.473	-0.5016558852773493	0.6517227725662644	-0.5688574518147231	-0.30486243917508526	0.4205811652481603	0.8545000740893572	3.3954	22.021	0.0	0.0	0.0
2021-10-01T23:16:13.000000	-0.53762	0.5496	-0.77188	-186.46	162.03	-61.799	-0.4662263389432151	0.6113333176554393	-0.77188	-165.20142126640476	183.6560451266439	-61.799	-0.4662263389432151	0.6113333176554393	-0.57588	-165.20142126640476	183.6560451266439	-61.799	-0.5016558852773493	0.6517227725662644	-0.5688574518147231	-0.30486243917508526	0.4205811652481603	0.8545000740893572	3.3954	22.021	0.0	0.0	0.0
2021-10-01T23:16:13.000000	-0.5131	0.5281	-0.76319	-198.36	175.5	-74.937	-0.4445255009514519	0.5869908849410361	-0.76319	-175.36127087802734	198.48265484934225	-74.937	-0.4445255009514519	0.5869908849410361	-0.5671900000000001	-175.36127087802734	198.48265484934225	-74.937	-0.5016558852773493	0.6517227725662644	-0.5688574518147231	-0.30486243917508526	0.4205811652481603	0.8545000740893572	3.3954	22.021	0.0	0.0	0.0
2021-10-01T23:16:13.000000	-0.48898	0.50657	-0.7535	-211.59	190.52	-90.202	-0.4232253247804117	0.5626676903506322	-0.7535	-186.65117689694463	215.01055012018708	-90.202	-0.4232253247804117	0.5626676903506322	-0.5574999999999999	-186.65117689694463	215.01055012018708	-90.202	-0.5016558852773493	0.6517227725662644	-0.5688574518147231	-0.30486243917508526	0.4205811652481603	0.8545000740893572	3.3954	22.021	0.0	0.0	0.0
2021-10-01T23:16:13.000000	-0.46529	0.48505	-0.7428	-226.35	207.31	-107.98	-0.40235068316700057	0.5384071083808681	-0.7428	-199.24267564376032	233.48257922662089	-107.98	-0.40235068316700057	0.5384071083808681	-0.5468	-199.24267564376032	233.48257922662089	-107.98	-0.5016558852773493	0.6517227725662644	-0.5688574518147231	-0.30486243917508526	0.4205811652481603	0.8545000740893572	3.3954	22.021	0.0	0.0	0.0
2021-10-01T23:16:13.000000	-0.44203	0.46357	-0.7311	-242.9	226.15	-128.72	-0.38189790020614306	0.5142389129754172	-0.7311	-213.35949951627416	254.20849015358436	-128.72	-0.38189790020614306	0.5142389129754172	-0.5350999999999999	-213.35949951627416	254.20849015358436	-128.72	-0.5016558852773493	0.6517227725662644	-0.5688574518147231	-0.30486243917508526	0.4205811652481603	0.8545000740893572	3.3954	22.021	0.0	0.0	0.0
