# Supplementary material for: Direct evidence of substorm-related impulsive injections of electrons at Mercury
Source: Nat Commun. 2023 Jul 18;14:4019. doi: 10.1038/s41467-023-39565-4 (PMC10354196; doi:10.1038/s41467-023-39565-4)
Supplement: Supplementary file 3 — SourceDatafile [file 41467_2023_39565_MOESM3_ESM.zip › SourceDataFile/FieldLinetracing/Final_KT17tracing_000067.txt]

2021-10-01T23:16:07.000000	-0.32695	0.3574	0.6589	363.46	-369.39	-309.63	-0.2806940803364861	0.394768154445181	0.6589	315.45983305870595	-411.1413837435649	-309.63	-0.2806940803364861	0.394768154445181	0.8549	315.45983305870595	-411.1413837435649	-309.63	-0.4949222628982403	0.6528199249210542	-0.5734789440892789	-0.29959153688511264	0.4202157889237601	0.8565416520905437	3.4154	22.016	0.0	0.0	0.0
2021-10-01T23:16:07.000000	-0.34753	0.37818	0.67575	332.26	-333.27	-261.32	-0.29857282878093355	0.41791324364483995	0.67575	288.9207213490789	-371.47061428210964	-261.32	-0.29857282878093355	0.41791324364483995	0.87175	288.9207213490789	-371.47061428210964	-261.32	-0.4949222628982403	0.6528199249210542	-0.5734789440892789	-0.29959153688511264	0.4202157889237601	0.8565416520905437	3.4154	22.016	0.0	0.0	0.0
2021-10-01T23:16:07.000000	-0.36861	0.39918	0.69166	305.09	-301.79	-220.74	-0.31692085298272016	0.4413379401826961	0.69166	265.8127027545928	-336.89867802396975	-220.74	-0.31692085298272016	0.4413379401826961	0.8876600000000001	265.8127027545928	-336.89867802396975	-220.74	-0.4949222628982403	0.6528199249210542	-0.5734789440892789	-0.29959153688511264	0.4202157889237601	0.8565416520905437	3.4154	22.016	0.0	0.0	0.0
2021-10-01T23:16:07.000000	-0.3902	0.42038	0.70661	281.31	-274.22	-186.47	-0.3357505281931207	0.465023620064659	0.70661	245.59004683371518	-306.62265636481203	-186.47	-0.3357505281931207	0.465023620064659	0.9026099999999999	245.59004683371518	-306.62265636481203	-186.47	-0.4949222628982403	0.6528199249210542	-0.5734789440892789	-0.29959153688511264	0.4202157889237601	0.8565416520905437	3.4154	22.016	0.0	0.0	0.0
2021-10-01T23:16:07.000000	-0.41227	0.44173	0.7206	260.39	-249.96	-157.4	-0.3550382069769209	0.48891698414619744	0.7206	227.8002653497224	-279.98212944149856	-157.4	-0.3550382069769209	0.48891698414619744	0.9166000000000001	227.8002653497224	-279.98212944149856	-157.4	-0.4949222628982403	0.6528199249210542	-0.5734789440892789	-0.29959153688511264	0.4202157889237601	0.8565416520905437	3.4154	22.016	0.0	0.0	0.0
2021-10-01T23:16:07.000000	-0.43483	0.46321	0.73359	241.89	-228.51	-132.65	-0.3747962645853953	0.5129994084332207	0.73359	212.06793887999373	-256.4269515850298	-132.65	-0.3747962645853953	0.5129994084332207	0.9295899999999999	212.06793887999373	-256.4269515850298	-132.65	-0.4949222628982403	0.6528199249210542	-0.5734789440892789	-0.29959153688511264	0.4202157889237601	0.8565416520905437	3.4154	22.016	0.0	0.0	0.0
2021-10-01T23:16:07.000000	-0.45785	0.48478	0.74559	225.46	-209.47	-111.51	-0.3949998282816378	0.5372275184290884	0.74559	198.09471681601067	-235.51725132054452	-111.51	-0.3949998282816378	0.5372275184290884	0.9415899999999999	198.09471681601067	-235.51725132054452	-111.51	-0.4949222628982403	0.6528199249210542	-0.5734789440892789	-0.29959153688511264	0.4202157889237601	0.8565416520905437	3.4154	22.016	0.0	0.0	0.0
2021-10-01T23:16:07.000000	-0.48132	0.5064	0.75659	210.81	-192.51	-93.393	-0.4156438746245247	0.5615603902405443	0.75659	185.633219324759	-216.8899815185706	-93.393	-0.4156438746245247	0.5615603902405443	0.95259	185.633219324759	-216.8899815185706	-93.393	-0.4949222628982403	0.6528199249210542	-0.5734789440892789	-0.29959153688511264	0.4202157889237601	0.8565416520905437	3.4154	22.016	0.0	0.0	0.0
2021-10-01T23:16:07.000000	-0.50522	0.52803	0.76658	197.68	-177.34	-77.825	-0.4367134555250406	0.5859558746726398	0.76658	174.46093931013093	-200.2254695462763	-77.825	-0.4367134555250406	0.5859558746726398	0.96258	174.46093931013093	-200.2254695462763	-77.825	-0.4949222628982403	0.6528199249210542	-0.5734789440892789	-0.29959153688511264	0.4202157889237601	0.8565416520905437	3.4154	22.016	0.0	0.0	0.0
2021-10-01T23:16:07.000000	-0.52953	0.54964	0.77557	185.87	-163.74	-64.419	-0.4581923975924787	0.6103817471783177	0.77557	164.4063404515228	-185.28086711621896	-64.419	-0.4581923975924787	0.6103817471783177	0.97157	164.4063404515228	-185.28086711621896	-64.419	-0.4949222628982403	0.6528199249210542	-0.5734789440892789	-0.29959153688511264	0.4202157889237601	0.8565416520905437	3.4154	22.016	0.0	0.0	0.0
2021-10-01T23:16:07.000000	-0.55423	0.5712	0.78357	175.22	-151.5	-52.854	-0.48006452743613226	0.6348057832105211	0.78357	155.33635971820397	-171.8281517956145	-52.854	-0.48006452743613226	0.6348057832105211	0.97957	155.33635971820397	-171.8281517956145	-52.854	-0.4949222628982403	0.6528199249210542	-0.5734789440892789	-0.29959153688511264	0.4202157889237601	0.8565416520905437	3.4154	22.016	0.0	0.0	0.0
2021-10-01T23:16:07.000000	-0.5793	0.59267	0.79059	165.56	-140.45	-42.863	-0.5023148969669862	0.659185833574301	0.79059	147.10310822478533	-159.67777444155178	-42.863	-0.5023148969669862	0.659185833574301	0.9865900000000001	147.10310822478533	-159.67777444155178	-42.863	-0.4949222628982403	0.6528199249210542	-0.5734789440892789	-0.29959153688511264	0.4202157889237601	0.8565416520905437	3.4154	22.016	0.0	0.0	0.0
2021-10-01T23:16:07.000000	-0.60472	0.61403	0.79665	156.79	-130.45	-34.223	-0.5249261074926416	0.6834995983704919	0.79665	139.6244937160406	-148.67853696663593	-34.223	-0.5249261074926416	0.6834995983704919	0.99265	139.6244937160406	-148.67853696663593	-34.223	-0.4949222628982403	0.6528199249210542	-0.5734789440892789	-0.29959153688511264	0.4202157889237601	0.8565416520905437	3.4154	22.016	0.0	0.0	0.0
2021-10-01T23:16:07.000000	-0.63047	0.63524	0.80177	148.78	-121.37	-26.748	-0.5478832109240833	0.7077049284041452	0.80177	132.78742469137805	-138.68549002628788	-26.748	-0.5478832109240833	0.7077049284041452	0.99777	132.78742469137805	-138.68549002628788	-26.748	-0.4949222628982403	0.6528199249210542	-0.5734789440892789	-0.29959153688511264	0.4202157889237601	0.8565416520905437	3.4154	22.016	0.0	0.0	0.0
2021-10-01T23:16:07.000000	-0.65652	0.65628	0.80597	141.47	-113.12	-20.278	-0.5711588839210219	0.7317782984744031	0.80597	126.54338097867705	-129.60195997933593	-20.278	-0.5711588839210219	0.7317782984744031	1.00197	126.54338097867705	-129.60195997933593	-20.278	-0.4949222628982403	0.6528199249210542	-0.5734789440892789	-0.29959153688511264	0.4202157889237601	0.8565416520905437	3.4154	22.016	0.0	0.0	0.0
2021-10-01T23:16:07.000000	-0.68285	0.67713	0.80929	134.76	-105.6	-14.68	-0.5947357277910582	0.7556974086820997	0.80929	120.80536911594396	-121.31644732995	-14.68	-0.5947357277910582	0.7556974086820997	1.00529	120.80536911594396	-121.31644732995	-14.68	-0.4949222628982403	0.6528199249210542	-0.5734789440892789	-0.29959153688511264	0.4202157889237601	0.8565416520905437	3.4154	22.016	0.0	0.0	0.0
2021-10-01T23:16:07.000000	-0.70944	0.69776	0.81175	128.59	-98.736	-9.8412	-0.6185975691434854	0.7794300344801774	0.81175	115.52290844835115	-113.74815787358438	-9.8412	-0.6185975691434854	0.7794300344801774	1.00775	115.52290844835115	-113.74815787358438	-9.8412	-0.4949222628982403	0.6528199249210542	-0.5734789440892789	-0.29959153688511264	0.4202157889237601	0.8565416520905437	3.4154	22.016	0.0	0.0	0.0
2021-10-01T23:16:07.000000	-0.73628	0.71815	0.81339	122.91	-92.456	-5.6625	-0.6427369339337963	0.8029551012711624	0.81339	110.65519790862385	-106.81950763696342	-5.6625	-0.6427369339337963	0.8029551012711624	1.00939	110.65519790862385	-106.81950763696342	-5.6625	-0.4949222628982403	0.6528199249210542	-0.5734789440892789	-0.29959153688511264	0.4202157889237601	0.8565416520905437	3.4154	22.016	0.0	0.0	0.0
2021-10-01T23:16:07.000000	-0.76334	0.7383	0.81425	117.66	-86.701	-2.0604	-0.6671240482183168	0.8262689331499791	0.81425	106.14991888939672	-100.46458938737814	-2.0604	-0.6671240482183168	0.8262689331499791	1.01025	106.14991888939672	-100.46458938737814	-2.0604	-0.4949222628982403	0.6528199249210542	-0.5734789440892789	-0.29959153688511264	0.4202157889237601	0.8565416520905437	3.4154	22.016	0.0	0.0	0.0
2021-10-01T23:16:07.000000	-0.79061	0.75819	0.81436	112.81	-81.422	1.0378	-0.6917514379525398	0.8493504555191534	0.81436	101.98330142528616	-94.6310964450863	1.0378	-0.6917514379525398	0.8493504555191534	1.01036	101.98330142528616	-94.6310964450863	1.0378	-0.4949222628982403	0.6528199249210542	-0.5734789440892789	-0.29959153688511264	0.4202157889237601	0.8565416520905437	3.4154	22.016	0.0	0.0	0.0
2021-10-01T23:16:07.000000	-0.81807	0.7778	0.81376	108.31	-76.572	3.6949	-0.7166017044440662	0.8721773684795192	0.81376	98.11148119478779	-89.26625645654019	3.6949	-0.7166017044440662	0.8721773684795192	1.00976	98.11148119478779	-89.26625645654019	3.6949	-0.4949222628982403	0.6528199249210542	-0.5734789440892789	-0.29959153688511264	0.4202157889237601	0.8565416520905437	3.4154	22.016	0.0	0.0	0.0
2021-10-01T23:16:07.000000	-0.8457	0.79714	0.81249	104.14	-72.111	5.966	-0.7416537730954222	0.8947571460755838	0.81249	94.51951010888655	-84.3279202267914	5.966	-0.7416537730954222	0.8947571460755838	1.00849	94.51951010888655	-84.3279202267914	5.966	-0.4949222628982403	0.6528199249210542	-0.5734789440892789	-0.29959153688511264	0.4202157889237601	0.8565416520905437	3.4154	22.016	0.0	0.0	0.0
2021-10-01T23:16:07.000000	-0.8735	0.81619	0.81059	100.27	-68.005	7.8992	-0.7669100945099914	0.9170699390115652	0.81059	91.18178024966107	-79.77866804793443	7.8992	-0.7669100945099914	0.9170699390115652	1.00659	91.18178024966107	-79.77866804793443	7.8992	-0.4949222628982403	0.6528199249210542	-0.5734789440892789	-0.29959153688511264	0.4202157889237601	0.8565416520905437	3.4154	22.016	0.0	0.0	0.0
2021-10-01T23:16:07.000000	-0.90144	0.83494	0.80811	96.669	-64.223	9.537	-0.7923421200457917	0.9391021467344965	0.80811	88.07132364389338	-75.58393507626197	9.537	-0.7923421200457917	0.9391021467344965	1.00411	88.07132364389338	-75.58393507626197	9.537	-0.4949222628982403	0.6528199249210542	-0.5734789440892789	-0.29959153688511264	0.4202157889237601	0.8565416520905437	3.4154	22.016	0.0	0.0	0.0
2021-10-01T23:16:07.000000	-0.92953	0.85341	0.80508	93.319	-60.735	10.917	-0.817957323747331	0.9608748438418521	0.80508	85.17395183045478	-71.71174182505517	10.917	-0.817957323747331	0.9608748438418521	1.00108	85.17395183045478	-71.71174182505517	10.917	-0.4949222628982403	0.6528199249210542	-0.5734789440892789	-0.29959153688511264	0.4202157889237601	0.8565416520905437	3.4154	22.016	0.0	0.0	0.0
2021-10-01T23:16:07.000000	-0.95775	0.87159	0.80154	90.199	-57.518	12.072	-0.8437370816205186	0.982375655082357	0.80154	82.471641242665	-68.13668847061146	12.072	-0.8437370816205186	0.982375655082357	0.9975400000000001	82.471641242665	-68.13668847061146	12.072	-0.4949222628982403	0.6528199249210542	-0.5734789440892789	-0.29959153688511264	0.4202157889237601	0.8565416520905437	3.4154	22.016	0.0	0.0	0.0
2021-10-01T23:16:07.000000	-0.98608	0.88948	0.79752	87.293	-54.549	13.032	-0.8696615443695722	1.0036021298526276	0.79752	79.95133063778933	-64.8339878400742	13.032	-0.8696615443695722	1.0036021298526276	0.99352	79.95133063778933	-64.8339878400742	13.032	-0.4949222628982403	0.6528199249210542	-0.5734789440892789	-0.29959153688511264	0.4202157889237601	0.8565416520905437	3.4154	22.016	0.0	0.0	0.0
2021-10-01T23:16:07.000000	-1.0145	0.90708	0.79307	84.583	-51.807	13.823	-0.8957108626987095	1.0245518175492803	0.79307	77.59772878317645	-61.78059262982663	13.823	-0.8957108626987095	1.0245518175492803	0.9890700000000001	77.59772878317645	-61.78059262982663	13.823	-0.4949222628982403	0.6528199249210542	-0.5734789440892789	-0.29959153688511264	0.4202157889237601	0.8565416520905437	3.4154	22.016	0.0	0.0	0.0
2021-10-01T23:16:07.000000	-1.0431	0.9244	0.78822	82.056	-49.274	14.469	-0.921973133137259	1.0452456705354325	0.78822	75.40013917961313	-58.95704558146521	14.469	-0.921973133137259	1.0452456705354325	0.9842200000000001	75.40013917961313	-58.95704558146521	14.469	-0.4949222628982403	0.6528199249210542	-0.5734789440892789	-0.29959153688511264	0.4202157889237601	0.8565416520905437	3.4154	22.016	0.0	0.0	0.0
2021-10-01T23:16:07.000000	-1.0717	0.94144	0.78299	79.697	-46.933	14.991	-0.9482697120231798	1.0656616333806317	0.78299	73.3457578681387	-56.34463684103722	14.991	-0.9482697120231798	1.0656616333806317	0.97899	73.3457578681387	-56.34463684103722	14.991	-0.4949222628982403	0.6528199249210542	-0.5734789440892789	-0.29959153688511264	0.4202157889237601	0.8565416520905437	3.4154	22.016	0.0	0.0	0.0
2021-10-01T23:16:07.000000	-1.1005	0.95821	0.77743	77.495	-44.768	15.408	-0.9747978670126035	1.0858341367666051	0.77743	71.42562821877976	-53.92613914005574	15.408	-0.9747978670126035	1.0858341367666051	0.97343	71.42562821877976	-53.92613914005574	15.408	-0.4949222628982403	0.6528199249210542	-0.5734789440892789	-0.29959153688511264	0.4202157889237601	0.8565416520905437	3.4154	22.016	0.0	0.0	0.0
2021-10-01T23:16:07.000000	-1.1293	0.97472	0.77155	75.437	-42.764	15.737	-1.0013578798460145	1.1057485993074079	0.77155	69.6286861418155	-51.685072614484625	15.737	-1.0013578798460145	1.1057485993074079	0.9675499999999999	69.6286861418155	-51.685072614484625	15.737	-0.4949222628982403	0.6528199249210542	-0.5734789440892789	-0.29959153688511264	0.4202157889237601	0.8565416520905437	3.4154	22.016	0.0	0.0	0.0
2021-10-01T23:16:07.000000	-1.1583	0.99096	0.76538	73.511	-40.909	15.992	-1.0281494687829287	1.125419602388985	0.76538	67.94449242180671	-49.60805732482425	15.992	-1.0281494687829287	1.125419602388985	0.9613799999999999	67.94449242180671	-49.60805732482425	15.992	-0.4949222628982403	0.6528199249210542	-0.5734789440892789	-0.29959153688511264	0.4202157889237601	0.8565416520905437	3.4154	22.016	0.0	0.0	0.0
2021-10-01T23:16:07.000000	-1.1873	1.007	0.75895	71.709	-39.19	16.186	-1.0549655637536792	1.1448921125127385	0.75895	66.3667002326398	-47.681210987462634	16.186	-1.0549655637536792	1.1448921125127385	0.95495	66.3667002326398	-47.681210987462634	16.186	-0.4949222628982403	0.6528199249210542	-0.5734789440892789	-0.29959153688511264	0.4202157889237601	0.8565416520905437	3.4154	22.016	0.0	0.0	0.0
2021-10-01T23:16:07.000000	-1.2164	1.0227	0.75227	70.019	-37.595	16.332	-1.0819225654608637	1.1640394376251102	0.75227	64.88487035887553	-45.891153662900166	16.332	-1.0819225654608637	1.1640394376251102	0.94827	64.88487035887553	-45.891153662900166	16.332	-0.4949222628982403	0.6528199249210542	-0.5734789440892789	-0.29959153688511264	0.4202157889237601	0.8565416520905437	3.4154	22.016	0.0	0.0	0.0
2021-10-01T23:16:07.000000	-1.2455	1.0382	0.74537	68.433	-36.114	16.438	-1.1089040732018849	1.1829882697796579	0.74537	63.4922883838928	-44.226980461892175	16.438	-1.1089040732018849	1.1829882697796579	0.94137	63.4922883838928	-44.226980461892175	16.438	-0.4949222628982403	0.6528199249210542	-0.5734789440892789	-0.29959153688511264	0.4202157889237601	0.8565416520905437	3.4154	22.016	0.0	0.0	0.0
2021-10-01T23:16:07.000000	-1.2748	1.0535	0.73825	66.941	-34.737	16.514	-1.1361085799345658	1.2017631150102188	0.73825	62.18025496149221	-42.67754143485568	16.514	-1.1361085799345658	1.2017631150102188	0.93425	62.18025496149221	-42.67754143485568	16.514	-0.4949222628982403	0.6528199249210542	-0.5734789440892789	-0.29959153688511264	0.4202157889237601	0.8565416520905437	3.4154	22.016	0.0	0.0	0.0
2021-10-01T23:16:07.000000	-1.3041	1.0686	0.73093	65.535	-33.454	16.567	-1.1633375927010836	1.2203394672829553	0.73093	60.942055675052664	-41.231931692546006	16.567	-1.1633375927010836	1.2203394672829553	0.92693	60.942055675052664	-41.231931692546006	16.567	-0.4949222628982403	0.6528199249210542	-0.5734789440892789	-0.29959153688511264	0.4202157889237601	0.8565416520905437	3.4154	22.016	0.0	0.0	0.0
2021-10-01T23:16:07.000000	-1.3334	1.0835	0.72343	64.207	-32.257	16.602	-1.1905911115014378	1.2387173265978686	0.72343	59.770731047614674	-39.88123127529677	16.602	-1.1905911115014378	1.2387173265978686	0.91943	59.770731047614674	-39.88123127529677	16.602	-0.4949222628982403	0.6528199249210542	-0.5734789440892789	-0.29959153688511264	0.4202157889237601	0.8565416520905437	3.4154	22.016	0.0	0.0	0.0
2021-10-01T23:16:07.000000	-1.3628	1.0981	0.71574	62.95	-31.137	16.624	-1.2179806358314587	1.2568096994929643	0.71574	58.66043659717707	-38.61565028882162	16.624	-1.2179806358314587	1.2568096994929643	0.91174	58.66043659717707	-38.61565028882162	16.624	-0.4949222628982403	0.6528199249210542	-0.5734789440892789	-0.29959153688511264	0.4202157889237601	0.8565416520905437	3.4154	22.016	0.0	0.0	0.0
2021-10-01T23:16:07.000000	-1.3923	1.1126	0.70788	61.756	-30.089	16.638	-1.2454816596573097	1.2748150789260666	0.70788	57.60384525627277	-37.429246167821496	16.638	-1.2454816596573097	1.2748150789260666	0.90388	57.60384525627277	-37.429246167821496	16.638	-0.4949222628982403	0.6528199249210542	-0.5734789440892789	-0.29959153688511264	0.4202157889237601	0.8565416520905437	3.4154	22.016	0.0	0.0	0.0
2021-10-01T23:16:07.000000	-1.4218	1.1269	0.69985	60.62	-29.104	16.646	-1.273007189516997	1.292621965401345	0.69985	56.597097472478865	-36.31247407834842	16.646	-1.273007189516997	1.292621965401345	0.89585	56.597097472478865	-36.31247407834842	16.646	-0.4949222628982403	0.6528199249210542	-0.5734789440892789	-0.29959153688511264	0.4202157889237601	0.8565416520905437	3.4154	22.016	0.0	0.0	0.0
2021-10-01T23:16:07.000000	-1.4514	1.141	0.69166	59.535	-28.177	16.65	-1.3006564718894327	1.3102426119357182	0.69166	55.63385864311741	-35.25951398527254	16.65	-1.3006564718894327	1.3102426119357182	0.8876600000000001	55.63385864311741	-35.25951398527254	16.65	-0.4949222628982403	0.6528199249210542	-0.5734789440892789	-0.29959153688511264	0.4202157889237601	0.8565416520905437	3.4154	22.016	0.0	0.0	0.0
2021-10-01T23:16:07.000000	-1.481	1.1549	0.68331	58.497	-27.303	16.652	-1.3283302602957052	1.3276647655122675	0.68331	54.710771559877855	-34.264913443971516	16.652	-1.3283302602957052	1.3276647655122675	0.87931	54.710771559877855	-34.264913443971516	16.652	-0.4949222628982403	0.6528199249210542	-0.5734789440892789	-0.29959153688511264	0.4202157889237601	0.8565416520905437	3.4154	22.016	0.0	0.0	0.0
2021-10-01T23:16:07.000000	-1.5106	1.1686	0.6748	57.5	-26.476	16.654	-1.3560285547358137	1.3448884261309932	0.6748	53.82261661504059	-33.32198248469554	16.654	-1.3560285547358137	1.3448884261309932	0.8708	53.82261661504059	-33.32198248469554	16.654	-0.4949222628982403	0.6528199249210542	-0.5734789440892789	-0.29959153688511264	0.4202157889237601	0.8565416520905437	3.4154	22.016	0.0	0.0	0.0
2021-10-01T23:16:07.000000	-1.5403	1.1822	0.66614	56.541	-25.692	16.655	-1.3838383486717525	1.3620250932877254	0.66614	52.966906534914976	-32.4263836577806	16.655	-1.3838383486717525	1.3620250932877254	0.8621399999999999	52.966906534914976	-32.4263836577806	16.655	-0.4949222628982403	0.6528199249210542	-0.5734789440892789	-0.29959153688511264	0.4202157889237601	0.8565416520905437	3.4154	22.016	0.0	0.0	0.0
2021-10-01T23:16:07.000000	-1.5699	1.1956	0.65732	55.614	-24.948	16.657	-1.4115734021626163	1.3789510144697155	0.65732	52.13805412127386	-31.574404387844233	16.657	-1.4115734021626163	1.3789510144697155	0.8533200000000001	52.13805412127386	-31.574404387844233	16.657	-0.4949222628982403	0.6528199249210542	-0.5734789440892789	-0.29959153688511264	0.4202157889237601	0.8565416520905437	3.4154	22.016	0.0	0.0	0.0
2021-10-01T23:16:07.000000	-1.5997	1.2088	0.64835	54.718	-24.238	16.658	-1.4395314546451394	1.3957029487277184	0.64835	51.33580209034322	-30.75996735598256	16.658	-1.4395314546451394	1.3957029487277184	0.8443499999999999	51.33580209034322	-30.75996735598256	16.658	-0.4949222628982403	0.6528199249210542	-0.5734789440892789	-0.29959153688511264	0.4202157889237601	0.8565416520905437	3.4154	22.016	0.0	0.0	0.0
2021-10-01T23:16:07.000000	-1.6294	1.2219	0.63922	53.848	-23.562	16.66	-1.4674025136656699	1.4123433834898909	0.63922	50.55518811817744	-29.982459911349665	16.66	-1.4674025136656699	1.4123433834898909	0.8352200000000001	50.55518811817744	-29.982459911349665	16.66	-0.4949222628982403	0.6528199249210542	-0.5734789440892789	-0.29959153688511264	0.4202157889237601	0.8565416520905437	3.4154	22.016	0.0	0.0	0.0
2021-10-01T23:16:07.000000	-1.6592	1.2349	0.62994	53.002	-22.914	16.661	-1.49538507218203	1.4288968247900702	0.62994	49.79496245621341	-29.235682204872468	16.661	-1.49538507218203	1.4288968247900702	0.8259400000000001	49.79496245621341	-29.235682204872468	16.661	-0.4949222628982403	0.6528199249210542	-0.5734789440892789	-0.29959153688511264	0.4202157889237601	0.8565416520905437	3.4154	22.016	0.0	0.0	0.0
2021-10-01T23:16:07.000000	-1.6889	1.2477	0.62051	52.178	-22.294	16.661	-1.523292890253315	1.4452395201155073	0.62051	49.05314017487287	-28.5193891762126	16.661	-1.523292890253315	1.4452395201155073	0.8165100000000001	49.05314017487287	-28.5193891762126	16.661	-0.4949222628982403	0.6528199249210542	-0.5734789440892789	-0.29959153688511264	0.4202157889237601	0.8565416520905437	3.4154	22.016	0.0	0.0	0.0
2021-10-01T23:16:07.000000	-1.7187	1.2603	0.61092	51.374	-21.698	16.66	-1.551324460837348	1.4613959755000392	0.61092	48.32822646525433	-27.82936590587523	16.66	-1.551324460837348	1.4613959755000392	0.8069200000000001	48.32822646525433	-27.82936590587523	16.66	-0.4949222628982403	0.6528199249210542	-0.5734789440892789	-0.29959153688511264	0.4202157889237601	0.8565416520905437	3.4154	22.016	0.0	0.0	0.0
2021-10-01T23:16:07.000000	-1.7485	1.2728	0.60119	50.587	-21.125	16.657	-1.5793682844382995	1.4774531844056589	0.60119	47.617366463159605	-27.16425233856369	16.657	-1.5793682844382995	1.4774531844056589	0.7971900000000001	47.617366463159605	-27.16425233856369	16.657	-0.4949222628982403	0.6528199249210542	-0.5734789440892789	-0.29959153688511264	0.4202157889237601	0.8565416520905437	3.4154	22.016	0.0	0.0	0.0
2021-10-01T23:16:07.000000	-1.7783	1.2852	0.5913	49.815	-20.573	16.652	-1.6074243610561691	1.493411146832367	0.5913	46.91882029934882	-26.52181848436137	16.652	-1.6074243610561691	1.493411146832367	0.7873000000000001	46.91882029934882	-26.52181848436137	16.652	-0.4949222628982403	0.6528199249210542	-0.5734789440892789	-0.29959153688511264	0.4202157889237601	0.8565416520905437	3.4154	22.016	0.0	0.0	0.0
2021-10-01T23:16:07.000000	-1.8081	1.2974	0.58126	49.059	-20.04	16.644	-1.6355049437078755	1.5091706163012515	0.58126	46.23382549894947	-25.90020194385923	16.644	-1.6355049437078755	1.5091706163012515	0.7772600000000001	46.23382549894947	-25.90020194385923	16.644	-0.4949222628982403	0.6528199249210542	-0.5734789440892789	-0.29959153688511264	0.4202157889237601	0.8565416520905437	3.4154	22.016	0.0	0.0	0.0
2021-10-01T23:16:07.000000	-1.8379	1.3096	0.57107	48.315	-19.525	16.633	-1.6635855263595816	1.524930085770136	0.57107	45.55853473297426	-25.297920131591404	16.633	-1.6635855263595816	1.524930085770136	0.7670699999999999	45.55853473297426	-25.297920131591404	16.633	-0.4949222628982403	0.6528199249210542	-0.5734789440892789	-0.29959153688511264	0.4202157889237601	0.8565416520905437	3.4154	22.016	0.0	0.0	0.0
2021-10-01T23:16:07.000000	-1.8677	1.3215	0.56074	47.583	-19.027	16.618	-1.6917028680620425	1.5403918158022845	0.56074	44.893070531592365	-24.713980582768794	16.618	-1.6917028680620425	1.5403918158022845	0.75674	44.893070531592365	-24.713980582768794	16.618	-0.4949222628982403	0.6528199249210542	-0.5734789440892789	-0.29959153688511264	0.4202157889237601	0.8565416520905437	3.4154	22.016	0.0	0.0	0.0
2021-10-01T23:16:07.000000	-1.8975	1.3334	0.55025	46.861	-18.544	16.599	-1.7198202097645032	1.5558535458344331	0.55025	44.23569302556392	-24.146153307474783	16.599	-1.7198202097645032	1.5558535458344331	0.7462500000000001	44.23569302556392	-24.146153307474783	16.599	-0.4949222628982403	0.6528199249210542	-0.5734789440892789	-0.29959153688511264	0.4202157889237601	0.8565416520905437	3.4154	22.016	0.0	0.0	0.0
2021-10-01T23:16:07.000000	-1.9273	1.3451	0.53962	46.149	-18.075	16.575	-1.7479620575008008	1.5711167829087582	0.53962	43.58652474505811	-23.593445840920253	16.575	-1.7479620575008008	1.5711167829087582	0.7356199999999999	43.58652474505811	-23.593445840920253	16.575	-0.4949222628982403	0.6528199249210542	-0.5734789440892789	-0.29959153688511264	0.4202157889237601	0.8565416520905437	3.4154	22.016	0.0	0.0	0.0
2021-10-01T23:16:07.000000	-1.9571	1.3567	0.52884	45.446	-17.62	16.547	-1.7761161582540166	1.5862807735041717	0.52884	42.9445732252858	-23.05573565293603	16.547	-1.7761161582540166	1.5862807735041717	0.7248399999999999	42.9445732252858	-23.05573565293603	16.547	-0.4949222628982403	0.6528199249210542	-0.5734789440892789	-0.29959153688511264	0.4202157889237601	0.8565416520905437	3.4154	22.016	0.0	0.0	0.0
2021-10-01T23:16:07.000000	-1.9869	1.3682	0.51792	44.751	-17.177	16.513	-1.8042825120241504	1.601345517620673	0.51792	42.30909106179626	-22.530915283774686	16.513	-1.8042825120241504	1.601345517620673	0.7139200000000001	42.30909106179626	-22.530915283774686	16.513	-0.4949222628982403	0.6528199249210542	-0.5734789440892789	-0.29959153688511264	0.4202157889237601	0.8565416520905437	3.4154	22.016	0.0	0.0	0.0
2021-10-01T23:16:07.000000	-2.0167	1.3796	0.50686	44.062	-16.746	16.473	-1.832461118811203	1.6163110152582623	0.50686	41.67809332501123	-22.018739673097862	16.473	-1.832461118811203	1.6163110152582623	0.70286	41.67809332501123	-22.018739673097862	16.473	-0.4949222628982403	0.6528199249210542	-0.5734789440892789	-0.29959153688511264	0.4202157889237601	0.8565416520905437	3.4154	22.016	0.0	0.0	0.0
2021-10-01T23:16:07.000000	-2.0465	1.3909	0.49565	43.38	-16.325	16.427	-1.860651978615173	1.6311772664169402	0.49565	41.05281754005822	-21.517346421496498	16.427	-1.860651978615173	1.6311772664169402	0.69165	41.05281754005822	-21.517346421496498	16.427	-0.4949222628982403	0.6528199249210542	-0.5734789440892789	-0.29959153688511264	0.4202157889237601	0.8565416520905437	3.4154	22.016	0.0	0.0	0.0
2021-10-01T23:16:07.000000	-2.0763	1.402	0.48431	42.703	-15.915	16.375	-1.8888673444529795	1.6458450246177938	0.48431	40.43115624718979	-21.027482933421354	16.375	-1.8888673444529795	1.6458450246177938	0.68031	40.43115624718979	-21.027482933421354	16.375	-0.4949222628982403	0.6528199249210542	-0.5734789440892789	-0.29959153688511264	0.4202157889237601	0.8565416520905437	3.4154	22.016	0.0	0.0	0.0
2021-10-01T23:16:07.000000	-2.106	1.4131	0.47283	42.031	-15.515	16.316	-1.916983463811875	1.66050052980173	0.47283	39.81323197657512	-20.548156744083304	16.316	-1.916983463811875	1.66050052980173	0.66883	39.81323197657512	-20.548156744083304	16.316	-0.4949222628982403	0.6528199249210542	-0.5734789440892789	-0.29959153688511264	0.4202157889237601	0.8565416520905437	3.4154	22.016	0.0	0.0	0.0
2021-10-01T23:16:07.000000	-2.1358	1.424	0.46121	41.362	-15.123	16.249	-1.9452233356835187	1.67496979504476	0.46121	39.19730485897435	-20.077137863565753	16.249	-1.9452233356835187	1.67496979504476	0.6572100000000001	39.19730485897435	-20.077137863565753	16.249	-0.4949222628982403	0.6528199249210542	-0.5734789440892789	-0.29959153688511264	0.4202157889237601	0.8565416520905437	3.4154	22.016	0.0	0.0	0.0
2021-10-01T23:16:07.000000	-2.1655	1.4348	0.44947	40.697	-14.74	16.176	-1.9733762140931683	1.68932756079196	0.44947	38.58424482900741	-19.615541286826996	16.176	-1.9733762140931683	1.68932756079196	0.64547	38.58424482900741	-19.615541286826996	16.176	-0.4949222628982403	0.6528199249210542	-0.5734789440892789	-0.29959153688511264	0.4202157889237601	0.8565416520905437	3.4154	22.016	0.0	0.0	0.0
2021-10-01T23:16:07.000000	-2.1952	1.4455	0.43759	40.034	-14.364	16.095	-2.001541345519736	1.7035860800602483	0.43759	37.97231201743443	-19.161137023950438	16.095	-2.001541345519736	1.7035860800602483	0.63359	37.97231201743443	-19.161137023950438	16.095	-0.4949222628982403	0.6528199249210542	-0.5734789440892789	-0.29959153688511264	0.4202157889237601	0.8565416520905437	3.4154	22.016	0.0	0.0	0.0
2021-10-01T23:16:07.000000	-2.2249	1.4561	0.42558	39.373	-13.996	16.006	-2.0297187299632227	1.7177453528496247	0.42558	37.36138389408623	-18.71491753972519	16.006	-2.0297187299632227	1.7177453528496247	0.62158	37.36138389408623	-18.71491753972519	16.006	-0.4949222628982403	0.6528199249210542	-0.5734789440892789	-0.29959153688511264	0.4202157889237601	0.8565416520905437	3.4154	22.016	0.0	0.0	0.0
2021-10-01T23:16:07.000000	-2.2546	1.4666	0.41344	38.712	-13.636	15.909	-2.057908367423627	1.7318053791600891	0.41344	36.74947552938458	-18.27663777381289	15.909	-2.057908367423627	1.7318053791600891	0.60944	36.74947552938458	-18.27663777381289	15.909	-0.4949222628982403	0.6528199249210542	-0.5734789440892789	-0.29959153688511264	0.4202157889237601	0.8565416520905437	3.4154	22.016	0.0	0.0	0.0
2021-10-01T23:16:07.000000	-2.2843	1.477	0.40118	38.051	-13.281	15.805	-2.08611025790095	1.7457661589916422	0.40118	36.136954513837004	-17.843320331846186	15.805	-2.08611025790095	1.7457661589916422	0.59718	36.136954513837004	-17.843320331846186	15.805	-0.4949222628982403	0.6528199249210542	-0.5734789440892789	-0.29959153688511264	0.4202157889237601	0.8565416520905437	3.4154	22.016	0.0	0.0	0.0
2021-10-01T23:16:07.000000	-2.3139	1.4873	0.3888	37.389	-12.933	15.693	-2.1142251549162787	1.7596154393273649	0.3888	35.52258332231604	-17.416827613234126	15.693	-2.1142251549162787	1.7596154393273649	0.5848	35.52258332231604	-17.416827613234126	15.693	-0.4949222628982403	0.6528199249210542	-0.5734789440892789	-0.29959153688511264	0.4202157889237601	0.8565416520905437	3.4154	22.016	0.0	0.0	0.0
2021-10-01T23:16:07.000000	-2.3436	1.4975	0.37629	36.724	-12.59	15.573	-2.1424515514274387	1.7733777262010937	0.37629	34.90462208558179	-16.99492962806011	15.573	-2.1424515514274387	1.7733777262010937	0.57229	34.90462208558179	-16.99492962806011	15.573	-0.4949222628982403	0.6528199249210542	-0.5734789440892789	-0.29959153688511264	0.4202157889237601	0.8565416520905437	3.4154	22.016	0.0	0.0	0.0
2021-10-01T23:16:07.000000	-2.3732	1.5077	0.36367	36.055	-12.252	15.446	-2.1705787014596862	1.7871277600579045	0.36367	34.28207833884517	-16.57750384615496	15.446	-2.1705787014596862	1.7871277600579045	0.55967	34.28207833884517	-16.57750384615496	15.446	-0.4949222628982403	0.6528199249210542	-0.5734789440892789	-0.29959153688511264	0.4202157889237601	0.8565416520905437	3.4154	22.016	0.0	0.0	0.0
2021-10-01T23:16:07.000000	-2.4028	1.5177	0.35092	35.38	-11.919	15.312	-2.19873035752577	1.8006793009568915	0.35092	33.65296715252793	-16.164305207180306	15.312	-2.19873035752577	1.8006793009568915	0.5469200000000001	33.65296715252793	-16.164305207180306	15.312	-0.4949222628982403	0.6528199249210542	-0.5734789440892789	-0.29959153688511264	0.4202157889237601	0.8565416520905437	3.4154	22.016	0.0	0.0	0.0
2021-10-01T23:16:07.000000	-2.4324	1.5276	0.33805	34.697	-11.589	15.171	-2.226894266608772	1.8141315953769668	0.33805	33.01554865739019	-15.753103721219547	15.171	-2.226894266608772	1.8141315953769668	0.53405	33.01554865739019	-15.753103721219547	15.171	-0.4949222628982403	0.6528199249210542	-0.5734789440892789	-0.29959153688511264	0.4202157889237601	0.8565416520905437	3.4154	22.016	0.0	0.0	0.0
2021-10-01T23:16:07.000000	-2.4619	1.5374	0.32506	34.004	-11.262	15.023	-2.2549711822297804	1.8274723903012118	0.32506	32.367837923853706	-15.34365432793432	15.023	-2.2549711822297804	1.8274723903012118	0.5210600000000001	32.367837923853706	-15.34365432793432	15.023	-0.4949222628982403	0.6528199249210542	-0.5734789440892789	-0.29959153688511264	0.4202157889237601	0.8565416520905437	3.4154	22.016	0.0	0.0	0.0
2021-10-01T23:16:07.000000	-2.4915	1.5472	0.31195	33.298	-10.937	14.869	-2.283147344329701	1.840825438242375	0.31195	31.70698008772033	-14.934596972027958	14.869	-2.283147344329701	1.840825438242375	0.50795	31.70698008772033	-14.934596972027958	14.869	-0.4949222628982403	0.6528199249210542	-0.5734789440892789	-0.29959153688511264	0.4202157889237601	0.8565416520905437	3.4154	22.016	0.0	0.0	0.0
2021-10-01T23:16:07.000000	-2.521	1.5568	0.2987	32.574	-10.613	14.709	-2.311248765984546	1.8539677402087964	0.2987	31.028135355213625	-14.52432653786543	14.709	-2.311248765984546	1.8539677402087964	0.49470000000000003	31.028135355213625	-14.52432653786543	14.709	-0.4949222628982403	0.6528199249210542	-0.5734789440892789	-0.29959153688511264	0.4202157889237601	0.8565416520905437	3.4154	22.016	0.0	0.0	0.0
2021-10-01T23:16:07.000000	-2.5505	1.5664	0.28531	31.83	-10.288	14.544	-2.339350187639391	1.8671100421752178	0.28531	30.329563857093742	-14.110613035530132	14.544	-2.339350187639391	1.8671100421752178	0.48131	30.329563857093742	-14.110613035530132	14.544	-0.4949222628982403	0.6528199249210542	-0.5734789440892789	-0.29959153688511264	0.4202157889237601	0.8565416520905437	3.4154	22.016	0.0	0.0	0.0
2021-10-01T23:16:07.000000	-2.5799	1.5759	0.27178	31.059	-9.9622	14.374	-2.3673646158322423	1.8801408446458092	0.27178	29.604293833803002	-13.692797246795614	14.374	-2.3673646158322423	1.8801408446458092	0.46778000000000003	29.604293833803002	-13.692797246795614	14.374	-0.4949222628982403	0.6528199249210542	-0.5734789440892789	-0.29959153688511264	0.4202157889237601	0.8565416520905437	3.4154	22.016	0.0	0.0	0.0
2021-10-01T23:16:07.000000	-2.6093	1.5852	0.25809	30.255	-9.6326	14.2	-2.395403550058931	1.8929731541585766	0.25809	28.84673808711424	-13.267166596279424	14.2	-2.395403550058931	1.8929731541585766	0.45409	28.84673808711424	-13.267166596279424	14.2	-0.4949222628982403	0.6528199249210542	-0.5734789440892789	-0.29959153688511264	0.4202157889237601	0.8565416520905437	3.4154	22.016	0.0	0.0	0.0
2021-10-01T23:16:07.000000	-2.6386	1.5946	0.24422	29.411	-9.2975	14.021	-2.4233309847897884	1.905892457133338	0.24422	28.050157664791247	-12.831176182655781	14.021	-2.4233309847897884	1.905892457133338	0.44022	28.050157664791247	-12.831176182655781	14.021	-0.4949222628982403	0.6528199249210542	-0.5734789440892789	-0.29959153688511264	0.4202157889237601	0.8565416520905437	3.4154	22.016	0.0	0.0	0.0
2021-10-01T23:16:07.000000	-2.6679	1.6038	0.23015	28.518	-8.9543	13.84	-2.451282925554483	1.9186132671502751	0.23015	27.205938962171818	-12.381142825950336	13.84	-2.451282925554483	1.9186132671502751	0.42615000000000003	27.205938962171818	-12.381142825950336	13.84	-0.4949222628982403	0.6528199249210542	-0.5734789440892789	-0.29959153688511264	0.4202157889237601	0.8565416520905437	3.4154	22.016	0.0	0.0	0.0
2021-10-01T23:16:07.000000	-2.697	1.6129	0.21585	27.563	-8.5996	13.655	-2.479048626378272	1.9312103246544643	0.21585	26.301596539572635	-11.912099253680715	13.655	-2.479048626378272	1.9312103246544643	0.41185	26.301596539572635	-11.912099253680715	13.655	-0.4949222628982403	0.6528199249210542	-0.5734789440892789	-0.29959153688511264	0.4202157889237601	0.8565416520905437	3.4154	22.016	0.0	0.0	0.0
2021-10-01T23:16:07.000000	-2.7261	1.6219	0.20127	26.532	-8.2296	13.468	-2.5068265802189793	1.9437081356797417	0.20127	25.323701504588943	-11.418558677279707	13.468	-2.5068265802189793	1.9437081356797417	0.39727	25.323701504588943	-11.418558677279707	13.468	-0.4949222628982403	0.6528199249210542	-0.5734789440892789	-0.29959153688511264	0.4202157889237601	0.8565416520905437	3.4154	22.016	0.0	0.0	0.0
2021-10-01T23:16:07.000000	-2.755	1.6309	0.18638	25.406	-7.8387	13.279	-2.5344060411018625	1.9561814406711824	0.18638	24.254083195174896	-10.892635220713789	13.279	-2.5344060411018625	1.9561814406711824	0.38238	24.254083195174896	-10.892635220713789	13.279	-0.4949222628982403	0.6528199249210542	-0.5734789440892789	-0.29959153688511264	0.4202157889237601	0.8565416520905437	3.4154	22.016	0.0	0.0	0.0
2021-10-01T23:16:07.000000	-2.7838	1.6397	0.17109	24.16	-7.42	13.089	-2.5619107615396706	1.9684439996878813	0.17109	23.068775449769905	-10.324417622708477	13.089	-2.5619107615396706	1.9684439996878813	0.36709	23.068775449769905	-10.324417622708477	13.089	-0.4949222628982403	0.6528199249210542	-0.5734789440892789	-0.29959153688511264	0.4202157889237601	0.8565416520905437	3.4154	22.016	0.0	0.0	0.0
2021-10-01T23:16:07.000000	-2.8123	1.6485	0.1553	22.762	-6.964	12.898	-2.5891177425407434	1.9806697996538254	0.1553	21.7371834317294	-9.700556502353304	12.898	-2.5891177425407434	1.9806697996538254	0.3513	21.7371834317294	-9.700556502353304	12.898	-0.4949222628982403	0.6528199249210542	-0.5734789440892789	-0.29959153688511264	0.4202157889237601	0.8565416520905437	3.4154	22.016	0.0	0.0	0.0
2021-10-01T23:16:07.000000	-2.8405	1.6571	0.13887	21.166	-6.4571	12.707	-2.6160514901389167	1.9926603476111908	0.13887	20.21532017105481	-9.001917950733866	12.707	-2.6160514901389167	1.9926603476111908	0.33487	20.21532017105481	-9.001917950733866	12.707	-0.4949222628982403	0.6528199249210542	-0.5734789440892789	-0.29959153688511264	0.4202157889237601	0.8565416520905437	3.4154	22.016	0.0	0.0	0.0
2021-10-01T23:16:07.000000	-2.8682	1.6656	0.1216	19.308	-5.8798	12.518	-2.642501258359449	2.004490384005053	0.1216	18.442057259541606	-8.20130697363467	12.518	-2.642501258359449	2.004490384005053	0.3176	18.442057259541606	-8.20130697363467	12.518	-0.4949222628982403	0.6528199249210542	-0.5734789440892789	-0.29959153688511264	0.4202157889237601	0.8565416520905437	3.4154	22.016	0.0	0.0	0.0
2021-10-01T23:16:07.000000	-2.8953	1.6738	0.10316	17.092	-5.2024	12.332	-2.6683923067572652	2.0159491628606707	0.10316	16.325757223459135	-7.257484470577378	12.332	-2.6683923067572652	2.0159491628606707	0.29916	16.325757223459135	-7.257484470577378	12.332	-0.4949222628982403	0.6528199249210542	-0.5734789440892789	-0.29959153688511264	0.4202157889237601	0.8565416520905437	3.4154	22.016	0.0	0.0	0.0
2021-10-01T23:16:07.000000	-2.9127	1.6791	0.089977	15.345	-4.6728	12.212	-2.685011784191261	2.0233412511867748	0.089977	14.656813214468091	-6.517814912698392	12.212	-2.685011784191261	2.0233412511867748	0.28597700000000004	14.656813214468091	-6.517814912698392	12.212	-0.4949222628982403	0.6528199249210542	-0.5734789440892789	-0.29959153688511264	0.4202157889237601	0.8565416520905437	3.4154	22.016	0.0	0.0	0.0
2021-10-01T23:16:07.000000	-2.9294	1.6842	0.07581	13.31	-4.0573	12.096	-2.700961042306709	2.0304490754366262	0.07581	12.71256468774368	-5.657603940709567	12.096	-2.700961042306709	2.0304490754366262	0.27181	12.71256468774368	-5.657603940709567	12.096	-0.4949222628982403	0.6528199249210542	-0.5734789440892789	-0.29959153688511264	0.4202157889237601	0.8565416520905437	3.4154	22.016	0.0	0.0	0.0
2021-10-01T23:16:07.000000	-2.94	1.6874	0.065654	11.748	-3.5849	12.023	-2.711089072529982	2.0349237825551403	0.065654	11.220217939062323	-4.9973714500669235	12.023	-2.711089072529982	2.0349237825551403	0.261654	11.220217939062323	-4.9973714500669235	12.023	-0.4949222628982403	0.6528199249210542	-0.5734789440892789	-0.29959153688511264	0.4202157889237601	0.8565416520905437	3.4154	22.016	0.0	0.0	0.0
2021-10-01T23:16:07.000000	-2.9467	1.6894	0.05849	10.596	-3.2359	11.977	-2.717493526278711	2.0377296642669	0.05849	10.119661531042453	-4.509846483766326	11.977	-2.717493526278711	2.0377296642669	0.25449	10.119661531042453	-4.509846483766326	11.977	-0.4949222628982403	0.6528199249210542	-0.5734789440892789	-0.29959153688511264	0.4202157889237601	0.8565416520905437	3.4154	22.016	0.0	0.0	1.0
2021-10-01T23:16:07.000000	-2.9656	1.6952	0.031271	5.8738	-1.7992	11.846	-2.735540435811793	2.0458017802413364	0.031271	5.609083397931357	-2.5053603563261753	11.846	-2.735540435811793	2.0458017802413364	0.227271	5.609083397931357	-2.5053603563261753	11.846	-0.4949222628982403	0.6528199249210542	-0.5734789440892789	-0.29959153688511264	0.4202157889237601	0.8565416520905437	3.4154	22.016	0.0	0.0	490.47
2021-10-01T23:16:07.000000	-2.9734	1.6976	-0.0011096	-0.2117	0.064951	11.791	-2.7429875887608803	2.0491394310548445	-0.0011096	-0.20214633883782346	0.090401217333971	11.791	-2.7429875887608803	2.0491394310548445	0.19489040000000002	-0.20214633883782346	0.090401217333971	11.791	-0.4949222628982403	0.6528199249210542	-0.5734789440892789	-0.29959153688511264	0.4202157889237601	0.8565416520905437	3.4154	22.016	0.0	0.0	0.0
2021-10-01T23:16:07.000000	-2.9646	1.6949	-0.033231	-6.2297	1.9079	11.853	-2.7345847300734296	2.0453815106354187	-0.033231	-5.948982586988509	2.656849766115408	11.853	-2.7345847300734296	2.0453815106354187	0.162769	-5.948982586988509	2.656849766115408	11.853	-0.4949222628982403	0.6528199249210542	-0.5734789440892789	-0.29959153688511264	0.4202157889237601	0.8565416520905437	3.4154	22.016	0.0	0.0	0.0
2021-10-01T23:16:07.000000	-2.9452	1.689	-0.060113	-10.861	3.3161	11.987	-2.7160538411627067	2.037148883097479	-0.060113	-10.372837780590432	4.621912654686993	11.987	-2.7160538411627067	2.037148883097479	0.135887	-10.372837780590432	4.621912654686993	11.987	-0.4949222628982403	0.6528199249210542	-0.5734789440892789	-0.29959153688511264	0.4202157889237601	0.8565416520905437	3.4154	22.016	0.0	0.0	0.0
2021-10-01T23:16:07.000000	-2.9214	1.6817	-0.08286	-14.344	4.3699	12.152	-2.6933276494167178	2.02698767211037	-0.08286	-13.700470348805805	6.0945446287227165	12.152	-2.6933276494167178	2.02698767211037	0.11314	-13.700470348805805	6.0945446287227165	12.152	-0.4949222628982403	0.6528199249210542	-0.5734789440892789	-0.29959153688511264	0.4202157889237601	0.8565416520905437	3.4154	22.016	0.0	0.0	0.0
2021-10-01T23:16:07.000000	-2.8955	1.6738	-0.103	-17.072	5.1963	12.331	-2.6685907997150893	2.015973668894507	-0.103	-16.306655361708778	7.248979831980105	12.331	-2.6685907997150893	2.015973668894507	0.09300000000000001	-16.306655361708778	7.248979831980105	12.331	-0.4949222628982403	0.6528199249210542	-0.5734789440892789	-0.29959153688511264	0.4202157889237601	0.8565416520905437	3.4154	22.016	0.0	0.0	0.0
2021-10-01T23:16:07.000000	-2.8685	1.6656	-0.12145	-19.291	5.8747	12.517	-2.6427989977961848	2.004527143055808	-0.12145	-18.425810261989422	8.194162390334064	12.517	-2.6427989977961848	2.004527143055808	0.07455	-18.425810261989422	8.194162390334064	12.517	-0.4949222628982403	0.6528199249210542	-0.5734789440892789	-0.29959153688511264	0.4202157889237601	0.8565416520905437	3.4154	22.016	0.0	0.0	0.0
2021-10-01T23:16:07.000000	-2.8407	1.6572	-0.13873	-21.152	6.4527	12.706	-2.6162377300798223	1.9927841001239393	-0.13873	-20.201964796751554	8.99583568329319	12.706	-2.6162377300798223	1.9927841001239393	0.057270000000000015	-20.201964796751554	8.99583568329319	12.706	-0.4949222628982403	0.6528199249210542	-0.5734789440892789	-0.29959153688511264	0.4202157889237601	0.8565416520905437	3.4154	22.016	0.0	0.0	0.0
2021-10-01T23:16:07.000000	-2.8125	1.6486	-0.15517	-22.75	6.9601	12.896	-2.5893039824816486	1.9807935521665736	-0.15517	-21.725751721919785	9.695215527645551	12.896	-2.5893039824816486	1.9807935521665736	0.040830000000000005	-21.725751721919785	9.695215527645551	12.896	-0.4949222628982403	0.6528199249210542	-0.5734789440892789	-0.29959153688511264	0.4202157889237601	0.8565416520905437	3.4154	22.016	0.0	0.0	0.0
2021-10-01T23:16:07.000000	-2.784	1.6398	-0.17096	-24.15	7.4165	13.087	-2.5620970014805757	1.9685677522006295	-0.17096	-23.059279657470853	10.319718694254737	13.087	-2.5620970014805757	1.9685677522006295	0.025040000000000007	-23.059279657470853	10.319718694254737	13.087	-0.4949222628982403	0.6528199249210542	-0.5734789440892789	-0.29959153688511264	0.4202157889237601	0.8565416520905437	3.4154	22.016	0.0	0.0	0.0
2021-10-01T23:16:07.000000	-2.7553	1.631	-0.18625	-25.396	7.8354	13.278	-2.53469152752168	1.956317446200849	-0.18625	-24.244562896842016	10.888134785217874	13.278	-2.53469152752168	1.956317446200849	0.009750000000000009	-24.244562896842016	10.888134785217874	13.278	-0.4949222628982403	0.6528199249210542	-0.5734789440892789	-0.29959153688511264	0.4202157889237601	0.8565416520905437	3.4154	22.016	0.0	0.0	0.0
2021-10-01T23:16:07.000000	-2.7263	1.622	-0.20115	-26.523	8.2264	13.466	-2.5070128201598845	1.94383188819249	-0.20115	-25.315161418028257	11.414280018431889	13.466	-2.5070128201598845	1.94383188819249	-0.005149999999999988	-25.315161418028257	11.414280018431889	13.466	-0.4949222628982403	0.6528199249210542	-0.5734789440892789	-0.29959153688511264	0.4202157889237601	0.8565416520905437	3.4154	22.016	0.0	0.0	0.0
2021-10-01T23:16:07.000000	-2.6973	1.613	-0.21573	-27.555	8.5967	13.654	-2.4793341127980892	1.931346330184131	-0.21573	-26.29401215875032	11.908240864438811	13.654	-2.4793341127980892	1.931346330184131	-0.019729999999999998	-26.29401215875032	11.908240864438811	13.654	-0.4949222628982403	0.6528199249210542	-0.5734789440892789	-0.29959153688511264	0.4202157889237601	0.8565416520905437	3.4154	22.016	0.0	0.0	0.0
2021-10-01T23:16:07.000000	-2.6681	1.6038	-0.23003	-28.51	8.9514	13.838	-2.451481418512307	1.9186377731841118	-0.23003	-27.1983545813495	12.377284436708432	13.838	-2.451481418512307	1.9186377731841118	-0.034030000000000005	-27.1983545813495	12.377284436708432	13.838	-0.4949222628982403	0.6528199249210542	-0.5734789440892789	-0.29959153688511264	0.4202157889237601	0.8565416520905437	3.4154	22.016	0.0	0.0	0.0
2021-10-01T23:16:07.000000	-2.6388	1.5946	-0.2441	-29.404	9.2947	14.02	-2.423529477747612	1.9059169631671744	-0.2441	-28.043553495741122	12.827539570061973	14.02	-2.423529477747612	1.9059169631671744	-0.048100000000000004	-28.043553495741122	12.827539570061973	14.02	-0.4949222628982403	0.6528199249210542	-0.5734789440892789	-0.29959153688511264	0.4202157889237601	0.8565416520905437	3.4154	22.016	0.0	0.0	0.0
2021-10-01T23:16:07.000000	-2.6095	1.5853	-0.25798	-30.248	9.6299	14.198	-2.3955897899998364	1.893096906671325	-0.25798	-28.840121665047207	13.263629230164526	14.198	-2.3955897899998364	1.893096906671325	-0.06197999999999998	-28.840121665047207	13.263629230164526	14.198	-0.4949222628982403	0.6528199249210542	-0.5734789440892789	-0.29959153688511264	0.4202157889237601	0.8565416520905437	3.4154	22.016	0.0	0.0	0.0
2021-10-01T23:16:07.000000	-2.5801	1.5759	-0.27167	-31.052	9.9595	14.373	-2.3675631087900664	1.8801653506796456	-0.27167	-29.597677411735962	13.689259880680718	14.373	-2.3675631087900664	1.8801653506796456	-0.07567000000000002	-29.597677411735962	13.689259880680718	14.373	-0.4949222628982403	0.6528199249210542	-0.5734789440892789	-0.29959153688511264	0.4202157889237601	0.8565416520905437	3.4154	22.016	0.0	0.0	0.0
2021-10-01T23:16:07.000000	-2.5507	1.5665	-0.2852	-31.823	10.286	14.543	-2.339536427580297	1.867233794687966	-0.2852	-30.322861663908277	14.10777039476762	14.543	-2.339536427580297	1.867233794687966	-0.0892	-30.322861663908277	14.10777039476762	14.543	-0.4949222628982403	0.6528199249210542	-0.5734789440892789	-0.29959153688511264	0.4202157889237601	0.8565416520905437	3.4154	22.016	0.0	0.0	0.0
2021-10-01T23:16:07.000000	-2.5212	1.5569	-0.29859	-32.568	10.61	14.708	-2.3114350059254516	1.8540914927215446	-0.29859	-31.02254815698646	14.52061396248298	14.708	-2.3114350059254516	1.8540914927215446	-0.10259000000000001	-31.02254815698646	14.52061396248298	14.708	-0.4949222628982403	0.6528199249210542	-0.5734789440892789	-0.29959153688511264	0.4202157889237601	0.8565416520905437	3.4154	22.016	0.0	0.0	0.0
2021-10-01T23:16:07.000000	-2.4917	1.5472	-0.31184	-33.292	10.934	14.868	-2.283345837287525	1.8408499442762114	-0.31184	-31.701392889493164	14.930884396645506	14.868	-2.283345837287525	1.8408499442762114	-0.11584	-31.701392889493164	14.930884396645506	14.868	-0.4949222628982403	0.6528199249210542	-0.5734789440892789	-0.29959153688511264	0.4202157889237601	0.8565416520905437	3.4154	22.016	0.0	0.0	0.0
2021-10-01T23:16:07.000000	-2.4622	1.5375	-0.32496	-33.998	11.259	15.022	-2.255256668649598	1.8276083958308784	-0.32496	-32.36225072562654	15.339941752551871	15.022	-2.255256668649598	1.8276083958308784	-0.12896000000000002	-32.36225072562654	15.339941752551871	15.022	-0.4949222628982403	0.6528199249210542	-0.5734789440892789	-0.29959153688511264	0.4202157889237601	0.8565416520905437	3.4154	22.016	0.0	0.0	0.0
2021-10-01T23:16:07.000000	-2.4326	1.5277	-0.33795	-34.692	11.586	15.169	-2.2270805065496773	1.814255347889715	-0.33795	-33.01095392395214	15.74951367600628	15.169	-2.2270805065496773	1.814255347889715	-0.14194999999999997	-33.01095392395214	15.74951367600628	15.169	-0.4949222628982403	0.6528199249210542	-0.5734789440892789	-0.29959153688511264	0.4202157889237601	0.8565416520905437	3.4154	22.016	0.0	0.0	0.0
2021-10-01T23:16:07.000000	-2.403	1.5178	-0.35082	-35.375	11.916	15.311	-2.1989165974666753	1.80080305346964	-0.35082	-33.64837241908988	16.160715161967037	15.311	-2.1989165974666753	1.80080305346964	-0.15482	-33.64837241908988	16.160715161967037	15.311	-0.4949222628982403	0.6528199249210542	-0.5734789440892789	-0.29959153688511264	0.4202157889237601	0.8565416520905437	3.4154	22.016	0.0	0.0	0.0
2021-10-01T23:16:07.000000	-2.3734	1.5077	-0.36356	-36.05	12.249	15.445	-2.17077719441751	1.787152266091741	-0.36356	-34.27748360540713	16.57391380094169	15.445	-2.17077719441751	1.787152266091741	-0.16756	-34.27748360540713	16.57391380094169	15.445	-0.4949222628982403	0.6528199249210542	-0.5734789440892789	-0.29959153688511264	0.4202157889237601	0.8565416520905437	3.4154	22.016	0.0	0.0	0.0
2021-10-01T23:16:07.000000	-2.3438	1.4976	-0.37619	-36.719	12.587	15.572	-2.142637791368344	1.773501478713842	-0.37619	-34.90002735214375	16.99133958284684	15.572	-2.142637791368344	1.773501478713842	-0.18019000000000002	-34.90002735214375	16.99133958284684	15.572	-0.4949222628982403	0.6528199249210542	-0.5734789440892789	-0.29959153688511264	0.4202157889237601	0.8565416520905437	3.4154	22.016	0.0	0.0	0.0
2021-10-01T23:16:07.000000	-2.3142	1.4874	-0.3887	-37.383	12.93	15.692	-2.114510641336097	1.7597514448570313	-0.3887	-35.51699612408887	17.413115037851675	15.692	-2.114510641336097	1.7597514448570313	-0.19269999999999998	-35.51699612408887	17.413115037851675	15.692	-0.4949222628982403	0.6528199249210542	-0.5734789440892789	-0.29959153688511264	0.4202157889237601	0.8565416520905437	3.4154	22.016	0.0	0.0	0.0
2021-10-01T23:16:07.000000	-2.2845	1.4771	-0.40108	-38.046	13.278	15.804	-2.0862964978418552	1.7458899115043904	-0.40108	-36.13235978039896	17.839730286632914	15.804	-2.0862964978418552	1.7458899115043904	-0.20507999999999998	-36.13235978039896	17.839730286632914	15.804	-0.4949222628982403	0.6528199249210542	-0.5734789440892789	-0.29959153688511264	0.4202157889237601	0.8565416520905437	3.4154	22.016	0.0	0.0	0.0
2021-10-01T23:16:07.000000	-2.2549	1.4667	-0.41334	-38.707	13.633	15.908	-2.0581938538434446	1.7319413846897558	-0.41334	-36.74488079594653	18.27304772859962	15.908	-2.0581938538434446	1.7319413846897558	-0.21733999999999998	-36.74488079594653	18.27304772859962	15.908	-0.4949222628982403	0.6528199249210542	-0.5734789440892789	-0.29959153688511264	0.4202157889237601	0.8565416520905437	3.4154	22.016	0.0	0.0	0.0
2021-10-01T23:16:07.000000	-2.2252	1.4562	-0.42548	-39.367	13.993	16.005	-2.03000421638304	1.7178813583792913	-0.42548	-37.35579669585906	18.711204964342738	16.005	-2.03000421638304	1.7178813583792913	-0.22948000000000002	-37.35579669585906	18.711204964342738	16.005	-0.4949222628982403	0.6528199249210542	-0.5734789440892789	-0.29959153688511264	0.4202157889237601	0.8565416520905437	3.4154	22.016	0.0	0.0	0.0
2021-10-01T23:16:07.000000	-2.1955	1.4456	-0.43749	-40.029	14.361	16.094	-2.0018268319395536	1.703722085589915	-0.43749	-37.96771728399639	19.15754697873717	16.094	-2.0018268319395536	1.703722085589915	-0.24148999999999998	-37.96771728399639	19.15754697873717	16.094	-0.4949222628982403	0.6528199249210542	-0.5734789440892789	-0.29959153688511264	0.4202157889237601	0.8565416520905437	3.4154	22.016	0.0	0.0	0.0
2021-10-01T23:16:07.000000	-2.1657	1.4349	-0.44937	-40.691	14.736	16.175	-1.9735624540340737	1.6894513133047084	-0.44937	-38.57878016094943	19.610836246655428	16.175	-1.9735624540340737	1.6894513133047084	-0.25337	-38.57878016094943	19.610836246655428	16.175	-0.4949222628982403	0.6528199249210542	-0.5734789440892789	-0.29959153688511264	0.4202157889237601	0.8565416520905437	3.4154	22.016	0.0	0.0	0.0
2021-10-01T23:16:07.000000	-2.136	1.4241	-0.46112	-41.357	15.12	16.249	-1.9454095756244238	1.6750935475575082	-0.46112	-39.19271012553631	20.073547818352484	16.249	-1.9454095756244238	1.6750935475575082	-0.26511999999999997	-39.19271012553631	20.073547818352484	16.249	-0.4949222628982403	0.6528199249210542	-0.5734789440892789	-0.29959153688511264	0.4202157889237601	0.8565416520905437	3.4154	22.016	0.0	0.0	0.0
2021-10-01T23:16:07.000000	-2.1063	1.4132	-0.47274	-42.025	15.511	16.315	-1.9172689502316924	1.6606365353313963	-0.47274	-39.807767308517136	20.543451703911735	16.315	-1.9172689502316924	1.6606365353313963	-0.27674	-39.807767308517136	20.543451703911735	16.315	-0.4949222628982403	0.6528199249210542	-0.5734789440892789	-0.29959153688511264	0.4202157889237601	0.8565416520905437	3.4154	22.016	0.0	0.0	0.0
2021-10-01T23:16:07.000000	-2.0765	1.4021	-0.48422	-42.698	15.912	16.374	-1.8890535843938854	1.645968777130542	-0.48422	-40.426561513751736	21.02389288820809	16.374	-1.8890535843938854	1.645968777130542	-0.28822	-40.426561513751736	21.02389288820809	16.374	-0.4949222628982403	0.6528199249210542	-0.5734789440892789	-0.29959153688511264	0.4202157889237601	0.8565416520905437	3.4154	22.016	0.0	0.0	0.0
2021-10-01T23:16:07.000000	-2.0467	1.391	-0.49556	-43.374	16.322	16.427	-1.8608382185560783	1.6313010189296884	-0.49556	-41.04723034183106	21.513633846114047	16.427	-1.8608382185560783	1.6313010189296884	-0.29956	-41.04723034183106	21.513633846114047	16.427	-0.4949222628982403	0.6528199249210542	-0.5734789440892789	-0.29959153688511264	0.4202157889237601	0.8565416520905437	3.4154	22.016	0.0	0.0	0.0
2021-10-01T23:16:07.000000	-2.017	1.3797	-0.50677	-44.057	16.742	16.473	-1.83274660523102	1.616447020787929	-0.50677	-41.67362112174237	22.014157163095476	16.473	-1.83274660523102	1.616447020787929	-0.31077000000000005	-41.67362112174237	22.014157163095476	16.473	-0.4949222628982403	0.6528199249210542	-0.5734789440892789	-0.29959153688511264	0.4202157889237601	0.8565416520905437	3.4154	22.016	0.0	0.0	0.0
2021-10-01T23:16:07.000000	-1.9872	1.3683	-0.51783	-44.745	17.174	16.513	-1.8045679984439678	1.6014815231503396	-0.51783	-42.30350386356909	22.527202708392235	16.513	-1.8045679984439678	1.6014815231503396	-0.32183	-42.30350386356909	22.527202708392235	16.513	-0.4949222628982403	0.6528199249210542	-0.5734789440892789	-0.29959153688511264	0.4202157889237601	0.8565416520905437	3.4154	22.016	0.0	0.0	0.0
2021-10-01T23:16:07.000000	-1.9574	1.3568	-0.52875	-45.441	17.616	16.547	-1.7764016446738338	1.5864167790338382	-0.52875	-42.94010102201694	23.051153142933643	16.547	-1.7764016446738338	1.5864167790338382	-0.33275000000000005	-42.94010102201694	23.051153142933643	16.547	-0.4949222628982403	0.6528199249210542	-0.5734789440892789	-0.29959153688511264	0.4202157889237601	0.8565416520905437	3.4154	22.016	0.0	0.0	0.0
2021-10-01T23:16:07.000000	-1.9276	1.3452	-0.53953	-46.144	18.072	16.575	-1.7482475439206182	1.571252788438425	-0.53953	-43.58193001162005	23.58985579570699	16.575	-1.7482475439206182	1.571252788438425	-0.34352999999999995	-43.58193001162005	23.58985579570699	16.575	-0.4949222628982403	0.6528199249210542	-0.5734789440892789	-0.29959153688511264	0.4202157889237601	0.8565416520905437	3.4154	22.016	0.0	0.0	0.0
2021-10-01T23:16:07.000000	-1.8978	1.3335	-0.55017	-46.855	18.54	16.599	-1.7201056961843206	1.5559895513640998	-0.55017	-44.230228357505936	24.14144826730321	16.599	-1.7201056961843206	1.5559895513640998	-0.35417000000000004	-44.230228357505936	24.14144826730321	16.599	-0.4949222628982403	0.6528199249210542	-0.5734789440892789	-0.29959153688511264	0.4202157889237601	0.8565416520905437	3.4154	22.016	0.0	0.0	0.0
2021-10-01T23:16:07.000000	-1.868	1.3216	-0.56065	-47.577	19.023	16.618	-1.69198835448186	1.5405278213319513	-0.56065	-44.88760586353438	24.709275542597222	16.618	-1.69198835448186	1.5405278213319513	-0.36465	-44.88760586353438	24.709275542597222	16.618	-0.4949222628982403	0.6528199249210542	-0.5734789440892789	-0.29959153688511264	0.4202157889237601	0.8565416520905437	3.4154	22.016	0.0	0.0	0.0
2021-10-01T23:16:07.000000	-1.8382	1.3097	-0.57099	-48.309	19.521	16.633	-1.6638710127793988	1.5250660912998024	-0.57099	-45.55307006491628	25.29321509141984	16.633	-1.6638710127793988	1.5250660912998024	-0.37499	-45.55307006491628	25.29321509141984	16.633	-0.4949222628982403	0.6528199249210542	-0.5734789440892789	-0.29959153688511264	0.4202157889237601	0.8565416520905437	3.4154	22.016	0.0	0.0	0.0
2021-10-01T23:16:07.000000	-1.8084	1.2975	-0.58118	-49.052	20.036	16.644	-1.6357904301276927	1.5093066218309181	-0.58118	-46.227368366102375	25.89537437351848	16.644	-1.6357904301276927	1.5093066218309181	-0.38518	-46.227368366102375	25.89537437351848	16.644	-0.4949222628982403	0.6528199249210542	-0.5734789440892789	-0.29959153688511264	0.4202157889237601	0.8565416520905437	3.4154	22.016	0.0	0.0	0.0
2021-10-01T23:16:07.000000	-1.7786	1.2853	-0.59122	-49.809	20.569	16.652	-1.6077098474759866	1.4935471523620338	-0.59122	-46.91335563129084	26.517113444189803	16.652	-1.6077098474759866	1.4935471523620338	-0.39521999999999996	-46.91335563129084	26.517113444189803	16.652	-0.4949222628982403	0.6528199249210542	-0.5734789440892789	-0.29959153688511264	0.4202157889237601	0.8565416520905437	3.4154	22.016	0.0	0.0	0.0
2021-10-01T23:16:07.000000	-1.7487	1.2729	-0.60111	-50.58	21.121	16.657	-1.5795545243792048	1.4775769369184073	-0.60111	-47.6109093303125	27.159424768222934	16.657	-1.5795545243792048	1.4775769369184073	-0.40511	-47.6109093303125	27.159424768222934	16.657	-0.4949222628982403	0.6528199249210542	-0.5734789440892789	-0.29959153688511264	0.4202157889237601	0.8565416520905437	3.4154	22.016	0.0	0.0	0.0
2021-10-01T23:16:07.000000	-1.719	1.2604	-0.61084	-51.367	21.693	16.66	-1.5516099472571654	1.4615319810297056	-0.61084	-48.321891862576415	27.823545870745356	16.66	-1.5516099472571654	1.4615319810297056	-0.41484000000000004	-48.321891862576415	27.823545870745356	16.66	-0.4949222628982403	0.6528199249210542	-0.5734789440892789	-0.29959153688511264	0.4202157889237601	0.8565416520905437	3.4154	22.016	0.0	0.0	0.0
2021-10-01T23:16:07.000000	-1.6892	1.2478	-0.62043	-52.172	22.289	16.661	-1.5235783766731323	1.4453755256451741	-0.62043	-49.04779803698408	28.513691671251912	16.661	-1.5235783766731323	1.4453755256451741	-0.42443000000000003	-49.04779803698408	28.513691671251912	16.661	-0.4949222628982403	0.6528199249210542	-0.5734789440892789	-0.29959153688511264	0.4202157889237601	0.8565416520905437	3.4154	22.016	0.0	0.0	0.0
2021-10-01T23:16:07.000000	-1.6594	1.235	-0.62986	-52.996	22.909	16.661	-1.4955713121229355	1.4290205773028186	-0.62986	-49.789620318324616	29.229984699911775	16.661	-1.4955713121229355	1.4290205773028186	-0.43385999999999997	-49.789620318324616	29.229984699911775	16.661	-0.4949222628982403	0.6528199249210542	-0.5734789440892789	-0.29959153688511264	0.4202157889237601	0.8565416520905437	3.4154	22.016	0.0	0.0	0.0
2021-10-01T23:16:07.000000	-1.6296	1.222	-0.63914	-53.841	23.556	16.66	-1.467588753606575	1.4124671360026393	-0.63914	-50.54897604566871	29.975647411430675	16.66	-1.467588753606575	1.4124671360026393	-0.44314000000000003	-50.54897604566871	29.975647411430675	16.66	-0.4949222628982403	0.6528199249210542	-0.5734789440892789	-0.29959153688511264	0.4202157889237601	0.8565416520905437	3.4154	22.016	0.0	0.0	0.0
2021-10-01T23:16:07.000000	-1.5999	1.2089	-0.64827	-54.711	24.233	16.658	-1.4397176945860453	1.3958267012404668	-0.64827	-51.3294674876653	30.754147320852695	16.658	-1.4397176945860453	1.3958267012404668	-0.45227	-51.3294674876653	30.754147320852695	16.658	-0.4949222628982403	0.6528199249210542	-0.5734789440892789	-0.29959153688511264	0.4202157889237601	0.8565416520905437	3.4154	22.016	0.0	0.0	0.0
2021-10-01T23:16:07.000000	-1.5702	1.1957	-0.65725	-55.607	24.942	16.657	-1.4118588885824332	1.3790870199993819	-0.65725	-52.13184204876513	31.567591887925246	16.657	-1.4118588885824332	1.3790870199993819	-0.46125	-52.13184204876513	31.567591887925246	16.657	-0.4949222628982403	0.6528199249210542	-0.5734789440892789	-0.29959153688511264	0.4202157889237601	0.8565416520905437	3.4154	22.016	0.0	0.0	0.0
2021-10-01T23:16:07.000000	-1.5405	1.1823	-0.66607	-56.533	25.686	16.655	-1.384024588612658	1.3621488458004736	-0.66607	-52.959701997617124	32.419448627692425	16.655	-1.384024588612658	1.3621488458004736	-0.47007000000000004	-52.959701997617124	32.419448627692425	16.655	-0.4949222628982403	0.6528199249210542	-0.5734789440892789	-0.29959153688511264	0.4202157889237601	0.8565416520905437	3.4154	22.016	0.0	0.0	0.0
2021-10-01T23:16:07.000000	-1.5108	1.1687	-0.67473	-57.492	26.469	16.654	-1.356214794676719	1.3450121786437417	-0.67473	-53.815534607911914	33.31405498981825	16.654	-1.356214794676719	1.3450121786437417	-0.47873000000000004	-53.815534607911914	33.31405498981825	16.654	-0.4949222628982403	0.6528199249210542	-0.5734789440892789	-0.29959153688511264	0.4202157889237601	0.8565416520905437	3.4154	22.016	0.0	0.0	0.0
2021-10-01T23:16:07.000000	-1.4812	1.155	-0.68324	-58.489	27.296	16.653	-1.3285165002366104	1.327788518025016	-0.68324	-54.70368955274919	34.25698594909422	16.653	-1.3285165002366104	1.327788518025016	-0.48723999999999995	-54.70368955274919	34.25698594909422	16.653	-0.4949222628982403	0.6528199249210542	-0.5734789440892789	-0.29959153688511264	0.4202157889237601	0.8565416520905437	3.4154	22.016	0.0	0.0	0.0
2021-10-01T23:16:07.000000	-1.4516	1.1411	-0.69159	-59.527	28.17	16.65	-1.3008427118303383	1.3103663644484667	-0.69159	-55.62677663598875	35.251586490395255	16.65	-1.3008427118303383	1.3103663644484667	-0.49559000000000003	-55.62677663598875	35.251586490395255	16.65	-0.4949222628982403	0.6528199249210542	-0.5734789440892789	-0.29959153688511264	0.4202157889237601	0.8565416520905437	3.4154	22.016	0.0	0.0	0.0
2021-10-01T23:16:07.000000	-1.422	1.127	-0.69979	-60.611	29.096	16.646	-1.2731934294579021	1.2927457179140935	-0.69979	-56.589145530730256	36.30343158851284	16.646	-1.2731934294579021	1.2927457179140935	-0.50379	-56.589145530730256	36.30343158851284	16.646	-0.4949222628982403	0.6528199249210542	-0.5734789440892789	-0.29959153688511264	0.4202157889237601	0.8565416520905437	3.4154	22.016	0.0	0.0	0.0
2021-10-01T23:16:07.000000	-1.3925	1.1127	-0.70782	-61.746	30.08	16.638	-1.2456678995982151	1.274938831438815	-0.70782	-57.595023379904234	37.4190886830276	16.638	-1.2456678995982151	1.274938831438815	-0.5118199999999999	-57.595023379904234	37.4190886830276	16.638	-0.4949222628982403	0.6528199249210542	-0.5734789440892789	-0.29959153688511264	0.4202157889237601	0.8565416520905437	3.4154	22.016	0.0	0.0	0.0
2021-10-01T23:16:07.000000	-1.3631	1.0983	-0.71568	-62.94	31.128	16.624	-1.2182538692343576	1.257044951501543	-0.71568	-58.65161472080852	38.605492804027726	16.624	-1.2182538692343576	1.257044951501543	-0.5196799999999999	-58.65161472080852	38.605492804027726	16.624	-0.4949222628982403	0.6528199249210542	-0.5734789440892789	-0.29959153688511264	0.4202157889237601	0.8565416520905437	3.4154	22.016	0.0	0.0	0.0
2021-10-01T23:16:07.000000	-1.3337	1.0836	-0.72336	-64.196	32.247	16.602	-1.1908765979212552	1.238853332127535	-0.72336	-59.7610392366262	39.869958795544576	16.602	-1.1908765979212552	1.238853332127535	-0.52736	-59.7610392366262	39.869958795544576	16.602	-0.4949222628982403	0.6528199249210542	-0.5734789440892789	-0.29959153688511264	0.4202157889237601	0.8565416520905437	3.4154	22.016	0.0	0.0	0.0
2021-10-01T23:16:07.000000	-1.3043	1.0687	-0.73087	-65.524	33.444	16.567	-1.1635238326419892	1.220463219795704	-0.73087	-60.9323638640642	41.22065921279382	16.567	-1.1635238326419892	1.220463219795704	-0.53487	-60.9323638640642	41.22065921279382	16.567	-0.4949222628982403	0.6528199249210542	-0.5734789440892789	-0.29959153688511264	0.4202157889237601	0.8565416520905437	3.4154	22.016	0.0	0.0	0.0
2021-10-01T23:16:07.000000	-1.275	1.0537	-0.73819	-66.929	34.726	16.515	-1.136282566858553	1.2019861140018788	-0.73819	-62.16969321588379	42.66515396014518	16.515	-1.136282566858553	1.2019861140018788	-0.54219	-62.16969321588379	42.66515396014518	16.515	-0.4949222628982403	0.6528199249210542	-0.5734789440892789	-0.29959153688511264	0.4202157889237601	0.8565416520905437	3.4154	22.016	0.0	0.0	0.0
2021-10-01T23:16:07.000000	-1.2458	1.0384	-0.74531	-68.42	36.103	16.439	-1.1091773066047836	1.1832235217882365	-0.74531	-63.48073417349526	44.2144704570125	16.439	-1.1091773066047836	1.1832235217882365	-0.54931	-63.48073417349526	44.2144704570125	16.439	-0.4949222628982403	0.6528199249210542	-0.5734789440892789	-0.29959153688511264	0.4202157889237601	0.8565416520905437	3.4154	22.016	0.0	0.0	0.0
2021-10-01T23:16:07.000000	-1.2166	1.0228	-0.75222	-70.006	37.583	16.333	-1.0821088054017691	1.1641631901378584	-0.75222	-64.87343867864718	45.877651193231365	16.333	-1.0821088054017691	1.1641631901378584	-0.5562199999999999	-64.87343867864718	45.877651193231365	16.333	-0.4949222628982403	0.6528199249210542	-0.5734789440892789	-0.29959153688511264	0.4202157889237601	0.8565416520905437	3.4154	22.016	0.0	0.0	0.0
2021-10-01T23:16:07.000000	-1.1875	1.0071	-0.7589	-71.695	39.176	16.188	-1.0551518036945848	1.1450158650254871	-0.7589	-66.35452114796068	47.66560105804643	16.188	-1.0551518036945848	1.1450158650254871	-0.5629	-66.35452114796068	47.66560105804643	16.188	-0.4949222628982403	0.6528199249210542	-0.5734789440892789	-0.29959153688511264	0.4202157889237601	0.8565416520905437	3.4154	22.016	0.0	0.0	0.0
2021-10-01T23:16:07.000000	-1.1585	0.9911	-0.76533	-73.496	40.895	15.994	-1.028330807517067	1.1255830534932982	-0.76533	-67.93132087233847	49.592324865238865	15.994	-1.028330807517067	1.1255830534932982	-0.5693299999999999	-67.93132087233847	49.592324865238865	15.994	-0.4949222628982403	0.6528199249210542	-0.5734789440892789	-0.29959153688511264	0.4202157889237601	0.8565416520905437	3.4154	22.016	0.0	0.0	0.0
2021-10-01T23:16:07.000000	-1.1296	0.97485	-0.7715	-75.42	42.748	15.739	-1.0016396903607563	1.105914378780748	-0.7715	-69.61377472310741	51.66711016498262	15.739	-1.0016396903607563	1.105914378780748	-0.5754999999999999	-69.61377472310741	51.66711016498262	15.739	-0.4949222628982403	0.6528199249210542	-0.5734789440892789	-0.29959153688511264	0.4202157889237601	0.8565416520905437	3.4154	22.016	0.0	0.0	0.0
2021-10-01T23:16:07.000000	-1.1007	0.95834	-0.77738	-77.477	44.75	15.411	-0.9749804310484335	1.085987663223027	-0.77738	-71.40996939562092	53.90606923080632	15.411	-0.9749804310484335	1.085987663223027	-0.58138	-71.40996939562092	53.90606923080632	15.411	-0.4949222628982403	0.6528199249210542	-0.5734789440892789	-0.29959153688511264	0.4202157889237601	0.8565416520905437	3.4154	22.016	0.0	0.0	0.0
2021-10-01T23:16:07.000000	-1.072	0.94158	-0.78295	-79.679	46.914	14.995	-0.9485502972362299	1.0658373375018628	-0.78295	-73.33022157514905	56.323574466998686	14.995	-0.9485502972362299	1.0658373375018628	-0.5869500000000001	-73.33022157514905	56.323574466998686	14.995	-0.4949222628982403	0.6528199249210542	-0.5734789440892789	-0.29959153688511264	0.4202157889237601	0.8565416520905437	3.4154	22.016	0.0	0.0	0.0
2021-10-01T23:16:07.000000	-1.0433	0.92454	-0.78818	-82.036	49.254	14.474	-0.9221544718713971	1.0454091216397456	-0.78818	-75.38274048721442	58.93474568229918	14.474	-0.9221544718713971	1.0454091216397456	-0.5921799999999999	-75.38274048721442	58.93474568229918	14.474	-0.4949222628982403	0.6528199249210542	-0.5734789440892789	-0.29959153688511264	0.4202157889237601	0.8565416520905437	3.4154	22.016	0.0	0.0	0.0
2021-10-01T23:16:07.000000	-1.0148	0.90722	-0.79303	-84.562	51.786	13.829	-0.8959914479117593	1.0247275216705116	-0.79303	-77.57946015615781	61.7571777357023	13.829	-0.8959914479117593	1.0247275216705116	-0.59703	-77.57946015615781	61.7571777357023	13.829	-0.4949222628982403	0.6528199249210542	-0.5734789440892789	-0.29959153688511264	0.4202157889237601	0.8565416520905437	3.4154	22.016	0.0	0.0	0.0
2021-10-01T23:16:07.000000	-0.98631	0.88962	-0.79749	-87.27	54.526	13.039	-0.869872657047384	1.0037692568620162	-0.79749	-79.93132214153079	64.80834295603329	13.039	-0.869872657047384	1.0037692568620162	-0.6014900000000001	-79.93132214153079	64.80834295603329	13.039	-0.4949222628982403	0.6528199249210542	-0.5734789440892789	-0.29959153688511264	0.4202157889237601	0.8565416520905437	3.4154	22.016	0.0	0.0	0.0
2021-10-01T23:16:07.000000	-0.95798	0.87174	-0.80151	-90.175	57.493	12.08	-0.8439469689966387	0.9825527067396367	-0.80151	-82.45088534195571	68.10893612682312	12.08	-0.8439469689966387	0.9825527067396367	-0.60551	-82.45088534195571	68.10893612682312	12.08	-0.4949222628982403	0.6528199249210542	-0.5734789440892789	-0.29959153688511264	0.4202157889237601	0.8565416520905437	3.4154	22.016	0.0	0.0	0.0
2021-10-01T23:16:07.000000	-0.92976	0.85356	-0.80505	-93.293	60.708	10.927	-0.818167211123451	0.9610518954991318	-0.80505	-85.15145606050564	71.68175949135022	10.927	-0.818167211123451	0.9610518954991318	-0.6090500000000001	-85.15145606050564	71.68175949135022	10.927	-0.4949222628982403	0.6528199249210542	-0.5734789440892789	-0.29959153688511264	0.4202157889237601	0.8565416520905437	3.4154	22.016	0.0	0.0	0.0
2021-10-01T23:16:07.000000	-0.90167	0.8351	-0.80809	-96.641	64.193	9.5493	-0.7925507821202198	0.9392891230396675	-0.80809	-88.04721053487354	75.55073028785131	9.5493	-0.7925507821202198	0.9392891230396675	-0.61209	-88.04721053487354	75.55073028785131	9.5493	-0.4949222628982403	0.6528199249210542	-0.5734789440892789	-0.29959153688511264	0.4202157889237601	0.8565416520905437	3.4154	22.016	0.0	0.0	0.0
2021-10-01T23:16:07.000000	-0.87373	0.81634	-0.81058	-100.24	67.973	7.9138	-0.7671199818861113	0.9172469906688449	-0.81058	-91.15592727140135	79.74323326960716	7.9138	-0.7671199818861113	0.9172469906688449	-0.6145799999999999	-91.15592727140135	79.74323326960716	7.9138	-0.4949222628982403	0.6528199249210542	-0.5734789440892789	-0.29959153688511264	0.4202157889237601	0.8565416520905437	3.4154	22.016	0.0	0.0	0.0
2021-10-01T23:16:07.000000	-0.84593	0.79729	-0.81248	-104.11	72.076	5.9831	-0.7418636604715422	0.8949341977328636	-0.81248	-94.49402472113437	84.28950805409676	5.9831	-0.7418636604715422	0.8949341977328636	-0.6164799999999999	-94.49402472113437	84.28950805409676	5.9831	-0.4949222628982403	0.6528199249210542	-0.5734789440892789	-0.29959153688511264	0.4202157889237601	0.8565416520905437	3.4154	22.016	0.0	0.0	0.0
2021-10-01T23:16:07.000000	-0.8183	0.77796	-0.81375	-108.28	76.534	3.715	-0.7168103665184944	0.87236434478469	-0.81375	-98.08636339754315	89.2248668894782	3.715	-0.7168103665184944	0.87236434478469	-0.61775	-98.08636339754315	89.2248668894782	3.715	-0.4949222628982403	0.6528199249210542	-0.5734789440892789	-0.29959153688511264	0.4202157889237601	0.8565416520905437	3.4154	22.016	0.0	0.0	0.0
2021-10-01T23:16:07.000000	-0.79084	0.75835	-0.81435	-112.77	81.38	1.0612	-0.6919601000269678	0.8495374318243244	-0.81435	-101.94874910082707	94.58451171717601	1.0612	-0.6919601000269678	0.8495374318243244	-0.61835	-101.94874910082707	94.58451171717601	1.0612	-0.4949222628982403	0.6528199249210542	-0.5734789440892789	-0.29959153688511264	0.4202157889237601	0.8565416520905437	3.4154	22.016	0.0	0.0	0.0
2021-10-01T23:16:07.000000	-0.76357	0.73847	-0.81425	-117.62	86.656	-2.033	-0.6673314849910531	0.8264658341030413	-0.81425	-106.1157341554452	100.41502726510052	-2.033	-0.6673314849910531	0.8264658341030413	-0.61825	-106.1157341554452	100.41502726510052	-2.033	-0.4949222628982403	0.6528199249210542	-0.5734789440892789	-0.29959153688511264	0.4202157889237601	0.8565416520905437	3.4154	22.016	0.0	0.0	0.0
2021-10-01T23:16:07.000000	-0.7365	0.71832	-0.8134	-122.86	92.406	-5.6308	-0.6429344460586414	0.8031507769225327	-0.8134	-110.61170117762704	106.76375788904836	-5.6308	-0.6429344460586414	0.8031507769225327	-0.6174	-110.61170117762704	106.76375788904836	-5.6308	-0.4949222628982403	0.6528199249210542	-0.5734789440892789	-0.29959153688511264	0.4202157889237601	0.8565416520905437	3.4154	22.016	0.0	0.0	0.0
2021-10-01T23:16:07.000000	-0.70966	0.69793	-0.81177	-128.54	98.683	-9.8044	-0.6187950812683305	0.7796257101315478	-0.81177	-115.47977930786188	113.68943073130198	-9.8044	-0.6187950812683305	0.7796257101315478	-0.6157699999999999	-115.47977930786188	113.68943073130198	-9.8044	-0.4949222628982403	0.6528199249210542	-0.5734789440892789	-0.29959153688511264	0.4202157889237601	0.8565416520905437	3.4154	22.016	0.0	0.0	0.0
2021-10-01T23:16:07.000000	-0.68307	0.6773	-0.80931	-134.71	105.54	-14.638	-0.5949332399159032	0.7558930843334698	-0.80931	-120.76309768663899	121.25077293414377	-14.638	-0.5949332399159032	0.7558930843334698	-0.61331	-120.76309768663899	121.25077293414377	-14.638	-0.4949222628982403	0.6528199249210542	-0.5734789440892789	-0.29959153688511264	0.4202157889237601	0.8565416520905437	3.4154	22.016	0.0	0.0	0.0
2021-10-01T23:16:07.000000	-0.65673	0.65645	-0.806	-141.41	113.06	-20.229	-0.5713464713979758	0.7319727488240816	-0.806	-126.4911849014809	129.53506028183787	-20.229	-0.5713464713979758	0.7319727488240816	-0.6100000000000001	-126.4911849014809	129.53506028183787	-20.229	-0.4949222628982403	0.6528199249210542	-0.5734789440892789	-0.29959153688511264	0.4202157889237601	0.8565416520905437	3.4154	22.016	0.0	0.0	0.0
2021-10-01T23:16:07.000000	-0.63068	0.63541	-0.80181	-148.72	121.3	-26.691	-0.5480707984010373	0.7078993787538237	-0.80181	-132.73645391587374	138.6086656808986	-26.691	-0.5480707984010373	0.7078993787538237	-0.60581	-132.73645391587374	138.6086656808986	-26.691	-0.4949222628982403	0.6528199249210542	-0.5734789440892789	-0.29959153688511264	0.4202157889237601	0.8565416520905437	3.4154	22.016	0.0	0.0	0.0
2021-10-01T23:16:07.000000	-0.60493	0.6142	-0.7967	-156.72	130.37	-34.158	-0.5251136949695954	0.6836940487201704	-0.7967	-139.5648235943369	148.5905626716637	-34.158	-0.5251136949695954	0.6836940487201704	-0.6007	-139.5648235943369	148.5905626716637	-34.158	-0.4949222628982403	0.6528199249210542	-0.5734789440892789	-0.29959153688511264	0.4202157889237601	0.8565416520905437	3.4154	22.016	0.0	0.0	0.0
2021-10-01T23:16:07.000000	-0.57951	0.59285	-0.79065	-165.49	140.36	-42.787	-0.5025012591422481	0.6593902085718707	-0.79065	-147.04466340477347	159.57987549868835	-42.787	-0.5025012591422481	0.6593902085718707	-0.5946499999999999	-147.04466340477347	159.57987549868835	-42.787	-0.4949222628982403	0.6528199249210542	-0.5734789440892789	-0.29959153688511264	0.4202157889237601	0.8565416520905437	3.4154	22.016	0.0	0.0	0.0
2021-10-01T23:16:07.000000	-0.55443	0.57138	-0.78363	-175.13	151.4	-52.766	-0.48024096496350316	0.6350089329063987	-0.78363	-155.25929090410153	171.7178776014762	-52.766	-0.48024096496350316	0.6350089329063987	-0.5876300000000001	-155.25929090410153	171.7178776014762	-52.766	-0.4949222628982403	0.6528199249210542	-0.5734789440892789	-0.29959153688511264	0.4202157889237601	0.8565416520905437	3.4154	22.016	0.0	0.0	0.0
2021-10-01T23:16:07.000000	-0.52973	0.54982	-0.77564	-185.78	163.63	-64.317	-0.45836883511984966	0.6105848968741956	-0.77564	-164.33049693911218	185.16066827418948	-64.317	-0.45836883511984966	0.6105848968741956	-0.5796399999999999	-164.33049693911218	185.16066827418948	-64.317	-0.4949222628982403	0.6528199249210542	-0.5734789440892789	-0.29959153688511264	0.4202157889237601	0.8565416520905437	3.4154	22.016	0.0	0.0	0.0
2021-10-01T23:16:07.000000	-0.50541	0.52821	-0.76666	-197.58	177.23	-77.707	-0.43687996840452026	0.5861577990668257	-0.76666	-174.37517114982916	200.10404540255496	-77.707	-0.43687996840452026	0.5861577990668257	-0.57066	-174.37517114982916	200.10404540255496	-77.707	-0.4949222628982403	0.6528199249210542	-0.5734789440892789	-0.29959153688511264	0.4202157889237601	0.8565416520905437	3.4154	22.016	0.0	0.0	0.0
2021-10-01T23:16:07.000000	-0.48151	0.50657	-0.75667	-210.69	192.38	-93.256	-0.4158116128056962	0.5617523899868391	-0.75667	-185.53005247205851	216.7462574756833	-93.256	-0.4158116128056962	0.5617523899868391	-0.56067	-185.53005247205851	216.7462574756833	-93.256	-0.4949222628982403	0.6528199249210542	-0.5734789440892789	-0.29959153688511264	0.4202157889237601	0.8565416520905437	3.4154	22.016	0.0	0.0	0.0
2021-10-01T23:16:07.000000	-0.45804	0.48496	-0.74568	-225.33	209.32	-111.35	-0.3951663411611175	0.5374294428232744	-0.74568	-197.98407591880266	235.352452680183	-111.35	-0.3951663411611175	0.5374294428232744	-0.54968	-197.98407591880266	235.352452680183	-111.35	-0.4949222628982403	0.6528199249210542	-0.5734789440892789	-0.29959153688511264	0.4202157889237601	0.8565416520905437	3.4154	22.016	0.0	0.0	0.0
2021-10-01T23:16:07.000000	-0.43502	0.46339	-0.73369	-241.75	228.34	-132.47	-0.37496277746487494	0.5132013328274067	-0.73369	-211.94982393827817	256.2410783471941	-132.47	-0.37496277746487494	0.5132013328274067	-0.53769	-211.94982393827817	256.2410783471941	-132.47	-0.4949222628982403	0.6528199249210542	-0.5734789440892789	-0.29959153688511264	0.4202157889237601	0.8565416520905437	3.4154	22.016	0.0	0.0	0.0
