# Supplementary material for: Direct evidence of substorm-related impulsive injections of electrons at Mercury
Source: Nat Commun. 2023 Jul 18;14:4019. doi: 10.1038/s41467-023-39565-4 (PMC10354196; doi:10.1038/s41467-023-39565-4)
Supplement: Supplementary file 3 — SourceDatafile [file 41467_2023_39565_MOESM3_ESM.zip › SourceDataFile/FieldLinetracing/Final_KT17tracing_001379.txt]

2021-10-01T23:37:59.000000	-0.047673	-0.49055	0.65106	76.359	504.35	-284.07	-0.1074209483841175	-0.48101222154666373	0.65106	137.58170965949031	491.19333520333083	-284.07	-0.1074209483841175	-0.48101222154666373	0.8470599999999999	137.58170965949031	491.19333520333083	-284.07	-0.2218981351414584	-0.808618970191206	-0.5448821695262716	-0.11624079134385659	-0.5148311368119582	0.8493744633532732	1.8306	4.6414	0.0	0.0	0.0
2021-10-01T23:37:59.000000	-0.052278	-0.51996	0.66696	73.748	455.79	-235.97	-0.11559486101366534	-0.5096363595655548	0.66696	129.0403190796002	443.31917131546993	-235.97	-0.11559486101366534	-0.5096363595655548	0.86296	129.0403190796002	443.31917131546993	-235.97	-0.2218981351414584	-0.808618970191206	-0.5448821695262716	-0.11624079134385659	-0.5148311368119582	0.8493744633532732	1.8306	4.6414	0.0	0.0	0.0
2021-10-01T23:37:59.000000	-0.057283	-0.54987	0.68176	71.526	413.52	-195.46	-0.12422702464345184	-0.5387077179113319	0.68176	121.65571206683504	401.6399467153526	-195.46	-0.12422702464345184	-0.5387077179113319	0.8777600000000001	121.65571206683504	401.6399467153526	-195.46	-0.2218981351414584	-0.808618970191206	-0.5448821695262716	-0.11624079134385659	-0.5148311368119582	0.8493744633532732	1.8306	4.6414	0.0	0.0	0.0
2021-10-01T23:37:59.000000	-0.062716	-0.58024	0.69544	69.617	376.54	-161.18	-0.133340327080805	-0.5681831671476936	0.69544	115.22993112803937	365.17250890671835	-161.18	-0.133340327080805	-0.5681831671476936	0.89144	115.22993112803937	365.17250890671835	-161.18	-0.2218981351414584	-0.808618970191206	-0.5448821695262716	-0.11624079134385659	-0.5148311368119582	0.8493744633532732	1.8306	4.6414	0.0	0.0	0.0
2021-10-01T23:37:59.000000	-0.068602	-0.61103	0.70794	67.96	344.02	-132.02	-0.14295467873868556	-0.5980199454288453	0.70794	109.60073587065544	333.1005864549187	-132.02	-0.14295467873868556	-0.5980199454288453	0.90394	109.60073587065544	333.1005864549187	-132.02	-0.2218981351414584	-0.808618970191206	-0.5448821695262716	-0.11624079134385659	-0.5148311368119582	0.8493744633532732	1.8306	4.6414	0.0	0.0	0.0
2021-10-01T23:37:59.000000	-0.074966	-0.6422	0.71921	66.504	315.31	-107.1	-0.15308999003005408	-0.6281752909089929	0.71921	104.63786598046963	304.7853262856552	-107.1	-0.15308999003005408	-0.6281752909089929	0.9152100000000001	104.63786598046963	304.7853262856552	-107.1	-0.2218981351414584	-0.808618970191206	-0.5448821695262716	-0.11624079134385659	-0.5148311368119582	0.8493744633532732	1.8306	4.6414	0.0	0.0	0.0
2021-10-01T23:37:59.000000	-0.081828	-0.67369	0.72921	65.207	289.85	-85.728	-0.16375875844054205	-0.6585872050974056	0.72921	100.23102104159676	279.6760943841268	-85.728	-0.16375875844054205	-0.6585872050974056	0.9252100000000001	100.23102104159676	279.6760943841268	-85.728	-0.2218981351414584	-0.808618970191206	-0.5448821695262716	-0.11624079134385659	-0.5148311368119582	0.8493744633532732	1.8306	4.6414	0.0	0.0	0.0
2021-10-01T23:37:59.000000	-0.089205	-0.70545	0.73791	64.033	267.19	-67.327	-0.17497172936310534	-0.6892039817417512	0.73791	96.2893337454964	257.33069268132084	-67.327	-0.17497172936310534	-0.6892039817417512	0.93391	96.2893337454964	257.33069268132084	-67.327	-0.2218981351414584	-0.808618970191206	-0.5448821695262716	-0.11624079134385659	-0.5148311368119582	0.8493744633532732	1.8306	4.6414	0.0	0.0	0.0
2021-10-01T23:37:59.000000	-0.09711	-0.73742	0.74527	62.955	246.93	-51.433	-0.18673445302985153	-0.7199644800624835	0.74527	92.73699547518943	237.35544357615794	-51.433	-0.18673445302985153	-0.7199644800624835	0.94127	92.73699547518943	237.35544357615794	-51.433	-0.2218981351414584	-0.808618970191206	-0.5448821695262716	-0.11624079134385659	-0.5148311368119582	0.8493744633532732	1.8306	4.6414	0.0	0.0	0.0
2021-10-01T23:37:59.000000	-0.10555	-0.76955	0.75125	61.945	228.76	-37.663	-0.19904775018584536	-0.750818219108962	0.75125	89.5082328641339	219.44611382874834	-37.663	-0.19904775018584536	-0.750818219108962	0.9472499999999999	89.5082328641339	219.44611382874834	-37.663	-0.2218981351414584	-0.808618970191206	-0.5448821695262716	-0.11624079134385659	-0.5148311368119582	0.8493744633532732	1.8306	4.6414	0.0	0.0	0.0
2021-10-01T23:37:59.000000	-0.11453	-0.80175	0.75585	60.986	212.41	-25.705	-0.21190555543980596	-0.7816752643993202	0.75585	86.55309086523555	203.3368209589062	-25.705	-0.21190555543980596	-0.7816752643993202	0.9518500000000001	86.55309086523555	203.3368209589062	-25.705	-0.2218981351414584	-0.808618970191206	-0.5448821695262716	-0.11624079134385659	-0.5148311368119582	0.8493744633532732	1.8306	4.6414	0.0	0.0	0.0
2021-10-01T23:37:59.000000	-0.12405	-0.83397	0.75905	60.058	197.63	-15.296	-0.2253017422832742	-0.8124859926941024	0.75905	83.82108764041638	188.7818993727355	-15.296	-0.2253017422832742	-0.8124859926941024	0.95505	83.82108764041638	188.7818993727355	-15.296	-0.2218981351414584	-0.808618970191206	-0.5448821695262716	-0.11624079134385659	-0.5148311368119582	0.8493744633532732	1.8306	4.6414	0.0	0.0	0.0
2021-10-01T23:37:59.000000	-0.1341	-0.86613	0.76084	59.149	184.24	-6.2183	-0.23921658365482434	-0.8431722321118706	0.76084	81.27825818175413	175.6041757702251	-6.2183	-0.23921658365482434	-0.8431722321118706	0.9568399999999999	81.27825818175413	175.6041757702251	-6.2183	-0.2218981351414584	-0.808618970191206	-0.5448821695262716	-0.11624079134385659	-0.5148311368119582	0.8493744633532732	1.8306	4.6414	0.0	0.0	0.0
2021-10-01T23:37:59.000000	-0.14467	-0.89818	0.76122	58.247	172.05	1.7091	-0.25363402839810606	-0.873685584714861	0.76122	78.88941217963466	163.6165522034727	1.7091	-0.25363402839810606	-0.873685584714861	0.95722	78.88941217963466	163.6165522034727	1.7091	-0.2218981351414584	-0.808618970191206	-0.5448821695262716	-0.11624079134385659	-0.5148311368119582	0.8493744633532732	1.8306	4.6414	0.0	0.0	0.0
2021-10-01T23:37:59.000000	-0.15574	-0.93004	0.76021	57.343	160.94	8.6397	-0.26852442480380234	-0.9039491039233276	0.76021	76.63091383065407	152.70103566930666	8.6397	-0.26852442480380234	-0.9039491039233276	0.95621	76.63091383065407	152.70103566930666	8.6397	-0.2218981351414584	-0.808618970191206	-0.5448821695262716	-0.11624079134385659	-0.5148311368119582	0.8493744633532732	1.8306	4.6414	0.0	0.0	0.0
2021-10-01T23:37:59.000000	-0.16729	-0.96166	0.75782	56.431	150.76	14.703	-0.2838617970676718	-0.9339156171011981	0.75782	74.47842882070023	142.70949163037434	14.703	-0.2838617970676718	-0.9339156171011981	0.9538200000000001	74.47842882070023	142.70949163037434	14.703	-0.2218981351414584	-0.808618970191206	-0.5448821695262716	-0.11624079134385659	-0.5148311368119582	0.8493744633532732	1.8306	4.6414	0.0	0.0	0.0
2021-10-01T23:37:59.000000	-0.1793	-0.99298	0.75408	55.504	141.42	20.008	-0.299618944083781	-0.9635280269645092	0.75408	72.4139821810229	133.55345596683932	20.008	-0.299618944083781	-0.9635280269645092	0.95008	72.4139821810229	133.55345596683932	20.008	-0.2218981351414584	-0.808618970191206	-0.5448821695262716	-0.11624079134385659	-0.5148311368119582	0.8493744633532732	1.8306	4.6414	0.0	0.0	0.0
2021-10-01T23:37:59.000000	-0.19173	-1.0239	0.74902	54.559	132.82	24.648	-0.315743914243647	-0.9926919882411162	0.74902	70.4223435003365	125.13404979029734	24.648	-0.315743914243647	-0.9926919882411162	0.94502	70.4223435003365	125.13404979029734	24.648	-0.2218981351414584	-0.808618970191206	-0.5448821695262716	-0.11624079134385659	-0.5148311368119582	0.8493744633532732	1.8306	4.6414	0.0	0.0	0.0
2021-10-01T23:37:59.000000	-0.20456	-1.0545	0.74267	53.593	124.87	28.702	-0.33222666066502193	-1.0214893487175323	0.74267	68.48950766904721	117.36231886023522	28.702	-0.33222666066502193	-1.0214893487175323	0.9386700000000001	68.48950766904721	117.36231886023522	28.702	-0.2218981351414584	-0.808618970191206	-0.5448821695262716	-0.11624079134385659	-0.5148311368119582	0.8493744633532732	1.8306	4.6414	0.0	0.0	0.0
2021-10-01T23:37:59.000000	-0.21777	-1.0846	0.73508	52.605	117.51	32.24	-0.34902527862167076	-1.0497439153350996	0.73508	66.60713041221499	110.17883781947505	32.24	-0.34902527862167076	-1.0497439153350996	0.9310799999999999	66.60713041221499	110.17883781947505	32.24	-0.2218981351414584	-0.808618970191206	-0.5448821695262716	-0.11624079134385659	-0.5148311368119582	0.8493744633532732	1.8306	4.6414	0.0	0.0	0.0
2021-10-01T23:37:59.000000	-0.23131	-1.1143	0.72629	51.593	110.67	35.319	-0.3661023978910557	-1.0775610610811897	0.72629	64.76464968841881	103.5143791931169	35.319	-0.3661023978910557	-1.0775610610811897	0.92229	64.76464968841881	103.5143791931169	35.319	-0.2218981351414584	-0.808618970191206	-0.5448821695262716	-0.11624079134385659	-0.5148311368119582	0.8493744633532732	1.8306	4.6414	0.0	0.0	0.0
2021-10-01T23:37:59.000000	-0.24516	-1.1434	0.71634	50.559	104.31	37.989	-0.3834136631435579	-1.1047447436013615	0.71634	62.95914922046961	97.32899932925767	37.989	-0.3834136631435579	-1.1047447436013615	0.9123399999999999	62.95914922046961	97.32899932925767	37.989	-0.2218981351414584	-0.808618970191206	-0.5448821695262716	-0.11624079134385659	-0.5148311368119582	0.8493744633532732	1.8306	4.6414	0.0	0.0	0.0
2021-10-01T23:37:59.000000	-0.25928	-1.172	0.70528	49.501	98.365	40.296	-0.40093162880453087	-1.131399110581295	0.70528	61.1806796177923	91.558433076943	40.296	-0.40093162880453087	-1.131399110581295	0.9012800000000001	61.1806796177923	91.558433076943	40.296	-0.2218981351414584	-0.808618970191206	-0.5448821695262716	-0.11624079134385659	-0.5148311368119582	0.8493744633532732	1.8306	4.6414	0.0	0.0	0.0
2021-10-01T23:37:59.000000	-0.27364	-1.2	0.69316	48.422	92.809	42.277	-0.41861426791338274	-1.1574285914471538	0.69316	59.429032490355496	86.1765087611483	42.277	-0.41861426791338274	-1.1574285914471538	0.88916	59.429032490355496	86.1765087611483	42.277	-0.2218981351414584	-0.808618970191206	-0.5448821695262716	-0.11624079134385659	-0.5148311368119582	0.8493744633532732	1.8306	4.6414	0.0	0.0	0.0
2021-10-01T23:37:59.000000	-0.28822	-1.2275	0.68002	47.322	87.603	43.966	-0.4364539841912495	-1.182934883281233	0.68002	57.69942916156107	81.1445202550979	43.966	-0.4364539841912495	-1.182934883281233	0.87602	57.69942916156107	81.1445202550979	43.966	-0.2218981351414584	-0.808618970191206	-0.5448821695262716	-0.11624079134385659	-0.5148311368119582	0.8493744633532732	1.8306	4.6414	0.0	0.0	0.0
2021-10-01T23:37:59.000000	-0.30298	-1.2543	0.66591	46.202	82.714	45.392	-0.4543865730127299	-1.2077243943324762	0.66591	55.988818600615126	76.42959369058174	45.392	-0.4543865730127299	-1.2077243943324762	0.86191	55.988818600615126	76.42959369058174	45.392	-0.2218981351414584	-0.808618970191206	-0.5448821695262716	-0.11624079134385659	-0.5148311368119582	0.8493744633532732	1.8306	4.6414	0.0	0.0	0.0
2021-10-01T23:37:59.000000	-0.31789	-1.2806	0.65087	45.064	78.115	46.582	-0.4724067664679867	-1.2319992934637831	0.65087	54.295877422527965	72.00468745795524	46.582	-0.4724067664679867	-1.2319992934637831	0.84687	54.295877422527965	72.00468745795524	46.582	-0.2218981351414584	-0.808618970191206	-0.5448821695262716	-0.11624079134385659	-0.5148311368119582	0.8493744633532732	1.8306	4.6414	0.0	0.0	0.0
2021-10-01T23:37:59.000000	-0.33294	-1.3063	0.63494	43.909	73.783	47.559	-0.4904923868922107	-1.2556615594979332	0.63494	52.618779898197516	67.8468523368995	47.559	-0.4904923868922107	-1.2556615594979332	0.83094	52.618779898197516	67.8468523368995	47.559	-0.2218981351414584	-0.808618970191206	-0.5448821695262716	-0.11624079134385659	-0.5148311368119582	0.8493744633532732	1.8306	4.6414	0.0	0.0	0.0
2021-10-01T23:37:59.000000	-0.34808	-1.3313	0.61818	42.738	69.696	48.344	-0.5085815580290276	-1.2786180724644738	0.61818	50.95582282869088	63.9341315718847	48.344	-0.5085815580290276	-1.2786180724644738	0.8141799999999999	50.95582282869088	63.9341315718847	48.344	-0.2218981351414584	-0.808618970191206	-0.5448821695262716	-0.11624079134385659	-0.5148311368119582	0.8493744633532732	1.8306	4.6414	0.0	0.0	0.0
2021-10-01T23:37:59.000000	-0.3633	-1.3558	0.6006	41.552	65.835	48.957	-0.5266888612643827	-1.3010685506229207	0.6006	49.3056706055827	60.247545801748444	48.957	-0.5266888612643827	-1.3010685506229207	0.7966	49.3056706055827	60.247545801748444	48.957	-0.2218981351414584	-0.808618970191206	-0.5448821695262716	-0.11624079134385659	-0.5148311368119582	0.8493744633532732	1.8306	4.6414	0.0	0.0	0.0
2021-10-01T23:37:59.000000	-0.37857	-1.3797	0.58225	40.352	62.183	49.415	-0.5447722696376843	-1.3229174233994372	0.58225	47.667232680786	56.77010059490652	49.415	-0.5447722696376843	-1.3229174233994372	0.7782500000000001	47.667232680786	56.77010059490652	49.415	-0.2218981351414584	-0.808618970191206	-0.5448821695262716	-0.11624079134385659	-0.5148311368119582	0.8493744633532732	1.8306	4.6414	0.0	0.0	0.0
2021-10-01T23:37:59.000000	-0.39387	-1.4029	0.56317	39.138	58.724	49.734	-0.5627996808362318	-1.3440678949184954	0.56317	46.03854857159387	53.48591651473303	49.734	-0.5627996808362318	-1.3440678949184954	0.7591699999999999	46.03854857159387	53.48591651473303	49.734	-0.2218981351414584	-0.808618970191206	-0.5448821695262716	-0.11624079134385659	-0.5148311368119582	0.8493744633532732	1.8306	4.6414	0.0	0.0	0.0
2021-10-01T23:37:59.000000	-0.40916	-1.4256	0.54338	37.909	55.444	49.93	-0.5807559023022967	-1.364723359344686	0.54338	44.41691039084863	50.38122158434949	49.93	-0.5807559023022967	-1.364723359344686	0.7393799999999999	44.41691039084863	50.38122158434949	49.93	-0.2218981351414584	-0.808618970191206	-0.5448821695262716	-0.11624079134385659	-0.5148311368119582	0.8493744633532732	1.8306	4.6414	0.0	0.0	0.0
2021-10-01T23:37:59.000000	-0.42443	-1.4476	0.52291	36.665	52.328	50.016	-0.5986065033541514	-1.3846865490218774	0.52291	42.80048018601253	47.44112883191913	50.016	-0.5986065033541514	-1.3846865490218774	0.7189099999999999	42.80048018601253	47.44112883191913	50.016	-0.2218981351414584	-0.808618970191206	-0.5448821695262716	-0.11624079134385659	-0.5148311368119582	0.8493744633532732	1.8306	4.6414	0.0	0.0	0.0
2021-10-01T23:37:59.000000	-0.43965	-1.4691	0.50178	35.404	49.363	50.007	-0.6163462160819593	-1.4041596328129684	0.50178	41.185680135307976	44.65298127552177	50.007	-0.6163462160819593	-1.4041596328129684	0.6977800000000001	41.185680135307976	44.65298127552177	50.007	-0.2218981351414584	-0.808618970191206	-0.5448821695262716	-0.11624079134385659	-0.5148311368119582	0.8493744633532732	1.8306	4.6414	0.0	0.0	0.0
2021-10-01T23:37:59.000000	-0.4548	-1.49	0.48001	34.123	46.536	49.915	-0.633942938173019	-1.4230458148424312	0.48001	39.567939952168224	42.00424446340642	49.915	-0.633942938173019	-1.4230458148424312	0.67601	39.567939952168224	42.00424446340642	49.915	-0.2218981351414584	-0.808618970191206	-0.5448821695262716	-0.11624079134385659	-0.5148311368119582	0.8493744633532732	1.8306	4.6414	0.0	0.0	0.0
2021-10-01T23:37:59.000000	-0.46983	-1.5103	0.45763	32.818	43.833	49.752	-0.6513470463878753	-1.441351221618725	0.45763	37.94157435506827	39.48151400920215	49.752	-0.6513470463878753	-1.441351221618725	0.6536299999999999	37.94157435506827	39.48151400920215	49.752	-0.2218981351414584	-0.808618970191206	-0.5448821695262716	-0.11624079134385659	-0.5148311368119582	0.8493744633532732	1.8306	4.6414	0.0	0.0	0.0
2021-10-01T23:37:59.000000	-0.48473	-1.53	0.43462	31.485	41.239	49.531	-0.6685486160786366	-1.4590770784435412	0.43462	36.30077553231388	37.07039306174891	49.531	-0.6685486160786366	-1.4590770784435412	0.63062	36.30077553231388	37.07039306174891	49.531	-0.2218981351414584	-0.808618970191206	-0.5448821695262716	-0.11624079134385659	-0.5148311368119582	0.8493744633532732	1.8306	4.6414	0.0	0.0	0.0
2021-10-01T23:37:59.000000	-0.49945	-1.5491	0.41102	30.118	38.738	49.264	-0.685498024005847	-1.476229511825339	0.41102	34.63762821246343	34.7557373654359	49.264	-0.685498024005847	-1.476229511825339	0.60702	34.63762821246343	34.7557373654359	49.264	-0.2218981351414584	-0.808618970191206	-0.5448821695262716	-0.11624079134385659	-0.5148311368119582	0.8493744633532732	1.8306	4.6414	0.0	0.0	0.0
2021-10-01T23:37:59.000000	-0.51395	-1.5676	0.3868	28.708	36.313	48.961	-0.702155571577942	-1.4928134229708863	0.3868	32.94111719953876	32.52177779037074	48.961	-0.702155571577942	-1.4928134229708863	0.5828	32.94111719953876	32.52177779037074	48.961	-0.2218981351414584	-0.808618970191206	-0.5448821695262716	-0.11624079134385659	-0.5148311368119582	0.8493744633532732	1.8306	4.6414	0.0	0.0	0.0
2021-10-01T23:37:59.000000	-0.52819	-1.5854	0.36196	27.246	33.944	48.635	-0.7184693071864382	-1.5087344666080373	0.36196	31.199859707054138	30.349767812293717	48.635	-0.7184693071864382	-1.5087344666080373	0.55796	31.199859707054138	30.349767812293717	48.635	-0.2218981351414584	-0.808618970191206	-0.5448821695262716	-0.11624079134385659	-0.5148311368119582	0.8493744633532732	1.8306	4.6414	0.0	0.0	0.0
2021-10-01T23:37:59.000000	-0.54211	-1.6027	0.33649	25.72	31.61	48.295	-0.7344041889778253	-1.524198487504768	0.33649	29.399373023987316	28.220336032663514	48.295	-0.7344041889778253	-1.524198487504768	0.53249	29.399373023987316	28.220336032663514	48.295	-0.2218981351414584	-0.808618970191206	-0.5448821695262716	-0.11624079134385659	-0.5148311368119582	0.8493744633532732	1.8306	4.6414	0.0	0.0	0.0
2021-10-01T23:37:59.000000	-0.55564	-1.6192	0.31037	24.117	29.286	47.951	-0.7498539853661103	-1.5389163233361847	0.31037	27.523691853850195	26.11026372395155	47.951	-0.7498539853661103	-1.5389163233361847	0.50637	27.523691853850195	26.11026372395155	47.951	-0.2218981351414584	-0.808618970191206	-0.5448821695262716	-0.11624079134385659	-0.5148311368119582	0.8493744633532732	1.8306	4.6414	0.0	0.0	0.0
2021-10-01T23:37:59.000000	-0.5687	-1.635	0.28355	22.42	26.945	47.614	-0.7647515521850816	-1.5529970229947345	0.28355	25.55263598065983	23.994837349727725	47.614	-0.7647515521850816	-1.5529970229947345	0.47955000000000003	25.55263598065983	23.994837349727725	47.614	-0.2218981351414584	-0.808618970191206	-0.5448821695262716	-0.11624079134385659	-0.5148311368119582	0.8493744633532732	1.8306	4.6414	0.0	0.0	0.0
2021-10-01T23:37:59.000000	-0.5812	-1.6499	0.25599	20.612	24.556	47.292	-0.7789830615698825	-1.5662531212378197	0.25599	23.46553506775654	21.845373514405473	47.292	-0.7789830615698825	-1.5662531212378197	0.45199	23.46553506775654	21.845373514405473	47.292	-0.2218981351414584	-0.808618970191206	-0.5448821695262716	-0.11624079134385659	-0.5148311368119582	0.8493744633532732	1.8306	4.6414	0.0	0.0	0.0
2021-10-01T23:37:59.000000	-0.59301	-1.6639	0.22766	18.674	22.088	46.992	-0.7924194930979274	-1.5787005469874342	0.22766	21.23973384890243	19.633433882736572	46.992	-0.7924194930979274	-1.5787005469874342	0.42366000000000004	21.23973384890243	19.633433882736572	46.992	-0.2218981351414584	-0.808618970191206	-0.5448821695262716	-0.11624079134385659	-0.5148311368119582	0.8493744633532732	1.8306	4.6414	0.0	0.0	0.0
2021-10-01T23:37:59.000000	-0.60399	-1.6769	0.19849	16.586	19.507	46.722	-0.8049096486818212	-1.5902572079883515	0.19849	18.85121700256291	17.32772525527465	46.722	-0.8049096486818212	-1.5902572079883515	0.39449	18.85121700256291	17.32772525527465	46.722	-0.2218981351414584	-0.808618970191206	-0.5448821695262716	-0.11624079134385659	-0.5148311368119582	0.8493744633532732	1.8306	4.6414	0.0	0.0	0.0
2021-10-01T23:37:59.000000	-0.61396	-1.6886	0.16845	14.33	16.782	46.485	-0.8162381256087681	-1.6006474202342889	0.16845	16.278321727289207	14.899686766602315	46.485	-0.8162381256087681	-1.6006474202342889	0.36445	16.278321727289207	14.899686766602315	46.485	-0.2218981351414584	-0.808618970191206	-0.5448821695262716	-0.11624079134385659	-0.5148311368119582	0.8493744633532732	1.8306	4.6414	0.0	0.0	0.0
2021-10-01T23:37:59.000000	-0.62271	-1.6988	0.13751	11.895	13.886	46.286	-0.8261720002392168	-1.6096984221029513	0.13751	13.506822595833071	12.323869699274375	46.286	-0.8261720002392168	-1.6096984221029513	0.33351	13.506822595833071	12.323869699274375	46.286	-0.2218981351414584	-0.808618970191206	-0.5448821695262716	-0.11624079134385659	-0.5148311368119582	0.8493744633532732	1.8306	4.6414	0.0	0.0	0.0
2021-10-01T23:37:59.000000	-0.63001	-1.7073	0.10569	9.2757	10.806	46.128	-0.8344584996378333	-1.617239902575427	0.10569	10.529866652612816	9.588021420928957	46.128	-0.8344584996378333	-1.617239902575427	0.30169	10.529866652612816	9.588021420928957	46.128	-0.2218981351414584	-0.808618970191206	-0.5448821695262716	-0.11624079134385659	-0.5148311368119582	0.8493744633532732	1.8306	4.6414	0.0	0.0	0.0
2021-10-01T23:37:59.000000	-0.6356	-1.7138	0.073054	6.4864	7.547	46.011	-0.8408028239086922	-1.6230059800589673	0.073054	7.36225879495874	6.6953520740923445	46.011	-0.8408028239086922	-1.6230059800589673	0.269054	7.36225879495874	6.6953520740923445	46.011	-0.2218981351414584	-0.808618970191206	-0.5448821695262716	-0.11624079134385659	-0.5148311368119582	0.8493744633532732	1.8306	4.6414	0.0	0.0	0.0
2021-10-01T23:37:59.000000	-0.63923	-1.7181	0.039782	3.5596	4.1388	45.938	-0.8449323508206771	-1.6268287941380446	0.039782	4.039905527558839	3.6714548789818364	45.938	-0.8449323508206771	-1.6268287941380446	0.235782	4.039905527558839	3.6714548789818364	45.938	-0.2218981351414584	-0.808618970191206	-0.5448821695262716	-0.11624079134385659	-0.5148311368119582	0.8493744633532732	1.8306	4.6414	0.0	0.0	0.0
2021-10-01T23:37:59.000000	-0.64074	-1.7198	0.0061252	0.54986	0.63916	45.908	-0.8466392739398563	-1.6283309637240804	0.0061252	0.6240330718794	0.5669693557863242	45.908	-0.8466392739398563	-1.6283309637240804	0.2021252	0.6240330718794	0.5669693557863242	45.908	-0.2218981351414584	-0.808618970191206	-0.5448821695262716	-0.11624079134385659	-0.5148311368119582	0.8493744633532732	1.8306	4.6414	0.0	0.0	0.0
2021-10-01T23:37:59.000000	-0.64004	-1.719	-0.027593	-2.4733	-2.8753	45.922	-0.8458465244521275	-1.6276227630112132	-0.027593	-2.806974158377295	-2.5505801407134956	45.922	-0.8458465244521275	-1.6276227630112132	0.168407	-2.806974158377295	-2.5505801407134956	45.922	-0.2218981351414584	-0.808618970191206	-0.5448821695262716	-0.11624079134385659	-0.5148311368119582	0.8493744633532732	1.8306	4.6414	0.0	0.0	0.0
2021-10-01T23:37:59.000000	-0.63715	-1.7157	-0.061039	-5.4375	-6.3246	45.98	-0.8425739516532725	-1.6247017413960596	-0.061039	-6.17148159884363	-5.610685010329351	45.98	-0.8425739516532725	-1.6247017413960596	0.134961	-6.17148159884363	-5.610685010329351	45.98	-0.2218981351414584	-0.808618970191206	-0.5448821695262716	-0.11624079134385659	-0.5148311368119582	0.8493744633532732	1.8306	4.6414	0.0	0.0	0.0
2021-10-01T23:37:59.000000	-0.63225	-1.7099	-0.093927	-8.2817	-9.6429	46.081	-0.8370001992053333	-1.619545843448166	-0.093927	-9.400841812452835	-8.555480612872575	46.081	-0.8370001992053333	-1.619545843448166	0.10207300000000001	-9.400841812452835	-8.555480612872575	46.081	-0.2218981351414584	-0.808618970191206	-0.5448821695262716	-0.11624079134385659	-0.5148311368119582	0.8493744633532732	1.8306	4.6414	0.0	0.0	0.0
2021-10-01T23:37:59.000000	-0.62554	-1.7021	-0.12606	-10.965	-12.79	46.224	-0.8293850251507244	-1.612626795528256	-0.12606	-12.449537276528822	-11.350081347740167	46.224	-0.8293850251507244	-1.612626795528256	0.06994	-12.449537276528822	-11.350081347740167	46.224	-0.2218981351414584	-0.808618970191206	-0.5448821695262716	-0.11624079134385659	-0.5148311368119582	0.8493744633532732	1.8306	4.6414	0.0	0.0	0.0
2021-10-01T23:37:59.000000	-0.61729	-1.6925	-0.15732	-13.467	-15.751	46.408	-0.8200209010163446	-1.6041100074484735	-0.15732	-15.29549600985276	-13.982199105025584	46.408	-0.8200209010163446	-1.6041100074484735	0.03868000000000002	-15.29549600985276	-13.982199105025584	46.408	-0.2218981351414584	-0.808618970191206	-0.5448821695262716	-0.11624079134385659	-0.5148311368119582	0.8493744633532732	1.8306	4.6414	0.0	0.0	0.0
2021-10-01T23:37:59.000000	-0.60773	-1.6813	-0.18769	-15.787	-18.536	46.632	-0.8091605997375275	-1.5941657902277304	-0.18769	-17.939260841781003	-16.461943550217356	46.632	-0.8091605997375275	-1.5941657902277304	0.008310000000000012	-17.939260841781003	-16.461943550217356	46.632	-0.2218981351414584	-0.808618970191206	-0.5448821695262716	-0.11624079134385659	-0.5148311368119582	0.8493744633532732	1.8306	4.6414	0.0	0.0	0.0
2021-10-01T23:37:59.000000	-0.5971	-1.6688	-0.21717	-17.934	-21.166	46.891	-0.7970790719144163	-1.5830624760621588	-0.21717	-20.392337088968453	-18.809053672364318	46.891	-0.7970790719144163	-1.5830624760621588	-0.021169999999999994	-20.392337088968453	-18.809053672364318	46.891	-0.2218981351414584	-0.808618970191206	-0.5448821695262716	-0.11624079134385659	-0.5148311368119582	0.8493744633532732	1.8306	4.6414	0.0	0.0	0.0
2021-10-01T23:37:59.000000	-0.58557	-1.6551	-0.2458	-19.924	-23.671	47.18	-0.7839572895780795	-1.5708784813019085	-0.2458	-22.67428009311648	-21.051342932433112	47.18	-0.7839572895780795	-1.5708784813019085	-0.04979999999999998	-22.67428009311648	-21.051342932433112	47.18	-0.2218981351414584	-0.808618970191206	-0.5448821695262716	-0.11624079134385659	-0.5148311368119582	0.8493744633532732	1.8306	4.6414	0.0	0.0	0.0
2021-10-01T23:37:59.000000	-0.57331	-1.6405	-0.27363	-21.777	-26.085	47.495	-0.7700007307934218	-1.5578907152549553	-0.27363	-24.80910517575967	-23.22010452987012	47.495	-0.7700007307934218	-1.5578907152549553	-0.07762999999999998	-24.80910517575967	-23.22010452987012	47.495	-0.2218981351414584	-0.808618970191206	-0.5448821695262716	-0.11624079134385659	-0.5148311368119582	0.8493744633532732	1.8306	4.6414	0.0	0.0	0.0
2021-10-01T23:37:59.000000	-0.56044	-1.625	-0.30071	-23.512	-28.44	47.828	-0.7553284913351377	-1.5440844743009965	-0.30071	-26.81959013330509	-25.344769264712674	47.828	-0.7553284913351377	-1.5440844743009965	-0.10470999999999997	-26.81959013330509	-25.344769264712674	47.828	-0.2218981351414584	-0.808618970191206	-0.5448821695262716	-0.11624079134385659	-0.5148311368119582	0.8493744633532732	1.8306	4.6414	0.0	0.0	0.0
2021-10-01T23:37:59.000000	-0.54707	-1.6087	-0.32709	-25.148	-30.767	48.17	-0.740061995346948	-1.5295455266003342	-0.32709	-28.728390231990677	-27.453775472208964	48.17	-0.740061995346948	-1.5295455266003342	-0.13108999999999998	-28.728390231990677	-27.453775472208964	48.17	-0.2218981351414584	-0.808618970191206	-0.5448821695262716	-0.11624079134385659	-0.5148311368119582	0.8493744633532732	1.8306	4.6414	0.0	0.0	0.0
2021-10-01T23:37:59.000000	-0.53328	-1.5918	-0.35279	-26.7	-33.094	48.512	-0.7243051460458195	-1.5144625626972574	-0.35279	-30.553823288390298	-29.57307421391659	48.512	-0.7243051460458195	-1.5144625626972574	-0.15678999999999998	-30.553823288390298	-29.57307421391659	48.512	-0.2218981351414584	-0.808618970191206	-0.5448821695262716	-0.11624079134385659	-0.5148311368119582	0.8493744633532732	1.8306	4.6414	0.0	0.0	0.0
2021-10-01T23:37:59.000000	-0.51915	-1.5741	-0.37786	-28.184	-35.448	48.845	-0.7081128345810446	-1.4986272872204076	-0.37786	-32.31507705369779	-31.727501556434827	48.845	-0.7081128345810446	-1.4986272872204076	-0.18185999999999997	-32.31507705369779	-31.727501556434827	48.845	-0.2218981351414584	-0.808618970191206	-0.5448821695262716	-0.11624079134385659	-0.5148311368119582	0.8493744633532732	1.8306	4.6414	0.0	0.0	0.0
2021-10-01T23:37:59.000000	-0.50474	-1.5559	-0.4023	-29.612	-37.85	49.158	-0.691581367890725	-1.4823300877963699	-0.4023	-34.0266342389354	-33.93642889830497	49.158	-0.691581367890725	-1.4823300877963699	-0.20629999999999998	-34.0266342389354	-33.93642889830497	49.158	-0.2218981351414584	-0.808618970191206	-0.5448821695262716	-0.11624079134385659	-0.5148311368119582	0.8493744633532732	1.8306	4.6414	0.0	0.0	0.0
2021-10-01T23:37:59.000000	-0.49009	-1.537	-0.42613	-30.993	-40.321	49.439	-0.6747259385325893	-1.4653675702605526	-0.42613	-35.70000016075804	-36.21959522857587	49.439	-0.6747259385325893	-1.4653675702605526	-0.23013	-35.70000016075804	-36.21959522857587	49.439	-0.2218981351414584	-0.808618970191206	-0.5448821695262716	-0.11624079134385659	-0.5148311368119582	0.8493744633532732	1.8306	4.6414	0.0	0.0	0.0
2021-10-01T23:37:59.000000	-0.47526	-1.5175	-0.44935	-32.338	-42.879	49.678	-0.657618347410903	-1.4478316292817175	-0.44935	-37.34829747489128	-38.59351708159065	49.678	-0.657618347410903	-1.4478316292817175	-0.25335	-37.34829747489128	-38.59351708159065	49.678	-0.2218981351414584	-0.808618970191206	-0.5448821695262716	-0.11624079134385659	-0.5148311368119582	0.8493744633532732	1.8306	4.6414	0.0	0.0	0.0
2021-10-01T23:37:59.000000	-0.46027	-1.4974	-0.47196	-33.652	-45.541	49.863	-0.6402784438214479	-1.4297198142564804	-0.47196	-38.978571518156826	-41.07445370791842	49.863	-0.6402784438214479	-1.4297198142564804	-0.27596	-38.978571518156826	-41.07445370791842	49.863	-0.2218981351414584	-0.808618970191206	-0.5448821695262716	-0.11624079134385659	-0.5148311368119582	0.8493744633532732	1.8306	4.6414	0.0	0.0	0.0
2021-10-01T23:37:59.000000	-0.44516	-1.4767	-0.49395	-34.941	-48.322	49.982	-0.6227459263557893	-1.4110272239780737	-0.49395	-40.59861503182712	-43.67655689838086	49.982	-0.6227459263557893	-1.4110272239780737	-0.29795	-40.59861503182712	-43.67655689838086	49.982	-0.2218981351414584	-0.808618970191206	-0.5448821695262716	-0.11624079134385659	-0.5148311368119582	0.8493744633532732	1.8306	4.6414	0.0	0.0	0.0
2021-10-01T23:37:59.000000	-0.42997	-1.4555	-0.51531	-36.209	-51.235	50.023	-0.60507274662241	-1.3918482037186428	-0.51531	-42.21399076725802	-46.41223857455977	50.023	-0.60507274662241	-1.3918482037186428	-0.31931000000000004	-42.21399076725802	-46.41223857455977	50.023	-0.2218981351414584	-0.808618970191206	-0.5448821695262716	-0.11624079134385659	-0.5148311368119582	0.8493744633532732	1.8306	4.6414	0.0	0.0	0.0
2021-10-01T23:37:59.000000	-0.41471	-1.4336	-0.53603	-37.459	-54.294	49.973	-0.5872443232353646	-1.3719830352186715	-0.53603	-43.82939154118543	-49.29502565299528	49.973	-0.5872443232353646	-1.3719830352186715	-0.34003	-43.82939154118543	-49.29502565299528	49.973	-0.2218981351414584	-0.808618970191206	-0.5448821695262716	-0.11624079134385659	-0.5148311368119582	0.8493744633532732	1.8306	4.6414	0.0	0.0	0.0
2021-10-01T23:37:59.000000	-0.39942	-1.4112	-0.55607	-38.694	-57.513	49.818	-0.5693248608200543	-1.3516253102292166	-0.55607	-45.44951017034525	-52.3384450502275	49.818	-0.5693248608200543	-1.3516253102292166	-0.36006999999999995	-45.44951017034525	-52.3384450502275	49.818	-0.2218981351414584	-0.808618970191206	-0.5448821695262716	-0.11624079134385659	-0.5148311368119582	0.8493744633532732	1.8306	4.6414	0.0	0.0	0.0
2021-10-01T23:37:59.000000	-0.38412	-1.3882	-0.57541	-39.913	-60.906	49.546	-0.5513219556553435	-1.3306733316679822	-0.57541	-47.07506961231693	-55.55651380347326	49.546	-0.5513219556553435	-1.3306733316679822	-0.37940999999999997	-47.07506961231693	-55.55651380347326	49.546	-0.2218981351414584	-0.808618970191206	-0.5448821695262716	-0.11624079134385659	-0.5148311368119582	0.8493744633532732	1.8306	4.6414	0.0	0.0	0.0
2021-10-01T23:37:59.000000	-0.36884	-1.3645	-0.59403	-41.118	-64.486	49.14	-0.5332531286679871	-1.309024177150981	-0.59403	-48.70964768887808	-58.961888894652745	49.14	-0.5332531286679871	-1.309024177150981	-0.39802999999999994	-48.70964768887808	-58.961888894652745	49.14	-0.2218981351414584	-0.808618970191206	-0.5448821695262716	-0.11624079134385659	-0.5148311368119582	0.8493744633532732	1.8306	4.6414	0.0	0.0	0.0
2021-10-01T23:37:59.000000	-0.3536	-1.3403	-0.61189	-42.309	-68.269	48.585	-0.5151627351876044	-1.2868738890326534	-0.61189	-50.355204882735606	-62.57044976039184	48.585	-0.5151627351876044	-1.2868738890326534	-0.41589000000000004	-50.355204882735606	-62.57044976039184	48.585	-0.2218981351414584	-0.808618970191206	-0.5448821695262716	-0.11624079134385659	-0.5148311368119582	0.8493744633532732	1.8306	4.6414	0.0	0.0	0.0
2021-10-01T23:37:59.000000	-0.33842	-1.3154	-0.62895	-43.486	-72.272	47.865	-0.49704611847614094	-1.2640215237517918	-0.62895	-52.013824206765634	-66.39906830210558	47.865	-0.49704611847614094	-1.2640215237517918	-0.43295	-52.013824206765634	-66.39906830210558	47.865	-0.2218981351414584	-0.808618970191206	-0.5448821695262716	-0.11624079134385659	-0.5148311368119582	0.8493744633532732	1.8306	4.6414	0.0	0.0	0.0
2021-10-01T23:37:59.000000	-0.32334	-1.29	-0.64519	-44.647	-76.513	46.96	-0.4789674831589982	-1.2406606730594527	-0.64519	-53.68572627443519	-70.46585394633645	46.96	-0.4789674831589982	-1.2406606730594527	-0.44919000000000003	-53.68572627443519	-70.46585394633645	46.96	-0.2218981351414584	-0.808618970191206	-0.5448821695262716	-0.11624079134385659	-0.5148311368119582	0.8493744633532732	1.8306	4.6414	0.0	0.0	0.0
2021-10-01T23:37:59.000000	-0.30838	-1.2639	-0.66055	-45.791	-81.012	45.85	-0.46092217249812184	-1.216590393394429	-0.66055	-55.37236922433881	-74.790778519036	45.85	-0.46092217249812184	-1.216590393394429	-0.46454999999999996	-55.37236922433881	-74.790778519036	45.85	-0.2218981351414584	-0.808618970191206	-0.5448821695262716	-0.11624079134385659	-0.5148311368119582	0.8493744633532732	1.8306	4.6414	0.0	0.0	0.0
2021-10-01T23:37:59.000000	-0.29356	-1.2373	-0.67501	-46.918	-85.793	44.512	-0.4429545418231309	-1.1920067271111605	-0.67501	-57.076693780536885	-79.39766117514309	44.512	-0.4429545418231309	-1.1920067271111605	-0.47901	-57.076693780536885	-79.39766117514309	44.512	-0.2218981351414584	-0.808618970191206	-0.5448821695262716	-0.11624079134385659	-0.5148311368119582	0.8493744633532732	1.8306	4.6414	0.0	0.0	0.0
2021-10-01T23:37:59.000000	-0.27891	-1.21	-0.6885	-48.025	-90.881	42.922	-0.42506985904386235	-1.1667075053467475	-0.6885	-58.7987858028916	-84.3116811248932	42.922	-0.42506985904386235	-1.1667075053467475	-0.4925	-58.7987858028916	-84.3116811248932	42.922	-0.2218981351414584	-0.808618970191206	-0.5448821695262716	-0.11624079134385659	-0.5148311368119582	0.8493744633532732	1.8306	4.6414	0.0	0.0	0.0
2021-10-01T23:37:59.000000	-0.26446	-1.1822	-0.701	-49.112	-96.306	41.051	-0.4073224041378263	-1.140887545153939	-0.701	-60.542321196478454	-89.56261231195992	41.051	-0.4073224041378263	-1.140887545153939	-0.5049999999999999	-60.542321196478454	-89.56261231195992	41.051	-0.2218981351414584	-0.808618970191206	-0.5448821695262716	-0.11624079134385659	-0.5148311368119582	0.8493744633532732	1.8306	4.6414	0.0	0.0	0.0
2021-10-01T23:37:59.000000	-0.25025	-1.1538	-0.71245	-50.178	-102.1	38.867	-0.3897396226796691	-1.1144426988470555	-0.71245	-62.31022846192215	-95.18233613976422	38.867	-0.3897396226796691	-1.1144426988470555	-0.5164500000000001	-62.31022846192215	-95.18233613976422	38.867	-0.2218981351414584	-0.808618970191206	-0.5448821695262716	-0.11624079134385659	-0.5148311368119582	0.8493744633532732	1.8306	4.6414	0.0	0.0	0.0
2021-10-01T23:37:59.000000	-0.2363	-1.1249	-0.72281	-51.221	-108.31	36.333	-0.3723536169820916	-1.0874697623016254	-0.72281	-64.10628158759604	-101.21774351373303	36.333	-0.3723536169820916	-1.0874697623016254	-0.52681	-64.10628158759604	-101.21774351373303	36.333	-0.2218981351414584	-0.808618970191206	-0.5448821695262716	-0.11624079134385659	-0.5148311368119582	0.8493744633532732	1.8306	4.6414	0.0	0.0	0.0
2021-10-01T23:37:59.000000	-0.22716	-1.1053	-0.72908	-51.903	-112.69	34.429	-0.3608808974935714	-1.06913737818123	-0.72908	-65.31982471479418	-105.48117371468979	34.429	-0.3608808974935714	-1.06913737818123	-0.53308	-65.31982471479418	-105.48117371468979	34.429	-0.2218981351414584	-0.808618970191206	-0.5448821695262716	-0.11624079134385659	-0.5148311368119582	0.8493744633532732	1.8306	4.6414	0.0	0.0	0.0
2021-10-01T23:37:59.000000	-0.22115	-1.0921	-0.73298	-52.352	-115.74	33.056	-0.3532987858777601	-1.056773249281652	-0.73298	-66.13915842111498	-108.45317527553838	33.056	-0.3532987858777601	-1.056773249281652	-0.53698	-66.13915842111498	-108.45317527553838	33.056	-0.2218981351414584	-0.808618970191206	-0.5448821695262716	-0.11624079134385659	-0.5148311368119582	0.8493744633532732	1.8306	4.6414	0.0	0.0	0.0
2021-10-01T23:37:59.000000	-0.21717	-1.0833	-0.73544	-52.649	-117.82	32.093	-0.3482705105282624	-1.048527229210755	-0.73544	-66.68878321538277	-110.48111057665776	32.093	-0.3482705105282624	-1.048527229210755	-0.5394399999999999	-66.68878321538277	-110.48111057665776	32.093	-0.2218981351414584	-0.808618970191206	-0.5448821695262716	-0.11624079134385659	-0.5148311368119582	0.8493744633532732	1.8306	4.6414	0.0	0.0	1.0
2021-10-01T23:37:59.000000	-0.20399	-1.0532	-0.74298	-53.636	-125.21	28.534	-0.3315016665152872	-1.020268986688112	-0.74298	-68.57384391250136	-117.69448809126065	28.534	-0.3315016665152872	-1.020268986688112	-0.54698	-68.57384391250136	-117.69448809126065	28.534	-0.2218981351414584	-0.808618970191206	-0.5448821695262716	-0.11624079134385659	-0.5148311368119582	0.8493744633532732	1.8306	4.6414	0.0	0.0	490.47
2021-10-01T23:37:59.000000	-0.19117	-1.0226	-0.74927	-54.601	-133.18	24.455	-0.31502884474180337	-0.9914704009100044	-0.74927	-70.50813788238517	-125.48619084727434	24.455	-0.31502884474180337	-0.9914704009100044	-0.5532699999999999	-70.50813788238517	-125.48619084727434	24.455	-0.2218981351414584	-0.808618970191206	-0.5448821695262716	-0.11624079134385659	-0.5148311368119582	0.8493744633532732	1.8306	4.6414	0.0	0.0	0.0
2021-10-01T23:37:59.000000	-0.17875	-0.9916	-0.75427	-55.545	-141.82	19.787	-0.298903996816294	-0.9622258171485761	-0.75427	-72.50368530504977	-133.94541814555026	19.787	-0.298903996816294	-0.9622258171485761	-0.55827	-72.50368530504977	-133.94541814555026	19.787	-0.2218981351414584	-0.808618970191206	-0.5448821695262716	-0.11624079134385659	-0.5148311368119582	0.8493744633532732	1.8306	4.6414	0.0	0.0	0.0
2021-10-01T23:37:59.000000	-0.16677	-0.96027	-0.75795	-56.471	-151.2	14.45	-0.2831753984421665	-0.9325998067322983	-0.75795	-74.57204068670526	-143.1412749308192	14.45	-0.2831753984421665	-0.9325998067322983	-0.56195	-74.57204068670526	-143.1412749308192	14.45	-0.2218981351414584	-0.808618970191206	-0.5448821695262716	-0.11624079134385659	-0.5148311368119582	0.8493744633532732	1.8306	4.6414	0.0	0.0	0.0
2021-10-01T23:37:59.000000	-0.15524	-0.92863	-0.76028	-57.384	-161.41	8.3511	-0.2678554248706958	-0.9026109936552617	-0.76028	-76.7291940665237	-153.1624703832559	8.3511	-0.2678554248706958	-0.9026109936552617	-0.5642799999999999	-76.7291940665237	-153.1624703832559	8.3511	-0.2218981351414584	-0.808618970191206	-0.5448821695262716	-0.11624079134385659	-0.5148311368119582	0.8493744633532732	1.8306	4.6414	0.0	0.0	0.0
2021-10-01T23:37:59.000000	-0.14419	-0.89676	-0.76123	-58.287	-172.57	1.3792	-0.25298365245909005	-0.8723350991955203	-0.76123	-78.9928264591743	-164.12773268704706	1.3792	-0.25298365245909005	-0.8723350991955203	-0.5652299999999999	-78.9928264591743	-164.12773268704706	1.3792	-0.2218981351414584	-0.808618970191206	-0.5448821695262716	-0.11624079134385659	-0.5148311368119582	0.8493744633532732	1.8306	4.6414	0.0	0.0	0.0
2021-10-01T23:37:59.000000	-0.13365	-0.86471	-0.76079	-59.189	-184.8	-6.5958	-0.23859598165948187	-0.8418180706874545	-0.76079	-81.38657366806106	-176.1550548453642	-6.5958	-0.23859598165948187	-0.8418180706874545	-0.5647899999999999	-81.38657366806106	-176.1550548453642	-6.5958	-0.2218981351414584	-0.808618970191206	-0.5448821695262716	-0.11624079134385659	-0.5148311368119582	0.8493744633532732	1.8306	4.6414	0.0	0.0	0.0
2021-10-01T23:37:59.000000	-0.12362	-0.83254	-0.75894	-60.099	-198.26	-15.728	-0.22469976428202226	-0.8111194560184113	-0.75894	-83.9389727033552	-189.4021284529437	-15.728	-0.22469976428202226	-0.8111194560184113	-0.56294	-83.9389727033552	-189.4021284529437	-15.728	-0.2218981351414584	-0.808618970191206	-0.5448821695262716	-0.11624079134385659	-0.5148311368119582	0.8493744633532732	1.8306	4.6414	0.0	0.0	0.0
2021-10-01T23:37:59.000000	-0.11412	-0.80032	-0.75568	-61.027	-213.1	-26.201	-0.2113234267343364	-0.7803062771202457	-0.75568	-86.67832773832532	-204.0165979264615	-26.201	-0.2113234267343364	-0.7803062771202457	-0.55968	-86.67832773832532	-204.0165979264615	-26.201	-0.2218981351414584	-0.808618970191206	-0.5448821695262716	-0.11624079134385659	-0.5148311368119582	0.8493744633532732	1.8306	4.6414	0.0	0.0	0.0
2021-10-01T23:37:59.000000	-0.10517	-0.76812	-0.75102	-61.989	-229.53	-38.234	-0.19849539542404937	-0.7494455559248119	-0.75102	-89.64624954512564	-220.2049203889256	-38.234	-0.19849539542404937	-0.7494455559248119	-0.5550200000000001	-89.64624954512564	-220.2049203889256	-38.234	-0.2218981351414584	-0.808618970191206	-0.5448821695262716	-0.11624079134385659	-0.5148311368119582	0.8493744633532732	1.8306	4.6414	0.0	0.0	0.0
2021-10-01T23:37:59.000000	-0.096748	-0.736	-0.74497	-63.001	-247.79	-52.091	-0.1862011879359515	-0.7185995359831792	-0.74497	-92.88802480098582	-238.20332690701747	-52.091	-0.1862011879359515	-0.7185995359831792	-0.54897	-92.88802480098582	-238.20332690701747	-52.091	-0.2218981351414584	-0.808618970191206	-0.5448821695262716	-0.11624079134385659	-0.5148311368119582	0.8493744633532732	1.8306	4.6414	0.0	0.0	0.0
2021-10-01T23:37:59.000000	-0.088866	-0.70404	-0.73755	-64.083	-268.14	-68.088	-0.17446251626104686	-0.687846144116447	-0.73755	-96.45536064567571	-258.2674077225243	-68.088	-0.17446251626104686	-0.687846144116447	-0.54155	-96.45536064567571	-258.2674077225243	-68.088	-0.2218981351414584	-0.808618970191206	-0.5448821695262716	-0.11624079134385659	-0.5148311368119582	0.8493744633532732	1.8306	4.6414	0.0	0.0	0.0
2021-10-01T23:37:59.000000	-0.081512	-0.67228	-0.72879	-65.261	-290.92	-86.611	-0.16327237202863332	-0.6572265492782101	-0.72879	-100.41572142123442	-280.73141507934776	-86.611	-0.16327237202863332	-0.6572265492782101	-0.5327900000000001	-100.41572142123442	-280.73141507934776	-86.611	-0.2218981351414584	-0.808618970191206	-0.5448821695262716	-0.11624079134385659	-0.5148311368119582	0.8493744633532732	1.8306	4.6414	0.0	0.0	0.0
