# Supplementary material for: Direct evidence of substorm-related impulsive injections of electrons at Mercury
Source: Nat Commun. 2023 Jul 18;14:4019. doi: 10.1038/s41467-023-39565-4 (PMC10354196; doi:10.1038/s41467-023-39565-4)
Supplement: Supplementary file 3 — SourceDatafile [file 41467_2023_39565_MOESM3_ESM.zip › SourceDataFile/FieldLinetracing/Final_KT17tracing_000701.txt]

2021-10-01T23:26:41.000000	-0.6035	0.13458	0.55155	510.65	-109.3	-102.81	-0.5824623900644607	0.2075128684212046	0.55155	493.40959707173727	-171.04643234369385	-102.81	-0.5824623900644607	0.2075128684212046	0.7475499999999999	493.40959707173727	-171.04643234369385	-102.81	-0.8839748462666851	0.30944492204736823	-0.3504744090327974	-0.6314989483306293	0.2245953174460811	0.7421361206939083	2.7527	23.352	0.0	0.0	0.0
2021-10-01T23:26:41.000000	-0.64466	0.14336	0.55881	449.17	-95.297	-68.182	-0.6222364258991575	0.22127005103321654	0.55881	434.10865179579173	-149.6157931003276	-68.182	-0.6222364258991575	0.22127005103321654	0.75481	434.10865179579173	-149.6157931003276	-68.182	-0.8839748462666851	0.30944492204736823	-0.3504744090327974	-0.6314989483306293	0.2245953174460811	0.7421361206939083	2.7527	23.352	0.0	0.0	0.0
2021-10-01T23:26:41.000000	-0.68613	0.15211	0.56411	397.15	-83.459	-41.363	-0.6623218017235566	0.23503544405400154	0.56411	383.93114560862745	-131.49297552586927	-41.363	-0.6623218017235566	0.23503544405400154	0.7601100000000001	383.93114560862745	-131.49297552586927	-41.363	-0.8839748462666851	0.30944492204736823	-0.3504744090327974	-0.6314989483306293	0.2245953174460811	0.7421361206939083	2.7527	23.352	0.0	0.0	0.0
2021-10-01T23:26:41.000000	-0.7278	0.16083	0.56749	352.8	-73.385	-20.599	-0.7026093464108549	0.2487955691649495	0.56749	341.14970113556456	-116.0606722370458	-20.599	-0.7026093464108549	0.2487955691649495	0.76349	341.14970113556456	-116.0606722370458	-20.599	-0.8839748462666851	0.30944492204736823	-0.3504744090327974	-0.6314989483306293	0.2245953174460811	0.7421361206939083	2.7527	23.352	0.0	0.0	0.0
2021-10-01T23:26:41.000000	-0.7696	0.16947	0.56901	314.73	-64.757	-4.5756	-0.7430357139342733	0.26249222601476163	0.56901	304.4237569135282	-102.83296249575372	-4.5756	-0.7430357139342733	0.26249222601476163	0.76501	304.4237569135282	-102.83296249575372	-4.5756	-0.8839748462666851	0.30944492204736823	-0.3504744090327974	-0.6314989483306293	0.2245953174460811	0.7421361206939083	2.7527	23.352	0.0	0.0	0.0
2021-10-01T23:26:41.000000	-0.81145	0.17803	0.56873	281.87	-57.327	7.7031	-0.7835215071106821	0.27611561218990344	0.56873	272.72176310011884	-91.4326077532664	7.7031	-0.7835215071106821	0.27611561218990344	0.7647299999999999	272.72176310011884	-91.4326077532664	7.7031	-0.8839748462666851	0.30944492204736823	-0.3504744090327974	-0.6314989483306293	0.2245953174460811	0.7421361206939083	2.7527	23.352	0.0	0.0	0.0
2021-10-01T23:26:41.000000	-0.85327	0.18649	0.56675	253.35	-50.898	17.0	-0.8239897793603357	0.28963607598105795	0.56675	245.20441377213223	-81.55749119893875	17.0	-0.8239897793603357	0.28963607598105795	0.76275	245.20441377213223	-81.55749119893875	17.0	-0.8839748462666851	0.30944492204736823	-0.3504744090327974	-0.6314989483306293	0.2245953174460811	0.7421361206939083	2.7527	23.352	0.0	0.0	0.0
2021-10-01T23:26:41.000000	-0.89501	0.19482	0.56316	228.48	-45.311	23.904	-0.8643945833488536	0.3030177169360925	0.56316	221.20639052197663	-72.96526511456499	23.904	-0.8643945833488536	0.3030177169360925	0.7591600000000001	221.20639052197663	-72.96526511456499	23.904	-0.8839748462666851	0.30944492204736823	-0.3504744090327974	-0.6314989483306293	0.2245953174460811	0.7421361206939083	2.7527	23.352	0.0	0.0	0.0
2021-10-01T23:26:41.000000	-0.93661	0.20302	0.55807	206.72	-40.441	28.877	-0.9046763711888886	0.31625318324485596	0.55807	200.20707863467592	-65.46570511014677	28.877	-0.9046763711888886	0.31625318324485596	0.75407	200.20707863467592	-65.46570511014677	28.877	-0.8839748462666851	0.30944492204736823	-0.3504744090327974	-0.6314989483306293	0.2245953174460811	0.7421361206939083	2.7527	23.352	0.0	0.0	0.0
2021-10-01T23:26:41.000000	-0.97806	0.21107	0.5516	187.62	-36.182	32.283	-0.9448276688359329	0.32932140030987433	0.5516	181.77285715306	-58.89847134190539	32.283	-0.9448276688359329	0.32932140030987433	0.7476	181.77285715306	-58.89847134190539	32.283	-0.8839748462666851	0.30944492204736823	-0.3504744090327974	-0.6314989483306293	0.2245953174460811	0.7421361206939083	2.7527	23.352	0.0	0.0	0.0
2021-10-01T23:26:41.000000	-1.0193	0.21896	0.54388	170.82	-32.453	34.414	-0.984790153704332	0.3422050916731054	0.54388	165.55636369674997	-53.13906330101655	34.414	-0.984790153704332	0.3422050916731054	0.7398800000000001	165.55636369674997	-53.13906330101655	34.414	-0.8839748462666851	0.30944492204736823	-0.3504744090327974	-0.6314989483306293	0.2245953174460811	0.7421361206939083	2.7527	23.352	0.0	0.0	0.0
2021-10-01T23:26:41.000000	-1.0604	0.22671	0.53506	156.03	-29.182	35.506	-1.0246308477259396	0.35493268374217435	0.53506	151.27860564908266	-48.08048977360081	35.506	-1.0246308477259396	0.35493268374217435	0.73106	151.27860564908266	-48.08048977360081	35.506	-0.8839748462666851	0.30944492204736823	-0.3504744090327974	-0.6314989483306293	0.2245953174460811	0.7421361206939083	2.7527	23.352	0.0	0.0	0.0
2021-10-01T23:26:41.000000	-1.1013	0.23429	0.52529	143.0	-26.313	35.754	-1.0642938789184846	0.3674670507632566	0.52529	138.69832850225262	-43.636540189171896	35.754	-1.0642938789184846	0.3674670507632566	0.72129	138.69832850225262	-43.636540189171896	35.754	-0.8839748462666851	0.30944492204736823	-0.3504744090327974	-0.6314989483306293	0.2245953174460811	0.7421361206939083	2.7527	23.352	0.0	0.0	0.0
2021-10-01T23:26:41.000000	-1.142	0.24172	0.51472	131.53	-23.799	35.324	-1.1037767966785834	0.3798280420321346	0.51472	127.62279821638774	-39.73606266880476	35.324	-1.1037767966785834	0.3798280420321346	0.71072	127.62279821638774	-39.73606266880476	35.324	-0.8839748462666851	0.30944492204736823	-0.3504744090327974	-0.6314989483306293	0.2245953174460811	0.7421361206939083	2.7527	23.352	0.0	0.0	0.0
2021-10-01T23:26:41.000000	-1.1826	0.249	0.50351	121.45	-21.599	34.357	-1.1431788474851476	0.3920279105657266	0.50351	117.88831951427431	-36.31753602738449	34.357	-1.1431788474851476	0.3920279105657266	0.6995100000000001	117.88831951427431	-36.31753602738449	34.357	-0.8839748462666851	0.30944492204736823	-0.3504744090327974	-0.6314989483306293	0.2245953174460811	0.7421361206939083	2.7527	23.352	0.0	0.0	0.0
2021-10-01T23:26:41.000000	-1.223	0.25613	0.49185	112.63	-19.679	32.98	-1.1824007848592657	0.40405440334711434	0.49185	109.37003799907914	-33.33128754008735	32.98	-1.1824007848592657	0.40405440334711434	0.6878500000000001	109.37003799907914	-33.33128754008735	32.98	-0.8839748462666851	0.30944492204736823	-0.3504744090327974	-0.6314989483306293	0.2245953174460811	0.7421361206939083	2.7527	23.352	0.0	0.0	0.0
2021-10-01T23:26:41.000000	-1.2634	0.26313	0.47989	104.93	-18.009	31.309	-1.2216386511553772	0.4159518757059166	0.47989	101.93268450540113	-30.730389039554236	31.309	-1.2216386511553772	0.4159518757059166	0.67589	101.93268450540113	-30.730389039554236	31.309	-0.8839748462666851	0.30944492204736823	-0.3504744090327974	-0.6314989483306293	0.2245953174460811	0.7421361206939083	2.7527	23.352	0.0	0.0	0.0
2021-10-01T23:26:41.000000	-1.3038	0.27	0.4678	98.251	-16.563	29.451	-1.2608924463734825	0.4277203276421335	0.4678	95.48119080351627	-28.47690595451899	29.451	-1.2608924463734825	0.4277203276421335	0.6638	95.48119080351627	-28.47690595451899	29.451	-0.8839748462666851	0.30944492204736823	-0.3504744090327974	-0.6314989483306293	0.2245953174460811	0.7421361206939083	2.7527	23.352	0.0	0.0	0.0
2021-10-01T23:26:41.000000	-1.3442	0.27675	0.45572	92.481	-15.315	27.505	-1.30016094521189	0.43936968380365615	0.45572	89.90758662144202	-26.531310821516094	27.505	-1.30016094521189	0.43936968380365615	0.6517200000000001	89.90758662144202	-26.531310821516094	27.505	-0.8839748462666851	0.30944492204736823	-0.3504744090327974	-0.6314989483306293	0.2245953174460811	0.7421361206939083	2.7527	23.352	0.0	0.0	0.0
2021-10-01T23:26:41.000000	-1.3847	0.2834	0.44378	87.519	-14.243	25.561	-1.3395409435461274	0.4509320465031852	0.44378	85.11432867919946	-24.859393868097516	25.561	-1.3395409435461274	0.4509320465031852	0.63978	85.11432867919946	-24.859393868097516	25.561	-0.8839748462666851	0.30944492204736823	-0.3504744090327974	-0.6314989483306293	0.2245953174460811	0.7421361206939083	2.7527	23.352	0.0	0.0	0.0
2021-10-01T23:26:41.000000	-1.4253	0.28994	0.43209	83.261	-13.323	23.697	-1.3790336666778866	0.4623974910928294	0.43209	81.00114136278059	-23.424592801729425	23.697	-1.3790336666778866	0.4623974910928294	0.62809	81.00114136278059	-23.424592801729425	23.697	-0.8839748462666851	0.30944492204736823	-0.3504744090327974	-0.6314989483306293	0.2245953174460811	0.7421361206939083	2.7527	23.352	0.0	0.0	0.0
2021-10-01T23:26:41.000000	-1.4659	0.29639	0.42069	79.603	-12.533	21.975	-1.4185374175248724	0.473773613851453	0.42069	77.46750399783913	-22.192330259456238	21.975	-1.4185374175248724	0.473773613851453	0.61669	77.46750399783913	-22.192330259456238	21.975	-0.8839748462666851	0.30944492204736823	-0.3504744090327974	-0.6314989483306293	0.2245953174460811	0.7421361206939083	2.7527	23.352	0.0	0.0	0.0
2021-10-01T23:26:41.000000	-1.5067	0.30276	0.40961	76.444	-11.851	20.438	-1.4582494637432164	0.4850948454607836	0.40961	74.41587330439613	-21.128396468829916	20.438	-1.4582494637432164	0.4850948454607836	0.60561	74.41587330439613	-21.128396468829916	20.438	-0.8839748462666851	0.30944492204736823	-0.3504744090327974	-0.6314989483306293	0.2245953174460811	0.7421361206939083	2.7527	23.352	0.0	0.0	0.0
2021-10-01T23:26:41.000000	-1.5475	0.30905	0.39886	73.687	-11.258	19.107	-1.497971312375095	0.4963366798869847	0.39886	71.7523082711215	-20.2020491724465	19.107	-1.497971312375095	0.4963366798869847	0.5948599999999999	71.7523082711215	-20.2020491724465	19.107	-0.8839748462666851	0.30944492204736823	-0.3504744090327974	-0.6314989483306293	0.2245953174460811	0.7421361206939083	2.7527	23.352	0.0	0.0	0.0
2021-10-01T23:26:41.000000	-1.5885	0.31526	0.38839	71.247	-10.737	17.987	-1.537901456378332	0.5075236231638929	0.38839	69.39453240381634	-19.386001404510473	17.987	-1.537901456378332	0.5075236231638929	0.58439	69.39453240381634	-19.386001404510473	17.987	-0.8839748462666851	0.30944492204736823	-0.3504744090327974	-0.6314989483306293	0.2245953174460811	0.7421361206939083	2.7527	23.352	0.0	0.0	0.0
2021-10-01T23:26:41.000000	-1.6295	0.3214	0.37815	69.048	-10.271	17.067	-1.5778401774934117	0.5186410939055627	0.37815	67.26920139138372	-18.654068970748945	17.067	-1.5778401774934117	0.5186410939055627	0.5741499999999999	67.26920139138372	-18.654068970748945	17.067	-0.8839748462666851	0.30944492204736823	-0.3504744090327974	-0.6314989483306293	0.2245953174460811	0.7421361206939083	2.7527	23.352	0.0	0.0	0.0
2021-10-01T23:26:41.000000	-1.6706	0.32747	0.36808	67.032	-9.8494	16.325	-1.6178867221992463	0.5297013451289125	0.36808	65.32005109584807	-17.98862499458467	16.325	-1.6178867221992463	0.5297013451289125	0.56408	65.32005109584807	-17.98862499458467	16.325	-0.8839748462666851	0.30944492204736823	-0.3504744090327974	-0.6314989483306293	0.2245953174460811	0.7421361206939083	2.7527	23.352	0.0	0.0	0.0
2021-10-01T23:26:41.000000	-1.7117	0.33347	0.35811	65.151	-9.462	15.735	-1.6579418440169231	0.5406921238170239	0.35811	63.500693015057394	-17.373664887047887	15.735	-1.6579418440169231	0.5406921238170239	0.55411	63.500693015057394	-17.373664887047887	15.735	-0.8839748462666851	0.30944492204736823	-0.3504744090327974	-0.6314989483306293	0.2245953174460811	0.7421361206939083	2.7527	23.352	0.0	0.0	0.0
2021-10-01T23:26:41.000000	-1.7528	0.33941	0.3482	63.369	-9.1016	15.269	-1.6980043176447512	0.5516233546177883	0.3482	61.77628063382152	-16.797631815566373	15.269	-1.6980043176447512	0.5516233546177883	0.5442	61.77628063382152	-16.797631815566373	15.269	-0.8839748462666851	0.30944492204736823	-0.3504744090327974	-0.6314989483306293	0.2245953174460811	0.7421361206939083	2.7527	23.352	0.0	0.0	0.0
2021-10-01T23:26:41.000000	-1.7939	0.34529	0.33828	61.663	-8.7628	14.9	-1.7380741430827302	0.5624950375312057	0.33828	60.124648924904314	-16.252348276387686	14.9	-1.7380741430827302	0.5624950375312057	0.5342800000000001	60.124648924904314	-16.252348276387686	14.9	-0.8839748462666851	0.30944492204736823	-0.3504744090327974	-0.6314989483306293	0.2245953174460811	0.7421361206939083	2.7527	23.352	0.0	0.0	0.0
2021-10-01T23:26:41.000000	-1.835	0.3511	0.32831	60.013	-8.4416	14.607	-1.7781525456325522	0.5732972479093846	0.32831	58.526438713200136	-15.731393806971706	14.607	-1.7781525456325522	0.5732972479093846	0.52431	58.526438713200136	-15.731393806971706	14.607	-0.8839748462666851	0.30944492204736823	-0.3504744090327974	-0.6314989483306293	0.2245953174460811	0.7421361206939083	2.7527	23.352	0.0	0.0	0.0
2021-10-01T23:26:41.000000	-1.8761	0.35686	0.31825	58.407	-8.1351	14.368	-1.8182370746908332	0.5840498350481076	0.31825	56.97009575873019	-15.230419897399798	14.368	-1.8182370746908332	0.5840498350481076	0.51425	56.97009575873019	-15.230419897399798	14.368	-0.8839748462666851	0.30944492204736823	-0.3504744090327974	-0.6314989483306293	0.2245953174460811	0.7421361206939083	2.7527	23.352	0.0	0.0	0.0
2021-10-01T23:26:41.000000	-1.9172	0.36255	0.30808	56.838	-7.8414	14.17	-1.858330180860957	0.5947329496515924	0.30808	55.4489056152921	-14.74668315338836	14.17	-1.858330180860957	0.5947329496515924	0.5040800000000001	55.4489056152921	-14.74668315338836	14.17	-0.8839748462666851	0.30944492204736823	-0.3504744090327974	-0.6314989483306293	0.2245953174460811	0.7421361206939083	2.7527	23.352	0.0	0.0	0.0
2021-10-01T23:26:41.000000	-1.9583	0.36819	0.29776	55.297	-7.5588	14.0	-1.8984294135395394	0.6053664410156212	0.29776	53.954144401071396	-14.277393613273246	14.0	-1.8984294135395394	0.6053664410156212	0.49376000000000003	53.954144401071396	-14.277393613273246	14.0	-0.8839748462666851	0.30944492204736823	-0.3504744090327974	-0.6314989483306293	0.2245953174460811	0.7421361206939083	2.7527	23.352	0.0	0.0	0.0
2021-10-01T23:26:41.000000	-1.9993	0.37378	0.28728	53.779	-7.2857	13.851	-1.9384355262476698	0.6159380561232759	0.28728	52.481045840393186	-13.820350682545957	13.851	-1.9384355262476698	0.6159380561232759	0.48328	52.481045840393186	-13.820350682545957	13.851	-0.8839748462666851	0.30944492204736823	-0.3504744090327974	-0.6314989483306293	0.2245953174460811	0.7421361206939083	2.7527	23.352	0.0	0.0	0.0
2021-10-01T23:26:41.000000	-2.0403	0.37931	0.27663	52.277	-7.0211	13.716	-1.9784489907659504	0.6264501233435833	0.27663	51.02278520990283	-13.373704185233095	13.716	-1.9784489907659504	0.6264501233435833	0.47263	51.02278520990283	-13.373704185233095	13.716	-0.8839748462666851	0.30944492204736823	-0.3504744090327974	-0.6314989483306293	0.2245953174460811	0.7421361206939083	2.7527	23.352	0.0	0.0	0.0
2021-10-01T23:26:41.000000	-2.0813	0.38478	0.26578	50.784	-6.7633	13.594	-2.018469807094383	0.6369026426765438	0.26578	49.57262355736409	-12.93490922000888	13.594	-2.018469807094383	0.6369026426765438	0.46178	49.57262355736409	-12.93490922000888	13.594	-0.8839748462666851	0.30944492204736823	-0.3504744090327974	-0.6314989483306293	0.2245953174460811	0.7421361206939083	2.7527	23.352	0.0	0.0	0.0
2021-10-01T23:26:41.000000	-2.1222	0.39021	0.25471	49.292	-6.5111	13.479	-2.05839627815067	0.6473032104010212	0.25471	48.122768200667046	-12.501794587772913	13.479	-2.05839627815067	0.6473032104010212	0.45071	48.122768200667046	-12.501794587772913	13.479	-0.8839748462666851	0.30944492204736823	-0.3504744090327974	-0.6314989483306293	0.2245953174460811	0.7421361206939083	2.7527	23.352	0.0	0.0	0.0
2021-10-01T23:26:41.000000	-2.163	0.39558	0.24342	47.791	-6.263	13.371	-2.0982308545381967	0.6576319772212331	0.24342	46.66347828717429	-12.071646289649689	13.371	-2.0982308545381967	0.6576319772212331	0.43942000000000003	46.66347828717429	-12.071646289649689	13.371	-0.8839748462666851	0.30944492204736823	-0.3504744090327974	-0.6314989483306293	0.2245953174460811	0.7421361206939083	2.7527	23.352	0.0	0.0	0.0
2021-10-01T23:26:41.000000	-2.2038	0.4009	0.23187	46.27	-6.0172	13.266	-2.1380715574341824	0.6679111208019894	0.23187	45.18405725851005	-11.641330057157788	13.266	-2.1380715574341824	0.6679111208019894	0.42787	45.18405725851005	-11.641330057157788	13.266	-0.8839748462666851	0.30944492204736823	-0.3504744090327974	-0.6314989483306293	0.2245953174460811	0.7421361206939083	2.7527	23.352	0.0	0.0	0.0
2021-10-01T23:26:41.000000	-2.2445	0.40618	0.22005	44.716	-5.7722	13.16	-2.1778179150580232	0.6781383127742625	0.22005	43.67178686766954	-11.20776430091416	13.16	-2.1778179150580232	0.6781383127742625	0.41605000000000003	43.67178686766954	-11.20776430091416	13.16	-0.8839748462666851	0.30944492204736823	-0.3504744090327974	-0.6314989483306293	0.2245953174460811	0.7421361206939083	2.7527	23.352	0.0	0.0	0.0
2021-10-01T23:26:41.000000	-2.2851	0.4114	0.20792	43.117	-5.5262	13.051	-2.2174723780131034	0.6882937038422703	0.20792	42.114978091487885	-10.767692222268199	13.051	-2.2174723780131034	0.6882937038422703	0.40392	42.114978091487885	-10.767692222268199	13.051	-0.8839748462666851	0.30944492204736823	-0.3504744090327974	-0.6314989483306293	0.2245953174460811	0.7421361206939083	2.7527	23.352	0.0	0.0	0.0
2021-10-01T23:26:41.000000	-2.3257	0.41658	0.19547	41.455	-5.2772	12.934	-2.257131742174951	0.6984093963187132	0.19547	40.49601162409931	-10.316923348596388	12.934	-2.257131742174951	0.6984093963187132	0.39147	40.49601162409931	-10.316923348596388	12.934	-0.8839748462666851	0.30944492204736823	-0.3504744090327974	-0.6314989483306293	0.2245953174460811	0.7421361206939083	2.7527	23.352	0.0	0.0	0.0
2021-10-01T23:26:41.000000	-2.3661	0.42171	0.18265	39.712	-5.0228	12.806	-2.296598739887434	0.708450959521864	0.18265	38.79731717170572	-9.850870221359557	12.806	-2.296598739887434	0.708450959521864	0.37865000000000004	38.79731717170572	-9.850870221359557	12.806	-0.8839748462666851	0.30944492204736823	-0.3504744090327974	-0.6314989483306293	0.2245953174460811	0.7421361206939083	2.7527	23.352	0.0	0.0	0.0
2021-10-01T23:26:41.000000	-2.4064	0.42679	0.16942	37.863	-4.7604	12.663	-2.3359726176294644	0.7184306464686404	0.16942	36.994401693019014	-9.36388917787643	12.663	-2.3359726176294644	0.7184306464686404	0.36541999999999997	36.994401693019014	-9.36388917787643	12.663	-0.8839748462666851	0.30944492204736823	-0.3504744090327974	-0.6314989483306293	0.2245953174460811	0.7421361206939083	2.7527	23.352	0.0	0.0	0.0
2021-10-01T23:26:41.000000	-2.4465	0.43182	0.15572	35.876	-4.4863	12.503	-2.3751541289221296	0.7283362041421244	0.15572	35.055959676413394	-8.848387133013436	12.503	-2.3751541289221296	0.7283362041421244	0.35172000000000003	35.055959676413394	-8.848387133013436	12.503	-0.8839748462666851	0.30944492204736823	-0.3504744090327974	-0.6314989483306293	0.2245953174460811	0.7421361206939083	2.7527	23.352	0.0	0.0	0.0
2021-10-01T23:26:41.000000	-2.4865	0.43681	0.14147	33.708	-4.1952	12.323	-2.414241294942651	0.7381898102071254	0.14147	32.93996454585342	-8.293835226113396	12.323	-2.414241294942651	0.7381898102071254	0.33747000000000005	32.93996454585342	-8.293835226113396	12.323	-0.8839748462666851	0.30944492204736823	-0.3504744090327974	-0.6314989483306293	0.2245953174460811	0.7421361206939083	2.7527	23.352	0.0	0.0	0.0
2021-10-01T23:26:41.000000	-2.5262	0.44174	0.12654	31.296	-3.8797	12.123	-2.4530380733365873	0.7479471093340246	0.12654	30.584797742876574	-7.685169817078336	12.123	-2.4530380733365873	0.7479471093340246	0.32254000000000005	30.584797742876574	-7.685169817078336	12.123	-0.8839748462666851	0.30944492204736823	-0.3504744090327974	-0.6314989483306293	0.2245953174460811	0.7421361206939083	2.7527	23.352	0.0	0.0	0.0
2021-10-01T23:26:41.000000	-2.5656	0.44662	0.11074	28.542	-3.528	11.902	-2.491543238802247	0.757618026170713	0.11074	27.894643574145594	-6.9986718648167745	11.902	-2.491543238802247	0.757618026170713	0.30674	27.894643574145594	-6.9986718648167745	11.902	-0.8839748462666851	0.30944492204736823	-0.3504744090327974	-0.6314989483306293	0.2245953174460811	0.7421361206939083	2.7527	23.352	0.0	0.0	0.0
2021-10-01T23:26:41.000000	-2.6045	0.45142	0.093727	25.287	-3.1202	11.664	-2.5295619742868825	0.7671482807396808	0.093727	24.714138488557357	-6.195109023125236	11.664	-2.5295619742868825	0.7671482807396808	0.289727	24.714138488557357	-6.195109023125236	11.664	-0.8839748462666851	0.30944492204736823	-0.3504744090327974	-0.6314989483306293	0.2245953174460811	0.7421361206939083	2.7527	23.352	0.0	0.0	0.0
2021-10-01T23:26:41.000000	-2.6299	0.45456	0.081434	22.707	-2.8008	11.496	-2.5543858351992608	0.7733768864747483	0.081434	22.19271546866841	-5.561987932989957	11.496	-2.5543858351992608	0.7733768864747483	0.277434	22.19271546866841	-5.561987932989957	11.496	-0.8839748462666851	0.30944492204736823	-0.3504744090327974	-0.6314989483306293	0.2245953174460811	0.7421361206939083	2.7527	23.352	0.0	0.0	0.0
2021-10-01T23:26:41.000000	-2.6549	0.45764	0.068016	19.64	-2.4231	11.324	-2.578820062006142	0.7794969322547955	0.068016	19.195105605342068	-4.8113339532571935	11.324	-2.578820062006142	0.7794969322547955	0.26401600000000003	19.195105605342068	-4.8113339532571935	11.324	-0.8839748462666851	0.30944492204736823	-0.3504744090327974	-0.6314989483306293	0.2245953174460811	0.7421361206939083	2.7527	23.352	0.0	0.0	0.0
2021-10-01T23:26:41.000000	-2.671	0.45962	0.058172	17.207	-2.1242	11.209	-2.594556135375969	0.7834347482610882	0.058172	16.817063040985303	-4.21657032616867	11.209	-2.594556135375969	0.7834347482610882	0.254172	16.817063040985303	-4.21657032616867	11.209	-0.8839748462666851	0.30944492204736823	-0.3504744090327974	-0.6314989483306293	0.2245953174460811	0.7421361206939083	2.7527	23.352	0.0	0.0	0.0
2021-10-01T23:26:41.000000	-2.6864	0.46153	0.047276	14.329	-1.7704	11.096	-2.609606060505256	0.787217320613715	0.047276	14.004100551758905	-3.5127944568713305	11.096	-2.609606060505256	0.787217320613715	0.243276	14.004100551758905	-3.5127944568713305	11.096	-0.8839748462666851	0.30944492204736823	-0.3504744090327974	-0.6314989483306293	0.2245953174460811	0.7421361206939083	2.7527	23.352	0.0	0.0	0.0
2021-10-01T23:26:41.000000	-2.6961	0.46272	0.039189	12.069	-1.4922	11.023	-2.6190871580583788	0.7895868963538362	0.039189	11.79521802141757	-2.9597725701861304	11.023	-2.6190871580583788	0.7895868963538362	0.235189	11.79521802141757	-2.9597725701861304	11.023	-0.8839748462666851	0.30944492204736823	-0.3504744090327974	-0.6314989483306293	0.2245953174460811	0.7421361206939083	2.7527	23.352	0.0	0.0	0.0
2021-10-01T23:26:41.000000	-2.7049	0.46381	0.030186	9.4369	-1.1677	10.956	-2.627687290318213	0.7917469484627813	0.030186	9.222712489878374	-2.315206087811938	10.956	-2.627687290318213	0.7917469484627813	0.226186	9.222712489878374	-2.315206087811938	10.956	-0.8839748462666851	0.30944492204736823	-0.3504744090327974	-0.6314989483306293	0.2245953174460811	0.7421361206939083	2.7527	23.352	0.0	0.0	0.0
2021-10-01T23:26:41.000000	-2.7123	0.46473	0.019966	6.3233	-0.78298	10.899	-2.6349188020020424	0.7935667393207209	0.019966	6.179713929166769	-1.5518750993756592	10.899	-2.6349188020020424	0.7935667393207209	0.21596600000000002	6.179713929166769	-1.5518750993756592	10.899	-0.8839748462666851	0.30944492204736823	-0.3504744090327974	-0.6314989483306293	0.2245953174460811	0.7421361206939083	2.7527	23.352	0.0	0.0	0.0
2021-10-01T23:26:41.000000	-2.7158	0.46517	0.012356	3.9383	-0.48785	10.872	-2.638338515489517	0.7944322794200717	0.012356	3.848847735949875	-0.9667345126628712	10.872	-2.638338515489517	0.7944322794200717	0.208356	3.848847735949875	-0.9667345126628712	10.872	-0.8839748462666851	0.30944492204736823	-0.3504744090327974	-0.6314989483306293	0.2245953174460811	0.7421361206939083	2.7527	23.352	0.0	0.0	0.0
2021-10-01T23:26:41.000000	-2.7178	0.46542	0.0041778	1.3365	-0.16559	10.856	-2.640292812525458	0.7949254559557163	0.0041778	1.3061394199420024	-0.32810381554253387	10.856	-2.640292812525458	0.7949254559557163	0.20017780000000002	1.3061394199420024	-0.32810381554253387	10.856	-0.8839748462666851	0.30944492204736823	-0.3504744090327974	-0.6314989483306293	0.2245953174460811	0.7421361206939083	2.7527	23.352	0.0	0.0	0.0
2021-10-01T23:26:41.000000	-2.7178	0.46542	-0.004238	-1.3557	0.16797	10.856	-2.640292812525458	0.7949254559557163	-0.004238	-1.3249031220904242	0.3328184609889398	10.856	-2.640292812525458	0.7949254559557163	0.19176200000000002	-1.3249031220904242	0.3328184609889398	10.856	-0.8839748462666851	0.30944492204736823	-0.3504744090327974	-0.6314989483306293	0.2245953174460811	0.7421361206939083	2.7527	23.352	0.0	0.0	0.0
2021-10-01T23:26:41.000000	-2.7122	0.46472	-0.020018	-6.3394	0.78496	10.9	-2.634820780824823	0.7935445616559114	-0.020018	-6.195450002536596	1.555812915381952	10.9	-2.634820780824823	0.7935445616559114	0.175982	-6.195450002536596	1.555812915381952	10.9	-0.8839748462666851	0.30944492204736823	-0.3504744090327974	-0.6314989483306293	0.2245953174460811	0.7421361206939083	2.7527	23.352	0.0	0.0	0.0
2021-10-01T23:26:41.000000	-2.702	0.46346	-0.033349	-10.375	1.2834	10.978	-2.6248520279889833	0.7910442482959607	-0.033349	-10.139566967976062	2.5449798156230448	10.978	-2.6248520279889833	0.7910442482959607	0.16265100000000002	-10.139566967976062	2.5449798156230448	10.978	-0.8839748462666851	0.30944492204736823	-0.3504744090327974	-0.6314989483306293	0.2245953174460811	0.7421361206939083	2.7527	23.352	0.0	0.0	0.0
2021-10-01T23:26:41.000000	-2.6896	0.46193	-0.044703	-13.621	1.6833	11.071	-2.6127329357627627	0.7880064030707464	-0.044703	-13.312107858798772	3.339599413957904	11.071	-2.6127329357627627	0.7880064030707464	0.15129700000000001	-13.312107858798772	3.339599413957904	11.071	-0.8839748462666851	0.30944492204736823	-0.3504744090327974	-0.6314989483306293	0.2245953174460811	0.7421361206939083	2.7527	23.352	0.0	0.0	0.0
2021-10-01T23:26:41.000000	-2.6762	0.46026	-0.05471	-16.314	2.0145	11.171	-2.599638532971109	0.7847070826058732	-0.05471	-15.944233543861762	3.998277497722404	11.171	-2.599638532971109	0.7847070826058732	0.14129	-15.944233543861762	3.998277497722404	11.171	-0.8839748462666851	0.30944492204736823	-0.3504744090327974	-0.6314989483306293	0.2245953174460811	0.7421361206939083	2.7527	23.352	0.0	0.0	0.0
2021-10-01T23:26:41.000000	-2.6475	0.45673	-0.072165	-20.618	2.5434	11.376	-2.5715873250206207	0.7776870660447472	-0.072165	-20.15099578974735	5.050561972848627	11.376	-2.5715873250206207	0.7776870660447472	0.123835	-20.15099578974735	5.050561972848627	11.376	-0.8839748462666851	0.30944492204736823	-0.3504744090327974	-0.6314989483306293	0.2245953174460811	0.7421361206939083	2.7527	23.352	0.0	0.0	0.0
2021-10-01T23:26:41.000000	-2.6177	0.45305	-0.087495	-24.005	2.9612	11.578	-2.54246278532748	0.7703833965791529	-0.087495	-23.461280925807404	5.880223444763439	11.578	-2.54246278532748	0.7703833965791529	0.108505	-23.461280925807404	5.880223444763439	11.578	-0.8839748462666851	0.30944492204736823	-0.3504744090327974	-0.6314989483306293	0.2245953174460811	0.7421361206939083	2.7527	23.352	0.0	0.0	0.0
2021-10-01T23:26:41.000000	-2.5872	0.44929	-0.10149	-26.814	3.3107	11.772	-2.5126533226954906	0.7629145588120014	-0.10149	-26.20629022431211	6.571277133793977	11.772	-2.5126533226954906	0.7629145588120014	0.09451000000000001	-26.20629022431211	6.571277133793977	11.772	-0.8839748462666851	0.30944492204736823	-0.3504744090327974	-0.6314989483306293	0.2245953174460811	0.7421361206939083	2.7527	23.352	0.0	0.0	0.0
2021-10-01T23:26:41.000000	-2.5563	0.44547	-0.11456	-29.229	3.6151	11.956	-2.482454225958005	0.7553371610898296	-0.11456	-28.565794506534235	7.169293774177368	11.956	-2.482454225958005	0.7553371610898296	0.08144000000000001	-28.565794506534235	7.169293774177368	11.956	-0.8839748462666851	0.30944492204736823	-0.3504744090327974	-0.6314989483306293	0.2245953174460811	0.7421361206939083	2.7527	23.352	0.0	0.0	0.0
2021-10-01T23:26:41.000000	-2.5252	0.44161	-0.12694	-31.363	3.8884	12.128	-2.4520615374694623	0.7476955587422567	-0.12694	-30.65022687127563	7.702013782078894	12.128	-2.4520615374694623	0.7476955587422567	0.06906000000000001	-30.65022687127563	7.702013782078894	12.128	-0.8839748462666851	0.30944492204736823	-0.3504744090327974	-0.6314989483306293	0.2245953174460811	0.7421361206939083	2.7527	23.352	0.0	0.0	0.0
2021-10-01T23:26:41.000000	-2.4938	0.43772	-0.13878	-33.286	4.1394	12.288	-2.42137478544926	0.7399874234002555	-0.13878	-32.52798158828578	8.186747959485572	12.288	-2.42137478544926	0.7399874234002555	0.05722000000000002	-32.52798158828578	8.186747959485572	12.288	-0.8839748462666851	0.30944492204736823	-0.3504744090327974	-0.6314989483306293	0.2245953174460811	0.7421361206939083	2.7527	23.352	0.0	0.0	0.0
2021-10-01T23:26:41.000000	-2.4623	0.43379	-0.15018	-35.047	4.3741	12.434	-2.390593688156913	0.7322273364497712	-0.15018	-34.2469542512164	8.635455073422055	12.434	-2.390593688156913	0.7322273364497712	0.04582	-34.2469542512164	8.635455073422055	12.434	-0.8839748462666851	0.30944492204736823	-0.3504744090327974	-0.6314989483306293	0.2245953174460811	0.7421361206939083	2.7527	23.352	0.0	0.0	0.0
2021-10-01T23:26:41.000000	-2.4306	0.42983	-0.16122	-36.683	4.5967	12.568	-2.3596177738118183	0.7244129695217769	-0.16122	-35.843351430554314	9.056837092262391	12.568	-2.3596177738118183	0.7244129695217769	0.034780000000000005	-35.843351430554314	9.056837092262391	12.568	-0.8839748462666851	0.30944492204736823	-0.3504744090327974	-0.6314989483306293	0.2245953174460811	0.7421361206939083	2.7527	23.352	0.0	0.0	0.0
2021-10-01T23:26:41.000000	-2.3989	0.42585	-0.17193	-38.217	4.8102	12.691	-2.3286443100701066	0.7165787532980004	-0.17193	-37.33963222594169	9.456689604265135	12.691	-2.3286443100701066	0.7165787532980004	0.024070000000000008	-37.33963222594169	9.456689604265135	12.691	-0.8839748462666851	0.30944492204736823	-0.3504744090327974	-0.6314989483306293	0.2245953174460811	0.7421361206939083	2.7527	23.352	0.0	0.0	0.0
2021-10-01T23:26:41.000000	-2.367	0.42183	-0.18235	-39.67	5.0168	12.803	-2.2974772545773385	0.7086803324488224	-0.18235	-38.75636883157784	9.839769165519181	12.803	-2.2974772545773385	0.7086803324488224	0.013649999999999995	-38.75636883157784	9.839769165519181	12.803	-0.8839748462666851	0.30944492204736823	-0.3504744090327974	-0.6314989483306293	0.2245953174460811	0.7421361206939083	2.7527	23.352	0.0	0.0	0.0
2021-10-01T23:26:41.000000	-2.3351	0.41778	-0.19252	-41.057	5.2184	12.905	-2.2663138749896468	0.7007521376559709	-0.19252	-40.108215411978065	10.209799411661589	12.905	-2.2663138749896468	0.7007521376559709	0.003480000000000011	-40.108215411978065	10.209799411661589	12.905	-0.8839748462666851	0.30944492204736823	-0.3504744090327974	-0.6314989483306293	0.2245953174460811	0.7421361206939083	2.7527	23.352	0.0	0.0	0.0
2021-10-01T23:26:41.000000	-2.3031	0.4137	-0.20245	-42.389	5.4164	13.0	-2.235054924828118	0.6927819159025277	-0.20245	-41.40591753758583	10.569517625258133	13.0	-2.235054924828118	0.6927819159025277	-0.0064499999999999835	-41.40591753758583	10.569517625258133	13.0	-0.8839748462666851	0.30944492204736823	-0.3504744090327974	-0.6314989483306293	0.2245953174460811	0.7421361206939083	2.7527	23.352	0.0	0.0	0.0
2021-10-01T23:26:41.000000	-2.271	0.4096	-0.21217	-43.678	5.6118	13.089	-2.2036991787910605	0.6847795918363839	-0.21217	-42.66126225570137	10.921386633128122	13.089	-2.2036991787910605	0.6847795918363839	-0.01616999999999999	-42.66126225570137	10.921386633128122	13.089	-0.8839748462666851	0.30944492204736823	-0.3504744090327974	-0.6314989483306293	0.2245953174460811	0.7421361206939083	2.7527	23.352	0.0	0.0	0.0
2021-10-01T23:26:41.000000	-2.2389	0.40546	-0.22169	-44.932	5.8059	13.175	-2.172348333960771	0.6767375691786752	-0.22169	-43.8820299954177	11.267676880850871	13.175	-2.172348333960771	0.6767375691786752	-0.02568999999999999	-43.8820299954177	11.267676880850871	13.175	-0.8839748462666851	0.30944492204736823	-0.3504744090327974	-0.6314989483306293	0.2245953174460811	0.7421361206939083	2.7527	23.352	0.0	0.0	0.0
2021-10-01T23:26:41.000000	-2.2068	0.40129	-0.23102	-46.158	5.9994	13.258	-2.141001165035557	0.6686657725772931	-0.23102	-45.07508223914022	11.609940804963038	13.258	-2.141001165035557	0.6686657725772931	-0.035019999999999996	-45.07508223914022	11.609940804963038	13.258	-0.8839748462666851	0.30944492204736823	-0.3504744090327974	-0.6314989483306293	0.2245953174460811	0.7421361206939083	2.7527	23.352	0.0	0.0	0.0
2021-10-01T23:26:41.000000	-2.1745	0.39709	-0.24018	-47.364	6.1934	13.341	-2.1094591790575947	0.6605396959984009	-0.24018	-46.24822392199577	11.950250358086116	13.341	-2.1094591790575947	0.6605396959984009	-0.04418	-46.24822392199577	11.950250358086116	13.341	-0.8839748462666851	0.30944492204736823	-0.3504744090327974	-0.6314989483306293	0.2245953174460811	0.7421361206939083	2.7527	23.352	0.0	0.0	0.0
2021-10-01T23:26:41.000000	-2.1423	0.39286	-0.24918	-48.555	6.3885	13.425	-2.0780201154636195	0.6523960984927533	-0.24918	-47.40634384982846	12.289813669939486	13.425	-2.0780201154636195	0.6523960984927533	-0.053180000000000005	-47.40634384982846	12.289813669939486	13.425	-0.8839748462666851	0.30944492204736823	-0.3504744090327974	-0.6314989483306293	0.2245953174460811	0.7421361206939083	2.7527	23.352	0.0	0.0	0.0
2021-10-01T23:26:41.000000	-2.11	0.3886	-0.25803	-49.737	6.5857	13.513	-2.0464854812958078	0.644210474026514	-0.25803	-48.555274281203786	12.630358386327362	13.513	-2.0464854812958078	0.644210474026514	-0.062029999999999974	-48.555274281203786	12.630358386327362	13.513	-0.8839748462666851	0.30944492204736823	-0.3504744090327974	-0.6314989483306293	0.2245953174460811	0.7421361206939083	2.7527	23.352	0.0	0.0	0.0
2021-10-01T23:26:41.000000	-2.0777	0.3843	-0.26674	-50.915	6.7857	13.604	-2.0149557483347635	0.6359851509687099	-0.26674	-49.69989176894893	12.973191883448042	13.604	-2.0149557483347635	0.6359851509687099	-0.07073999999999997	-49.69989176894893	12.973191883448042	13.604	-0.8839748462666851	0.30944492204736823	-0.3504744090327974	-0.6314989483306293	0.2245953174460811	0.7421361206939083	2.7527	23.352	0.0	0.0	0.0
2021-10-01T23:26:41.000000	-2.0453	0.37998	-0.27531	-52.094	6.9892	13.701	-1.9833292194981913	0.6277277255982052	-0.27531	-50.845072865891055	13.319621537499817	13.701	-1.9833292194981913	0.6277277255982052	-0.07930999999999999	-50.845072865891055	13.319621537499817	13.701	-0.8839748462666851	0.30944492204736823	-0.3504744090327974	-0.6314989483306293	0.2245953174460811	0.7421361206939083	2.7527	23.352	0.0	0.0	0.0
2021-10-01T23:26:41.000000	-2.0129	0.37562	-0.28377	-53.279	7.197	13.805	-1.9517075918683862	0.6194306016361357	-0.28377	-51.99568187184041	13.671053971159898	13.805	-1.9517075918683862	0.6194306016361357	-0.08777000000000001	-51.99568187184041	13.671053971159898	13.805	-0.8839748462666851	0.30944492204736823	-0.3504744090327974	-0.6314989483306293	0.2245953174460811	0.7421361206939083	2.7527	23.352	0.0	0.0	0.0
2021-10-01T23:26:41.000000	-1.9805	0.37123	-0.2921	-54.472	7.4097	13.917	-1.9200896401436562	0.6111037037303928	-0.2921	-53.15363019827371	14.02832972364012	13.917	-1.9200896401436562	0.6111037037303928	-0.09610000000000002	-53.15363019827371	14.02832972364012	13.917	-0.8839748462666851	0.30944492204736823	-0.3504744090327974	-0.6314989483306293	0.2245953174460811	0.7421361206939083	2.7527	23.352	0.0	0.0	0.0
2021-10-01T23:26:41.000000	-1.9481	0.3668	-0.30034	-55.677	7.628	14.04	-1.888476589625694	0.602737107233085	-0.30034	-54.322801933229016	14.392633640969596	14.04	-1.888476589625694	0.602737107233085	-0.10433999999999999	-54.322801933229016	14.392633640969596	14.04	-0.8839748462666851	0.30944492204736823	-0.3504744090327974	-0.6314989483306293	0.2245953174460811	0.7421361206939083	2.7527	23.352	0.0	0.0	0.0
2021-10-01T23:26:41.000000	-1.9157	0.36234	-0.30847	-56.897	7.8525	14.177	-1.8568672150128074	0.5943407367921038	-0.30847	-55.50610095297217	14.764928792529341	14.177	-1.8568672150128074	0.5943407367921038	-0.11247000000000001	-55.50610095297217	14.764928792529341	14.177	-0.8839748462666851	0.30944492204736823	-0.3504744090327974	-0.6314989483306293	0.2245953174460811	0.7421361206939083	2.7527	23.352	0.0	0.0	0.0
2021-10-01T23:26:41.000000	-1.8832	0.35784	-0.31651	-58.136	8.0839	14.332	-1.8251634951277758	0.5858924147426394	-0.31651	-56.70741134554121	15.146400024348475	14.332	-1.8251634951277758	0.5858924147426394	-0.12051	-56.70741134554121	15.146400024348475	14.332	-0.8839748462666851	0.30944492204736823	-0.3504744090327974	-0.6314989483306293	0.2245953174460811	0.7421361206939083	2.7527	23.352	0.0	0.0	0.0
2021-10-01T23:26:41.000000	-1.8507	0.3533	-0.32448	-59.396	8.3231	14.51	-1.793464676449512	0.5774043941016105	-0.32448	-57.92860776336212	15.538185615075566	14.51	-1.793464676449512	0.5774043941016105	-0.12847999999999998	-57.92860776336212	15.538185615075566	14.51	-0.8839748462666851	0.30944492204736823	-0.3504744090327974	-0.6314989483306293	0.2245953174460811	0.7421361206939083	2.7527	23.352	0.0	0.0	0.0
2021-10-01T23:26:41.000000	-1.8182	0.34873	-0.33239	-60.681	8.5709	14.719	-1.761769533676323	0.5688865995169079	-0.33239	-59.17356204145602	15.941569657218636	14.719	-1.761769533676323	0.5688865995169079	-0.13639	-59.17356204145602	15.941569657218636	14.719	-0.8839748462666851	0.30944492204736823	-0.3504744090327974	-0.6314989483306293	0.2245953174460811	0.7421361206939083	2.7527	23.352	0.0	0.0	0.0
2021-10-01T23:26:41.000000	-1.7857	0.34413	-0.34025	-61.997	8.8286	14.967	-1.73007806680821	0.5603390309885317	-0.34025	-60.4480696793377	16.358577536018636	14.967	-1.73007806680821	0.5603390309885317	-0.14425	-60.4480696793377	16.358577536018636	14.967	-0.8839748462666851	0.30944492204736823	-0.3504744090327974	-0.6314989483306293	0.2245953174460811	0.7421361206939083	2.7527	23.352	0.0	0.0	0.0
2021-10-01T23:26:41.000000	-1.7641	0.34103	-0.34548	-62.895	9.0067	15.159	-1.7090206708877151	0.5546157384879224	-0.34548	-61.31748043683476	16.645367606886524	15.159	-1.7090206708877151	0.5546157384879224	-0.14948	-61.31748043683476	16.645367606886524	15.159	-0.8839748462666851	0.30944492204736823	-0.3504744090327974	-0.6314989483306293	0.2245953174460811	0.7421361206939083	2.7527	23.352	0.0	0.0	0.0
2021-10-01T23:26:41.000000	-1.7496	0.33896	-0.34896	-63.503	9.1285	15.301	-1.6948835688957042	0.5507846489213011	-0.34896	-61.9059748540124	16.840748161064113	15.301	-1.6948835688957042	0.5507846489213011	-0.15295999999999998	-61.9059748540124	16.840748161064113	15.301	-0.8839748462666851	0.30944492204736823	-0.3504744090327974	-0.6314989483306293	0.2245953174460811	0.7421361206939083	2.7527	23.352	0.0	0.0	0.0
2021-10-01T23:26:41.000000	-1.74	0.33757	-0.35128	-63.914	9.2111	15.402	-1.6855262238553297	0.5482288332402744	-0.35128	-62.30375689036565	16.973085652179307	15.402	-1.6855262238553297	0.5482288332402744	-0.15527999999999997	-62.30375689036565	16.973085652179307	15.402	-0.8839748462666851	0.30944492204736823	-0.3504744090327974	-0.6314989483306293	0.2245953174460811	0.7421361206939083	2.7527	23.352	0.0	0.0	1.0
2021-10-01T23:26:41.000000	-1.6989	0.33161	-0.3612	-65.723	9.5793	15.903	-1.6454662008308854	0.5372777531437276	-0.3612	-64.05401008558809	17.560168263583876	15.903	-1.6454662008308854	0.5372777531437276	-0.1652	-64.05401008558809	17.560168263583876	15.903	-0.8839748462666851	0.30944492204736823	-0.3504744090327974	-0.6314989483306293	0.2245953174460811	0.7421361206939083	2.7527	23.352	0.0	0.0	0.37511
2021-10-01T23:26:41.000000	-1.6578	0.32559	-0.37119	-67.643	9.9764	16.538	-1.605413529616592	0.5262671251598338	-0.37119	-65.91088575051333	18.18953395617322	16.538	-1.605413529616592	0.5262671251598338	-0.17519	-65.91088575051333	18.18953395617322	16.538	-0.8839748462666851	0.30944492204736823	-0.3504744090327974	-0.6314989483306293	0.2245953174460811	0.7421361206939083	2.7527	23.352	0.0	0.0	0.0
2021-10-01T23:26:41.000000	-1.6167	0.3195	-0.38131	-69.71	10.411	17.333	-1.5653694355141412	0.5151870246407017	-0.38131	-67.90905885809464	18.87412901322434	17.333	-1.5653694355141412	0.5151870246407017	-0.18530999999999997	-67.90905885809464	18.87412901322434	17.333	-0.8839748462666851	0.30944492204736823	-0.3504744090327974	-0.6314989483306293	0.2245953174460811	0.7421361206939083	2.7527	23.352	0.0	0.0	0.0
2021-10-01T23:26:41.000000	-1.5757	0.31334	-0.39161	-71.977	10.892	18.313	-1.525433165002445	0.5040497046032495	-0.39161	-70.1000395236496	19.62928047032706	18.313	-1.525433165002445	0.5040497046032495	-0.19561	-70.1000395236496	19.62928047032706	18.313	-0.8839748462666851	0.30944492204736823	-0.3504744090327974	-0.6314989483306293	0.2245953174460811	0.7421361206939083	2.7527	23.352	0.0	0.0	0.0
2021-10-01T23:26:41.000000	-1.5348	0.3071	-0.40217	-74.507	11.434	19.498	-1.4856059433831954	0.492845240399586	-0.40217	-72.5445640884226	20.477197714061006	19.498	-1.4856059433831954	0.492845240399586	-0.20617000000000002	-72.5445640884226	20.477197714061006	19.498	-0.8839748462666851	0.30944492204736823	-0.3504744090327974	-0.6314989483306293	0.2245953174460811	0.7421361206939083	2.7527	23.352	0.0	0.0	0.0
2021-10-01T23:26:41.000000	-1.494	0.30079	-0.41302	-77.379	12.053	20.894	-1.4458865453547005	0.4815835566776025	-0.41302	-75.3190767880471	21.443440064417487	20.894	-1.4458865453547005	0.4815835566776025	-0.21702	-75.3190767880471	21.443440064417487	20.894	-0.8839748462666851	0.30944492204736823	-0.3504744090327974	-0.6314989483306293	0.2245953174460811	0.7421361206939083	2.7527	23.352	0.0	0.0	0.0
2021-10-01T23:26:41.000000	-1.4533	0.2944	-0.4242	-80.682	12.766	22.492	-1.4062761962186519	0.47025472878940777	-0.4242	-78.50982397587852	22.555784607868762	22.492	-1.4062761962186519	0.47025472878940777	-0.22820000000000001	-78.50982397587852	22.555784607868762	22.492	-0.8839748462666851	0.30944492204736823	-0.3504744090327974	-0.6314989483306293	0.2245953174460811	0.7421361206939083	2.7527	23.352	0.0	0.0	0.0
2021-10-01T23:26:41.000000	-1.4126	0.28792	-0.43569	-84.516	13.594	24.264	-1.36667687479783	0.45883657907019243	-0.43569	-82.21347899727591	23.847326121904572	24.264	-1.36667687479783	0.45883657907019243	-0.23969000000000001	-82.21347899727591	23.847326121904572	24.264	-0.8839748462666851	0.30944492204736823	-0.3504744090327974	-0.6314989483306293	0.2245953174460811	0.7421361206939083	2.7527	23.352	0.0	0.0	0.0
2021-10-01T23:26:41.000000	-1.3721	0.28134	-0.44748	-88.982	14.559	26.16	-1.3272882993517496	0.44734368890590165	-0.44748	-86.5275851322182	25.352274378972954	26.16	-1.3272882993517496	0.44734368890590165	-0.25148	-86.5275851322182	25.352274378972954	26.16	-0.8839748462666851	0.30944492204736823	-0.3504744090327974	-0.6314989483306293	0.2245953174460811	0.7421361206939083	2.7527	23.352	0.0	0.0	0.0
2021-10-01T23:26:41.000000	-1.3317	0.27466	-0.45947	-94.184	15.683	28.114	-1.2880112234014995	0.43576380527961733	-0.45947	-91.55266305505175	27.105206742029495	28.114	-1.2880112234014995	0.43576380527961733	-0.26347	-91.55266305505175	27.105206742029495	28.114	-0.8839748462666851	0.30944492204736823	-0.3504744090327974	-0.6314989483306293	0.2245953174460811	0.7421361206939083	2.7527	23.352	0.0	0.0	0.0
2021-10-01T23:26:41.000000	-1.2913	0.26788	-0.47156	-100.23	16.99	30.043	-1.2487464004681676	0.42408467517442106	-0.47156	-97.39295823894093	29.143175624284744	30.043	-1.2487464004681676	0.42408467517442106	-0.27555999999999997	-97.39295823894093	29.143175624284744	30.043	-0.8839748462666851	0.30944492204736823	-0.3504744090327974	-0.6314989483306293	0.2245953174460811	0.7421361206939083	2.7527	23.352	0.0	0.0	0.0
2021-10-01T23:26:41.000000	-1.2509	0.26097	-0.48363	-107.21	18.503	31.854	-1.2094975064568296	0.41227652464663944	-0.48363	-104.13497432101525	31.500035431114867	31.854	-1.2094975064568296	0.41227652464663944	-0.28763	-104.13497432101525	31.500035431114867	31.854	-0.8839748462666851	0.30944492204736823	-0.3504744090327974	-0.6314989483306293	0.2245953174460811	0.7421361206939083	2.7527	23.352	0.0	0.0	0.0
2021-10-01T23:26:41.000000	-1.2105	0.25393	-0.49552	-115.24	20.248	33.445	-1.1702645413674853	0.40033935369627244	-0.49552	-111.89065143241369	34.2158037466621	33.445	-1.1702645413674853	0.40033935369627244	-0.29952	-111.89065143241369	34.2158037466621	33.445	-0.8839748462666851	0.30944492204736823	-0.3504744090327974	-0.6314989483306293	0.2245953174460811	0.7421361206939083	2.7527	23.352	0.0	0.0	0.0
2021-10-01T23:26:41.000000	-1.17	0.24675	-0.50705	-124.44	22.252	34.707	-1.1309494840229146	0.38825098465851055	-0.50705	-120.77577703326259	37.33198074053454	34.707	-1.1309494840229146	0.38825098465851055	-0.31105	-120.77577703326259	37.33198074053454	34.707	-0.8839748462666851	0.30944492204736823	-0.3504744090327974	-0.6314989483306293	0.2245953174460811	0.7421361206939083	2.7527	23.352	0.0	0.0	0.0
2021-10-01T23:26:41.000000	-1.1293	0.23943	-0.51808	-134.94	24.546	35.521	-1.0914530879442057	0.37599916451643556	-0.51808	-130.91557311090264	40.895261743188584	35.521	-1.0914530879442057	0.37599916451643556	-0.32208	-130.91557311090264	40.895261743188584	35.521	-0.8839748462666851	0.30944492204736823	-0.3504744090327974	-0.6314989483306293	0.2245953174460811	0.7421361206939083	2.7527	23.352	0.0	0.0	0.0
2021-10-01T23:26:41.000000	-1.0886	0.23195	-0.52842	-146.87	27.165	35.757	-1.0519762966925663	0.36358855000810164	-0.52842	-142.4347715319979	44.95631194423713	35.757	-1.0519762966925663	0.36358855000810164	-0.33242	-142.4347715319979	44.95631194423713	35.757	-0.8839748462666851	0.30944492204736823	-0.3504744090327974	-0.6314989483306293	0.2245953174460811	0.7421361206939083	2.7527	23.352	0.0	0.0	0.0
2021-10-01T23:26:41.000000	-1.0476	0.22432	-0.53791	-160.43	30.154	35.265	-1.0122201455295685	0.3509923067306452	-0.53791	-155.52635139675888	49.584298293026976	35.265	-1.0122201455295685	0.3509923067306452	-0.34191	-155.52635139675888	49.584298293026976	35.265	-0.8839748462666851	0.30944492204736823	-0.3504744090327974	-0.6314989483306293	0.2245953174460811	0.7421361206939083	2.7527	23.352	0.0	0.0	0.0
2021-10-01T23:26:41.000000	-1.0065	0.21652	-0.54641	-175.82	33.56	33.872	-0.9723855780164197	0.3382150914221203	-0.54641	-170.38304674505767	54.85037266848322	33.872	-0.9723855780164197	0.3382150914221203	-0.35040999999999994	-170.38304674505767	54.85037266848322	33.872	-0.8839748462666851	0.30944492204736823	-0.3504744090327974	-0.6314989483306293	0.2245953174460811	0.7421361206939083	2.7527	23.352	0.0	0.0	0.0
2021-10-01T23:26:41.000000	-0.96519	0.20858	-0.55375	-193.3	37.446	31.373	-0.9323597471212417	0.32527319970759055	-0.55375	-187.25517902140663	60.84891819630775	31.373	-0.9323597471212417	0.32527319970759055	-0.35774999999999996	-187.25517902140663	60.84891819630775	31.373	-0.8839748462666851	0.30944492204736823	-0.3504744090327974	-0.6314989483306293	0.2245953174460811	0.7421361206939083	2.7527	23.352	0.0	0.0	0.0
2021-10-01T23:26:41.000000	-0.92369	0.20048	-0.5598	-213.18	41.885	27.514	-0.8921649527432004	0.3121492328946571	-0.5598	-206.44146760808218	67.69036915855281	27.514	-0.8921649527432004	0.3121492328946571	-0.36379999999999996	-206.44146760808218	67.69036915855281	27.514	-0.8839748462666851	0.30944492204736823	-0.3504744090327974	-0.6314989483306293	0.2245953174460811	0.7421361206939083	2.7527	23.352	0.0	0.0	0.0
2021-10-01T23:26:41.000000	-0.88204	0.19224	-0.56444	-235.86	46.966	21.983	-0.8518384428704769	0.29886794148586976	-0.56444	-228.32799323567448	75.51206698912294	21.983	-0.8518384428704769	0.29886794148586976	-0.36844000000000005	-228.32799323567448	75.51206698912294	21.983	-0.8839748462666851	0.30944492204736823	-0.3504744090327974	-0.6314989483306293	0.2245953174460811	0.7421361206939083	2.7527	23.352	0.0	0.0	0.0
2021-10-01T23:26:41.000000	-0.84027	0.18387	-0.56754	-261.8	52.8	14.39	-0.8114087661450528	0.285442926034195	-0.56754	-253.3576888583988	84.48053915743424	14.39	-0.8114087661450528	0.285442926034195	-0.37154000000000004	-253.3576888583988	84.48053915743424	14.39	-0.8839748462666851	0.30944492204736823	-0.3504744090327974	-0.6314989483306293	0.2245953174460811	0.7421361206939083	2.7527	23.352	0.0	0.0	0.0
2021-10-01T23:26:41.000000	-0.79844	0.17538	-0.569	-291.59	59.521	4.2364	-0.7709342451525836	0.2718914629976752	-0.569	-282.0996896591646	94.80106874504625	4.2364	-0.7709342451525836	0.2718914629976752	-0.37299999999999994	-282.0996896591646	94.80106874504625	4.2364	-0.8839748462666851	0.30944492204736823	-0.3504744090327974	-0.6314989483306293	0.2245953174460811	0.7421361206939083	2.7527	23.352	0.0	0.0	0.0
