# Supplementary material for: Direct evidence of substorm-related impulsive injections of electrons at Mercury
Source: Nat Commun. 2023 Jul 18;14:4019. doi: 10.1038/s41467-023-39565-4 (PMC10354196; doi:10.1038/s41467-023-39565-4)
Supplement: Supplementary file 3 — SourceDatafile [file 41467_2023_39565_MOESM3_ESM.zip › SourceDataFile/FieldLinetracing/Final_KT17tracing_001580.txt]

2021-10-01T23:41:20.000000	0.25282	-0.094751	0.73504	-326.86	135.39	-600.59	0.23930509192473975	-0.12501510860648743	0.73504	-307.80768136566945	174.42001889774718	-600.59	0.23930509192473975	-0.12501510860648743	0.9310400000000001	-307.80768136566945	174.42001889774718	-600.59	0.43816560170483704	-0.26382995408507154	-0.8593047543276525	0.26251116665046104	-0.13786907129675283	0.9550287988137242	1.7465	6.3255	0.0	0.0	0.0
2021-10-01T23:41:20.000000	0.26877	-0.10144	0.76402	-288.74	122.53	-518.29	0.2543153010095188	-0.13360806177936202	0.76402	-271.55066158015745	156.98607166044633	-518.29	0.2543153010095188	-0.13360806177936202	0.9600200000000001	-271.55066158015745	156.98607166044633	-518.29	0.43816560170483704	-0.26382995408507154	-0.8593047543276525	0.26251116665046104	-0.13786907129675283	0.9550287988137242	1.7465	6.3255	0.0	0.0	0.0
2021-10-01T23:41:20.000000	0.28498	-0.10841	0.79279	-255.56	111.46	-448.65	0.26954911996192843	-0.1425117554019664	0.79279	-239.97708885005437	141.93393543142915	-448.65	0.26954911996192843	-0.1425117554019664	0.9887900000000001	-239.97708885005437	141.93393543142915	-448.65	0.43816560170483704	-0.26382995408507154	-0.8593047543276525	0.26251116665046104	-0.13786907129675283	0.9550287988137242	1.7465	6.3255	0.0	0.0	0.0
2021-10-01T23:41:20.000000	0.30143	-0.11569	0.82135	-226.47	101.89	-389.33	0.28498314611127995	-0.1517525203498013	0.82135	-212.2789018536724	128.87164477804615	-389.33	0.28498314611127995	-0.1517525203498013	1.01735	-212.2789018536724	128.87164477804615	-389.33	0.43816560170483704	-0.26382995408507154	-0.8593047543276525	0.26251116665046104	-0.13786907129675283	0.9550287988137242	1.7465	6.3255	0.0	0.0	0.0
2021-10-01T23:41:20.000000	0.31808	-0.12332	0.8497	-200.84	93.582	-338.48	0.3005727796592413	-0.16136515400766416	0.8497	-187.8600099541323	117.48579907390214	-338.48	0.3005727796592413	-0.16136515400766416	1.0457	-187.8600099541323	117.48579907390214	-338.48	0.43816560170483704	-0.26382995408507154	-0.8593047543276525	0.26251116665046104	-0.13786907129675283	0.9550287988137242	1.7465	6.3255	0.0	0.0	0.0
2021-10-01T23:41:20.000000	0.33493	-0.13132	0.87782	-178.12	86.35	-294.63	0.3163155700024288	-0.1713695056713374	0.87782	-166.1973481288868	107.52440827517074	-294.63	0.3163155700024288	-0.1713695056713374	1.07382	-166.1973481288868	107.52440827517074	-294.63	0.43816560170483704	-0.26382995408507154	-0.8593047543276525	0.26251116665046104	-0.13786907129675283	0.9550287988137242	1.7465	6.3255	0.0	0.0	0.0
2021-10-01T23:41:20.000000	0.35194	-0.13975	0.90572	-157.86	80.039	-256.62	0.3321644667391268	-0.18182022202140083	0.90572	-146.86329939905582	98.77850176340642	-256.62	0.3321644667391268	-0.18182022202140083	1.10172	-146.86329939905582	98.77850176340642	-256.62	0.43816560170483704	-0.26382995408507154	-0.8593047543276525	0.26251116665046104	-0.13786907129675283	0.9550287988137242	1.7465	6.3255	0.0	0.0	0.0
2021-10-01T23:41:20.000000	0.3691	-0.14867	0.93338	-139.73	74.524	-223.5	0.3481021934112932	-0.1927756256435097	0.93338	-129.54566665537808	91.08358648413918	-223.5	0.3481021934112932	-0.1927756256435097	1.12938	-129.54566665537808	91.08358648413918	-223.5	0.43816560170483704	-0.26382995408507154	-0.8593047543276525	0.26251116665046104	-0.13786907129675283	0.9550287988137242	1.7465	6.3255	0.0	0.0	0.0
2021-10-01T23:41:20.000000	0.38636	-0.15814	0.96079	-123.4	69.705	-194.5	0.364071774969321	-0.20428913791655204	0.96079	-113.92918953436272	84.2999810026269	-194.5	0.364071774969321	-0.20428913791655204	1.15679	-113.92918953436272	84.2999810026269	-194.5	0.43816560170483704	-0.26382995408507154	-0.8593047543276525	0.26251116665046104	-0.13786907129675283	0.9550287988137242	1.7465	6.3255	0.0	0.0	0.0
2021-10-01T23:41:20.000000	0.4037	-0.16825	0.98793	-108.64	65.497	-169.01	0.38004233440220164	-0.21644763006816484	0.98793	-99.79601619889294	78.31514387288254	-169.01	0.38004233440220164	-0.21644763006816484	1.18393	-99.79601619889294	78.31514387288254	-169.01	0.43816560170483704	-0.26382995408507154	-0.8593047543276525	0.26251116665046104	-0.13786907129675283	0.9550287988137242	1.7465	6.3255	0.0	0.0	0.0
2021-10-01T23:41:20.000000	0.42105	-0.1791	1.0148	-95.246	61.836	-146.49	0.3959321461577783	-0.22934177146541718	1.0148	-86.95152576281629	73.04056119388935	-146.49	0.3959321461577783	-0.22934177146541718	1.2107999999999999	-86.95152576281629	73.04056119388935	-146.49	0.43816560170483704	-0.26382995408507154	-0.8593047543276525	0.26251116665046104	-0.13786907129675283	0.9550287988137242	1.7465	6.3255	0.0	0.0	0.0
2021-10-01T23:41:20.000000	0.43836	-0.19082	1.0413	-83.036	58.67	-126.54	0.41167565807460155	-0.24309445602243532	1.0413	-75.22146120331067	68.40232430582186	-126.54	0.41167565807460155	-0.24309445602243532	1.2372999999999998	-75.22146120331067	68.40232430582186	-126.54	0.43816560170483704	-0.26382995408507154	-0.8593047543276525	0.26251116665046104	-0.13786907129675283	0.9550287988137242	1.7465	6.3255	0.0	0.0	0.0
2021-10-01T23:41:20.000000	0.45555	-0.20356	1.0674	-71.87	55.959	-108.8	0.4271750934441644	-0.25784475104405247	1.0674	-64.47177865666676	64.34358039342985	-108.8	0.4271750934441644	-0.25784475104405247	1.2633999999999999	-64.47177865666676	64.34358039342985	-108.8	0.43816560170483704	-0.26382995408507154	-0.8593047543276525	0.26251116665046104	-0.13786907129675283	0.9550287988137242	1.7465	6.3255	0.0	0.0	0.0
2021-10-01T23:41:20.000000	0.47251	-0.21751	1.093	-61.63	53.674	-92.991	0.44229800040751915	-0.27376774652159114	1.093	-54.58892065267487	60.8210894178653	-92.991	0.44229800040751915	-0.27376774652159114	1.289	-54.58892065267487	60.8210894178653	-92.991	0.43816560170483704	-0.26382995408507154	-0.8593047543276525	0.26251116665046104	-0.13786907129675283	0.9550287988137242	1.7465	6.3255	0.0	0.0	0.0
2021-10-01T23:41:20.000000	0.48909	-0.23291	1.118	-52.22	51.801	-78.878	0.4568661020056943	-0.29108325447906236	1.118	-45.479325993948194	57.809193975839065	-78.878	0.4568661020056943	-0.29108325447906236	1.314	-45.479325993948194	57.809193975839065	-78.878	0.43816560170483704	-0.26382995408507154	-0.8593047543276525	0.26251116665046104	-0.13786907129675283	0.9550287988137242	1.7465	6.3255	0.0	0.0	0.0
2021-10-01T23:41:20.000000	0.50511	-0.25003	1.1423	-43.569	50.333	-66.274	0.47066767143096905	-0.3100371849790752	1.1423	-37.073387391643585	55.29224717181534	-66.274	0.47066767143096905	-0.3100371849790752	1.3383	-37.073387391643585	55.29224717181534	-66.274	0.43816560170483704	-0.26382995408507154	-0.8593047543276525	0.26251116665046104	-0.13786907129675283	0.9550287988137242	1.7465	6.3255	0.0	0.0	0.0
2021-10-01T23:41:20.000000	0.5203	-0.26918	1.1655	-35.629	49.276	-55.037	0.483396758837835	-0.33090411896057725	1.1655	-29.322731354868253	53.27032234640809	-55.037	0.483396758837835	-0.33090411896057725	1.3615	-29.322731354868253	53.27032234640809	-55.037	0.43816560170483704	-0.26382995408507154	-0.8593047543276525	0.26251116665046104	-0.13786907129675283	0.9550287988137242	1.7465	6.3255	0.0	0.0	0.0
2021-10-01T23:41:20.000000	0.53431	-0.29068	1.1874	-28.377	48.642	-45.063	0.4946667918959623	-0.3539587595968725	1.1874	-22.203060831442286	51.75251088319554	-45.063	0.4946667918959623	-0.3539587595968725	1.3834	-22.203060831442286	51.75251088319554	-45.063	0.43816560170483704	-0.26382995408507154	-0.8593047543276525	0.26251116665046104	-0.13786907129675283	0.9550287988137242	1.7465	6.3255	0.0	0.0	0.0
2021-10-01T23:41:20.000000	0.54671	-0.31476	1.2076	-21.813	48.445	-36.281	0.504022828807118	-0.37937668581670986	1.2076	-15.71266039899713	50.75270728922534	-36.281	0.504022828807118	-0.37937668581670986	1.4036	-15.71266039899713	50.75270728922534	-36.281	0.43816560170483704	-0.26382995408507154	-0.8593047543276525	0.26251116665046104	-0.13786907129675283	0.9550287988137242	1.7465	6.3255	0.0	0.0	0.0
2021-10-01T23:41:20.000000	0.55705	-0.34149	1.2253	-15.954	48.687	-28.637	0.5110096833043558	-0.4071722315791954	1.2253	-9.868156898609438	50.27497950695183	-28.637	0.5110096833043558	-0.4071722315791954	1.4213	-9.868156898609438	50.27497950695183	-28.637	0.43816560170483704	-0.26382995408507154	-0.8593047543276525	0.26251116665046104	-0.13786907129675283	0.9550287988137242	1.7465	6.3255	0.0	0.0	0.0
2021-10-01T23:41:20.000000	0.56496	-0.37063	1.2404	-10.813	49.344	-22.067	0.5152895506563058	-0.4370618691723432	1.2404	-4.685393096598122	50.29710127363555	-22.067	0.5152895506563058	-0.4370618691723432	1.4364	-4.685393096598122	50.29710127363555	-22.067	0.43816560170483704	-0.26382995408507154	-0.8593047543276525	0.26251116665046104	-0.13786907129675283	0.9550287988137242	1.7465	6.3255	0.0	0.0	0.0
2021-10-01T23:41:20.000000	0.57028	-0.40171	1.2523	-6.3712	50.357	-16.473	0.5167612256762247	-0.46855953531819833	1.2523	-0.15293993490952484	50.758213599537854	-16.473	0.5167612256762247	-0.46855953531819833	1.4483	-0.15293993490952484	50.758213599537854	-16.473	0.43816560170483704	-0.26382995408507154	-0.8593047543276525	0.26251116665046104	-0.13786907129675283	0.9550287988137242	1.7465	6.3255	0.0	0.0	0.0
2021-10-01T23:41:20.000000	0.57308	-0.43412	1.2612	-2.5724	51.644	-11.716	0.5155689243025522	-0.5010684036072413	1.2612	3.774931633731853	51.57004817644298	-11.716	0.5155689243025522	-0.5010684036072413	1.4572	3.774931633731853	51.57004817644298	-11.716	0.43816560170483704	-0.26382995408507154	-0.8593047543276525	0.26251116665046104	-0.13786907129675283	0.9550287988137242	1.7465	6.3255	0.0	0.0	0.0
2021-10-01T23:41:20.000000	0.57366	-0.4673	1.2673	0.67181	53.115	-7.635	0.512079002866766	-0.5340694528083202	1.2673	7.174937706105554	52.63245028107284	-7.635	0.512079002866766	-0.5340694528083202	1.4633	7.174937706105554	52.63245028107284	-7.635	0.43816560170483704	-0.26382995408507154	-0.8593047543276525	0.26251116665046104	-0.13786907129675283	0.9550287988137242	1.7465	6.3255	0.0	0.0	0.0
2021-10-01T23:41:20.000000	0.57236	-0.50082	1.271	3.4581	54.693	-4.0757	0.5066815873699149	-0.5671775833196365	1.271	10.13358503034862	53.857155133210426	-4.0757	0.5066815873699149	-0.5671775833196365	1.4669999999999999	10.13358503034862	53.857155133210426	-4.0757	0.43816560170483704	-0.26382995408507154	-0.8593047543276525	0.26251116665046104	-0.13786907129675283	0.9550287988137242	1.7465	6.3255	0.0	0.0	0.0
2021-10-01T23:41:20.000000	0.56952	-0.53441	1.2725	5.8754	56.313	-0.90638	0.4997471989859785	-0.60016648990565	1.2725	12.731169039160502	55.16875591361764	-0.90638	0.4997471989859785	-0.60016648990565	1.4685	12.731169039160502	55.16875591361764	-0.90638	0.43816560170483704	-0.26382995408507154	-0.8593047543276525	0.26251116665046104	-0.13786907129675283	0.9550287988137242	1.7465	6.3255	0.0	0.0	0.0
2021-10-01T23:41:20.000000	0.56545	-0.5679	1.2721	7.9975	57.926	1.9763	0.49160433192834463	-0.6329054379046573	1.2721	15.034919731040311	56.50958034644369	1.9763	0.49160433192834463	-0.6329054379046573	1.4681	15.034919731040311	56.50958034644369	1.9763	0.43816560170483704	-0.26382995408507154	-0.8593047543276525	0.26251116665046104	-0.13786907129675283	0.9550287988137242	1.7465	6.3255	0.0	0.0	0.0
2021-10-01T23:41:20.000000	0.56037	-0.60121	1.2703	9.8823	59.496	4.6506	0.4824811308641537	-0.6653419867707488	1.2703	17.097889731187443	57.83680520248465	4.6506	0.4824811308641537	-0.6653419867707488	1.4663	17.097889731187443	57.83680520248465	4.6506	0.43816560170483704	-0.26382995408507154	-0.8593047543276525	0.26251116665046104	-0.13786907129675283	0.9550287988137242	1.7465	6.3255	0.0	0.0	0.0
2021-10-01T23:41:20.000000	0.55447	-0.63428	1.267	11.574	60.998	7.1741	0.4725735159134895	-0.6974398693487223	1.267	18.960882729051374	59.120203028534675	7.1741	0.4725735159134895	-0.6974398693487223	1.4629999999999999	18.960882729051374	59.120203028534675	7.1741	0.43816560170483704	-0.26382995408507154	-0.8593047543276525	0.26251116665046104	-0.13786907129675283	0.9550287988137242	1.7465	6.3255	0.0	0.0	0.0
2021-10-01T23:41:20.000000	0.54791	-0.66708	1.2625	13.106	62.412	9.589	0.4620439573476862	-0.7291889165219734	1.2625	20.65459644520502	60.335832021160726	9.589	0.4620439573476862	-0.7291889165219734	1.4585	20.65459644520502	60.335832021160726	9.589	0.43816560170483704	-0.26382995408507154	-0.8593047543276525	0.26251116665046104	-0.13786907129675283	0.9550287988137242	1.7465	6.3255	0.0	0.0	0.0
2021-10-01T23:41:20.000000	0.54079	-0.6996	1.257	14.503	63.722	11.926	0.4509929269473477	-0.760591456659529	1.257	22.20158427723268	61.46478624855808	11.926	0.4509929269473477	-0.760591456659529	1.4529999999999998	22.20158427723268	61.46478624855808	11.926	0.43816560170483704	-0.26382995408507154	-0.8593047543276525	0.26251116665046104	-0.13786907129675283	0.9550287988137242	1.7465	6.3255	0.0	0.0	0.0
2021-10-01T23:41:20.000000	0.5332	-0.73183	1.2505	15.784	64.919	14.207	0.43951097184518645	-0.7916485928287246	1.2505	23.619600284604967	62.4958054544102	14.207	0.43951097184518645	-0.7916485928287246	1.4465	23.619600284604967	62.4958054544102	14.207	0.43816560170483704	-0.26382995408507154	-0.8593047543276525	0.26251116665046104	-0.13786907129675283	0.9550287988137242	1.7465	6.3255	0.0	0.0	0.0
2021-10-01T23:41:20.000000	0.52521	-0.76375	1.243	16.964	65.994	16.45	0.4276700151798242	-0.8223490528456203	1.243	24.92242866763602	63.41811950307731	16.45	0.4276700151798242	-0.8223490528456203	1.439	24.92242866763602	63.41811950307731	16.45	0.43816560170483704	-0.26382995408507154	-0.8593047543276525	0.26251116665046104	-0.13786907129675283	0.9550287988137242	1.7465	6.3255	0.0	0.0	0.0
2021-10-01T23:41:20.000000	0.51688	-0.79537	1.2346	18.053	66.945	18.664	0.41552837953691657	-0.8527101131682585	1.2346	26.11974901387866	64.2285181632893	18.664	0.41552837953691657	-0.8527101131682585	1.4305999999999999	26.11974901387866	64.2285181632893	18.664	0.43816560170483704	-0.26382995408507154	-0.8593047543276525	0.26251116665046104	-0.13786907129675283	0.9550287988137242	1.7465	6.3255	0.0	0.0	0.0
2021-10-01T23:41:20.000000	0.50825	-0.82668	1.2254	19.06	67.766	20.86	0.40312698880971987	-0.8827267503555151	1.2254	27.219758325419853	64.91994387478887	20.86	0.40312698880971987	-0.8827267503555151	1.4214	27.219758325419853	64.91994387478887	20.86	0.43816560170483704	-0.26382995408507154	-0.8593047543276525	0.26251116665046104	-0.13786907129675283	0.9550287988137242	1.7465	6.3255	0.0	0.0	0.0
2021-10-01T23:41:20.000000	0.49937	-0.85767	1.2155	19.99	68.459	23.042	0.39051669153938184	-0.9123951662679582	1.2155	28.22766398654356	65.4937689163083	23.042	0.39051669153938184	-0.9123951662679582	1.4115	28.22766398654356	65.4937689163083	23.042	0.43816560170483704	-0.26382995408507154	-0.8593047543276525	0.26251116665046104	-0.13786907129675283	0.9550287988137242	1.7465	6.3255	0.0	0.0	0.0
2021-10-01T23:41:20.000000	0.49026	-0.88834	1.2047	20.848	69.022	25.215	0.3777173370216851	-0.9417178115089714	1.2047	29.14818326085701	65.94739570742347	25.215	0.3777173370216851	-0.9417178115089714	1.4007	29.14818326085701	65.94739570742347	25.215	0.43816560170483704	-0.26382995408507154	-0.8593047543276525	0.26251116665046104	-0.13786907129675283	0.9550287988137242	1.7465	6.3255	0.0	0.0	0.0
2021-10-01T23:41:20.000000	0.48095	-0.91866	1.1932	21.639	69.458	27.381	0.36476237510537846	-0.9706685880399567	1.1932	29.986646062813335	66.2831889916558	27.381	0.36476237510537846	-0.9706685880399567	1.3892	29.986646062813335	66.2831889916558	27.381	0.43816560170483704	-0.26382995408507154	-0.8593047543276525	0.26251116665046104	-0.13786907129675283	0.9550287988137242	1.7465	6.3255	0.0	0.0	0.0
2021-10-01T23:41:20.000000	0.47148	-0.94865	1.1809	22.364	69.769	29.541	0.35168905377864307	-0.9992722463634636	1.1809	30.744289917540037	66.50301116841437	29.541	0.35168905377864307	-0.9992722463634636	1.3769	30.744289917540037	66.50301116841437	29.541	0.43816560170483704	-0.26382995408507154	-0.8593047543276525	0.26251116665046104	-0.13786907129675283	0.9550287988137242	1.7465	6.3255	0.0	0.0	0.0
2021-10-01T23:41:20.000000	0.46185	-0.97828	1.1679	23.026	69.959	31.695	0.3385010489465544	-1.0274990125358185	1.1679	31.42458234008118	66.61046450634808	31.695	0.3385010489465544	-1.0274990125358185	1.3639	31.42458234008118	66.61046450634808	31.695	0.43816560170483704	-0.26382995408507154	-0.8593047543276525	0.26251116665046104	-0.13786907129675283	0.9550287988137242	1.7465	6.3255	0.0	0.0	0.0
2021-10-01T23:41:20.000000	0.4521	-1.0075	1.1543	23.625	70.031	33.843	0.3252441857091364	-1.0553041645243333	1.1543	32.02789092094433	66.60852639982431	33.843	0.3252441857091364	-1.0553041645243333	1.3503	32.02789092094433	66.60852639982431	33.843	0.43816560170483704	-0.26382995408507154	-0.8593047543276525	0.26251116665046104	-0.13786907129675283	0.9550287988137242	1.7465	6.3255	0.0	0.0	0.0
2021-10-01T23:41:20.000000	0.44224	-1.0364	1.1398	24.162	69.989	35.983	0.31191736099905365	-1.0827782494617197	1.1398	32.55569824559532	66.50104417783034	35.983	0.31191736099905365	-1.0827782494617197	1.3357999999999999	32.55569824559532	66.50104417783034	35.983	0.43816560170483704	-0.26382995408507154	-0.8593047543276525	0.26251116665046104	-0.13786907129675283	0.9550287988137242	1.7465	6.3255	0.0	0.0	0.0
2021-10-01T23:41:20.000000	0.43229	-1.0649	1.1248	24.639	69.838	38.114	0.29855022652562324	-1.1098443207682323	1.1248	33.010601894458304	66.29273510397338	38.114	0.29855022652562324	-1.1098443207682323	1.3208	33.010601894458304	66.29273510397338	38.114	0.43816560170483704	-0.26382995408507154	-0.8593047543276525	0.26251116665046104	-0.13786907129675283	0.9550287988137242	1.7465	6.3255	0.0	0.0	0.0
2021-10-01T23:41:20.000000	0.42228	-1.093	1.109	25.054	69.582	40.232	0.2851725562325187	-1.1365060543489467	1.109	33.39110705863178	65.9878140977483	40.232	0.2851725562325187	-1.1365060543489467	1.305	33.39110705863178	65.9878140977483	40.232	0.43816560170483704	-0.26382995408507154	-0.8593047543276525	0.26251116665046104	-0.13786907129675283	0.9550287988137242	1.7465	6.3255	0.0	0.0	0.0
2021-10-01T23:41:20.000000	0.41221	-1.1207	1.0925	25.408	69.225	42.335	0.2717843501197401	-1.1627634502038626	1.0925	33.6986963235816	65.59012848814238	42.335	0.2717843501197401	-1.1627634502038626	1.2885	33.6986963235816	65.59012848814238	42.335	0.43816560170483704	-0.26382995408507154	-0.8593047543276525	0.26251116665046104	-0.13786907129675283	0.9550287988137242	1.7465	6.3255	0.0	0.0	0.0
2021-10-01T23:41:20.000000	0.40212	-1.148	1.0754	25.7	68.771	44.419	0.2584253067788521	-1.1886214095397474	1.0754	33.93286734519536	65.10377066448127	44.419	0.2584253067788521	-1.1886214095397474	1.2713999999999999	33.93286734519536	65.10377066448127	44.419	0.43816560170483704	-0.26382995408507154	-0.8593047543276525	0.26251116665046104	-0.13786907129675283	0.9550287988137242	1.7465	6.3255	0.0	0.0	0.0
2021-10-01T23:41:20.000000	0.392	-1.1748	1.0576	25.931	68.223	46.48	0.24509775457888186	-1.2139794605759977	1.0576	34.094980178769745	64.53159549096317	46.48	0.24509775457888186	-1.2139794605759977	1.2536	34.094980178769745	64.53159549096317	46.48	0.43816560170483704	-0.26382995408507154	-0.8593047543276525	0.26251116665046104	-0.13786907129675283	0.9550287988137242	1.7465	6.3255	0.0	0.0	0.0
2021-10-01T23:41:20.000000	0.38189	-1.2012	1.0391	26.099	67.584	48.516	0.2318291390944757	-1.2389417509982923	1.0391	34.18341748523405	63.87682542229376	48.516	0.2318291390944757	-1.2389417509982923	1.2350999999999999	34.18341748523405	63.87682542229376	48.516	0.43816560170483704	-0.26382995408507154	-0.8593047543276525	0.26251116665046104	-0.13786907129675283	0.9550287988137242	1.7465	6.3255	0.0	0.0	0.0
2021-10-01T23:41:20.000000	0.3718	-1.2271	1.02	26.205	66.857	50.521	0.21864163799044323	-1.2634102596294112	1.02	34.19953931988495	63.14231532267124	50.521	0.21864163799044323	-1.2634102596294112	1.216	34.19953931988495	63.14231532267124	50.521	0.43816560170483704	-0.26382995408507154	-0.8593047543276525	0.26251116665046104	-0.13786907129675283	0.9550287988137242	1.7465	6.3255	0.0	0.0	0.0
2021-10-01T23:41:20.000000	0.36175	-1.2526	1.0003	26.249	66.044	52.492	0.20554284754564844	-1.2874866835516499	1.0003	34.1435907430608	62.330050121673835	52.492	0.20554284754564844	-1.2874866835516499	1.1963	34.1435907430608	62.330050121673835	52.492	0.43816560170483704	-0.26382995408507154	-0.8593047543276525	0.26251116665046104	-0.13786907129675283	0.9550287988137242	1.7465	6.3255	0.0	0.0	0.0
2021-10-01T23:41:20.000000	0.35176	-1.2776	0.9799	26.23	65.147	54.426	0.19256487007279202	-1.3110742268894804	0.9799	34.01482435031086	61.44213727904897	54.426	0.19256487007279202	-1.3110742268894804	1.1759	34.01482435031086	61.44213727904897	54.426	0.43816560170483704	-0.26382995408507154	-0.8593047543276525	0.26251116665046104	-0.13786907129675283	0.9550287988137242	1.7465	6.3255	0.0	0.0	0.0
2021-10-01T23:41:20.000000	0.34183	-1.3021	0.95892	26.148	64.168	56.318	0.17970770557187396	-1.3341728896429026	0.95892	33.813485201973485	60.48056172437489	56.318	0.17970770557187396	-1.3341728896429026	1.15492	33.813485201973485	60.48056172437489	56.318	0.43816560170483704	-0.26382995408507154	-0.8593047543276525	0.26251116665046104	-0.13786907129675283	0.9550287988137242	1.7465	6.3255	0.0	0.0	0.0
2021-10-01T23:41:20.000000	0.33199	-1.3261	0.93733	26.005	63.108	58.166	0.16700112798656777	-1.3567863477169917	0.93733	33.541680757796094	59.44607086210232	58.166	0.16700112798656777	-1.3567863477169917	1.13333	33.541680757796094	59.44607086210232	58.166	0.43816560170483704	-0.26382995408507154	-0.8593047543276525	0.26251116665046104	-0.13786907129675283	0.9550287988137242	1.7465	6.3255	0.0	0.0	0.0
2021-10-01T23:41:20.000000	0.32226	-1.3496	0.91514	25.8	61.967	59.967	0.15446498661265595	-1.378917051715132	0.91514	33.19841855298957	58.33878722240048	59.967	0.15446498661265595	-1.378917051715132	1.11114	33.19841855298957	58.33878722240048	59.967	0.43816560170483704	-0.26382995408507154	-0.8593047543276525	0.26251116665046104	-0.13786907129675283	0.9550287988137242	1.7465	6.3255	0.0	0.0	0.0
2021-10-01T23:41:20.000000	0.31265	-1.3725	0.89236	25.535	60.747	61.718	0.14212145911494778	-1.4004669804601029	0.89236	32.78592857747053	57.160450674509214	61.718	0.14212145911494778	-1.4004669804601029	1.08836	32.78592857747053	57.160450674509214	61.718	0.43816560170483704	-0.26382995408507154	-0.8593047543276525	0.26251116665046104	-0.13786907129675283	0.9550287988137242	1.7465	6.3255	0.0	0.0	0.0
2021-10-01T23:41:20.000000	0.30318	-1.395	0.869	25.21	59.449	63.419	0.1299658887553892	-1.4216370775131117	0.869	32.30433336140813	55.91205368321766	63.419	0.1299658887553892	-1.4216370775131117	1.065	32.30433336140813	55.91205368321766	63.419	0.43816560170483704	-0.26382995408507154	-0.8593047543276525	0.26251116665046104	-0.13786907129675283	0.9550287988137242	1.7465	6.3255	0.0	0.0	0.0
2021-10-01T23:41:20.000000	0.29386	-1.4169	0.84507	24.828	58.073	65.067	0.11803270621570791	-1.4422300752180273	0.84507	31.756610299169743	54.593228658018255	65.067	0.11803270621570791	-1.4422300752180273	1.04107	31.756610299169743	54.593228658018255	65.067	0.43816560170483704	-0.26382995408507154	-0.8593047543276525	0.26251116665046104	-0.13786907129675283	0.9550287988137242	1.7465	6.3255	0.0	0.0	0.0
2021-10-01T23:41:20.000000	0.2847	-1.4382	0.82057	24.39	56.622	66.661	0.10633183614379513	-1.4622471988765402	0.82057	31.144119446052038	53.20683046310918	66.661	0.10633183614379513	-1.4622471988765402	1.01657	31.144119446052038	53.20683046310918	66.661	0.43816560170483704	-0.26382995408507154	-0.8593047543276525	0.26251116665046104	-0.13786907129675283	0.9550287988137242	1.7465	6.3255	0.0	0.0	0.0
2021-10-01T23:41:20.000000	0.27573	-1.459	0.79552	23.899	55.097	68.203	0.09488079946640601	-1.4817913708726393	0.79552	30.46996072659154	51.75348397277201	68.203	0.09488079946640601	-1.4817913708726393	0.99152	30.46996072659154	51.75348397277201	68.203	0.43816560170483704	-0.26382995408507154	-0.8593047543276525	0.26251116665046104	-0.13786907129675283	0.9550287988137242	1.7465	6.3255	0.0	0.0	0.0
2021-10-01T23:41:20.000000	0.26695	-1.4791	0.76992	23.355	53.499	69.693	0.08370410221737729	-1.5006640982484998	0.76992	29.734256670957436	50.23418165179585	69.693	0.08370410221737729	-1.5006640982484998	0.9659200000000001	29.734256670957436	50.23418165179585	69.693	0.43816560170483704	-0.26382995408507154	-0.8593047543276525	0.26251116665046104	-0.13786907129675283	0.9550287988137242	1.7465	6.3255	0.0	0.0	0.0
2021-10-01T23:41:20.000000	0.25839	-1.4987	0.74377	22.762	51.832	71.131	0.07280701230654579	-1.519067549867021	0.74377	28.94146725898294	48.65240323866046	71.131	0.07280701230654579	-1.519067549867021	0.93977	28.94146725898294	48.65240323866046	71.131	0.43816560170483704	-0.26382995408507154	-0.8593047543276525	0.26251116665046104	-0.13786907129675283	0.9550287988137242	1.7465	6.3255	0.0	0.0	0.0
2021-10-01T23:41:20.000000	0.25006	-1.5176	0.7171	22.123	50.097	72.519	0.062223960415639296	-1.5368044580720714	0.7171	28.094692415204573	47.0087736076474	72.519	0.062223960415639296	-1.5368044580720714	0.9131	28.094692415204573	47.0087736076474	72.519	0.43816560170483704	-0.26382995408507154	-0.8593047543276525	0.26251116665046104	-0.13786907129675283	0.9550287988137242	1.7465	6.3255	0.0	0.0	0.0
2021-10-01T23:41:20.000000	0.24197	-1.5359	0.68991	21.44	48.298	73.857	0.051952618175630794	-1.5539752946442542	0.68991	27.196407189877316	45.30701755757478	73.857	0.051952618175630794	-1.5539752946442542	0.88591	27.196407189877316	45.30701755757478	73.857	0.43816560170483704	-0.26382995408507154	-0.8593047543276525	0.26251116665046104	-0.13786907129675283	0.9550287988137242	1.7465	6.3255	0.0	0.0	0.0
2021-10-01T23:41:20.000000	0.23413	-1.5535	0.66221	20.715	46.438	75.149	0.042015163251329646	-1.57048203840635	0.66221	26.248964103086944	43.5498674224716	75.149	0.042015163251329646	-1.57048203840635	0.8582099999999999	26.248964103086944	43.5498674224716	75.149	0.43816560170483704	-0.26382995408507154	-0.8593047543276525	0.26251116665046104	-0.13786907129675283	0.9550287988137242	1.7465	6.3255	0.0	0.0	0.0
2021-10-01T23:41:20.000000	0.22656	-1.5704	0.63401	19.952	44.521	76.396	0.03243144493851827	-1.586327139961742	0.63401	25.256823134666668	41.74080294081759	76.396	0.03243144493851827	-1.586327139961742	0.8300099999999999	25.256823134666668	41.74080294081759	76.396	0.43816560170483704	-0.26382995408507154	-0.8593047543276525	0.26251116665046104	-0.13786907129675283	0.9550287988137242	1.7465	6.3255	0.0	0.0	0.0
2021-10-01T23:41:20.000000	0.21927	-1.5866	0.60533	19.153	42.551	77.598	0.02321138788508778	-1.6015118246121218	0.60533	24.222459334871452	39.88354891143087	77.598	0.02321138788508778	-1.6015118246121218	0.8013300000000001	24.222459334871452	39.88354891143087	77.598	0.43816560170483704	-0.26382995408507154	-0.8593047543276525	0.26251116665046104	-0.13786907129675283	0.9550287988137242	1.7465	6.3255	0.0	0.0	0.0
2021-10-01T23:41:20.000000	0.21229	-1.6021	0.57617	18.32	40.532	78.757	0.01438476603471181	-1.6160397682625656	0.57617	23.148347753956266	37.98183013312954	78.757	0.01438476603471181	-1.6160397682625656	0.77217	23.148347753956266	37.98183013312954	78.757	0.43816560170483704	-0.26382995408507154	-0.8593047543276525	0.26251116665046104	-0.13786907129675283	0.9550287988137242	1.7465	6.3255	0.0	0.0	0.0
2021-10-01T23:41:20.000000	0.20561	-1.6169	0.54656	17.457	38.468	79.875	0.005941654739499119	-1.629909745611381	0.54656	22.03894837175431	36.03912634439337	79.875	0.005941654739499119	-1.629909745611381	0.7425600000000001	22.03894837175431	36.03912634439337	79.875	0.43816560170483704	-0.26382995408507154	-0.8593047543276525	0.26251116665046104	-0.13786907129675283	0.9550287988137242	1.7465	6.3255	0.0	0.0	0.0
2021-10-01T23:41:20.000000	0.19925	-1.6309	0.51651	16.566	36.363	80.95	-0.0020858436878496145	-1.6430249607830398	0.51651	20.89673623852055	34.05916234404043	80.95	-0.0020858436878496145	-1.6430249607830398	0.71251	20.89673623852055	34.05916234404043	80.95	0.43816560170483704	-0.26382995408507154	-0.8593047543276525	0.26251116665046104	-0.13786907129675283	0.9550287988137242	1.7465	6.3255	0.0	0.0	0.0
2021-10-01T23:41:20.000000	0.19322	-1.6441	0.48604	15.648	34.223	81.983	-0.009687804599443212	-1.6553866390792342	0.48604	19.72343900005921	32.04777039063627	81.983	-0.009687804599443212	-1.6553866390792342	0.68204	19.72343900005921	32.04777039063627	81.983	0.43816560170483704	-0.26382995408507154	-0.8593047543276525	0.26251116665046104	-0.13786907129675283	0.9550287988137242	1.7465	6.3255	0.0	0.0	0.0
2021-10-01T23:41:20.000000	0.18754	-1.6565	0.45517	14.705	32.049	82.973	-0.016844378699499396	-1.6669972311033476	0.45517	18.521164116117696	30.005697888631655	82.973	-0.016844378699499396	-1.6669972311033476	0.65117	18.521164116117696	30.005697888631655	82.973	0.43816560170483704	-0.26382995408507154	-0.8593047543276525	0.26251116665046104	-0.13786907129675283	0.9550287988137242	1.7465	6.3255	0.0	0.0	0.0
2021-10-01T23:41:20.000000	0.18222	-1.6681	0.42392	13.741	29.847	83.917	-0.023545641340126905	-1.6778579621570717	0.42392	17.294616626867587	27.938409506084543	83.917	-0.023545641340126905	-1.6778579621570717	0.61992	17.294616626867587	27.938409506084543	83.917	0.43816560170483704	-0.26382995408507154	-0.8593047543276525	0.26251116665046104	-0.13786907129675283	0.9550287988137242	1.7465	6.3255	0.0	0.0	0.0
2021-10-01T23:41:20.000000	0.17725	-1.6788	0.39232	12.755	27.618	84.814	-0.029789264152298683	-1.6878683604598033	0.39232	16.04292659768894	25.847020237953245	84.814	-0.029789264152298683	-1.6878683604598033	0.58832	16.04292659768894	25.847020237953245	84.814	0.43816560170483704	-0.26382995408507154	-0.8593047543276525	0.26251116665046104	-0.13786907129675283	0.9550287988137242	1.7465	6.3255	0.0	0.0	0.0
2021-10-01T23:41:20.000000	0.17266	-1.6887	0.36039	11.75	25.367	85.659	-0.0355577262092594	-1.6971313483955293	0.36039	14.769684073795025	23.73612481767581	85.659	-0.0355577262092594	-1.6971313483955293	0.5563899999999999	14.769684073795025	23.73612481767581	85.659	0.43816560170483704	-0.26382995408507154	-0.8593047543276525	0.26251116665046104	-0.13786907129675283	0.9550287988137242	1.7465	6.3255	0.0	0.0	0.0
2021-10-01T23:41:20.000000	0.16845	-1.6978	0.32816	10.728	23.096	86.45	-0.04085102751100911	-1.7056469259642497	0.32816	13.477119045102445	21.607463114492106	86.45	-0.04085102751100911	-1.7056469259642497	0.52416	13.477119045102445	21.607463114492106	86.45	0.43816560170483704	-0.26382995408507154	-0.8593047543276525	0.26251116665046104	-0.13786907129675283	0.9550287988137242	1.7465	6.3255	0.0	0.0	0.0
2021-10-01T23:41:20.000000	0.16463	-1.706	0.29565	9.6888	20.806	87.182	-0.04564699039273831	-1.7133170719887445	0.29565	12.165155548822561	19.462052099225087	87.182	-0.04564699039273831	-1.7133170719887445	0.49165000000000003	12.165155548822561	19.462052099225087	87.182	0.43816560170483704	-0.26382995408507154	-0.8593047543276525	0.26251116665046104	-0.13786907129675283	0.9550287988137242	1.7465	6.3255	0.0	0.0	0.0
2021-10-01T23:41:20.000000	0.1612	-1.7134	0.26289	8.6347	18.5	87.852	-0.04995786787136533	-1.7202410329479259	0.26289	10.836443844477891	17.30258734685299	87.852	-0.04995786787136533	-1.7202410329479259	0.45889	10.836443844477891	17.30258734685299	87.852	0.43816560170483704	-0.26382995408507154	-0.8593047543276525	0.26251116665046104	-0.13786907129675283	0.9550287988137242	1.7465	6.3255	0.0	0.0	0.0
2021-10-01T23:41:20.000000	0.15817	-1.7199	0.22991	7.567	16.179	88.454	-0.05376148228208069	-1.7263207876645734	0.22991	9.492396666463469	15.129902032944996	88.454	-0.05376148228208069	-1.7263207876645734	0.42591	9.492396666463469	15.129902032944996	88.454	0.43816560170483704	-0.26382995408507154	-0.8593047543276525	0.26251116665046104	-0.13786907129675283	0.9550287988137242	1.7465	6.3255	0.0	0.0	0.0
2021-10-01T23:41:20.000000	0.15554	-1.7255	0.19674	6.487	13.845	88.984	-0.05705783362488437	-1.7315563361386874	0.19674	8.134549279343519	12.94582179785941	88.984	-0.05705783362488437	-1.7315563361386874	0.39274	8.134549279343519	12.94582179785941	88.984	0.43816560170483704	-0.26382995408507154	-0.8593047543276525	0.26251116665046104	-0.13786907129675283	0.9550287988137242	1.7465	6.3255	0.0	0.0	0.0
2021-10-01T23:41:20.000000	0.15332	-1.7302	0.1634	5.3962	11.499	89.439	-0.05983699725188521	-1.7359489036719593	0.1634	6.7645129104708985	10.75115531113157	89.439	-0.05983699725188521	-1.7359489036719593	0.3594	6.7645129104708985	10.75115531113157	89.439	0.43816560170483704	-0.26382995408507154	-0.8593047543276525	0.26251116665046104	-0.13786907129675283	0.9550287988137242	1.7465	6.3255	0.0	0.0	0.0
2021-10-01T23:41:20.000000	0.15151	-1.7341	0.12992	4.2962	9.1441	89.814	-0.06211122618000148	-1.7395977367433013	0.12992	5.384255347032662	8.548783165337053	89.814	-0.06211122618000148	-1.7395977367433013	0.32592	5.384255347032662	8.548783165337053	89.814	0.43816560170483704	-0.26382995408507154	-0.8593047543276525	0.26251116665046104	-0.13786907129675283	0.9550287988137242	1.7465	6.3255	0.0	0.0	0.0
2021-10-01T23:41:20.000000	0.15012	-1.7371	0.096331	3.1888	6.7806	90.107	-0.06385834274442373	-1.7424048141754935	0.096331	3.99559978469998	6.338782545608065	90.107	-0.06385834274442373	-1.7424048141754935	0.292331	3.99559978469998	6.338782545608065	90.107	0.43816560170483704	-0.26382995408507154	-0.8593047543276525	0.26251116665046104	-0.13786907129675283	0.9550287988137242	1.7465	6.3255	0.0	0.0	0.0
2021-10-01T23:41:20.000000	0.14913	-1.7391	0.062661	2.0758	4.4109	90.314	-0.06508594322401604	-1.74426843888624	0.062661	2.600626732499303	4.123314813133966	90.314	-0.06508594322401604	-1.74426843888624	0.25866100000000003	2.600626732499303	4.123314813133966	90.314	0.43816560170483704	-0.26382995408507154	-0.8593047543276525	0.26251116665046104	-0.13786907129675283	0.9550287988137242	1.7465	6.3255	0.0	0.0	0.0
2021-10-01T23:41:20.000000	0.14857	-1.7404	0.028938	0.95906	2.0372	90.434	-0.06580101272585964	-1.7454900262173516	0.028938	1.201451741310592	1.9043354843361358	90.434	-0.06580101272585964	-1.7454900262173516	0.224938	1.201451741310592	1.9043354843361358	90.434	0.43816560170483704	-0.26382995408507154	-0.8593047543276525	0.26251116665046104	-0.13786907129675283	0.9550287988137242	1.7465	6.3255	0.0	0.0	0.0
2021-10-01T23:41:20.000000	0.14842	-1.7407	-0.0048086	-0.15938	-0.33851	90.466	-0.0659866414949822	-1.7457693861287098	-0.0048086	-0.199656725659677	-0.31643039740021256	90.466	-0.0659866414949822	-1.7457693861287098	0.1911914	-0.199656725659677	-0.31643039740021256	90.466	0.43816560170483704	-0.26382995408507154	-0.8593047543276525	0.26251116665046104	-0.13786907129675283	0.9550287988137242	1.7465	6.3255	0.0	0.0	0.0
2021-10-01T23:41:20.000000	0.14869	-1.7401	-0.038552	-1.2775	-2.7139	90.409	-0.0656451579004107	-1.745206990400918	-0.038552	-1.6004083942432898	-2.5369179000581816	90.409	-0.0656451579004107	-1.745206990400918	0.157448	-1.6004083942432898	-2.5369179000581816	90.409	0.43816560170483704	-0.26382995408507154	-0.8593047543276525	0.26251116665046104	-0.13786907129675283	0.9550287988137242	1.7465	6.3255	0.0	0.0	0.0
2021-10-01T23:41:20.000000	0.14937	-1.7386	-0.072262	-2.3934	-5.0867	90.264	-0.06478648659003636	-1.7438016137322843	-0.072262	-2.998639437856877	-4.75510693588792	90.264	-0.06478648659003636	-1.7438016137322843	0.123738	-2.998639437856877	-4.75510693588792	90.264	0.43816560170483704	-0.26382995408507154	-0.8593047543276525	0.26251116665046104	-0.13786907129675283	0.9550287988137242	1.7465	6.3255	0.0	0.0	0.0
2021-10-01T23:41:20.000000	0.15047	-1.7363	-0.10591	-3.505	-7.4548	90.032	-0.06341295593288623	-1.7416537279034123	-0.10591	-4.392026991082096	-6.969158266936283	90.032	-0.06341295593288623	-1.7416537279034123	0.09009	-4.392026991082096	-6.969158266936283	90.032	0.43816560170483704	-0.26382995408507154	-0.8593047543276525	0.26251116665046104	-0.13786907129675283	0.9550287988137242	1.7465	6.3255	0.0	0.0	0.0
2021-10-01T23:41:20.000000	0.15199	-1.7331	-0.13947	-4.6105	-9.8162	89.716	-0.06151231291204212	-1.7386640864353904	-0.13947	-5.77853955696017	-9.177307517929568	89.716	-0.06151231291204212	-1.7386640864353904	0.05653	-5.77853955696017	-9.177307517929568	89.716	0.43816560170483704	-0.26382995408507154	-0.8593047543276525	0.26251116665046104	-0.13786907129675283	0.9550287988137242	1.7465	6.3255	0.0	0.0	0.0
2021-10-01T23:41:20.000000	0.15391	-1.729	-0.17291	-5.708	-12.169	89.317	-0.059104406823286326	-1.7348302387248349	-0.17291	-7.156058645070326	-11.377901813089892	89.317	-0.059104406823286326	-1.7348302387248349	0.02309	-7.156058645070326	-11.377901813089892	89.317	0.43816560170483704	-0.26382995408507154	-0.8593047543276525	0.26251116665046104	-0.13786907129675283	0.9550287988137242	1.7465	6.3255	0.0	0.0	0.0
2021-10-01T23:41:20.000000	0.15625	-1.724	-0.20621	-6.7959	-14.511	88.841	-0.05616938837083649	-1.7301546353751291	-0.20621	-8.522726745377772	-13.568953778151887	88.841	-0.05616938837083649	-1.7301546353751291	-0.010209999999999997	-8.522726745377772	-13.568953778151887	88.841	0.43816560170483704	-0.26382995408507154	-0.8593047543276525	0.26251116665046104	-0.13786907129675283	0.9550287988137242	1.7465	6.3255	0.0	0.0	0.0
2021-10-01T23:41:20.000000	0.15899	-1.7181	-0.23933	-7.8726	-16.842	88.289	-0.05272710685047502	-1.7246348257828898	-0.23933	-9.876931408186085	-15.750460968428422	88.289	-0.05272710685047502	-1.7246348257828898	-0.04332999999999998	-9.876931408186085	-15.750460968428422	88.289	0.43816560170483704	-0.26382995408507154	-0.8593047543276525	0.26251116665046104	-0.13786907129675283	0.9550287988137242	1.7465	6.3255	0.0	0.0	0.0
2021-10-01T23:41:20.000000	0.16214	-1.7114	-0.27225	-8.9365	-19.159	87.668	-0.04877989063122892	-1.7183712817287202	-0.27225	-11.216717099325125	-17.919642037822832	87.668	-0.04877989063122892	-1.7183712817287202	-0.07624999999999998	-11.216717099325125	-17.919642037822832	87.668	0.43816560170483704	-0.26382995408507154	-0.8593047543276525	0.26251116665046104	-0.13786907129675283	0.9550287988137242	1.7465	6.3255	0.0	0.0	0.0
2021-10-01T23:41:20.000000	0.16568	-1.7038	-0.30494	-9.9864	-21.46	86.98	-0.044335335991962405	-1.7112623061303254	-0.30494	-12.540647800709586	-20.074659092959905	86.98	-0.044335335991962405	-1.7112623061303254	-0.10893999999999998	-12.540647800709586	-20.074659092959905	86.98	0.43816560170483704	-0.26382995408507154	-0.8593047543276525	0.26251116665046104	-0.13786907129675283	0.9550287988137242	1.7465	6.3255	0.0	0.0	0.0
2021-10-01T23:41:20.000000	0.16962	-1.6953	-0.33738	-11.021	-23.745	86.23	-0.0393835182847842	-1.703309124289397	-0.33738	-13.847433308113613	-22.215671423059568	86.23	-0.0393835182847842	-1.703309124289397	-0.14138	-13.847433308113613	-22.215671423059568	86.23	0.43816560170483704	-0.26382995408507154	-0.8593047543276525	0.26251116665046104	-0.13786907129675283	0.9550287988137242	1.7465	6.3255	0.0	0.0	0.0
2021-10-01T23:41:20.000000	0.17393	-1.686	-0.36952	-12.039	-26.011	85.424	-0.033966464470286145	-1.694607306779771	-0.36952	-15.135415826803804	-24.339860922974413	85.424	-0.033966464470286145	-1.694607306779771	-0.17352	-15.135415826803804	-24.339860922974413	85.424	0.43816560170483704	-0.26382995408507154	-0.8593047543276525	0.26251116665046104	-0.13786907129675283	0.9550287988137242	1.7465	6.3255	0.0	0.0	0.0
2021-10-01T23:41:20.000000	0.17863	-1.6758	-0.40136	-13.038	-28.256	84.563	-0.02805207223576761	-1.6850600577259196	-0.40136	-16.401968380947913	-26.445536735532233	84.563	-0.02805207223576761	-1.6850600577259196	-0.20536	-16.401968380947913	-26.445536735532233	84.563	0.43816560170483704	-0.26382995408507154	-0.8593047543276525	0.26251116665046104	-0.13786907129675283	0.9550287988137242	1.7465	6.3255	0.0	0.0	0.0
2021-10-01T23:41:20.000000	0.1837	-1.6648	-0.43286	-14.018	-30.477	83.653	-0.02167244389392925	-1.6747641730033707	-0.43286	-17.646723380038388	-28.529721466365675	83.653	-0.02167244389392925	-1.6747641730033707	-0.23686000000000001	-17.646723380038388	-28.529721466365675	83.653	0.43816560170483704	-0.26382995408507154	-0.8593047543276525	0.26251116665046104	-0.13786907129675283	0.9550287988137242	1.7465	6.3255	0.0	0.0	0.0
2021-10-01T23:41:20.000000	0.18913	-1.653	-0.464	-14.976	-32.672	82.695	-0.01483750409266224	-1.6637184273104328	-0.464	-18.86645836936951	-30.590797776404045	82.695	-0.01483750409266224	-1.6637184273104328	-0.268	-18.86645836936951	-30.590797776404045	82.695	0.43816560170483704	-0.26382995408507154	-0.8593047543276525	0.26251116665046104	-0.13786907129675283	0.9550287988137242	1.7465	6.3255	0.0	0.0	0.0
2021-10-01T23:41:20.000000	0.19491	-1.6404	-0.49476	-15.912	-34.836	81.693	-0.007557177479857707	-1.651921595345414	-0.49476	-20.06056069809537	-32.623803341701766	81.693	-0.007557177479857707	-1.651921595345414	-0.29875999999999997	-20.06056069809537	-32.623803341701766	81.693	0.43816560170483704	-0.26382995408507154	-0.8593047543276525	0.26251116665046104	-0.13786907129675283	0.9550287988137242	1.7465	6.3255	0.0	0.0	0.0
2021-10-01T23:41:20.000000	0.20103	-1.627	-0.52511	-16.822	-36.967	80.648	0.00015861129659308637	-1.6393724518066224	-0.52511	-21.22481544672112	-34.62724335335731	80.648	0.00015861129659308637	-1.6393724518066224	-0.32910999999999996	-21.22481544672112	-34.62724335335731	80.648	0.43816560170483704	-0.26382995408507154	-0.8593047543276525	0.26251116665046104	-0.13786907129675283	0.9550287988137242	1.7465	6.3255	0.0	0.0	0.0
2021-10-01T23:41:20.000000	0.20748	-1.6128	-0.55504	-17.706	-39.06	79.561	0.008299937588799017	-1.6260697713923662	-0.55504	-22.358609964400856	-36.5961554874251	79.561	0.008299937588799017	-1.6260697713923662	-0.35903999999999997	-22.358609964400856	-36.5961554874251	79.561	0.43816560170483704	-0.26382995408507154	-0.8593047543276525	0.26251116665046104	-0.13786907129675283	0.9550287988137242	1.7465	6.3255	0.0	0.0	0.0
2021-10-01T23:41:20.000000	0.21425	-1.5978	-0.58452	-18.561	-41.112	78.431	0.01685687674886882	-1.6120123288009534	-0.58452	-23.458599266259675	-38.527929940045325	78.431	0.01685687674886882	-1.6120123288009534	-0.38852000000000003	-23.458599266259675	-38.527929940045325	78.431	0.43816560170483704	-0.26382995408507154	-0.8593047543276525	0.26251116665046104	-0.13786907129675283	0.9550287988137242	1.7465	6.3255	0.0	0.0	0.0
2021-10-01T23:41:20.000000	0.22132	-1.5821	-0.61355	-19.384	-43.117	77.26	0.02579732646410199	-1.5972969199079126	-0.61355	-24.521070776915124	-40.416979512990814	77.26	0.02579732646410199	-1.5972969199079126	-0.41755000000000003	-24.521070776915124	-40.416979512990814	77.26	0.43816560170483704	-0.26382995408507154	-0.8593047543276525	0.26251116665046104	-0.13786907129675283	0.9550287988137242	1.7465	6.3255	0.0	0.0	0.0
2021-10-01T23:41:20.000000	0.22869	-1.5657	-0.6421	-20.173	-45.073	76.045	0.035121286734498436	-1.5819235447132436	-0.6421	-25.5437945064506	-42.261564337021696	76.045	0.035121286734498436	-1.5819235447132436	-0.4461	-25.5437945064506	-42.261564337021696	76.045	0.43816560170483704	-0.26382995408507154	-0.8593047543276525	0.26251116665046104	-0.13786907129675283	0.9550287988137242	1.7465	6.3255	0.0	0.0	0.0
2021-10-01T23:41:20.000000	0.23633	-1.5485	-0.67016	-20.926	-46.974	74.786	0.04481123663330289	-1.5657892808329588	-0.67016	-26.524050344272766	-44.05597468374163	74.786	0.04481123663330289	-1.5657892808329588	-0.47415999999999997	-26.524050344272766	-44.05597468374163	74.786	0.43816560170483704	-0.26382995408507154	-0.8593047543276525	0.26251116665046104	-0.13786907129675283	0.9550287988137242	1.7465	6.3255	0.0	0.0	0.0
2021-10-01T23:41:20.000000	0.24425	-1.5307	-0.69771	-21.639	-48.817	73.481	0.054852594774569996	-1.5490938465265738	-0.69771	-27.45750084071761	-45.79772327945999	73.481	0.054852594774569996	-1.5490938465265738	-0.5017100000000001	-27.45750084071761	-45.79772327945999	73.481	0.43816560170483704	-0.26382995408507154	-0.8593047543276525	0.26251116665046104	-0.13786907129675283	0.9550287988137242	1.7465	6.3255	0.0	0.0	0.0
2021-10-01T23:41:20.000000	0.25241	-1.5123	-0.72476	-22.31	-50.598	72.128	0.06520566256673507	-1.5318323405873218	-0.72476	-28.34167094553016	-47.48308532535866	72.128	0.06520566256673507	-1.5318323405873218	-0.5287599999999999	-28.34167094553016	-47.48308532535866	72.128	0.43816560170483704	-0.26382995408507154	-0.8593047543276525	0.26251116665046104	-0.13786907129675283	0.9550287988137242	1.7465	6.3255	0.0	0.0	0.0
2021-10-01T23:41:20.000000	0.26081	-1.4932	-0.75128	-22.936	-52.314	70.726	0.0758826930267163	-1.5139055165362907	-0.75128	-29.17321567383552	-49.10945101757784	70.726	0.0758826930267163	-1.5139055165362907	-0.55528	-29.17321567383552	-49.10945101757784	70.726	0.43816560170483704	-0.26382995408507154	-0.8593047543276525	0.26251116665046104	-0.13786907129675283	0.9550287988137242	1.7465	6.3255	0.0	0.0	0.0
2021-10-01T23:41:20.000000	0.26943	-1.4734	-0.77727	-23.515	-53.962	69.274	0.08686383685873142	-1.4953109237700968	-0.77727	-29.949782505547894	-50.67408802208854	69.274	0.08686383685873142	-1.4953109237700968	-0.58127	-29.949782505547894	-50.67408802208854	69.274	0.43816560170483704	-0.26382995408507154	-0.8593047543276525	0.26251116665046104	-0.13786907129675283	0.9550287988137242	1.7465	6.3255	0.0	0.0	0.0
2021-10-01T23:41:20.000000	0.2753	-1.4599	-0.79429	-23.873	-55.021	68.277	0.09434376245482082	-1.4826319012100975	-0.79429	-30.43484434921659	-51.681242433197745	68.277	0.09434376245482082	-1.4826319012100975	-0.59829	-30.43484434921659	-51.681242433197745	68.277	0.43816560170483704	-0.26382995408507154	-0.8593047543276525	0.26251116665046104	-0.13786907129675283	0.9550287988137242	1.7465	6.3255	0.0	0.0	0.0
2021-10-01T23:41:20.000000	0.27926	-1.4508	-0.80551	-24.1	-55.71	67.599	0.09938894755929092	-1.4740856910990814	-0.80551	-30.744557142913234	-52.33723632449599	67.599	0.09938894755929092	-1.4740856910990814	-0.60951	-30.744557142913234	-52.33723632449599	67.599	0.43816560170483704	-0.26382995408507154	-0.8593047543276525	0.26251116665046104	-0.13786907129675283	0.9550287988137242	1.7465	6.3255	0.0	0.0	0.0
2021-10-01T23:41:20.000000	0.28192	-1.4447	-0.81292	-24.245	-56.161	67.141	0.10277633793035937	-1.4683575861354838	-0.81292	-30.94372564363672	-52.767071069856996	67.141	0.10277633793035937	-1.4683575861354838	-0.6169199999999999	-30.94372564363672	-52.767071069856996	67.141	0.43816560170483704	-0.26382995408507154	-0.8593047543276525	0.26251116665046104	-0.13786907129675283	0.9550287988137242	1.7465	6.3255	0.0	0.0	1.0
2021-10-01T23:41:20.000000	0.29102	-1.4235	-0.83759	-24.699	-57.635	65.563	0.11440540709800687	-1.4484323571457312	-0.83759	-31.574914127271526	-54.174335472208874	65.563	0.11440540709800687	-1.4484323571457312	-0.6415899999999999	-31.574914127271526	-54.174335472208874	65.563	0.43816560170483704	-0.26382995408507154	-0.8593047543276525	0.26251116665046104	-0.13786907129675283	0.9550287988137242	1.7465	6.3255	0.0	0.0	nan
2021-10-01T23:41:20.000000	0.30029	-1.4018	-0.8617	-25.099	-59.034	63.931	0.1262644603643957	-1.4280317258901805	-0.8617	-32.14331974960524	-55.51378164451272	63.931	0.1262644603643957	-1.4280317258901805	-0.6657	-32.14331974960524	-55.51378164451272	63.931	0.43816560170483704	-0.26382995408507154	-0.8593047543276525	0.26251116665046104	-0.13786907129675283	0.9550287988137242	1.7465	6.3255	0.0	0.0	0.0
2021-10-01T23:41:20.000000	0.30972	-1.3795	-0.88524	-25.441	-60.356	62.247	0.13835582609855301	-1.4070552205882279	-0.88524	-32.64472759114303	-56.78391477786702	62.247	0.13835582609855301	-1.4070552205882279	-0.6892400000000001	-32.64472759114303	-56.78391477786702	62.247	0.43816560170483704	-0.26382995408507154	-0.8593047543276525	0.26251116665046104	-0.13786907129675283	0.9550287988137242	1.7465	6.3255	0.0	0.0	0.0
2021-10-01T23:41:20.000000	0.31929	-1.3567	-0.9082	-25.725	-61.6	60.511	0.1506474019877782	-1.3855996371154016	-0.9082	-33.07901512171571	-57.98374240748266	60.511	0.1506474019877782	-1.3855996371154016	-0.7121999999999999	-33.07901512171571	-57.98374240748266	60.511	0.43816560170483704	-0.26382995408507154	-0.8593047543276525	0.26251116665046104	-0.13786907129675283	0.9550287988137242	1.7465	6.3255	0.0	0.0	0.0
2021-10-01T23:41:20.000000	0.32899	-1.3334	-0.93057	-25.948	-62.765	58.725	0.16312926338418002	-1.3636637501700097	-0.93057	-33.443082416786744	-59.11263965907806	58.725	0.16312926338418002	-1.3636637501700097	-0.73457	-33.443082416786744	-59.11263965907806	58.725	0.43816560170483704	-0.26382995408507154	-0.8593047543276525	0.26251116665046104	-0.13786907129675283	0.9550287988137242	1.7465	6.3255	0.0	0.0	0.0
2021-10-01T23:41:20.000000	0.33879	-1.3095	-0.95234	-26.111	-63.85	56.892	0.17578388936100312	-1.3411446373680649	-0.95234	-33.737799410976066	-60.16949153769494	56.892	0.17578388936100312	-1.3411446373680649	-0.75634	-33.737799410976066	-60.16949153769494	56.892	0.43816560170483704	-0.26382995408507154	-0.8593047543276525	0.26251116665046104	-0.13786907129675283	0.9550287988137242	1.7465	6.3255	0.0	0.0	0.0
2021-10-01T23:41:20.000000	0.34869	-1.2852	-0.97351	-26.211	-64.855	55.013	0.1885867738844112	-1.3182407916673908	-0.97351	-33.96018870991632	-61.15466563384083	55.013	0.1885867738844112	-1.3182407916673908	-0.7775099999999999	-33.96018870991632	-61.15466563384083	55.013	0.43816560170483704	-0.26382995408507154	-0.8593047543276525	0.26251116665046104	-0.13786907129675283	0.9550287988137242	1.7465	6.3255	0.0	0.0	0.0
2021-10-01T23:41:20.000000	0.35867	-1.2603	-0.99407	-26.25	-65.777	53.091	0.20154257369245812	-1.2947512695067807	-0.99407	-34.1118676526782	-62.064939492810005	53.091	0.20154257369245812	-1.2947512695067807	-0.7980700000000001	-34.1118676526782	-62.064939492810005	53.091	0.43816560170483704	-0.26382995408507154	-0.8593047543276525	0.26251116665046104	-0.13786907129675283	0.9550287988137242	1.7465	6.3255	0.0	0.0	0.0
2021-10-01T23:41:20.000000	0.36871	-1.235	-1.014	-26.225	-66.616	51.131	0.21460693345552523	-1.2708721132406737	-1.014	-34.189858844894346	-62.90068070511002	51.131	0.21460693345552523	-1.2708721132406737	-0.8180000000000001	-34.189858844894346	-62.90068070511002	51.131	0.43816560170483704	-0.26382995408507154	-0.8593047543276525	0.26251116665046104	-0.13786907129675283	0.9550287988137242	1.7465	6.3255	0.0	0.0	0.0
2021-10-01T23:41:20.000000	0.37879	-1.2092	-1.0333	-26.139	-67.369	49.136	0.22777225689474834	-1.2465016257867747	-1.0333	-34.19677209042456	-63.65854428586597	49.136	0.22777225689474834	-1.2465016257867747	-0.8373000000000002	-34.19677209042456	-63.65854428586597	49.136	0.43816560170483704	-0.26382995408507154	-0.8593047543276525	0.26251116665046104	-0.13786907129675283	0.9550287988137242	1.7465	6.3255	0.0	0.0	0.0
2021-10-01T23:41:20.000000	0.38889	-1.183	-1.052	-25.989	-68.036	47.11	0.24100644169742677	-1.221736603020612	-1.052	-34.1296299949015	-64.3388978255854	47.11	0.24100644169742677	-1.221736603020612	-0.8560000000000001	-34.1296299949015	-64.3388978255854	47.11	0.43816560170483704	-0.26382995408507154	-0.8593047543276525	0.26251116665046104	-0.13786907129675283	0.9550287988137242	1.7465	6.3255	0.0	0.0	0.0
2021-10-01T23:41:20.000000	0.39901	-1.1563	-1.07	-25.778	-68.612	45.056	0.25432174088047876	-1.196477798463274	-1.07	-33.9907973018466	-64.9364114098152	45.056	0.25432174088047876	-1.196477798463274	-0.8740000000000001	-33.9907973018466	-64.9364114098152	45.056	0.43816560170483704	-0.26382995408507154	-0.8593047543276525	0.26251116665046104	-0.13786907129675283	0.9550287988137242	1.7465	6.3255	0.0	0.0	0.0
2021-10-01T23:41:20.000000	0.40911	-1.1291	-1.0873	-25.504	-69.095	42.978	0.26767845585233974	-1.1707203109079927	-1.0873	-33.77804402134326	-65.44934516931545	42.978	0.26767845585233974	-1.1707203109079927	-0.8913	-33.77804402134326	-65.44934516931545	42.978	0.43816560170483704	-0.26382995408507154	-0.8593047543276525	0.26251116665046104	-0.13786907129675283	0.9550287988137242	1.7465	6.3255	0.0	0.0	0.0
2021-10-01T23:41:20.000000	0.41919	-1.1016	-1.104	-25.169	-69.483	40.881	0.2810520805791731	-1.1446626333125922	-1.104	-33.493110022631356	-65.87546911416959	40.881	0.2810520805791731	-1.1446626333125922	-0.9080000000000001	-33.493110022631356	-65.87546911416959	40.881	0.43816560170483704	-0.26382995408507154	-0.8593047543276525	0.26251116665046104	-0.13786907129675283	0.9550287988137242	1.7465	6.3255	0.0	0.0	0.0
2021-10-01T23:41:20.000000	0.42922	-1.0736	-1.12	-24.773	-69.77	38.767	0.29443734715114167	-1.1181025968141736	-1.12	-33.13526012469578	-66.20882845564286	38.767	0.29443734715114167	-1.1181025968141736	-0.9240000000000002	-33.13526012469578	-66.20882845564286	38.767	0.43816560170483704	-0.26382995408507154	-0.8593047543276525	0.26251116665046104	-0.13786907129675283	0.9550287988137242	1.7465	6.3255	0.0	0.0	0.0
2021-10-01T23:41:20.000000	0.43919	-1.0452	-1.1353	-24.315	-69.954	36.64	0.30781207790343623	-1.0911382225899562	-1.1353	-32.70325680240907	-66.44756079432625	36.64	0.30781207790343623	-1.0911382225899562	-0.9393	-32.70325680240907	-66.44756079432625	36.64	0.43816560170483704	-0.26382995408507154	-0.8593047543276525	0.26251116665046104	-0.13786907129675283	0.9550287988137242	1.7465	6.3255	0.0	0.0	0.0
2021-10-01T23:41:20.000000	0.44908	-1.0165	-1.1499	-23.797	-70.03	34.502	0.321144170523356	-1.063866306515469	-1.1499	-32.198472334503535	-66.5864587459358	34.502	0.321144170523356	-1.063866306515469	-0.9539	-32.198472334503535	-66.5864587459358	34.502	0.43816560170483704	-0.26382995408507154	-0.8593047543276525	0.26251116665046104	-0.13786907129675283	0.9550287988137242	1.7465	6.3255	0.0	0.0	0.0
2021-10-01T23:41:20.000000	0.45886	-0.98732	-1.1638	-23.217	-69.993	32.357	0.3344259064976803	-1.0361045290235946	-1.1638	-31.618309140555027	-66.62080504686425	32.357	0.3344259064976803	-1.0361045290235946	-0.9678	-31.618309140555027	-66.62080504686425	32.357	0.43816560170483704	-0.26382995408507154	-0.8593047543276525	0.26251116665046104	-0.13786907129675283	0.9550287988137242	1.7465	6.3255	0.0	0.0	0.0
2021-10-01T23:41:20.000000	0.46853	-0.9578	-1.177	-22.574	-69.84	30.204	0.34764013160272367	-1.0079918351848098	-1.177	-30.961407165266888	-66.54774483291347	30.204	0.34764013160272367	-1.0079918351848098	-0.9810000000000001	-30.961407165266888	-66.54774483291347	30.204	0.43816560170483704	-0.26382995408507154	-0.8593047543276525	0.26251116665046104	-0.13786907129675283	0.9550287988137242	1.7465	6.3255	0.0	0.0	0.0
2021-10-01T23:41:20.000000	0.47806	-0.92793	-1.1895	-21.869	-69.567	28.046	0.36075829719650415	-0.9795146244461481	-1.1895	-30.228268752751497	-66.36318571475775	28.046	0.36075829719650415	-0.9795146244461481	-0.9935	-30.228268752751497	-66.36318571475775	28.046	0.43816560170483704	-0.26382995408507154	-0.8593047543276525	0.26251116665046104	-0.13786907129675283	0.9550287988137242	1.7465	6.3255	0.0	0.0	0.0
2021-10-01T23:41:20.000000	0.48742	-0.8977	-1.2012	-21.099	-69.17	25.882	0.37375185463704036	-0.9506592962546427	-1.2012	-29.41542638796477	-66.0635254237482	25.882	0.37375185463704036	-0.9506592962546427	-1.0052	-29.41542638796477	-66.0635254237482	25.882	0.43816560170483704	-0.26382995408507154	-0.8593047543276525	0.26251116665046104	-0.13786907129675283	0.9550287988137242	1.7465	6.3255	0.0	0.0	0.0
2021-10-01T23:41:20.000000	0.49659	-0.86714	-1.2122	-20.261	-68.646	23.711	0.38659727872347416	-0.9214531739505836	-1.2122	-28.51953508603181	-65.64615415602502	23.711	0.38659727872347416	-0.9214531739505836	-1.0162	-28.51953508603181	-65.64615415602502	23.711	0.43816560170483704	-0.26382995408507154	-0.8593047543276525	0.26251116665046104	-0.13786907129675283	0.9550287988137242	1.7465	6.3255	0.0	0.0	0.0
2021-10-01T23:41:20.000000	0.50555	-0.83625	-1.2225	-19.354	-67.993	21.532	0.3992747201600234	-0.891893806930587	-1.2225	-27.539357321825126	-65.1092095121791	21.532	0.3992747201600234	-0.891893806930587	-1.0265	-27.539357321825126	-65.1092095121791	21.532	0.43816560170483704	-0.26382995408507154	-0.8593047543276525	0.26251116665046104	-0.13786907129675283	0.9550287988137242	1.7465	6.3255	0.0	0.0	0.0
2021-10-01T23:41:20.000000	0.51426	-0.80504	-1.2319	-18.371	-67.211	19.341	0.4117432550534314	-0.8619862186357766	-1.2319	-26.467945841820892	-64.4535492033948	19.341	0.4117432550534314	-0.8619862186357766	-1.0359	-26.467945841820892	-64.4535492033948	19.341	0.43816560170483704	-0.26382995408507154	-0.8593047543276525	0.26251116665046104	-0.13786907129675283	0.9550287988137242	1.7465	6.3255	0.0	0.0	0.0
2021-10-01T23:41:20.000000	0.52268	-0.77351	-1.2405	-17.308	-66.3	17.133	0.42396318481213324	-0.8317255078593856	-1.2405	-25.301330786862643	-63.6796633503488	17.133	0.42396318481213324	-0.8317255078593856	-1.0445	-25.301330786862643	-63.6796633503488	17.133	0.43816560170483704	-0.26382995408507154	-0.8593047543276525	0.26251116665046104	-0.13786907129675283	0.9550287988137242	1.7465	6.3255	0.0	0.0	0.0
2021-10-01T23:41:20.000000	0.53078	-0.74168	-1.2483	-16.158	-65.263	14.901	0.435902284889072	-0.8011278479921206	-1.2483	-24.032932493934084	-62.79138705859273	14.901	0.435902284889072	-0.8011278479921206	-1.0523	-24.032932493934084	-62.79138705859273	14.901	0.43816560170483704	-0.26382995408507154	-0.8593047543276525	0.26251116665046104	-0.13786907129675283	0.9550287988137242	1.7465	6.3255	0.0	0.0	0.0
2021-10-01T23:41:20.000000	0.5385	-0.70955	-1.2551	-14.909	-64.102	12.633	0.44750100739690046	-0.7701858872238306	-1.2551	-22.651086445904156	-61.79217561973503	12.633	0.44750100739690046	-0.7701858872238306	-1.0591000000000002	-22.651086445904156	-61.79217561973503	12.633	0.43816560170483704	-0.26382995408507154	-0.8593047543276525	0.26251116665046104	-0.13786907129675283	0.9550287988137242	1.7465	6.3255	0.0	0.0	0.0
2021-10-01T23:41:20.000000	0.54577	-0.67712	-1.261	-13.549	-62.826	10.315	0.45868987980038034	-0.7388910484426731	-1.261	-21.14498583682608	-60.69243157890796	10.315	0.45868987980038034	-0.7388910484426731	-1.065	-21.14498583682608	-60.69243157890796	10.315	0.43816560170483704	-0.26382995408507154	-0.8593047543276525	0.26251116665046104	-0.13786907129675283	0.9550287988137242	1.7465	6.3255	0.0	0.0	0.0
2021-10-01T23:41:20.000000	0.55252	-0.6444	-1.2658	-12.061	-61.443	7.9269	0.4693982042625815	-0.7072446791846961	-1.2658	-19.498739006638313	-59.50217766730056	7.9269	0.4693982042625815	-0.7072446791846961	-1.0698	-19.498739006638313	-59.50217766730056	7.9269	0.43816560170483704	-0.26382995408507154	-0.8593047543276525	0.26251116665046104	-0.13786907129675283	0.9550287988137242	1.7465	6.3255	0.0	0.0	0.0
2021-10-01T23:41:20.000000	0.55863	-0.61141	-1.2694	-10.422	-59.967	5.4408	0.47950443440542606	-0.6752519251253805	-1.2694	-17.69123468755967	-58.23812658585168	5.4408	0.47950443440542606	-0.6752519251253805	-1.0734000000000001	-17.69123468755967	-58.23812658585168	5.4408	0.43816560170483704	-0.26382995408507154	-0.8593047543276525	0.26251116665046104	-0.13786907129675283	0.9550287988137242	1.7465	6.3255	0.0	0.0	0.0
2021-10-01T23:41:20.000000	0.56398	-0.57817	-1.2717	-8.6003	-58.415	2.8182	0.48888702385083616	-0.6429179319402064	-1.2717	-15.693094758651203	-56.92103444233945	2.8182	0.48888702385083616	-0.6429179319402064	-1.0757	-15.693094758651203	-56.92103444233945	2.8182	0.43816560170483704	-0.26382995408507154	-0.8593047543276525	0.26251116665046104	-0.13786907129675283	0.9550287988137242	1.7465	6.3255	0.0	0.0	0.0
2021-10-01T23:41:20.000000	0.56839	-0.54473	-1.2725	-6.5567	-56.811	0.0068912	0.4973612024283112	-0.6102702674381772	-1.2725	-13.468355324239841	-55.579523574334644	0.0068912	0.4973612024283112	-0.6102702674381772	-1.0765	-13.468355324239841	-55.579523574334644	0.0068912	0.43816560170483704	-0.26382995408507154	-0.8593047543276525	0.26251116665046104	-0.13786907129675283	0.9550287988137242	1.7465	6.3255	0.0	0.0	0.0
2021-10-01T23:41:20.000000	0.57164	-0.51115	-1.2716	-4.2373	-55.189	-3.0645	0.5047012760740945	-0.5773415228694196	-1.2716	-10.967688557944303	-54.25394216078623	-3.0645	0.5047012760740945	-0.5773415228694196	-1.0756000000000001	-10.967688557944303	-54.25394216078623	-3.0645	0.43816560170483704	-0.26382995408507154	-0.8593047543276525	0.26251116665046104	-0.13786907129675283	0.9550287988137242	1.7465	6.3255	0.0	0.0	0.0
2021-10-01T23:41:20.000000	0.57345	-0.47759	-1.2687	-1.5734	-53.593	-6.4911	0.5106097498201633	-0.5442561841528217	-1.2687	-8.12830345619617	-52.99637647503827	-6.4911	0.5106097498201633	-0.5442561841528217	-1.0727	-8.12830345619617	-52.99637647503827	-6.4911	0.43816560170483704	-0.26382995408507154	-0.8593047543276525	0.26251116665046104	-0.13786907129675283	0.9550287988137242	1.7465	6.3255	0.0	0.0	0.0
2021-10-01T23:41:20.000000	0.57348	-0.44427	-1.2634	1.5198	-52.081	-10.396	0.5147222290009974	-0.5111909332844673	-1.2634	-4.873145754690777	-51.8747800332063	-10.396	0.5147222290009974	-0.5111909332844673	-1.0674000000000001	-4.873145754690777	-51.8747800332063	-10.396	0.43816560170483704	-0.26382995408507154	-0.8593047543276525	0.26251116665046104	-0.13786907129675283	0.9550287988137242	1.7465	6.3255	0.0	0.0	0.0
2021-10-01T23:41:20.000000	0.5714	-0.41157	-1.2554	5.1378	-50.728	-14.928	0.5166646387718982	-0.4784824719283915	-1.2554	-1.1166248287559872	-50.97528932563115	-14.928	0.5166646387718982	-0.4784824719283915	-1.0594000000000001	-1.1166248287559872	-50.97528932563115	-14.928	0.43816560170483704	-0.26382995408507154	-0.8593047543276525	0.26251116665046104	-0.13786907129675283	0.9550287988137242	1.7465	6.3255	0.0	0.0	0.0
2021-10-01T23:41:20.000000	0.56687	-0.38001	-1.2444	9.3735	-49.621	-20.248	0.5160358254165904	-0.44660522151741366	-1.2444	3.222799175798432	-50.39563184168319	-20.248	0.5160358254165904	-0.44660522151741366	-1.0484	3.222799175798432	-50.39563184168319	-20.248	0.43816560170483704	-0.26382995408507154	-0.8593047543276525	0.26251116665046104	-0.13786907129675283	0.9550287988137242	1.7465	6.3255	0.0	0.0	0.0
2021-10-01T23:41:20.000000	0.55975	-0.35021	-1.2303	14.296	-48.847	-26.505	0.5126208751597046	-0.4161573559971018	-1.2303	8.203045451181698	-50.230618852706236	-26.505	0.5126208751597046	-0.4161573559971018	-1.0343	8.203045451181698	-50.230618852706236	-26.505	0.43816560170483704	-0.26382995408507154	-0.8593047543276525	0.26251116665046104	-0.13786907129675283	0.9550287988137242	1.7465	6.3255	0.0	0.0	0.0
2021-10-01T23:41:20.000000	0.55013	-0.32271	-1.2133	19.935	-48.473	-33.81	0.5064429435409027	-0.38768583406880636	-1.2133	13.845380680295401	-50.55038464559595	-33.81	0.5064429435409027	-0.38768583406880636	-1.0173	13.845380680295401	-50.55038464559595	-33.81	0.43816560170483704	-0.26382995408507154	-0.8593047543276525	0.26251116665046104	-0.13786907129675283	0.9550287988137242	1.7465	6.3255	0.0	0.0	0.0
2021-10-01T23:41:20.000000	0.53831	-0.29781	-1.1938	26.284	-48.534	-42.237	0.4977630109461654	-0.36152515422001774	-1.1938	20.13906528608889	-51.38886904187179	-42.237	0.4977630109461654	-0.36152515422001774	-0.9978	20.13906528608889	-51.38886904187179	-42.237	0.43816560170483704	-0.26382995408507154	-0.8593047543276525	0.26251116665046104	-0.13786907129675283	0.9550287988137242	1.7465	6.3255	0.0	0.0	0.0
2021-10-01T23:41:20.000000	0.52475	-0.27553	-1.1724	33.325	-49.035	-51.838	0.4870351605751038	-0.3377515296243421	-1.1724	27.065622251512114	-52.74882882243407	-51.838	0.4870351605751038	-0.3377515296243421	-0.9764000000000002	27.065622251512114	-52.74882882243407	-51.838	0.43816560170483704	-0.26382995408507154	-0.8593047543276525	0.26251116665046104	-0.13786907129675283	0.9550287988137242	1.7465	6.3255	0.0	0.0	0.0
2021-10-01T23:41:20.000000	0.50989	-0.25569	-1.1496	41.053	-49.964	-62.677	0.4747181323653828	-0.31624022989417844	-1.1496	34.62155961464967	-54.61774175896747	-62.677	0.4747181323653828	-0.31624022989417844	-0.9536	34.62155961464967	-54.61774175896747	-62.677	0.43816560170483704	-0.26382995408507154	-0.8593047543276525	0.26251116665046104	-0.13786907129675283	0.9550287988137242	1.7465	6.3255	0.0	0.0	0.0
2021-10-01T23:41:20.000000	0.49409	-0.23798	-1.1256	49.481	-51.306	-74.847	0.4612071979935317	-0.29672770180580577	-1.1256	42.821617370297844	-56.98231377183455	-74.847	0.4612071979935317	-0.29672770180580577	-0.9296	42.821617370297844	-56.98231377183455	-74.847	0.43816560170483704	-0.26382995408507154	-0.8593047543276525	0.26251116665046104	-0.13786907129675283	0.9550287988137242	1.7465	6.3255	0.0	0.0	0.0
2021-10-01T23:41:20.000000	0.47766	-0.22208	-1.1008	58.65	-53.055	-88.478	0.4468492311983156	-0.2789343409791527	-1.1008	51.70722175582558	-59.84161380923711	-88.478	0.4468492311983156	-0.2789343409791527	-0.9048	51.70722175582558	-59.84161380923711	-88.478	0.43816560170483704	-0.26382995408507154	-0.8593047543276525	0.26251116665046104	-0.13786907129675283	0.9550287988137242	1.7465	6.3255	0.0	0.0	0.0
2021-10-01T23:41:20.000000	0.4608	-0.20771	-1.0753	68.626	-55.211	-103.74	0.4318770333849294	-0.26260676330710253	-1.0753	61.3438754473147	-63.20372886234119	-103.74	0.4318770333849294	-0.26260676330710253	-0.8793	61.3438754473147	-63.20372886234119	-103.74	0.43816560170483704	-0.26382995408507154	-0.8593047543276525	0.26251116665046104	-0.13786907129675283	0.9550287988137242	1.7465	6.3255	0.0	0.0	0.0
2021-10-01T23:41:20.000000	0.44366	-0.19462	-1.0493	79.496	-57.789	-120.86	0.41647010681403634	-0.24751523211775295	-1.0493	71.8160849288808	-67.09420602770243	-120.86	0.41647010681403634	-0.24751523211775295	-0.8533	71.8160849288808	-67.09420602770243	-120.86	0.43816560170483704	-0.26382995408507154	-0.8593047543276525	0.26251116665046104	-0.13786907129675283	0.9550287988137242	1.7465	6.3255	0.0	0.0	0.0
2021-10-01T23:41:20.000000	0.42638	-0.18261	-1.023	91.371	-60.812	-140.1	0.4007919025899496	-0.2334784086769659	-1.023	83.23119559822482	-71.5494728442498	-140.1	0.4007919025899496	-0.2334784086769659	-0.827	83.23119559822482	-71.5494728442498	-140.1	0.43816560170483704	-0.26382995408507154	-0.8593047543276525	0.26251116665046104	-0.13786907129675283	0.9550287988137242	1.7465	6.3255	0.0	0.0	0.0
2021-10-01T23:41:20.000000	0.40903	-0.17151	-0.99622	104.39	-64.316	-161.78	0.38493272337666856	-0.22033615108243393	-0.99622	95.72274897494367	-76.62228973790799	-161.78	0.38493272337666856	-0.22033615108243393	-0.8002199999999999	95.72274897494367	-76.62228973790799	-161.78	0.43816560170483704	-0.26382995408507154	-0.8593047543276525	0.26251116665046104	-0.13786907129675283	0.9550287988137242	1.7465	6.3255	0.0	0.0	0.0
2021-10-01T23:41:20.000000	0.39169	-0.16118	-0.96917	118.71	-68.348	-186.31	0.36898912058100813	-0.20795931667721504	-0.96917	109.44080311297738	-82.37853979032718	-186.31	0.36898912058100813	-0.20795931667721504	-0.7731699999999999	109.44080311297738	-82.37853979032718	-186.31	0.43816560170483704	-0.26382995408507154	-0.8593047543276525	0.26251116665046104	-0.13786907129675283	0.9550287988137242	1.7465	6.3255	0.0	0.0	0.0
2021-10-01T23:41:20.000000	0.3744	-0.15152	-0.94184	134.52	-72.972	-214.17	0.3530130458114514	-0.19625356018916473	-0.94184	124.56509192664173	-88.90489894998643	-214.17	0.3530130458114514	-0.19625356018916473	-0.7458400000000001	124.56509192664173	-88.90489894998643	-214.17	0.43816560170483704	-0.26382995408507154	-0.8593047543276525	0.26251116665046104	-0.13786907129675283	0.9550287988137242	1.7465	6.3255	0.0	0.0	0.0
2021-10-01T23:41:20.000000	0.35721	-0.14244	-0.91426	152.07	-78.263	-245.95	0.33706515002268067	-0.18513568629572144	-0.91426	141.33454185052756	-96.3064346183653	-245.95	0.33706515002268067	-0.18513568629572144	-0.7182599999999999	141.33454185052756	-96.3064346183653	-245.95	0.43816560170483704	-0.26382995408507154	-0.8593047543276525	0.26251116665046104	-0.13786907129675283	0.9550287988137242	1.7465	6.3255	0.0	0.0	0.0
