# Supplementary material for: Direct evidence of substorm-related impulsive injections of electrons at Mercury
Source: Nat Commun. 2023 Jul 18;14:4019. doi: 10.1038/s41467-023-39565-4 (PMC10354196; doi:10.1038/s41467-023-39565-4)
Supplement: Supplementary file 3 — SourceDatafile [file 41467_2023_39565_MOESM3_ESM.zip › SourceDataFile/FieldLinetracing/Final_KT17tracing_000846.txt]

2021-10-01T23:29:06.000000	-0.61379	0.010714	0.55201	528.46	-8.8665	-108.4	-0.6078521746804483	0.0858410602931351	0.55201	523.3915287125278	-73.55198225889693	-108.4	-0.6078521746804483	0.0858410602931351	0.7480100000000001	523.3915287125278	-73.55198225889693	-108.4	-0.9263418375866338	0.13040564098235763	-0.35339095734978715	-0.662225325074658	0.09340148882132616	0.7434606786614362	2.8764	23.949	0.0	0.0	0.0
2021-10-01T23:29:06.000000	-0.65581	0.011416	0.55961	464.54	-7.7273	-72.891	-0.6494695289404434	0.09168648828414444	0.55961	460.09276576080345	-64.58923795698848	-72.891	-0.6494695289404434	0.09168648828414444	0.7556100000000001	460.09276576080345	-64.58923795698848	-72.891	-0.9263418375866338	0.13040564098235763	-0.35339095734978715	-0.662225325074658	0.09340148882132616	0.7434606786614362	2.8764	23.949	0.0	0.0	0.0
2021-10-01T23:29:06.000000	-0.69814	0.012117	0.56526	410.49	-6.7652	-45.388	-0.6913946698152343	0.09756890816281125	0.56526	406.5679301847167	-57.01163193906409	-45.388	-0.6913946698152343	0.09756890816281125	0.76126	406.5679301847167	-57.01163193906409	-45.388	-0.9263418375866338	0.13040564098235763	-0.35339095734978715	-0.662225325074658	0.09340148882132616	0.7434606786614362	2.8764	23.949	0.0	0.0	0.0
2021-10-01T23:29:06.000000	-0.74068	0.012814	0.56901	364.44	-5.9469	-24.086	-0.7335287184164169	0.10347308951784989	0.56901	360.96519308324986	-50.556983711274825	-24.086	-0.7335287184164169	0.10347308951784989	0.76501	360.96519308324986	-50.556983711274825	-24.086	-0.9263418375866338	0.13040564098235763	-0.35339095734978715	-0.662225325074658	0.09340148882132616	0.7434606786614362	2.8764	23.949	0.0	0.0	0.0
2021-10-01T23:29:06.000000	-0.78335	0.013507	0.57092	324.95	-5.2465	-7.6369	-0.7757922775608616	0.10938922993572578	0.57092	321.8585786914541	-45.02314499195976	-7.6369	-0.7757922775608616	0.10938922993572578	0.76692	321.8585786914541	-45.02314499195976	-7.6369	-0.9263418375866338	0.13040564098235763	-0.35339095734978715	-0.662225325074658	0.09340148882132616	0.7434606786614362	2.8764	23.949	0.0	0.0	0.0
2021-10-01T23:29:06.000000	-0.82605	0.014192	0.57105	290.88	-4.6437	4.9828	-0.8180865908903333	0.1153011065403642	0.57105	288.1191645121686	-40.25028435303175	4.9828	-0.8180865908903333	0.1153011065403642	0.76705	288.1191645121686	-40.25028435303175	4.9828	-0.9263418375866338	0.13040564098235763	-0.35339095734978715	-0.662225325074658	0.09340148882132616	0.7434606786614362	2.8764	23.949	0.0	0.0	0.0
2021-10-01T23:29:06.000000	-0.86873	0.01487	0.56948	261.34	-4.1224	14.555	-0.8603619126352069	0.12120358528809515	0.56948	258.86562961880173	-36.11337126081357	14.555	-0.8603619126352069	0.12120358528809515	0.7654799999999999	258.86562961880173	-36.11337126081357	14.555	-0.9263418375866338	0.13040564098235763	-0.35339095734978715	-0.662225325074658	0.09340148882132616	0.7434606786614362	2.8764	23.949	0.0	0.0	0.0
2021-10-01T23:29:06.000000	-0.91132	0.015537	0.56633	235.6	-3.6697	21.685	-0.9025492603809209	0.12708411920791934	0.56633	233.3750553544794	-32.51015589602238	21.685	-0.9025492603809209	0.12708411920791934	0.76233	233.3750553544794	-32.51015589602238	21.685	-0.9263418375866338	0.13040564098235763	-0.35339095734978715	-0.662225325074658	0.09340148882132616	0.7434606786614362	2.8764	23.949	0.0	0.0	0.0
2021-10-01T23:29:06.000000	-0.95378	0.016194	0.56169	213.09	-3.2751	26.844	-0.9446088130057412	0.13293879955785864	0.56169	211.0830233561804	-29.360375181938412	26.844	-0.9446088130057412	0.13293879955785864	0.75769	211.0830233561804	-29.360375181938412	26.844	-0.9263418375866338	0.13040564098235763	-0.35339095734978715	-0.662225325074658	0.09340148882132616	0.7434606786614362	2.8764	23.949	0.0	0.0	0.0
2021-10-01T23:29:06.000000	-0.99606	0.01684	0.5557	193.35	-2.9304	30.408	-0.9864910698003813	0.1387605073646648	0.5557	191.5340045682976	-26.599527029466945	30.408	-0.9864910698003813	0.1387605073646648	0.7517	191.5340045682976	-26.599527029466945	30.408	-0.9263418375866338	0.13040564098235763	-0.35339095734978715	-0.662225325074658	0.09340148882132616	0.7434606786614362	2.8764	23.949	0.0	0.0	0.0
2021-10-01T23:29:06.000000	-1.0382	0.017473	0.54847	176.0	-2.6286	32.673	-1.028235974416744	0.14455215890552686	0.54847	174.3517200821502	-24.174102720794814	32.673	-1.028235974416744	0.14455215890552686	0.74447	174.3517200821502	-24.174102720794814	32.673	-0.9263418375866338	0.13040564098235763	-0.35339095734978715	-0.662225325074658	0.09340148882132616	0.7434606786614362	2.8764	23.949	0.0	0.0	0.0
2021-10-01T23:29:06.000000	-1.08	0.018094	0.54015	160.73	-2.364	33.883	-1.0696449113668367	0.15029024061139748	0.54015	159.22920423507574	-22.04046085417746	33.883	-1.0696449113668367	0.15029024061139748	0.7361500000000001	159.22920423507574	-22.04046085417746	33.883	-0.9263418375866338	0.13040564098235763	-0.35339095734978715	-0.662225325074658	0.09340148882132616	0.7434606786614362	2.8764	23.949	0.0	0.0	0.0
2021-10-01T23:29:06.000000	-1.1217	0.018702	0.5309	147.3	-2.1321	34.237	-1.110956194730217	0.15600316725809124	0.5309	145.9288168634472	-20.164728097460063	34.237	-1.110956194730217	0.15600316725809124	0.7269000000000001	145.9288168634472	-20.164728097460063	34.237	-0.9263418375866338	0.13040564098235763	-0.35339095734978715	-0.662225325074658	0.09340148882132616	0.7434606786614362	2.8764	23.949	0.0	0.0	0.0
2021-10-01T23:29:06.000000	-1.1633	0.019298	0.52087	135.48	-1.9288	33.905	-1.1521697019767156	0.16169193131039739	0.52087	134.22279343946082	-18.51465340609526	33.905	-1.1521697019767156	0.16169193131039739	0.7168700000000001	134.22279343946082	-18.51465340609526	33.905	-0.9263418375866338	0.13040564098235763	-0.35339095734978715	-0.662225325074658	0.09340148882132616	0.7434606786614362	2.8764	23.949	0.0	0.0	0.0
2021-10-01T23:29:06.000000	-1.2046	0.019882	0.51022	125.1	-1.7511	33.031	-1.1930869401485087	0.16733202673447936	0.51022	123.94278253947407	-17.066429256954674	33.031	-1.1930869401485087	0.16733202673447936	0.7062200000000001	123.94278253947407	-17.066429256954674	33.031	-0.9263418375866338	0.13040564098235763	-0.35339095734978715	-0.662225325074658	0.09340148882132616	0.7434606786614362	2.8764	23.949	0.0	0.0	0.0
2021-10-01T23:29:06.000000	-1.2459	0.020455	0.49912	116.02	-1.5959	31.744	-1.234005526152163	0.17296120504588106	0.49912	114.95021893653484	-15.799824785506488	31.744	-1.234005526152163	0.17296120504588106	0.69512	114.95021893653484	-15.799824785506488	31.744	-0.9263418375866338	0.13040564098235763	-0.35339095734978715	-0.662225325074658	0.09340148882132616	0.7434606786614362	2.8764	23.949	0.0	0.0	0.0
2021-10-01T23:29:06.000000	-1.287	0.021016	0.48773	108.1	-1.461	30.162	-1.2747270895600236	0.17855396774597676	0.48773	107.1064271265387	-14.695502345529095	30.162	-1.2747270895600236	0.17855396774597676	0.68373	107.1064271265387	-14.695502345529095	30.162	-0.9263418375866338	0.13040564098235763	-0.35339095734978715	-0.662225325074658	0.09340148882132616	0.7434606786614362	2.8764	23.949	0.0	0.0	0.0
2021-10-01T23:29:06.000000	-1.3282	0.021567	0.47621	101.23	-1.344	28.391	-1.315549124748488	0.18414905881509958	0.47621	100.30253005508868	-13.737601702918537	28.391	-1.315549124748488	0.18414905881509958	0.67221	100.30253005508868	-13.737601702918537	28.391	-0.9263418375866338	0.13040564098235763	-0.35339095734978715	-0.662225325074658	0.09340148882132616	0.7434606786614362	2.8764	23.949	0.0	0.0	0.0
2021-10-01T23:29:06.000000	-1.3693	0.022108	0.4647	95.286	-1.2431	26.531	-1.3562731387597322	0.18972197221941295	0.4647	94.41568264263859	-12.909142680075771	26.531	-1.3562731387597322	0.18972197221941295	0.6607000000000001	94.41568264263859	-12.909142680075771	26.531	-0.9263418375866338	0.13040564098235763	-0.35339095734978715	-0.662225325074658	0.09340148882132616	0.7434606786614362	2.8764	23.949	0.0	0.0	0.0
2021-10-01T23:29:06.000000	-1.4105	0.022641	0.45333	90.173	-1.1562	24.671	-1.397097379491242	0.19529919892233163	0.45333	89.35185804757744	-12.19640073487131	24.671	-1.397097379491242	0.19529919892233163	0.64933	89.35185804757744	-12.19640073487131	24.671	-0.9263418375866338	0.13040564098235763	-0.35339095734978715	-0.662225325074658	0.09340148882132616	0.7434606786614362	2.8764	23.949	0.0	0.0	0.0
2021-10-01T23:29:06.000000	-1.4517	0.023165	0.44219	85.78	-1.0815	22.885	-1.4379227229942744	0.20086749344214821	0.44219	85.00111323261763	-11.583988581905487	22.885	-1.4379227229942744	0.20086749344214821	0.63819	85.00111323261763	-11.583988581905487	22.885	-0.9263418375866338	0.13040564098235763	-0.35339095734978715	-0.662225325074658	0.09340148882132616	0.7434606786614362	2.8764	23.949	0.0	0.0	0.0
2021-10-01T23:29:06.000000	-1.493	0.023681	0.43133	81.999	-1.0172	21.233	-1.478848293217572	0.20644010126057014	0.43133	81.25648255483885	-11.056886526286178	21.233	-1.478848293217572	0.20644010126057014	0.6273299999999999	81.25648255483885	-11.056886526286178	21.233	-0.9263418375866338	0.13040564098235763	-0.35339095734978715	-0.662225325074658	0.09340148882132616	0.7434606786614362	2.8764	23.949	0.0	0.0	0.0
2021-10-01T23:29:06.000000	-1.5344	0.024191	0.42078	78.728	-0.96165	19.756	-1.5198738451007965	0.21201900730717557	0.42078	78.01693678053017	-10.600958923854726	19.756	-1.5198738451007965	0.21201900730717557	0.61678	78.01693678053017	-10.600958923854726	19.756	-0.9263418375866338	0.13040564098235763	-0.35339095734978715	-0.662225325074658	0.09340148882132616	0.7434606786614362	2.8764	23.949	0.0	0.0	0.0
2021-10-01T23:29:06.000000	-1.5759	0.024694	0.41053	75.871	-0.91323	18.475	-1.5609995011741171	0.21760321911717542	0.41053	75.18739778881033	-10.202835085411241	18.475	-1.5609995011741171	0.21760321911717542	0.60653	75.18739778881033	-10.202835085411241	18.475	-0.9263418375866338	0.13040564098235763	-0.35339095734978715	-0.662225325074658	0.09340148882132616	0.7434606786614362	2.8764	23.949	0.0	0.0	0.0
2021-10-01T23:29:06.000000	-1.6174	0.02519	0.40055	73.341	-0.87056	17.392	-1.602126014958622	0.22318048367365145	0.40055	72.68169023465944	-9.850485284827858	17.392	-1.602126014958622	0.22318048367365145	0.59655	72.68169023465944	-9.850485284827858	17.392	-0.9263418375866338	0.13040564098235763	-0.35339095734978715	-0.662225325074658	0.09340148882132616	0.7434606786614362	2.8764	23.949	0.0	0.0	0.0
2021-10-01T23:29:06.000000	-1.659	0.02568	0.3908	71.064	-0.83246	16.498	-1.643352510403054	0.22876404645831103	0.3908	70.42651630928236	-9.533671181133919	16.498	-1.643352510403054	0.22876404645831103	0.5868	70.42651630928236	-9.533671181133919	16.498	-0.9263418375866338	0.13040564098235763	-0.35339095734978715	-0.662225325074658	0.09340148882132616	0.7434606786614362	2.8764	23.949	0.0	0.0	0.0
2021-10-01T23:29:06.000000	-1.7006	0.026165	0.38121	68.981	-0.79798	15.773	-1.6845796184983317	0.234342646919025	0.38121	68.36343699378185	-9.244220652797988	15.773	-1.6845796184983317	0.234342646919025	0.57721	68.36343699378185	-9.244220652797988	15.773	-0.9263418375866338	0.13040564098235763	-0.35339095734978715	-0.662225325074658	0.09340148882132616	0.7434606786614362	2.8764	23.949	0.0	0.0	0.0
2021-10-01T23:29:06.000000	-1.7422	0.026644	0.37174	67.044	-0.76634	15.191	-1.7258074617746246	0.23991529259100428	0.37174	66.44490955181219	-8.9754781291638	15.191	-1.7258074617746246	0.23991529259100428	0.56774	66.44490955181219	-8.9754781291638	15.191	-0.9263418375866338	0.13040564098235763	-0.35339095734978715	-0.662225325074658	0.09340148882132616	0.7434606786614362	2.8764	23.949	0.0	0.0	0.0
2021-10-01T23:29:06.000000	-1.7839	0.027117	0.36232	65.219	-0.73698	14.727	-1.7671352867108445	0.24549423649116706	0.36232	64.63725879743804	-8.722721804197239	14.727	-1.7671352867108445	0.24549423649116706	0.5583199999999999	64.63725879743804	-8.722721804197239	14.727	-0.9263418375866338	0.13040564098235763	-0.35339095734978715	-0.662225325074658	0.09340148882132616	0.7434606786614362	2.8764	23.949	0.0	0.0	0.0
2021-10-01T23:29:06.000000	-1.8256	0.027585	0.35291	63.481	-0.70946	14.357	-1.8084637242979102	0.2510682180673843	0.35291	62.91572702420592	-8.482451739161535	14.357	-1.8084637242979102	0.2510682180673843	0.54891	62.91572702420592	-8.482451739161535	14.357	-0.9263418375866338	0.13040564098235763	-0.35339095734978715	-0.662225325074658	0.09340148882132616	0.7434606786614362	2.8764	23.949	0.0	0.0	0.0
2021-10-01T23:29:06.000000	-1.8672	0.028048	0.34346	61.81	-0.68346	14.059	-1.84969352805691	0.25662498430273767	0.34346	61.26050414598758	-8.251899741940516	14.059	-1.84969352805691	0.25662498430273767	0.53946	61.26050414598758	-8.251899741940516	14.059	-0.9263418375866338	0.13040564098235763	-0.35339095734978715	-0.662225325074658	0.09340148882132616	0.7434606786614362	2.8764	23.949	0.0	0.0	0.0
2021-10-01T23:29:06.000000	-1.9089	0.028506	0.33395	60.195	-0.65875	13.814	-1.8910231909456676	0.2621890412310637	0.33395	59.66070123204163	-8.029489713771678	13.814	-1.8910231909456676	0.2621890412310637	0.52995	59.66070123204163	-8.029489713771678	13.814	-0.9263418375866338	0.13040564098235763	-0.35339095734978715	-0.662225325074658	0.09340148882132616	0.7434606786614362	2.8764	23.949	0.0	0.0	0.0
2021-10-01T23:29:06.000000	-1.9505	0.02896	0.32435	58.626	-0.63517	13.609	-1.9322540974761901	0.26773687528331497	0.32435	58.10641323930397	-7.813837558596941	13.609	-1.9322540974761901	0.26773687528331497	0.5203500000000001	58.10641323930397	-7.813837558596941	13.609	-0.9263418375866338	0.13040564098235763	-0.35339095734978715	-0.662225325074658	0.09340148882132616	0.7434606786614362	2.8764	23.949	0.0	0.0	0.0
2021-10-01T23:29:06.000000	-1.9921	0.029408	0.31463	57.097	-0.61256	13.432	-1.9734857391877276	0.27327875454683154	0.31463	56.59170498386693	-7.604049301034947	13.432	-1.9734857391877276	0.27327875454683154	0.51063	56.59170498386693	-7.604049301034947	13.432	-0.9263418375866338	0.13040564098235763	-0.35339095734978715	-0.662225325074658	0.09340148882132616	0.7434606786614362	2.8764	23.949	0.0	0.0	0.0
2021-10-01T23:29:06.000000	-2.0336	0.029852	0.30478	55.602	-0.59084	13.275	-2.01461862454103	0.27880441093427344	0.30478	55.110631479409356	-7.399310362887473	13.275	-2.01461862454103	0.27880441093427344	0.50078	55.110631479409356	-7.399310362887473	13.275	-0.9263418375866338	0.13040564098235763	-0.35339095734978715	-0.662225325074658	0.09340148882132616	0.7434606786614362	2.8764	23.949	0.0	0.0	0.0
2021-10-01T23:29:06.000000	-2.0752	0.030291	0.29479	54.135	-0.56988	13.134	-2.0558513690240905	0.28433735801468796	0.29479	53.65725386611852	-7.198756542716839	13.134	-2.0558513690240905	0.28433735801468796	0.49079	53.65725386611852	-7.198756542716839	13.134	-0.9263418375866338	0.13040564098235763	-0.35339095734978715	-0.662225325074658	0.09340148882132616	0.7434606786614362	2.8764	23.949	0.0	0.0	0.0
2021-10-01T23:29:06.000000	-2.1166	0.030726	0.28463	52.69	-0.54959	13.005	-2.096886110670004	0.28984182920210955	0.28463	52.225628382974946	-7.001563337676929	13.005	-2.096886110670004	0.28984182920210955	0.48063	52.225628382974946	-7.001563337676929	13.005	-0.9263418375866338	0.13040564098235763	-0.35339095734978715	-0.662225325074658	0.09340148882132616	0.7434606786614362	2.8764	23.949	0.0	0.0	0.0
2021-10-01T23:29:06.000000	-2.1581	0.031156	0.27431	51.26	-0.52988	12.884	-2.1380207114456744	0.29535359108250375	0.27431	50.808818804170016	-6.806783714752446	12.884	-2.1380207114456744	0.29535359108250375	0.47031	50.808818804170016	-6.806783714752446	12.884	-0.9263418375866338	0.13040564098235763	-0.35339095734978715	-0.662225325074658	0.09340148882132616	0.7434606786614362	2.8764	23.949	0.0	0.0	0.0
2021-10-01T23:29:06.000000	-2.1995	0.031582	0.26381	49.838	-0.51063	12.769	-2.1790565558631108	0.3008491300868232	0.26381	49.399892579800216	-6.6134408669844165	12.769	-2.1790565558631108	0.3008491300868232	0.45981	49.399892579800216	-6.6134408669844165	12.769	-0.9263418375866338	0.13040564098235763	-0.35339095734978715	-0.662225325074658	0.09340148882132616	0.7434606786614362	2.8764	23.949	0.0	0.0	0.0
2021-10-01T23:29:06.000000	-2.2408	0.032004	0.25311	48.416	-0.49177	12.656	-2.219993643922311	0.30632844621506794	0.25311	47.990918568664426	-6.420485080484143	12.656	-2.219993643922311	0.30632844621506794	0.44911	47.990918568664426	-6.420485080484143	12.656	-0.9263418375866338	0.13040564098235763	-0.35339095734978715	-0.662225325074658	0.09340148882132616	0.7434606786614362	2.8764	23.949	0.0	0.0	0.0
2021-10-01T23:29:06.000000	-2.2821	0.032422	0.2422	46.986	-0.47318	12.543	-2.2609312221021884	0.31180379248415624	0.2422	46.573971756070016	-6.226817018123472	12.543	-2.2609312221021884	0.31180379248415624	0.43820000000000003	46.573971756070016	-6.226817018123472	12.543	-0.9263418375866338	0.13040564098235763	-0.35339095734978715	-0.662225325074658	0.09340148882132616	0.7434606786614362	2.8764	23.949	0.0	0.0	0.0
2021-10-01T23:29:06.000000	-2.3234	0.032835	0.23107	45.54	-0.45478	12.427	-2.301869412932912	0.31727417642929895	0.23107	45.14112222611757	-6.031377041365815	12.427	-2.301869412932912	0.31727417642929895	0.42707	45.14112222611757	-6.031377041365815	12.427	-0.9263418375866338	0.13040564098235763	-0.35339095734978715	-0.662225325074658	0.09340148882132616	0.7434606786614362	2.8764	23.949	0.0	0.0	0.0
2021-10-01T23:29:06.000000	-2.3645	0.033245	0.21971	44.068	-0.43647	12.303	-2.3426094783963194	0.3227170769462378	0.21971	43.6824575839328	-5.832840602040433	12.303	-2.3426094783963194	0.3227170769462378	0.41571	43.6824575839328	-5.832840602040433	12.303	-0.9263418375866338	0.13040564098235763	-0.35339095734978715	-0.662225325074658	0.09340148882132616	0.7434606786614362	2.8764	23.949	0.0	0.0	0.0
2021-10-01T23:29:06.000000	-2.4057	0.03365	0.20809	42.56	-0.41817	12.168	-2.383449402989484	0.32816726815614927	0.20809	42.18806298403808	-5.629903001272372	12.168	-2.383449402989484	0.32816726815614927	0.40409	42.18806298403808	-5.629903001272372	12.168	-0.9263418375866338	0.13040564098235763	-0.35339095734978715	-0.662225325074658	0.09340148882132616	0.7434606786614362	2.8764	23.949	0.0	0.0	0.0
2021-10-01T23:29:06.000000	-2.4467	0.034052	0.19622	41.006	-0.39979	12.02	-2.424091202215333	0.3335899759378569	0.19622	40.648024806257446	-5.421249615538787	12.02	-2.424091202215333	0.3335899759378569	0.39222	40.648024806257446	-5.421249615538787	12.02	-0.9263418375866338	0.13040564098235763	-0.35339095734978715	-0.662225325074658	0.09340148882132616	0.7434606786614362	2.8764	23.949	0.0	0.0	0.0
2021-10-01T23:29:06.000000	-2.4876	0.034449	0.18406	39.392	-0.3812	11.856	-2.464634367613116	0.33899546837870076	0.18406	39.04846447246522	-5.205036002048539	11.856	-2.464634367613116	0.33899546837870076	0.38006	39.04846447246522	-5.205036002048539	11.856	-0.9263418375866338	0.13040564098235763	-0.35339095734978715	-0.662225325074658	0.09340148882132616	0.7434606786614362	2.8764	23.949	0.0	0.0	0.0
2021-10-01T23:29:06.000000	-2.5285	0.034843	0.17159	37.701	-0.36227	11.674	-2.5051779006014065	0.3443979834251772	0.17159	37.372526010168386	-4.979050127502938	11.674	-2.5051779006014065	0.3443979834251772	0.36759	37.372526010168386	-4.979050127502938	11.674	-0.9263418375866338	0.13040564098235763	-0.35339095734978715	-0.662225325074658	0.09340148882132616	0.7434606786614362	2.8764	23.949	0.0	0.0	0.0
2021-10-01T23:29:06.000000	-2.5692	0.035233	0.15877	35.912	-0.34282	11.474	-2.54552343075255	0.34977202257866064	0.15877	35.599389714225914	-4.740540214687112	11.474	-2.54552343075255	0.34977202257866064	0.35477000000000003	35.599389714225914	-4.740540214687112	11.474	-0.9263418375866338	0.13040564098235763	-0.35339095734978715	-0.662225325074658	0.09340148882132616	0.7434606786614362	2.8764	23.949	0.0	0.0	0.0
2021-10-01T23:29:06.000000	-2.6098	0.03562	0.14557	33.994	-0.32259	11.256	-2.5857700820152894	0.35513083132085854	0.14557	33.69832103401912	-4.485449787511233	11.256	-2.5857700820152894	0.35513083132085854	0.34157000000000004	33.69832103401912	-4.485449787511233	11.256	-0.9263418375866338	0.13040564098235763	-0.35339095734978715	-0.662225325074658	0.09340148882132616	0.7434606786614362	2.8764	23.949	0.0	0.0	0.0
2021-10-01T23:29:06.000000	-2.6503	0.036003	0.13189	31.905	-0.3012	11.02	-2.625917976919793	0.36047341718698167	0.13189	31.6276830098693	-4.20825544224977	11.02	-2.625917976919793	0.36047341718698167	0.32789	31.6276830098693	-4.20825544224977	11.02	-0.9263418375866338	0.13040564098235763	-0.35339095734978715	-0.662225325074658	0.09340148882132616	0.7434606786614362	2.8764	23.949	0.0	0.0	0.0
2021-10-01T23:29:06.000000	-2.6906	0.036382	0.11763	29.581	-0.27808	10.769	-2.6658678689871502	0.3657875271601118	0.11763	29.324027737469304	-3.900549543145249	10.769	-2.6658678689871502	0.3657875271601118	0.31363	29.324027737469304	-3.900549543145249	10.769	-0.9263418375866338	0.13040564098235763	-0.35339095734978715	-0.662225325074658	0.09340148882132616	0.7434606786614362	2.8764	23.949	0.0	0.0	0.0
2021-10-01T23:29:06.000000	-2.7305	0.036757	0.10259	26.927	-0.25234	10.506	-2.705421265259537	0.37104865520641256	0.10259	26.693180113703455	-3.549808430463016	10.506	-2.705421265259537	0.37104865520641256	0.29859	26.693180113703455	-3.549808430463016	10.506	-0.9263418375866338	0.13040564098235763	-0.35339095734978715	-0.662225325074658	0.09340148882132616	0.7434606786614362	2.8764	23.949	0.0	0.0	0.0
2021-10-01T23:29:06.000000	-2.7701	0.037128	0.086432	23.781	-0.22246	10.233	-2.7446774122158644	0.376269054342802	0.086432	23.574547088591697	-3.134673670316048	10.233	-2.7446774122158644	0.376269054342802	0.282432	23.574547088591697	-3.134673670316048	10.233	-0.9263418375866338	0.13040564098235763	-0.35339095734978715	-0.662225325074658	0.09340148882132616	0.7434606786614362	2.8764	23.949	0.0	0.0	0.0
2021-10-01T23:29:06.000000	-2.796	0.03737	0.074751	21.276	-0.19895	10.049	-2.7703525979530923	0.37968276220359515	0.074751	21.09130347612723	-2.8044027493217394	10.049	-2.7703525979530923	0.37968276220359515	0.270751	21.09130347612723	-2.8044027493217394	10.049	-0.9263418375866338	0.13040564098235763	-0.35339095734978715	-0.662225325074658	0.09340148882132616	0.7434606786614362	2.8764	23.949	0.0	0.0	0.0
2021-10-01T23:29:06.000000	-2.8215	0.037608	0.061958	18.277	-0.17098	9.8659	-2.7956312878953495	0.3830434881375588	0.061958	18.11832874239276	-2.409175531791814	9.8659	-2.7956312878953495	0.3830434881375588	0.257958	18.11832874239276	-2.409175531791814	9.8659	-0.9263418375866338	0.13040564098235763	-0.35339095734978715	-0.662225325074658	0.09340148882132616	0.7434606786614362	2.8764	23.949	0.0	0.0	0.0
2021-10-01T23:29:06.000000	-2.8379	0.037762	0.052512	15.877	-0.14863	9.7456	-2.8118888407908393	0.38520582248967583	0.052512	15.739151797789491	-2.0929215377170443	9.7456	-2.8118888407908393	0.38520582248967583	0.248512	15.739151797789491	-2.0929215377170443	9.7456	-0.9263418375866338	0.13040564098235763	-0.35339095734978715	-0.662225325074658	0.09340148882132616	0.7434606786614362	2.8764	23.949	0.0	0.0	0.0
2021-10-01T23:29:06.000000	-2.8537	0.03791	0.041947	13.002	-0.12184	9.6293	-2.8275516499938735	0.38728868395154864	0.041947	12.889098112306081	-1.7140591696169067	9.6293	-2.8275516499938735	0.38728868395154864	0.23794700000000002	12.889098112306081	-1.7140591696169067	9.6293	-0.9263418375866338	0.13040564098235763	-0.35339095734978715	-0.662225325074658	0.09340148882132616	0.7434606786614362	2.8764	23.949	0.0	0.0	0.0
2021-10-01T23:29:06.000000	-2.8636	0.038002	0.033992	10.708	-0.10042	9.5564	-2.8373657786305824	0.3885930393870542	0.033992	10.615008482292037	-1.4117163657293608	9.5564	-2.8373657786305824	0.3885930393870542	0.229992	10.615008482292037	-1.4117163657293608	9.5564	-0.9263418375866338	0.13040564098235763	-0.35339095734978715	-0.662225325074658	0.09340148882132616	0.7434606786614362	2.8764	23.949	0.0	0.0	0.0
2021-10-01T23:29:06.000000	-2.8724	0.038085	0.024972	7.9852	-0.074952	9.4904	-2.846089298770783	0.3897536794533569	0.024972	7.9158459528288105	-1.0528151278300126	9.4904	-2.846089298770783	0.3897536794533569	0.220972	7.9158459528288105	-1.0528151278300126	9.4904	-0.9263418375866338	0.13040564098235763	-0.35339095734978715	-0.662225325074658	0.09340148882132616	0.7434606786614362	2.8764	23.949	0.0	0.0	0.0
2021-10-01T23:29:06.000000	-2.8774	0.038132	0.018168	5.8597	-0.055031	9.4532	-2.8510458637984244	0.390412976144358	0.018168	5.808802967057636	-0.7726063621686049	9.4532	-2.8510458637984244	0.390412976144358	0.214168	5.808802967057636	-0.7726063621686049	9.4532	-0.9263418375866338	0.13040564098235763	-0.35339095734978715	-0.662225325074658	0.09340148882132616	0.7434606786614362	2.8764	23.949	0.0	0.0	0.0
2021-10-01T23:29:06.000000	-2.8811	0.038167	0.010614	3.446	-0.032376	9.4253	-2.8547136949622414	0.3909010740379523	0.010614	3.416066626545042	-0.4543710030153541	9.4253	-2.8547136949622414	0.3909010740379523	0.20661400000000002	3.416066626545042	-0.4543710030153541	9.4253	-0.9263418375866338	0.13040564098235763	-0.35339095734978715	-0.662225325074658	0.09340148882132616	0.7434606786614362	2.8764	23.949	0.0	0.0	0.0
2021-10-01T23:29:06.000000	-2.883	0.038185	0.0024066	0.78387	-0.0073665	9.4114	-2.8565971725185215	0.3911517457256032	0.0024066	0.7770607557550682	-0.10335871558611825	9.4114	-2.8565971725185215	0.3911517457256032	0.19840660000000002	0.7770607557550682	-0.10335871558611825	9.4114	-0.9263418375866338	0.13040564098235763	-0.35339095734978715	-0.662225325074658	0.09340148882132616	0.7434606786614362	2.8764	23.949	0.0	0.0	0.0
2021-10-01T23:29:06.000000	-2.8824	0.03818	-0.0059859	-1.948	0.018305	9.4153	-2.856002306295897	0.3910732653001481	-0.0059859	-1.9310784944560333	0.2568558375323007	9.4153	-2.856002306295897	0.3910732653001481	0.19001410000000002	-1.9310784944560333	0.2568558375323007	9.4153	-0.9263418375866338	0.13040564098235763	-0.35339095734978715	-0.662225325074658	0.09340148882132616	0.7434606786614362	2.8764	23.949	0.0	0.0	0.0
2021-10-01T23:29:06.000000	-2.8754	0.038113	-0.021172	-6.805	0.063894	9.4682	-2.849063262293402	0.39014905897499974	-0.021172	-6.745893947321928	0.897230346522768	9.4682	-2.849063262293402	0.39014905897499974	0.174828	-6.745893947321928	0.897230346522768	9.4682	-0.9263418375866338	0.13040564098235763	-0.35339095734978715	-0.662225325074658	0.09340148882132616	0.7434606786614362	2.8764	23.949	0.0	0.0	0.0
2021-10-01T23:29:06.000000	-2.864	0.038007	-0.03359	-10.589	0.09931	9.553	-2.8377621518953835	0.3886470137786728	-0.03359	-10.497041180874723	1.3960336396807234	9.553	-2.8377621518953835	0.3886470137786728	0.16241	-10.497041180874723	1.3960336396807234	9.553	-0.9263418375866338	0.13040564098235763	-0.35339095734978715	-0.662225325074658	0.09340148882132616	0.7434606786614362	2.8764	23.949	0.0	0.0	0.0
2021-10-01T23:29:06.000000	-2.8508	0.037883	-0.044069	-13.595	0.12737	9.651	-2.8246768104199975	0.38690654991161333	-0.044069	-13.476952140417797	1.7922078902259473	9.651	-2.8246768104199975	0.38690654991161333	0.151931	-13.476952140417797	1.7922078902259473	9.651	-0.9263418375866338	0.13040564098235763	-0.35339095734978715	-0.662225325074658	0.09340148882132616	0.7434606786614362	2.8764	23.949	0.0	0.0	0.0
2021-10-01T23:29:06.000000	-2.822	0.037613	-0.061672	-18.206	0.17032	9.862	-2.796126907639063	0.38310971554609563	-0.061672	-18.047944612277004	2.3998208630190385	9.862	-2.796126907639063	0.38310971554609563	0.134328	-18.047944612277004	2.3998208630190385	9.862	-0.9263418375866338	0.13040564098235763	-0.35339095734978715	-0.662225325074658	0.09340148882132616	0.7434606786614362	2.8764	23.949	0.0	0.0	0.0
2021-10-01T23:29:06.000000	-2.7918	0.037331	-0.076732	-21.715	0.20307	10.08	-2.766189024515392	0.37912942936625305	-0.076732	-21.526490694253237	2.86228244852402	10.08	-2.766189024515392	0.37912942936625305	0.11926800000000001	-21.526490694253237	2.86228244852402	10.08	-0.9263418375866338	0.13040564098235763	-0.35339095734978715	-0.662225325074658	0.09340148882132616	0.7434606786614362	2.8764	23.949	0.0	0.0	0.0
2021-10-01T23:29:06.000000	-2.7609	0.037042	-0.090319	-24.569	0.2299	10.297	-2.735557273750523	0.37505642481445894	-0.090319	-24.35569771795839	3.2386113816628894	10.297	-2.735557273750523	0.37505642481445894	0.10568100000000001	-24.35569771795839	3.2386113816628894	10.297	-0.9263418375866338	0.13040564098235763	-0.35339095734978715	-0.662225325074658	0.09340148882132616	0.7434606786614362	2.8764	23.949	0.0	0.0	0.0
2021-10-01T23:29:06.000000	-2.7296	0.036749	-0.10294	-26.992	0.25296	10.512	-2.7045290271906834	0.3709304383358354	-0.10294	-26.757614356291267	3.5583882196291308	10.512	-2.7045290271906834	0.3709304383358354	0.09306	-26.757614356291267	3.5583882196291308	10.512	-0.9263418375866338	0.13040564098235763	-0.35339095734978715	-0.662225325074658	0.09340148882132616	0.7434606786614362	2.8764	23.949	0.0	0.0	0.0
2021-10-01T23:29:06.000000	-2.6981	0.036453	-0.11488	-29.114	0.2735	10.721	-2.6733026552635275	0.366776968429008	-0.11488	-28.861107869125803	3.8387824654028644	10.721	-2.6733026552635275	0.366776968429008	0.08112000000000001	-28.861107869125803	3.8387824654028644	10.721	-0.9263418375866338	0.13040564098235763	-0.35339095734978715	-0.662225325074658	0.09340148882132616	0.7434606786614362	2.8764	23.949	0.0	0.0	0.0
2021-10-01T23:29:06.000000	-2.6663	0.036154	-0.12631	-31.015	0.29227	10.922	-2.6417789114901433	0.36258376207705834	-0.12631	-30.745483541964596	4.090340881110528	10.922	-2.6417789114901433	0.36258376207705834	0.06969	-30.745483541964596	4.090340881110528	10.922	-0.9263418375866338	0.13040564098235763	-0.35339095734978715	-0.662225325074658	0.09340148882132616	0.7434606786614362	2.8764	23.949	0.0	0.0	0.0
2021-10-01T23:29:06.000000	-2.6344	0.035853	-0.13733	-32.75	0.30978	11.115	-2.610156166298186	0.35837631777861234	-0.13733	-32.46526444782288	4.32030878309961	11.115	-2.610156166298186	0.35837631777861234	0.05867	-32.46526444782288	4.32030878309961	11.115	-0.9263418375866338	0.13040564098235763	-0.35339095734978715	-0.662225325074658	0.09340148882132616	0.7434606786614362	2.8764	23.949	0.0	0.0	0.0
2021-10-01T23:29:06.000000	-2.6024	0.035549	-0.14802	-34.357	0.32637	11.297	-2.5784345422178236	0.3541536430688807	-0.14802	-34.05812258842963	4.533679755827344	11.297	-2.5784345422178236	0.3541536430688807	0.047979999999999995	-34.05812258842963	4.533679755827344	11.297	-0.9263418375866338	0.13040564098235763	-0.35339095734978715	-0.662225325074658	0.09340148882132616	0.7434606786614362	2.8764	23.949	0.0	0.0	0.0
2021-10-01T23:29:06.000000	-2.5703	0.035244	-0.15843	-35.863	0.3423	11.469	-2.5466137941887195	0.3499177228774417	-0.15843	-35.55082265524709	4.734020154706828	11.469	-2.5466137941887195	0.3499177228774417	0.03757000000000002	-35.55082265524709	4.734020154706828	11.469	-0.9263418375866338	0.13040564098235763	-0.35339095734978715	-0.662225325074658	0.09340148882132616	0.7434606786614362	2.8764	23.949	0.0	0.0	0.0
2021-10-01T23:29:06.000000	-2.5381	0.034936	-0.16859	-37.288	0.35773	11.629	-2.5146941672712106	0.3456665722747171	-0.16859	-36.96319433923052	4.923939377487972	11.629	-2.5146941672712106	0.3456665722747171	0.027410000000000018	-36.96319433923052	4.923939377487972	11.629	-0.9263418375866338	0.13040564098235763	-0.35339095734978715	-0.662225325074658	0.09340148882132616	0.7434606786614362	2.8764	23.949	0.0	0.0	0.0
2021-10-01T23:29:06.000000	-2.5059	0.034626	-0.17853	-38.648	0.3728	11.777	-2.48277478541404	0.34141343674241426	-0.17853	-38.311099922782155	5.105536851948172	11.777	-2.48277478541404	0.34141343674241426	0.017470000000000013	-38.311099922782155	5.105536851948172	11.777	-0.9263418375866338	0.13040564098235763	-0.35339095734978715	-0.662225325074658	0.09340148882132616	0.7434606786614362	2.8764	23.949	0.0	0.0	0.0
2021-10-01T23:29:06.000000	-2.4736	0.034313	-0.18827	-39.955	0.38762	11.914	-2.450756524668465	0.3371450707988257	-0.18827	-39.60643550505281	5.28039211124442	11.914	-2.450756524668465	0.3371450707988257	0.007730000000000015	-39.60643550505281	5.28039211124442	11.914	-0.9263418375866338	0.13040564098235763	-0.35339095734978715	-0.662225325074658	0.09340148882132616	0.7434606786614362	2.8764	23.949	0.0	0.0	0.0
2021-10-01T23:29:06.000000	-2.4412	0.033998	-0.19782	-41.218	0.40226	12.041	-2.4186392625043167	0.33286246690874083	-0.19782	-40.858124692032696	5.449677399434598	12.041	-2.4186392625043167	0.33286246690874083	-0.0018199999999999883	-40.858124692032696	5.449677399434598	12.041	-0.9263418375866338	0.13040564098235763	-0.35339095734978715	-0.662225325074658	0.09340148882132616	0.7434606786614362	2.8764	23.949	0.0	0.0	0.0
2021-10-01T23:29:06.000000	-2.4088	0.033681	-0.2072	-42.444	0.41678	12.158	-2.386522245400507	0.3285778780890776	-0.2072	-42.0731073854355	5.614309975590329	12.158	-2.386522245400507	0.3285778780890776	-0.011199999999999988	-42.0731073854355	5.614309975590329	12.158	-0.9263418375866338	0.13040564098235763	-0.35339095734978715	-0.662225325074658	0.09340148882132616	0.7434606786614362	2.8764	23.949	0.0	0.0	0.0
2021-10-01T23:29:06.000000	-2.3763	0.033361	-0.21641	-43.641	0.43125	12.265	-2.354306349408293	0.3242780588581289	-0.21641	-43.259314726462314	5.775339553600311	12.265	-2.354306349408293	0.3242780588581289	-0.020409999999999984	-43.259314726462314	5.775339553600311	12.265	-0.9263418375866338	0.13040564098235763	-0.35339095734978715	-0.662225325074658	0.09340148882132616	0.7434606786614362	2.8764	23.949	0.0	0.0	0.0
2021-10-01T23:29:06.000000	-2.3438	0.033039	-0.22547	-44.814	0.4457	12.366	-2.322090698476417	0.3199762546976019	-0.22547	-44.42170536315368	5.933408558254132	12.366	-2.322090698476417	0.3199762546976019	-0.029469999999999996	-44.42170536315368	5.933408558254132	12.366	-0.9263418375866338	0.13040564098235763	-0.35339095734978715	-0.662225325074658	0.09340148882132616	0.7434606786614362	2.8764	23.949	0.0	0.0	0.0
2021-10-01T23:29:06.000000	-2.3112	0.032714	-0.23437	-45.968	0.46018	12.462	-2.2897761686561373	0.3156592201257893	-0.23437	-45.56523549294672	6.089179263637159	12.462	-2.2897761686561373	0.3156592201257893	-0.03836999999999999	-45.56523549294672	6.089179263637159	12.462	-0.9263418375866338	0.13040564098235763	-0.35339095734978715	-0.662225325074658	0.09340148882132616	0.7434606786614362	2.8764	23.949	0.0	0.0	0.0
2021-10-01T23:29:06.000000	-2.2786	0.032386	-0.24313	-47.108	0.47474	12.553	-2.257462006426364	0.3113392081596093	-0.24313	-46.69486131327855	6.243313943834761	12.553	-2.257462006426364	0.3113392081596093	-0.047130000000000005	-46.69486131327855	6.243313943834761	12.553	-0.9263418375866338	0.13040564098235763	-0.35339095734978715	-0.662225325074658	0.09340148882132616	0.7434606786614362	2.8764	23.949	0.0	0.0	0.0
2021-10-01T23:29:06.000000	-2.246	0.032056	-0.25175	-48.238	0.48943	12.642	-2.22514808925693	0.30701721126385106	-0.25175	-47.81454655679722	6.396352342763123	12.642	-2.22514808925693	0.30701721126385106	-0.055749999999999966	-47.81454655679722	6.396352342763123	12.642	-0.9263418375866338	0.13040564098235763	-0.35339095734978715	-0.662225325074658	0.09340148882132616	0.7434606786614362	2.8764	23.949	0.0	0.0	0.0
2021-10-01T23:29:06.000000	-2.2134	0.031724	-0.26024	-49.362	0.50427	12.731	-2.1928344171478344	0.3026932294385146	-0.26024	-48.928258632055794	6.548804430394759	12.731	-2.1928344171478344	0.3026932294385146	-0.06424000000000002	-48.928258632055794	6.548804430394759	12.731	-0.9263418375866338	0.13040564098235763	-0.35339095734978715	-0.662225325074658	0.09340148882132616	0.7434606786614362	2.8764	23.949	0.0	0.0	0.0
2021-10-01T23:29:06.000000	-2.1807	0.031389	-0.26861	-50.484	0.51934	12.821	-2.160421866150334	0.29835401720189253	-0.26861	-50.03995759579721	6.701239724589525	12.821	-2.160421866150334	0.29835401720189253	-0.07261000000000001	-50.03995759579721	6.701239724589525	12.821	-0.9263418375866338	0.13040564098235763	-0.35339095734978715	-0.662225325074658	0.09340148882132616	0.7434606786614362	2.8764	23.949	0.0	0.0	0.0
2021-10-01T23:29:06.000000	-2.1479	0.031051	-0.27686	-51.609	0.53466	12.913	-2.12791043626443	0.2939995745539849	-0.27686	-51.154603321363695	6.854290725489121	12.913	-2.12791043626443	0.2939995745539849	-0.08085999999999999	-51.154603321363695	6.854290725489121	12.913	-0.9263418375866338	0.13040564098235763	-0.35339095734978715	-0.662225325074658	0.09340148882132616	0.7434606786614362	2.8764	23.949	0.0	0.0	0.0
2021-10-01T23:29:06.000000	-2.1152	0.03071	-0.285	-52.74	0.5503	13.009	-2.0954986204479447	0.28965440752862814	-0.285	-52.27516462601075	7.0083944961363285	13.009	-2.0954986204479447	0.28965440752862814	-0.08899999999999997	-52.27516462601075	7.0083944961363285	13.009	-0.9263418375866338	0.13040564098235763	-0.35339095734978715	-0.662225325074658	0.09340148882132616	0.7434606786614362	2.8764	23.949	0.0	0.0	0.0
2021-10-01T23:29:06.000000	-2.0824	0.030367	-0.29303	-53.881	0.56629	13.111	-2.062987803212886	0.28529500255677487	-0.29303	-53.40560769298978	7.164070931151552	13.111	-2.062987803212886	0.28529500255677487	-0.09703	-53.40560769298978	7.164070931151552	13.111	-0.9263418375866338	0.13040564098235763	-0.35339095734978715	-0.662225325074658	0.09340148882132616	0.7434606786614362	2.8764	23.949	0.0	0.0	0.0
2021-10-01T23:29:06.000000	-2.0496	0.030021	-0.30096	-55.035	0.58269	13.22	-2.030477353568335	0.28093262019055426	-0.30096	-54.54890256485798	7.3217471689296865	13.22	-2.030477353568335	0.28093262019055426	-0.10496	-54.54890256485798	7.3217471689296865	13.22	-0.9263418375866338	0.13040564098235763	-0.35339095734978715	-0.662225325074658	0.09340148882132616	0.7434606786614362	2.8764	23.949	0.0	0.0	0.0
2021-10-01T23:29:06.000000	-2.0168	0.029672	-0.30879	-56.205	0.59955	13.337	-1.9979672715142915	0.27656726042996627	-0.30879	-55.70802050947425	7.481840423217736	13.337	-1.9979672715142915	0.27656726042996627	-0.11279	-55.70802050947425	7.481840423217736	13.337	-0.9263418375866338	0.13040564098235763	-0.35339095734978715	-0.662225325074658	0.09340148882132616	0.7434606786614362	2.8764	23.949	0.0	0.0	0.0
2021-10-01T23:29:06.000000	-1.9839	0.029321	-0.31654	-57.394	0.61692	13.464	-1.9653581880416746	0.27218766272288186	-0.31654	-56.8859327946975	7.644767907762702	13.464	-1.9653581880416746	0.27218766272288186	-0.12053999999999998	-56.8859327946975	7.644767907762702	13.464	-0.9263418375866338	0.13040564098235763	-0.35339095734978715	-0.662225325074658	0.09340148882132616	0.7434606786614362	2.8764	23.949	0.0	0.0	0.0
2021-10-01T23:29:06.000000	-1.9511	0.028966	-0.32421	-58.604	0.63484	13.606	-1.9328488411686462	0.2678163481735592	-0.32421	-58.08461944889919	7.810814381494517	13.606	-1.9328488411686462	0.2678163481735592	-0.12821	-58.08461944889919	7.810814381494517	13.606	-0.9263418375866338	0.13040564098235763	-0.35339095734978715	-0.662225325074658	0.09340148882132616	0.7434606786614362	2.8764	23.949	0.0	0.0	0.0
2021-10-01T23:29:06.000000	-1.9182	0.028608	-0.33181	-59.84	0.65338	13.765	-1.9002406154072136	0.2634298032129509	-0.33181	-59.30903421891306	7.98066196779433	13.765	-1.9002406154072136	0.2634298032129509	-0.13581	-59.30903421891306	7.98066196779433	13.765	-0.9263418375866338	0.13040564098235763	-0.35339095734978715	-0.662225325074658	0.09340148882132616	0.7434606786614362	2.8764	23.949	0.0	0.0	0.0
2021-10-01T23:29:06.000000	-1.8853	0.028248	-0.33935	-61.103	0.67259	13.947	-1.8676326347061194	0.2590412733227644	-0.33935	-60.56016344301979	8.154482820070777	13.947	-1.8676326347061194	0.2590412733227644	-0.14334999999999998	-60.56016344301979	8.154482820070777	13.947	-0.9263418375866338	0.13040564098235763	-0.35339095734978715	-0.662225325074658	0.09340148882132616	0.7434606786614362	2.8764	23.949	0.0	0.0	0.0
2021-10-01T23:29:06.000000	-1.8524	0.027884	-0.34683	-62.398	0.69256	14.158	-1.8350251441257015	0.2546487735734214	-0.34683	-61.84295841744973	8.332978911000797	14.158	-1.8350251441257015	0.2546487735734214	-0.15083000000000002	-61.84295841744973	8.332978911000797	14.158	-0.9263418375866338	0.13040564098235763	-0.35339095734978715	-0.662225325074658	0.09340148882132616	0.7434606786614362	2.8764	23.949	0.0	0.0	0.0
2021-10-01T23:29:06.000000	-1.8195	0.027517	-0.35429	-63.731	0.71339	14.406	-1.8024180211357914	0.250253296429711	-0.35429	-63.16336167792067	8.516984668078392	14.406	-1.8024180211357914	0.250253296429711	-0.15829	-63.16336167792067	8.516984668078392	14.406	-0.9263418375866338	0.13040564098235763	-0.35339095734978715	-0.662225325074658	0.09340148882132616	0.7434606786614362	2.8764	23.949	0.0	0.0	0.0
2021-10-01T23:29:06.000000	-1.7865	0.027147	-0.36172	-65.107	0.73518	14.701	-1.7697120192574773	0.24584258887471508	-0.36172	-64.5263232953613	8.707211988628387	14.701	-1.7697120192574773	0.24584258887471508	-0.16571999999999998	-64.5263232953613	8.707211988628387	14.701	-0.9263418375866338	0.13040564098235763	-0.35339095734978715	-0.662225325074658	0.09340148882132616	0.7434606786614362	2.8764	23.949	0.0	0.0	0.0
2021-10-01T23:29:06.000000	-1.7536	0.026774	-0.36916	-66.536	0.75811	15.053	-1.7371056314485822	0.24144115694227003	-0.36916	-65.94174586223234	8.905064818004652	15.053	-1.7371056314485822	0.24144115694227003	-0.17315999999999998	-65.94174586223234	8.905064818004652	15.053	-0.9263418375866338	0.13040564098235763	-0.35339095734978715	-0.662225325074658	0.09340148882132616	0.7434606786614362	2.8764	23.949	0.0	0.0	0.0
2021-10-01T23:29:06.000000	-1.7207	0.026397	-0.37662	-68.029	0.78237	15.475	-1.704499733760364	0.2370357551506685	-0.37662	-67.42052321048195	9.11207955637812	15.475	-1.704499733760364	0.2370357551506685	-0.18062	-67.42052321048195	9.11207955637812	15.475	-0.9263418375866338	0.13040564098235763	-0.35339095734978715	-0.662225325074658	0.09340148882132616	0.7434606786614362	2.8764	23.949	0.0	0.0	0.0
2021-10-01T23:29:06.000000	-1.6878	0.026017	-0.38414	-69.603	0.80822	15.979	-1.6718942036626534	0.23262737596469962	-0.38414	-68.97949538368117	9.33059725747007	15.979	-1.6718942036626534	0.23262737596469962	-0.18813999999999997	-68.97949538368117	9.33059725747007	15.979	-0.9263418375866338	0.13040564098235763	-0.35339095734978715	-0.662225325074658	0.09340148882132616	0.7434606786614362	2.8764	23.949	0.0	0.0	0.0
2021-10-01T23:29:06.000000	-1.6549	0.025633	-0.39174	-71.276	0.83599	16.577	-1.6392891636856197	0.22821502691957427	-0.39174	-70.6364863130783	9.563150977706194	16.577	-1.6392891636856197	0.22821502691957427	-0.19573999999999997	-70.6364863130783	9.563150977706194	16.577	-0.9263418375866338	0.13040564098235763	-0.35339095734978715	-0.662225325074658	0.09340148882132616	0.7434606786614362	2.8764	23.949	0.0	0.0	0.0
2021-10-01T23:29:06.000000	-1.6221	0.025246	-0.39944	-73.072	0.86605	17.282	-1.6067837377780052	0.2238119534969998	-0.39944	-72.41526981744956	9.813048653118845	17.282	-1.6067837377780052	0.2238119534969998	-0.20344	-72.41526981744956	9.813048653118845	17.282	-0.9263418375866338	0.13040564098235763	-0.35339095734978715	-0.662225325074658	0.09340148882132616	0.7434606786614362	2.8764	23.949	0.0	0.0	0.0
2021-10-01T23:29:06.000000	-1.5892	0.024854	-0.40728	-75.022	0.89889	18.104	-1.5741796780423243	0.21939166473356148	-0.40728	-74.34655226547477	10.08457502669935	18.104	-1.5741796780423243	0.21939166473356148	-0.21127999999999997	-74.34655226547477	10.08457502669935	18.104	-0.9263418375866338	0.13040564098235763	-0.35339095734978715	-0.662225325074658	0.09340148882132616	0.7434606786614362	2.8764	23.949	0.0	0.0	0.0
2021-10-01T23:29:06.000000	-1.5565	0.024459	-0.41528	-77.161	0.93506	19.049	-1.5417744788549752	0.2149929046095923	-0.41528	-76.46500253318	10.382564510003107	19.049	-1.5417744788549752	0.2149929046095923	-0.21927999999999997	-76.46500253318	10.382564510003107	19.049	-0.9263418375866338	0.13040564098235763	-0.35339095734978715	-0.662225325074658	0.09340148882132616	0.7434606786614362	2.8764	23.949	0.0	0.0	0.0
2021-10-01T23:29:06.000000	-1.5237	0.02406	-0.42346	-79.527	0.97521	20.119	-1.5092705233093908	0.21057792160954844	-0.42346	-78.8082546379418	10.712318351571982	20.119	-1.5092705233093908	0.21057792160954844	-0.22746	-78.8082546379418	10.712318351571982	20.119	-0.9263418375866338	0.13040564098235763	-0.35339095734978715	-0.662225325074658	0.09340148882132616	0.7434606786614362	2.8764	23.949	0.0	0.0	0.0
2021-10-01T23:29:06.000000	-1.491	0.023657	-0.43184	-82.167	1.0201	21.308	-1.4768663043633954	0.20617122176726632	-0.43184	-81.42286130192014	11.08034974259728	21.308	-1.4768663043633954	0.20617122176726632	-0.23584	-81.42286130192014	11.08034974259728	21.308	-0.9263418375866338	0.13040564098235763	-0.35339095734978715	-0.662225325074658	0.09340148882132616	0.7434606786614362	2.8764	23.949	0.0	0.0	0.0
2021-10-01T23:29:06.000000	-1.4693	0.023386	-0.43753	-84.102	1.053	22.163	-1.4553630241153712	0.2032433591381552	-0.43753	-83.33924942629841	11.350097711527395	22.163	-1.4553630241153712	0.2032433591381552	-0.24152999999999997	-83.33924942629841	11.350097711527395	22.163	-0.9263418375866338	0.13040564098235763	-0.35339095734978715	-0.662225325074658	0.09340148882132616	0.7434606786614362	2.8764	23.949	0.0	0.0	0.0
2021-10-01T23:29:06.000000	-1.4548	0.023204	-0.44137	-85.478	1.0764	22.757	-1.4409945851639436	0.20128604309338957	-0.44137	-84.70201377016664	11.54192290038787	22.757	-1.4409945851639436	0.20128604309338957	-0.24536999999999998	-84.70201377016664	11.54192290038787	22.757	-0.9263418375866338	0.13040564098235763	-0.35339095734978715	-0.662225325074658	0.09340148882132616	0.7434606786614362	2.8764	23.949	0.0	0.0	0.0
2021-10-01T23:29:06.000000	-1.4451	0.023082	-0.44395	-86.437	1.0927	23.162	-1.431382625390134	0.19997641974804695	-0.44395	-85.65179026117366	11.675606508696509	23.162	-1.431382625390134	0.19997641974804695	-0.24795	-85.65179026117366	11.675606508696509	23.162	-0.9263418375866338	0.13040564098235763	-0.35339095734978715	-0.662225325074658	0.09340148882132616	0.7434606786614362	2.8764	23.949	0.0	0.0	1.0
2021-10-01T23:29:06.000000	-1.4039	0.022556	-0.45513	-90.939	1.1692	24.965	-1.39055752694744	0.1944061402986521	-0.45513	-90.11049318384286	12.303160886723637	24.965	-1.39055752694744	0.1944061402986521	-0.25912999999999997	-90.11049318384286	12.303160886723637	24.965	-0.9263418375866338	0.13040564098235763	-0.35339095734978715	-0.662225325074658	0.09340148882132616	0.7434606786614362	2.8764	23.949	0.0	0.0	490.47
2021-10-01T23:29:06.000000	-1.3627	0.022022	-0.46653	-96.176	1.2582	26.83	-1.3497334087460995	0.18882792113094432	-0.46653	-95.29712609939943	13.033180748963874	26.83	-1.3497334087460995	0.18882792113094432	-0.27053	-95.29712609939943	13.033180748963874	26.83	-0.9263418375866338	0.13040564098235763	-0.35339095734978715	-0.662225325074658	0.09340148882132616	0.7434606786614362	2.8764	23.949	0.0	0.0	0.0
2021-10-01T23:29:06.000000	-1.3216	0.02148	-0.47805	-102.26	1.3616	28.682	-1.3090095172650247	0.18325401526184187	-0.47805	-101.32261225690317	13.881275157464987	28.682	-1.3090095172650247	0.18325401526184187	-0.28204999999999997	-101.32261225690317	13.881275157464987	28.682	-0.9263418375866338	0.13040564098235763	-0.35339095734978715	-0.662225325074658	0.09340148882132616	0.7434606786614362	2.8764	23.949	0.0	0.0	0.0
2021-10-01T23:29:06.000000	-1.2805	0.020927	-0.48956	-109.29	1.4812	30.43	-1.2682869736158102	0.17766919228005906	-0.48956	-108.2849851161723	14.86136103559645	30.43	-1.2682869736158102	0.17766919228005906	-0.29356	-108.2849851161723	14.86136103559645	30.43	-0.9263418375866338	0.13040564098235763	-0.35339095734978715	-0.662225325074658	0.09340148882132616	0.7434606786614362	2.8764	23.949	0.0	0.0	0.0
2021-10-01T23:29:06.000000	-1.2393	0.020364	-0.50091	-117.39	1.6193	31.972	-1.2274664087893763	0.17206219163346684	-0.50091	-116.30702849166838	15.99091479335187	31.972	-1.2274664087893763	0.17206219163346684	-0.30490999999999996	-116.30702849166838	15.99091479335187	31.972	-0.9263418375866338	0.13040564098235763	-0.35339095734978715	-0.662225325074658	0.09340148882132616	0.7434606786614362	2.8764	23.949	0.0	0.0	0.0
2021-10-01T23:29:06.000000	-1.198	0.01979	-0.51195	-126.67	1.7778	33.201	-1.1865479453158911	0.16643202085727604	-0.51195	-125.49768070287301	17.285300432440646	33.201	-1.1865479453158911	0.16643202085727604	-0.31595	-125.49768070287301	17.285300432440646	33.201	-0.9263418375866338	0.13040564098235763	-0.35339095734978715	-0.662225325074658	0.09340148882132616	0.7434606786614362	2.8764	23.949	0.0	0.0	0.0
2021-10-01T23:29:06.000000	-1.1566	0.019204	-0.52252	-137.26	1.9595	33.998	-1.1455317057255248	0.1607776874866976	-0.52252	-135.9856190878979	18.763225776266026	33.998	-1.1455317057255248	0.1607776874866976	-0.32652	-135.9856190878979	18.763225776266026	33.998	-0.9263418375866338	0.13040564098235763	-0.35339095734978715	-0.662225325074658	0.09340148882132616	0.7434606786614362	2.8764	23.949	0.0	0.0	0.0
2021-10-01T23:29:06.000000	-1.1151	0.018606	-0.53243	-149.33	2.1671	34.231	-1.104417690018276	0.1550991915217315	-0.53243	-147.93923182943644	20.448200608519663	34.231	-1.104417690018276	0.1550991915217315	-0.33642999999999995	-147.93923182943644	20.448200608519663	34.231	-0.9263418375866338	0.13040564098235763	-0.35339095734978715	-0.662225325074658	0.09340148882132616	0.7434606786614362	2.8764	23.949	0.0	0.0	0.0
2021-10-01T23:29:06.000000	-1.0734	0.017996	-0.54155	-163.04	2.4039	33.752	-1.0631066517152343	0.14938427994545941	-0.54155	-161.5169089441892	22.363104890074837	33.752	-1.0631066517152343	0.14938427994545941	-0.34554999999999997	-161.5169089441892	22.363104890074837	33.752	-0.9263418375866338	0.13040564098235763	-0.35339095734978715	-0.662225325074658	0.09340148882132616	0.7434606786614362	2.8764	23.949	0.0	0.0	0.0
2021-10-01T23:29:06.000000	-1.0315	0.017373	-0.5497	-178.62	2.6741	32.388	-1.021598713346568	0.14363196029309236	-0.5497	-176.94640270694296	24.540288911957823	32.388	-1.021598713346568	0.14363196029309236	-0.35369999999999996	-176.94640270694296	24.540288911957823	32.388	-0.9263418375866338	0.13040564098235763	-0.35339095734978715	-0.662225325074658	0.09340148882132616	0.7434606786614362	2.8764	23.949	0.0	0.0	0.0
2021-10-01T23:29:06.000000	-0.98933	0.016737	-0.55674	-196.33	2.9824	29.933	-0.9798244023770394	0.13783365545278745	-0.55674	-194.4851780710734	27.016275102664924	29.933	-0.9798244023770394	0.13783365545278745	-0.36074	-194.4851780710734	27.016275102664924	29.933	-0.9263418375866338	0.13040564098235763	-0.35339095734978715	-0.662225325074658	0.09340148882132616	0.7434606786614362	2.8764	23.949	0.0	0.0	0.0
2021-10-01T23:29:06.000000	-0.94701	0.01609	-0.56253	-216.49	3.3346	26.136	-0.9379025695210037	0.1320060539744249	-0.56253	-214.4501130941171	29.836029412111426	26.136	-0.9379025695210037	0.1320060539744249	-0.36652999999999997	-214.4501130941171	29.836029412111426	26.136	-0.9263418375866338	0.13040564098235763	-0.35339095734978715	-0.662225325074658	0.09340148882132616	0.7434606786614362	2.8764	23.949	0.0	0.0	0.0
2021-10-01T23:29:06.000000	-0.90453	0.015431	-0.56694	-239.48	3.7378	20.69	-0.8958234126607393	0.1261469380915237	-0.56694	-237.217474431738	33.053159804589406	20.69	-0.8958234126607393	0.1261469380915237	-0.37094	-237.217474431738	33.053159804589406	20.69	-0.9263418375866338	0.13040564098235763	-0.35339095734978715	-0.662225325074658	0.09340148882132616	0.7434606786614362	2.8764	23.949	0.0	0.0	0.0
2021-10-01T23:29:06.000000	-0.86192	0.014762	-0.56984	-265.78	4.2007	13.205	-0.8536164606795814	0.1202619686387376	-0.56984	-263.26257917024105	36.7351152049718	13.205	-0.8536164606795814	0.1202619686387376	-0.37384	-263.26257917024105	36.7351152049718	13.205	-0.9263418375866338	0.13040564098235763	-0.35339095734978715	-0.662225325074658	0.09340148882132616	0.7434606786614362	2.8764	23.949	0.0	0.0	0.0
2021-10-01T23:29:06.000000	-0.81924	0.014083	-0.57114	-296.0	4.7341	3.1907	-0.8113412614648768	0.11435849742621754	-0.57114	-293.18950750516143	40.96735763618241	3.1907	-0.8113412614648768	0.11435849742621754	-0.37514	-293.18950750516143	40.96735763618241	3.1907	-0.9263418375866338	0.13040564098235763	-0.35339095734978715	-0.662225325074658	0.09340148882132616	0.7434606786614362	2.8764	23.949	0.0	0.0	0.0
