# Supplementary material for: Direct evidence of substorm-related impulsive injections of electrons at Mercury
Source: Nat Commun. 2023 Jul 18;14:4019. doi: 10.1038/s41467-023-39565-4 (PMC10354196; doi:10.1038/s41467-023-39565-4)
Supplement: Supplementary file 3 — SourceDatafile [file 41467_2023_39565_MOESM3_ESM.zip › SourceDataFile/FieldLinetracing/Final_KT17tracing_000852.txt]

2021-10-01T23:29:12.000000	-0.61526	0.0047059	0.55243	526.06	-3.8669	-107.15	-0.610047271429918	0.08005835194233026	0.55243	521.6222150524881	-68.29598289318189	-107.15	-0.610047271429918	0.08005835194233026	0.7484299999999999	521.6222150524881	-68.29598289318189	-107.15	-0.9274430603131365	0.1214110709852749	-0.3537071129044656	-0.6629868080977682	0.08696779569828714	0.7435624350380499	2.88	23.978	0.0	0.0	0.0
2021-10-01T23:29:12.000000	-0.6573	0.0050136	0.55997	462.52	-3.3706	-71.941	-0.6517327886314039	0.0855149016703738	0.55997	458.6218140748613	-60.01785566848711	-71.941	-0.6517327886314039	0.0855149016703738	0.75597	458.6218140748613	-60.01785566848711	-71.941	-0.9274430603131365	0.1214110709852749	-0.3537071129044656	-0.6629868080977682	0.08696779569828714	0.7435624350380499	2.88	23.978	0.0	0.0	0.0
2021-10-01T23:29:12.000000	-0.69964	0.0053207	0.56557	408.78	-2.9514	-44.671	-0.6937161187877271	0.09100761497029863	0.56557	405.33812095455215	-53.01704313702173	-44.671	-0.6937161187877271	0.09100761497029863	0.7615700000000001	405.33812095455215	-53.01704313702173	-44.671	-0.9274430603131365	0.1214110709852749	-0.3537071129044656	-0.6629868080977682	0.08696779569828714	0.7435624350380499	2.88	23.978	0.0	0.0	0.0
2021-10-01T23:29:12.000000	-0.74219	0.0056264	0.56927	362.99	-2.5948	-23.55	-0.7359080380920019	0.09652467015504702	0.56927	359.9368525191447	-47.05247374635596	-23.55	-0.7359080380920019	0.09652467015504702	0.7652700000000001	359.9368525191447	-47.05247374635596	-23.55	-0.9274430603131365	0.1214110709852749	-0.3537071129044656	-0.6629868080977682	0.08696779569828714	0.7435624350380499	2.88	23.978	0.0	0.0	0.0
2021-10-01T23:29:12.000000	-0.78486	0.0059298	0.57112	323.71	-2.2895	-7.2415	-0.7782193349903601	0.10205414629108234	0.57112	320.9902440632197	-41.936489200749946	-7.2415	-0.7782193349903601	0.10205414629108234	0.76712	320.9902440632197	-41.936489200749946	-7.2415	-0.9274430603131365	0.1214110709852749	-0.3537071129044656	-0.6629868080977682	0.08696779569828714	0.7435624350380499	2.88	23.978	0.0	0.0	0.0
2021-10-01T23:29:12.000000	-0.82758	0.0062302	0.5712	289.82	-2.0267	5.2676	-0.8205806227186817	0.10758677154120941	0.5712	287.3878132884535	-37.523122020575094	5.2676	-0.8205806227186817	0.10758677154120941	0.7672000000000001	287.3878132884535	-37.523122020575094	5.2676	-0.9274430603131365	0.1214110709852749	-0.3537071129044656	-0.6629868080977682	0.08696779569828714	0.7435624350380499	2.88	23.978	0.0	0.0	0.0
2021-10-01T23:29:12.000000	-0.87026	0.006527	0.5696	260.42	-1.7994	14.753	-0.8629026529640478	0.11311092271132836	0.5696	258.2371995958236	-33.69514780004332	14.753	-0.8629026529640478	0.11311092271132836	0.7656000000000001	258.2371995958236	-33.69514780004332	14.753	-0.9274430603131365	0.1214110709852749	-0.3537071129044656	-0.6629868080977682	0.08696779569828714	0.7435624350380499	2.88	23.978	0.0	0.0	0.0
2021-10-01T23:29:12.000000	-0.91285	0.0068194	0.56641	234.8	-1.602	21.813	-0.9051359005111375	0.11861967932114877	0.56641	232.83443915400318	-30.36001231621599	21.813	-0.9051359005111375	0.11861967932114877	0.76241	232.83443915400318	-30.36001231621599	21.813	-0.9274430603131365	0.1214110709852749	-0.3537071129044656	-0.6629868080977682	0.08696779569828714	0.7435624350380499	2.88	23.978	0.0	0.0	0.0
2021-10-01T23:29:12.000000	-0.9553	0.0071072	0.56174	212.4	-1.4299	26.917	-0.9472307666265289	0.12410671636925368	0.56174	210.62431531986417	-27.444533336320966	26.917	-0.9472307666265289	0.12410671636925368	0.7577400000000001	210.62431531986417	-27.444533336320966	26.917	-0.9274430603131365	0.1214110709852749	-0.3537071129044656	-0.6629868080977682	0.08696779569828714	0.7435624350380499	2.88	23.978	0.0	0.0	0.0
2021-10-01T23:29:12.000000	-0.99759	0.0073899	0.55571	192.75	-1.2795	30.437	-0.989167463279524	0.1295690870198649	0.55571	191.14081075112986	-24.887548807601654	30.437	-0.989167463279524	0.1295690870198649	0.7517100000000001	191.14081075112986	-24.887548807601654	30.437	-0.9274430603131365	0.1214110709852749	-0.3537071129044656	-0.6629868080977682	0.08696779569828714	0.7435624350380499	2.88	23.978	0.0	0.0	0.0
2021-10-01T23:29:12.000000	-1.0397	0.0076673	0.54846	175.48	-1.1479	32.668	-1.0309261656803748	0.13500414217664092	0.54846	174.01706881331705	-22.640844419572094	32.668	-1.0309261656803748	0.13500414217664092	0.7444599999999999	174.01706881331705	-22.640844419572094	32.668	-0.9274430603131365	0.1214110709852749	-0.3537071129044656	-0.6629868080977682	0.08696779569828714	0.7435624350380499	2.88	23.978	0.0	0.0	0.0
2021-10-01T23:29:12.000000	-1.0816	0.0079392	0.54012	160.28	-1.0325	33.85	-1.0724771243914408	0.1404080074415485	0.54012	158.9457440002389	-20.663855411334	33.85	-1.0724771243914408	0.1404080074415485	0.7361200000000001	158.9457440002389	-20.663855411334	33.85	-0.9274430603131365	0.1214110709852749	-0.3537071129044656	-0.6629868080977682	0.08696779569828714	0.7435624350380499	2.88	23.978	0.0	0.0	0.0
2021-10-01T23:29:12.000000	-1.1233	0.0082057	0.53086	146.9	-0.93129	34.183	-1.1138302518075969	0.14578200736275831	0.53086	145.67896640025577	-18.923954386365633	34.183	-1.1138302518075969	0.14578200736275831	0.7268600000000001	145.67896640025577	-18.923954386365633	34.183	-0.9274430603131365	0.1214110709852749	-0.3537071129044656	-0.6629868080977682	0.08696779569828714	0.7435624350380499	2.88	23.978	0.0	0.0	0.0
2021-10-01T23:29:12.000000	-1.1648	0.0084667	0.52081	135.13	-0.84264	33.835	-1.1549855601818597	0.15112604269379148	0.52081	134.00851813182857	-17.393792291532392	33.835	-1.1549855601818597	0.15112604269379148	0.71681	134.00851813182857	-17.393792291532392	33.835	-0.9274430603131365	0.1214110709852749	-0.3537071129044656	-0.6629868080977682	0.08696779569828714	0.7435624350380499	2.88	23.978	0.0	0.0	0.0
2021-10-01T23:29:12.000000	-1.2061	0.0087225	0.51016	124.81	-0.76509	32.95	-1.1959430127551784	0.15644041117408475	0.51016	123.77578372274532	-16.052315301172978	32.95	-1.1959430127551784	0.15644041117408475	0.7061599999999999	123.77578372274532	-16.052315301172978	32.95	-0.9274430603131365	0.1214110709852749	-0.3537071129044656	-0.6629868080977682	0.08696779569828714	0.7435624350380499	2.88	23.978	0.0	0.0	0.0
2021-10-01T23:29:12.000000	-1.2474	0.0089732	0.49906	115.77	-0.69742	31.656	-1.2369010902323603	0.16174971808395353	0.49906	114.81219364566229	-14.877482479483639	31.656	-1.2369010902323603	0.16174971808395353	0.69506	114.81219364566229	-14.877482479483639	31.656	-0.9274430603131365	0.1214110709852749	-0.3537071129044656	-0.6629868080977682	0.08696779569828714	0.7435624350380499	2.88	23.978	0.0	0.0	0.0
2021-10-01T23:29:12.000000	-1.2886	0.009219	0.48768	107.89	-0.63857	30.07	-1.277760521628459	0.16704190889943732	0.48768	106.99878200786458	-13.853538193486012	30.07	-1.277760521628459	0.16704190889943732	0.6836800000000001	106.99878200786458	-13.853538193486012	30.07	-0.9274430603131365	0.1214110709852749	-0.3537071129044656	-0.6629868080977682	0.08696779569828714	0.7435624350380499	2.88	23.978	0.0	0.0	0.0
2021-10-01T23:29:12.000000	-1.3297	0.0094603	0.47618	101.05	-0.58757	28.3	-1.3185212579314076	0.17231738060645185	0.47618	100.21657188892206	-12.96481613203275	28.3	-1.3185212579314076	0.17231738060645185	0.67218	100.21657188892206	-12.96481613203275	28.3	-0.9274430603131365	0.1214110709852749	-0.3537071129044656	-0.6629868080977682	0.08696779569828714	0.7435624350380499	2.88	23.978	0.0	0.0	0.0
2021-10-01T23:29:12.000000	-1.3708	0.0096975	0.46469	95.136	-0.54355	26.443	-1.3592824966080495	0.17758878320783103	0.46469	94.35252890412241	-12.196484411470522	26.443	-1.3592824966080495	0.17758878320783103	0.66069	94.35252890412241	-12.196484411470522	26.443	-0.9274430603131365	0.1214110709852749	-0.3537071129044656	-0.6629868080977682	0.08696779569828714	0.7435624350380499	2.88	23.978	0.0	0.0	0.0
2021-10-01T23:29:12.000000	-1.412	0.0099307	0.45334	90.048	-0.50566	24.588	-1.4001434718842798	0.18286846896697195	0.45334	89.3075107251976	-11.535446419810324	24.588	-1.4001434718842798	0.18286846896697195	0.64934	89.3075107251976	-11.535446419810324	24.588	-0.9274430603131365	0.1214110709852749	-0.3537071129044656	-0.6629868080977682	0.08696779569828714	0.7435624350380499	2.88	23.978	0.0	0.0	0.0
2021-10-01T23:29:12.000000	-1.4533	0.01016	0.44221	85.676	-0.47309	22.809	-1.4411041715070823	0.18815653713035357	0.44221	84.97244547478161	-10.967419941962897	22.809	-1.4411041715070823	0.18815653713035357	0.6382099999999999	84.97244547478161	-10.967419941962897	22.809	-0.9274430603131365	0.1214110709852749	-0.3537071129044656	-0.6629868080977682	0.08696779569828714	0.7435624350380499	2.88	23.978	0.0	0.0	0.0
2021-10-01T23:29:12.000000	-1.4946	0.010387	0.43137	81.913	-0.44505	21.166	-1.4820651529492734	0.1934423226247202	0.43137	81.24123621927241	-10.47851020264231	21.166	-1.4820651529492734	0.1934423226247202	0.62737	81.24123621927241	-10.47851020264231	21.166	-0.9274430603131365	0.1214110709852749	-0.3537071129044656	-0.6629868080977682	0.08696779569828714	0.7435624350380499	2.88	23.978	0.0	0.0	0.0
2021-10-01T23:29:12.000000	-1.536	0.01061	0.42084	78.656	-0.4208	19.698	-1.5231258709910533	0.19873639127684864	0.42084	78.011749757716	-10.055362170478826	19.698	-1.5231258709910533	0.19873639127684864	0.61684	78.011749757716	-10.055362170478826	19.698	-0.9274430603131365	0.1214110709852749	-0.3537071129044656	-0.6629868080977682	0.08696779569828714	0.7435624350380499	2.88	23.978	0.0	0.0	0.0
2021-10-01T23:29:12.000000	-1.5774	0.01083	0.41061	75.81	-0.39967	18.426	-1.5641869566233406	0.20402748253460967	0.41061	75.18978403035946	-9.685670527991391	18.426	-1.5641869566233406	0.20402748253460967	0.60661	75.18978403035946	-9.685670527991391	18.426	-0.9274430603131365	0.1214110709852749	-0.3537071129044656	-0.6629868080977682	0.08696779569828714	0.7435624350380499	2.88	23.978	0.0	0.0	0.0
2021-10-01T23:29:12.000000	-1.619	0.011047	0.40065	73.288	-0.38103	17.351	-1.6054469028039595	0.2093401024318399	0.40065	72.68907179455604	-9.358149897643987	17.351	-1.6054469028039595	0.2093401024318399	0.59665	72.68907179455604	-9.358149897643987	17.351	-0.9274430603131365	0.1214110709852749	-0.3537071129044656	-0.6629868080977682	0.08696779569828714	0.7435624350380499	2.88	23.978	0.0	0.0	0.0
2021-10-01T23:29:12.000000	-1.6606	0.011262	0.39091	71.018	-0.36439	16.464	-1.6467070940449169	0.21465073739949186	0.39091	70.43821562527216	-9.063491799508808	16.464	-1.6467070940449169	0.21465073739949186	0.58691	70.43821562527216	-9.063491799508808	16.464	-0.9274430603131365	0.1214110709852749	-0.3537071129044656	-0.6629868080977682	0.08696779569828714	0.7435624350380499	2.88	23.978	0.0	0.0	0.0
2021-10-01T23:29:12.000000	-1.7022	0.011475	0.38134	68.939	-0.34931	15.744	-1.687967530346212	0.2199593874375656	0.38134	68.37672908364598	-8.793785208758509	15.744	-1.687967530346212	0.2199593874375656	0.57734	68.37672908364598	-8.793785208758509	15.744	-0.9274430603131365	0.1214110709852749	-0.3537071129044656	-0.6629868080977682	0.08696779569828714	0.7435624350380499	2.88	23.978	0.0	0.0	0.0
2021-10-01T23:29:12.000000	-1.7438	0.011684	0.37187	67.006	-0.33548	15.168	-1.7292284567681844	0.22526406761648288	0.37187	66.45998923851965	-8.543208603695252	15.168	-1.7292284567681844	0.22526406761648288	0.56787	66.45998923851965	-8.543208603695252	15.168	-0.9274430603131365	0.1214110709852749	-0.3537071129044656	-0.6629868080977682	0.08696779569828714	0.7435624350380499	2.88	23.978	0.0	0.0	0.0
2021-10-01T23:29:12.000000	-1.7855	0.011892	0.36246	65.184	-0.32264	14.708	-1.7705887521992376	0.23058000834752929	0.36246	64.65329168011796	-8.307215387552477	14.708	-1.7705887521992376	0.23058000834752929	0.55846	64.65329168011796	-8.307215387552477	14.708	-0.9274430603131365	0.1214110709852749	-0.3537071129044656	-0.6629868080977682	0.08696779569828714	0.7435624350380499	2.88	23.978	0.0	0.0	0.0
2021-10-01T23:29:12.000000	-1.8272	0.012097	0.35305	63.448	-0.3106	14.341	-1.8119494152207982	0.23589297168420828	0.35305	62.93184806944514	-8.082553737790692	14.341	-1.8119494152207982	0.23589297168420828	0.54905	62.93184806944514	-8.082553737790692	14.341	-0.9274430603131365	0.1214110709852749	-0.3537071129044656	-0.6629868080977682	0.08696779569828714	0.7435624350380499	2.88	23.978	0.0	0.0	0.0
2021-10-01T23:29:12.000000	-1.8688	0.0123	0.34361	61.779	-0.29922	14.045	-1.8532110768237857	0.24119169707439084	0.34361	61.276818729731595	-7.866756636124951	14.045	-1.8532110768237857	0.24119169707439084	0.53961	61.276818729731595	-7.866756636124951	14.045	-0.9274430603131365	0.1214110709852749	-0.3537071129044656	-0.6629868080977682	0.08696779569828714	0.7435624350380499	2.88	23.978	0.0	0.0	0.0
2021-10-01T23:29:12.000000	-1.9105	0.0125	0.33411	60.166	-0.28841	13.801	-1.8945723524961924	0.2464996980871243	0.33411	59.677297576012236	-7.658386928863226	13.801	-1.8945723524961924	0.2464996980871243	0.5301100000000001	59.677297576012236	-7.658386928863226	13.801	-0.9274430603131365	0.1214110709852749	-0.3537071129044656	-0.6629868080977682	0.08696779569828714	0.7435624350380499	2.88	23.978	0.0	0.0	0.0
2021-10-01T23:29:12.000000	-1.9521	0.012699	0.32451	58.599	-0.27809	13.597	-1.9358345042198561	0.25179445361815034	0.32451	58.123369762809446	-7.456139917130564	13.597	-1.9358345042198561	0.25179445361815034	0.52051	58.123369762809446	-7.456139917130564	13.597	-0.9274430603131365	0.1214110709852749	-0.3537071129044656	-0.6629868080977682	0.08696779569828714	0.7435624350380499	2.88	23.978	0.0	0.0	0.0
2021-10-01T23:29:12.000000	-1.9937	0.012895	0.31479	57.072	-0.26819	13.421	-1.977097023534028	0.2570862317548091	0.31479	56.60908907850035	-7.259210947376633	13.421	-1.977097023534028	0.2570862317548091	0.5107900000000001	56.60908907850035	-7.259210947376633	13.421	-0.9274430603131365	0.1214110709852749	-0.3537071129044656	-0.6629868080977682	0.08696779569828714	0.7435624350380499	2.88	23.978	0.0	0.0	0.0
2021-10-01T23:29:12.000000	-2.0353	0.01309	0.30495	55.578	-0.25868	13.265	-2.018359665378368	0.2623770174266787	0.30495	55.12751194546617	-7.06671253447348	13.265	-2.018359665378368	0.2623770174266787	0.50095	55.12751194546617	-7.06671253447348	13.265	-0.9274430603131365	0.1214110709852749	-0.3537071129044656	-0.6629868080977682	0.08696779569828714	0.7435624350380499	2.88	23.978	0.0	0.0	0.0
2021-10-01T23:29:12.000000	-2.0768	0.013282	0.29495	54.113	-0.24951	13.125	-2.059523428334305	0.26765257268726267	0.29495	53.674674631058906	-6.8781049345049174	13.125	-2.059523428334305	0.26765257268726267	0.49095	53.674674631058906	-6.8781049345049174	13.125	-0.9274430603131365	0.1214110709852749	-0.3537071129044656	-0.6629868080977682	0.08696779569828714	0.7435624350380499	2.88	23.978	0.0	0.0	0.0
2021-10-01T23:29:12.000000	-2.1183	0.013472	0.28481	52.67	-0.24063	12.996	-2.1006874363505803	0.27292614301826845	0.28481	52.243636008263195	-6.692480813047215	12.996	-2.1006874363505803	0.27292614301826845	0.48081	52.243636008263195	-6.692480813047215	12.996	-0.9274430603131365	0.1214110709852749	-0.3537071129044656	-0.6629868080977682	0.08696779569828714	0.7435624350380499	2.88	23.978	0.0	0.0	0.0
2021-10-01T23:29:12.000000	-2.1597	0.013661	0.27449	51.241	-0.232	12.875	-2.141752320418112	0.2781864678675668	0.27449	50.826461259972845	-6.508820230155347	12.875	-2.141752320418112	0.2781864678675668	0.47049	50.826461259972845	-6.508820230155347	12.875	-0.9274430603131365	0.1214110709852749	-0.3537071129044656	-0.6629868080977682	0.08696779569828714	0.7435624350380499	2.88	23.978	0.0	0.0	0.0
2021-10-01T23:29:12.000000	-2.2011	0.013848	0.26398	49.821	-0.22358	12.76	-2.1828174495459822	0.2834448077872869	0.26398	49.41819296344903	-6.326470836391836	12.76	-2.1828174495459822	0.2834448077872869	0.45998	49.41819296344903	-6.326470836391836	12.76	-0.9274430603131365	0.1214110709852749	-0.3537071129044656	-0.6629868080977682	0.08696779569828714	0.7435624350380499	2.88	23.978	0.0	0.0	0.0
2021-10-01T23:29:12.000000	-2.2425	0.014032	0.25329	48.401	-0.21532	12.647	-2.2238829462643603	0.2887001703126398	0.25329	48.00990506209815	-6.144280236994586	12.647	-2.2238829462643603	0.2887001703126398	0.44929	48.00990506209815	-6.144280236994586	12.647	-0.9274430603131365	0.1214110709852749	-0.3537071129044656	-0.6629868080977682	0.08696779569828714	0.7435624350380499	2.88	23.978	0.0	0.0	0.0
2021-10-01T23:29:12.000000	-2.2838	0.014215	0.24238	46.973	-0.20719	12.534	-2.264849319033996	0.2939422873562852	0.24238	46.59366151351232	-5.961238416666459	12.534	-2.264849319033996	0.2939422873562852	0.43838	46.59366151351232	-5.961238416666459	12.534	-0.9274430603131365	0.1214110709852749	-0.3537071129044656	-0.6629868080977682	0.08696779569828714	0.7435624350380499	2.88	23.978	0.0	0.0	0.0
2021-10-01T23:29:12.000000	-2.325	0.014396	0.23126	45.529	-0.19913	12.417	-2.305716690385058	0.2991701664534342	0.23126	45.16152995118877	-5.776305586166653	12.417	-2.305716690385058	0.2991701664534342	0.42726	45.16152995118877	-5.776305586166653	12.417	-0.9274430603131365	0.1214110709852749	-0.3537071129044656	-0.6629868080977682	0.08696779569828714	0.7435624350380499	2.88	23.978	0.0	0.0	0.0
2021-10-01T23:29:12.000000	-2.3662	0.014576	0.2199	44.059	-0.19112	12.293	-2.3465841842662885	0.30439705308579396	0.2199	43.703588177839656	-5.588236594507555	12.293	-2.3465841842662885	0.30439705308579396	0.41590000000000005	43.703588177839656	-5.588236594507555	12.293	-0.9274430603131365	0.1214110709852749	-0.3537071129044656	-0.6629868080977682	0.08696779569828714	0.7435624350380499	2.88	23.978	0.0	0.0	0.0
2021-10-01T23:29:12.000000	-2.4073	0.014753	0.20829	42.554	-0.18311	12.158	-2.3873527992591157	0.30960870930686823	0.20829	42.21091013687141	-5.395879046927073	12.158	-2.3873527992591157	0.30960870930686823	0.40429000000000004	42.21091013687141	-5.395879046927073	12.158	-0.9274430603131365	0.1214110709852749	-0.3537071129044656	-0.6629868080977682	0.08696779569828714	0.7435624350380499	2.88	23.978	0.0	0.0	0.0
2021-10-01T23:29:12.000000	-2.4483	0.014929	0.19643	41.003	-0.17507	12.009	-2.4280222903031996	0.314807120046235	0.19643	40.672582391508776	-5.1978553376205205	12.009	-2.4280222903031996	0.314807120046235	0.39243	40.672582391508776	-5.1978553376205205	12.009	-0.9274430603131365	0.1214110709852749	-0.3537071129044656	-0.6629868080977682	0.08696779569828714	0.7435624350380499	2.88	23.978	0.0	0.0	0.0
2021-10-01T23:29:12.000000	-2.4893	0.015103	0.18428	39.392	-0.16694	11.845	-2.468692026407622	0.3200035458560237	0.18428	39.07471778651426	-4.992390496332	11.845	-2.468692026407622	0.3200035458560237	0.38028	39.07471778651426	-4.992390496332	11.845	-0.9274430603131365	0.1214110709852749	-0.3537071129044656	-0.6629868080977682	0.08696779569828714	0.7435624350380499	2.88	23.978	0.0	0.0	0.0
2021-10-01T23:29:12.000000	-2.5301	0.015276	0.17182	37.706	-0.15867	11.662	-2.50916339208439	0.3251744731671867	0.17182	37.40243547655954	-4.777596947284316	11.662	-2.50916339208439	0.3251744731671867	0.36782000000000004	37.40243547655954	-4.777596947284316	11.662	-0.9274430603131365	0.1214110709852749	-0.3537071129044656	-0.6629868080977682	0.08696779569828714	0.7435624350380499	2.88	23.978	0.0	0.0	0.0
2021-10-01T23:29:12.000000	-2.5709	0.015447	0.15902	35.922	-0.15017	11.462	-2.5496350028214962	0.3303434155487714	0.15902	35.63291979921011	-4.55056717475525	11.462	-2.5496350028214962	0.3303434155487714	0.35502	35.63291979921011	-4.55056717475525	11.462	-0.9274430603131365	0.1214110709852749	-0.3537071129044656	-0.6629868080977682	0.08696779569828714	0.7435624350380499	2.88	23.978	0.0	0.0	0.0
2021-10-01T23:29:12.000000	-2.6115	0.015616	0.14583	34.01	-0.14133	11.243	-2.5899083656611173	0.33548586696694144	0.14583	33.736410289111035	-4.307516102542526	11.243	-2.5899083656611173	0.33548586696694144	0.34182999999999997	33.736410289111035	-4.307516102542526	11.243	-0.9274430603131365	0.1214110709852749	-0.3537071129044656	-0.6629868080977682	0.08696779569828714	0.7435624350380499	2.88	23.978	0.0	0.0	0.0
2021-10-01T23:29:12.000000	-2.652	0.015784	0.13218	31.929	-0.13199	11.007	-2.6300826045519954	0.3406150729034041	0.13218	31.67223549473551	-4.043261199343402	11.007	-2.6300826045519954	0.3406150729034041	0.32818	31.67223549473551	-4.043261199343402	11.007	-0.9274430603131365	0.1214110709852749	-0.3537071129044656	-0.6629868080977682	0.08696779569828714	0.7435624350380499	2.88	23.978	0.0	0.0	0.0
2021-10-01T23:29:12.000000	-2.6923	0.01595	0.11794	29.616	-0.1219	10.755	-2.6700585955453886	0.345717787876452	0.11794	29.377900766911377	-3.749834948302102	10.755	-2.6700585955453886	0.345717787876452	0.31394	29.377900766911377	-3.749834948302102	10.755	-0.9274430603131365	0.1214110709852749	-0.3537071129044656	-0.6629868080977682	0.08696779569828714	0.7435624350380499	2.88	23.978	0.0	0.0	0.0
2021-10-01T23:29:12.000000	-2.7323	0.016114	0.10293	26.976	-0.11069	10.492	-2.709737092162384	0.35078175886916696	0.10293	26.759167286834963	-3.415229771374316	10.492	-2.709737092162384	0.35078175886916696	0.29893000000000003	26.759167286834963	-3.415229771374316	10.492	-0.9274430603131365	0.1214110709852749	-0.3537071129044656	-0.6629868080977682	0.08696779569828714	0.7435624350380499	2.88	23.978	0.0	0.0	0.0
2021-10-01T23:29:12.000000	-2.7718	0.016277	0.08683	23.85	-0.097683	10.219	-2.7489194789149893	0.3557834723125015	0.08683	23.658316105960964	-3.0192914729977955	10.219	-2.7489194789149893	0.3557834723125015	0.28283	23.658316105960964	-3.0192914729977955	10.219	-0.9274430603131365	0.1214110709852749	-0.3537071129044656	-0.6629868080977682	0.08696779569828714	0.7435624350380499	2.88	23.978	0.0	0.0	0.0
2021-10-01T23:29:12.000000	-2.7978	0.016383	0.075196	21.365	-0.087471	10.035	-2.7747105752341388	0.3590744579788928	0.075196	21.193292383089073	-2.704668952152835	10.035	-2.7747105752341388	0.3590744579788928	0.271196	21.193292383089073	-2.704668952152835	10.035	-0.9274430603131365	0.1214110709852749	-0.3537071129044656	-0.6629868080977682	0.08696779569828714	0.7435624350380499	2.88	23.978	0.0	0.0	0.0
2021-10-01T23:29:12.000000	-2.8233	0.016487	0.06247	18.394	-0.075337	9.8518	-2.800005684219067	0.3623021936311146	0.06247	18.246166275690747	-2.3285892517605	9.8518	-2.800005684219067	0.3623021936311146	0.25847	18.246166275690747	-2.3285892517605	9.8518	-0.9274430603131365	0.1214110709852749	-0.3537071129044656	-0.6629868080977682	0.08696779569828714	0.7435624350380499	2.88	23.978	0.0	0.0	0.0
2021-10-01T23:29:12.000000	-2.8398	0.016555	0.053088	16.022	-0.065662	9.7313	-2.8163730211880176	0.36439142902828564	0.053088	15.893225275288408	-2.0283455936249175	9.7313	-2.8163730211880176	0.36439142902828564	0.249088	15.893225275288408	-2.0283455936249175	9.7313	-0.9274430603131365	0.1214110709852749	-0.3537071129044656	-0.6629868080977682	0.08696779569828714	0.7435624350380499	2.88	23.978	0.0	0.0	0.0
2021-10-01T23:29:12.000000	-2.8556	0.01662	0.042616	13.185	-0.054089	9.6149	-2.8320460003950942	0.3663919159126617	0.042616	13.079020710207057	-1.6692417086497315	9.6149	-2.8320460003950942	0.3663919159126617	0.238616	13.079020710207057	-1.6692417086497315	9.6149	-0.9274430603131365	0.1214110709852749	-0.3537071129044656	-0.6629868080977682	0.08696779569828714	0.7435624350380499	2.88	23.978	0.0	0.0	0.0
2021-10-01T23:29:12.000000	-2.8655	0.01666	0.034749	10.927	-0.044861	9.5415	-2.8418665006006	0.367644663179133	0.034749	10.839165924778605	-1.3834101215616885	9.5415	-2.8418665006006	0.367644663179133	0.230749	10.839165924778605	-1.3834101215616885	9.5415	-0.9274430603131365	0.1214110709852749	-0.3537071129044656	-0.6629868080977682	0.08696779569828714	0.7435624350380499	2.88	23.978	0.0	0.0	0.0
2021-10-01T23:29:12.000000	-2.8745	0.016697	0.025849	8.2524	-0.033911	9.4747	-2.850794150086407	0.3687841558989728	0.025849	8.186061305154702	-1.0448234416253592	9.4747	-2.850794150086407	0.3687841558989728	0.22184900000000002	8.186061305154702	-1.0448234416253592	9.4747	-0.9274430603131365	0.1214110709852749	-0.3537071129044656	-0.6629868080977682	0.08696779569828714	0.7435624350380499	2.88	23.978	0.0	0.0	0.0
2021-10-01T23:29:12.000000	-2.8796	0.016718	0.019146	6.1668	-0.025355	9.4365	-2.855853147377359	0.369429901522375	0.019146	6.1172251090966	-0.780782992042665	9.4365	-2.855853147377359	0.369429901522375	0.215146	6.1172251090966	-0.780782992042665	9.4365	-0.9274430603131365	0.1214110709852749	-0.3537071129044656	-0.6629868080977682	0.08696779569828714	0.7435624350380499	2.88	23.978	0.0	0.0	0.0
2021-10-01T23:29:12.000000	-2.8836	0.016735	0.0117	3.7946	-0.015609	9.4071	-2.859820923520957	0.36993689410051994	0.0117	3.764094315378448	-0.4804443628732187	9.4071	-2.859820923520957	0.36993689410051994	0.2077	3.764094315378448	-0.4804443628732187	9.4071	-0.9274430603131365	0.1214110709852749	-0.3537071129044656	-0.6629868080977682	0.08696779569828714	0.7435624350380499	2.88	23.978	0.0	0.0	0.0
2021-10-01T23:29:12.000000	-2.8857	0.016743	0.0035651	1.1606	-0.0047753	9.391	-2.8619041193367525	0.37020214717411615	0.0035651	1.151269515934082	-0.14694783146067286	9.391	-2.8619041193367525	0.37020214717411615	0.1995651	1.151269515934082	-0.14694783146067286	9.391	-0.9274430603131365	0.1214110709852749	-0.3537071129044656	-0.6629868080977682	0.08696779569828714	0.7435624350380499	2.88	23.978	0.0	0.0	0.0
2021-10-01T23:29:12.000000	-2.8855	0.016743	-0.004841	-1.5755	0.0064822	9.3924	-2.861705626378929	0.3701776411402797	-0.004841	-1.5628340101935871	0.19947963680303338	9.3924	-2.861705626378929	0.3701776411402797	0.191159	-1.5628340101935871	0.19947963680303338	9.3924	-0.9274430603131365	0.1214110709852749	-0.3537071129044656	-0.6629868080977682	0.08696779569828714	0.7435624350380499	2.88	23.978	0.0	0.0	0.0
2021-10-01T23:29:12.000000	-2.8789	0.016715	-0.020215	-6.5029	0.026735	9.4419	-2.8551587896154835	0.36934115300957987	-0.020215	-6.45062343308587	0.8233349833138828	9.4419	-2.8551587896154835	0.36934115300957987	0.175785	-6.45062343308587	0.8233349833138828	9.4419	-0.9274430603131365	0.1214110709852749	-0.3537071129044656	-0.6629868080977682	0.08696779569828714	0.7435624350380499	2.88	23.978	0.0	0.0	0.0
2021-10-01T23:29:12.000000	-2.8677	0.016669	-0.032792	-10.349	0.042498	9.5253	-2.8440488203651384	0.3679231617344366	-0.032792	-10.265810815457868	1.3102424894775238	9.5253	-2.8440488203651384	0.3679231617344366	0.16320800000000002	-10.265810815457868	1.3102424894775238	9.5253	-0.9274430603131365	0.1214110709852749	-0.3537071129044656	-0.6629868080977682	0.08696779569828714	0.7435624350380499	2.88	23.978	0.0	0.0	0.0
2021-10-01T23:29:12.000000	-2.8546	0.016615	-0.04337	-13.396	0.05495	9.6225	-2.831054148256821	0.3662644234195336	-0.04337	-13.288325282235403	1.6959500865306674	9.6225	-2.831054148256821	0.3662644234195336	0.15263000000000002	-13.288325282235403	1.6959500865306674	9.6225	-0.9274430603131365	0.1214110709852749	-0.3537071129044656	-0.6629868080977682	0.08696779569828714	0.7435624350380499	2.88	23.978	0.0	0.0	0.0
2021-10-01T23:29:12.000000	-2.8405	0.016558	-0.05266	-15.909	0.065206	9.7262	-2.8170673789498935	0.3644801775410808	-0.05266	-15.781132627875163	2.0140471205634585	9.7262	-2.8170673789498935	0.3644801775410808	0.14334000000000002	-15.781132627875163	2.0140471205634585	9.7262	-0.9274430603131365	0.1214110709852749	-0.3537071129044656	-0.6629868080977682	0.08696779569828714	0.7435624350380499	2.88	23.978	0.0	0.0	0.0
2021-10-01T23:29:12.000000	-2.8109	0.016437	-0.068868	-19.922	0.081572	9.9414	-2.7877052473424553	0.36073319629379585	-0.068868	-19.76188849785903	2.5220033682314953	9.9414	-2.7877052473424553	0.36073319629379585	0.12713200000000002	-19.76188849785903	2.5220033682314953	9.9414	-0.9274430603131365	0.1214110709852749	-0.3537071129044656	-0.6629868080977682	0.08696779569828714	0.7435624350380499	2.88	23.978	0.0	0.0	0.0
2021-10-01T23:29:12.000000	-2.7803	0.016311	-0.083143	-23.085	0.094528	10.16	-2.757351263596745	0.3568587225533827	-0.083143	-22.89946712496905	2.9224246671635234	10.16	-2.757351263596745	0.3568587225533827	0.11285700000000001	-22.89946712496905	2.9224246671635234	10.16	-0.9274430603131365	0.1214110709852749	-0.3537071129044656	-0.6629868080977682	0.08696779569828714	0.7435624350380499	2.88	23.978	0.0	0.0	0.0
2021-10-01T23:29:12.000000	-2.7492	0.016184	-0.096225	-25.714	0.10541	10.376	-2.726501169986645	0.35292199126358936	-0.096225	-25.507323682260648	3.2553564837794706	10.376	-2.726501169986645	0.35292199126358936	0.099775	-25.507323682260648	3.2553564837794706	10.376	-0.9274430603131365	0.1214110709852749	-0.3537071129044656	-0.6629868080977682	0.08696779569828714	0.7435624350380499	2.88	23.978	0.0	0.0	0.0
2021-10-01T23:29:12.000000	-2.7178	0.016055	-0.10849	-27.981	0.11493	10.589	-2.6953535820001466	0.34894651599346294	-0.10849	-27.756074871981767	3.5425806421085793	10.589	-2.6953535820001466	0.34894651599346294	0.08751	-27.756074871981767	3.5425806421085793	10.589	-0.9274430603131365	0.1214110709852749	-0.3537071129044656	-0.6629868080977682	0.08696779569828714	0.7435624350380499	2.88	23.978	0.0	0.0	0.0
2021-10-01T23:29:12.000000	-2.6861	0.015925	-0.12017	-29.989	0.12351	10.795	-2.663908377107083	0.3449332892077927	-0.12017	-29.74789285968021	3.797136569717651	10.795	-2.663908377107083	0.3449332892077927	0.07583000000000001	-29.74789285968021	3.797136569717651	10.795	-0.9274430603131365	0.1214110709852749	-0.3537071129044656	-0.6629868080977682	0.08696779569828714	0.7435624350380499	2.88	23.978	0.0	0.0	0.0
2021-10-01T23:29:12.000000	-2.6543	0.015793	-0.13139	-31.805	0.13144	10.993	-2.6323641707954457	0.3409058244756259	-0.13139	-31.549237252477862	4.027521602730758	10.993	-2.6323641707954457	0.3409058244756259	0.06461	-31.549237252477862	4.027521602730758	10.993	-0.9274430603131365	0.1214110709852749	-0.3537071129044656	-0.6629868080977682	0.08696779569828714	0.7435624350380499	2.88	23.978	0.0	0.0	0.0
2021-10-01T23:29:12.000000	-2.6223	0.015661	-0.14224	-33.475	0.1389	11.181	-2.6006214715259843	0.3368538537096227	-0.14224	-33.20573937524373	4.239550772592337	11.181	-2.6006214715259843	0.3368538537096227	0.05376	-33.20573937524373	4.239550772592337	11.181	-0.9274430603131365	0.1214110709852749	-0.3537071129044656	-0.6629868080977682	0.08696779569828714	0.7435624350380499	2.88	23.978	0.0	0.0	0.0
2021-10-01T23:29:12.000000	-2.5903	0.015528	-0.15279	-35.03	0.14601	11.36	-2.568878894786692	0.33280089047883027	-0.15279	-34.748150932820174	4.4371416103217385	11.36	-2.568878894786692	0.33280089047883027	0.04321	-34.748150932820174	4.4371416103217385	11.36	-0.9274430603131365	0.1214110709852749	-0.3537071129044656	-0.6629868080977682	0.08696779569828714	0.7435624350380499	2.88	23.978	0.0	0.0	0.0
2021-10-01T23:29:12.000000	-2.5581	0.015393	-0.16308	-36.494	0.15287	11.527	-2.5369380701499145	0.3287214362846232	-0.16308	-36.200278827129125	4.623334086458253	11.527	-2.5369380701499145	0.3287214362846232	0.032920000000000005	-36.200278827129125	4.623334086458253	11.527	-0.9274430603131365	0.1214110709852749	-0.3537071129044656	-0.6629868080977682	0.08696779569828714	0.7435624350380499	2.88	23.978	0.0	0.0	0.0
2021-10-01T23:29:12.000000	-2.5259	0.015258	-0.17313	-37.886	0.15954	11.682	-2.5049972455131377	0.32464198209041606	-0.17313	-37.58097253735369	4.800515822103697	11.682	-2.5049972455131377	0.32464198209041606	0.02287	-37.58097253735369	4.800515822103697	11.682	-0.9274430603131365	0.1214110709852749	-0.3537071129044656	-0.6629868080977682	0.08696779569828714	0.7435624350380499	2.88	23.978	0.0	0.0	0.0
2021-10-01T23:29:12.000000	-2.4936	0.015122	-0.18297	-39.218	0.16607	11.826	-2.4729572969276172	0.3205492824145016	-0.18297	-38.90213551445482	4.970206802527715	11.826	-2.4729572969276172	0.3205492824145016	0.013030000000000014	-38.90213551445482	4.970206802527715	11.826	-0.9274430603131365	0.1214110709852749	-0.3537071129044656	-0.6629868080977682	0.08696779569828714	0.7435624350380499	2.88	23.978	0.0	0.0	0.0
2021-10-01T23:29:12.000000	-2.4613	0.014984	-0.19262	-40.502	0.17252	11.959	-2.440917593402436	0.3164545978090089	-0.19262	-40.175669984091805	5.133936937647843	11.959	-2.440917593402436	0.3164545978090089	0.003379999999999994	-40.175669984091805	5.133936937647843	11.959	-0.9274430603131365	0.1214110709852749	-0.3537071129044656	-0.6629868080977682	0.08696779569828714	0.7435624350380499	2.88	23.978	0.0	0.0	0.0
2021-10-01T23:29:12.000000	-2.4289	0.014846	-0.20209	-41.746	0.1789	12.082	-2.408778643398342	0.31234766018659793	-0.20209	-41.40951443927589	5.292696393465434	12.082	-2.408778643398342	0.31234766018659793	-0.006089999999999984	-41.40951443927589	5.292696393465434	12.082	-0.9274430603131365	0.1214110709852749	-0.3537071129044656	-0.6629868080977682	0.08696779569828714	0.7435624350380499	2.88	23.978	0.0	0.0	0.0
2021-10-01T23:29:12.000000	-2.3964	0.014707	-0.21139	-42.956	0.18524	12.195	-2.3765405694455057	0.3082274770824796	-0.21139	-42.609619992836706	5.447250124939255	12.195	-2.3765405694455057	0.3082274770824796	-0.015389999999999987	-42.609619992836706	5.447250124939255	12.195	-0.9274430603131365	0.1214110709852749	-0.3537071129044656	-0.6629868080977682	0.08696779569828714	0.7435624350380499	2.88	23.978	0.0	0.0	0.0
2021-10-01T23:29:12.000000	-2.3639	0.014566	-0.22053	-44.14	0.19156	12.3	-2.344302740553008	0.304105309048783	-0.22053	-43.78392391248382	5.598598222718549	12.3	-2.344302740553008	0.304105309048783	-0.024529999999999996	-43.78392391248382	5.598598222718549	12.3	-0.9274430603131365	0.1214110709852749	-0.3537071129044656	-0.6629868080977682	0.08696779569828714	0.7435624350380499	2.88	23.978	0.0	0.0	0.0
2021-10-01T23:29:12.000000	-2.3314	0.014424	-0.22951	-45.303	0.19789	12.398	-2.312065034190679	0.29998214855029737	-0.22951	-44.93738484625776	5.747383111592902	12.398	-2.312065034190679	0.29998214855029737	-0.033509999999999984	-44.93738484625776	5.747383111592902	12.398	-0.9274430603131365	0.1214110709852749	-0.3537071129044656	-0.6629868080977682	0.08696779569828714	0.7435624350380499	2.88	23.978	0.0	0.0	0.0
2021-10-01T23:29:12.000000	-2.2988	0.014282	-0.23835	-46.449	0.20424	12.492	-2.2797280813494383	0.29584673503489345	-0.23835	-46.0739714280133	5.894104836886936	12.492	-2.2797280813494383	0.29584673503489345	-0.04235	-46.0739714280133	5.894104836886936	12.492	-0.9274430603131365	0.1214110709852749	-0.3537071129044656	-0.6629868080977682	0.08696779569828714	0.7435624350380499	2.88	23.978	0.0	0.0	0.0
2021-10-01T23:29:12.000000	-2.2662	0.014138	-0.24704	-47.582	0.21063	12.582	-2.2473913735685365	0.29170933658991127	-0.24704	-47.197651066303536	6.039273368573163	12.582	-2.2473913735685365	0.29170933658991127	-0.05104	-47.197651066303536	6.039273368573163	12.582	-0.9274430603131365	0.1214110709852749	-0.3537071129044656	-0.6629868080977682	0.08696779569828714	0.7435624350380499	2.88	23.978	0.0	0.0	0.0
2021-10-01T23:29:12.000000	-2.2336	0.013993	-0.25561	-48.707	0.21709	12.671	-2.215054788317804	0.28757094568014	-0.25561	-48.31338240916897	6.183531131441167	12.671	-2.215054788317804	0.28757094568014	-0.059609999999999996	-48.31338240916897	6.183531131441167	12.671	-0.9274430603131365	0.1214110709852749	-0.3537071129044656	-0.6629868080977682	0.08696779569828714	0.7435624350380499	2.88	23.978	0.0	0.0	0.0
2021-10-01T23:29:12.000000	-2.2009	0.013847	-0.26404	-49.829	0.22363	12.76	-2.1826190791183278	0.2834193092886613	-0.26404	-49.42612655525352	6.3275007009847535	12.76	-2.1826190791183278	0.2834193092886613	-0.06803999999999999	-49.42612655525352	6.3275007009847535	12.76	-0.9274430603131365	0.1214110709852749	-0.3537071129044656	-0.6629868080977682	0.08696779569828714	0.7435624350380499	2.88	23.978	0.0	0.0	0.0
2021-10-01T23:29:12.000000	-2.1682	0.013699	-0.27235	-50.951	0.23027	12.851	-2.150183614979191	0.2792656879676045	-0.27235	-50.53885844832115	6.471569517007251	12.851	-2.150183614979191	0.2792656879676045	-0.07634999999999997	-50.53885844832115	6.471569517007251	12.851	-0.9274430603131365	0.1214110709852749	-0.3537071129044656	-0.6629868080977682	0.08696779569828714	0.7435624350380499	2.88	23.978	0.0	0.0	0.0
2021-10-01T23:29:12.000000	-2.1355	0.013551	-0.28055	-52.076	0.23703	12.945	-2.1177481508400535	0.2751120666465476	-0.28055	-51.654553032135844	6.6161250193119905	12.945	-2.1177481508400535	0.2751120666465476	-0.08455000000000001	-51.654553032135844	6.6161250193119905	12.945	-0.9274430603131365	0.1214110709852749	-0.3537071129044656	-0.6629868080977682	0.08696779569828714	0.7435624350380499	2.88	23.978	0.0	0.0	0.0
2021-10-01T23:29:12.000000	-2.1027	0.013401	-0.28864	-53.21	0.24394	13.043	-2.0852136852823424	0.27094420737899416	-0.28864	-52.77916141952721	6.761932162857741	13.043	-2.0852136852823424	0.27094420737899416	-0.09264	-52.77916141952721	6.761932162857741	13.043	-0.9274430603131365	0.1214110709852749	-0.3537071129044656	-0.6629868080977682	0.08696779569828714	0.7435624350380499	2.88	23.978	0.0	0.0	0.0
2021-10-01T23:29:12.000000	-2.0699	0.01325	-0.29662	-54.354	0.25101	13.147	-2.0526793422548013	0.2667753556466517	-0.29662	-53.913674849982705	6.909123402461574	13.147	-2.0526793422548013	0.2667753556466517	-0.10061999999999999	-53.913674849982705	6.909123402461574	13.147	-0.9274430603131365	0.1214110709852749	-0.3537071129044656	-0.6629868080977682	0.08696779569828714	0.7435624350380499	2.88	23.978	0.0	0.0	0.0
2021-10-01T23:29:12.000000	-2.0371	0.013098	-0.30451	-55.513	0.25827	13.259	-2.0201451217574284	0.2626055114495201	-0.30451	-55.063051971542826	7.058341162913078	13.259	-2.0201451217574284	0.2626055114495201	-0.10851	-55.063051971542826	7.058341162913078	13.259	-0.9274430603131365	0.1214110709852749	-0.3537071129044656	-0.6629868080977682	0.08696779569828714	0.7435624350380499	2.88	23.978	0.0	0.0	0.0
2021-10-01T23:29:12.000000	-2.0042	0.012945	-0.31231	-56.69	0.26575	13.38	-1.9875117773113133	0.25842242177068114	-0.31231	-56.23026650266986	7.209982808663473	13.38	-1.9875117773113133	0.25842242177068114	-0.11630999999999997	-56.23026650266986	7.209982808663473	13.38	-0.9274430603131365	0.1214110709852749	-0.3537071129044656	-0.6629868080977682	0.08696779569828714	0.7435624350380499	2.88	23.978	0.0	0.0	0.0
2021-10-01T23:29:12.000000	-1.9714	0.01279	-0.32002	-57.886	0.27345	13.512	-1.9549779244044485	0.2542496001791822	-0.32002	-57.41631090815294	7.364170869881941	13.512	-1.9549779244044485	0.2542496001791822	-0.12402000000000002	-57.41631090815294	7.364170869881941	13.512	-0.9274430603131365	0.1214110709852749	-0.3537071129044656	-0.6629868080977682	0.08696779569828714	0.7435624350380499	2.88	23.978	0.0	0.0	0.0
2021-10-01T23:29:12.000000	-1.9385	0.012634	-0.32765	-59.106	0.28141	13.66	-1.922344947548841	0.2500635331059758	-0.32765	-58.62614261073087	7.52155769600596	13.66	-1.922344947548841	0.2500635331059758	-0.13165	-58.62614261073087	7.52155769600596	13.66	-0.9274430603131365	0.1214110709852749	-0.3537071129044656	-0.6629868080977682	0.08696779569828714	0.7435624350380499	2.88	23.978	0.0	0.0	0.0
2021-10-01T23:29:12.000000	-1.9056	0.012477	-0.33522	-60.351	0.28964	13.827	-1.8897120932234026	0.24587647356798037	-0.33522	-59.86075284989108	7.682275741852602	13.827	-1.8897120932234026	0.24587647356798037	-0.13922	-59.86075284989108	7.682275741852602	13.827	-0.9274430603131365	0.1214110709852749	-0.3537071129044656	-0.6629868080977682	0.08696779569828714	0.7435624350380499	2.88	23.978	0.0	0.0	0.0
2021-10-01T23:29:12.000000	-1.8727	0.012318	-0.34273	-61.626	0.29819	14.02	-1.8570794839583027	0.24168742910040666	-0.34273	-61.1250978230707	7.846987281507237	14.02	-1.8570794839583027	0.24168742910040666	-0.14672999999999997	-61.1250978230707	7.846987281507237	14.02	-0.9274430603131365	0.1214110709852749	-0.3537071129044656	-0.6629868080977682	0.08696779569828714	0.7435624350380499	2.88	23.978	0.0	0.0	0.0
2021-10-01T23:29:12.000000	-1.8398	0.012159	-0.3502	-62.935	0.30708	14.244	-1.8244468746932028	0.237498384632833	-0.3502	-62.42314493882285	8.016202284942377	14.244	-1.8244468746932028	0.237498384632833	-0.1542	-62.42314493882285	8.016202284942377	14.244	-0.9274430603131365	0.1214110709852749	-0.3537071129044656	-0.6629868080977682	0.08696779569828714	0.7435624350380499	2.88	23.978	0.0	0.0	0.0
2021-10-01T23:29:12.000000	-1.8069	0.011997	-0.35764	-64.284	0.31637	14.509	-1.7918146330186102	0.23330636277089195	-0.35764	-63.76084163407206	8.190715481060465	14.509	-1.7918146330186102	0.23330636277089195	-0.16164	-63.76084163407206	8.190715481060465	14.509	-0.9274430603131365	0.1214110709852749	-0.3537071129044656	-0.6629868080977682	0.08696779569828714	0.7435624350380499	2.88	23.978	0.0	0.0	0.0
2021-10-01T23:29:12.000000	-1.774	0.011834	-0.36507	-65.68	0.32611	14.825	-1.7591825138741868	0.22911334844416179	-0.36507	-65.1451290358337	8.371434204285231	14.825	-1.7591825138741868	0.22911334844416179	-0.16907	-65.1451290358337	8.371434204285231	14.825	-0.9274430603131365	0.1214110709852749	-0.3537071129044656	-0.6629868080977682	0.08696779569828714	0.7435624350380499	2.88	23.978	0.0	0.0	0.0
2021-10-01T23:29:12.000000	-1.7411	0.01167	-0.37251	-67.132	0.33638	15.202	-1.726550517259933	0.22491934165264252	-0.37251	-66.58492952479632	8.559540623322452	15.202	-1.726550517259933	0.22491934165264252	-0.17651	-66.58492952479632	8.559540623322452	15.202	-0.9274430603131365	0.1214110709852749	-0.3537071129044656	-0.6629868080977682	0.08696779569828714	0.7435624350380499	2.88	23.978	0.0	0.0	0.0
2021-10-01T23:29:12.000000	-1.7081	0.011505	-0.37998	-68.656	0.34727	15.654	-1.6938193966969362	0.22071208937941583	-0.37998	-68.09611150987058	8.757084542710063	15.654	-1.6938193966969362	0.22071208937941583	-0.18397999999999998	-68.09611150987058	8.757084542710063	15.654	-0.9274430603131365	0.1214110709852749	-0.3537071129044656	-0.6629868080977682	0.08696779569828714	0.7435624350380499	2.88	23.978	0.0	0.0	0.0
2021-10-01T23:29:12.000000	-1.6752	0.011337	-0.38752	-70.266	0.35891	16.192	-1.6611878902033588	0.21651411272874008	-0.38752	-69.69255356918214	8.965910405239208	16.192	-1.6611878902033588	0.21651411272874008	-0.19151999999999997	-69.69255356918214	8.965910405239208	16.192	-0.9274430603131365	0.1214110709852749	-0.3537071129044656	-0.6629868080977682	0.08696779569828714	0.7435624350380499	2.88	23.978	0.0	0.0	0.0
2021-10-01T23:29:12.000000	-1.6424	0.011169	-0.39515	-71.985	0.37146	16.83	-1.6286556301886932	0.2123283890949826	-0.39515	-71.39706278805367	9.18899519916734	16.83	-1.6286556301886932	0.2123283890949826	-0.19915	-71.39706278805367	9.18899519916734	16.83	-0.9274430603131365	0.1214110709852749	-0.3537071129044656	-0.6629868080977682	0.08696779569828714	0.7435624350380499	2.88	23.978	0.0	0.0	0.0
2021-10-01T23:29:12.000000	-1.6095	0.010998	-0.4029	-73.838	0.38508	17.579	-1.5960244912856234	0.20812743504993947	-0.4029	-73.23443118138606	9.429560973090284	17.579	-1.5960244912856234	0.20812743504993947	-0.20689999999999997	-73.23443118138606	9.429560973090284	17.579	-0.9274430603131365	0.1214110709852749	-0.3537071129044656	-0.6629868080977682	0.08696779569828714	0.7435624350380499	2.88	23.978	0.0	0.0	0.0
2021-10-01T23:29:12.000000	-1.5767	0.010826	-0.41079	-75.858	0.40002	18.446	-1.5634927213916345	0.2039377415570255	-0.41079	-75.23737945467794	9.69189933878834	18.446	-1.5634927213916345	0.2039377415570255	-0.21478999999999998	-75.23737945467794	9.69189933878834	18.446	-0.9274430603131365	0.1214110709852749	-0.3537071129044656	-0.6629868080977682	0.08696779569828714	0.7435624350380499	2.88	23.978	0.0	0.0	0.0
2021-10-01T23:29:12.000000	-1.5439	0.010652	-0.41885	-78.081	0.41652	19.438	-1.5309611965579843	0.19974606313453327	-0.41885	-77.44160693309693	9.980659573901468	19.438	-1.5309611965579843	0.19974606313453327	-0.22285	-77.44160693309693	9.980659573901468	19.438	-0.9274430603131365	0.1214110709852749	-0.3537071129044656	-0.6629868080977682	0.08696779569828714	0.7435624350380499	2.88	23.978	0.0	0.0	0.0
2021-10-01T23:29:12.000000	-1.5112	0.010477	-0.4271	-80.549	0.43489	20.553	-1.4985290407334149	0.1955656452641702	-0.4271	-79.88875915343363	10.301295609619954	20.553	-1.4985290407334149	0.1955656452641702	-0.23109999999999997	-79.88875915343363	10.301295609619954	20.553	-0.9274430603131365	0.1214110709852749	-0.3537071129044656	-0.6629868080977682	0.08696779569828714	0.7435624350380499	2.88	23.978	0.0	0.0	0.0
2021-10-01T23:29:12.000000	-1.4785	0.010299	-0.43554	-83.308	0.45544	21.785	-1.466097252499353	0.19138224999943973	-0.43554	-82.62445151163499	10.659751497810825	21.785	-1.466097252499353	0.19138224999943973	-0.23953999999999998	-82.62445151163499	10.659751497810825	21.785	-0.9274430603131365	0.1214110709852749	-0.3537071129044656	-0.6629868080977682	0.08696779569828714	0.7435624350380499	2.88	23.978	0.0	0.0	0.0
2021-10-01T23:29:12.000000	-1.4568	0.01018	-0.44128	-85.333	0.47053	22.663	-1.4445753476656136	0.18860524201827467	-0.44128	-84.63234372934706	10.92285138407316	22.663	-1.4445753476656136	0.18860524201827467	-0.24528	-84.63234372934706	10.92285138407316	22.663	-0.9274430603131365	0.1214110709852749	-0.3537071129044656	-0.6629868080977682	0.08696779569828714	0.7435624350380499	2.88	23.978	0.0	0.0	0.0
2021-10-01T23:29:12.000000	-1.4423	0.0101	-0.44514	-86.775	0.48128	23.271	-1.430194410636929	0.18674915738199907	-0.44514	-86.06216075593728	11.11020888451733	23.271	-1.430194410636929	0.18674915738199907	-0.24913999999999997	-86.06216075593728	11.11020888451733	23.271	-0.9274430603131365	0.1214110709852749	-0.3537071129044656	-0.6629868080977682	0.08696779569828714	0.7435624350380499	2.88	23.978	0.0	0.0	0.0
2021-10-01T23:29:12.000000	-1.4326	0.010046	-0.44774	-87.78	0.48876	23.685	-1.4205741188116154	0.18550702164231658	-0.44774	-87.05867134333594	11.240775341168339	23.685	-1.4205741188116154	0.18550702164231658	-0.25174	-87.05867134333594	11.240775341168339	23.685	-0.9274430603131365	0.1214110709852749	-0.3537071129044656	-0.6629868080977682	0.08696779569828714	0.7435624350380499	2.88	23.978	0.0	0.0	1.0
2021-10-01T23:29:12.000000	-1.3914	0.0098145	-0.45899	-92.497	0.5239	25.51	-1.3797129352340969	0.18022902307331712	-0.45899	-91.73582204346302	11.853625361891758	25.51	-1.3797129352340969	0.18022902307331712	-0.26299	-91.73582204346302	11.853625361891758	25.51	-0.9274430603131365	0.1214110709852749	-0.3537071129044656	-0.6629868080977682	0.08696779569828714	0.7435624350380499	2.88	23.978	0.0	0.0	0.0
2021-10-01T23:29:12.000000	-1.3503	0.0095794	-0.47042	-97.982	0.56475	27.376	-1.3389514392440998	0.17495970464799512	-0.47042	-97.17448605436711	12.566245526493192	27.376	-1.3389514392440998	0.17495970464799512	-0.27442	-97.17448605436711	12.566245526493192	27.376	-0.9274430603131365	0.1214110709852749	-0.3537071129044656	-0.6629868080977682	0.08696779569828714	0.7435624350380499	2.88	23.978	0.0	0.0	0.0
2021-10-01T23:29:12.000000	-1.3091	0.0093402	-0.48194	-104.34	0.61216	29.202	-1.2980911991488844	0.16967406410011945	-0.48194	-103.47876802826185	13.39234509780756	29.202	-1.2980911991488844	0.16967406410011945	-0.28593999999999997	-103.47876802826185	13.39234509780756	29.202	-0.9274430603131365	0.1214110709852749	-0.3537071129044656	-0.6629868080977682	0.08696779569828714	0.7435624350380499	2.88	23.978	0.0	0.0	0.0
2021-10-01T23:29:12.000000	-1.268	0.0090966	-0.4934	-111.69	0.66697	30.893	-1.257330744665325	0.16439630972408997	-0.4934	-110.76666834971024	14.34733883639043	30.893	-1.257330744665325	0.16439630972408997	-0.2974	-110.76666834971024	14.34733883639043	30.893	-0.9274430603131365	0.1214110709852749	-0.3537071129044656	-0.6629868080977682	0.08696779569828714	0.7435624350380499	2.88	23.978	0.0	0.0	0.0
2021-10-01T23:29:12.000000	-1.2268	0.0088484	-0.50466	-120.14	0.7301	32.346	-1.2164716073416322	0.15910173699311225	-0.50466	-119.14526048818144	15.445373068119505	32.346	-1.2164716073416322	0.15910173699311225	-0.30866	-119.14526048818144	15.445373068119505	32.346	-0.9274430603131365	0.1214110709852749	-0.3537071129044656	-0.6629868080977682	0.08696779569828714	0.7435624350380499	2.88	23.978	0.0	0.0	0.0
2021-10-01T23:29:12.000000	-1.1855	0.0085952	-0.51556	-129.8	0.80257	33.451	-1.1755138361898734	0.1537899489212707	-0.51556	-128.7235905897059	16.700938425689756	33.451	-1.1755138361898734	0.1537899489212707	-0.31956	-128.7235905897059	16.700938425689756	33.451	-0.9274430603131365	0.1214110709852749	-0.3537071129044656	-0.6629868080977682	0.08696779569828714	0.7435624350380499	2.88	23.978	0.0	0.0	0.0
2021-10-01T23:29:12.000000	-1.144	0.0083368	-0.52592	-140.83	0.88551	34.085	-1.1343582092371707	0.14844849399868923	-0.52592	-139.66031456145143	18.134761221382085	34.085	-1.1343582092371707	0.14844849399868923	-0.32992000000000005	-139.66031456145143	18.134761221382085	34.085	-0.9274430603131365	0.1214110709852749	-0.3537071129044656	-0.6629868080977682	0.08696779569828714	0.7435624350380499	2.88	23.978	0.0	0.0	0.0
2021-10-01T23:29:12.000000	-1.1024	0.0080731	-0.5356	-153.38	0.98023	34.112	-1.0931039852154532	0.14308952599580718	-0.5356	-152.10414160726413	19.766521109447613	34.112	-1.0931039852154532	0.14308952599580718	-0.33959999999999996	-152.10414160726413	19.766521109447613	34.112	-0.9274430603131365	0.1214110709852749	-0.3537071129044656	-0.6629868080977682	0.08696779569828714	0.7435624350380499	2.88	23.978	0.0	0.0	0.0
2021-10-01T23:29:12.000000	-1.0606	0.0078039	-0.54442	-167.64	1.0883	33.376	-1.051651942151842	0.1377005934027485	-0.54442	-166.24344766471097	21.621056991749924	33.376	-1.051651942151842	0.1377005934027485	-0.34842	-166.24344766471097	21.621056991749924	33.376	-0.9274430603131365	0.1214110709852749	-0.3537071129044656	-0.6629868080977682	0.08696779569828714	0.7435624350380499	2.88	23.978	0.0	0.0	0.0
2021-10-01T23:29:12.000000	-1.0187	0.0075292	-0.55223	-183.84	1.2116	31.697	-1.0101013265252492	0.1322939492364314	-0.55223	-182.30626927857114	23.72841664100454	31.697	-1.0101013265252492	0.1322939492364314	-0.35623	-182.30626927857114	23.72841664100454	31.697	-0.9274430603131365	0.1214110709852749	-0.3537071129044656	-0.6629868080977682	0.08696779569828714	0.7435624350380499	2.88	23.978	0.0	0.0	0.0
2021-10-01T23:29:12.000000	-0.97646	0.0072491	-0.55888	-202.26	1.3522	28.855	-0.9682139345332701	0.12684028550273102	-0.55888	-200.5702429523476	26.124962906696027	28.855	-0.9682139345332701	0.12684028550273102	-0.36288000000000004	-200.5702429523476	26.124962906696027	28.855	-0.9274430603131365	0.1214110709852749	-0.3537071129044656	-0.6629868080977682	0.08696779569828714	0.7435624350380499	2.88	23.978	0.0	0.0	0.0
2021-10-01T23:29:12.000000	-0.93409	0.0069639	-0.56425	-223.23	1.5131	24.584	-0.9261981470225684	0.12136563127661243	-0.56425	-221.36251447594196	28.854108139021964	24.584	-0.9261981470225684	0.12136563127661243	-0.36825	-221.36251447594196	28.854108139021964	24.584	-0.9274430603131365	0.1214110709852749	-0.3537071129044656	-0.6629868080977682	0.08696779569828714	0.7435624350380499	2.88	23.978	0.0	0.0	0.0
2021-10-01T23:29:12.000000	-0.89156	0.0066737	-0.5682	-247.18	1.6973	18.553	-0.8840241777964536	0.11586640989947904	-0.5682	-245.10947611816763	31.97151770509818	18.553	-0.8840241777964536	0.11586640989947904	-0.37220000000000003	-245.10947611816763	31.97151770509818	18.553	-0.9274430603131365	0.1214110709852749	-0.3537071129044656	-0.6629868080977682	0.08696779569828714	0.7435624350380499	2.88	23.978	0.0	0.0	0.0
2021-10-01T23:29:12.000000	-0.84892	0.006379	-0.57061	-274.61	1.9091	10.346	-0.8417415888292971	0.11034924411218452	-0.57061	-272.3068333938564	35.54272428810912	10.346	-0.8417415888292971	0.11034924411218452	-0.37460999999999994	-272.3068333938564	35.54272428810912	10.346	-0.9274430603131365	0.1214110709852749	-0.3537071129044656	-0.6629868080977682	0.08696779569828714	0.7435624350380499	2.88	23.978	0.0	0.0	0.0
2021-10-01T23:29:12.000000	-0.80621	0.0060804	-0.57138	-306.16	2.1533	-0.56729	-0.799390005194562	0.1048196306003697	-0.57138	-303.589175623232	39.65091102731936	-0.56729	-0.799390005194562	0.1048196306003697	-0.37538	-303.589175623232	39.65091102731936	-0.56729	-0.9274430603131365	0.1214110709852749	-0.3537071129044656	-0.6629868080977682	0.08696779569828714	0.7435624350380499	2.88	23.978	0.0	0.0	0.0
