# Supplementary material for: Direct evidence of substorm-related impulsive injections of electrons at Mercury
Source: Nat Commun. 2023 Jul 18;14:4019. doi: 10.1038/s41467-023-39565-4 (PMC10354196; doi:10.1038/s41467-023-39565-4)
Supplement: Supplementary file 3 — SourceDatafile [file 41467_2023_39565_MOESM3_ESM.zip › SourceDataFile/FieldLinetracing/Final_KT17tracing_001543.txt]

2021-10-01T23:40:43.000000	0.18952	-0.29199	0.72242	-203.53	364.28	-482.8	0.1523143427341514	-0.31301171143818796	0.72242	-157.36106849950016	386.47363871381395	-482.8	0.1523143427341514	-0.31301171143818796	0.91842	-157.36106849950016	386.47363871381395	-482.8	0.2332223546278621	-0.6096678983781222	-0.7575700541791759	0.16230575425273452	-0.33572536751825555	0.9278713918109466	1.7274	6.08	0.0	0.0	0.0
2021-10-01T23:40:43.000000	0.20028	-0.31159	0.7477	-178.08	330.15	-414.32	0.16059167254909018	-0.33378244592531486	0.7477	-136.28479429063162	349.4824226555038	-414.32	0.16059167254909018	-0.33378244592531486	0.9437	-136.28479429063162	349.4824226555038	-414.32	0.2332223546278621	-0.6096678983781222	-0.7575700541791759	0.16230575425273452	-0.33572536751825555	0.9278713918109466	1.7274	6.08	0.0	0.0	0.0
2021-10-01T23:40:43.000000	0.21101	-0.33188	0.77245	-155.81	300.64	-356.28	0.16875468260361945	-0.3552343052118582	0.77245	-117.79846872953686	317.4660398609217	-356.28	0.16875468260361945	-0.3552343052118582	0.96845	-117.79846872953686	317.4660398609217	-356.28	0.2332223546278621	-0.6096678983781222	-0.7575700541791759	0.16230575425273452	-0.33572536751825555	0.9278713918109466	1.7274	6.08	0.0	0.0	0.0
2021-10-01T23:40:43.000000	0.22166	-0.35289	0.79661	-136.21	275.0	-306.77	0.17675007375320784	-0.37739093673303226	0.79661	-101.48783240065245	289.61765135194554	-306.77	0.17675007375320784	-0.37739093673303226	0.99261	-101.48783240065245	289.61765135194554	-306.77	0.2332223546278621	-0.6096678983781222	-0.7575700541791759	0.16230575425273452	-0.33572536751825555	0.9278713918109466	1.7274	6.08	0.0	0.0	0.0
2021-10-01T23:40:43.000000	0.23218	-0.37467	0.82015	-118.87	252.64	-264.3	0.18452209624994032	-0.40029583721983386	0.82015	-87.01826754025736	265.3014655336306	-264.3	0.18452209624994032	-0.40029583721983386	1.01615	-87.01826754025736	265.3014655336306	-264.3	0.2332223546278621	-0.6096678983781222	-0.7575700541791759	0.16230575425273452	-0.33572536751825555	0.9278713918109466	1.7274	6.08	0.0	0.0	0.0
2021-10-01T23:40:43.000000	0.24251	-0.39726	0.84299	-103.45	233.07	-227.65	0.19200630099970245	-0.4239813534536768	0.84299	-74.11237590295073	243.98951440178678	-227.65	0.19200630099970245	-0.4239813534536768	1.03899	-74.11237590295073	243.98951440178678	-227.65	0.2332223546278621	-0.6096678983781222	-0.7575700541791759	0.16230575425273452	-0.33572536751825555	0.9278713918109466	1.7274	6.08	0.0	0.0	0.0
2021-10-01T23:40:43.000000	0.25259	-0.42071	0.86508	-89.686	215.88	-195.88	0.19913701360668803	-0.4484897568638661	0.86508	-62.558384153770106	225.2425394282113	-195.88	0.19913701360668803	-0.4484897568638661	1.06108	-62.558384153770106	225.2425394282113	-195.88	0.2332223546278621	-0.6096678983781222	-0.7575700541791759	0.16230575425273452	-0.33572536751825555	0.9278713918109466	1.7274	6.08	0.0	0.0	0.0
2021-10-01T23:40:43.000000	0.26234	-0.44505	0.88632	-77.347	200.75	-168.2	0.2058311609826921	-0.47384101898054065	0.88632	-52.16624258056743	208.71464741130504	-168.2	0.2058311609826921	-0.47384101898054065	1.08232	-52.16624258056743	208.71464741130504	-168.2	0.2332223546278621	-0.6096678983781222	-0.7575700541791759	0.16230575425273452	-0.33572536751825555	0.9278713918109466	1.7274	6.08	0.0	0.0	0.0
2021-10-01T23:40:43.000000	0.27168	-0.47034	0.90662	-66.25	187.41	-143.99	0.2120019941344341	-0.5000848852775129	0.90662	-42.787413272613364	194.11544983704565	-143.99	0.2120019941344341	-0.5000848852775129	1.10262	-42.787413272613364	194.11544983704565	-143.99	0.2332223546278621	-0.6096678983781222	-0.7575700541791759	0.16230575425273452	-0.33572536751825555	0.9278713918109466	1.7274	6.08	0.0	0.0	0.0
2021-10-01T23:40:43.000000	0.28052	-0.4966	0.92588	-56.244	175.62	-122.72	0.21755774062750988	-0.5272301773353391	0.92588	-34.30144128735478	181.18825310049806	-122.72	0.21755774062750988	-0.5272301773353391	1.12188	-34.30144128735478	181.18825310049806	-122.72	0.2332223546278621	-0.6096678983781222	-0.7575700541791759	0.16230575425273452	-0.33572536751825555	0.9278713918109466	1.7274	6.08	0.0	0.0	0.0
2021-10-01T23:40:43.000000	0.28878	-0.52386	0.94398	-47.202	165.19	-103.98	0.22241532737371442	-0.5552968666841579	0.94398	-26.60556432871827	169.72892756024362	-103.98	0.22241532737371442	-0.5552968666841579	1.13998	-26.60556432871827	169.72892756024362	-103.98	0.2332223546278621	-0.6096678983781222	-0.7575700541791759	0.16230575425273452	-0.33572536751825555	0.9278713918109466	1.7274	6.08	0.0	0.0	0.0
2021-10-01T23:40:43.000000	0.29636	-0.55213	0.96078	-39.022	155.95	-87.396	0.22647428259244412	-0.5842826249549423	0.96078	-19.619381116974782	159.55625612487557	-87.396	0.22647428259244412	-0.5842826249549423	1.15678	-19.619381116974782	159.55625612487557	-87.396	0.2332223546278621	-0.6096678983781222	-0.7575700541791759	0.16230575425273452	-0.33572536751825555	0.9278713918109466	1.7274	6.08	0.0	0.0	0.0
2021-10-01T23:40:43.000000	0.30315	-0.58138	0.97617	-31.617	147.77	-72.689	0.2296291110619712	-0.6141441998854087	0.97617	-13.272476137464736	150.5305582470896	-72.689	0.2296291110619712	-0.6141441998854087	1.17217	-13.272476137464736	150.5305582470896	-72.689	0.2332223546278621	-0.6096678983781222	-0.7575700541791759	0.16230575425273452	-0.33572536751825555	0.9278713918109466	1.7274	6.08	0.0	0.0	0.0
2021-10-01T23:40:43.000000	0.30905	-0.61159	0.99	-24.915	140.51	-59.608	0.2317830169067676	-0.6448494891628564	0.99	-7.510546149057131	142.50406668422792	-59.608	0.2317830169067676	-0.6448494891628564	1.186	-7.510546149057131	142.50406668422792	-59.608	0.2332223546278621	-0.6096678983781222	-0.7575700541791759	0.16230575425273452	-0.33572536751825555	0.9278713918109466	1.7274	6.08	0.0	0.0	0.0
2021-10-01T23:40:43.000000	0.31399	-0.64268	1.0021	-18.857	134.08	-47.943	0.2328763300051297	-0.6763105184923135	1.0021	-2.2860634444203995	135.3802303252882	-47.943	0.2328763300051297	-0.6763105184923135	1.1981	-2.2860634444203995	135.3802303252882	-47.943	0.2332223546278621	-0.6096678983781222	-0.7575700541791759	0.16230575425273452	-0.33572536751825555	0.9278713918109466	1.7274	6.08	0.0	0.0	0.0
2021-10-01T23:40:43.000000	0.31789	-0.67456	1.0125	-13.388	128.36	-37.516	0.23284068088915427	-0.7084281636292242	1.0125	2.4408539195450736	129.03321423627114	-37.516	0.23284068088915427	-0.7084281636292242	1.2085	2.4408539195450736	129.03321423627114	-37.516	0.2332223546278621	-0.6096678983781222	-0.7575700541791759	0.16230575425273452	-0.33572536751825555	0.9278713918109466	1.7274	6.08	0.0	0.0	0.0
2021-10-01T23:40:43.000000	0.3207	-0.70711	1.021	-8.4639	123.28	-28.172	0.2316411499396874	-0.7410772022904356	1.021	6.705396528196644	123.38814230147744	-28.172	0.2316411499396874	-0.7410772022904356	1.2169999999999999	6.705396528196644	123.38814230147744	-28.172	0.2332223546278621	-0.6096678983781222	-0.7575700541791759	0.16230575425273452	-0.33572536751825555	0.9278713918109466	1.7274	6.08	0.0	0.0	0.0
2021-10-01T23:40:43.000000	0.3224	-0.74017	1.0275	-4.0404	118.74	-19.776	0.22927749268801595	-0.7740963895063048	1.0275	10.539277554774019	118.34033995550053	-19.776	0.22927749268801595	-0.7740963895063048	1.2235	10.539277554774019	118.34033995550053	-19.776	0.2332223546278621	-0.6096678983781222	-0.7575700541791759	0.16230575425273452	-0.33572536751825555	0.9278713918109466	1.7274	6.08	0.0	0.0	0.0
2021-10-01T23:40:43.000000	0.32297	-0.7736	1.032	-0.077786	114.66	-12.208	0.22574701406204292	-0.8073443296029716	1.032	13.97210933237765	113.80554385207199	-12.208	0.22574701406204292	-0.8073443296029716	1.228	13.97210933237765	113.80554385207199	-12.208	0.2332223546278621	-0.6096678983781222	-0.7575700541791759	0.16230575425273452	-0.33572536751825555	0.9278713918109466	1.7274	6.08	0.0	0.0	0.0
2021-10-01T23:40:43.000000	0.32246	-0.80724	1.0346	3.4621	110.98	-5.3629	0.2211189421282936	-0.8406683547226363	1.0346	17.034410522279774	109.71953059764904	-5.3629	0.2211189421282936	-0.8406683547226363	1.2306	17.034410522279774	109.71953059764904	-5.3629	0.2332223546278621	-0.6096678983781222	-0.7575700541791759	0.16230575425273452	-0.33572536751825555	0.9278713918109466	1.7274	6.08	0.0	0.0	0.0
2021-10-01T23:40:43.000000	0.32089	-0.84094	1.0353	6.6157	107.64	0.85125	0.21543150570792768	-0.8739220457503147	1.0353	19.7549967161745	106.01828706045922	0.85125	0.21543150570792768	-0.8739220457503147	1.2313	19.7549967161745	106.01828706045922	0.85125	0.2332223546278621	-0.6096678983781222	-0.7575700541791759	0.16230575425273452	-0.33572536751825555	0.9278713918109466	1.7274	6.08	0.0	0.0	0.0
2021-10-01T23:40:43.000000	0.31834	-0.87457	1.0341	9.4176	104.57	6.5163	0.20878003090606834	-0.9069861846769558	1.0341	22.1596161894155	102.62810287683288	6.5163	0.20878003090606834	-0.9069861846769558	1.2301	22.1596161894155	102.62810287683288	6.5163	0.2332223546278621	-0.6096678983781222	-0.7575700541791759	0.16230575425273452	-0.33572536751825555	0.9278713918109466	1.7274	6.08	0.0	0.0	0.0
2021-10-01T23:40:43.000000	0.31487	-0.908	1.0312	11.9	101.72	11.703	0.20123999453205643	-0.9397391028901255	1.0312	24.27409979975328	99.49540933586644	11.703	0.20123999453205643	-0.9397391028901255	1.2271999999999998	24.27409979975328	99.49540933586644	11.703	0.2332223546278621	-0.6096678983781222	-0.7575700541791759	0.16230575425273452	-0.33572536751825555	0.9278713918109466	1.7274	6.08	0.0	0.0	0.0
2021-10-01T23:40:43.000000	0.31057	-0.94115	1.0265	14.093	99.056	16.474	0.1929105208304472	-0.9721124309219205	1.0265	26.12415471158809	96.58277447663744	16.474	0.1929105208304472	-0.9721124309219205	1.2225	26.12415471158809	96.58277447663744	16.474	0.2332223546278621	-0.6096678983781222	-0.7575700541791759	0.16230575425273452	-0.33572536751825555	0.9278713918109466	1.7274	6.08	0.0	0.0	0.0
2021-10-01T23:40:43.000000	0.30552	-0.97392	1.0202	16.023	96.538	20.881	0.1838832600012885	-1.0040167247069633	1.0202	27.731080788585373	93.84726491111475	20.881	0.1838832600012885	-1.0040167247069633	1.2162	27.731080788585373	93.84726491111475	20.881	0.2332223546278621	-0.6096678983781222	-0.7575700541791759	0.16230575425273452	-0.33572536751825555	0.9278713918109466	1.7274	6.08	0.0	0.0	0.0
2021-10-01T23:40:43.000000	0.29979	-1.0063	1.0124	17.716	94.136	24.969	0.1742289098815103	-1.0354506367092062	1.0124	29.11700621018673	91.25592091122606	24.969	0.1742289098815103	-1.0354506367092062	1.2084	29.11700621018673	91.25592091122606	24.969	0.2332223546278621	-0.6096678983781222	-0.7575700541791759	0.16230575425273452	-0.33572536751825555	0.9278713918109466	1.7274	6.08	0.0	0.0	0.0
2021-10-01T23:40:43.000000	0.29346	-1.0381	1.0032	19.191	91.825	28.776	0.1640501483863868	-1.0662354010322506	1.0032	30.29772455315585	88.78160278402895	28.776	0.1640501483863868	-1.0662354010322506	1.1992	30.29772455315585	88.78160278402895	28.776	0.2332223546278621	-0.6096678983781222	-0.7575700541791759	0.16230575425273452	-0.33572536751825555	0.9278713918109466	1.7274	6.08	0.0	0.0	0.0
2021-10-01T23:40:43.000000	0.28661	-1.0694	0.99267	20.47	89.583	32.334	0.1534165702855129	-1.0964602172727609	0.99267	31.292374379131324	86.39978064044077	32.334	0.1534165702855129	-1.0964602172727609	1.1886700000000001	31.292374379131324	86.39978064044077	32.334	0.2332223546278621	-0.6096678983781222	-0.7575700541791759	0.16230575425273452	-0.33572536751825555	0.9278713918109466	1.7274	6.08	0.0	0.0	0.0
2021-10-01T23:40:43.000000	0.2793	-1.1002	0.98085	21.567	87.394	35.669	0.1423877234662358	-1.126132437240888	0.98085	32.11288971245391	84.09285962146711	35.669	0.1423877234662358	-1.126132437240888	1.17685	32.11288971245391	84.09285962146711	35.669	0.2332223546278621	-0.6096678983781222	-0.7575700541791759	0.16230575425273452	-0.33572536751825555	0.9278713918109466	1.7274	6.08	0.0	0.0	0.0
2021-10-01T23:40:43.000000	0.27159	-1.1303	0.96783	22.498	85.243	38.803	0.13104766184973896	-1.1550609197889592	0.96783	32.77331203721174	81.84399227256421	38.803	0.13104766184973896	-1.1550609197889592	1.16383	32.77331203721174	81.84399227256421	38.803	0.2332223546278621	-0.6096678983781222	-0.7575700541791759	0.16230575425273452	-0.33572536751825555	0.9278713918109466	1.7274	6.08	0.0	0.0	0.0
2021-10-01T23:40:43.000000	0.26355	-1.1599	0.95368	23.276	83.119	41.755	0.11944135193742425	-1.1834527349866408	0.95368	33.285195563802354	79.64066858885246	41.755	0.11944135193742425	-1.1834527349866408	1.14968	33.285195563802354	79.64066858885246	41.755	0.2332223546278621	-0.6096678983781222	-0.7575700541791759	0.16230575425273452	-0.33572536751825555	0.9278713918109466	1.7274	6.08	0.0	0.0	0.0
2021-10-01T23:40:43.000000	0.25523	-1.1888	0.93846	23.911	81.012	44.54	0.10764292300258413	-1.2111155163845684	0.93846	33.657239638425125	77.47173862074882	44.54	0.10764292300258413	-1.2111155163845684	1.13446	33.657239638425125	77.47173862074882	44.54	0.2332223546278621	-0.6096678983781222	-0.7575700541791759	0.16230575425273452	-0.33572536751825555	0.9278713918109466	1.7274	6.08	0.0	0.0	0.0
2021-10-01T23:40:43.000000	0.24667	-1.2171	0.92221	24.413	78.915	47.17	0.09567982061986499	-1.238153411668421	0.92221	33.89851119778696	75.32902981303764	47.17	0.09567982061986499	-1.238153411668421	1.11821	33.89851119778696	75.32902981303764	47.17	0.2332223546278621	-0.6096678983781222	-0.7575700541791759	0.16230575425273452	-0.33572536751825555	0.9278713918109466	1.7274	6.08	0.0	0.0	0.0
2021-10-01T23:40:43.000000	0.23792	-1.2448	0.905	24.792	76.821	49.656	0.08360166802872282	-1.2645725473466576	0.905	34.01807717859476	73.20436961050324	49.656	0.08360166802872282	-1.2645725473466576	1.101	34.01807717859476	73.20436961050324	49.656	0.2332223546278621	-0.6096678983781222	-0.7575700541791759	0.16230575425273452	-0.33572536751825555	0.9278713918109466	1.7274	6.08	0.0	0.0	0.0
2021-10-01T23:40:43.000000	0.22902	-1.2719	0.88686	25.053	74.723	52.008	0.07144816382072239	-1.290377824626046	0.88686	34.02004219360984	71.09019810877591	52.008	0.07144816382072239	-1.290377824626046	1.08286	34.02004219360984	71.09019810877591	52.008	0.2332223546278621	-0.6096678983781222	-0.7575700541791759	0.16230575425273452	-0.33572536751825555	0.9278713918109466	1.7274	6.08	0.0	0.0	0.0
2021-10-01T23:40:43.000000	0.22002	-1.2982	0.86783	25.206	72.617	54.232	0.05929343726915609	-1.3153768770572214	0.86783	33.913840770046654	68.98132014700735	54.232	0.05929343726915609	-1.3153768770572214	1.06383	33.913840770046654	68.98132014700735	54.232	0.2332223546278621	-0.6096678983781222	-0.7575700541791759	0.16230575425273452	-0.33572536751825555	0.9278713918109466	1.7274	6.08	0.0	0.0	0.0
2021-10-01T23:40:43.000000	0.21095	-1.324	0.84796	25.256	70.499	56.336	0.047130503266942736	-1.3398711199819946	0.84796	33.70394511117407	66.87315321519513	56.336	0.047130503266942736	-1.3398711199819946	1.04396	33.70394511117407	66.87315321519513	56.336	0.2332223546278621	-0.6096678983781222	-0.7575700541791759	0.16230575425273452	-0.33572536751825555	0.9278713918109466	1.7274	6.08	0.0	0.0	0.0
2021-10-01T23:40:43.000000	0.20184	-1.349	0.82727	25.208	68.366	58.326	0.03502589480851068	-1.3635664898687057	0.82727	33.39494995043013	64.76210726812604	58.326	0.03502589480851068	-1.3635664898687057	1.02327	33.39494995043013	64.76210726812604	58.326	0.2332223546278621	-0.6096678983781222	-0.7575700541791759	0.16230575425273452	-0.33572536751825555	0.9278713918109466	1.7274	6.08	0.0	0.0	0.0
2021-10-01T23:40:43.000000	0.19273	-1.3734	0.80579	25.069	66.215	60.208	0.02299480445158808	-1.3866663808819455	0.80579	32.99343495083113	62.64434720024845	60.208	0.02299480445158808	-1.3866663808819455	1.00179	32.99343495083113	62.64434720024845	60.208	0.2332223546278621	-0.6096678983781222	-0.7575700541791759	0.16230575425273452	-0.33572536751825555	0.9278713918109466	1.7274	6.08	0.0	0.0	0.0
2021-10-01T23:40:43.000000	0.18364	-1.3971	0.78355	24.844	64.043	61.987	0.011069334508875539	-1.4090739971461863	0.78355	32.5039948458151	60.51628296634904	61.987	0.011069334508875539	-1.4090739971461863	0.9795499999999999	32.5039948458151	60.51628296634904	61.987	0.2332223546278621	-0.6096678983781222	-0.7575700541791759	0.16230575425273452	-0.33572536751825555	0.9278713918109466	1.7274	6.08	0.0	0.0	0.0
2021-10-01T23:40:43.000000	0.17461	-1.4201	0.76057	24.538	61.849	63.669	-0.0007108164280620888	-1.4307942398681948	0.76057	31.93146942915844	58.37630945079279	63.669	-0.0007108164280620888	-1.4307942398681948	0.9565699999999999	31.93146942915844	58.37630945079279	63.669	0.2332223546278621	-0.6096678983781222	-0.7575700541791759	0.16230575425273452	-0.33572536751825555	0.9278713918109466	1.7274	6.08	0.0	0.0	0.0
2021-10-01T23:40:43.000000	0.16567	-1.4424	0.73689	24.155	59.632	65.258	-0.012315874415551292	-1.4518307849530467	0.73689	31.279706029848466	56.222944068113875	65.258	-0.012315874415551292	-1.4518307849530467	0.93289	31.279706029848466	56.222944068113875	65.258	0.2332223546278621	-0.6096678983781222	-0.7575700541791759	0.16230575425273452	-0.33572536751825555	0.9278713918109466	1.7274	6.08	0.0	0.0	0.0
2021-10-01T23:40:43.000000	0.15683	-1.464	0.71251	23.7	57.391	66.76	-0.023735914805700975	-1.4721848577024341	0.71251	30.553544441661575	54.054581702677254	66.76	-0.023735914805700975	-1.4721848577024341	0.9085099999999999	30.553544441661575	54.054581702677254	66.76	0.2332223546278621	-0.6096678983781222	-0.7575700541791759	0.16230575425273452	-0.33572536751825555	0.9278713918109466	1.7274	6.08	0.0	0.0	0.0
2021-10-01T23:40:43.000000	0.14813	-1.4849	0.68747	23.177	55.127	68.179	-0.03493123900694625	-1.4918613593231242	0.68747	29.757077053923428	51.87172469859532	68.179	-0.03493123900694625	-1.4918613593231242	0.88347	29.757077053923428	51.87172469859532	68.179	0.2332223546278621	-0.6096678983781222	-0.7575700541791759	0.16230575425273452	-0.33572536751825555	0.9278713918109466	1.7274	6.08	0.0	0.0	0.0
2021-10-01T23:40:43.000000	0.13959	-1.5051	0.66177	22.591	52.839	69.522	-0.045881997723504875	-1.5108627404185002	0.66177	28.895143660410433	49.67276794023304	69.522	-0.045881997723504875	-1.5108627404185002	0.8577699999999999	28.895143660410433	49.67276794023304	69.522	0.2332223546278621	-0.6096678983781222	-0.7575700541791759	0.16230575425273452	-0.33572536751825555	0.9278713918109466	1.7274	6.08	0.0	0.0	0.0
2021-10-01T23:40:43.000000	0.13123	-1.5245	0.63545	21.944	50.529	70.792	-0.05655608864267611	-1.5290922051130342	0.63545	27.969974251039186	47.459451296830274	70.792	-0.05655608864267611	-1.5290922051130342	0.83145	27.969974251039186	47.459451296830274	70.792	0.2332223546278621	-0.6096678983781222	-0.7575700541791759	0.16230575425273452	-0.33572536751825555	0.9278713918109466	1.7274	6.08	0.0	0.0	0.0
2021-10-01T23:40:43.000000	0.12308	-1.5431	0.60851	21.242	48.197	71.993	-0.06692373782078648	-1.5465534293118017	0.60851	26.987523614544415	45.231039587371946	71.993	-0.06692373782078648	-1.5465534293118017	0.8045100000000001	26.987523614544415	45.231039587371946	71.993	0.2332223546278621	-0.6096678983781222	-0.7575700541791759	0.16230575425273452	-0.33572536751825555	0.9278713918109466	1.7274	6.08	0.0	0.0	0.0
2021-10-01T23:40:43.000000	0.11516	-1.5609	0.58098	20.486	45.844	73.131	-0.07696509596205361	-1.5632488636181865	0.58098	25.9489067458844	42.98840274647797	73.131	-0.07696509596205361	-1.5632488636181865	0.77698	25.9489067458844	42.98840274647797	73.131	0.2332223546278621	-0.6096678983781222	-0.7575700541791759	0.16230575425273452	-0.33572536751825555	0.9278713918109466	1.7274	6.08	0.0	0.0	0.0
2021-10-01T23:40:43.000000	0.1075	-1.578	0.55287	19.681	43.473	74.209	-0.08666264213972219	-1.579281430416176	0.55287	24.859453559512296	40.73390551766981	74.209	-0.08666264213972219	-1.579281430416176	0.7488699999999999	24.859453559512296	40.73390551766981	74.209	0.2332223546278621	-0.6096678983781222	-0.7575700541791759	0.16230575425273452	-0.33572536751825555	0.9278713918109466	1.7274	6.08	0.0	0.0	0.0
2021-10-01T23:40:43.000000	0.10011	-1.5942	0.52421	18.828	41.084	75.229	-0.09598194567206451	-1.5944538620496376	0.52421	23.720156520217216	38.46742537077829	75.229	-0.09598194567206451	-1.5944538620496376	0.72021	23.720156520217216	38.46742537077829	75.229	0.2332223546278621	-0.6096678983781222	-0.7575700541791759	0.16230575425273452	-0.33572536751825555	0.9278713918109466	1.7274	6.08	0.0	0.0	0.0
2021-10-01T23:40:43.000000	0.093027	-1.6096	0.49502	17.931	38.679	76.194	-0.10489853837880145	-1.6088699386137435	0.49502	22.535230547494006	36.19045711470488	76.194	-0.10489853837880145	-1.6088699386137435	0.69102	22.535230547494006	36.19045711470488	76.194	0.2332223546278621	-0.6096678983781222	-0.7575700541791759	0.16230575425273452	-0.33572536751825555	0.9278713918109466	1.7274	6.08	0.0	0.0	0.0
2021-10-01T23:40:43.000000	0.086259	-1.6241	0.46531	16.991	36.259	77.107	-0.11339222752470181	-1.6224313938709354	0.46531	21.305790636300955	33.903870684069545	77.107	-0.11339222752470181	-1.6224313938709354	0.6613100000000001	21.305790636300955	33.903870684069545	77.107	0.2332223546278621	-0.6096678983781222	-0.7575700541791759	0.16230575425273452	-0.33572536751825555	0.9278713918109466	1.7274	6.08	0.0	0.0	0.0
2021-10-01T23:40:43.000000	0.079833	-1.6377	0.43512	16.011	33.824	77.967	-0.12143621656045939	-1.6351415361357806	0.43512	20.034814181005427	31.607298488364734	77.967	-0.12143621656045939	-1.6351415361357806	0.63112	20.034814181005427	31.607298488364734	77.967	0.2332223546278621	-0.6096678983781222	-0.7575700541791759	0.16230575425273452	-0.33572536751825555	0.9278713918109466	1.7274	6.08	0.0	0.0	0.0
2021-10-01T23:40:43.000000	0.073769	-1.6505	0.40447	14.992	31.375	78.776	-0.12902290920721005	-1.6471020624905754	0.40447	18.72341617656572	29.301610462210384	78.776	-0.12902290920721005	-1.6471020624905754	0.6004700000000001	18.72341617656572	29.301610462210384	78.776	0.2332223546278621	-0.6096678983781222	-0.7575700541791759	0.16230575425273452	-0.33572536751825555	0.9278713918109466	1.7274	6.08	0.0	0.0	0.0
2021-10-01T23:40:43.000000	0.068088	-1.6623	0.37338	13.936	28.913	79.534	-0.13610695767054587	-1.6581170531110487	0.37338	17.373704082729255	26.98755401005724	79.534	-0.13610695767054587	-1.6581170531110487	0.56938	17.373704082729255	26.98755401005724	79.534	0.2332223546278621	-0.6096678983781222	-0.7575700541791759	0.16230575425273452	-0.33572536751825555	0.9278713918109466	1.7274	6.08	0.0	0.0	0.0
2021-10-01T23:40:43.000000	0.062807	-1.6732	0.34188	12.845	26.437	80.238	-0.14268374306596998	-1.668287837488988	0.34188	15.98754029890509	24.663891606777828	80.238	-0.14268374306596998	-1.668287837488988	0.53788	15.98754029890509	24.663891606777828	80.238	0.2332223546278621	-0.6096678983781222	-0.7575700541791759	0.16230575425273452	-0.33572536751825555	0.9278713918109466	1.7274	6.08	0.0	0.0	0.0
2021-10-01T23:40:43.000000	0.057947	-1.6832	0.31001	11.72	23.946	80.887	-0.14873242363291098	-1.6776169887579464	0.31001	14.565794759713153	22.32950825741384	80.887	-0.14873242363291098	-1.6776169887579464	0.5060100000000001	14.565794759713153	22.32950825741384	80.887	0.2332223546278621	-0.6096678983781222	-0.7575700541791759	0.16230575425273452	-0.33572536751825555	0.9278713918109466	1.7274	6.08	0.0	0.0	0.0
2021-10-01T23:40:43.000000	0.053525	-1.6922	0.27778	10.562	21.441	81.481	-0.15422387445303554	-1.6860073434518883	0.27778	13.10958246011175	19.98527389658521	81.481	-0.15422387445303554	-1.6860073434518883	0.47378000000000003	13.10958246011175	19.98527389658521	81.481	0.2332223546278621	-0.6096678983781222	-0.7575700541791759	0.16230575425273452	-0.33572536751825555	0.9278713918109466	1.7274	6.08	0.0	0.0	0.0
2021-10-01T23:40:43.000000	0.049556	-1.7002	0.24525	9.3748	18.92	82.015	-0.15914320855450692	-1.6934607395233514	0.24525	11.622429705961167	17.62873798007082	82.015	-0.15914320855450692	-1.6934607395233514	0.44125000000000003	11.622429705961167	17.62873798007082	82.015	0.2332223546278621	-0.6096678983781222	-0.7575700541791759	0.16230575425273452	-0.33572536751825555	0.9278713918109466	1.7274	6.08	0.0	0.0	0.0
2021-10-01T23:40:43.000000	0.046058	-1.7073	0.21243	8.1593	16.384	82.489	-0.16348481458803926	-1.7000786289942929	0.21243	10.105352245740791	15.260782695507514	82.489	-0.16348481458803926	-1.7000786289942929	0.40843	10.105352245740791	15.260782695507514	82.489	0.2332223546278621	-0.6096678983781222	-0.7575700541791759	0.16230575425273452	-0.33572536751825555	0.9278713918109466	1.7274	6.08	0.0	0.0	0.0
2021-10-01T23:40:43.000000	0.043043	-1.7133	0.17936	6.9185	13.833	82.898	-0.1672122769423266	-1.7056639892689187	0.17936	8.561327473817979	12.881040452387744	82.898	-0.1672122769423266	-1.7056639892689187	0.37536	8.561327473817979	12.881040452387744	82.898	0.2332223546278621	-0.6096678983781222	-0.7575700541791759	0.16230575425273452	-0.33572536751825555	0.9278713918109466	1.7274	6.08	0.0	0.0	0.0
2021-10-01T23:40:43.000000	0.040524	-1.7183	0.14608	5.6553	11.268	83.242	-0.17032494659202863	-1.7103176597183407	0.14608	6.993356068250358	10.490148378010003	83.242	-0.17032494659202863	-1.7103176597183407	0.34208	6.993356068250358	10.490148378010003	83.242	0.2332223546278621	-0.6096678983781222	-0.7575700541791759	0.16230575425273452	-0.33572536751825555	0.9278713918109466	1.7274	6.08	0.0	0.0	0.0
2021-10-01T23:40:43.000000	0.038512	-1.7223	0.11263	4.3733	8.6888	83.518	-0.1728119064244651	-1.7140409881744196	0.11263	5.404986396244915	8.08746687080741	83.518	-0.1728119064244651	-1.7140409881744196	0.30863	5.404986396244915	8.08746687080741	83.518	0.2332223546278621	-0.6096678983781222	-0.7575700541791759	0.16230575425273452	-0.33572536751825555	0.9278713918109466	1.7274	6.08	0.0	0.0	0.0
2021-10-01T23:40:43.000000	0.037016	-1.7253	0.07905	3.0761	6.099	83.723	-0.17466422425653388	-1.7168350774086785	0.07905	3.800232439651537	5.676127695411735	83.723	-0.17466422425653388	-1.7168350774086785	0.27505	3.800232439651537	5.676127695411735	83.723	0.2332223546278621	-0.6096678983781222	-0.7575700541791759	0.16230575425273452	-0.33572536751825555	0.9278713918109466	1.7274	6.08	0.0	0.0	0.0
2021-10-01T23:40:43.000000	0.036042	-1.7272	0.045371	1.7681	3.501	83.857	-0.17586369228258208	-1.7186014161232201	0.045371	2.183755115948382	3.257973634572457	83.857	-0.17586369228258208	-1.7186014161232201	0.241371	2.183755115948382	3.257973634572457	83.857	0.2332223546278621	-0.6096678983781222	-0.7575700541791759	0.16230575425273452	-0.33572536751825555	0.9278713918109466	1.7274	6.08	0.0	0.0	0.0
2021-10-01T23:40:43.000000	0.035595	-1.7281	0.011637	0.4538	0.89801	83.919	-0.17641760119558228	-1.719439863447802	0.011637	0.5604138385295597	0.8356391145013284	83.919	-0.17641760119558228	-1.719439863447802	0.20763700000000002	0.5604138385295597	0.8356391145013284	83.919	0.2332223546278621	-0.6096678983781222	-0.7575700541791759	0.16230575425273452	-0.33572536751825555	0.9278713918109466	1.7274	6.08	0.0	0.0	0.0
2021-10-01T23:40:43.000000	0.035677	-1.728	-0.022111	-0.86215	-1.7063	83.908	-0.17632396606595635	-1.719350664442763	-0.022111	-1.064726745614629	-1.5878032843122856	83.908	-0.17632396606595635	-1.719350664442763	0.17388900000000002	-1.064726745614629	-1.5878032843122856	83.908	0.2332223546278621	-0.6096678983781222	-0.7575700541791759	0.16230575425273452	-0.33572536751825555	0.9278713918109466	1.7274	6.08	0.0	0.0	0.0
2021-10-01T23:40:43.000000	0.036288	-1.7268	-0.055832	-2.175	-4.3081	83.823	-0.1755705338767859	-1.7182345726291914	-0.055832	-2.686483138187902	-4.009134440029677	83.823	-0.1755705338767859	-1.7182345726291914	0.14016800000000001	-2.686483138187902	-4.009134440029677	83.823	0.2332223546278621	-0.6096678983781222	-0.7575700541791759	0.16230575425273452	-0.33572536751825555	0.9278713918109466	1.7274	6.08	0.0	0.0	0.0
2021-10-01T23:40:43.000000	0.037424	-1.7245	-0.089486	-3.4801	-6.9039	83.667	-0.1741612744872275	-1.71609109788641	-0.089486	-4.299812747630412	-6.425460415823523	83.667	-0.1741612744872275	-1.71609109788641	0.10651400000000001	-4.299812747630412	-6.425460415823523	83.667	0.2332223546278621	-0.6096678983781222	-0.7575700541791759	0.16230575425273452	-0.33572536751825555	0.9278713918109466	1.7274	6.08	0.0	0.0	0.0
2021-10-01T23:40:43.000000	0.039081	-1.7212	-0.12303	-4.773	-9.4906	83.44	-0.1721124107733559	-1.7130189965726543	-0.12303	-5.899919262106115	-8.834249830100417	83.44	-0.1721124107733559	-1.7130189965726543	0.07297000000000001	-5.899919262106115	-8.834249830100417	83.44	0.2332223546278621	-0.6096678983781222	-0.7575700541791759	0.16230575425273452	-0.33572536751825555	0.9278713918109466	1.7274	6.08	0.0	0.0	0.0
2021-10-01T23:40:43.000000	0.041252	-1.7169	-0.15643	-6.0496	-12.065	83.143	-0.16943088998869488	-1.7090174109767398	-0.15643	-7.482341479438241	-11.232829169228825	83.143	-0.16943088998869488	-1.7090174109767398	0.039569999999999994	-7.482341479438241	-11.232829169228825	83.143	0.2332223546278621	-0.6096678983781222	-0.7575700541791759	0.16230575425273452	-0.33572536751825555	0.9278713918109466	1.7274	6.08	0.0	0.0	0.0
2021-10-01T23:40:43.000000	0.043926	-1.7115	-0.18965	-7.3062	-14.627	82.778	-0.16611537622900646	-1.7039857467878936	-0.18965	-9.043395026890133	-13.621552548355815	82.778	-0.16611537622900646	-1.7039857467878936	0.0063499999999999945	-9.043395026890133	-13.621552548355815	82.778	0.2332223546278621	-0.6096678983781222	-0.7575700541791759	0.16230575425273452	-0.33572536751825555	0.9278713918109466	1.7274	6.08	0.0	0.0	0.0
2021-10-01T23:40:43.000000	0.047092	-1.7052	-0.22264	-8.5394	-17.173	82.348	-0.16220129264080746	-1.6981211491320785	-0.22264	-10.579264415569732	-15.997263696815777	82.348	-0.16220129264080746	-1.6981211491320785	-0.026639999999999997	-10.579264415569732	-15.997263696815777	82.348	0.2332223546278621	-0.6096678983781222	-0.7575700541791759	0.16230575425273452	-0.33572536751825555	0.9278713918109466	1.7274	6.08	0.0	0.0	0.0
2021-10-01T23:40:43.000000	0.050739	-1.6978	-0.25538	-9.7464	-19.704	81.856	-0.15767505030294174	-1.69122377721961	-0.25538	-12.087293274236687	-18.361298163871542	81.856	-0.15767505030294174	-1.69122377721961	-0.05937999999999999	-12.087293274236687	-18.361298163871542	81.856	0.2332223546278621	-0.6096678983781222	-0.7575700541791759	0.16230575425273452	-0.33572536751825555	0.9278713918109466	1.7274	6.08	0.0	0.0	0.0
2021-10-01T23:40:43.000000	0.05485	-1.6895	-0.28782	-10.925	-22.22	81.303	-0.15257802715066077	-1.683490040995435	-0.28782	-13.56529818035494	-20.713925515895312	81.303	-0.15257802715066077	-1.683490040995435	-0.09182000000000001	-13.56529818035494	-20.713925515895312	81.303	0.2332223546278621	-0.6096678983781222	-0.7575700541791759	0.16230575425273452	-0.33572536751825555	0.9278713918109466	1.7274	6.08	0.0	0.0	0.0
2021-10-01T23:40:43.000000	0.05941	-1.6802	-0.31994	-12.072	-24.721	80.692	-0.14691285713888308	-1.6748188560281048	-0.31994	-15.010103246599305	-23.05553784942847	80.692	-0.14691285713888308	-1.6748188560281048	-0.12394	-15.010103246599305	-23.05553784942847	80.692	0.2332223546278621	-0.6096678983781222	-0.7575700541791759	0.16230575425273452	-0.33572536751825555	0.9278713918109466	1.7274	6.08	0.0	0.0	0.0
2021-10-01T23:40:43.000000	0.064402	-1.6699	-0.3517	-13.187	-27.207	80.025	-0.14069641216902368	-1.6652081393047429	-0.3517	-16.421311487054144	-25.386184176538695	80.025	-0.14069641216902368	-1.6652081393047429	-0.1557	-16.421311487054144	-25.386184176538695	80.025	0.2332223546278621	-0.6096678983781222	-0.7575700541791759	0.16230575425273452	-0.33572536751825555	0.9278713918109466	1.7274	6.08	0.0	0.0	0.0
2021-10-01T23:40:43.000000	0.069809	-1.6587	-0.38307	-14.268	-29.679	79.304	-0.1339578171594159	-1.6547550542913851	-0.38307	-17.797060502310398	-27.707102022353457	79.304	-0.1339578171594159	-1.6547550542913851	-0.18707000000000001	-17.797060502310398	-27.707102022353457	79.304	0.2332223546278621	-0.6096678983781222	-0.7575700541791759	0.16230575425273452	-0.33572536751825555	0.9278713918109466	1.7274	6.08	0.0	0.0	0.0
2021-10-01T23:40:43.000000	0.075612	-1.6466	-0.41403	-15.313	-32.137	78.531	-0.12671592894105288	-1.6434572729148167	-0.41403	-19.135365362789827	-30.018536447211137	78.531	-0.12671592894105288	-1.6434572729148167	-0.21803	-19.135365362789827	-30.018536447211137	78.531	0.2332223546278621	-0.6096678983781222	-0.7575700541791759	0.16230575425273452	-0.33572536751825555	0.9278713918109466	1.7274	6.08	0.0	0.0	0.0
2021-10-01T23:40:43.000000	0.08179	-1.6336	-0.44454	-16.32	-34.581	77.706	-0.11899158927450618	-1.6313122220414848	-0.44454	-20.4342411389142	-32.32073251145009	77.706	-0.11899158927450618	-1.6313122220414848	-0.24853999999999998	-20.4342411389142	-32.32073251145009	77.706	0.2332223546278621	-0.6096678983781222	-0.7575700541791759	0.16230575425273452	-0.33572536751825555	0.9278713918109466	1.7274	6.08	0.0	0.0	0.0
2021-10-01T23:40:43.000000	0.088324	-1.6197	-0.47458	-17.288	-37.011	76.829	-0.11080365499076908	-1.6183175735981754	-0.47458	-21.69269536589439	-34.61381274523949	76.829	-0.11080365499076908	-1.6183175735981754	-0.27858	-21.69269536589439	-34.61381274523949	76.829	0.2332223546278621	-0.6096678983781222	-0.7575700541791759	0.16230575425273452	-0.33572536751825555	0.9278713918109466	1.7274	6.08	0.0	0.0	0.0
2021-10-01T23:40:43.000000	0.095194	-1.6049	-0.50413	-18.214	-39.427	75.9	-0.10217197538562389	-1.6044708769815048	-0.50413	-22.90775064936305	-36.8981447390869	75.9	-0.10217197538562389	-1.6044708769815048	-0.30812999999999996	-22.90775064936305	-36.8981447390869	75.9	0.2332223546278621	-0.6096678983781222	-0.7575700541791759	0.16230575425273452	-0.33572536751825555	0.9278713918109466	1.7274	6.08	0.0	0.0	0.0
2021-10-01T23:40:43.000000	0.10238	-1.5892	-0.53316	-19.098	-41.827	74.918	-0.09311639975485296	-1.589769681588089	-0.53316	-24.07916192898181	-39.17174356341408	74.918	-0.09311639975485296	-1.589769681588089	-0.33715999999999996	-24.07916192898181	-39.17174356341408	74.918	0.2332223546278621	-0.6096678983781222	-0.7575700541791759	0.16230575425273452	-0.33572536751825555	0.9278713918109466	1.7274	6.08	0.0	0.0	0.0
2021-10-01T23:40:43.000000	0.10985	-1.5728	-0.56165	-19.936	-44.211	73.881	-0.08369319300554467	-1.5744085594103383	-0.56165	-25.202959345594202	-41.43509933889776	73.881	-0.08369319300554467	-1.5744085594103383	-0.36565	-25.202959345594202	-41.43509933889776	73.881	0.2332223546278621	-0.6096678983781222	-0.7575700541791759	0.16230575425273452	-0.33572536751825555	0.9278713918109466	1.7274	6.08	0.0	0.0	0.0
2021-10-01T23:40:43.000000	0.1176	-1.5555	-0.58958	-20.726	-46.577	72.785	-0.07388181896301896	-1.5581885273697518	-0.58958	-26.276912909283613	-43.68647219629806	72.785	-0.07388181896301896	-1.5581885273697518	-0.39358	-26.276912909283613	-43.68647219629806	72.785	0.2332223546278621	-0.6096678983781222	-0.7575700541791759	0.16230575425273452	-0.33572536751825555	0.9278713918109466	1.7274	6.08	0.0	0.0	0.0
2021-10-01T23:40:43.000000	0.12559	-1.5374	-0.61693	-21.466	-48.923	71.628	-0.06373422923575879	-1.5412039307384742	-0.61693	-27.29879263013345	-45.92412226637512	71.628	-0.06373422923575879	-1.5412039307384742	-0.42092999999999997	-27.29879263013345	-45.92412226637512	71.628	0.2332223546278621	-0.6096678983781222	-0.7575700541791759	0.16230575425273452	-0.33572536751825555	0.9278713918109466	1.7274	6.08	0.0	0.0	0.0
2021-10-01T23:40:43.000000	0.1338	-1.5185	-0.64369	-22.151	-51.248	70.405	-0.053270273119546546	-1.523452318913122	-0.64369	-28.263513654028934	-48.14766973518572	70.405	-0.053270273119546546	-1.523452318913122	-0.44769	-28.263513654028934	-48.14766973518572	70.405	0.2332223546278621	-0.6096678983781222	-0.7575700541791759	0.16230575425273452	-0.33572536751825555	0.9278713918109466	1.7274	6.08	0.0	0.0	0.0
2021-10-01T23:40:43.000000	0.14222	-1.4989	-0.66982	-22.779	-53.552	69.113	-0.042512128279191624	-1.505031713070915	-0.66982	-29.169091051391828	-50.357359663068245	69.113	-0.042512128279191624	-1.505031713070915	-0.47381999999999996	-29.169091051391828	-50.357359663068245	69.113	0.2332223546278621	-0.6096678983781222	-0.7575700541791759	0.16230575425273452	-0.33572536751825555	0.9278713918109466	1.7274	6.08	0.0	0.0	0.0
2021-10-01T23:40:43.000000	0.15081	-1.4785	-0.69531	-23.346	-55.832	67.747	-0.031487240289340634	-1.4858379655261742	-0.69531	-30.011187372558112	-52.550704776332054	67.747	-0.031487240289340634	-1.4858379655261742	-0.49931	-30.011187372558112	-52.550704776332054	67.747	0.2332223546278621	-0.6096678983781222	-0.7575700541791759	0.16230575425273452	-0.33572536751825555	0.9278713918109466	1.7274	6.08	0.0	0.0	0.0
2021-10-01T23:40:43.000000	0.15956	-1.4574	-0.72015	-23.849	-58.089	66.303	-0.020217786814802935	-1.4659690974561201	-0.72015	-30.786947753329613	-54.7290651302738	66.303	-0.020217786814802935	-1.4659690974561201	-0.5241499999999999	-30.786947753329613	-54.7290651302738	66.303	0.2332223546278621	-0.6096678983781222	-0.7575700541791759	0.16230575425273452	-0.33572536751825555	0.9278713918109466	1.7274	6.08	0.0	0.0	0.0
2021-10-01T23:40:43.000000	0.16843	-1.4356	-0.74431	-24.282	-60.323	64.774	-0.008743466447143217	-1.4454202076539844	-0.74431	-31.490417404971623	-56.89317590590861	64.774	-0.008743466447143217	-1.4454202076539844	-0.5483100000000001	-31.490417404971623	-56.89317590590861	64.774	0.2332223546278621	-0.6096678983781222	-0.7575700541791759	0.16230575425273452	-0.33572536751825555	0.9278713918109466	1.7274	6.08	0.0	0.0	0.0
2021-10-01T23:40:43.000000	0.17741	-1.4131	-0.76778	-24.641	-62.533	63.157	0.0029257961657472575	-1.4241900708180761	-0.76778	-32.11750393815847	-59.04253475912408	63.157	0.0029257961657472575	-1.4241900708180761	-0.57178	-32.11750393815847	-59.04253475912408	63.157	0.2332223546278621	-0.6096678983781222	-0.7575700541791759	0.16230575425273452	-0.33572536751825555	0.9278713918109466	1.7274	6.08	0.0	0.0	0.0
2021-10-01T23:40:43.000000	0.18343	-1.3976	-0.78303	-24.838	-63.993	62.027	0.010799651818569428	-1.4095444982052172	-0.78303	-32.49191354862126	-60.4673949079082	62.027	0.010799651818569428	-1.4095444982052172	-0.5870299999999999	-32.49191354862126	-60.4673949079082	62.027	0.2332223546278621	-0.6096678983781222	-0.7575700541791759	0.16230575425273452	-0.33572536751825555	0.9278713918109466	1.7274	6.08	0.0	0.0	0.0
2021-10-01T23:40:43.000000	0.18747	-1.3872	-0.79301	-24.949	-64.961	61.25	0.016083523326106186	-1.3997178862818815	-0.79301	-32.72068634398207	-61.414499974995685	61.25	0.016083523326106186	-1.3997178862818815	-0.59701	-32.72068634398207	-61.414499974995685	61.25	0.2332223546278621	-0.6096678983781222	-0.7575700541791759	0.16230575425273452	-0.33572536751825555	0.9278713918109466	1.7274	6.08	0.0	0.0	0.0
2021-10-01T23:40:43.000000	0.19016	-1.3802	-0.79959	-25.014	-65.604	60.72	0.019610964793112473	-1.3931002389131528	-0.79959	-32.86398345405911	-62.04469037340204	60.72	0.019610964793112473	-1.3931002389131528	-0.6035900000000001	-32.86398345405911	-62.04469037340204	60.72	0.2332223546278621	-0.6096678983781222	-0.7575700541791759	0.16230575425273452	-0.33572536751825555	0.9278713918109466	1.7274	6.08	0.0	0.0	1.0
2021-10-01T23:40:43.000000	0.19927	-1.356	-0.82128	-25.178	-67.761	58.868	0.0316175491161986	-1.3701988408577366	-0.82128	-33.291045254401176	-64.16534197578481	58.868	0.0316175491161986	-1.3701988408577366	-0.6252800000000001	-33.291045254401176	-64.16534197578481	58.868	0.2332223546278621	-0.6096678983781222	-0.7575700541791759	0.16230575425273452	-0.33572536751825555	0.9278713918109466	1.7274	6.08	0.0	0.0	0.0
2021-10-01T23:40:43.000000	0.20838	-1.3311	-0.8422	-25.252	-69.899	56.909	0.04370990455771245	-1.346602717449937	-0.8422	-33.6264571505081	-66.27816446240075	56.909	0.04370990455771245	-1.346602717449937	-0.6461999999999999	-33.6264571505081	-66.27816446240075	56.909	0.2332223546278621	-0.6096678983781222	-0.7575700541791759	0.16230575425273452	-0.33572536751825555	0.9278713918109466	1.7274	6.08	0.0	0.0	0.0
2021-10-01T23:40:43.000000	0.21747	-1.3056	-0.86231	-25.23	-72.021	54.838	0.05585592880495341	-1.3224086645652833	-0.86231	-33.864631944152734	-68.3868704086323	54.838	0.05585592880495341	-1.3224086645652833	-0.66631	-33.864631944152734	-68.3868704086323	54.838	0.2332223546278621	-0.6096678983781222	-0.7575700541791759	0.16230575425273452	-0.33572536751825555	0.9278713918109466	1.7274	6.08	0.0	0.0	0.0
2021-10-01T23:40:43.000000	0.22649	-1.2794	-0.88158	-25.107	-74.13	52.648	0.06801825163538383	-1.2975113092164035	-0.88158	-34.000974901897024	-70.49504985969276	52.648	0.06801825163538383	-1.2975113092164035	-0.6855800000000001	-34.000974901897024	-70.49504985969276	52.648	0.2332223546278621	-0.6096678983781222	-0.7575700541791759	0.16230575425273452	-0.33572536751825555	0.9278713918109466	1.7274	6.08	0.0	0.0	0.0
2021-10-01T23:40:43.000000	0.23542	-1.2525	-0.89997	-24.877	-76.229	50.333	0.08017702375322133	-1.2719082007999143	-0.89997	-34.0298988255138	-72.60641539096456	50.333	0.08017702375322133	-1.2719082007999143	-0.70397	-34.0298988255138	-72.60641539096456	50.333	0.2332223546278621	-0.6096678983781222	-0.7575700541791759	0.16230575425273452	-0.33572536751825555	0.9278713918109466	1.7274	6.08	0.0	0.0	0.0
2021-10-01T23:40:43.000000	0.24421	-1.225	-0.91745	-24.532	-78.324	47.886	0.09227036890209173	-1.2456924592862686	-0.91745	-33.944199177705215	-74.72790203253585	47.886	0.09227036890209173	-1.2456924592862686	-0.7214499999999999	-33.944199177705215	-74.72790203253585	47.886	0.2332223546278621	-0.6096678983781222	-0.7575700541791759	0.16230575425273452	-0.33572536751825555	0.9278713918109466	1.7274	6.08	0.0	0.0	0.0
2021-10-01T23:40:43.000000	0.25283	-1.1969	-0.93397	-24.066	-80.42	45.297	0.10426851313832142	-1.2188604087703905	-0.93397	-33.73853382058247	-76.86520728936736	45.297	0.10426851313832142	-1.2188604087703905	-0.73797	-33.73853382058247	-76.86520728936736	45.297	0.2332223546278621	-0.6096678983781222	-0.7575700541791759	0.16230575425273452	-0.33572536751825555	0.9278713918109466	1.7274	6.08	0.0	0.0	0.0
2021-10-01T23:40:43.000000	0.26123	-1.1681	-0.94949	-23.469	-82.523	42.557	0.11613408623937285	-1.1913066762649094	-0.94949	-33.40371328726947	-79.02551125188559	42.557	0.11613408623937285	-1.1913066762649094	-0.75349	-33.40371328726947	-79.02551125188559	42.557	0.2332223546278621	-0.6096678983781222	-0.7575700541791759	0.16230575425273452	-0.33572536751825555	0.9278713918109466	1.7274	6.08	0.0	0.0	0.0
2021-10-01T23:40:43.000000	0.26936	-1.1387	-0.96395	-22.733	-84.641	39.654	0.12780521194887168	-1.163124381740278	-0.96395	-32.93277810080673	-81.21773387975698	39.654	0.12780521194887168	-1.163124381740278	-0.7679499999999999	-32.93277810080673	-81.21773387975698	39.654	0.2332223546278621	-0.6096678983781222	-0.7575700541791759	0.16230575425273452	-0.33572536751825555	0.9278713918109466	1.7274	6.08	0.0	0.0	0.0
2021-10-01T23:40:43.000000	0.27716	-1.1087	-0.97729	-21.846	-86.783	36.572	0.13922234237947098	-1.134306173386345	-0.97729	-32.31492145524747	-83.45227771811375	36.572	0.13922234237947098	-1.134306173386345	-0.78129	-32.31492145524747	-83.45227771811375	36.572	0.2332223546278621	-0.6096678983781222	-0.7575700541791759	0.16230575425273452	-0.33572536751825555	0.9278713918109466	1.7274	6.08	0.0	0.0	0.0
2021-10-01T23:40:43.000000	0.28459	-1.0781	-0.98946	-20.797	-88.96	33.296	0.15034577893960585	-1.1048471499963437	-0.98946	-31.540574069772404	-85.74140771149725	33.296	0.15034577893960585	-1.1048471499963437	-0.79346	-31.540574069772404	-85.74140771149725	33.296	0.2332223546278621	-0.6096678983781222	-0.7575700541791759	0.16230575425273452	-0.33572536751825555	0.9278713918109466	1.7274	6.08	0.0	0.0	0.0
2021-10-01T23:40:43.000000	0.29158	-1.047	-1.0004	-19.571	-91.186	29.804	0.16109379607711985	-1.0748379809373425	-1.0004	-30.596564394913287	-88.10085631949285	29.804	0.16109379607711985	-1.0748379809373425	-0.8044	-30.596564394913287	-88.10085631949285	29.804	0.2332223546278621	-0.6096678983781222	-0.7575700541791759	0.16230575425273452	-0.33572536751825555	0.9278713918109466	1.7274	6.08	0.0	0.0	0.0
2021-10-01T23:40:43.000000	0.29806	-1.0153	-1.01	-18.153	-93.476	26.07	0.1714091742736928	-1.0441708426185874	-1.01	-29.46984341137109	-90.54734846647509	26.07	0.1714091742736928	-1.0441708426185874	-0.8140000000000001	-29.46984341137109	-90.54734846647509	26.07	0.2332223546278621	-0.6096678983781222	-0.7575700541791759	0.16230575425273452	-0.33572536751825555	0.9278713918109466	1.7274	6.08	0.0	0.0	0.0
2021-10-01T23:40:43.000000	0.30397	-0.98309	-1.0182	-16.524	-95.85	22.065	0.18122133792675135	-1.0129277050609475	-1.0182	-28.144004891536213	-93.10306152144076	22.065	0.18122133792675135	-1.0129277050609475	-0.8222	-28.144004891536213	-93.10306152144076	22.065	0.2332223546278621	-0.6096678983781222	-0.7575700541791759	0.16230575425273452	-0.33572536751825555	0.9278713918109466	1.7274	6.08	0.0	0.0	0.0
2021-10-01T23:40:43.000000	0.30922	-0.95044	-1.0249	-14.663	-98.332	17.752	0.19043238809343188	-0.9811670130844353	-1.0249	-26.60114779889754	-95.79438777288159	17.752	0.19043238809343188	-0.9811670130844353	-0.8289	-26.60114779889754	-95.79438777288159	17.752	0.2332223546278621	-0.6096678983781222	-0.7575700541791759	0.16230575425273452	-0.33572536751825555	0.9278713918109466	1.7274	6.08	0.0	0.0	0.0
2021-10-01T23:40:43.000000	0.31374	-0.91739	-1.03	-12.547	-100.95	13.089	0.19896795103172887	-0.9489198881687725	-1.03	-24.82187628804246	-98.65193442878409	13.089	0.19896795103172887	-0.9489198881687725	-0.8340000000000001	-24.82187628804246	-98.65193442878409	13.089	0.2332223546278621	-0.6096678983781222	-0.7575700541791759	0.16230575425273452	-0.33572536751825555	0.9278713918109466	1.7274	6.08	0.0	0.0	0.0
2021-10-01T23:40:43.000000	0.31745	-0.88403	-1.0335	-10.149	-103.74	8.0257	0.2067376018432865	-0.9162658497314449	-1.0335	-22.783804895755335	-101.71473853612441	8.0257	0.2067376018432865	-0.9162658497314449	-0.8375000000000001	-22.783804895755335	-101.71473853612441	8.0257	0.2332223546278621	-0.6096678983781222	-0.7575700541791759	0.16230575425273452	-0.33572536751825555	0.9278713918109466	1.7274	6.08	0.0	0.0	0.0
2021-10-01T23:40:43.000000	0.32027	-0.85044	-1.0352	-7.4406	-106.74	2.5023	0.21365214093144053	-0.8832744925420477	-1.0352	-20.463403768454143	-105.02399361369389	2.5023	0.21365214093144053	-0.8832744925420477	-0.8392	-20.463403768454143	-105.02399361369389	2.5023	0.2332223546278621	-0.6096678983781222	-0.7575700541791759	0.16230575425273452	-0.33572536751825555	0.9278713918109466	1.7274	6.08	0.0	0.0	0.0
2021-10-01T23:40:43.000000	0.32212	-0.81675	-1.035	-4.3897	-110.01	-3.5491	0.21961624219106787	-0.8500650346096317	-1.035	-17.83616659655912	-108.64318076727038	-3.5491	0.21961624219106787	-0.8500650346096317	-0.839	-17.83616659655912	-108.64318076727038	-3.5491	0.2332223546278621	-0.6096678983781222	-0.7575700541791759	0.16230575425273452	-0.33572536751825555	0.9278713918109466	1.7274	6.08	0.0	0.0	0.0
2021-10-01T23:40:43.000000	0.32294	-0.78308	-1.033	-0.9624	-113.59	-10.207	0.2245556541145194	-0.8167492198987399	-1.033	-14.87335003048645	-112.6161523611539	-10.207	0.2245556541145194	-0.8167492198987399	-0.837	-14.87335003048645	-112.6161523611539	-10.207	0.2332223546278621	-0.6096678983781222	-0.7575700541791759	0.16230575425273452	-0.33572536751825555	0.9278713918109466	1.7274	6.08	0.0	0.0	0.0
2021-10-01T23:40:43.000000	0.32267	-0.74957	-1.029	2.8771	-117.54	-17.561	0.22839367459076254	-0.7834586416696984	-1.029	-11.546775640936636	-117.00684286274829	-17.561	0.22839367459076254	-0.7834586416696984	-0.833	-11.546775640936636	-117.00684286274829	-17.561	0.2332223546278621	-0.6096678983781222	-0.7575700541791759	0.16230575425273452	-0.33572536751825555	0.9278713918109466	1.7274	6.08	0.0	0.0	0.0
2021-10-01T23:40:43.000000	0.3213	-0.71639	-1.023	7.1666	-121.94	-25.712	0.23109954884314504	-0.7503607936349651	-1.023	-7.828730672415595	-121.89928109557815	-25.712	0.23109954884314504	-0.7503607936349651	-0.827	-7.828730672415595	-121.89928109557815	-25.712	0.2332223546278621	-0.6096678983781222	-0.7575700541791759	0.16230575425273452	-0.33572536751825555	0.9278713918109466	1.7274	6.08	0.0	0.0	0.0
2021-10-01T23:40:43.000000	0.3188	-0.68369	-1.0151	11.946	-126.87	-34.776	0.23262512340261604	-0.7176008696078326	-1.0151	-3.689418193372104	-127.37775319652336	-34.776	0.23262512340261604	-0.7176008696078326	-0.8190999999999999	-3.689418193372104	-127.37775319652336	-34.776	0.2332223546278621	-0.6096678983781222	-0.7575700541791759	0.16230575425273452	-0.33572536751825555	0.9278713918109466	1.7274	6.08	0.0	0.0	0.0
2021-10-01T23:40:43.000000	0.3152	-0.65161	-1.0053	17.256	-132.4	-44.882	0.2329830179891635	-0.6853214905638529	-1.0053	0.9029780012681954	-133.5167186787079	-44.882	0.2329830179891635	-0.6853214905638529	-0.8093000000000001	0.9029780012681954	-133.5167186787079	-44.882	0.2332223546278621	-0.6096678983781222	-0.7575700541791759	0.16230575425273452	-0.33572536751825555	0.9278713918109466	1.7274	6.08	0.0	0.0	0.0
2021-10-01T23:40:43.000000	0.31055	-0.62028	-0.9936	23.143	-138.62	-56.181	0.23220692692024963	-0.6536578034340704	-0.9936	5.983480562493977	-140.4111847730025	-56.181	0.23220692692024963	-0.6536578034340704	-0.7976000000000001	5.983480562493977	-140.4111847730025	-56.181	0.2332223546278621	-0.6096678983781222	-0.7575700541791759	0.16230575425273452	-0.33572536751825555	0.9278713918109466	1.7274	6.08	0.0	0.0	0.0
2021-10-01T23:40:43.000000	0.30491	-0.58981	-0.98024	29.657	-145.63	-68.843	0.23034291976461152	-0.6227263311554392	-0.98024	11.589459712842917	-148.1665244667782	-68.843	0.23034291976461152	-0.6227263311554392	-0.78424	11.589459712842917	-148.1665244667782	-68.843	0.2332223546278621	-0.6096678983781222	-0.7575700541791759	0.16230575425273452	-0.33572536751825555	0.9278713918109466	1.7274	6.08	0.0	0.0	0.0
2021-10-01T23:40:43.000000	0.29836	-0.56028	-0.96528	36.857	-153.54	-83.068	0.22746059129184387	-0.5926162733246234	-0.96528	17.76599255626294	-156.89913816681977	-83.068	0.22746059129184387	-0.5926162733246234	-0.76928	17.76599255626294	-156.89913816681977	-83.068	0.2332223546278621	-0.6096678983781222	-0.7575700541791759	0.16230575425273452	-0.33572536751825555	0.9278713918109466	1.7274	6.08	0.0	0.0	0.0
2021-10-01T23:40:43.000000	0.291	-0.53174	-0.94886	44.81	-162.46	-99.092	0.22365306147239958	-0.5633895061979971	-0.94886	24.56609591501491	-166.7264065212655	-99.092	0.22365306147239958	-0.5633895061979971	-0.7528600000000001	24.56609591501491	-166.7264065212655	-99.092	0.2332223546278621	-0.6096678983781222	-0.7575700541791759	0.16230575425273452	-0.33572536751825555	0.9278713918109466	1.7274	6.08	0.0	0.0	0.0
2021-10-01T23:40:43.000000	0.28292	-0.50419	-0.93111	53.599	-172.54	-117.19	0.21900965213729934	-0.5350570574907868	-0.93111	32.053764841218296	-177.80736925252526	-117.19	0.21900965213729934	-0.5350570574907868	-0.7351099999999999	32.053764841218296	-177.80736925252526	-117.19	0.2332223546278621	-0.6096678983781222	-0.7575700541791759	0.16230575425273452	-0.33572536751825555	0.9278713918109466	1.7274	6.08	0.0	0.0	0.0
2021-10-01T23:40:43.000000	0.27423	-0.47765	-0.91217	63.322	-183.93	-137.71	0.2136370838099624	-0.5076522548173849	-0.91217	40.30788135882934	-190.3029040355468	-137.71	0.2136370838099624	-0.5076522548173849	-0.71617	40.30788135882934	-190.3029040355468	-137.71	0.2332223546278621	-0.6096678983781222	-0.7575700541791759	0.16230575425273452	-0.33572536751825555	0.9278713918109466	1.7274	6.08	0.0	0.0	0.0
2021-10-01T23:40:43.000000	0.26502	-0.45209	-0.89215	74.097	-196.82	-161.04	0.207628354226485	-0.4811563519493442	-0.89215	49.422275580819345	-204.4160377402261	-161.04	0.207628354226485	-0.4811563519493442	-0.69615	49.422275580819345	-204.4160377402261	-161.04	0.2332223546278621	-0.6096678983781222	-0.7575700541791759	0.16230575425273452	-0.33572536751825555	0.9278713918109466	1.7274	6.08	0.0	0.0	0.0
2021-10-01T23:40:43.000000	0.25537	-0.42749	-0.87116	86.068	-211.42	-187.68	0.2010653111733803	-0.4555593020044171	-0.87116	59.514131101293096	-220.37283231664037	-187.68	0.2010653111733803	-0.4555593020044171	-0.67516	59.514131101293096	-220.37283231664037	-187.68	0.2332223546278621	-0.6096678983781222	-0.7575700541791759	0.16230575425273452	-0.33572536751825555	0.9278713918109466	1.7274	6.08	0.0	0.0	0.0
2021-10-01T23:40:43.000000	0.24538	-0.40379	-0.84931	99.41	-227.99	-218.23	0.19405455293971102	-0.4308138101121746	-0.84931	70.72527141435886	-238.45277138956737	-218.23	0.19405455293971102	-0.4308138101121746	-0.6533100000000001	70.72527141435886	-238.45277138956737	-218.23	0.2332223546278621	-0.6096678983781222	-0.7575700541791759	0.16230575425273452	-0.33572536751825555	0.9278713918109466	1.7274	6.08	0.0	0.0	0.0
