# Supplementary material for: Direct evidence of substorm-related impulsive injections of electrons at Mercury
Source: Nat Commun. 2023 Jul 18;14:4019. doi: 10.1038/s41467-023-39565-4 (PMC10354196; doi:10.1038/s41467-023-39565-4)
Supplement: Supplementary file 3 — SourceDatafile [file 41467_2023_39565_MOESM3_ESM.zip › SourceDataFile/FieldLinetracing/Final_KT17tracing_000885.txt]

2021-10-01T23:29:45.000000	-0.61384	-0.029992	0.55318	525.68	24.682	-108.35	-0.6128895109866467	0.045447915095734884	0.55318	524.7431799795969	-39.91564341082622	-108.35	-0.6128895109866467	0.045447915095734884	0.74918	524.7431799795969	-39.91564341082622	-108.35	-0.9322124999813451	0.07026846189833497	-0.35502422190742566	-0.6659263127419578	0.04946523451390119	0.744375803322747	2.8903	0.1413	0.0	0.0	0.0
2021-10-01T23:29:45.000000	-0.65581	-0.031954	0.56081	462.24	21.516	-73.002	-0.6547836623778879	0.0486432903800733	0.56081	461.393283242285	-35.28447300023852	-73.002	-0.6547836623778879	0.0486432903800733	0.75681	461.393283242285	-35.28447300023852	-73.002	-0.9322124999813451	0.07026846189833497	-0.35502422190742566	-0.6659263127419578	0.04946523451390119	0.744375803322747	2.8903	0.1413	0.0	0.0	0.0
2021-10-01T23:29:45.000000	-0.6981	-0.033913	0.5665	408.57	18.842	-45.612	-0.6969950349111396	0.05188085271291748	0.5665	407.8000523378989	-31.362129666317394	-45.612	-0.6969950349111396	0.05188085271291748	0.7625	407.8000523378989	-31.362129666317394	-45.612	-0.9322124999813451	0.07026846189833497	-0.35502422190742566	-0.6659263127419578	0.04946523451390119	0.744375803322747	2.8903	0.1413	0.0	0.0	0.0
2021-10-01T23:29:45.000000	-0.7406	-0.035864	0.57029	362.84	16.566	-24.388	-0.7394138448087525	0.05515208609960293	0.57029	362.1357588664486	-28.017674889636037	-24.388	-0.7394138448087525	0.05515208609960293	0.7662899999999999	362.1357588664486	-28.017674889636037	-24.388	-0.9322124999813451	0.07026846189833497	-0.35502422190742566	-0.6659263127419578	0.04946523451390119	0.744375803322747	2.8903	0.1413	0.0	0.0	0.0
2021-10-01T23:29:45.000000	-0.78322	-0.037799	0.57225	323.62	14.619	-7.9883	-0.781949789998353	0.05845390254321617	0.57225	322.97272359782113	-25.144370598712673	-7.9883	-0.781949789998353	0.05845390254321617	0.7682500000000001	322.97272359782113	-25.144370598712673	-7.9883	-0.9322124999813451	0.07026846189833497	-0.35502422190742566	-0.6659263127419578	0.04946523451390119	0.744375803322747	2.8903	0.1413	0.0	0.0	0.0
2021-10-01T23:29:45.000000	-0.82589	-0.039716	0.57243	289.77	12.942	4.6009	-0.8245331528843638	0.06177970986149267	0.57243	289.17230739243945	-22.66108782323726	4.6009	-0.8245331528843638	0.06177970986149267	0.76843	289.17230739243945	-22.66108782323726	4.6009	-0.9322124999813451	0.07026846189833497	-0.35502422190742566	-0.6659263127419578	0.04946523451390119	0.744375803322747	2.8903	0.1413	0.0	0.0	0.0
2021-10-01T23:29:45.000000	-0.86853	-0.041609	0.57092	260.41	11.492	14.157	-0.8670838011026409	0.06512566042963255	0.57092	259.8558724386046	-20.502676000261314	14.157	-0.8670838011026409	0.06512566042963255	0.76692	259.8558724386046	-20.502676000261314	14.157	-0.9322124999813451	0.07026846189833497	-0.35502422190742566	-0.6659263127419578	0.04946523451390119	0.744375803322747	2.8903	0.1413	0.0	0.0	0.0
2021-10-01T23:29:45.000000	-0.91109	-0.043476	0.56783	234.83	10.232	21.282	-0.9095518663533897	0.06848761266875489	0.56783	234.31423511978232	-18.618859906862646	21.282	-0.9095518663533897	0.06848761266875489	0.76383	234.31423511978232	-18.618859906862646	21.282	-0.9322124999813451	0.07026846189833497	-0.35502422190742566	-0.6659263127419578	0.04946523451390119	0.744375803322747	2.8903	0.1413	0.0	0.0	0.0
2021-10-01T23:29:45.000000	-0.95352	-0.045312	0.56326	212.46	9.1343	26.446	-0.9518871127463086	0.07186440239434622	0.56326	211.97829642048893	-16.967288621265816	26.446	-0.9518871127463086	0.07186440239434622	0.75926	211.97829642048893	-16.967288621265816	26.446	-0.9322124999813451	0.07026846189833497	-0.35502422190742566	-0.6659263127419578	0.04946523451390119	0.744375803322747	2.8903	0.1413	0.0	0.0	0.0
2021-10-01T23:29:45.000000	-0.99578	-0.047116	0.55733	192.84	8.1748	30.02	-0.9940497191596632	0.07525212086442828	0.55733	192.38856956065254	-15.515516667064652	30.02	-0.9940497191596632	0.07525212086442828	0.75333	192.38856956065254	-15.515516667064652	30.02	-0.9322124999813451	0.07026846189833497	-0.35502422190742566	-0.6659263127419578	0.04946523451390119	0.744375803322747	2.8903	0.1413	0.0	0.0	0.0
2021-10-01T23:29:45.000000	-1.0379	-0.048887	0.55017	175.59	7.3347	32.301	-1.0360693370069585	0.07865543644886573	0.55017	175.16561435322748	-14.235640918005227	32.301	-1.0360693370069585	0.07865543644886573	0.74617	175.16561435322748	-14.235640918005227	32.301	-0.9322124999813451	0.07026846189833497	-0.35502422190742566	-0.6659263127419578	0.04946523451390119	0.744375803322747	2.8903	0.1413	0.0	0.0	0.0
2021-10-01T23:29:45.000000	-1.0797	-0.050623	0.54193	160.41	6.5982	33.53	-1.0777670775658144	0.08205427864678394	0.54193	160.00975538480512	-13.106583267000872	33.53	-1.0777670775658144	0.08205427864678394	0.73793	160.00975538480512	-13.106583267000872	33.53	-0.9322124999813451	0.07026846189833497	-0.35502422190742566	-0.6659263127419578	0.04946523451390119	0.744375803322747	2.8903	0.1413	0.0	0.0	0.0
2021-10-01T23:29:45.000000	-1.1214	-0.052324	0.53276	147.04	5.9524	33.907	-1.119361283089837	0.085475604095403	0.53276	146.66137117103216	-12.109288665843767	33.907	-1.119361283089837	0.085475604095403	0.7287600000000001	146.66137117103216	-12.109288665843767	33.907	-0.9322124999813451	0.07026846189833497	-0.35502422190742566	-0.6659263127419578	0.04946523451390119	0.744375803322747	2.8903	0.1413	0.0	0.0	0.0
2021-10-01T23:29:45.000000	-1.1629	-0.05399	0.5228	135.29	5.3865	33.601	-1.1607527071001145	0.08890715977780476	0.5228	134.93057007614894	-11.23119500211172	33.601	-1.1607527071001145	0.08890715977780476	0.7188000000000001	134.93057007614894	-11.23119500211172	33.601	-0.9322124999813451	0.07026846189833497	-0.35502422190742566	-0.6659263127419578	0.04946523451390119	0.744375803322747	2.8903	0.1413	0.0	0.0	0.0
2021-10-01T23:29:45.000000	-1.2043	-0.055623	0.51224	124.96	4.8914	32.754	-1.202040841135897	0.09235921378132916	0.51224	124.61774411779214	-10.456827671549213	32.754	-1.202040841135897	0.09235921378132916	0.70824	124.61774411779214	-10.456827671549213	32.754	-0.9322124999813451	0.07026846189833497	-0.35502422190742566	-0.6659263127419578	0.04946523451390119	0.744375803322747	2.8903	0.1413	0.0	0.0	0.0
2021-10-01T23:29:45.000000	-1.2455	-0.057223	0.50121	115.93	4.4592	31.497	-1.243126438718273	0.09581951308905799	0.50121	115.60282953293105	-9.779323525688385	31.497	-1.243126438718273	0.09581951308905799	0.6972100000000001	115.60282953293105	-9.779323525688385	31.497	-0.9322124999813451	0.07026846189833497	-0.35502422190742566	-0.6659263127419578	0.04946523451390119	0.744375803322747	2.8903	0.1413	0.0	0.0	0.0
2021-10-01T23:29:45.000000	-1.2867	-0.058793	0.48991	108.04	4.0832	29.945	-1.2842083603955734	0.09930958634046036	0.48991	107.72621100317315	-9.185727251547132	29.945	-1.2842083603955734	0.09930958634046036	0.68591	107.72621100317315	-9.185727251547132	29.945	-0.9322124999813451	0.07026846189833497	-0.35502422190742566	-0.6659263127419578	0.04946523451390119	0.744375803322747	2.8903	0.1413	0.0	0.0	0.0
2021-10-01T23:29:45.000000	-1.3278	-0.060333	0.47846	101.2	3.7573	28.205	-1.3251873596888863	0.10281718051861807	0.47846	100.89781926346576	-8.671065169112646	28.205	-1.3251873596888863	0.10281718051861807	0.6744600000000001	100.89781926346576	-8.671065169112646	28.205	-0.9322124999813451	0.07026846189833497	-0.35502422190742566	-0.6659263127419578	0.04946523451390119	0.744375803322747	2.8903	0.1413	0.0	0.0	0.0
2021-10-01T23:29:45.000000	-1.3689	-0.061847	0.46703	95.285	3.4757	26.376	-1.3661631731978008	0.10635057878129281	0.46703	94.9928855401878	-8.225777303014015	26.376	-1.3661631731978008	0.10635057878129281	0.66303	94.9928855401878	-8.225777303014015	26.376	-0.9322124999813451	0.07026846189833497	-0.35502422190742566	-0.6659263127419578	0.04946523451390119	0.744375803322747	2.8903	0.1413	0.0	0.0	0.0
2021-10-01T23:29:45.000000	-1.4101	-0.063335	0.45572	90.189	3.2333	24.544	-1.4072350474012278	0.10992203414540289	0.45572	89.90558366182987	-7.841937025742391	24.544	-1.4072350474012278	0.10992203414540289	0.6517200000000001	89.90558366182987	-7.841937025742391	24.544	-0.9322124999813451	0.07026846189833497	-0.35502422190742566	-0.6659263127419578	0.04946523451390119	0.744375803322747	2.8903	0.1413	0.0	0.0	0.0
2021-10-01T23:29:45.000000	-1.4513	-0.064801	0.44463	85.806	3.0248	22.785	-1.4483042259409336	0.11351532373487361	0.44463	85.53006295084874	-7.511816202746764	22.785	-1.4483042259409336	0.11351532373487361	0.64063	85.53006295084874	-7.511816202746764	22.785	-0.9322124999813451	0.07026846189833497	-0.35502422190742566	-0.6659263127419578	0.04946523451390119	0.744375803322747	2.8903	0.1413	0.0	0.0	0.0
2021-10-01T23:29:45.000000	-1.4926	-0.066245	0.43382	82.032	2.8452	21.156	-1.4894699552958288	0.11714270056662317	0.43382	81.76249441833019	-7.227634020377746	21.156	-1.4894699552958288	0.11714270056662317	0.62982	81.76249441833019	-7.227634020377746	21.156	-0.9322124999813451	0.07026846189833497	-0.35502422190742566	-0.6659263127419578	0.04946523451390119	0.744375803322747	2.8903	0.1413	0.0	0.0	0.0
2021-10-01T23:29:45.000000	-1.534	-0.067669	0.42331	78.765	2.6898	19.699	-1.5307324805262523	0.12080217971107336	0.42331	78.50107076398896	-6.981556985887581	19.699	-1.5307324805262523	0.12080217971107336	0.61931	78.50107076398896	-6.981556985887581	19.699	-0.9322124999813451	0.07026846189833497	-0.35502422190742566	-0.6659263127419578	0.04946523451390119	0.744375803322747	2.8903	0.1413	0.0	0.0	0.0
2021-10-01T23:29:45.000000	-1.5754	-0.069074	0.4131	75.909	2.5544	18.434	-1.5719926776834612	0.12448051568651679	0.4131	75.65000074135911	-6.765990555149048	18.434	-1.5719926776834612	0.12448051568651679	0.6091	75.65000074135911	-6.765990555149048	18.434	-0.9322124999813451	0.07026846189833497	-0.35502422190742566	-0.6659263127419578	0.04946523451390119	0.744375803322747	2.8903	0.1413	0.0	0.0	0.0
2021-10-01T23:29:45.000000	-1.617	-0.070461	0.40315	73.379	2.435	17.364	-1.6134491622554488	0.12820122206200085	0.40315	73.12443472268882	-6.574489522938108	17.364	-1.6134491622554488	0.12820122206200085	0.5991500000000001	73.12443472268882	-6.574489522938108	17.364	-0.9322124999813451	0.07026846189833497	-0.35502422190742566	-0.6659263127419578	0.04946523451390119	0.744375803322747	2.8903	0.1413	0.0	0.0	0.0
2021-10-01T23:29:45.000000	-1.6585	-0.071831	0.39342	71.102	2.3283	16.479	-1.6548043173356481	0.13192654732198172	0.39342	70.85151842881412	-6.401384320708532	16.479	-1.6548043173356481	0.13192654732198172	0.58942	70.85151842881412	-6.401384320708532	16.479	-0.9322124999813451	0.07026846189833497	-0.35502422190742566	-0.6659263127419578	0.04946523451390119	0.744375803322747	2.8903	0.1413	0.0	0.0	0.0
2021-10-01T23:29:45.000000	-1.7001	-0.073185	0.38385	69.018	2.2318	15.76	-1.6962567584120527	0.13568000503550667	0.38385	68.77139764696496	-6.241804300282167	15.76	-1.6962567584120527	0.13568000503550667	0.57985	68.77139764696496	-6.241804300282167	15.76	-0.9322124999813451	0.07026846189833497	-0.35502422190742566	-0.6659263127419578	0.04946523451390119	0.744375803322747	2.8903	0.1413	0.0	0.0	0.0
2021-10-01T23:29:45.000000	-1.7418	-0.074523	0.37439	67.082	2.1432	15.184	-1.7378064854846618	0.13946159520257578	0.37439	66.8391296422419	-6.092518273060772	15.184	-1.7378064854846618	0.13946159520257578	0.57039	66.8391296422419	-6.092518273060772	15.184	-0.9322124999813451	0.07026846189833497	-0.35502422190742566	-0.6659263127419578	0.04946523451390119	0.744375803322747	2.8903	0.1413	0.0	0.0	0.0
2021-10-01T23:29:45.000000	-1.7834	-0.075846	0.36499	65.258	2.0611	14.723	-1.7792551281258218	0.14324581932456348	0.36499	65.0188141399998	-5.950504603658548	14.723	-1.7792551281258218	0.14324581932456348	0.56099	65.0188141399998	-5.950504603658548	14.723	-0.9322124999813451	0.07026846189833497	-0.35502422190742566	-0.6659263127419578	0.04946523451390119	0.744375803322747	2.8903	0.1413	0.0	0.0	0.0
2021-10-01T23:29:45.000000	-1.8251	-0.077154	0.35559	63.521	1.9841	14.356	-1.8208011792933556	0.1470571834353061	0.35559	63.28546797827384	-5.814089488550696	14.356	-1.8208011792933556	0.1470571834353061	0.55159	63.28546797827384	-5.814089488550696	14.356	-0.9322124999813451	0.07026846189833497	-0.35502422190742566	-0.6659263127419578	0.04946523451390119	0.744375803322747	2.8903	0.1413	0.0	0.0	0.0
2021-10-01T23:29:45.000000	-1.8667	-0.078448	0.34615	61.853	1.9114	14.059	-1.862246268559609	0.15087018903617821	0.34615	61.62112876672455	-5.681861356523225	14.059	-1.862246268559609	0.15087018903617821	0.54215	61.62112876672455	-5.681861356523225	14.059	-0.9322124999813451	0.07026846189833497	-0.35502422190742566	-0.6659263127419578	0.04946523451390119	0.744375803322747	2.8903	0.1413	0.0	0.0	0.0
2021-10-01T23:29:45.000000	-1.9083	-0.079727	0.33665	60.241	1.8423	13.815	-1.9036895198733248	0.1546980816088871	0.33665	60.01280869197495	-5.552922040729145	13.815	-1.9036895198733248	0.1546980816088871	0.5326500000000001	60.01280869197495	-5.552922040729145	13.815	-0.9322124999813451	0.07026846189833497	-0.35502422190742566	-0.6659263127419578	0.04946523451390119	0.744375803322747	2.8903	0.1413	0.0	0.0	0.0
2021-10-01T23:29:45.000000	-1.9499	-0.080993	0.32706	58.676	1.7764	13.611	-1.9451311782948413	0.15853887622385449	0.32706	58.45152655885531	-5.426565755561464	13.611	-1.9451311782948413	0.15853887622385449	0.5230600000000001	58.45152655885531	-5.426565755561464	13.611	-0.9322124999813451	0.07026846189833497	-0.35502422190742566	-0.6659263127419578	0.04946523451390119	0.744375803322747	2.8903	0.1413	0.0	0.0	0.0
2021-10-01T23:29:45.000000	-1.9915	-0.082246	0.31735	57.151	1.7132	13.434	-1.986571243824158	0.16239257288108044	0.31735	56.9302738487572	-5.302431022230462	13.434	-1.986571243824158	0.16239257288108044	0.51335	56.9302738487572	-5.302431022230462	13.434	-0.9322124999813451	0.07026846189833497	-0.35502422190742566	-0.6659263127419578	0.04946523451390119	0.744375803322747	2.8903	0.1413	0.0	0.0	0.0
2021-10-01T23:29:45.000000	-2.0331	-0.083485	0.30751	55.661	1.6526	13.279	-2.028009593931107	0.16626016404535404	0.30751	55.44407598471812	-5.180004436369139	13.279	-2.028009593931107	0.16626016404535404	0.50351	55.44407598471812	-5.180004436369139	13.279	-0.9322124999813451	0.07026846189833497	-0.35502422190742566	-0.6659263127419578	0.04946523451390119	0.744375803322747	2.8903	0.1413	0.0	0.0	0.0
2021-10-01T23:29:45.000000	-2.0746	-0.084712	0.29753	54.2	1.5941	13.138	-2.069347227197113	0.17012741177017887	0.29753	53.98691691291875	-5.05904704935696	13.138	-2.069347227197113	0.17012741177017887	0.49353	53.98691691291875	-5.05904704935696	13.138	-0.9322124999813451	0.07026846189833497	-0.35502422190742566	-0.6659263127419578	0.04946523451390119	0.744375803322747	2.8903	0.1413	0.0	0.0	0.0
2021-10-01T23:29:45.000000	-2.116	-0.085926	0.28739	52.761	1.5374	13.009	-2.110584021092008	0.1739953085203439	0.28739	52.551812620784524	-4.938998889446382	13.009	-2.110584021092008	0.1739953085203439	0.48339	52.551812620784524	-4.938998889446382	13.009	-0.9322124999813451	0.07026846189833497	-0.35502422190742566	-0.6659263127419578	0.04946523451390119	0.744375803322747	2.8903	0.1413	0.0	0.0	0.0
2021-10-01T23:29:45.000000	-2.1575	-0.087128	0.27708	51.339	1.4825	12.889	-2.1519185911037852	0.17788736786489667	0.27708	51.13380078436983	-4.819247305791492	12.889	-2.1519185911037852	0.17788736786489667	0.47308	51.13380078436983	-4.819247305791492	12.889	-0.9322124999813451	0.07026846189833497	-0.35502422190742566	-0.6659263127419578	0.04946523451390119	0.744375803322747	2.8903	0.1413	0.0	0.0	0.0
2021-10-01T23:29:45.000000	-2.1989	-0.088318	0.26659	49.925	1.4288	12.774	-2.1931524442746198	0.18177908377000063	0.26659	49.72387570247111	-4.69928500574312	12.774	-2.1931524442746198	0.18177908377000063	0.46259	49.72387570247111	-4.69928500574312	12.774	-0.9322124999813451	0.07026846189833497	-0.35502422190742566	-0.6659263127419578	0.04946523451390119	0.744375803322747	2.8903	0.1413	0.0	0.0	0.0
2021-10-01T23:29:45.000000	-2.2402	-0.089496	0.25591	48.513	1.3762	12.661	-2.2342855806045128	0.1856704562356557	0.25591	48.31607033333673	-4.578476054765083	12.661	-2.2342855806045128	0.1856704562356557	0.45191000000000003	48.31607033333673	-4.578476054765083	12.661	-0.9322124999813451	0.07026846189833497	-0.35502422190742566	-0.6659263127419578	0.04946523451390119	0.744375803322747	2.8903	0.1413	0.0	0.0	0.0
2021-10-01T23:29:45.000000	-2.2815	-0.090662	0.24502	47.094	1.3245	12.548	-2.2754172465723745	0.18957373827878016	0.24502	46.90142798783079	-4.455916174292561	12.548	-2.2754172465723745	0.18957373827878016	0.44101999999999997	46.90142798783079	-4.455916174292561	12.548	-0.9322124999813451	0.07026846189833497	-0.35502422190742566	-0.6659263127419578	0.04946523451390119	0.744375803322747	2.8903	0.1413	0.0	0.0	0.0
2021-10-01T23:29:45.000000	-2.3227	-0.091817	0.23392	45.66	1.2733	12.431	-2.316448318229465	0.19347568441766677	0.23392	45.47195993557266	-4.331022108887744	12.431	-2.316448318229465	0.19347568441766677	0.42991999999999997	45.47195993557266	-4.331022108887744	12.431	-0.9322124999813451	0.07026846189833497	-0.35502422190742566	-0.6659263127419578	0.04946523451390119	0.744375803322747	2.8903	0.1413	0.0	0.0	0.0
2021-10-01T23:29:45.000000	-2.3639	-0.09296	0.22258	44.203	1.2224	12.307	-2.3574779195245243	0.19738954013402277	0.22258	44.019701952215556	-4.203012110154994	12.307	-2.3574779195245243	0.19738954013402277	0.41858	44.019701952215556	-4.203012110154994	12.307	-0.9322124999813451	0.07026846189833497	-0.35502422190742566	-0.6659263127419578	0.04946523451390119	0.744375803322747	2.8903	0.1413	0.0	0.0	0.0
2021-10-01T23:29:45.000000	-2.405	-0.094092	0.21101	42.713	1.1717	12.173	-2.3984069265088106	0.20130205994614078	0.21101	42.534717136851384	-4.070760122881397	12.173	-2.3984069265088106	0.20130205994614078	0.40701	42.534717136851384	-4.070760122881397	12.173	-0.9322124999813451	0.07026846189833497	-0.35502422190742566	-0.6659263127419578	0.04946523451390119	0.744375803322747	2.8903	0.1413	0.0	0.0	0.0
2021-10-01T23:29:45.000000	-2.446	-0.095213	0.19917	41.179	1.1207	12.025	-2.4392353391823245	0.20521324385402095	0.19917	41.006027111715234	-3.9334145476005067	12.025	-2.4392353391823245	0.20521324385402095	0.39517	41.006027111715234	-3.9334145476005067	12.025	-0.9322124999813451	0.07026846189833497	-0.35502422190742566	-0.6659263127419578	0.04946523451390119	0.744375803322747	2.8903	0.1413	0.0	0.0	0.0
2021-10-01T23:29:45.000000	-2.487	-0.096323	0.18706	39.59	1.0693	11.861	-2.4800624040239776	0.2091353448745813	0.18706	39.4227025111099	-3.7897267989302272	11.861	-2.4800624040239776	0.2091353448745813	0.38306	39.4227025111099	-3.7897267989302272	11.861	-0.9322124999813451	0.07026846189833497	-0.35502422190742566	-0.6659263127419578	0.04946523451390119	0.744375803322747	2.8903	0.1413	0.0	0.0	0.0
2021-10-01T23:29:45.000000	-2.5278	-0.097423	0.17465	37.93	1.0171	11.68	-2.5206897506061146	0.21304286450919646	0.17465	37.76881488634179	-3.638133380079285	11.68	-2.5206897506061146	0.21304286450919646	0.37065000000000003	37.76881488634179	-3.638133380079285	11.68	-0.9322124999813451	0.07026846189833497	-0.35502422190742566	-0.6659263127419578	0.04946523451390119	0.744375803322747	2.8903	0.1413	0.0	0.0	0.0
2021-10-01T23:29:45.000000	-2.5686	-0.098512	0.16192	36.177	0.96356	11.48	-2.5613157493563903	0.21696130125649185	0.16192	36.02246384575895	-3.476474558311791	11.48	-2.5613157493563903	0.21696130125649185	0.35792	36.02246384575895	-3.476474558311791	11.48	-0.9322124999813451	0.07026846189833497	-0.35502422190742566	-0.6659263127419578	0.04946523451390119	0.744375803322747	2.8903	0.1413	0.0	0.0	0.0
2021-10-01T23:29:45.000000	-2.6092	-0.099591	0.14881	34.306	0.9081	11.262	-2.601742029847151	0.2208651566178419	0.14881	34.158766702135296	-3.3022627089758707	11.262	-2.601742029847151	0.2208651566178419	0.34481	34.158766702135296	-3.3022627089758707	11.262	-0.9322124999813451	0.07026846189833497	-0.35502422190742566	-0.6659263127419578	0.04946523451390119	0.744375803322747	2.8903	0.1413	0.0	0.0	0.0
2021-10-01T23:29:45.000000	-2.6497	-0.10066	0.13525	32.276	0.84975	11.027	-2.6420678385573084	0.224766683610165	0.13525	32.13691354485287	-3.1114367859804886	11.027	-2.6420678385573084	0.224766683610165	0.33125000000000004	32.13691354485287	-3.1114367859804886	11.027	-0.9322124999813451	0.07026846189833497	-0.35502422190742566	-0.6659263127419578	0.04946523451390119	0.744375803322747	2.8903	0.1413	0.0	0.0	0.0
2021-10-01T23:29:45.000000	-2.69	-0.10172	0.12115	30.031	0.78709	10.777	-2.682194051538119	0.22865263675175354	0.12115	29.901152352880757	-2.8985443998519713	10.777	-2.682194051538119	0.22865263675175354	0.31715	29.901152352880757	-2.8985443998519713	10.777	-0.9322124999813451	0.07026846189833497	-0.35502422190742566	-0.6659263127419578	0.04946523451390119	0.744375803322747	2.8903	0.1413	0.0	0.0	0.0
2021-10-01T23:29:45.000000	-2.7301	-0.10277	0.10633	27.486	0.71789	10.515	-2.722120546259414	0.23252400850739685	0.10633	27.366850376866644	-2.6553836826895436	10.515	-2.722120546259414	0.23252400850739685	0.30233	27.366850376866644	-2.6553836826895436	10.515	-0.9322124999813451	0.07026846189833497	-0.35502422190742566	-0.6659263127419578	0.04946523451390119	0.744375803322747	2.8903	0.1413	0.0	0.0	0.0
2021-10-01T23:29:45.000000	-2.7697	-0.1038	0.09051	24.499	0.63851	10.243	-2.761548357982766	0.23635396447423124	0.09051	24.392631606939855	-2.368167922301683	10.243	-2.761548357982766	0.23635396447423124	0.28651	24.392631606939855	-2.368167922301683	10.243	-0.9322124999813451	0.07026846189833497	-0.35502422190742566	-0.6659263127419578	0.04946523451390119	0.744375803322747	2.8903	0.1413	0.0	0.0	0.0
2021-10-01T23:29:45.000000	-2.7958	-0.10448	0.079155	22.149	0.5769	10.06	-2.7875350094938045	0.2388771258332935	0.079155	22.052790268787952	-2.1413677803804307	10.06	-2.7875350094938045	0.2388771258332935	0.27515500000000004	22.052790268787952	-2.1413677803804307	10.06	-0.9322124999813451	0.07026846189833497	-0.35502422190742566	-0.6659263127419578	0.04946523451390119	0.744375803322747	2.8903	0.1413	0.0	0.0	0.0
2021-10-01T23:29:45.000000	-2.8215	-0.10515	0.066844	19.372	0.50464	9.8759	-2.8131234497875033	0.24136119977257403	0.066844	19.287861519380638	-1.8728170062223688	9.8759	-2.8131234497875033	0.24136119977257403	0.262844	19.287861519380638	-1.8728170062223688	9.8759	-0.9322124999813451	0.07026846189833497	-0.35502422190742566	-0.6659263127419578	0.04946523451390119	0.744375803322747	2.8903	0.1413	0.0	0.0	0.0
2021-10-01T23:29:45.000000	-2.8382	-0.10559	0.05787	17.185	0.44789	9.7547	-2.829751525040223	0.24297076909070944	0.05787	17.110387438477275	-1.661165903002745	9.7547	-2.829751525040223	0.24297076909070944	0.25387	17.110387438477275	-1.661165903002745	9.7547	-0.9322124999813451	0.07026846189833497	-0.35502422190742566	-0.6659263127419578	0.04946523451390119	0.744375803322747	2.8903	0.1413	0.0	0.0	0.0
2021-10-01T23:29:45.000000	-2.8544	-0.10601	0.047997	14.611	0.38113	9.6362	-2.845880917295	0.24453892262003596	0.047997	14.54760295719153	-1.4120301968485762	9.6362	-2.845880917295	0.24453892262003596	0.24399700000000002	14.54760295719153	-1.4120301968485762	9.6362	-0.9322124999813451	0.07026846189833497	-0.35502422190742566	-0.6659263127419578	0.04946523451390119	0.744375803322747	2.8903	0.1413	0.0	0.0	0.0
2021-10-01T23:29:45.000000	-2.8648	-0.10628	0.040706	12.598	0.32886	9.5602	-2.8562356342475117	0.24554527088647177	0.040706	12.543366684752739	-1.217253100811455	9.5602	-2.8562356342475117	0.24554527088647177	0.236706	12.543366684752739	-1.217253100811455	9.5602	-0.9322124999813451	0.07026846189833497	-0.35502422190742566	-0.6659263127419578	0.04946523451390119	0.744375803322747	2.8903	0.1413	0.0	0.0	0.0
2021-10-01T23:29:45.000000	-2.8745	-0.10653	0.032612	10.256	0.26795	9.4884	-2.865893175244257	0.24648569733026232	0.032612	10.21155083603221	-0.9907384748912794	9.4884	-2.865893175244257	0.24648569733026232	0.228612	10.21155083603221	-0.9907384748912794	9.4884	-0.9322124999813451	0.07026846189833497	-0.35502422190742566	-0.6659263127419578	0.04946523451390119	0.744375803322747	2.8903	0.1413	0.0	0.0	0.0
2021-10-01T23:29:45.000000	-2.8831	-0.10676	0.023392	7.4657	0.19521	9.4243	-2.8744565543695892	0.2473111898837345	0.023392	7.433363490448408	-0.721034432581867	9.4243	-2.8744565543695892	0.2473111898837345	0.219392	7.433363490448408	-0.721034432581867	9.4243	-0.9322124999813451	0.07026846189833497	-0.35502422190742566	-0.6659263127419578	0.04946523451390119	0.744375803322747	2.8903	0.1413	0.0	0.0	0.0
2021-10-01T23:29:45.000000	-2.8879	-0.10688	0.016417	5.2828	0.13821	9.3892	-2.8792350889776603	0.24778023892111617	0.016417	5.259927882638142	-0.5101338192531717	9.3892	-2.8792350889776603	0.24778023892111617	0.21241700000000002	5.259927882638142	-0.5101338192531717	9.3892	-0.9322124999813451	0.07026846189833497	-0.35502422190742566	-0.6659263127419578	0.04946523451390119	0.744375803322747	2.8903	0.1413	0.0	0.0	0.0
2021-10-01T23:29:45.000000	-2.8912	-0.10697	0.0086873	2.812	0.073597	9.3643	-2.8825212504969775	0.2480952666483977	0.0086873	2.799828839862662	-0.27151240465639775	9.3643	-2.8825212504969775	0.2480952666483977	0.20468730000000002	2.799828839862662	-0.27151240465639775	9.3643	-0.9322124999813451	0.07026846189833497	-0.35502422190742566	-0.6659263127419578	0.04946523451390119	0.744375803322747	2.8903	0.1413	0.0	0.0	0.0
2021-10-01T23:29:45.000000	-2.8925	-0.107	0.00037887	0.12292	0.0032176	9.3546	-2.883815130627907	0.2482247819246614	0.00037887	0.12238802495081269	-0.011868053690443555	9.3546	-2.883815130627907	0.2482247819246614	0.19637887	0.12238802495081269	-0.011868053690443555	9.3546	-0.9322124999813451	0.07026846189833497	-0.35502422190742566	-0.6659263127419578	0.04946523451390119	0.744375803322747	2.8903	0.1413	0.0	0.0	0.0
2021-10-01T23:29:45.000000	-2.8914	-0.10697	-0.0079591	-2.5773	-0.067454	9.3628	-2.882719743454801	0.24811977268223417	-0.0079591	-2.5661446510272525	0.24885128514882315	9.3628	-2.882719743454801	0.24811977268223417	0.1880409	-2.5661446510272525	0.24885128514882315	9.3628	-0.9322124999813451	0.07026846189833497	-0.35502422190742566	-0.6659263127419578	0.04946523451390119	0.744375803322747	2.8903	0.1413	0.0	0.0	0.0
2021-10-01T23:29:45.000000	-2.8882	-0.10689	-0.015753	-5.0725	-0.13271	9.3865	-2.879534053716087	0.24780707332397972	-0.015753	-5.050538621556009	0.4898242810142466	9.3865	-2.879534053716087	0.24780707332397972	0.18024700000000002	-5.050538621556009	0.4898242810142466	9.3865	-0.9322124999813451	0.07026846189833497	-0.35502422190742566	-0.6659263127419578	0.04946523451390119	0.744375803322747	2.8903	0.1413	0.0	0.0	0.0
2021-10-01T23:29:45.000000	-2.8781	-0.10662	-0.029142	-9.2203	-0.24097	9.462	-2.869477076200311	0.24683748410829856	-0.029142	-9.180349189977592	0.8906106786793953	9.462	-2.869477076200311	0.24683748410829856	0.166858	-9.180349189977592	0.8906106786793953	9.462	-0.9322124999813451	0.07026846189833497	-0.35502422190742566	-0.6659263127419578	0.04946523451390119	0.744375803322747	2.8903	0.1413	0.0	0.0	0.0
2021-10-01T23:29:45.000000	-2.8654	-0.10629	-0.040246	-12.468	-0.32548	9.5558	-2.8568323384226755	0.24560886434009016	-0.040246	-12.413932110195491	1.204678709804952	9.5558	-2.8568323384226755	0.24560886434009016	0.155754	-12.413932110195491	1.204678709804952	9.5558	-0.9322124999813451	0.07026846189833497	-0.35502422190742566	-0.6659263127419578	0.04946523451390119	0.744375803322747	2.8903	0.1413	0.0	0.0	0.0
2021-10-01T23:29:45.000000	-2.837	-0.10555	-0.058534	-17.352	-0.45222	9.7632	-2.8285556660865137	0.2428634314792552	-0.058534	-17.276659613892637	1.6773310687193377	9.7632	-2.8285556660865137	0.2428634314792552	0.137466	-17.276659613892637	1.6773310687193377	9.7632	-0.9322124999813451	0.07026846189833497	-0.35502422190742566	-0.6659263127419578	0.04946523451390119	0.744375803322747	2.8903	0.1413	0.0	0.0	0.0
2021-10-01T23:29:45.000000	-2.807	-0.10477	-0.073951	-21.005	-0.5471	9.9798	-2.7986861488809947	0.23996164893929306	-0.073951	-20.9137591509947	2.0307687175513975	9.9798	-2.7986861488809947	0.23996164893929306	0.122049	-20.9137591509947	2.0307687175513975	9.9798	-0.9322124999813451	0.07026846189833497	-0.35502422190742566	-0.6659263127419578	0.04946523451390119	0.744375803322747	2.8903	0.1413	0.0	0.0	0.0
2021-10-01T23:29:45.000000	-2.7763	-0.10397	-0.087756	-23.946	-0.62396	10.198	-2.7681194557197095	0.2369939445766855	-0.087756	-23.842015764595697	2.314849101425443	10.198	-2.7681194557197095	0.2369939445766855	0.108244	-23.842015764595697	2.314849101425443	10.198	-0.9322124999813451	0.07026846189833497	-0.35502422190742566	-0.6659263127419578	0.04946523451390119	0.744375803322747	2.8903	0.1413	0.0	0.0	0.0
2021-10-01T23:29:45.000000	-2.745	-0.10316	-0.10053	-26.425	-0.68952	10.414	-2.7369560583832615	0.2339626467604597	-0.10053	-26.310369054712165	2.5535353992542174	10.414	-2.7369560583832615	0.2339626467604597	0.09547000000000001	-26.310369054712165	2.5535353992542174	10.414	-0.9322124999813451	0.07026846189833497	-0.35502422190742566	-0.6659263127419578	0.04946523451390119	0.744375803322747	2.8903	0.1413	0.0	0.0	0.0
2021-10-01T23:29:45.000000	-2.7135	-0.10233	-0.11257	-28.584	-0.74754	10.625	-2.705591717485606	0.23092669220617967	-0.11257	-28.460209734835065	2.76049522745455	10.625	-2.705591717485606	0.23092669220617967	0.08343	-28.460209734835065	2.76049522745455	10.625	-0.9322124999813451	0.07026846189833497	-0.35502422190742566	-0.6659263127419578	0.04946523451390119	0.744375803322747	2.8903	0.1413	0.0	0.0	0.0
2021-10-01T23:29:45.000000	-2.6818	-0.1015	-0.12408	-30.511	-0.80034	10.829	-2.674028883630127	0.22786623161806324	-0.12408	-30.37915897639933	2.9442087226037446	10.829	-2.674028883630127	0.22786623161806324	0.07192000000000001	-30.37915897639933	2.9442087226037446	10.829	-0.9322124999813451	0.07026846189833497	-0.35502422190742566	-0.6659263127419578	0.04946523451390119	0.744375803322747	2.8903	0.1413	0.0	0.0	0.0
2021-10-01T23:29:45.000000	-2.6499	-0.10067	-0.13518	-32.264	-0.84942	11.026	-2.642267556816824	0.22478126499611029	-0.13518	-32.12496353242761	3.110293937330708	11.026	-2.642267556816824	0.22478126499611029	0.06082000000000001	-32.12496353242761	3.110293937330708	11.026	-0.9322124999813451	0.07026846189833497	-0.35502422190742566	-0.6659263127419578	0.04946523451390119	0.744375803322747	2.8903	0.1413	0.0	0.0	0.0
2021-10-01T23:29:45.000000	-2.618	-0.099822	-0.14593	-33.884	-0.89582	11.213	-2.6105040244604756	0.22171416274036143	-0.14593	-33.73844189064972	3.262742445191238	11.213	-2.6105040244604756	0.22171416274036143	0.05007	-33.73844189064972	3.262742445191238	11.213	-0.9322124999813451	0.07026846189833497	-0.35502422190742566	-0.6659263127419578	0.04946523451390119	0.744375803322747	2.8903	0.1413	0.0	0.0	0.0
2021-10-01T23:29:45.000000	-2.5859	-0.098972	-0.15639	-35.398	-0.94026	11.389	-2.5785417540859656	0.21862453938035434	-0.15639	-35.24647882209366	3.404147986105096	11.389	-2.5785417540859656	0.21862453938035434	0.039610000000000006	-35.24647882209366	3.404147986105096	11.389	-0.9322124999813451	0.07026846189833497	-0.35502422190742566	-0.6659263127419578	0.04946523451390119	0.744375803322747	2.8903	0.1413	0.0	0.0	0.0
2021-10-01T23:29:45.000000	-2.5537	-0.098116	-0.16661	-36.829	-0.98328	11.555	-2.5464795020515285	0.21552861779216373	-0.16661	-36.67196718320052	3.5367928229773553	11.555	-2.5464795020515285	0.21552861779216373	0.02939	-36.67196718320052	3.5367928229773553	11.555	-0.9322124999813451	0.07026846189833497	-0.35502422190742566	-0.6659263127419578	0.04946523451390119	0.744375803322747	2.8903	0.1413	0.0	0.0	0.0
2021-10-01T23:29:45.000000	-2.5215	-0.097253	-0.1766	-38.192	-1.0252	11.709	-2.5144163923059066	0.21243964345749694	-0.1766	-38.02983315546122	3.6621973196132367	11.709	-2.5144163923059066	0.21243964345749694	0.0194	-38.02983315546122	3.6621973196132367	11.709	-0.9322124999813451	0.07026846189833497	-0.35502422190742566	-0.6659263127419578	0.04946523451390119	0.744375803322747	2.8903	0.1413	0.0	0.0	0.0
2021-10-01T23:29:45.000000	-2.4892	-0.096384	-0.18639	-39.501	-1.0665	11.851	-2.482253300900358	0.20934437089464658	-0.18639	-39.33403006040463	3.781600515282517	11.851	-2.482253300900358	0.20934437089464658	0.009610000000000007	-39.33403006040463	3.781600515282517	11.851	-0.9322124999813451	0.07026846189833497	-0.35502422190742566	-0.6659263127419578	0.04946523451390119	0.744375803322747	2.8903	0.1413	0.0	0.0	0.0
2021-10-01T23:29:45.000000	-2.4569	-0.095508	-0.19599	-40.765	-1.1072	11.983	-2.4500893517836255	0.20625604558532007	-0.19599	-40.593492531736196	3.896085332212057	11.983	-2.4500893517836255	0.20625604558532007	1.0000000000010001e-05	-40.593492531736196	3.896085332212057	11.983	-0.9322124999813451	0.07026846189833497	-0.35502422190742566	-0.6659263127419578	0.04946523451390119	0.744375803322747	2.8903	0.1413	0.0	0.0	0.0
2021-10-01T23:29:45.000000	-2.4245	-0.094625	-0.20542	-41.991	-1.1475	12.104	-2.4178252984767967	0.20316241451259917	-0.20542	-41.81519232901358	4.006310988628309	12.104	-2.4178252984767967	0.20316241451259917	-0.009419999999999984	-41.81519232901358	4.006310988628309	12.104	-0.9322124999813451	0.07026846189833497	-0.35502422190742566	-0.6659263127419578	0.04946523451390119	0.744375803322747	2.8903	0.1413	0.0	0.0	0.0
2021-10-01T23:29:45.000000	-2.392	-0.093736	-0.21469	-43.187	-1.1877	12.217	-2.3854612635100407	0.20006248521169467	-0.21469	-43.00710592960049	4.112959986447999	12.217	-2.3854612635100407	0.20006248521169467	-0.018689999999999984	-43.00710592960049	4.112959986447999	12.217	-0.9322124999813451	0.07026846189833497	-0.35502422190742566	-0.6659263127419578	0.04946523451390119	0.744375803322747	2.8903	0.1413	0.0	0.0	0.0
2021-10-01T23:29:45.000000	-2.3595	-0.09284	-0.22379	-44.358	-1.2278	12.321	-2.3530963708321004	0.19696950316431405	-0.22379	-44.17419565744251	4.216644976517038	12.321	-2.3530963708321004	0.19696950316431405	-0.02778999999999998	-44.17419565744251	4.216644976517038	12.321	-0.9322124999813451	0.07026846189833497	-0.35502422190742566	-0.6659263127419578	0.04946523451390119	0.744375803322747	2.8903	0.1413	0.0	0.0	0.0
2021-10-01T23:29:45.000000	-2.327	-0.091936	-0.23275	-45.509	-1.268	12.419	-2.3207304979128067	0.19388446083524635	-0.23275	-45.3214483425191	4.317780116723517	12.419	-2.3207304979128067	0.19388446083524635	-0.036750000000000005	-45.3214483425191	4.317780116723517	12.419	-0.9322124999813451	0.07026846189833497	-0.35502422190742566	-0.6659263127419578	0.04946523451390119	0.744375803322747	2.8903	0.1413	0.0	0.0	0.0
2021-10-01T23:29:45.000000	-2.2945	-0.091026	-0.24156	-46.645	-1.3084	12.512	-2.2883638898124987	0.19080537329491343	-0.24156	-46.453838561792736	4.416878811434434	12.512	-2.2883638898124987	0.19080537329491343	-0.04555999999999999	-46.453838561792736	4.416878811434434	12.512	-0.9322124999813451	0.07026846189833497	-0.35502422190742566	-0.6659263127419578	0.04946523451390119	0.744375803322747	2.8903	0.1413	0.0	0.0	0.0
2021-10-01T23:29:45.000000	-2.2618	-0.090108	-0.25023	-47.771	-1.349	12.602	-2.255797808513013	0.18770971943905684	-0.25023	-47.57632863920902	4.514553711495702	12.602	-2.255797808513013	0.18770971943905684	-0.05423	-47.57632863920902	4.514553711495702	12.602	-0.9322124999813451	0.07026846189833497	-0.35502422190742566	-0.6659263127419578	0.04946523451390119	0.744375803322747	2.8903	0.1413	0.0	0.0	0.0
2021-10-01T23:29:45.000000	-2.2292	-0.089184	-0.25877	-48.889	-1.3901	12.691	-2.2233302385114233	0.1846322733888533	-0.25877	-48.690940263396946	4.6107521378089515	12.691	-2.2233302385114233	0.1846322733888533	-0.06276999999999999	-48.690940263396946	4.6107521378089515	12.691	-0.9322124999813451	0.07026846189833497	-0.35502422190742566	-0.6659263127419578	0.04946523451390119	0.744375803322747	2.8903	0.1413	0.0	0.0	0.0
2021-10-01T23:29:45.000000	-2.1965	-0.088251	-0.26719	-50.004	-1.4318	12.78	-2.1907623192593997	0.18155150650483354	-0.26719	-49.80264801131903	4.705987494741182	12.78	-2.1907623192593997	0.18155150650483354	-0.07118999999999998	-49.80264801131903	4.705987494741182	12.78	-0.9322124999813451	0.07026846189833497	-0.35502422190742566	-0.6659263127419578	0.04946523451390119	0.744375803322747	2.8903	0.1413	0.0	0.0	0.0
2021-10-01T23:29:45.000000	-2.1638	-0.087312	-0.27548	-51.121	-1.4741	12.871	-2.1581936648263613	0.17847669440954855	-0.27548	-50.91641420692086	4.800872433138306	12.871	-2.1581936648263613	0.17847669440954855	-0.07948	-50.91641420692086	4.800872433138306	12.871	-0.9322124999813451	0.07026846189833497	-0.35502422190742566	-0.6659263127419578	0.04946523451390119	0.744375803322747	2.8903	0.1413	0.0	0.0	0.0
2021-10-01T23:29:45.000000	-2.1311	-0.086365	-0.28366	-52.243	-1.5173	12.965	-2.125624030151969	0.17540982203257646	-0.28366	-52.03525300362055	4.895476804071135	12.965	-2.125624030151969	0.17540982203257646	-0.08766000000000002	-52.03525300362055	4.895476804071135	12.965	-0.9322124999813451	0.07026846189833497	-0.35502422190742566	-0.6659263127419578	0.04946523451390119	0.744375803322747	2.8903	0.1413	0.0	0.0	0.0
2021-10-01T23:29:45.000000	-2.0984	-0.08541	-0.29174	-53.373	-1.5614	13.063	-2.0930534152362235	0.17235088937391727	-0.29174	-53.162141795785445	4.990168198047218	13.063	-2.0930534152362235	0.17235088937391727	-0.09573999999999999	-53.162141795785445	4.990168198047218	13.063	-0.9322124999813451	0.07026846189833497	-0.35502422190742566	-0.6659263127419578	0.04946523451390119	0.744375803322747	2.8903	0.1413	0.0	0.0	0.0
2021-10-01T23:29:45.000000	-2.0656	-0.084447	-0.29971	-54.515	-1.6066	13.168	-2.0603825736002124	0.16928764341665287	-0.29971	-54.30107494860587	5.085238242785461	13.168	-2.0603825736002124	0.16928764341665287	-0.10370999999999997	-54.30107494860587	5.085238242785461	13.168	-0.9322124999813451	0.07026846189833497	-0.35502422190742566	-0.6659263127419578	0.04946523451390119	0.744375803322747	2.8903	0.1413	0.0	0.0	0.0
2021-10-01T23:29:45.000000	-2.0328	-0.083477	-0.30758	-55.672	-1.653	13.28	-2.0277108742530174	0.16623134471291226	-0.30758	-55.455042109466085	5.180955282314498	13.28	-2.0277108742530174	0.16623134471291226	-0.11158000000000001	-55.455042109466085	5.180955282314498	13.28	-0.9322124999813451	0.07026846189833497	-0.35502422190742566	-0.6659263127419578	0.04946523451390119	0.744375803322747	2.8903	0.1413	0.0	0.0	0.0
2021-10-01T23:29:45.000000	-1.9999	-0.082499	-0.31536	-56.846	-1.7007	13.401	-1.994938948185557	0.16317073271056637	-0.31536	-56.626040460961256	5.277465130493785	13.401	-1.994938948185557	0.16317073271056637	-0.11935999999999997	-56.626040460961256	5.277465130493785	13.401	-0.9322124999813451	0.07026846189833497	-0.35502422190742566	-0.6659263127419578	0.04946523451390119	0.744375803322747	2.8903	0.1413	0.0	0.0	0.0
2021-10-01T23:29:45.000000	-1.9671	-0.081512	-0.32306	-58.042	-1.75	13.535	-1.962265165825486	0.16013130590824076	-0.32306	-57.81906908608774	5.375082698732497	13.535	-1.962265165825486	0.16013130590824076	-0.12706	-57.81906908608774	5.375082698732497	13.535	-0.9322124999813451	0.07026846189833497	-0.35502422190742566	-0.6659263127419578	0.04946523451390119	0.744375803322747	2.8903	0.1413	0.0	0.0	0.0
2021-10-01T23:29:45.000000	-1.9342	-0.080517	-0.33069	-59.261	-1.8009	13.684	-1.929491156745149	0.15708756580730984	-0.33069	-59.03512044963463	5.473930517199816	13.684	-1.929491156745149	0.15708756580730984	-0.13468999999999998	-59.03512044963463	5.473930517199816	13.684	-0.9322124999813451	0.07026846189833497	-0.35502422190742566	-0.6659263127419578	0.04946523451390119	0.744375803322747	2.8903	0.1413	0.0	0.0	0.0
2021-10-01T23:29:45.000000	-1.9014	-0.079514	-0.33825	-60.507	-1.8536	13.853	-1.8968154139023707	0.15406401844161016	-0.33825	-60.278188916792246	5.574300213614648	13.853	-1.8968154139023707	0.15406401844161016	-0.14225	-60.278188916792246	5.574300213614648	13.853	-0.9322124999813451	0.07026846189833497	-0.35502422190742566	-0.6659263127419578	0.04946523451390119	0.744375803322747	2.8903	0.1413	0.0	0.0	0.0
2021-10-01T23:29:45.000000	-1.8685	-0.078502	-0.34575	-61.783	-1.9084	14.047	-1.8640393218091582	0.1510371502420943	-0.34575	-61.551288640978704	5.676261639047805	14.047	-1.8640393218091582	0.1510371502420943	-0.14975	-61.551288640978704	5.676261639047805	14.047	-0.9322124999813451	0.07026846189833497	-0.35502422190742566	-0.6659263127419578	0.04946523451390119	0.744375803322747	2.8903	0.1413	0.0	0.0	0.0
2021-10-01T23:29:45.000000	-1.8356	-0.077482	-0.35321	-63.094	-1.9654	14.275	-1.831262249474592	0.14801822176089136	-0.35321	-62.85939419915651	5.7803281978662895	14.275	-1.831262249474592	0.14801822176089136	-0.15721000000000002	-62.85939419915651	5.7803281978662895	14.275	-0.9322124999813451	0.07026846189833497	-0.35502422190742566	-0.6659263127419578	0.04946523451390119	0.744375803322747	2.8903	0.1413	0.0	0.0	0.0
2021-10-01T23:29:45.000000	-1.8027	-0.076453	-0.36064	-64.446	-2.0249	14.543	-1.7984840743685033	0.14500822546279052	-0.36064	-64.20849713911113	5.8869373316484594	14.543	-1.7984840743685033	0.14500822546279052	-0.16464	-64.20849713911113	5.8869373316484594	14.543	-0.9322124999813451	0.07026846189833497	-0.35502422190742566	-0.6659263127419578	0.04946523451390119	0.744375803322747	2.8903	0.1413	0.0	0.0	0.0
2021-10-01T23:29:45.000000	-1.7698	-0.075414	-0.36807	-65.845	-2.0874	14.863	-1.7657046739607227	0.14200815381258086	-0.36807	-65.60461351466188	5.996327989014851	14.863	-1.7657046739607227	0.14200815381258086	-0.17207	-65.60461351466188	5.996327989014851	14.863	-0.9322124999813451	0.07026846189833497	-0.35502422190742566	-0.6659263127419578	0.04946523451390119	0.744375803322747	2.8903	0.1413	0.0	0.0	0.0
2021-10-01T23:29:45.000000	-1.7369	-0.074366	-0.37551	-67.304	-2.1533	15.245	-1.7329241707814196	0.13901701434547323	-0.37551	-67.06069438013496	6.10969607624919	15.245	-1.7329241707814196	0.13901701434547323	-0.17951	-67.06069438013496	6.10969607624919	15.245	-0.9322124999813451	0.07026846189833497	-0.35502422190742566	-0.6659263127419578	0.04946523451390119	0.744375803322747	2.8903	0.1413	0.0	0.0	0.0
2021-10-01T23:29:45.000000	-1.704	-0.073309	-0.38298	-68.835	-2.2233	15.702	-1.7001425648305935	0.13603480706146767	-0.38298	-68.58873508411821	6.227817230029278	15.702	-1.7001425648305935	0.13603480706146767	-0.18697999999999998	-68.58873508411821	6.227817230029278	15.702	-0.9322124999813451	0.07026846189833497	-0.35502422190742566	-0.6659263127419578	0.04946523451390119	0.744375803322747	2.8903	0.1413	0.0	0.0	0.0
2021-10-01T23:29:45.000000	-1.6711	-0.072242	-0.39052	-70.455	-2.2982	16.246	-1.6673597335780759	0.13306252442535332	-0.39052	-70.20570555216203	6.35198049139993	16.246	-1.6673597335780759	0.13306252442535332	-0.19451999999999997	-70.20570555216203	6.35198049139993	16.246	-0.9322124999813451	0.07026846189833497	-0.35502422190742566	-0.6659263127419578	0.04946523451390119	0.744375803322747	2.8903	0.1413	0.0	0.0	0.0
2021-10-01T23:29:45.000000	-1.6382	-0.071164	-0.39815	-72.187	-2.379	16.889	-1.634575554493697	0.13010115890191926	-0.39815	-71.93455500458529	6.48401158946322	16.889	-1.634575554493697	0.13010115890191926	-0.20215	-71.93455500458529	6.48401158946322	16.889	-0.9322124999813451	0.07026846189833497	-0.35502422190742566	-0.6659263127419578	0.04946523451390119	0.744375803322747	2.8903	0.1413	0.0	0.0	0.0
2021-10-01T23:29:45.000000	-1.6054	-0.070076	-0.4059	-74.055	-2.4668	17.643	-1.6018893965865382	0.12716197104329463	-0.4059	-73.79923737951296	6.6257595370115	17.643	-1.6018893965865382	0.12716197104329463	-0.20989999999999998	-73.79923737951296	6.6257595370115	17.643	-0.9322124999813451	0.07026846189833497	-0.35502422190742566	-0.6659263127419578	0.04946523451390119	0.744375803322747	2.8903	0.1413	0.0	0.0	0.0
2021-10-01T23:29:45.000000	-1.5726	-0.068978	-0.41379	-76.094	-2.5631	18.514	-1.5692020133776878	0.12423270783256121	-0.41379	-75.83467273981792	6.780024192782475	18.514	-1.5692020133776878	0.12423270783256121	-0.21778999999999998	-75.83467273981792	6.780024192782475	18.514	-0.9322124999813451	0.07026846189833497	-0.35502422190742566	-0.6659263127419578	0.04946523451390119	0.744375803322747	2.8903	0.1413	0.0	0.0	0.0
2021-10-01T23:29:45.000000	-1.5398	-0.067868	-0.42185	-78.339	-2.6696	19.509	-1.5365131598068071	0.1213153541992972	-0.42185	-78.07580565440698	6.949406922556035	19.509	-1.5365131598068071	0.1213153541992972	-0.22585	-78.07580565440698	6.949406922556035	19.509	-0.9322124999813451	0.07026846189833497	-0.35502422190742566	-0.6659263127419578	0.04946523451390119	0.744375803322747	2.8903	0.1413	0.0	0.0	0.0
2021-10-01T23:29:45.000000	-1.5071	-0.066747	-0.4301	-80.833	-2.7881	20.624	-1.5039222048829772	0.11842117069563177	-0.4301	-80.56553266351675	7.137390086986613	20.624	-1.5039222048829772	0.11842117069563177	-0.23409999999999997	-80.56553266351675	7.137390086986613	20.624	-0.9322124999813451	0.07026846189833497	-0.35502422190742566	-0.6659263127419578	0.04946523451390119	0.744375803322747	2.8903	0.1413	0.0	0.0	0.0
2021-10-01T23:29:45.000000	-1.4745	-0.065613	-0.43853	-83.621	-2.9208	21.852	-1.4714289035458599	0.11555214225114308	-0.43853	-83.34878424902976	7.347304121151358	21.852	-1.4714289035458599	0.11555214225114308	-0.24252999999999997	-83.34878424902976	7.347304121151358	21.852	-0.9322124999813451	0.07026846189833497	-0.35502422190742566	-0.6659263127419578	0.04946523451390119	0.744375803322747	2.8903	0.1413	0.0	0.0	0.0
2021-10-01T23:29:45.000000	-1.4419	-0.064467	-0.44715	-86.753	-3.0698	23.178	-1.4389341318467121	0.11269502338412384	-0.44715	-86.47544096375722	7.583191357452247	23.178	-1.4389341318467121	0.11269502338412384	-0.25115	-86.47544096375722	7.583191357452247	23.178	-0.9322124999813451	0.07026846189833497	-0.35502422190742566	-0.6659263127419578	0.04946523451390119	0.744375803322747	2.8903	0.1413	0.0	0.0	0.0
2021-10-01T23:29:45.000000	-1.4093	-0.063307	-0.45594	-90.279	-3.2376	24.579	-1.4064376447251963	0.10985179902415225	-0.45594	-89.99543237257801	7.848697142375604	24.579	-1.4064376447251963	0.10985179902415225	-0.25994	-89.99543237257801	7.848697142375604	24.579	-0.9322124999813451	0.07026846189833497	-0.35502422190742566	-0.6659263127419578	0.04946523451390119	0.744375803322747	2.8903	0.1413	0.0	0.0	0.0
2021-10-01T23:29:45.000000	-1.3876	-0.062526	-0.46187	-92.876	-3.3611	25.539	-1.3848054627391921	0.10796800935319383	-0.46187	-92.58799590581292	8.044338590286387	25.539	-1.3848054627391921	0.10796800935319383	-0.26587	-92.58799590581292	8.044338590286387	25.539	-0.9322124999813451	0.07026846189833497	-0.35502422190742566	-0.6659263127419578	0.04946523451390119	0.744375803322747	2.8903	0.1413	0.0	0.0	0.0
2021-10-01T23:29:45.000000	-1.3732	-0.062001	-0.46586	-94.725	-3.4491	26.186	-1.3704496414370646	0.10672461893125323	-0.46586	-94.43384595578115	8.183559971662374	26.186	-1.3704496414370646	0.10672461893125323	-0.26986	-94.43384595578115	8.183559971662374	26.186	-0.9322124999813451	0.07026846189833497	-0.35502422190742566	-0.6659263127419578	0.04946523451390119	0.744375803322747	2.8903	0.1413	0.0	0.0	0.0
2021-10-01T23:29:45.000000	-1.3635	-0.06165	-0.46852	-96.012	-3.5103	26.618	-1.3607797248932314	0.10588443143116372	-0.46852	-95.71864698573069	8.28051745430618	26.618	-1.3607797248932314	0.10588443143116372	-0.27252	-95.71864698573069	8.28051745430618	26.618	-0.9322124999813451	0.07026846189833497	-0.35502422190742566	-0.6659263127419578	0.04946523451390119	0.744375803322747	2.8903	0.1413	0.0	0.0	1.0
2021-10-01T23:29:45.000000	-1.3224	-0.060133	-0.47997	-102.04	-3.7974	28.441	-1.3198035437938098	0.10235401056285631	-0.47997	-101.73640314610955	8.734192673182285	28.441	-1.3198035437938098	0.10235401056285631	-0.28397	-101.73640314610955	8.734192673182285	28.441	-0.9322124999813451	0.07026846189833497	-0.35502422190742566	-0.6659263127419578	0.04946523451390119	0.744375803322747	2.8903	0.1413	0.0	0.0	nan
2021-10-01T23:29:45.000000	-1.2813	-0.058588	-0.4914	-109.02	-4.1296	30.162	-1.2788239318496508	0.09885137870864424	-0.4914	-108.70451189635938	9.259756451130865	30.162	-1.2788239318496508	0.09885137870864424	-0.2954	-108.70451189635938	9.259756451130865	30.162	-0.9322124999813451	0.07026846189833497	-0.35502422190742566	-0.6659263127419578	0.04946523451390119	0.744375803322747	2.8903	0.1413	0.0	0.0	0.0
2021-10-01T23:29:45.000000	-1.2401	-0.057015	-0.50268	-117.04	-4.5126	31.681	-1.2377416425818426	0.09536428285160921	-0.50268	-116.71100855988699	9.862334393742016	31.681	-1.2377416425818426	0.09536428285160921	-0.30668	-116.71100855988699	9.862334393742016	31.681	-0.9322124999813451	0.07026846189833497	-0.35502422190742566	-0.6659263127419578	0.04946523451390119	0.744375803322747	2.8903	0.1413	0.0	0.0	0.0
2021-10-01T23:29:45.000000	-1.1988	-0.055411	-0.51365	-126.24	-4.9526	32.891	-1.1965563083998783	0.0918957003861186	-0.51365	-125.89559789421784	10.552927443008743	32.891	-1.1965563083998783	0.0918957003861186	-0.31765000000000004	-125.89559789421784	10.552927443008743	32.891	-0.9322124999813451	0.07026846189833497	-0.35502422190742566	-0.6659263127419578	0.04946523451390119	0.744375803322747	2.8903	0.1413	0.0	0.0	0.0
2021-10-01T23:29:45.000000	-1.1575	-0.053774	-0.52415	-136.74	-5.4566	33.674	-1.1553669307223309	0.0884598692586689	-0.52415	-136.37823338523052	11.33929196570912	33.674	-1.1553669307223309	0.0884598692586689	-0.32815	-136.37823338523052	11.33929196570912	33.674	-0.9322124999813451	0.07026846189833497	-0.35502422190742566	-0.6659263127419578	0.04946523451390119	0.744375803322747	2.8903	0.1413	0.0	0.0	0.0
2021-10-01T23:29:45.000000	-1.116	-0.052103	-0.53401	-148.7	-6.0324	33.9	-1.1139748940612075	0.08503327590021278	-0.53401	-148.31866513450353	12.233291563557213	33.9	-1.1139748940612075	0.08503327590021278	-0.33801	-148.31866513450353	12.233291563557213	33.9	-0.9322124999813451	0.07026846189833497	-0.35502422190742566	-0.6659263127419578	0.04946523451390119	0.744375803322747	2.8903	0.1413	0.0	0.0	0.0
2021-10-01T23:29:45.000000	-1.0742	-0.050397	-0.54307	-162.29	-6.6895	33.421	-1.072280829407427	0.08160465975862102	-0.54307	-161.88677619279431	13.246327949817424	33.421	-1.072280829407427	0.08160465975862102	-0.34707000000000005	-161.88677619279431	13.246327949817424	33.421	-0.9322124999813451	0.07026846189833497	-0.35502422190742566	-0.6659263127419578	0.04946523451390119	0.744375803322747	2.8903	0.1413	0.0	0.0	0.0
2021-10-01T23:29:45.000000	-1.0323	-0.048657	-0.55118	-177.73	-7.4387	32.066	-1.0304833522489827	0.07819753440294107	-0.55118	-177.30223213953613	14.394639141987422	32.066	-1.0304833522489827	0.07819753440294107	-0.35518	-177.30223213953613	14.394639141987422	32.066	-0.9322124999813451	0.07026846189833497	-0.35502422190742566	-0.6659263127419578	0.04946523451390119	0.744375803322747	2.8903	0.1413	0.0	0.0	0.0
2021-10-01T23:29:45.000000	-0.99024	-0.046882	-0.55818	-195.27	-8.2936	29.63	-0.9885227921683578	0.07480554048781105	-0.55818	-194.81481558230948	15.695360161230814	29.63	-0.9885227921683578	0.07480554048781105	-0.36218	-194.81481558230948	15.695360161230814	29.63	-0.9322124999813451	0.07026846189833497	-0.35502422190742566	-0.6659263127419578	0.04946523451390119	0.744375803322747	2.8903	0.1413	0.0	0.0	0.0
2021-10-01T23:29:45.000000	-0.94796	-0.045073	-0.56394	-215.23	-9.27	25.866	-0.9463397238083748	0.0714203337382909	-0.56394	-214.7440512303053	17.17201971801792	25.866	-0.9463397238083748	0.0714203337382909	-0.36794	-214.7440512303053	17.17201971801792	25.866	-0.9322124999813451	0.07026846189833497	-0.35502422190742566	-0.6659263127419578	0.04946523451390119	0.744375803322747	2.8903	0.1413	0.0	0.0	0.0
2021-10-01T23:29:45.000000	-0.90551	-0.043232	-0.56832	-238.0	-10.388	20.468	-0.9039840154688278	0.06804605573326156	-0.56832	-237.47946320768054	18.852456036068634	20.468	-0.9039840154688278	0.06804605573326156	-0.37232000000000004	-237.47946320768054	18.852456036068634	20.468	-0.9322124999813451	0.07026846189833497	-0.35502422190742566	-0.6659263127419578	0.04946523451390119	0.744375803322747	2.8903	0.1413	0.0	0.0	0.0
2021-10-01T23:29:45.000000	-0.86294	-0.041362	-0.57121	-264.04	-11.671	13.053	-0.8615056579796802	0.06468585558681472	-0.57121	-263.48045252338846	20.769809317141526	13.053	-0.8615056579796802	0.06468585558681472	-0.37521	-263.48045252338846	20.769809317141526	13.053	-0.9322124999813451	0.07026846189833497	-0.35502422190742566	-0.6659263127419578	0.04946523451390119	0.744375803322747	2.8903	0.1413	0.0	0.0	0.0
2021-10-01T23:29:45.000000	-0.82029	-0.039466	-0.5725	-293.94	-13.148	3.1362	-0.8189447175230044	0.061341657111350374	-0.5725	-293.3361267779154	22.967590882169812	3.1362	-0.8189447175230044	0.061341657111350374	-0.3765	-293.3361267779154	22.967590882169812	3.1362	-0.9322124999813451	0.07026846189833497	-0.35502422190742566	-0.6659263127419578	0.04946523451390119	0.744375803322747	2.8903	0.1413	0.0	0.0	0.0
2021-10-01T23:29:45.000000	-0.77762	-0.037546	-0.57209	-328.44	-14.858	-9.9044	-0.7763609870464858	0.058018827187441224	-0.57209	-327.7856885918071	25.49776692957293	-9.9044	-0.7763609870464858	0.058018827187441224	-0.37609	-327.7856885918071	25.49776692957293	-9.9044	-0.9322124999813451	0.07026846189833497	-0.35502422190742566	-0.6659263127419578	0.04946523451390119	0.744375803322747	2.8903	0.1413	0.0	0.0	0.0
