# Supplementary material for: Direct evidence of substorm-related impulsive injections of electrons at Mercury
Source: Nat Commun. 2023 Jul 18;14:4019. doi: 10.1038/s41467-023-39565-4 (PMC10354196; doi:10.1038/s41467-023-39565-4)
Supplement: Supplementary file 3 — SourceDatafile [file 41467_2023_39565_MOESM3_ESM.zip › SourceDataFile/FieldLinetracing/Final_KT17tracing_001225.txt]

2021-10-01T23:35:25.000000	-0.32174	-0.45909	0.61099	311.8	410.83	-190.26	-0.3755679966209878	-0.4162078034036576	0.61099	359.78959065240264	369.52940256247075	-190.26	-0.3755679966209878	-0.4162078034036576	0.8069900000000001	359.78959065240264	369.52940256247075	-190.26	-0.6139323146338743	-0.6440698122405017	-0.45635642869228676	-0.3993275237889773	-0.44126053816694016	0.8036334153089866	2.305	2.9056	0.0	0.0	0.0
2021-10-01T23:35:25.000000	-0.34109	-0.48441	0.62209	284.95	370.36	-153.26	-0.3978746541741321	-0.438966053090458	0.62209	328.1831151177545	332.65428758939316	-153.26	-0.3978746541741321	-0.438966053090458	0.81809	328.1831151177545	332.65428758939316	-153.26	-0.6139323146338743	-0.6440698122405017	-0.45635642869228676	-0.3993275237889773	-0.44126053816694016	0.8036334153089866	2.305	2.9056	0.0	0.0	0.0
2021-10-01T23:35:25.000000	-0.36085	-0.50991	0.63202	261.48	334.99	-122.38	-0.4206102777212679	-0.46185270906993475	0.63202	300.55607443315773	300.4265910689833	-122.38	-0.4206102777212679	-0.46185270906993475	0.82802	300.55607443315773	300.4265910689833	-122.38	-0.6139323146338743	-0.6440698122405017	-0.45635642869228676	-0.3993275237889773	-0.44126053816694016	0.8036334153089866	2.305	2.9056	0.0	0.0	0.0
2021-10-01T23:35:25.000000	-0.38099	-0.53553	0.64076	240.84	303.92	-96.521	-0.44373774150857065	-0.48481189935981645	0.64076	276.2645888292511	272.1197327629968	-96.521	-0.44373774150857065	-0.48481189935981645	0.83676	276.2645888292511	272.1197327629968	-96.521	-0.6139323146338743	-0.6440698122405017	-0.45635642869228676	-0.3993275237889773	-0.44126053816694016	0.8036334153089866	2.305	2.9056	0.0	0.0	0.0
2021-10-01T23:35:25.000000	-0.40152	-0.56123	0.64832	222.61	276.52	-74.792	-0.4672620689771642	-0.5078027000668467	0.64832	254.81462908801998	247.1599225253455	-74.792	-0.4672620689771642	-0.5078027000668467	0.84432	254.81462908801998	247.1599225253455	-74.792	-0.6139323146338743	-0.6440698122405017	-0.45635642869228676	-0.3993275237889773	-0.44126053816694016	0.8036334153089866	2.305	2.9056	0.0	0.0	0.0
2021-10-01T23:35:25.000000	-0.42241	-0.58696	0.65468	206.42	252.25	-56.491	-0.491147359674916	-0.5307791638566446	0.65468	235.7728169461318	225.056565532503	-56.491	-0.491147359674916	-0.5307791638566446	0.8506800000000001	235.7728169461318	225.056565532503	-56.491	-0.6139323146338743	-0.6440698122405017	-0.45635642869228676	-0.3993275237889773	-0.44126053816694016	0.8036334153089866	2.305	2.9056	0.0	0.0	0.0
2021-10-01T23:35:25.000000	-0.44363	-0.61269	0.65985	191.98	230.66	-41.048	-0.5153601637530769	-0.5537151926906121	0.65985	218.79619903861015	205.3985863784288	-41.048	-0.5153601637530769	-0.5537151926906121	0.85585	218.79619903861015	205.3985863784288	-41.048	-0.6139323146338743	-0.6440698122405017	-0.45635642869228676	-0.3993275237889773	-0.44126053816694016	0.8036334153089866	2.305	2.9056	0.0	0.0	0.0
2021-10-01T23:35:25.000000	-0.46518	-0.63835	0.66383	179.05	211.39	-28.002	-0.539891904099804	-0.5765413140335113	0.66383	203.6024729551609	187.85810497964405	-28.002	-0.539891904099804	-0.5765413140335113	0.8598300000000001	203.6024729551609	187.85810497964405	-28.002	-0.6139323146338743	-0.6440698122405017	-0.45635642869228676	-0.3993275237889773	-0.44126053816694016	0.8036334153089866	2.305	2.9056	0.0	0.0	0.0
2021-10-01T23:35:25.000000	-0.48703	-0.66392	0.66664	167.41	194.13	-16.977	-0.5647103561680403	-0.599241354494635	0.66664	189.93531208973133	172.1544138887422	-16.977	-0.5647103561680403	-0.599241354494635	0.8626400000000001	189.93531208973133	172.1544138887422	-16.977	-0.6139323146338743	-0.6440698122405017	-0.45635642869228676	-0.3993275237889773	-0.44126053816694016	0.8036334153089866	2.305	2.9056	0.0	0.0	0.0
2021-10-01T23:35:25.000000	-0.50916	-0.68935	0.6683	156.91	178.63	-7.6639	-0.5897895441535443	-0.6217681414379111	0.6683	177.61521418165808	158.05777643382092	-7.6639	-0.5897895441535443	-0.6217681414379111	0.8643000000000001	177.61521418165808	158.05777643382092	-7.6639	-0.6139323146338743	-0.6440698122405017	-0.45635642869228676	-0.3993275237889773	-0.44126053816694016	0.8036334153089866	2.305	2.9056	0.0	0.0	0.0
2021-10-01T23:35:25.000000	-0.53155	-0.71459	0.66882	147.38	164.65	0.19299	-0.6151034922520745	-0.6440745022272673	0.66882	166.4440529761872	145.3508311942528	0.19299	-0.6151034922520745	-0.6440745022272673	0.8648199999999999	166.4440529761872	145.3508311942528	0.19299	-0.6139323146338743	-0.6440698122405017	-0.45635642869228676	-0.3993275237889773	-0.44126053816694016	0.8036334153089866	2.305	2.9056	0.0	0.0	0.0
2021-10-01T23:35:25.000000	-0.55417	-0.73963	0.66825	138.72	152.03	6.8052	-0.6406212012182654	-0.6661541881198877	0.66825	156.30297716733764	133.88703682069718	6.8052	-0.6406212012182654	-0.6661541881198877	0.86425	156.30297716733764	133.88703682069718	6.8052	-0.6139323146338743	-0.6440698122405017	-0.45635642869228676	-0.3993275237889773	-0.44126053816694016	0.8036334153089866	2.305	2.9056	0.0	0.0	0.0
2021-10-01T23:35:25.000000	-0.57702	-0.76442	0.66661	130.82	140.59	12.35	-0.6663365445436579	-0.6879575758763163	0.66661	147.0607601978535	123.50122796972272	12.35	-0.6663365445436579	-0.6879575758763163	0.8626100000000001	147.0607601978535	123.50122796972272	12.35	-0.6139323146338743	-0.6440698122405017	-0.45635642869228676	-0.3993275237889773	-0.44126053816694016	0.8036334153089866	2.305	2.9056	0.0	0.0	0.0
2021-10-01T23:35:25.000000	-0.60005	-0.78893	0.66393	123.58	130.21	16.974	-0.6921962230837206	-0.7094610180613392	0.66393	138.60345196852106	114.08656188355346	16.974	-0.6921962230837206	-0.7094610180613392	0.8599300000000001	138.60345196852106	114.08656188355346	16.974	-0.6139323146338743	-0.6440698122405017	-0.45635642869228676	-0.3993275237889773	-0.44126053816694016	0.8036334153089866	2.305	2.9056	0.0	0.0	0.0
2021-10-01T23:35:25.000000	-0.62327	-0.81315	0.66027	116.95	120.77	20.804	-0.7182089361846531	-0.7306533647253729	0.66027	130.86672561958244	105.53006929595432	20.804	-0.7182089361846531	-0.7306533647253729	0.8562700000000001	130.86672561958244	105.53006929595432	20.804	-0.6139323146338743	-0.6440698122405017	-0.45635642869228676	-0.3993275237889773	-0.44126053816694016	0.8036334153089866	2.305	2.9056	0.0	0.0	0.0
2021-10-01T23:35:25.000000	-0.64665	-0.83705	0.65566	110.84	112.16	23.945	-0.7443412339977059	-0.7515085178298194	0.65566	123.74778100140695	97.73360679534868	23.945	-0.7443412339977059	-0.7515085178298194	0.8516600000000001	123.74778100140695	97.73360679534868	23.945	-0.6139323146338743	-0.6440698122405017	-0.45635642869228676	-0.3993275237889773	-0.44126053816694016	0.8036334153089866	2.305	2.9056	0.0	0.0	0.0
2021-10-01T23:35:25.000000	-0.67018	-0.86061	0.65015	105.22	104.31	26.488	-0.7705807412716047	-0.7720078533805884	0.65015	117.2082670584782	90.63137775157372	26.488	-0.7705807412716047	-0.7720078533805884	0.84615	117.2082670584782	90.63137775157372	26.488	-0.6139323146338743	-0.6440698122405017	-0.45635642869228676	-0.3993275237889773	-0.44126053816694016	0.8036334153089866	2.305	2.9056	0.0	0.0	0.0
2021-10-01T23:35:25.000000	-0.69383	-0.88383	0.64379	100.03	97.136	28.51	-0.7968976840626756	-0.7921550472827551	0.64379	111.17834336923781	84.1473669324944	28.51	-0.7968976840626756	-0.7921550472827551	0.83979	111.17834336923781	84.1473669324944	28.51	-0.6139323146338743	-0.6440698122405017	-0.45635642869228676	-0.3993275237889773	-0.44126053816694016	0.8036334153089866	2.305	2.9056	0.0	0.0	0.0
2021-10-01T23:35:25.000000	-0.71761	-0.90668	0.63664	95.228	90.576	30.078	-0.8232983111137343	-0.8119191002909543	0.63664	105.60872954205345	78.22518778829107	30.078	-0.8232983111137343	-0.8119191002909543	0.83264	105.60872954205345	78.22518778829107	30.078	-0.6139323146338743	-0.6440698122405017	-0.45635642869228676	-0.3993275237889773	-0.44126053816694016	0.8036334153089866	2.305	2.9056	0.0	0.0	0.0
2021-10-01T23:35:25.000000	-0.74151	-0.92917	0.62875	90.786	84.572	31.25	-0.8497739230785816	-0.8313111623547689	0.62875	100.46452981301724	72.81070820593197	31.25	-0.8497739230785816	-0.8313111623547689	0.8247500000000001	100.46452981301724	72.81070820593197	31.25	-0.6139323146338743	-0.6440698122405017	-0.45635642869228676	-0.3993275237889773	-0.44126053816694016	0.8036334153089866	2.305	2.9056	0.0	0.0	0.0
2021-10-01T23:35:25.000000	-0.76551	-0.9513	0.62018	86.673	79.075	32.079	-0.876304670661435	-0.8503336840775824	0.62018	95.70897379537655	67.85909584599491	32.079	-0.876304670661435	-0.8503336840775824	0.8161799999999999	95.70897379537655	67.85909584599491	32.079	-0.6139323146338743	-0.6440698122405017	-0.45635642869228676	-0.3993275237889773	-0.44126053816694016	0.8036334153089866	2.305	2.9056	0.0	0.0	0.0
2021-10-01T23:35:25.000000	-0.78961	-0.97306	0.61097	82.862	74.041	32.608	-0.9028893285606029	-0.8689767408115039	0.61097	91.30987361238114	63.32999057232663	32.608	-0.9028893285606029	-0.8689767408115039	0.80697	91.30987361238114	63.32999057232663	32.608	-0.6139323146338743	-0.6440698122405017	-0.45635642869228676	-0.3993275237889773	-0.44126053816694016	0.8036334153089866	2.305	2.9056	0.0	0.0	0.0
2021-10-01T23:35:25.000000	-0.8138	-0.99446	0.60119	79.332	69.433	32.88	-0.9295191974298855	-0.8872514825061163	0.60119	87.24185388719978	59.189244321282594	32.88	-0.9295191974298855	-0.8872514825061163	0.7971900000000001	87.24185388719978	59.189244321282594	32.88	-0.6139323146338743	-0.6440698122405017	-0.45635642869228676	-0.3993275237889773	-0.44126053816694016	0.8036334153089866	2.305	2.9056	0.0	0.0	0.0
2021-10-01T23:35:25.000000	-0.8381	-1.0155	0.59089	76.061	65.216	32.931	-0.9562141265650657	-0.9051554585580361	0.59089	83.47879183855049	55.4048164889656	32.931	-0.9562141265650657	-0.9051554585580361	0.7868900000000001	83.47879183855049	55.4048164889656	32.931	-0.6139323146338743	-0.6440698122405017	-0.45635642869228676	-0.3993275237889773	-0.44126053816694016	0.8036334153089866	2.305	2.9056	0.0	0.0	0.0
2021-10-01T23:35:25.000000	-0.86248	-1.0362	0.58013	73.034	61.36	32.795	-0.9829467926258533	-0.9227121941681207	0.58013	80.00212458952099	51.9487710842399	32.795	-0.9829467926258533	-0.9227121941681207	0.77613	80.00212458952099	51.9487710842399	32.795	-0.6139323146338743	-0.6440698122405017	-0.45635642869228676	-0.3993275237889773	-0.44126053816694016	0.8036334153089866	2.305	2.9056	0.0	0.0	0.0
2021-10-01T23:35:25.000000	-0.88697	-1.0566	0.56896	70.233	57.836	32.503	-1.0097518707626891	-0.9399577120228598	0.56896	76.79043439900087	48.79453217126631	32.503	-1.0097518707626891	-0.9399577120228598	0.7649600000000001	76.79043439900087	48.79453217126631	32.503	-0.6139323146338743	-0.6440698122405017	-0.45635642869228676	-0.3993275237889773	-0.44126053816694016	0.8036334153089866	2.305	2.9056	0.0	0.0	0.0
2021-10-01T23:35:25.000000	-0.91155	-1.0766	0.55744	67.644	54.62	32.084	-1.0365972586628724	-0.956795216246725	0.55744	73.82688603588208	45.91999601747454	32.084	-1.0365972586628724	-0.956795216246725	0.7534400000000001	73.82688603588208	45.91999601747454	32.084	-0.6139323146338743	-0.6440698122405017	-0.45635642869228676	-0.3993275237889773	-0.44126053816694016	0.8036334153089866	2.305	2.9056	0.0	0.0	0.0
2021-10-01T23:35:25.000000	-0.93624	-1.0964	0.54561	65.252	51.687	31.566	-1.0635273116560227	-0.9734207491941567	0.54561	71.0935292740983	43.30218895567437	31.566	-1.0635273116560227	-0.9734207491941567	0.7416100000000001	71.0935292740983	43.30218895567437	31.566	-0.6139323146338743	-0.6440698122405017	-0.45635642869228676	-0.3993275237889773	-0.44126053816694016	0.8036334153089866	2.305	2.9056	0.0	0.0	0.0
2021-10-01T23:35:25.000000	-0.96103	-1.1158	0.53352	63.045	49.015	30.975	-1.0905075990604116	-0.9896370432090225	0.53352	68.57575887245807	40.92074712253538	30.975	-1.0905075990604116	-0.9896370432090225	0.72952	68.57575887245807	40.92074712253538	30.975	-0.6139323146338743	-0.6440698122405017	-0.45635642869228676	-0.3993275237889773	-0.44126053816694016	0.8036334153089866	2.305	2.9056	0.0	0.0	0.0
2021-10-01T23:35:25.000000	-0.98592	-1.135	0.52121	61.007	46.584	30.335	-1.1175626269098757	-1.0056425912491462	0.52121	66.25524479095185	38.757781704982115	30.335	-1.1175626269098757	-1.0056425912491462	0.7172099999999999	66.25524479095185	38.757781704982115	30.335	-0.6139323146338743	-0.6440698122405017	-0.45635642869228676	-0.3993275237889773	-0.44126053816694016	0.8036334153089866	2.305	2.9056	0.0	0.0	0.0
2021-10-01T23:35:25.000000	-1.0109	-1.1539	0.50872	59.126	44.372	29.667	-1.144670217539606	-1.0213393721373083	0.50872	64.11738178838822	36.79292883968416	29.667	-1.144670217539606	-1.0213393721373083	0.70472	64.11738178838822	36.79292883968416	29.667	-0.6139323146338743	-0.6440698122405017	-0.45635642869228676	-0.3993275237889773	-0.44126053816694016	0.8036334153089866	2.305	2.9056	0.0	0.0	0.0
2021-10-01T23:35:25.000000	-1.036	-1.1726	0.49608	57.388	42.36	28.993	-1.171872397910194	-1.0368229564473446	0.49608	62.14594728450503	35.00904711801681	28.993	-1.171872397910194	-1.0368229564473446	0.69208	62.14594728450503	35.00904711801681	28.993	-0.6139323146338743	-0.6440698122405017	-0.45635642869228676	-0.3993275237889773	-0.44126053816694016	0.8036334153089866	2.305	2.9056	0.0	0.0	0.0
2021-10-01T23:35:25.000000	-1.0612	-1.1911	0.48331	55.777	40.528	28.331	-1.199149318725857	-1.0520957947826388	0.48331	60.32261123929274	33.38824772690464	28.331	-1.199149318725857	-1.0520957947826388	0.6793100000000001	60.32261123929274	33.38824772690464	28.331	-0.6139323146338743	-0.6440698122405017	-0.45635642869228676	-0.3993275237889773	-0.44126053816694016	0.8036334153089866	2.305	2.9056	0.0	0.0	0.0
2021-10-01T23:35:25.000000	-1.0865	-1.2093	0.47043	54.28	38.857	27.696	-1.2264887269696776	-1.0670586406642795	0.47043	58.63214353727835	31.913266727553733	27.696	-1.2264887269696776	-1.0670586406642795	0.6664300000000001	58.63214353727835	31.913266727553733	27.696	-0.6139323146338743	-0.6440698122405017	-0.45635642869228676	-0.3993275237889773	-0.44126053816694016	0.8036334153089866	2.305	2.9056	0.0	0.0	0.0
2021-10-01T23:35:25.000000	-1.1119	-1.2273	0.45745	52.88	37.329	27.1	-1.2539028756585735	-1.0818107405711779	0.45745	57.055466734001556	30.56832276663609	27.1	-1.2539028756585735	-1.0818107405711779	0.6534500000000001	57.055466734001556	30.56832276663609	27.1	-0.6139323146338743	-0.6440698122405017	-0.45635642869228676	-0.3993275237889773	-0.44126053816694016	0.8036334153089866	2.305	2.9056	0.0	0.0	0.0
2021-10-01T23:35:25.000000	-1.1374	-1.2452	0.44436	51.563	35.924	26.554	-1.2814040178094626	-1.0964513409822465	0.44436	55.57623571903104	29.335281970737874	26.554	-1.2814040178094626	-1.0964513409822465	0.64036	55.57623571903104	29.335281970737874	26.554	-0.6139323146338743	-0.6440698122405017	-0.45635642869228676	-0.3993275237889773	-0.44126053816694016	0.8036334153089866	2.305	2.9056	0.0	0.0	0.0
2021-10-01T23:35:25.000000	-1.1629	-1.2629	0.43117	50.313	34.627	26.064	-1.3088806539265154	-1.1108934484354909	0.43117	54.176733103203176	28.201217850729243	26.064	-1.3088806539265154	-1.1108934484354909	0.62717	54.176733103203176	28.201217850729243	26.064	-0.6139323146338743	-0.6440698122405017	-0.45635642869228676	-0.3993275237889773	-0.44126053816694016	0.8036334153089866	2.305	2.9056	0.0	0.0	0.0
2021-10-01T23:35:25.000000	-1.1885	-1.2804	0.41787	49.117	33.42	25.634	-1.3364320304886435	-1.1251248099139939	0.41787	52.84185130121413	27.14985893260541	25.634	-1.3364320304886435	-1.1251248099139939	0.61387	52.84185130121413	27.14985893260541	25.634	-0.6139323146338743	-0.6440698122405017	-0.45635642869228676	-0.3993275237889773	-0.44126053816694016	0.8036334153089866	2.305	2.9056	0.0	0.0	0.0
2021-10-01T23:35:25.000000	-1.2142	-1.2978	0.40442	47.958	32.29	25.265	-1.3640704005127653	-1.1392446718966667	0.40442	51.55312551944953	26.170386186983965	25.265	-1.3640704005127653	-1.1392446718966667	0.60042	51.55312551944953	26.170386186983965	25.265	-0.6139323146338743	-0.6440698122405017	-0.45635642869228676	-0.3993275237889773	-0.44126053816694016	0.8036334153089866	2.305	2.9056	0.0	0.0	0.0
2021-10-01T23:35:25.000000	-1.2398	-1.315	0.39083	46.825	31.221	24.957	-1.391585018024139	-1.1531782939384339	0.39083	50.297678162522146	25.248268009100002	24.957	-1.391585018024139	-1.1531782939384339	0.58683	50.297678162522146	25.248268009100002	24.957	-0.6139323146338743	-0.6440698122405017	-0.45635642869228676	-0.3993275237889773	-0.44126053816694016	0.8036334153089866	2.305	2.9056	0.0	0.0	0.0
2021-10-01T23:35:25.000000	-1.2655	-1.332	0.37705	45.704	30.202	24.705	-1.4191743759805877	-1.1669011700054592	0.37705	49.060266891523305	24.374302708641775	24.705	-1.4191743759805877	-1.1669011700054592	0.5730500000000001	49.060266891523305	24.374302708641775	24.705	-0.6139323146338743	-0.6440698122405017	-0.45635642869228676	-0.3993275237889773	-0.44126053816694016	0.8036334153089866	2.305	2.9056	0.0	0.0	0.0
2021-10-01T23:35:25.000000	-1.2912	-1.3489	0.36307	44.584	29.22	24.507	-1.446751480920118	-1.1805247995935724	0.36307	47.82838170157334	23.536936075211752	24.507	-1.446751480920118	-1.1805247995935724	0.55907	47.82838170157334	23.536936075211752	24.507	-0.6139323146338743	-0.6440698122405017	-0.45635642869228676	-0.3993275237889773	-0.44126053816694016	0.8036334153089866	2.305	2.9056	0.0	0.0	0.0
2021-10-01T23:35:25.000000	-1.3168	-1.3656	0.34885	43.453	28.265	24.355	-1.4742048333469004	-1.1939621892407806	0.34885	46.588887713511	22.727713822948942	24.355	-1.4742048333469004	-1.1939621892407806	0.5448500000000001	46.588887713511	22.727713822948942	24.355	-0.6139323146338743	-0.6440698122405017	-0.45635642869228676	-0.3993275237889773	-0.44126053816694016	0.8036334153089866	2.305	2.9056	0.0	0.0	0.0
2021-10-01T23:35:25.000000	-1.3424	-1.3822	0.33435	42.299	27.328	24.246	-1.5016459327567644	-1.2073003324090767	0.33435	45.3287725783442	21.939174130781456	24.246	-1.5016459327567644	-1.2073003324090767	0.53035	45.3287725783442	21.939174130781456	24.246	-0.6139323146338743	-0.6440698122405017	-0.45635642869228676	-0.3993275237889773	-0.44126053816694016	0.8036334153089866	2.305	2.9056	0.0	0.0	0.0
2021-10-01T23:35:25.000000	-1.3679	-1.3986	0.31955	41.112	26.399	24.172	-1.5289632796538797	-1.2204522356364673	0.31955	44.036886346489965	21.162617652509947	24.172	-1.5289632796538797	-1.2204522356364673	0.51555	44.036886346489965	21.162617652509947	24.172	-0.6139323146338743	-0.6440698122405017	-0.45635642869228676	-0.3993275237889773	-0.44126053816694016	0.8036334153089866	2.305	2.9056	0.0	0.0	0.0
2021-10-01T23:35:25.000000	-1.3933	-1.4149	0.30441	39.88	25.469	24.128	-1.5561691270551654	-1.2335171454018643	0.30441	42.70021666895621	20.390582567062527	24.128	-1.5561691270551654	-1.2335171454018643	0.50041	42.70021666895621	20.390582567062527	24.128	-0.6139323146338743	-0.6440698122405017	-0.45635642869228676	-0.3993275237889773	-0.44126053816694016	0.8036334153089866	2.305	2.9056	0.0	0.0	0.0
2021-10-01T23:35:25.000000	-1.4185	-1.431	0.28888	38.591	24.529	24.107	-1.583151975464791	-1.246408068243274	0.28888	41.30575119675087	19.615607053367327	24.107	-1.583151975464791	-1.246408068243274	0.48488000000000003	41.30575119675087	19.615607053367327	24.107	-0.6139323146338743	-0.6440698122405017	-0.45635642869228676	-0.3993275237889773	-0.44126053816694016	0.8036334153089866	2.305	2.9056	0.0	0.0	0.0
2021-10-01T23:35:25.000000	-1.4436	-1.4469	0.27291	37.23	23.569	24.106	-1.6100110713616678	-1.2591127511437787	0.27291	39.837377656345346	18.82960441607089	24.106	-1.6100110713616678	-1.2591127511437787	0.46891	39.837377656345346	18.82960441607089	24.106	-0.6139323146338743	-0.6440698122405017	-0.45635642869228676	-0.3993275237889773	-0.44126053816694016	0.8036334153089866	2.305	2.9056	0.0	0.0	0.0
2021-10-01T23:35:25.000000	-1.4686	-1.4626	0.25646	35.782	22.576	24.12	-1.636746414745796	-1.2716311941033773	0.25646	38.278616183703484	18.02151056545242	24.12	-1.636746414745796	-1.2716311941033773	0.45246000000000003	38.278616183703484	18.02151056545242	24.12	-0.6139323146338743	-0.6440698122405017	-0.45635642869228676	-0.3993275237889773	-0.44126053816694016	0.8036334153089866	2.305	2.9056	0.0	0.0	0.0
2021-10-01T23:35:25.000000	-1.4932	-1.4782	0.23946	34.225	21.537	24.145	-1.6630725191973592	-1.2840994026517376	0.23946	36.60603966126532	17.18111912297539	24.145	-1.6630725191973592	-1.2840994026517376	0.43546	36.60603966126532	17.18111912297539	24.145	-0.6139323146338743	-0.6440698122405017	-0.45635642869228676	-0.3993275237889773	-0.44126053816694016	0.8036334153089866	2.305	2.9056	0.0	0.0	0.0
2021-10-01T23:35:25.000000	-1.5176	-1.4935	0.22183	32.534	20.434	24.177	-1.6891633716403438	-1.2962943777971985	0.22183	34.79263092625758	16.293628976665225	24.177	-1.6891633716403438	-1.2962943777971985	0.41783000000000003	34.79263092625758	16.293628976665225	24.177	-0.6139323146338743	-0.6440698122405017	-0.45635642869228676	-0.3993275237889773	-0.44126053816694016	0.8036334153089866	2.305	2.9056	0.0	0.0	0.0
2021-10-01T23:35:25.000000	-1.5416	-1.5086	0.20347	30.676	19.246	24.214	-1.7148327321338444	-1.3083398720525088	0.20347	32.80306550708653	15.342241861533457	24.214	-1.7148327321338444	-1.3083398720525088	0.39947	32.80306550708653	15.342241861533457	24.214	-0.6139323146338743	-0.6440698122405017	-0.45635642869228676	-0.3993275237889773	-0.44126053816694016	0.8036334153089866	2.305	2.9056	0.0	0.0	0.0
2021-10-01T23:35:25.000000	-1.5651	-1.5233	0.18426	28.608	17.942	24.254	-1.7399568481651126	-1.320049645476763	0.18426	30.590868982575426	14.301460166392264	24.254	-1.7399568481651126	-1.320049645476763	0.38026000000000004	30.590868982575426	14.301460166392264	24.254	-0.6139323146338743	-0.6440698122405017	-0.45635642869228676	-0.3993275237889773	-0.44126053816694016	0.8036334153089866	2.305	2.9056	0.0	0.0	0.0
2021-10-01T23:35:25.000000	-1.588	-1.5377	0.16403	26.271	16.485	24.296	-1.764448726272155	-1.331535197565791	0.16403	28.092952313906512	13.141791974026022	24.296	-1.764448726272155	-1.331535197565791	0.36003	28.092952313906512	13.141791974026022	24.296	-0.6139323146338743	-0.6440698122405017	-0.45635642869228676	-0.3993275237889773	-0.44126053816694016	0.8036334153089866	2.305	2.9056	0.0	0.0	0.0
2021-10-01T23:35:25.000000	-1.61	-1.5515	0.14255	23.587	14.819	24.336	-1.7879738679674813	-1.342535547933612	0.14255	25.225041558054322	11.817216609440331	24.336	-1.7879738679674813	-1.342535547933612	0.33855	25.225041558054322	11.817216609440331	24.336	-0.6139323146338743	-0.6440698122405017	-0.45635642869228676	-0.3993275237889773	-0.44126053816694016	0.8036334153089866	2.305	2.9056	0.0	0.0	0.0
2021-10-01T23:35:25.000000	-1.6309	-1.5646	0.11949	20.449	12.872	24.374	-1.8103215272763493	-1.3529759561351509	0.11949	21.872120810402034	10.269387335921177	24.374	-1.8103215272763493	-1.3529759561351509	0.31549	21.872120810402034	10.269387335921177	24.374	-0.6139323146338743	-0.6440698122405017	-0.45635642869228676	-0.3993275237889773	-0.44126053816694016	0.8036334153089866	2.305	2.9056	0.0	0.0	0.0
2021-10-01T23:35:25.000000	-1.65	-1.5767	0.094442	16.711	10.545	24.408	-1.8307602197956214	-1.3626444538520999	0.094442	17.877159724989276	8.41793954404647	24.408	-1.8307602197956214	-1.3626444538520999	0.290442	17.877159724989276	8.41793954404647	24.408	-0.6139323146338743	-0.6440698122405017	-0.45635642869228676	-0.3993275237889773	-0.44126053816694016	0.8036334153089866	2.305	2.9056	0.0	0.0	0.0
2021-10-01T23:35:25.000000	-1.6664	-1.587	0.06684	12.198	7.7189	24.435	-1.8482987030797453	-1.370857346405428	0.06684	13.051883620570672	6.166113457039126	24.435	-1.8482987030797453	-1.370857346405428	0.26284	13.051883620570672	6.166113457039126	24.435	-0.6139323146338743	-0.6440698122405017	-0.45635642869228676	-0.3993275237889773	-0.44126053816694016	0.8036334153089866	2.305	2.9056	0.0	0.0	0.0
2021-10-01T23:35:25.000000	-1.6783	-1.5946	0.03625	6.776	4.2979	24.453	-1.8610402633560428	-1.3769419697894574	0.03625	7.25156382519665	3.4352499907720437	24.453	-1.8610402633560428	-1.3769419697894574	0.23225	7.25156382519665	3.4352499907720437	24.453	-0.6139323146338743	-0.6440698122405017	-0.45635642869228676	-0.3993275237889773	-0.44126053816694016	0.8036334153089866	2.305	2.9056	0.0	0.0	0.0
2021-10-01T23:35:25.000000	-1.6833	-1.5977	0.0031449	0.59404	0.37721	24.46	-1.866382430826101	-1.379405959789812	0.0031449	0.6357833884453045	0.30157982140224004	24.46	-1.866382430826101	-1.379405959789812	0.1991449	0.6357833884453045	0.30157982140224004	24.46	-0.6139323146338743	-0.6440698122405017	-0.45635642869228676	-0.3993275237889773	-0.44126053816694016	0.8036334153089866	2.305	2.9056	0.0	0.0	0.0
2021-10-01T23:35:25.000000	-1.6798	-1.5955	-0.030228	-5.6683	-3.5965	24.455	-1.8626392376919847	-1.3776513928458902	-0.030228	-6.066267917625445	-2.8748618560877395	24.455	-1.8626392376919847	-1.3776513928458902	0.165772	-6.066267917625445	-2.8748618560877395	24.455	-0.6139323146338743	-0.6440698122405017	-0.45635642869228676	-0.3993275237889773	-0.44126053816694016	0.8036334153089866	2.305	2.9056	0.0	0.0	0.0
2021-10-01T23:35:25.000000	-1.669	-1.5887	-0.061371	-11.258	-7.1275	24.439	-1.8510874128190635	-1.3722259581070548	-0.061371	-12.046502376744717	-5.694348139785959	24.439	-1.8510874128190635	-1.3722259581070548	0.134629	-12.046502376744717	-5.694348139785959	24.439	-0.6139323146338743	-0.6440698122405017	-0.45635642869228676	-0.3993275237889773	-0.44126053816694016	0.8036334153089866	2.305	2.9056	0.0	0.0	0.0
2021-10-01T23:35:25.000000	-1.6533	-1.5787	-0.089507	-15.934	-10.06	24.413	-1.8342804139380775	-1.3642250338720345	-0.089507	-17.046587451790664	-8.03180006277877	24.413	-1.8342804139380775	-1.3642250338720345	0.106493	-17.046587451790664	-8.03180006277877	24.413	-0.6139323146338743	-0.6440698122405017	-0.45635642869228676	-0.3993275237889773	-0.44126053816694016	0.8036334153089866	2.305	2.9056	0.0	0.0	0.0
2021-10-01T23:35:25.000000	-1.6346	-1.567	-0.11499	-19.802	-12.471	24.381	-1.8142877194021259	-1.3549045100030603	-0.11499	-21.18086149400016	-9.95068597494571	24.381	-1.8142877194021259	-1.3549045100030603	0.08101000000000001	-21.18086149400016	-9.95068597494571	24.381	-0.6139323146338743	-0.6440698122405017	-0.45635642869228676	-0.3993275237889773	-0.44126053816694016	0.8036334153089866	2.305	2.9056	0.0	0.0	0.0
2021-10-01T23:35:25.000000	-1.614	-1.554	-0.13838	-23.041	-14.48	24.344	-1.7922500525469116	-1.3445265892296785	-0.13838	-24.641618055842734	-11.547672518302784	24.344	-1.7922500525469116	-1.3445265892296785	0.057620000000000005	-24.641618055842734	-11.547672518302784	24.344	-0.6139323146338743	-0.6440698122405017	-0.45635642869228676	-0.3993275237889773	-0.44126053816694016	0.8036334153089866	2.305	2.9056	0.0	0.0	0.0
2021-10-01T23:35:25.000000	-1.5921	-1.5403	-0.16013	-25.8	-16.192	24.303	-1.7688364103474155	-1.3336132323238508	-0.16013	-27.58960005866121	-12.908711500499242	24.303	-1.7688364103474155	-1.3336132323238508	0.03587000000000001	-27.58960005866121	-12.908711500499242	24.303	-0.6139323146338743	-0.6440698122405017	-0.45635642869228676	-0.3993275237889773	-0.44126053816694016	0.8036334153089866	2.305	2.9056	0.0	0.0	0.0
2021-10-01T23:35:25.000000	-1.5694	-1.526	-0.18057	-28.195	-17.684	24.262	-1.744555278215115	-1.3222024206798981	-0.18057	-30.149368241020387	-14.096009210672051	24.262	-1.744555278215115	-1.3222024206798981	0.01543	-30.149368241020387	-14.096009210672051	24.262	-0.6139323146338743	-0.6440698122405017	-0.45635642869228676	-0.3993275237889773	-0.44126053816694016	0.8036334153089866	2.305	2.9056	0.0	0.0	0.0
2021-10-01T23:35:25.000000	-1.546	-1.5113	-0.19996	-30.308	-19.013	24.221	-1.7195304086627585	-1.3104803942387258	-0.19996	-32.40928893527139	-15.156088667927996	24.221	-1.7195304086627585	-1.3104803942387258	-0.003959999999999991	-32.40928893527139	-15.156088667927996	24.221	-0.6139323146338743	-0.6440698122405017	-0.45635642869228676	-0.3993275237889773	-0.44126053816694016	0.8036334153089866	2.305	2.9056	0.0	0.0	0.0
2021-10-01T23:35:25.000000	-1.5221	-1.4963	-0.21846	-32.201	-20.22	24.183	-1.693972547665088	-1.2985218934454092	-0.21846	-34.43591869527605	-16.12204405813162	24.183	-1.693972547665088	-1.2985218934454092	-0.02245999999999998	-34.43591869527605	-16.12204405813162	24.183	-0.6139323146338743	-0.6440698122405017	-0.45635642869228676	-0.3993275237889773	-0.44126053816694016	0.8036334153089866	2.305	2.9056	0.0	0.0	0.0
2021-10-01T23:35:25.000000	-1.4978	-1.4811	-0.23622	-33.921	-21.337	24.15	-1.6679931947179338	-1.286413911761942	-0.23622	-36.27982433153678	-17.01987533658316	24.15	-1.6679931947179338	-1.286413911761942	-0.040220000000000006	-36.27982433153678	-17.01987533658316	24.15	-0.6139323146338743	-0.6440698122405017	-0.45635642869228676	-0.3993275237889773	-0.44126053816694016	0.8036334153089866	2.305	2.9056	0.0	0.0	0.0
2021-10-01T23:35:25.000000	-1.4732	-1.4656	-0.25334	-35.5	-22.386	24.124	-1.641679343283289	-1.2740449496924935	-0.25334	-37.97546038102738	-17.867495763229357	24.124	-1.641679343283289	-1.2740449496924935	-0.05734	-37.97546038102738	-17.867495763229357	24.124	-0.6139323146338743	-0.6440698122405017	-0.45635642869228676	-0.3993275237889773	-0.44126053816694016	0.8036334153089866	2.305	2.9056	0.0	0.0	0.0
2021-10-01T23:35:25.000000	-1.4483	-1.4499	-0.26988	-36.967	-23.386	24.108	-1.6150432463780722	-1.2615142537159765	-0.26988	-39.55393639584677	-18.680208794157192	24.108	-1.6150432463780722	-1.2615142537159765	-0.07388	-39.55393639584677	-18.680208794157192	24.108	-0.6139323146338743	-0.6440698122405017	-0.45635642869228676	-0.3993275237889773	-0.44126053816694016	0.8036334153089866	2.305	2.9056	0.0	0.0	0.0
2021-10-01T23:35:25.000000	-1.4232	-1.434	-0.28594	-38.343	-24.352	24.106	-1.5881841504811953	-1.248809570815472	-0.28594	-41.037932089104174	-19.4703282676506	24.106	-1.5881841504811953	-1.248809570815472	-0.08994000000000002	-41.037932089104174	-19.4703282676506	24.106	-0.6139323146338743	-0.6440698122405017	-0.45635642869228676	-0.3993275237889773	-0.44126053816694016	0.8036334153089866	2.305	2.9056	0.0	0.0	0.0
2021-10-01T23:35:25.000000	-1.398	-1.4179	-0.30154	-39.644	-25.295	24.122	-1.56120130207157	-1.2359186479740623	-0.30154	-42.444674729286476	-20.24681081368297	24.122	-1.56120130207157	-1.2359186479740623	-0.10553999999999997	-42.444674729286476	-20.24681081368297	24.122	-0.6139323146338743	-0.6440698122405017	-0.45635642869228676	-0.3993275237889773	-0.44126053816694016	0.8036334153089866	2.305	2.9056	0.0	0.0	0.0
2021-10-01T23:35:25.000000	-1.3726	-1.4017	-0.31676	-40.886	-26.226	24.161	-1.5340077076872027	-1.222952984687577	-0.31676	-43.79139158488061	-21.01861306222768	24.161	-1.5340077076872027	-1.222952984687577	-0.12075999999999998	-43.79139158488061	-21.01861306222768	24.161	-0.6139323146338743	-0.6440698122405017	-0.45635642869228676	-0.3993275237889773	-0.44126053816694016	0.8036334153089866	2.305	2.9056	0.0	0.0	0.0
2021-10-01T23:35:25.000000	-1.3471	-1.3853	-0.33162	-42.081	-27.155	24.229	-1.5066903607900872	-1.2098010814601863	-0.33162	-45.09121753504779	-21.794189299145735	24.229	-1.5066903607900872	-1.2098010814601863	-0.13562000000000002	-45.09121753504779	-21.794189299145735	24.229	-0.6139323146338743	-0.6440698122405017	-0.45635642869228676	-0.3993275237889773	-0.44126053816694016	0.8036334153089866	2.305	2.9056	0.0	0.0	0.0
2021-10-01T23:35:25.000000	-1.3216	-1.3687	-0.34617	-43.24	-28.09	24.332	-1.479348507859135	-1.1964506852749721	-0.34617	-46.35604993382181	-22.580131410889067	24.332	-1.479348507859135	-1.1964506852749721	-0.15016999999999997	-46.35604993382181	-22.580131410889067	24.332	-0.6139323146338743	-0.6440698122405017	-0.45635642869228676	-0.3993275237889773	-0.44126053816694016	0.8036334153089866	2.305	2.9056	0.0	0.0	0.0
2021-10-01T23:35:25.000000	-1.2959	-1.352	-0.36044	-44.374	-29.04	24.475	-1.4517959089534411	-1.1830255486446823	-0.36044	-47.5979086654056	-23.384023748698738	24.475	-1.4517959089534411	-1.1830255486446823	-0.16443999999999998	-47.5979086654056	-23.384023748698738	24.475	-0.6139323146338743	-0.6440698122405017	-0.45635642869228676	-0.3993275237889773	-0.44126053816694016	0.8036334153089866	2.305	2.9056	0.0	0.0	0.0
2021-10-01T23:35:25.000000	-1.2703	-1.3352	-0.37446	-45.496	-30.016	24.664	-1.4243303035097405	-1.1694889125185626	-0.37446	-48.83104360391871	-24.215190533055683	24.664	-1.4243303035097405	-1.1694889125185626	-0.17846	-48.83104360391871	-24.215190533055683	24.664	-0.6139323146338743	-0.6440698122405017	-0.45635642869228676	-0.3993275237889773	-0.44126053816694016	0.8036334153089866	2.305	2.9056	0.0	0.0	0.0
2021-10-01T23:35:25.000000	-1.2446	-1.3181	-0.38828	-46.616	-31.028	24.906	-1.3967286925363736	-1.1556667899726256	-0.38828	-50.06660469894415	-25.08233111015926	24.906	-1.3967286925363736	-1.1556667899726256	-0.19228	-50.06660469894415	-25.08233111015926	24.906	-0.6139323146338743	-0.6440698122405017	-0.45635642869228676	-0.3993275237889773	-0.44126053816694016	0.8036334153089866	2.305	2.9056	0.0	0.0	0.0
2021-10-01T23:35:25.000000	-1.219	-1.301	-0.4019	-47.746	-32.086	25.203	-1.3692263280419184	-1.14183241440977	-0.4019	-51.31772682964318	-25.993899765870466	25.203	-1.3692263280419184	-1.14183241440977	-0.20589999999999997	-51.31772682964318	-25.993899765870466	25.203	-0.6139323146338743	-0.6440698122405017	-0.45635642869228676	-0.3993275237889773	-0.44126053816694016	0.8036334153089866	2.305	2.9056	0.0	0.0	0.0
2021-10-01T23:35:25.000000	-1.1933	-1.2837	-0.41537	-48.898	-33.204	25.561	-1.3416002110347147	-1.1278117989060092	-0.41537	-52.59803499585376	-26.96232064520677	25.561	-1.3416002110347147	-1.1278117989060092	-0.21937	-52.59803499585376	-26.96232064520677	25.561	-0.6139323146338743	-0.6440698122405017	-0.45635642869228676	-0.3993275237889773	-0.44126053816694016	0.8036334153089866	2.305	2.9056	0.0	0.0	0.0
2021-10-01T23:35:25.000000	-1.1677	-1.2662	-0.4287	-50.087	-34.396	25.979	-1.3140488344725865	-1.1135804374275062	-0.4287	-53.92413159178123	-27.9996503026781	25.979	-1.3140488344725865	-1.1135804374275062	-0.23270000000000002	-53.92413159178123	-27.9996503026781	25.979	-0.6139323146338743	-0.6440698122405017	-0.45635642869228676	-0.3993275237889773	-0.44126053816694016	0.8036334153089866	2.305	2.9056	0.0	0.0	0.0
2021-10-01T23:35:25.000000	-1.1422	-1.2485	-0.44191	-51.325	-35.675	26.458	-1.2865721983555338	-1.0991383299742616	-0.44191	-55.30951908709438	-29.117320418512783	26.458	-1.2865721983555338	-1.0991383299742616	-0.24591000000000002	-55.30951908709438	-29.117320418512783	26.458	-0.6139323146338743	-0.6440698122405017	-0.45635642869228676	-0.3993275237889773	-0.44126053816694016	0.8036334153089866	2.305	2.9056	0.0	0.0	0.0
2021-10-01T23:35:25.000000	-1.1167	-1.2307	-0.45502	-52.629	-37.058	26.994	-1.2590833092215628	-1.084596976042105	-0.45502	-56.773152396084335	-30.330119881249768	26.994	-1.2590833092215628	-1.084596976042105	-0.25902	-56.773152396084335	-30.330119881249768	26.994	-0.6139323146338743	-0.6440698122405017	-0.45635642869228676	-0.3993275237889773	-0.44126053816694016	0.8036334153089866	2.305	2.9056	0.0	0.0	0.0
2021-10-01T23:35:25.000000	-1.0913	-1.2127	-0.46802	-54.012	-38.562	27.581	-1.2316691605326668	-1.0698448761352064	-0.46802	-58.33001657388574	-31.653327700104672	27.581	-1.2316691605326668	-1.0698448761352064	-0.27202	-58.33001657388574	-31.653327700104672	27.581	-0.6139323146338743	-0.6440698122405017	-0.45635642869228676	-0.3993275237889773	-0.44126053816694016	0.8036334153089866	2.305	2.9056	0.0	0.0	0.0
2021-10-01T23:35:25.000000	-1.0659	-1.1945	-0.48092	-55.49	-40.205	28.21	-1.2042305058099347	-1.054894283270484	-0.48092	-59.99819660016978	-33.10284775857472	28.21	-1.2042305058099347	-1.054894283270484	-0.28492	-59.99819660016978	-33.10284775857472	28.21	-0.6139323146338743	-0.6440698122405017	-0.45635642869228676	-0.3993275237889773	-0.44126053816694016	0.8036334153089866	2.305	2.9056	0.0	0.0	0.0
2021-10-01T23:35:25.000000	-1.0407	-1.176	-0.49371	-57.079	-42.006	28.869	-1.1769535849942714	-1.0396214449351897	-0.49371	-61.795899984776796	-34.695576404946245	28.869	-1.1769535849942714	-1.0396214449351897	-0.29771	-61.795899984776796	-34.695576404946245	28.869	-0.6139323146338743	-0.6440698122405017	-0.45635642869228676	-0.3993275237889773	-0.44126053816694016	0.8036334153089866	2.305	2.9056	0.0	0.0	0.0
2021-10-01T23:35:25.000000	-1.0156	-1.1574	-0.50638	-58.792	-43.983	29.542	-1.1497636576406018	-1.0242371071040655	-0.50638	-63.738234313010636	-36.44778511322399	29.542	-1.1497636576406018	-1.0242371071040655	-0.31038000000000004	-63.738234313010636	-36.44778511322399	29.542	-0.6139323146338743	-0.6440698122405017	-0.45635642869228676	-0.3993275237889773	-0.44126053816694016	0.8036334153089866	2.305	2.9056	0.0	0.0	0.0
2021-10-01T23:35:25.000000	-0.99057	-1.1385	-0.5189	-60.645	-46.156	30.212	-1.1226064437714156	-1.0085464527243628	-0.5189	-65.84352962488084	-38.37736269648344	30.212	-1.1226064437714156	-1.0085464527243628	-0.3229	-65.84352962488084	-38.37736269648344	30.212	-0.6139323146338743	-0.6440698122405017	-0.45635642869228676	-0.3993275237889773	-0.44126053816694016	0.8036334153089866	2.305	2.9056	0.0	0.0	0.0
2021-10-01T23:35:25.000000	-0.96566	-1.1194	-0.53124	-62.652	-48.545	30.859	-1.0955438196430873	-0.9926426017665342	-0.53124	-68.12813103081871	-40.50244302813839	30.859	-1.0955438196430873	-0.9926426017665342	-0.33524000000000004	-68.12813103081871	-40.50244302813839	30.859	-0.6139323146338743	-0.6440698122405017	-0.45635642869228676	-0.3993275237889773	-0.44126053816694016	0.8036334153089866	2.305	2.9056	0.0	0.0	0.0
2021-10-01T23:35:25.000000	-0.94085	-1.1	-0.54338	-64.827	-51.17	31.461	-1.068543682942916	-0.9764287583550522	-0.54338	-70.60838364125557	-42.841159981602644	31.461	-1.068543682942916	-0.9764287583550522	-0.34737999999999997	-70.60838364125557	-42.841159981602644	31.461	-0.6139323146338743	-0.6440698122405017	-0.45635642869228676	-0.3993275237889773	-0.44126053816694016	0.8036334153089866	2.305	2.9056	0.0	0.0	0.0
2021-10-01T23:35:25.000000	-0.91615	-1.0803	-0.55526	-67.184	-54.052	31.994	-1.041615958318793	-0.9599036971882243	-0.55526	-73.3007550967919	-45.41263989507916	31.994	-1.041615958318793	-0.9599036971882243	-0.35925999999999997	-73.3007550967919	-45.41263989507916	31.994	-0.6139323146338743	-0.6440698122405017	-0.45635642869228676	-0.3993275237889773	-0.44126053816694016	0.8036334153089866	2.305	2.9056	0.0	0.0	0.0
2021-10-01T23:35:25.000000	-0.89154	-1.0603	-0.56684	-69.735	-57.214	32.433	-1.014740796474936	-0.9430698688694346	-0.56684	-76.21997316878833	-48.23823909668745	32.433	-1.014740796474936	-0.9430698688694346	-0.37084	-76.21997316878833	-48.23823909668745	32.433	-0.6139323146338743	-0.6440698122405017	-0.45635642869228676	-0.3993275237889773	-0.44126053816694016	0.8036334153089866	2.305	2.9056	0.0	0.0	0.0
2021-10-01T23:35:25.000000	-0.86704	-1.04	-0.57808	-72.495	-60.679	32.751	-0.9879380467071273	-0.925924822795299	-0.57808	-79.38374302297282	-51.33894632403954	32.751	-0.9879380467071273	-0.925924822795299	-0.38208000000000003	-79.38374302297282	-51.33894632403954	32.751	-0.6139323146338743	-0.6440698122405017	-0.45635642869228676	-0.3993275237889773	-0.44126053816694016	0.8036334153089866	2.305	2.9056	0.0	0.0	0.0
2021-10-01T23:35:25.000000	-0.84263	-1.0194	-0.58892	-75.479	-64.471	32.919	-0.9611878597195843	-0.9084710095692017	-0.58892	-82.80989235524254	-54.73674277953651	32.919	-0.9611878597195843	-0.9084710095692017	-0.39292	-82.80989235524254	-54.73674277953651	32.919	-0.6139323146338743	-0.6440698122405017	-0.45635642869228676	-0.3993275237889773	-0.44126053816694016	0.8036334153089866	2.305	2.9056	0.0	0.0	0.0
2021-10-01T23:35:25.000000	-0.81832	-0.99841	-0.59931	-78.703	-68.619	32.905	-0.9344891324449722	-0.8906178820584297	-0.59931	-86.51785397712968	-58.45844945935587	32.905	-0.9344891324449722	-0.8906178820584297	-0.40331	-86.51785397712968	-58.45844945935587	32.905	-0.6139323146338743	-0.6440698122405017	-0.45635642869228676	-0.3993275237889773	-0.44126053816694016	0.8036334153089866	2.305	2.9056	0.0	0.0	0.0
2021-10-01T23:35:25.000000	-0.79411	-0.97707	-0.60919	-82.183	-73.151	32.678	-0.9078467660900581	-0.8724051388545481	-0.60919	-90.52693816999724	-62.52989489488604	32.678	-0.9078467660900581	-0.8724051388545481	-0.41319	-90.52693816999724	-62.52989489488604	32.678	-0.6139323146338743	-0.6440698122405017	-0.45635642869228676	-0.3993275237889773	-0.44126053816694016	0.8036334153089866	2.305	2.9056	0.0	0.0	0.0
2021-10-01T23:35:25.000000	-0.76999	-0.95538	-0.61851	-85.94	-78.102	32.199	-0.8812508360069506	-0.8538340052592485	-0.61851	-94.86227525033809	-66.98324222019335	32.199	-0.8812508360069506	-0.8538340052592485	-0.42251	-94.86227525033809	-66.98324222019335	32.199	-0.6139323146338743	-0.6440698122405017	-0.45635642869228676	-0.3993275237889773	-0.44126053816694016	0.8036334153089866	2.305	2.9056	0.0	0.0	0.0
2021-10-01T23:35:25.000000	-0.74597	-0.93333	-0.62721	-89.995	-83.51	31.429	-0.8547100415418495	-0.834893331322948	-0.62721	-99.54936312515267	-71.85363196371142	31.429	-0.8547100415418495	-0.834893331322948	-0.43121000000000004	-99.54936312515267	-71.85363196371142	31.429	-0.6139323146338743	-0.6440698122405017	-0.45635642869228676	-0.3993275237889773	-0.44126053816694016	0.8036334153089866	2.305	2.9056	0.0	0.0	0.0
2021-10-01T23:35:25.000000	-0.72206	-0.9109	-0.63523	-94.374	-89.416	30.325	-0.8282318567392619	-0.8155620424481724	-0.63523	-104.61902961589453	-77.17856939739542	30.325	-0.8282318567392619	-0.8155620424481724	-0.43922999999999995	-104.61902961589453	-77.17856939739542	30.325	-0.6139323146338743	-0.6440698122405017	-0.45635642869228676	-0.3993275237889773	-0.44126053816694016	0.8036334153089866	2.305	2.9056	0.0	0.0	0.0
2021-10-01T23:35:25.000000	-0.69826	-0.88812	-0.64252	-99.104	-95.869	28.834	-0.8018199575042636	-0.7958699125785952	-0.64252	-110.10407525015984	-83.0033769813442	28.834	-0.8018199575042636	-0.7958699125785952	-0.44652	-110.10407525015984	-83.0033769813442	28.834	-0.6139323146338743	-0.6440698122405017	-0.45635642869228676	-0.3993275237889773	-0.44126053816694016	0.8036334153089866	2.305	2.9056	0.0	0.0	0.0
2021-10-01T23:35:25.000000	-0.67458	-0.86497	-0.64903	-104.22	-102.92	26.902	-0.775481817881362	-0.7757958671167423	-0.64903	-116.045485334196	-89.37438186388142	26.902	-0.775481817881362	-0.7757958671167423	-0.45303	-116.045485334196	-89.37438186388142	26.902	-0.6139323146338743	-0.6440698122405017	-0.45635642869228676	-0.3993275237889773	-0.44126053816694016	0.8036334153089866	2.305	2.9056	0.0	0.0	0.0
2021-10-01T23:35:25.000000	-0.65102	-0.84147	-0.6547	-109.76	-110.64	24.462	-0.7492198884739407	-0.7553597553583961	-0.6547	-122.48967317200153	-96.35739289860558	24.462	-0.7492198884739407	-0.7553597553583961	-0.45869999999999994	-122.48967317200153	-96.35739289860558	24.462	-0.6139323146338743	-0.6440698122405017	-0.45635642869228676	-0.3993275237889773	-0.44126053816694016	0.8036334153089866	2.305	2.9056	0.0	0.0	0.0
2021-10-01T23:35:25.000000	-0.62762	-0.81763	-0.65948	-115.77	-119.1	21.439	-0.7230750931752562	-0.7345666007446802	-0.65948	-129.49099178588781	-104.0172386977617	21.439	-0.7230750931752562	-0.7345666007446802	-0.46347999999999995	-129.49099178588781	-104.0172386977617	21.439	-0.6139323146338743	-0.6440698122405017	-0.45635642869228676	-0.3993275237889773	-0.44126053816694016	0.8036334153089866	2.305	2.9056	0.0	0.0	0.0
2021-10-01T23:35:25.000000	-0.6121	-0.80156	-0.66215	-120.06	-125.19	19.057	-0.7057029798293739	-0.7205193598092574	-0.66215	-134.4948744615277	-109.53569483770073	19.057	-0.7057029798293739	-0.7205193598092574	-0.46615	-134.4948744615277	-109.53569483770073	19.057	-0.6139323146338743	-0.6440698122405017	-0.45635642869228676	-0.3993275237889773	-0.44126053816694016	0.8036334153089866	2.305	2.9056	0.0	0.0	0.0
2021-10-01T23:35:25.000000	-0.6018	-0.79077	-0.66369	-123.06	-129.47	17.289	-0.694158491975974	-0.7110727254772479	-0.66369	-137.99669795298436	-113.41585362758063	17.289	-0.694158491975974	-0.7110727254772479	-0.46769	-137.99669795298436	-113.41585362758063	17.289	-0.6139323146338743	-0.6440698122405017	-0.45635642869228676	-0.3993275237889773	-0.44126053816694016	0.8036334153089866	2.305	2.9056	0.0	0.0	0.0
2021-10-01T23:35:25.000000	-0.59495	-0.78354	-0.66461	-125.13	-132.42	16.024	-0.6864742150473225	-0.7047365367108209	-0.66461	-140.41256406554808	-116.08998730527257	16.024	-0.6864742150473225	-0.7047365367108209	-0.46861	-140.41256406554808	-116.08998730527257	16.024	-0.6139323146338743	-0.6440698122405017	-0.45635642869228676	-0.3993275237889773	-0.44126053816694016	0.8036334153089866	2.305	2.9056	0.0	0.0	1.0
2021-10-01T23:35:25.000000	-0.57195	-0.75896	-0.66706	-132.5	-143.02	11.208	-0.6606357333390905	-0.6831599460854845	-0.66706	-149.0258493546861	-125.70706672305421	11.208	-0.6606357333390905	-0.6831599460854845	-0.47106	-149.0258493546861	-125.70706672305421	11.208	-0.6139323146338743	-0.6440698122405017	-0.45635642869228676	-0.3993275237889773	-0.44126053816694016	0.8036334153089866	2.305	2.9056	0.0	0.0	0.0
2021-10-01T23:35:25.000000	-0.54915	-0.73412	-0.66847	-140.57	-154.71	5.4415	-0.6349638867446948	-0.6613008085811406	-0.66847	-158.467417880616	-136.32016164254728	5.4415	-0.6349638867446948	-0.6613008085811406	-0.47247	-158.467417880616	-136.32016164254728	5.4415	-0.6139323146338743	-0.6440698122405017	-0.45635642869228676	-0.3993275237889773	-0.44126053816694016	0.8036334153089866	2.305	2.9056	0.0	0.0	0.0
2021-10-01T23:35:25.000000	-0.52658	-0.70903	-0.6688	-149.41	-167.62	-1.4295	-0.6094896745095008	-0.6391653729406052	-0.6688	-168.82267110056983	-148.04971537449444	-1.4295	-0.6094896745095008	-0.6391653729406052	-0.47279999999999994	-168.82267110056983	-148.04971537449444	-1.4295	-0.6139323146338743	-0.6440698122405017	-0.45635642869228676	-0.3993275237889773	-0.44126053816694016	0.8036334153089866	2.305	2.9056	0.0	0.0	0.0
2021-10-01T23:35:25.000000	-0.50425	-0.68374	-0.66803	-159.14	-181.91	-9.5887	-0.5842291477898586	-0.6168020371016422	-0.66803	-180.23030961631096	-161.0398186648528	-9.5887	-0.5842291477898586	-0.6168020371016422	-0.47203	-180.23030961631096	-161.0398186648528	-9.5887	-0.6139323146338743	-0.6440698122405017	-0.45635642869228676	-0.3993275237889773	-0.44126053816694016	0.8036334153089866	2.305	2.9056	0.0	0.0	0.0
2021-10-01T23:35:25.000000	-0.48218	-0.65828	-0.66612	-169.88	-197.79	-19.257	-0.5592058317866262	-0.5942381244045415	-0.66612	-192.835160538062	-175.48418549903533	-19.257	-0.5592058317866262	-0.5942381244045415	-0.47012000000000004	-192.835160538062	-175.48418549903533	-19.257	-0.6139323146338743	-0.6440698122405017	-0.45635642869228676	-0.3993275237889773	-0.44126053816694016	0.8036334153089866	2.305	2.9056	0.0	0.0	0.0
2021-10-01T23:35:25.000000	-0.46039	-0.63269	-0.66305	-181.79	-215.47	-30.699	-0.5344444770023533	-0.5715108828374845	-0.66305	-206.82174956761023	-191.5716286556877	-30.699	-0.5344444770023533	-0.5715108828374845	-0.46705	-206.82174956761023	-191.5716286556877	-30.699	-0.6139323146338743	-0.6440698122405017	-0.45635642869228676	-0.3993275237889773	-0.44126053816694016	0.8036334153089866	2.305	2.9056	0.0	0.0	0.0
2021-10-01T23:35:25.000000	-0.43891	-0.60701	-0.65881	-195.04	-235.22	-44.24	-0.5099797585874808	-0.5486563350869602	-0.65881	-222.391878864785	-209.54928349911094	-44.24	-0.5099797585874808	-0.5486563350869602	-0.46281	-222.391878864785	-209.54928349911094	-44.24	-0.6139323146338743	-0.6440698122405017	-0.45635642869228676	-0.3993275237889773	-0.44126053816694016	0.8036334153089866	2.305	2.9056	0.0	0.0	0.0
