# Supplementary material for: Direct evidence of substorm-related impulsive injections of electrons at Mercury
Source: Nat Commun. 2023 Jul 18;14:4019. doi: 10.1038/s41467-023-39565-4 (PMC10354196; doi:10.1038/s41467-023-39565-4)
Supplement: Supplementary file 3 — SourceDatafile [file 41467_2023_39565_MOESM3_ESM.zip › SourceDataFile/FieldLinetracing/Final_KT17tracing_001231.txt]

2021-10-01T23:35:31.000000	-0.3126	-0.46585	0.61348	301.37	413.31	-189.89	-0.36732517239211787	-0.4240367911244269	0.61348	349.74205772146877	373.2687049040581	-189.89	-0.36732517239211787	-0.4240367911244269	0.80948	349.74205772146877	373.2687049040581	-189.89	-0.6000954048945176	-0.6549317067572586	-0.4592928962094986	-0.38876432398886795	-0.44762994276906065	0.8052886033777245	2.2927	2.9695	0.0	0.0	0.0
2021-10-01T23:35:31.000000	-0.33145	-0.49152	0.62465	275.67	372.74	-153.1	-0.3891784831099169	-0.44720366857201	0.62465	319.26466367738874	336.15343375750876	-153.1	-0.3891784831099169	-0.44720366857201	0.8206500000000001	319.26466367738874	336.15343375750876	-153.1	-0.6000954048945176	-0.6549317067572586	-0.4592928962094986	-0.38876432398886795	-0.44762994276906065	0.8052886033777245	2.2927	2.9695	0.0	0.0	0.0
2021-10-01T23:35:31.000000	-0.35071	-0.51737	0.63464	253.2	337.27	-122.37	-0.41146075982170727	-0.4704989523122695	0.63464	292.61783476499227	303.70396058900457	-122.37	-0.41146075982170727	-0.4704989523122695	0.83064	292.61783476499227	303.70396058900457	-122.37	-0.6000954048945176	-0.6549317067572586	-0.4592928962094986	-0.38876432398886795	-0.44762994276906065	0.8052886033777245	2.2927	2.9695	0.0	0.0	0.0
2021-10-01T23:35:31.000000	-0.37037	-0.54335	0.64345	233.43	306.11	-96.61	-0.43415595137113877	-0.4938742444074416	0.64345	269.1787658123924	275.2011792048086	-96.61	-0.43415595137113877	-0.4938742444074416	0.83945	269.1787658123924	275.2011792048086	-96.61	-0.6000954048945176	-0.6549317067572586	-0.4592928962094986	-0.38876432398886795	-0.44762994276906065	0.8052886033777245	2.2927	2.9695	0.0	0.0	0.0
2021-10-01T23:35:31.000000	-0.39041	-0.56941	0.65107	215.97	278.62	-74.95	-0.45723808195397	-0.5172823722214537	0.65107	248.4819762435561	250.05769890586618	-74.95	-0.45723808195397	-0.5172823722214537	0.84707	248.4819762435561	250.05769890586618	-74.95	-0.6000954048945176	-0.6549317067572586	-0.4592928962094986	-0.38876432398886795	-0.44762994276906065	0.8052886033777245	2.2927	2.9695	0.0	0.0	0.0
2021-10-01T23:35:31.000000	-0.41081	-0.59552	0.65749	200.45	254.26	-56.691	-0.48068362636934303	-0.5406960124140161	0.65749	230.09408779515093	227.7829248686507	-56.691	-0.48068362636934303	-0.5406960124140161	0.8534900000000001	230.09408779515093	227.7829248686507	-56.691	-0.6000954048945176	-0.6549317067572586	-0.4592928962094986	-0.38876432398886795	-0.44762994276906065	0.8052886033777245	2.2927	2.9695	0.0	0.0	0.0
2021-10-01T23:35:31.000000	-0.43156	-0.62161	0.66271	186.61	232.59	-41.269	-0.5044740828575238	-0.5640469177515822	0.66271	213.70314634756582	207.97203042993755	-41.269	-0.5044740828575238	-0.5640469177515822	0.8587100000000001	213.70314634756582	207.97203042993755	-41.269	-0.6000954048945176	-0.6549317067572586	-0.4592928962094986	-0.38876432398886795	-0.44762994276906065	0.8052886033777245	2.2927	2.9695	0.0	0.0	0.0
2021-10-01T23:35:31.000000	-0.45265	-0.64765	0.66674	174.2	213.24	-28.228	-0.5285958508655458	-0.5873065395921704	0.66674	199.01569954092355	190.28843616004843	-28.228	-0.5285958508655458	-0.5873065395921704	0.8627400000000001	199.01569954092355	190.28843616004843	-28.228	-0.6000954048945176	-0.6549317067572586	-0.4592928962094986	-0.38876432398886795	-0.44762994276906065	0.8052886033777245	2.2927	2.9695	0.0	0.0	0.0
2021-10-01T23:35:31.000000	-0.47404	-0.6736	0.6696	163.04	195.91	-17.195	-0.553004330595077	-0.6104400805509831	0.6696	185.81634466242812	174.45645805270067	-17.195	-0.553004330595077	-0.6104400805509831	0.8655999999999999	185.81634466242812	174.45645805270067	-17.195	-0.6000954048945176	-0.6549317067572586	-0.4592928962094986	-0.38876432398886795	-0.44762994276906065	0.8052886033777245	2.2927	2.9695	0.0	0.0	0.0
2021-10-01T23:35:31.000000	-0.49572	-0.69941	0.67129	152.95	180.33	-7.8642	-0.5776834708897669	-0.6333991426902563	0.67129	173.8933549043589	160.2301860452851	-7.8642	-0.5776834708897669	-0.6333991426902563	0.8672900000000001	173.8933549043589	160.2301860452851	-7.8642	-0.6000954048945176	-0.6549317067572586	-0.4592928962094986	-0.38876432398886795	-0.44762994276906065	0.8052886033777245	2.2927	2.9695	0.0	0.0	0.0
2021-10-01T23:35:31.000000	-0.51767	-0.72504	0.67185	143.8	166.29	0.018373	-0.6026085212470661	-0.6561464780218089	0.67185	163.09197850860212	147.41713145408053	0.018373	-0.6026085212470661	-0.6561464780218089	0.86785	163.09197850860212	147.41713145408053	0.018373	-0.6000954048945176	-0.6549317067572586	-0.4592928962094986	-0.38876432398886795	-0.44762994276906065	0.8052886033777245	2.2927	2.9695	0.0	0.0	0.0
2021-10-01T23:35:31.000000	-0.53987	-0.75045	0.6713	135.47	153.59	6.6624	-0.6277547311644247	-0.6786448385574597	0.6713	153.2686136666271	135.8335049415652	6.6624	-0.6277547311644247	-0.6786448385574597	0.8673	153.2686136666271	135.8335049415652	6.6624	-0.6000954048945176	-0.6549317067572586	-0.4592928962094986	-0.38876432398886795	-0.44762994276906065	0.8052886033777245	2.2927	2.9695	0.0	0.0	0.0
2021-10-01T23:35:31.000000	-0.56229	-0.77562	0.66967	127.87	142.09	12.243	-0.6530898760947856	-0.7008780509065022	0.66967	144.31678432372755	125.35138915248885	12.243	-0.6530898760947856	-0.7008780509065022	0.8656699999999999	144.31678432372755	125.35138915248885	12.243	-0.6000954048945176	-0.6549317067572586	-0.4592928962094986	-0.38876432398886795	-0.44762994276906065	0.8052886033777245	2.2927	2.9695	0.0	0.0	0.0
2021-10-01T23:35:31.000000	-0.58492	-0.80051	0.667	120.91	131.65	16.908	-0.6785991301834904	-0.722807641779063	0.667	136.13001442519734	115.8428667316014	16.908	-0.6785991301834904	-0.722807641779063	0.863	136.13001442519734	115.8428667316014	16.908	-0.6000954048945176	-0.6549317067572586	-0.4592928962094986	-0.38876432398886795	-0.44762994276906065	0.8052886033777245	2.2927	2.9695	0.0	0.0	0.0
2021-10-01T23:35:31.000000	-0.60774	-0.82511	0.66333	114.51	122.15	20.78	-0.7042614188330646	-0.7444261371306347	0.66333	128.61420316760504	107.19864431774317	20.78	-0.7042614188330646	-0.7444261371306347	0.8593299999999999	128.61420316760504	107.19864431774317	20.78	-0.6000954048945176	-0.6549317067572586	-0.4592928962094986	-0.38876432398886795	-0.44762994276906065	0.8052886033777245	2.2927	2.9695	0.0	0.0	0.0
2021-10-01T23:35:31.000000	-0.63073	-0.84938	0.6587	108.63	113.48	23.966	-0.7300519915409589	-0.7656962889730363	0.6587	121.71617364077585	99.31445199087845	23.966	-0.7300519915409589	-0.7656962889730363	0.8547	121.71617364077585	99.31445199087845	23.966	-0.6000954048945176	-0.6549317067572586	-0.4592928962094986	-0.38876432398886795	-0.44762994276906065	0.8052886033777245	2.2927	2.9695	0.0	0.0	0.0
2021-10-01T23:35:31.000000	-0.65387	-0.87331	0.65316	103.2	105.57	26.554	-0.7559497737096988	-0.7866106232617602	0.65316	115.35787619762868	92.12939432761169	26.554	-0.7559497737096988	-0.7866106232617602	0.8491599999999999	115.35787619762868	92.12939432761169	26.554	-0.6000954048945176	-0.6549317067572586	-0.4592928962094986	-0.38876432398886795	-0.44762994276906065	0.8052886033777245	2.2927	2.9695	0.0	0.0	0.0
2021-10-01T23:35:31.000000	-0.67716	-0.89688	0.64677	98.178	98.345	28.622	-0.7819523147359009	-0.8071492907010241	0.64677	109.4884375543319	85.5741827358647	28.622	-0.7819523147359009	-0.8071492907010241	0.84277	109.4884375543319	85.5741827358647	28.622	-0.6000954048945176	-0.6549317067572586	-0.4592928962094986	-0.38876432398886795	-0.44762994276906065	0.8052886033777245	2.2927	2.9695	0.0	0.0	0.0
2021-10-01T23:35:31.000000	-0.70058	-0.92009	0.63956	93.534	91.73	30.237	-0.8080397653237827	-0.8273147418942116	0.63956	104.06889400452324	79.57805826152901	30.237	-0.8080397653237827	-0.8273147418942116	0.8355600000000001	104.06889400452324	79.57805826152901	30.237	-0.6000954048945176	-0.6549317067572586	-0.4592928962094986	-0.38876432398886795	-0.44762994276906065	0.8052886033777245	2.2927	2.9695	0.0	0.0	0.0
2021-10-01T23:35:31.000000	-0.72412	-0.94293	0.6316	89.231	85.673	31.455	-0.8342009755237613	-0.8470982774951235	0.6316	99.05615278220782	74.09394635183025	31.455	-0.8342009755237613	-0.8470982774951235	0.8276000000000001	99.05615278220782	74.09394635183025	31.455	-0.6000954048945176	-0.6549317067572586	-0.4592928962094986	-0.38876432398886795	-0.44762994276906065	0.8052886033777245	2.2927	2.9695	0.0	0.0	0.0
2021-10-01T23:35:31.000000	-0.74777	-0.9654	0.62295	85.242	80.124	32.329	-0.8604260206879453	-0.8665011228054511	0.62295	94.41729082962034	69.0755320818804	32.329	-0.8604260206879453	-0.8665011228054511	0.8189500000000001	94.41729082962034	69.0755320818804	32.329	-0.6000954048945176	-0.6549317067572586	-0.4592928962094986	-0.38876432398886795	-0.44762994276906065	0.8052886033777245	2.2927	2.9695	0.0	0.0	0.0
2021-10-01T23:35:31.000000	-0.77152	-0.98749	0.61364	81.54	75.039	32.903	-0.8867037508667517	-0.8855145784789956	0.61364	90.12012027001055	64.4824553155262	32.903	-0.8867037508667517	-0.8855145784789956	0.8096399999999999	90.12012027001055	64.4824553155262	32.903	-0.6000954048945176	-0.6549317067572586	-0.4592928962094986	-0.38876432398886795	-0.44762994276906065	0.8052886033777245	2.2927	2.9695	0.0	0.0	0.0
2021-10-01T23:35:31.000000	-0.79538	-1.0092	0.60375	78.106	70.38	33.217	-0.9130440907080719	-0.904137419214065	0.60375	86.14112812595626	60.279330463995564	33.217	-0.9130440907080719	-0.904137419214065	0.79975	86.14112812595626	60.279330463995564	33.217	-0.6000954048945176	-0.6549317067572586	-0.4592928962094986	-0.38876432398886795	-0.44762994276906065	0.8052886033777245	2.2927	2.9695	0.0	0.0	0.0
2021-10-01T23:35:31.000000	-0.81934	-1.0306	0.59333	74.92	66.113	33.308	-0.9394456926758574	-0.9224403428475892	0.59333	82.45629907592293	56.43486432784216	33.308	-0.9394456926758574	-0.9224403428475892	0.7893300000000001	82.45629907592293	56.43486432784216	33.308	-0.6000954048945176	-0.6549317067572586	-0.4592928962094986	-0.38876432398886795	-0.44762994276906065	0.8052886033777245	2.2927	2.9695	0.0	0.0	0.0
2021-10-01T23:35:31.000000	-0.84339	-1.0516	0.58242	71.965	62.207	33.209	-0.9658876044069906	-0.9403352528502401	0.58242	79.04496278325085	52.92037351147939	33.209	-0.9658876044069906	-0.9403352528502401	0.7784200000000001	79.04496278325085	52.92037351147939	33.209	-0.6000954048945176	-0.6549317067572586	-0.4592928962094986	-0.38876432398886795	-0.44762994276906065	0.8052886033777245	2.2927	2.9695	0.0	0.0	0.0
2021-10-01T23:35:31.000000	-0.86755	-1.0723	0.5711	69.227	58.635	32.952	-0.9924019282141721	-0.9579189450975448	0.5711	75.88991642632442	49.71077688796961	32.952	-0.9924019282141721	-0.9579189450975448	0.7671000000000001	75.88991642632442	49.71077688796961	32.952	-0.6000954048945176	-0.6549317067572586	-0.4592928962094986	-0.38876432398886795	-0.44762994276906065	0.8052886033777245	2.2927	2.9695	0.0	0.0	0.0
2021-10-01T23:35:31.000000	-0.89181	-1.0926	0.5594	66.691	55.371	32.564	-1.0189664864325922	-0.9750933984122842	0.5594	72.97308724890817	46.78210832533348	32.564	-1.0189664864325922	-0.9750933984122842	0.7554000000000001	72.97308724890817	46.78210832533348	32.564	-0.6000954048945176	-0.6549317067572586	-0.4592928962094986	-0.38876432398886795	-0.44762994276906065	0.8052886033777245	2.2927	2.9695	0.0	0.0	0.0
2021-10-01T23:35:31.000000	-0.91617	-1.1126	0.54737	64.344	52.392	32.074	-1.0455935320791698	-0.9919578592733695	0.54737	70.27875501485231	44.11313402562064	32.074	-1.0455935320791698	-0.9919578592733695	0.7433700000000001	70.27875501485231	44.11313402562064	32.074	-0.6000954048945176	-0.6549317067572586	-0.4592928962094986	-0.38876432398886795	-0.44762994276906065	0.8052886033777245	2.2927	2.9695	0.0	0.0	0.0
2021-10-01T23:35:31.000000	-0.94063	-1.1324	0.53508	62.174	49.675	31.506	-1.0722953181708226	-1.0086115741597133	0.53508	67.79219195279626	41.682497660711554	31.506	-1.0722953181708226	-1.0086115741597133	0.73108	67.79219195279626	41.682497660711554	31.506	-0.6000954048945176	-0.6549317067572586	-0.4592928962094986	-0.38876432398886795	-0.44762994276906065	0.8052886033777245	2.2927	2.9695	0.0	0.0	0.0
2021-10-01T23:35:31.000000	-0.9652	-1.1518	0.52254	60.166	47.2	30.885	-1.0990572633216051	-1.024854824811799	0.52254	65.49606048751957	39.47218788736161	30.885	-1.0990572633216051	-1.024854824811799	0.71854	65.49606048751957	39.47218788736161	30.885	-0.6000954048945176	-0.6549317067572586	-0.4592928962094986	-0.38876432398886795	-0.44762994276906065	0.8052886033777245	2.2927	2.9695	0.0	0.0	0.0
2021-10-01T23:35:31.000000	-0.98987	-1.171	0.50981	58.309	44.947	30.233	-1.1258939489174635	-1.040887329489143	0.50981	63.3769929029583	37.46370324164941	30.233	-1.1258939489174635	-1.040887329489143	0.70581	63.3769929029583	37.46370324164941	30.233	-0.6000954048945176	-0.6549317067572586	-0.4592928962094986	-0.38876432398886795	-0.44762994276906065	0.8052886033777245	2.2927	2.9695	0.0	0.0	0.0
2021-10-01T23:35:31.000000	-1.0147	-1.1899	0.49691	56.59	42.894	29.57	-1.152852669828826	-1.0566024899026822	0.49691	61.41939149313188	35.63680239041374	29.57	-1.152852669828826	-1.0566024899026822	0.69291	61.41939149313188	35.63680239041374	29.57	-0.6000954048945176	-0.6549317067572586	-0.4592928962094986	-0.38876432398886795	-0.44762994276906065	0.8052886033777245	2.2927	2.9695	0.0	0.0	0.0
2021-10-01T23:35:31.000000	-1.0395	-1.2086	0.48387	54.994	41.024	28.914	-1.1797571107626783	-1.0721228332634731	0.48387	59.606286273327434	33.97645138477733	28.914	-1.1797571107626783	-1.0721228332634731	0.67987	59.606286273327434	33.97645138477733	28.914	-0.6000954048945176	-0.6549317067572586	-0.4592928962094986	-0.38876432398886795	-0.44762994276906065	0.8052886033777245	2.2927	2.9695	0.0	0.0	0.0
2021-10-01T23:35:31.000000	-1.0645	-1.2271	0.4707	53.507	39.317	28.282	-1.2068355386205178	-1.0874201776326042	0.4707	57.92133213311366	32.46451635132633	28.282	-1.2068355386205178	-1.0874201776326042	0.6667000000000001	57.92133213311366	32.46451635132633	28.282	-0.6000954048945176	-0.6549317067572586	-0.4592928962094986	-0.38876432398886795	-0.44762994276906065	0.8052886033777245	2.2927	2.9695	0.0	0.0	0.0
2021-10-01T23:35:31.000000	-1.0896	-1.2454	0.45742	52.115	37.755	27.686	-1.2339887069234328	-1.102506776026993	0.45742	56.34842902239761	31.08484834622519	27.686	-1.2339887069234328	-1.102506776026993	0.65342	56.34842902239761	31.08484834622519	27.686	-0.6000954048945176	-0.6549317067572586	-0.4592928962094986	-0.38876432398886795	-0.44762994276906065	0.8052886033777245	2.2927	2.9695	0.0	0.0	0.0
2021-10-01T23:35:31.000000	-1.1147	-1.2635	0.44402	50.803	36.319	27.138	-1.261117369192511	-1.1173948814635584	0.44402	54.870361896128024	29.820428491018394	27.138	-1.261117369192511	-1.1173948814635584	0.64002	54.870361896128024	29.820428491018394	27.138	-0.6000954048945176	-0.6549317067572586	-0.4592928962094986	-0.38876432398886795	-0.44762994276906065	0.8052886033777245	2.2927	2.9695	0.0	0.0	0.0
2021-10-01T23:35:31.000000	-1.1399	-1.2814	0.43051	49.556	34.991	26.643	-1.2883207719066647	-1.1320722409253814	0.43051	53.47003823942286	28.655230372039533	26.643	-1.2883207719066647	-1.1320722409253814	0.62651	53.47003823942286	28.655230372039533	26.643	-0.6000954048945176	-0.6549317067572586	-0.4592928962094986	-0.38876432398886795	-0.44762994276906065	0.8052886033777245	2.2927	2.9695	0.0	0.0	0.0
2021-10-01T23:35:31.000000	-1.1652	-1.2992	0.41688	48.36	33.757	26.208	-1.3156111680828124	-1.1466381008913744	0.41688	52.1318481228659	27.577074904609503	26.208	-1.3156111680828124	-1.1466381008913744	0.61288	52.1318481228659	27.577074904609503	26.208	-0.6000954048945176	-0.6549317067572586	-0.4592928962094986	-0.38876432398886795	-0.44762994276906065	0.8052886033777245	2.2927	2.9695	0.0	0.0	0.0
2021-10-01T23:35:31.000000	-1.1905	-1.3167	0.4031	47.201	32.6	25.833	-1.3428648052082048	-1.160906221420632	0.4031	50.83981402653337	26.57080560968185	25.833	-1.3428648052082048	-1.160906221420632	0.5991	50.83981402653337	26.57080560968185	25.833	-0.6000954048945176	-0.6549317067572586	-0.4592928962094986	-0.38876432398886795	-0.44762994276906065	0.8052886033777245	2.2927	2.9695	0.0	0.0	0.0
2021-10-01T23:35:31.000000	-1.2158	-1.3341	0.38915	46.065	31.505	25.518	-1.3701061893166793	-1.1750750954709777	0.38915	49.578203490839876	25.623250937788356	25.518	-1.3701061893166793	-1.1750750954709777	0.5851500000000001	49.578203490839876	25.623250937788356	25.518	-0.6000954048945176	-0.6549317067572586	-0.4592928962094986	-0.38876432398886795	-0.44762994276906065	0.8052886033777245	2.2927	2.9695	0.0	0.0	0.0
2021-10-01T23:35:31.000000	-1.2412	-1.3514	0.37502	44.939	30.46	25.261	-1.3974345668871475	-1.1891324700254933	0.37502	48.332644111496705	24.72409420365896	25.261	-1.3974345668871475	-1.1891324700254933	0.5710200000000001	48.332644111496705	24.72409420365896	25.261	-0.6000954048945176	-0.6549317067572586	-0.4592928962094986	-0.38876432398886795	-0.44762994276906065	0.8052886033777245	2.2927	2.9695	0.0	0.0	0.0
2021-10-01T23:35:31.000000	-1.2665	-1.3685	0.36066	43.811	29.453	25.058	-1.4246391919448669	-1.2030036046391035	0.36066	47.08975594900423	23.862896191854436	25.058	-1.4246391919448669	-1.2030036046391035	0.5566599999999999	47.08975594900423	23.862896191854436	25.058	-0.6000954048945176	-0.6549317067572586	-0.4592928962094986	-0.38876432398886795	-0.44762994276906065	0.8052886033777245	2.2927	2.9695	0.0	0.0	0.0
2021-10-01T23:35:31.000000	-1.2918	-1.3854	0.34606	42.668	28.472	24.904	-1.45181931096875	-1.2166762462948897	0.34606	45.835166599073716	23.029340217104732	24.904	-1.45181931096875	-1.2166762462948897	0.54206	45.835166599073716	23.029340217104732	24.904	-0.6000954048945176	-0.6549317067572586	-0.4592928962094986	-0.38876432398886795	-0.44762994276906065	0.8052886033777245	2.2927	2.9695	0.0	0.0	0.0
2021-10-01T23:35:31.000000	-1.317	-1.4022	0.33117	41.5	27.507	24.793	-1.478887930496803	-1.2302618944886827	0.33117	44.557726112122154	22.214726933210486	24.793	-1.478887930496803	-1.2302618944886827	0.52717	44.557726112122154	22.214726933210486	24.793	-0.6000954048945176	-0.6549317067572586	-0.4592928962094986	-0.38876432398886795	-0.44762994276906065	0.8052886033777245	2.2927	2.9695	0.0	0.0	0.0
2021-10-01T23:35:31.000000	-1.3421	-1.4188	0.31596	40.293	26.548	24.718	-1.5058327975121077	-1.2436613027415702	0.31596	43.24231467941007	21.410847114649066	24.718	-1.5058327975121077	-1.2436613027415702	0.51196	43.24231467941007	21.410847114649066	24.718	-0.6000954048945176	-0.6549317067572586	-0.4592928962094986	-0.38876432398886795	-0.44762994276906065	0.8052886033777245	2.2927	2.9695	0.0	0.0	0.0
2021-10-01T23:35:31.000000	-1.3671	-1.4352	0.30038	39.036	25.584	24.675	-1.532653912014664	-1.256874471053552	0.30038	41.87666735639615	20.60813148060118	24.675	-1.532653912014664	-1.256874471053552	0.49638	41.87666735639615	20.60813148060118	24.675	-0.6000954048945176	-0.6549317067572586	-0.4592928962094986	-0.38876432398886795	-0.44762994276906065	0.8052886033777245	2.2927	2.9695	0.0	0.0	0.0
2021-10-01T23:35:31.000000	-1.392	-1.4515	0.2844	37.714	24.606	24.658	-1.5593635270213901	-1.27000064590354	0.2844	40.444794399720955	19.799485800502495	24.658	-1.5593635270213901	-1.27000064590354	0.4804	40.444794399720955	19.799485800502495	24.658	-0.6000954048945176	-0.6549317067572586	-0.4592928962094986	-0.38876432398886795	-0.44762994276906065	0.8052886033777245	2.2927	2.9695	0.0	0.0	0.0
2021-10-01T23:35:31.000000	-1.4167	-1.4676	0.26795	36.313	23.601	24.66	-1.5858501430364564	-1.2829528338295413	0.26795	38.93120841013749	18.973723454463027	24.66	-1.5858501430364564	-1.2829528338295413	0.46395000000000003	38.93120841013749	18.973723454463027	24.66	-0.6000954048945176	-0.6549317067572586	-0.4592928962094986	-0.38876432398886795	-0.44762994276906065	0.8052886033777245	2.2927	2.9695	0.0	0.0	0.0
2021-10-01T23:35:31.000000	-1.4412	-1.4835	0.25097	34.814	22.556	24.678	-1.6121137600598623	-1.2957310348315552	0.25097	37.315459664453094	18.1202704734387	24.678	-1.6121137600598623	-1.2957310348315552	0.44697000000000003	37.315459664453094	18.1202704734387	24.678	-0.6000954048945176	-0.6549317067572586	-0.4592928962094986	-0.38876432398886795	-0.44762994276906065	0.8052886033777245	2.2927	2.9695	0.0	0.0	0.0
2021-10-01T23:35:31.000000	-1.4654	-1.4991	0.23341	33.193	21.456	24.708	-1.638042878595778	-1.3082482554475883	0.23341	35.5718910551912	17.227180609653114	24.708	-1.638042878595778	-1.3082482554475883	0.42941	35.5718910551912	17.227180609653114	24.708	-0.6000954048945176	-0.6549317067572586	-0.4592928962094986	-0.38876432398886795	-0.44762994276906065	0.8052886033777245	2.2927	2.9695	0.0	0.0	0.0
2021-10-01T23:35:31.000000	-1.4892	-1.5145	0.21516	31.422	20.279	24.745	-1.6635505051822095	-1.3206159951734704	0.21516	33.670017904534475	16.276050482482773	24.745	-1.6635505051822095	-1.3206159951734704	0.41115999999999997	33.670017904534475	16.276050482482773	24.745	-0.6000954048945176	-0.6549317067572586	-0.4592928962094986	-0.38876432398886795	-0.44762994276906065	0.8052886033777245	2.2927	2.9695	0.0	0.0	0.0
2021-10-01T23:35:31.000000	-1.5126	-1.5296	0.19612	29.464	19.001	24.788	-1.6886243868022386	-1.3327350075302904	0.19612	31.570178291225147	15.247594553248591	24.788	-1.6886243868022386	-1.3327350075302904	0.39212	31.570178291225147	15.247594553248591	24.788	-0.6000954048945176	-0.6549317067572586	-0.4592928962094986	-0.38876432398886795	-0.44762994276906065	0.8052886033777245	2.2927	2.9695	0.0	0.0	0.0
2021-10-01T23:35:31.000000	-1.5355	-1.5444	0.17614	27.268	17.585	24.834	-1.7131652769769543	-1.3446175455349656	0.17614	29.21722289475843	14.11134066338148	24.834	-1.7131652769769543	-1.3446175455349656	0.37214	29.21722289475843	14.11134066338148	24.834	-0.6000954048945176	-0.6549317067572586	-0.4592928962094986	-0.38876432398886795	-0.44762994276906065	0.8052886033777245	2.2927	2.9695	0.0	0.0	0.0
2021-10-01T23:35:31.000000	-1.5576	-1.5586	0.15502	24.768	15.987	24.88	-1.7368386772188653	-1.356002628801516	0.15502	26.540257711608465	12.83170735332627	24.88	-1.7368386772188653	-1.356002628801516	0.35102	26.540257711608465	12.83170735332627	24.88	-0.6000954048945176	-0.6549317067572586	-0.4592928962094986	-0.38876432398886795	-0.44762994276906065	0.8052886033777245	2.2927	2.9695	0.0	0.0	0.0
2021-10-01T23:35:31.000000	-1.5787	-1.5723	0.1325	21.875	14.142	24.925	-1.7594583475870664	-1.3670140098426897	0.1325	23.44298891454683	11.355089596847495	24.925	-1.7594583475870664	-1.3670140098426897	0.3285	23.44298891454683	11.355089596847495	24.925	-0.6000954048945176	-0.6549317067572586	-0.4592928962094986	-0.38876432398886795	-0.44762994276906065	0.8052886033777245	2.2927	2.9695	0.0	0.0	0.0
2021-10-01T23:35:31.000000	-1.5984	-1.585	0.10821	18.468	11.965	24.967	-1.7805660370813194	-1.3772044683315998	0.10821	19.794913199709686	9.611954037341167	24.967	-1.7805660370813194	-1.3772044683315998	0.30421	19.794913199709686	9.611954037341167	24.967	-0.6000954048945176	-0.6549317067572586	-0.4592928962094986	-0.38876432398886795	-0.44762994276906065	0.8052886033777245	2.2927	2.9695	0.0	0.0	0.0
2021-10-01T23:35:31.000000	-1.6159	-1.5963	0.081684	14.392	9.3495	25.002	-1.7993187618026558	-1.386275042487946	0.081684	15.429149061765715	7.515595350989443	25.002	-1.7993187618026558	-1.386275042487946	0.27768400000000004	15.429149061765715	7.515595350989443	25.002	-0.6000954048945176	-0.6549317067572586	-0.4592928962094986	-0.38876432398886795	-0.44762994276906065	0.8052886033777245	2.2927	2.9695	0.0	0.0	0.0
2021-10-01T23:35:31.000000	-1.6299	-1.6054	0.052414	9.4916	6.182	25.03	-1.8143282933898761	-1.3935910497003698	0.052414	10.177560298283685	4.972409972518324	25.03	-1.8143282933898761	-1.3935910497003698	0.24841400000000002	10.177560298283685	4.972409972518324	25.03	-0.6000954048945176	-0.6549317067572586	-0.4592928962094986	-0.38876432398886795	-0.44762994276906065	0.8052886033777245	2.2927	2.9695	0.0	0.0	0.0
2021-10-01T23:35:31.000000	-1.6384	-1.611	0.020322	3.7452	2.4437	25.045	-1.823450413044806	-1.3981073460813824	0.020322	4.0164061026380065	1.9663862155467273	25.045	-1.823450413044806	-1.3981073460813824	0.21632200000000001	4.0164061026380065	1.9663862155467273	25.045	-0.6000954048945176	-0.6549317067572586	-0.4592928962094986	-0.38876432398886795	-0.44762994276906065	0.8052886033777245	2.2927	2.9695	0.0	0.0	0.0
2021-10-01T23:35:31.000000	-1.6393	-1.6116	-0.013291	-2.454	-1.6015	25.047	-1.824417149456522	-1.3985925478025893	-0.013291	-2.631740658442655	-1.2887433245995195	25.047	-1.824417149456522	-1.3985925478025893	0.182709	-2.631740658442655	-1.2887433245995195	25.047	-0.6000954048945176	-0.6549317067572586	-0.4592928962094986	-0.38876432398886795	-0.44762994276906065	0.8052886033777245	2.2927	2.9695	0.0	0.0	0.0
2021-10-01T23:35:31.000000	-1.6322	-1.607	-0.045873	-8.3466	-5.4388	25.034	-1.816807010675541	-1.3948971739738398	-0.045873	-8.950123693006532	-4.375107184959372	25.034	-1.816807010675541	-1.3948971739738398	0.150127	-8.950123693006532	-4.375107184959372	25.034	-0.6000954048945176	-0.6549317067572586	-0.4592928962094986	-0.38876432398886795	-0.44762994276906065	0.8052886033777245	2.2927	2.9695	0.0	0.0	0.0
2021-10-01T23:35:31.000000	-1.6192	-1.5985	-0.075761	-13.433	-8.7313	25.009	-1.8028634619789485	-1.3880541154657047	-0.075761	-14.40162717841242	-7.019560050602364	25.009	-1.8028634619789485	-1.3880541154657047	0.12023900000000001	-14.40162717841242	-7.019560050602364	25.009	-0.6000954048945176	-0.6549317067572586	-0.4592928962094986	-0.38876432398886795	-0.44762994276906065	0.8052886033777245	2.2927	2.9695	0.0	0.0	0.0
2021-10-01T23:35:31.000000	-1.6023	-1.5875	-0.10283	-17.671	-11.455	24.975	-1.784742975181838	-1.3792077626445847	-0.10283	-18.94142837649914	-9.203453539729153	24.975	-1.784742975181838	-1.3792077626445847	0.09317	-18.94142837649914	-9.203453539729153	24.975	-0.6000954048945176	-0.6549317067572586	-0.4592928962094986	-0.38876432398886795	-0.44762994276906065	0.8052886033777245	2.2927	2.9695	0.0	0.0	0.0
2021-10-01T23:35:31.000000	-1.583	-1.575	-0.12754	-21.205	-13.714	24.934	-1.7640567776370688	-1.3691667850458247	-0.12754	-22.725594593427303	-11.012409880457028	24.934	-1.7640567776370688	-1.3691667850458247	0.06846000000000002	-22.725594593427303	-11.012409880457028	24.934	-0.6000954048945176	-0.6549317067572586	-0.4592928962094986	-0.38876432398886795	-0.44762994276906065	0.8052886033777245	2.2927	2.9695	0.0	0.0	0.0
2021-10-01T23:35:31.000000	-1.5622	-1.5616	-0.1504	-24.195	-15.621	24.89	-1.741771605756358	-1.3584163843906323	-0.1504	-25.926729345522748	-12.538675027450449	24.89	-1.741771605756358	-1.3584163843906323	0.0456	-25.926729345522748	-12.538675027450449	24.89	-0.6000954048945176	-0.6549317067572586	-0.4592928962094986	-0.38876432398886795	-0.44762994276906065	0.8052886033777245	2.2927	2.9695	0.0	0.0	0.0
2021-10-01T23:35:31.000000	-1.5402	-1.5474	-0.17179	-26.769	-17.266	24.844	-1.7181974519933587	-1.3470190481071636	-0.17179	-28.68289584101906	-13.855886950074726	24.844	-1.7181974519933587	-1.3470190481071636	0.02421000000000001	-28.68289584101906	-13.855886950074726	24.844	-0.6000954048945176	-0.6549317067572586	-0.4592928962094986	-0.38876432398886795	-0.44762994276906065	0.8052886033777245	2.2927	2.9695	0.0	0.0	0.0
2021-10-01T23:35:31.000000	-1.5175	-1.5328	-0.19199	-29.023	-18.715	24.797	-1.6938795608103034	-1.3353104970264753	-0.19199	-31.097457690837683	-15.017785428170168	24.797	-1.6938795608103034	-1.3353104970264753	0.0040100000000000136	-31.097457690837683	-15.017785428170168	24.797	-0.6000954048945176	-0.6549317067572586	-0.4592928962094986	-0.38876432398886795	-0.44762994276906065	0.8052886033777245	2.2927	2.9695	0.0	0.0	0.0
2021-10-01T23:35:31.000000	-1.4942	-1.5177	-0.21122	-31.027	-20.02	24.754	-1.668904925669186	-1.3231792316527375	-0.21122	-33.24625899901439	-16.067401518928158	24.754	-1.668904925669186	-1.3231792316527375	-0.015219999999999984	-33.24625899901439	-16.067401518928158	24.754	-0.6000954048945176	-0.6549317067572586	-0.4592928962094986	-0.38876432398886795	-0.44762994276906065	0.8052886033777245	2.2927	2.9695	0.0	0.0	0.0
2021-10-01T23:35:31.000000	-1.4704	-1.5024	-0.22963	-32.834	-21.215	24.715	-1.6434095520996725	-1.310910738405767	-0.22963	-35.186066425124665	-17.03198492621206	24.715	-1.6434095520996725	-1.310910738405767	-0.03362999999999999	-35.186066425124665	-17.03198492621206	24.715	-0.6000954048945176	-0.6549317067572586	-0.4592928962094986	-0.38876432398886795	-0.44762994276906065	0.8052886033777245	2.2927	2.9695	0.0	0.0	0.0
2021-10-01T23:35:31.000000	-1.4463	-1.4868	-0.24733	-34.483	-22.33	24.683	-1.6175796800426687	-1.2983812647728157	-0.24733	-36.95926200101961	-17.93653091709731	24.683	-1.6175796800426687	-1.2983812647728157	-0.05132999999999999	-36.95926200101961	-17.93653091709731	24.683	-0.6000954048945176	-0.6549317067572586	-0.4592928962094986	-0.38876432398886795	-0.44762994276906065	0.8052886033777245	2.2927	2.9695	0.0	0.0	0.0
2021-10-01T23:35:31.000000	-1.4219	-1.4709	-0.26442	-36.006	-23.385	24.663	-1.591415309498175	-1.2855908107538836	-0.26442	-38.600055203334676	-18.796967821952443	24.663	-1.591415309498175	-1.2855908107538836	-0.06841999999999998	-38.600055203334676	-18.796967821952443	24.663	-0.6000954048945176	-0.6549317067572586	-0.4592928962094986	-0.38876432398886795	-0.44762994276906065	0.8052886033777245	2.2927	2.9695	0.0	0.0	0.0
2021-10-01T23:35:31.000000	-1.3972	-1.4549	-0.28097	-37.427	-24.397	24.657	-1.5649409465000272	-1.2727378693067943	-0.28097	-40.1343481998848	-19.62722681813209	24.657	-1.5649409465000272	-1.2727378693067943	-0.08496999999999999	-40.1343481998848	-19.62722681813209	24.657	-0.6000954048945176	-0.6549317067572586	-0.4592928962094986	-0.38876432398886795	-0.44762994276906065	0.8052886033777245	2.2927	2.9695	0.0	0.0	0.0
2021-10-01T23:35:31.000000	-1.3724	-1.4387	-0.29705	-38.763	-25.38	24.67	-1.5383428309891312	-1.2596986879187995	-0.29705	-41.58072831445356	-20.439119399807815	24.67	-1.5383428309891312	-1.2596986879187995	-0.10104999999999997	-41.58072831445356	-20.439119399807815	24.67	-0.6000954048945176	-0.6549317067572586	-0.4592928962094986	-0.38876432398886795	-0.44762994276906065	0.8052886033777245	2.2927	2.9695	0.0	0.0	0.0
2021-10-01T23:35:31.000000	-1.3474	-1.4223	-0.31271	-40.033	-26.345	24.707	-1.5115217164865746	-1.2464855196068176	-0.31271	-42.95940020989521	-21.24123460644545	24.707	-1.5115217164865746	-1.2464855196068176	-0.11670999999999998	-42.95940020989521	-21.24123460644545	24.707	-0.6000954048945176	-0.6549317067572586	-0.4592928962094986	-0.38876432398886795	-0.44762994276906065	0.8052886033777245	2.2927	2.9695	0.0	0.0	0.0
2021-10-01T23:35:31.000000	-1.3223	-1.4057	-0.328	-41.249	-27.305	24.774	-1.48457684947127	-1.2330861113539302	-0.328	-44.283866355878544	-22.045004118273344	24.774	-1.48457684947127	-1.2330861113539302	-0.132	-44.283866355878544	-22.045004118273344	24.774	-0.6000954048945176	-0.6549317067572586	-0.4592928962094986	-0.38876432398886795	-0.44762994276906065	0.8052886033777245	2.2927	2.9695	0.0	0.0	0.0
2021-10-01T23:35:31.000000	-1.2971	-1.389	-0.34295	-42.425	-28.268	24.877	-1.4575204829601351	-1.2195997096390494	-0.34295	-45.569001500804674	-22.856652231235895	24.877	-1.4575204829601351	-1.2195997096390494	-0.14694999999999997	-45.569001500804674	-22.856652231235895	24.877	-0.6000954048945176	-0.6549317067572586	-0.4592928962094986	-0.38876432398886795	-0.44762994276906065	0.8052886033777245	2.2927	2.9695	0.0	0.0	0.0
2021-10-01T23:35:31.000000	-1.2718	-1.3721	-0.35761	-43.572	-29.245	25.022	-1.4303403639362522	-1.205927067983263	-0.35761	-46.827070589214934	-23.685748226152395	25.022	-1.4303403639362522	-1.205927067983263	-0.16160999999999998	-46.827070589214934	-23.685748226152395	25.022	-0.6000954048945176	-0.6549317067572586	-0.4592928962094986	-0.38876432398886795	-0.44762994276906065	0.8052886033777245	2.2927	2.9695	0.0	0.0	0.0
2021-10-01T23:35:31.000000	-1.2465	-1.355	-0.37201	-44.702	-30.246	25.214	-1.4031357388785324	-1.1920559333696528	-0.37201	-48.07120850027056	-24.540746388883843	25.214	-1.4031357388785324	-1.1920559333696528	-0.17601	-48.07120850027056	-24.540746388883843	25.214	-0.6000954048945176	-0.6549317067572586	-0.4592928962094986	-0.38876432398886795	-0.44762994276906065	0.8052886033777245	2.2927	2.9695	0.0	0.0	0.0
2021-10-01T23:35:31.000000	-1.2212	-1.3378	-0.38619	-45.828	-31.282	25.46	-1.3759188608038948	-1.178085552277131	-0.38619	-49.315665108091096	-25.430970939911173	25.46	-1.3759188608038948	-1.178085552277131	-0.19018999999999997	-49.315665108091096	-25.430970939911173	25.46	-0.6000954048945176	-0.6549317067572586	-0.4592928962094986	-0.38876432398886795	-0.44762994276906065	0.8052886033777245	2.2927	2.9695	0.0	0.0	0.0
2021-10-01T23:35:31.000000	-1.1958	-1.3204	-0.40017	-46.96	-32.364	25.762	-1.3485782302165084	-1.1639289312437033	-0.40017	-50.571712892428735	-26.366113690222853	25.762	-1.3485782302165084	-1.1639289312437033	-0.20417000000000002	-50.571712892428735	-26.366113690222853	25.762	-0.6000954048945176	-0.6549317067572586	-0.4592928962094986	-0.38876432398886795	-0.44762994276906065	0.8052886033777245	2.2927	2.9695	0.0	0.0	0.0
2021-10-01T23:35:31.000000	-1.1705	-1.3029	-0.41399	-48.114	-33.507	26.124	-1.321324593091116	-1.149660810714446	-0.41399	-51.85706924244711	-27.35910112894876	26.124	-1.321324593091116	-1.149660810714446	-0.21799000000000002	-51.85706924244711	-27.35910112894876	26.124	-0.6000954048945176	-0.6549317067572586	-0.4592928962094986	-0.38876432398886795	-0.44762994276906065	0.8052886033777245	2.2927	2.9695	0.0	0.0	0.0
2021-10-01T23:35:31.000000	-1.1452	-1.2852	-0.42765	-49.301	-34.724	26.547	-1.2940464499318867	-1.1351941972273645	-0.42765	-53.18424416302591	-28.421487466486408	26.547	-1.2940464499318867	-1.1351941972273645	-0.23164999999999997	-53.18424416302591	-28.421487466486408	26.547	-0.6000954048945176	-0.6549317067572586	-0.4592928962094986	-0.38876432398886795	-0.44762994276906065	0.8052886033777245	2.2927	2.9695	0.0	0.0	0.0
2021-10-01T23:35:31.000000	-1.12	-1.2673	-0.44119	-50.535	-36.031	27.029	-1.266843047217733	-1.1205168377655417	-0.44119	-54.569092643919696	-29.567436717093155	27.029	-1.266843047217733	-1.1205168377655417	-0.24519000000000002	-54.569092643919696	-29.567436717093155	27.029	-0.6000954048945176	-0.6549317067572586	-0.4592928962094986	-0.38876432398886795	-0.44762994276906065	0.8052886033777245	2.2927	2.9695	0.0	0.0	0.0
2021-10-01T23:35:31.000000	-1.0949	-1.2492	-0.45461	-51.832	-37.442	27.567	-1.2397143849486545	-1.1056287323289764	-0.45461	-56.02920954412294	-30.808882905109726	27.567	-1.2397143849486545	-1.1056287323289764	-0.25861	-56.02920954412294	-30.808882905109726	27.567	-0.6000954048945176	-0.6549317067572586	-0.4592928962094986	-0.38876432398886795	-0.44762994276906065	0.8052886033777245	2.2927	2.9695	0.0	0.0	0.0
2021-10-01T23:35:31.000000	-1.0698	-1.231	-0.46791	-53.206	-38.977	28.153	-1.212573469662658	-1.0906413804134993	-0.46791	-57.58093997406693	-32.16395990394995	28.153	-1.212573469662658	-1.0906413804134993	-0.27191	-57.58093997406693	-32.16395990394995	28.153	-0.6000954048945176	-0.6549317067572586	-0.4592928962094986	-0.38876432398886795	-0.44762994276906065	0.8052886033777245	2.2927	2.9695	0.0	0.0	0.0
2021-10-01T23:35:31.000000	-1.0448	-1.2126	-0.4811	-54.672	-40.652	28.779	-1.1855072948217364	-1.0754432825232803	-0.4811	-59.24113138829537	-33.64670919770199	28.779	-1.1855072948217364	-1.0754432825232803	-0.2851	-59.24113138829537	-33.64670919770199	28.779	-0.6000954048945176	-0.6549317067572586	-0.4592928962094986	-0.38876432398886795	-0.44762994276906065	0.8052886033777245	2.2927	2.9695	0.0	0.0	0.0
2021-10-01T23:35:31.000000	-1.0199	-1.1939	-0.49417	-56.244	-42.486	29.431	-1.1585036074089723	-1.0599351921794073	-0.49417	-61.02600636707041	-35.274272194990516	29.431	-1.1585036074089723	-1.0599351921794073	-0.29817	-61.02600636707041	-35.274272194990516	29.431	-0.6000954048945176	-0.6549317067572586	-0.4592928962094986	-0.38876432398886795	-0.44762994276906065	0.8052886033777245	2.2927	2.9695	0.0	0.0	0.0
2021-10-01T23:35:31.000000	-0.99508	-1.175	-0.5071	-57.936	-44.498	30.093	-1.131554811145501	-1.0442188064641764	-0.5071	-62.95178749065415	-37.06379030444025	30.093	-1.131554811145501	-1.0442188064641764	-0.3111	-62.95178749065415	-37.06379030444025	30.093	-0.6000954048945176	-0.6549317067572586	-0.4592928962094986	-0.38876432398886795	-0.44762994276906065	0.8052886033777245	2.2927	2.9695	0.0	0.0	0.0
2021-10-01T23:35:31.000000	-0.97039	-1.1559	-0.51987	-59.763	-46.708	30.75	-1.1047105292707788	-1.0282879988691278	-0.51987	-65.03581233426702	-39.03327486929583	30.75	-1.1047105292707788	-1.0282879988691278	-0.32387000000000005	-65.03581233426702	-39.03327486929583	30.75	-0.6000954048945176	-0.6549317067572586	-0.4592928962094986	-0.38876432398886795	-0.44762994276906065	0.8052886033777245	2.2927	2.9695	0.0	0.0	0.0
2021-10-01T23:35:31.000000	-0.9458	-1.1365	-0.53245	-61.738	-49.135	31.379	-1.0779287348242135	-1.0120471988204256	-0.53245	-67.29331101338204	-41.199989828351114	31.379	-1.0779287348242135	-1.0120471988204256	-0.33644999999999997	-67.29331101338204	-41.199989828351114	31.379	-0.6000954048945176	-0.6549317067572586	-0.4592928962094986	-0.38876432398886795	-0.44762994276906065	0.8052886033777245	2.2927	2.9695	0.0	0.0	0.0
2021-10-01T23:35:31.000000	-0.92131	-1.1168	-0.54481	-63.873	-51.799	31.96	-1.0512094278058055	-0.9954964063180695	-0.54481	-69.73864370885227	-43.582314115358294	31.96	-1.0512094278058055	-0.9954964063180695	-0.34881	-69.73864370885227	-43.582314115358294	31.96	-0.6000954048945176	-0.6549317067572586	-0.4592928962094986	-0.38876432398886795	-0.44762994276906065	0.8052886033777245	2.2927	2.9695	0.0	0.0	0.0
2021-10-01T23:35:31.000000	-0.89693	-1.0968	-0.55689	-66.182	-54.721	32.469	-1.0245625328634458	-0.9786343960603677	-0.55689	-72.38827806127821	-46.199374068520314	32.469	-1.0245625328634458	-0.9786343960603677	-0.36089	-72.38827806127821	-46.199374068520314	32.469	-0.6000954048945176	-0.6549317067572586	-0.4592928962094986	-0.38876432398886795	-0.44762994276906065	0.8052886033777245	2.2927	2.9695	0.0	0.0	0.0
2021-10-01T23:35:31.000000	-0.87265	-1.0766	-0.56866	-68.677	-57.923	32.88	-0.9979903783661613	-0.9615616398279239	-0.56866	-75.2568193118513	-49.071533551167576	32.88	-0.9979903783661613	-0.9615616398279239	-0.37266000000000005	-75.2568193118513	-49.071533551167576	32.88	-0.6000954048945176	-0.6549317067572586	-0.4592928962094986	-0.38876432398886795	-0.44762994276906065	0.8052886033777245	2.2927	2.9695	0.0	0.0	0.0
2021-10-01T23:35:31.000000	-0.84847	-1.056	-0.58007	-71.371	-61.428	33.167	-0.9714684582801156	-0.9440796446629146	-0.58007	-78.35998769672126	-52.22002636125044	33.167	-0.9714684582801156	-0.9440796446629146	-0.38406999999999997	-78.35998769672126	-52.22002636125044	33.167	-0.6000954048945176	-0.6549317067572586	-0.4592928962094986	-0.38876432398886795	-0.44762994276906065	0.8052886033777245	2.2927	2.9695	0.0	0.0	0.0
2021-10-01T23:35:31.000000	-0.8244	-1.035	-0.59107	-74.279	-65.261	33.302	-0.9450066972532002	-0.9261871852636476	-0.59107	-81.71573344195446	-55.66782616595913	33.302	-0.9450066972532002	-0.9261871852636476	-0.39507	-81.71573344195446	-55.66782616595913	33.302	-0.6000954048945176	-0.6549317067572586	-0.4592928962094986	-0.38876432398886795	-0.44762994276906065	0.8052886033777245	2.2927	2.9695	0.0	0.0	0.0
2021-10-01T23:35:31.000000	-0.80042	-1.0137	-0.6016	-77.415	-69.45	33.253	-0.9185974990065506	-0.9079859587124188	-0.6016	-85.34138189933566	-59.44100655702044	33.253	-0.9185974990065506	-0.9079859587124188	-0.4056	-85.34138189933566	-59.44100655702044	33.253	-0.6000954048945176	-0.6549317067572586	-0.4592928962094986	-0.38876432398886795	-0.44762994276906065	0.8052886033777245	2.2927	2.9695	0.0	0.0	0.0
2021-10-01T23:35:31.000000	-0.77654	-0.9921	-0.61161	-80.795	-74.023	32.989	-0.8922507881880581	-0.889474739707536	-0.61161	-89.25624335022783	-63.56539606582271	32.989	-0.8922507881880581	-0.889474739707536	-0.41561	-89.25624335022783	-63.56539606582271	32.989	-0.6000954048945176	-0.6549317067572586	-0.4592928962094986	-0.38876432398886795	-0.44762994276906065	0.8052886033777245	2.2927	2.9695	0.0	0.0	0.0
2021-10-01T23:35:31.000000	-0.75276	-0.97008	-0.62104	-84.439	-79.015	32.473	-0.8659518611774208	-0.8705344324743054	-0.62104	-93.48445564633477	-68.07328035660149	32.473	-0.8659518611774208	-0.8705344324743054	-0.42504000000000003	-93.48445564633477	-68.07328035660149	32.473	-0.6000954048945176	-0.6549317067572586	-0.4592928962094986	-0.38876432398886795	-0.44762994276906065	0.8052886033777245	2.2927	2.9695	0.0	0.0	0.0
2021-10-01T23:35:31.000000	-0.72909	-0.9477	-0.62984	-88.366	-84.463	31.666	-0.8397179944326809	-0.8512233595983818	-0.62984	-98.04940923490948	-72.99905255333967	31.666	-0.8397179944326809	-0.8512233595983818	-0.43383999999999995	-98.04940923490948	-72.99905255333967	31.666	-0.6000954048945176	-0.6549317067572586	-0.4592928962094986	-0.38876432398886795	-0.44762994276906065	0.8052886033777245	2.2927	2.9695	0.0	0.0	0.0
2021-10-01T23:35:31.000000	-0.70553	-0.92493	-0.63795	-92.6	-90.41	30.525	-0.8135455120487627	-0.8315117471360921	-0.63795	-102.98019206816564	-78.38244791790898	30.525	-0.8135455120487627	-0.8315117471360921	-0.44195	-102.98019206816564	-78.38244791790898	30.525	-0.6000954048945176	-0.6549317067572586	-0.4592928962094986	-0.38876432398886795	-0.44762994276906065	0.8052886033777245	2.2927	2.9695	0.0	0.0	0.0
2021-10-01T23:35:31.000000	-0.68208	-0.9018	-0.64531	-97.17	-96.903	28.998	-0.787438089930742	-0.8114293690311096	-0.64531	-108.31134454293927	-84.2665589204917	28.998	-0.787438089930742	-0.8114293690311096	-0.44931000000000004	-108.31134454293927	-84.2665589204917	28.998	-0.6000954048945176	-0.6549317067572586	-0.4592928962094986	-0.38876432398886795	-0.44762994276906065	0.8052886033777245	2.2927	2.9695	0.0	0.0	0.0
2021-10-01T23:35:31.000000	-0.65877	-0.8783	-0.65189	-102.11	-104.0	27.031	-0.7614242767206003	-0.7909626247304676	-0.65189	-114.08371721187297	-90.7047824931045	27.031	-0.7614242767206003	-0.7909626247304676	-0.45588999999999996	-114.08371721187297	-90.7047824931045	27.031	-0.6000954048945176	-0.6549317067572586	-0.4592928962094986	-0.38876432398886795	-0.44762994276906065	0.8052886033777245	2.2927	2.9695	0.0	0.0	0.0
2021-10-01T23:35:31.000000	-0.63559	-0.85445	-0.65761	-107.45	-111.76	24.558	-0.7354965983738302	-0.7701325888316405	-0.65761	-120.33431329862208	-97.7519981532299	24.558	-0.7354965983738302	-0.7701325888316405	-0.46161	-120.33431329862208	-97.7519981532299	24.558	-0.6000954048945176	-0.6549317067572586	-0.4592928962094986	-0.38876432398886795	-0.44762994276906065	0.8052886033777245	2.2927	2.9695	0.0	0.0	0.0
2021-10-01T23:35:31.000000	-0.61257	-0.83025	-0.66243	-113.23	-120.25	21.505	-0.7096848288341051	-0.7489355854295526	-0.66243	-127.11104091608658	-105.46979983497152	21.505	-0.7096848288341051	-0.7489355854295526	-0.46642999999999996	-127.11104091608658	-105.46979983497152	21.505	-0.6000954048945176	-0.6549317067572586	-0.4592928962094986	-0.38876432398886795	-0.44762994276906065	0.8052886033777245	2.2927	2.9695	0.0	0.0	0.0
2021-10-01T23:35:31.000000	-0.59731	-0.81393	-0.66512	-117.36	-126.37	19.105	-0.6925401237910981	-0.7346083704528628	-0.66512	-131.95980513054297	-111.03763474565335	19.105	-0.6925401237910981	-0.7346083704528628	-0.46912000000000004	-131.95980513054297	-111.03763474565335	19.105	-0.6000954048945176	-0.6549317067572586	-0.4592928962094986	-0.38876432398886795	-0.44762994276906065	0.8052886033777245	2.2927	2.9695	0.0	0.0	0.0
2021-10-01T23:35:31.000000	-0.58718	-0.80298	-0.66668	-120.25	-130.66	17.327	-0.681144750124779	-0.7249821116258333	-0.66668	-135.35368279688842	-114.94119650203449	17.327	-0.681144750124779	-0.7249821116258333	-0.47068000000000004	-135.35368279688842	-114.94119650203449	17.327	-0.6000954048945176	-0.6549317067572586	-0.4592928962094986	-0.38876432398886795	-0.44762994276906065	0.8052886033777245	2.2927	2.9695	0.0	0.0	0.0
2021-10-01T23:35:31.000000	-0.58045	-0.79564	-0.6676	-122.23	-133.63	16.056	-0.6735660906522118	-0.7185220481123014	-0.6676	-137.68267768181514	-117.64620719073521	16.056	-0.6735660906522118	-0.7185220481123014	-0.47159999999999996	-137.68267768181514	-117.64620719073521	16.056	-0.6000954048945176	-0.6549317067572586	-0.4592928962094986	-0.38876432398886795	-0.44762994276906065	0.8052886033777245	2.2927	2.9695	0.0	0.0	1.0
2021-10-01T23:35:31.000000	-0.55786	-0.77069	-0.67007	-129.31	-144.27	11.222	-0.6480891833449208	-0.6965280081456261	-0.67007	-146.01304938887606	-127.3385189491445	11.222	-0.6480891833449208	-0.6965280081456261	-0.47407000000000005	-146.01304938887606	-127.3385189491445	11.222	-0.6000954048945176	-0.6549317067572586	-0.4592928962094986	-0.38876432398886795	-0.44762994276906065	0.8052886033777245	2.2927	2.9695	0.0	0.0	0.37511
2021-10-01T23:35:31.000000	-0.53548	-0.74547	-0.67149	-137.05	-155.99	5.444	-0.6227876104976655	-0.6742402713503606	-0.67149	-155.13078043947235	-138.02182276814136	5.444	-0.6227876104976655	-0.6742402713503606	-0.47549	-155.13078043947235	-138.02182276814136	5.444	-0.6000954048945176	-0.6549317067572586	-0.4592928962094986	-0.38876432398886795	-0.44762994276906065	0.8052886033777245	2.2927	2.9695	0.0	0.0	0.0
2021-10-01T23:35:31.000000	-0.51333	-0.72001	-0.67183	-145.53	-168.94	-1.4289	-0.5976848973113037	-0.6516861610667948	-0.67183	-165.1336475421108	-149.83518595255896	-1.4289	-0.5976848973113037	-0.6516861610667948	-0.47583000000000003	-165.1336475421108	-149.83518595255896	-1.4289	-0.6000954048945176	-0.6549317067572586	-0.4592928962094986	-0.38876432398886795	-0.44762994276906065	0.8052886033777245	2.2927	2.9695	0.0	0.0	0.0
2021-10-01T23:35:31.000000	-0.49143	-0.69434	-0.67105	-154.86	-183.27	-9.5787	-0.5728045689866932	-0.6288930006352181	-0.67105	-176.14920134897181	-162.91399990215507	-9.5787	-0.5728045689866932	-0.6288930006352181	-0.47505000000000003	-176.14920134897181	-162.91399990215507	-9.5787	-0.6000954048945176	-0.6549317067572586	-0.4592928962094986	-0.38876432398886795	-0.44762994276906065	0.8052886033777245	2.2927	2.9695	0.0	0.0	0.0
2021-10-01T23:35:31.000000	-0.46981	-0.6685	-0.66913	-165.14	-199.17	-19.223	-0.5481813006742748	-0.6058968127421204	-0.66913	-188.29996907111197	-177.4345799099439	-19.223	-0.5481813006742748	-0.6058968127421204	-0.47313	-188.29996907111197	-177.4345799099439	-19.223	-0.6000954048945176	-0.6549317067572586	-0.4592928962094986	-0.38876432398886795	-0.44762994276906065	0.8052886033777245	2.2927	2.9695	0.0	0.0	0.0
2021-10-01T23:35:31.000000	-0.44847	-0.64254	-0.66604	-176.54	-216.88	-30.625	-0.5238212188825079	-0.5827472206269574	-0.66604	-201.7840769632852	-193.61428739655292	-30.625	-0.5238212188825079	-0.5827472206269574	-0.47003999999999996	-201.7840769632852	-193.61428739655292	-30.625	-0.6000954048945176	-0.6549317067572586	-0.4592928962094986	-0.38876432398886795	-0.44762994276906065	0.8052886033777245	2.2927	2.9695	0.0	0.0	0.0
2021-10-01T23:35:31.000000	-0.42745	-0.61648	-0.66178	-189.21	-236.66	-44.102	-0.49976647280634046	-0.5594591723787441	-0.66178	-216.78225258784673	-211.69278368177552	-44.102	-0.49976647280634046	-0.5594591723787441	-0.46578	-216.78225258784673	-211.69278368177552	-44.102	-0.6000954048945176	-0.6549317067572586	-0.4592928962094986	-0.38876432398886795	-0.44762994276906065	0.8052886033777245	2.2927	2.9695	0.0	0.0	0.0
2021-10-01T23:35:31.000000	-0.40677	-0.59038	-0.65632	-203.36	-258.83	-60.043	-0.4760442635517061	-0.536089765281444	-0.65632	-233.54212320464984	-231.96192616260137	-60.043	-0.4760442635517061	-0.536089765281444	-0.46032	-233.54212320464984	-231.96192616260137	-60.043	-0.6000954048945176	-0.6549317067572586	-0.4592928962094986	-0.38876432398886795	-0.44762994276906065	0.8052886033777245	2.2927	2.9695	0.0	0.0	0.0
