# Supplementary material for: Direct evidence of substorm-related impulsive injections of electrons at Mercury
Source: Nat Commun. 2023 Jul 18;14:4019. doi: 10.1038/s41467-023-39565-4 (PMC10354196; doi:10.1038/s41467-023-39565-4)
Supplement: Supplementary file 3 — SourceDatafile [file 41467_2023_39565_MOESM3_ESM.zip › SourceDataFile/FieldLinetracing/Final_KT17tracing_000649.txt]

2021-10-01T23:25:49.000000	-0.61711	0.1765	0.55691	467.21	-127.72	-82.61	-0.5908333711522341	0.25078462798362744	0.55691	448.03992091608643	-184.00492320997012	-82.61	-0.5908333711522341	0.25078462798362744	0.75291	448.03992091608643	-184.00492320997012	-82.61	-0.8639815107386933	0.3603159067327042	-0.3517220443149309	-0.6161706984876666	0.2613350924558309	0.7429923551264328	2.7091	23.171	0.0	0.0	0.0
2021-10-01T23:25:49.000000	-0.65334	0.18637	0.56251	418.01	-113.32	-55.552	-0.6255809976921677	0.265019523481709	0.56251	400.97508772768197	-163.68494592288474	-55.552	-0.6255809976921677	0.265019523481709	0.75851	400.97508772768197	-163.68494592288474	-55.552	-0.8639815107386933	0.3603159067327042	-0.3517220443149309	-0.6161706984876666	0.2613350924558309	0.7429923551264328	2.7091	23.171	0.0	0.0	0.0
2021-10-01T23:25:49.000000	-0.68978	0.1962	0.56658	375.46	-100.89	-33.973	-0.6605419430445834	0.2792404517237541	0.56658	360.2687609536263	-146.13494989542642	-33.973	-0.6605419430445834	0.2792404517237541	0.76258	360.2687609536263	-146.13494989542642	-33.973	-0.8639815107386933	0.3603159067327042	-0.3517220443149309	-0.6161706984876666	0.2613350924558309	0.7429923551264328	2.7091	23.171	0.0	0.0	0.0
2021-10-01T23:25:49.000000	-0.72637	0.20599	0.56914	338.44	-90.088	-16.782	-0.6956566593221343	0.29344006089961183	0.56914	324.8512853479672	-130.87827838023225	-16.782	-0.6956566593221343	0.29344006089961183	0.7651399999999999	324.8512853479672	-130.87827838023225	-16.782	-0.8639815107386933	0.3603159067327042	-0.3517220443149309	-0.6161706984876666	0.2613350924558309	0.7429923551264328	2.7091	23.171	0.0	0.0	0.0
2021-10-01T23:25:49.000000	-0.76306	0.21571	0.57023	306.09	-80.666	-3.1291	-0.7308791991904398	0.30758245055714956	0.57023	293.8995286740198	-117.56342416410388	-3.1291	-0.7308791991904398	0.30758245055714956	0.76623	293.8995286740198	-117.56342416410388	-3.1291	-0.8639815107386933	0.3603159067327042	-0.3517220443149309	-0.6161706984876666	0.2613350924558309	0.7429923551264328	2.7091	23.171	0.0	0.0	0.0
2021-10-01T23:25:49.000000	-0.79978	0.22533	0.56991	277.67	-72.411	7.6493	-0.7661437660193372	0.32162926964085087	0.56991	266.7051659138723	-105.88831992176404	7.6493	-0.7661437660193372	0.32162926964085087	0.7659100000000001	266.7051659138723	-105.88831992176404	7.6493	-0.8639815107386933	0.3603159067327042	-0.3517220443149309	-0.6161706984876666	0.2613350924558309	0.7429923551264328	2.7091	23.171	0.0	0.0	0.0
2021-10-01T23:25:49.000000	-0.8365	0.23486	0.56823	252.6	-65.151	16.078	-0.801419360563461	0.3355867668935315	0.56823	242.71364267893532	-95.61119421135845	16.078	-0.801419360563461	0.3355867668935315	0.76423	242.71364267893532	-95.61119421135845	16.078	-0.8639815107386933	0.3603159067327042	-0.3517220443149309	-0.6161706984876666	0.2613350924558309	0.7429923551264328	2.7091	23.171	0.0	0.0	0.0
2021-10-01T23:25:49.000000	-0.87316	0.24426	0.56526	230.42	-58.744	22.575	-0.8366513361422313	0.34940789191347577	0.56526	221.48582445023825	-86.53475315500839	22.575	-0.8366513361422313	0.34940789191347577	0.76126	221.48582445023825	-86.53475315500839	22.575	-0.8639815107386933	0.3603159067327042	-0.3517220443149309	-0.6161706984876666	0.2613350924558309	0.7429923551264328	2.7091	23.171	0.0	0.0	0.0
2021-10-01T23:25:49.000000	-0.90974	0.25353	0.56108	210.72	-53.074	27.476	-0.8718198434598657	0.36309019409730003	0.56108	202.62901416386768	-78.49363346781125	27.476	-0.8718198434598657	0.36309019409730003	0.75708	202.62901416386768	-78.49363346781125	27.476	-0.8639815107386933	0.3603159067327042	-0.3517220443149309	-0.6161706984876666	0.2613350924558309	0.7429923551264328	2.7091	23.171	0.0	0.0	0.0
2021-10-01T23:25:49.000000	-0.94621	0.26266	0.55576	193.19	-48.044	31.052	-0.9068963338743828	0.3766200728920377	0.55576	185.84743316160757	-71.35358171277598	31.052	-0.9068963338743828	0.3766200728920377	0.75176	185.84743316160757	-71.35358171277598	31.052	-0.8639815107386933	0.3603159067327042	-0.3517220443149309	-0.6161706984876666	0.2613350924558309	0.7429923551264328	2.7091	23.171	0.0	0.0	0.0
2021-10-01T23:25:49.000000	-0.98255	0.27163	0.5494	177.55	-43.575	33.525	-0.9418634086933838	0.38997522839852256	0.5494	170.87287118587014	-65.00188472419111	33.525	-0.9418634086933838	0.38997522839852256	0.7454000000000001	170.87287118587014	-65.00188472419111	33.525	-0.8639815107386933	0.3603159067327042	-0.3517220443149309	-0.6161706984876666	0.2613350924558309	0.7429923551264328	2.7091	23.171	0.0	0.0	0.0
2021-10-01T23:25:49.000000	-1.0187	0.28046	0.5421	163.58	-39.599	35.078	-0.9766590694261376	0.4031681581023862	0.5421	157.4953180345537	-59.34409825917644	35.078	-0.9766590694261376	0.4031681581023862	0.7381	157.4953180345537	-59.34409825917644	35.078	-0.8639815107386933	0.3603159067327042	-0.3517220443149309	-0.6161706984876666	0.2613350924558309	0.7429923551264328	2.7091	23.171	0.0	0.0	0.0
2021-10-01T23:25:49.000000	-1.0548	0.28913	0.53394	151.09	-36.06	35.864	-1.0114247117465047	0.4161961669315318	0.53394	145.53306708719992	-54.301363557396655	35.864	-1.0114247117465047	0.4161961669315318	0.72994	145.53306708719992	-54.301363557396655	35.864	-0.8639815107386933	0.3603159067327042	-0.3517220443149309	-0.6161706984876666	0.2613350924558309	0.7429923551264328	2.7091	23.171	0.0	0.0	0.0
2021-10-01T23:25:49.000000	-1.0907	0.29763	0.52505	139.93	-32.908	36.012	-1.0460126912378094	0.4290309507126907	0.52505	134.84337513390022	-49.805677854018455	36.012	-1.0460126912378094	0.4290309507126907	0.72105	134.84337513390022	-49.805677854018455	36.012	-0.8639815107386933	0.3603159067327042	-0.3517220443149309	-0.6161706984876666	0.2613350924558309	0.7429923551264328	2.7091	23.171	0.0	0.0	0.0
2021-10-01T23:25:49.000000	-1.1265	0.30599	0.51553	129.96	-30.104	35.635	-1.0805185784738875	0.44171453640645475	0.51553	125.29207578077605	-45.80118079858066	35.635	-1.0805185784738875	0.44171453640645475	0.71153	125.29207578077605	-45.80118079858066	35.635	-0.8639815107386933	0.3603159067327042	-0.3517220443149309	-0.6161706984876666	0.2613350924558309	0.7429923551264328	2.7091	23.171	0.0	0.0	0.0
2021-10-01T23:25:49.000000	-1.1622	0.31419	0.50549	121.07	-27.613	34.831	-1.1149448240581228	0.4542270747170416	0.50549	116.77428645694577	-42.239657804854055	34.831	-1.1149448240581228	0.4542270747170416	0.70149	116.77428645694577	-42.239657804854055	34.831	-0.8639815107386933	0.3603159067327042	-0.3517220443149309	-0.6161706984876666	0.2613350924558309	0.7429923551264328	2.7091	23.171	0.0	0.0	0.0
2021-10-01T23:25:49.000000	-1.1978	0.32225	0.49506	113.16	-25.403	33.688	-1.1492889773871322	0.4665884149402335	0.49506	109.19468164891141	-39.0770969826686	33.688	-1.1492889773871322	0.4665884149402335	0.69106	109.19468164891141	-39.0770969826686	33.688	-0.8639815107386933	0.3603159067327042	-0.3517220443149309	-0.6161706984876666	0.2613350924558309	0.7429923551264328	2.7091	23.171	0.0	0.0	0.0
2021-10-01T23:25:49.000000	-1.2334	0.33017	0.48435	106.14	-23.449	32.288	-1.183650284939827	0.478810810092949	0.48435	102.46700277988184	-36.27765899706991	32.288	-1.183650284939827	0.478810810092949	0.68035	102.46700277988184	-36.27765899706991	32.288	-0.8639815107386933	0.3603159067327042	-0.3517220443149309	-0.6161706984876666	0.2613350924558309	0.7429923551264328	2.7091	23.171	0.0	0.0	0.0
2021-10-01T23:25:49.000000	-1.2689	0.33795	0.47348	99.938	-21.726	30.707	-1.2179295002372954	0.4908820071582696	0.47348	96.52285563927006	-33.80771005614887	30.707	-1.2179295002372954	0.4908820071582696	0.6694800000000001	96.52285563927006	-33.80771005614887	30.707	-0.8639815107386933	0.3603159067327042	-0.3517220443149309	-0.6161706984876666	0.2613350924558309	0.7429923551264328	2.7091	23.171	0.0	0.0	0.0
2021-10-01T23:25:49.000000	-1.3044	0.34562	0.46255	94.477	-20.211	29.016	-1.2522221938533742	0.502844033096787	0.46255	91.28863863220518	-31.634988646728722	29.016	-1.2522221938533742	0.502844033096787	0.65855	91.28863863220518	-31.634988646728722	29.016	-0.8639815107386933	0.3603159067327042	-0.3517220443149309	-0.6161706984876666	0.2613350924558309	0.7429923551264328	2.7091	23.171	0.0	0.0	0.0
2021-10-01T23:25:49.000000	-1.34	0.35317	0.45166	89.687	-18.885	27.283	-1.2866288375686665	0.5146992162775286	0.45166	86.69720729666335	-29.73206082597342	27.283	-1.2866288375686665	0.5146992162775286	0.64766	86.69720729666335	-29.73206082597342	27.283	-0.8639815107386933	0.3603159067327042	-0.3517220443149309	-0.6161706984876666	0.2613350924558309	0.7429923551264328	2.7091	23.171	0.0	0.0	0.0
2021-10-01T23:25:49.000000	-1.3757	0.36062	0.44091	85.499	-17.725	25.567	-1.3211469807797886	0.5264674059962766	0.44091	82.68289975608657	-28.06764532205965	25.567	-1.3211469807797886	0.5264674059962766	0.6369100000000001	82.68289975608657	-28.06764532205965	25.567	-0.8639815107386933	0.3603159067327042	-0.3517220443149309	-0.6161706984876666	0.2613350924558309	0.7429923551264328	2.7091	23.171	0.0	0.0	0.0
2021-10-01T23:25:49.000000	-1.4114	0.36797	0.43034	81.843	-16.714	23.922	-1.3556773770078294	0.5381363492361126	0.43034	79.17832648811269	-26.616293121729633	23.922	-1.3556773770078294	0.5381363492361126	0.62634	79.17832648811269	-26.616293121729633	23.922	-0.8639815107386933	0.3603159067327042	-0.3517220443149309	-0.6161706984876666	0.2613350924558309	0.7429923551264328	2.7091	23.171	0.0	0.0	0.0
2021-10-01T23:25:49.000000	-1.4472	0.37523	0.42001	78.647	-15.83	22.389	-1.3903180474300083	0.5497282236618464	0.42001	76.11472569164715	-25.34734782744161	22.389	-1.3903180474300083	0.5497282236618464	0.61601	76.11472569164715	-25.34734782744161	22.389	-0.8639815107386933	0.3603159067327042	-0.3517220443149309	-0.6161706984876666	0.2613350924558309	0.7429923551264328	2.7091	23.171	0.0	0.0	0.0
2021-10-01T23:25:49.000000	-1.4831	0.3824	0.40993	75.842	-15.056	20.999	-1.4250689920463255	0.5612430292734776	0.40993	73.42570030911689	-24.23548295610698	20.999	-1.4250689920463255	0.5612430292734776	0.6059300000000001	73.42570030911689	-24.23548295610698	20.999	-0.8639815107386933	0.3603159067327042	-0.3517220443149309	-0.6161706984876666	0.2613350924558309	0.7429923551264328	2.7091	23.171	0.0	0.0	0.0
2021-10-01T23:25:49.000000	-1.5191	0.3895	0.4001	73.361	-14.373	19.771	-1.4599277602533973	0.5727006153667888	0.4001	71.04708327286542	-23.253632155397266	19.771	-1.4599277602533973	0.5727006153667888	0.5961000000000001	71.04708327286542	-23.253632155397266	19.771	-0.8639815107386933	0.3603159067327042	-0.3517220443149309	-0.6161706984876666	0.2613350924558309	0.7429923551264328	2.7091	23.171	0.0	0.0	0.0
2021-10-01T23:25:49.000000	-1.5551	0.39652	0.39051	71.142	-13.765	18.71	-1.4947963308740035	0.5840788042769705	0.39051	68.91930224867433	-22.378319118197254	18.71	-1.4947963308740035	0.5840788042769705	0.5865100000000001	68.91930224867433	-22.378319118197254	18.71	-0.8639815107386933	0.3603159067327042	-0.3517220443149309	-0.6161706984876666	0.2613350924558309	0.7429923551264328	2.7091	23.171	0.0	0.0	0.0
2021-10-01T23:25:49.000000	-1.5913	0.40347	0.38111	69.133	-13.219	17.811	-1.5298719715642768	0.5954120266857503	0.38111	66.99234195970881	-21.59027023345091	17.811	-1.5298719715642768	0.5954120266857503	0.57711	66.99234195970881	-21.59027023345091	17.811	-0.8639815107386933	0.3603159067327042	-0.3517220443149309	-0.6161706984876666	0.2613350924558309	0.7429923551264328	2.7091	23.171	0.0	0.0	0.0
2021-10-01T23:25:49.000000	-1.6274	0.41035	0.37186	67.285	-12.722	17.064	-1.5648569428874806	0.6066635235423737	0.37186	65.21916452350145	-20.87057948060976	17.064	-1.5648569428874806	0.6066635235423737	0.56786	65.21916452350145	-20.87057948060976	17.064	-0.8639815107386933	0.3603159067327042	-0.3517220443149309	-0.6161706984876666	0.2613350924558309	0.7429923551264328	2.7091	23.171	0.0	0.0	0.0
2021-10-01T23:25:49.000000	-1.6637	0.41716	0.36273	65.562	-12.265	16.451	-1.6000489842803507	0.6178700538975953	0.36273	63.565143979166606	-20.20590359048116	16.451	-1.6000489842803507	0.6178700538975953	0.55873	63.565143979166606	-20.20590359048116	16.451	-0.8639815107386933	0.3603159067327042	-0.3517220443149309	-0.6161706984876666	0.2613350924558309	0.7429923551264328	2.7091	23.171	0.0	0.0	0.0
2021-10-01T23:25:49.000000	-1.6999	0.4239	0.35366	63.933	-11.839	15.954	-1.635150356306152	0.6289948587006603	0.35366	62.000616689764236	-19.58351194471839	15.954	-1.635150356306152	0.6289948587006603	0.54966	62.000616689764236	-19.58351194471839	15.954	-0.8639815107386933	0.3603159067327042	-0.3517220443149309	-0.6161706984876666	0.2613350924558309	0.7429923551264328	2.7091	23.171	0.0	0.0	0.0
2021-10-01T23:25:49.000000	-1.7362	0.43059	0.34462	62.376	-11.439	15.552	-1.6703571013193244	0.6400822932811876	0.34462	60.50436108077966	-18.995746555653838	15.552	-1.6703571013193244	0.6400822932811876	0.54062	60.50436108077966	-18.995746555653838	15.552	-0.8639815107386933	0.3603159067327042	-0.3517220443149309	-0.6161706984876666	0.2613350924558309	0.7429923551264328	2.7091	23.171	0.0	0.0	0.0
2021-10-01T23:25:49.000000	-1.7724	0.43721	0.33557	60.874	-11.059	15.227	-1.7054731769654274	0.6510880023095584	0.33557	59.060240431812964	-18.434569621676697	15.227	-1.7054731769654274	0.6510880023095584	0.53157	59.060240431812964	-18.434569621676697	15.227	-0.8639815107386933	0.3603159067327042	-0.3517220443149309	-0.6161706984876666	0.2613350924558309	0.7429923551264328	2.7091	23.171	0.0	0.0	0.0
2021-10-01T23:25:49.000000	-1.8087	0.44377	0.32646	59.413	-10.697	14.962	-1.7406958509005932	0.6620464164675004	0.32646	57.654605296154834	-17.896280790840173	14.962	-1.7406958509005932	0.6620464164675004	0.5224599999999999	57.654605296154834	-17.896280790840173	14.962	-0.8639815107386933	0.3603159067327042	-0.3517220443149309	-0.6161706984876666	0.2613350924558309	0.7429923551264328	2.7091	23.171	0.0	0.0	0.0
2021-10-01T23:25:49.000000	-1.845	0.45027	0.31729	57.985	-10.35	14.745	-1.7759258766459103	0.6729452827380953	0.31729	56.27988354599988	-17.376922427423445	14.745	-1.7759258766459103	0.6729452827380953	0.51329	56.27988354599988	-17.376922427423445	14.745	-0.8639815107386933	0.3603159067327042	-0.3517220443149309	-0.6161706984876666	0.2613350924558309	0.7429923551264328	2.7091	23.171	0.0	0.0	0.0
2021-10-01T23:25:49.000000	-1.8812	0.45671	0.30802	56.584	-10.015	14.562	-1.8110640077224662	0.6837723481044247	0.30802	54.93048798312093	-16.87278195604407	14.562	-1.8110640077224662	0.6837723481044247	0.50402	54.93048798312093	-16.87278195604407	14.562	-0.8639815107386933	0.3603159067327042	-0.3517220443149309	-0.6161706984876666	0.2613350924558309	0.7429923551264328	2.7091	23.171	0.0	0.0	0.0
2021-10-01T23:25:49.000000	-1.9175	0.4631	0.29863	55.203	-9.6914	14.404	-1.846307511786393	0.6945620432482165	0.29863	53.599544872095684	-16.382406186644296	14.404	-1.846307511786393	0.6945620432482165	0.49463	53.599544872095684	-16.382406186644296	14.404	-0.8639815107386933	0.3603159067327042	-0.3517220443149309	-0.6161706984876666	0.2613350924558309	0.7429923551264328	2.7091	23.171	0.0	0.0	0.0
2021-10-01T23:25:49.000000	-1.9537	0.46943	0.28911	53.838	-9.3776	14.266	-1.8814591211815592	0.7052799374877429	0.28911	52.283280402038336	-15.903717054884797	14.266	-1.8814591211815592	0.7052799374877429	0.48511	52.283280402038336	-15.903717054884797	14.266	-0.8639815107386933	0.3603159067327042	-0.3517220443149309	-0.6161706984876666	0.2613350924558309	0.7429923551264328	2.7091	23.171	0.0	0.0	0.0
2021-10-01T23:25:49.000000	-1.9899	0.47571	0.27944	52.485	-9.0723	14.143	-1.9166168570851845	0.7159482084878134	0.27944	50.97788400301236	-15.434934235863004	14.143	-1.9166168570851845	0.7159482084878134	0.47544000000000003	50.97788400301236	-15.434934235863004	14.143	-0.8639815107386933	0.3603159067327042	-0.3517220443149309	-0.6161706984876666	0.2613350924558309	0.7429923551264328	2.7091	23.171	0.0	0.0	0.0
2021-10-01T23:25:49.000000	-2.026	0.48193	0.26962	51.139	-8.7742	14.03	-1.9516826983200484	0.7265446785836185	0.26962	49.67855264029211	-14.97415487450714	14.03	-1.9516826983200484	0.7265446785836185	0.46562000000000003	49.67855264029211	-14.97415487450714	14.03	-0.8639815107386933	0.3603159067327042	-0.3517220443149309	-0.6161706984876666	0.2613350924558309	0.7429923551264328	2.7091	23.171	0.0	0.0	0.0
2021-10-01T23:25:49.000000	-2.0621	0.4881	0.25962	49.794	-8.4822	13.926	-1.986754666063372	0.7370915254399677	0.25962	48.37946630832895	-14.51955207853408	13.926	-1.986754666063372	0.7370915254399677	0.45562	48.37946630832895	-14.51955207853408	13.926	-0.8639815107386933	0.3603159067327042	-0.3517220443149309	-0.6161706984876666	0.2613350924558309	0.7429923551264328	2.7091	23.171	0.0	0.0	0.0
2021-10-01T23:25:49.000000	-2.0982	0.49422	0.24943	48.443	-8.1948	13.828	-2.0218327603151542	0.7475887490568609	0.24943	47.07386154885285	-14.06877943957587	13.828	-2.0218327603151542	0.7475887490568609	0.44543	47.07386154885285	-14.06877943957587	13.828	-0.8639815107386933	0.3603159067327042	-0.3517220443149309	-0.6161706984876666	0.2613350924558309	0.7429923551264328	2.7091	23.171	0.0	0.0	0.0
2021-10-01T23:25:49.000000	-2.1342	0.5003	0.23904	47.078	-7.9105	13.735	-2.0568165092947925	0.7580340210652712	0.23904	45.75398243880463	-13.619368019095372	13.735	-2.0568165092947925	0.7580340210652712	0.43504	45.75398243880463	-13.619368019095372	13.735	-0.8639815107386933	0.3603159067327042	-0.3517220443149309	-0.6161706984876666	0.2613350924558309	0.7429923551264328	2.7091	23.171	0.0	0.0	0.0
2021-10-01T23:25:49.000000	-2.1701	0.50632	0.22843	45.691	-7.6277	13.644	-2.0917083636056697	0.7684074921694162	0.22843	44.41208530814202	-13.168749632076539	13.644	-2.0917083636056697	0.7684074921694162	0.42443	44.41208530814202	-13.168749632076539	13.644	-0.8639815107386933	0.3603159067327042	-0.3517220443149309	-0.6161706984876666	0.2613350924558309	0.7429923551264328	2.7091	23.171	0.0	0.0	0.0
2021-10-01T23:25:49.000000	-2.206	0.51229	0.21758	44.272	-7.3447	13.555	-2.1266063444250056	0.7787313400341052	0.21758	43.038453810261444	-12.71401178668604	13.555	-2.1266063444250056	0.7787313400341052	0.41358	43.038453810261444	-12.71401178668604	13.555	-0.8639815107386933	0.3603159067327042	-0.3517220443149309	-0.6161706984876666	0.2613350924558309	0.7429923551264328	2.7091	23.171	0.0	0.0	0.0
2021-10-01T23:25:49.000000	-2.2418	0.51821	0.20646	42.809	-7.0596	13.463	-2.161411205273889	0.7889933116424199	0.20646	41.62141117501495	-12.251798437794365	13.463	-2.161411205273889	0.7889933116424199	0.40246000000000004	41.62141117501495	-12.251798437794365	13.463	-0.8639815107386933	0.3603159067327042	-0.3517220443149309	-0.6161706984876666	0.2613350924558309	0.7429923551264328	2.7091	23.171	0.0	0.0	0.0
2021-10-01T23:25:49.000000	-2.2776	0.52409	0.19506	41.289	-6.7702	13.367	-2.19622096732954	0.79921558465917	0.19506	40.14832492651618	-11.778333270666078	13.367	-2.19622096732954	0.79921558465917	0.39106	40.14832492651618	-11.778333270666078	13.367	-0.8639815107386933	0.3603159067327042	-0.3517220443149309	-0.6161706984876666	0.2613350924558309	0.7429923551264328	2.7091	23.171	0.0	0.0	0.0
2021-10-01T23:25:49.000000	-2.3132	0.52992	0.18334	39.696	-6.4742	13.264	-2.2308383629358266	0.8093637284026276	0.18334	38.60359744752836	-11.289373133579286	13.264	-2.2308383629358266	0.8093637284026276	0.37934	38.60359744752836	-11.289373133579286	13.264	-0.8639815107386933	0.3603159067327042	-0.3517220443149309	-0.6161706984876666	0.2613350924558309	0.7429923551264328	2.7091	23.171	0.0	0.0	0.0
2021-10-01T23:25:49.000000	-2.3487	0.5357	0.17127	38.011	-6.1685	13.151	-2.2653626385716596	0.8194499958897111	0.17127	36.968751750582705	-10.779513312473258	13.151	-2.2653626385716596	0.8194499958897111	0.36727	36.968751750582705	-10.779513312473258	13.151	-0.8639815107386933	0.3603159067327042	-0.3517220443149309	-0.6161706984876666	0.2613350924558309	0.7429923551264328	2.7091	23.171	0.0	0.0	0.0
2021-10-01T23:25:49.000000	-2.3841	0.54143	0.15878	36.209	-5.8493	13.026	-2.2997937942370403	0.8294743871204204	0.15878	35.21944183059414	-10.241919186919777	13.026	-2.2997937942370403	0.8294743871204204	0.35478	35.21944183059414	-10.241919186919777	13.026	-0.8639815107386933	0.3603159067327042	-0.3517220443149309	-0.6161706984876666	0.2613350924558309	0.7429923551264328	2.7091	23.171	0.0	0.0	0.0
2021-10-01T23:25:49.000000	-2.4194	0.54711	0.14583	34.255	-5.5116	12.886	-2.334131829931968	0.8394369020947556	0.14583	33.32154407078944	-9.667339877051864	12.886	-2.334131829931968	0.8394369020947556	0.34182999999999997	33.32154407078944	-9.667339877051864	12.886	-0.8639815107386933	0.3603159067327042	-0.3517220443149309	-0.6161706984876666	0.2613350924558309	0.7429923551264328	2.7091	23.171	0.0	0.0	0.0
2021-10-01T23:25:49.000000	-2.4544	0.55274	0.13231	32.106	-5.1483	12.731	-2.3681782526986197	0.84931303477888	0.13231	31.233252449437693	-9.043460085591933	12.731	-2.3681782526986197	0.84931303477888	0.32831	31.233252449437693	-9.043460085591933	12.731	-0.8639815107386933	0.3603159067327042	-0.3517220443149309	-0.6161706984876666	0.2613350924558309	0.7429923551264328	2.7091	23.171	0.0	0.0	0.0
2021-10-01T23:25:49.000000	-2.4892	0.5583	0.11809	29.693	-4.7488	12.559	-2.4020347596192906	0.8590951888939298	0.11809	28.887385715883056	-8.351305104101733	12.559	-2.4020347596192906	0.8590951888939298	0.31409	28.887385715883056	-8.351305104101733	12.559	-0.8639815107386933	0.3603159067327042	-0.3517220443149309	-0.6161706984876666	0.2613350924558309	0.7429923551264328	2.7091	23.171	0.0	0.0	0.0
2021-10-01T23:25:49.000000	-2.5236	0.5638	0.10295	26.917	-4.2971	12.371	-2.4355016324344647	0.8687687830539593	0.10295	26.187650338709716	-7.562865009206303	12.371	-2.4355016324344647	0.8687687830539593	0.29895	26.187650338709716	-7.562865009206303	12.371	-0.8639815107386933	0.3603159067327042	-0.3517220443149309	-0.6161706984876666	0.2613350924558309	0.7429923551264328	2.7091	23.171	0.0	0.0	0.0
2021-10-01T23:25:49.000000	-2.5574	0.56919	0.086548	23.611	-3.7664	12.168	-2.4683865046947777	0.8782596879856763	0.086548	22.97158850666896	-6.631079206303788	12.168	-2.4683865046947777	0.8782596879856763	0.282548	22.97158850666896	-6.631079206303788	12.168	-0.8639815107386933	0.3603159067327042	-0.3517220443149309	-0.6161706984876666	0.2613350924558309	0.7429923551264328	2.7091	23.171	0.0	0.0	0.0
2021-10-01T23:25:49.000000	-2.5794	0.57271	0.0746	20.978	-3.3467	12.026	-2.4897894238598637	0.8844488277653884	0.0746	20.409854628925732	-5.891919798853246	12.026	-2.4897894238598637	0.8844488277653884	0.2706	20.409854628925732	-5.891919798853246	12.026	-0.8639815107386933	0.3603159067327042	-0.3517220443149309	-0.6161706984876666	0.2613350924558309	0.7429923551264328	2.7091	23.171	0.0	0.0	0.0
2021-10-01T23:25:49.000000	-2.6008	0.57612	0.061459	17.837	-2.8473	11.882	-2.5106103424700876	0.8904552783167878	0.061459	17.353714292794127	-5.011415621765254	11.882	-2.5106103424700876	0.8904552783167878	0.257459	17.353714292794127	-5.011415621765254	11.882	-0.8639815107386933	0.3603159067327042	-0.3517220443149309	-0.6161706984876666	0.2613350924558309	0.7429923551264328	2.7091	23.171	0.0	0.0	0.0
2021-10-01T23:25:49.000000	-2.6144	0.57829	0.051748	15.343	-2.4509	11.786	-2.523841973134974	0.8942753372100567	0.051748	14.927078067796423	-4.31241233741754	11.786	-2.523841973134974	0.8942753372100567	0.24774800000000002	14.927078067796423	-4.31241233741754	11.786	-0.8639815107386933	0.3603159067327042	-0.3517220443149309	-0.6161706984876666	0.2613350924558309	0.7429923551264328	2.7091	23.171	0.0	0.0	0.0
2021-10-01T23:25:49.000000	-2.6272	0.58033	0.040937	12.395	-1.9818	11.693	-2.5362955608905593	0.8978683515453945	0.040937	12.058770771838466	-3.485628166092059	11.693	-2.5362955608905593	0.8978683515453945	0.236937	12.058770771838466	-3.485628166092059	11.693	-0.8639815107386933	0.3603159067327042	-0.3517220443149309	-0.6161706984876666	0.2613350924558309	0.7429923551264328	2.7091	23.171	0.0	0.0	0.0
2021-10-01T23:25:49.000000	-2.6385	0.58214	0.028553	8.8149	-1.4107	11.609	-2.5472886334013785	0.9010493037254612	0.028553	8.575624559935296	-2.4801612663362365	11.609	-2.5472886334013785	0.9010493037254612	0.224553	8.575624559935296	-2.4801612663362365	11.609	-0.8639815107386933	0.3603159067327042	-0.3517220443149309	-0.6161706984876666	0.2613350924558309	0.7429923551264328	2.7091	23.171	0.0	0.0	0.0
2021-10-01T23:25:49.000000	-2.6468	0.58347	0.013999	4.3863	-0.70255	11.546	-2.5553631260260494	0.9033862822992036	0.013999	4.2671647341515015	-1.2347102186803767	11.546	-2.5553631260260494	0.9033862822992036	0.20999900000000002	4.2671647341515015	-1.2347102186803767	11.546	-0.8639815107386933	0.3603159067327042	-0.3517220443149309	-0.6161706984876666	0.2613350924558309	0.7429923551264328	2.7091	23.171	0.0	0.0	0.0
2021-10-01T23:25:49.000000	-2.6494	0.58389	-0.0025372	-0.79873	0.12797	11.526	-2.557892071806701	0.9041216959505078	-0.0025372	-0.7770312152623696	0.22487424109462806	11.526	-2.557892071806701	0.9041216959505078	0.19346280000000002	-0.7770312152623696	0.22487424109462806	11.526	-0.8639815107386933	0.3603159067327042	-0.3517220443149309	-0.6161706984876666	0.2613350924558309	0.7429923551264328	2.7091	23.171	0.0	0.0	0.0
2021-10-01T23:25:49.000000	-2.6447	0.58314	-0.01863	-5.816	0.93134	11.562	-2.553319384924731	0.9028014555635111	-0.01863	-5.658057965747019	1.63695762066301	11.562	-2.553319384924731	0.9028014555635111	0.17737	-5.658057965747019	1.63695762066301	11.562	-0.8639815107386933	0.3603159067327042	-0.3517220443149309	-0.6161706984876666	0.2613350924558309	0.7429923551264328	2.7091	23.171	0.0	0.0	0.0
2021-10-01T23:25:49.000000	-2.6353	0.58163	-0.03248	-9.9719	1.5954	11.633	-2.544175236462482	0.9001510501416267	-0.03248	-9.701274998697441	2.805236918630569	11.633	-2.544175236462482	0.9001510501416267	0.16352	-9.701274998697441	2.805236918630569	11.633	-0.8639815107386933	0.3603159067327042	-0.3517220443149309	-0.6161706984876666	0.2613350924558309	0.7429923551264328	2.7091	23.171	0.0	0.0	0.0
2021-10-01T23:25:49.000000	-2.6234	0.57974	-0.044329	-13.339	2.1321	11.72	-2.5325964874917264	0.8968171826769211	-0.044329	-12.977241248338244	3.750464103604844	11.72	-2.5325964874917264	0.8968171826769211	0.151671	-12.977241248338244	3.750464103604844	11.72	-0.8639815107386933	0.3603159067327042	-0.3517220443149309	-0.6161706984876666	0.2613350924558309	0.7429923551264328	2.7091	23.171	0.0	0.0	0.0
2021-10-01T23:25:49.000000	-2.6104	0.57765	-0.054768	-16.134	2.5767	11.814	-2.519950533286776	0.8931500390682909	-0.054768	-15.696703420706033	4.534185771712	11.814	-2.519950533286776	0.8931500390682909	0.14123200000000002	-15.696703420706033	4.534185771712	11.814	-0.8639815107386933	0.3603159067327042	-0.3517220443149309	-0.6161706984876666	0.2613350924558309	0.7429923551264328	2.7091	23.171	0.0	0.0	0.0
2021-10-01T23:25:49.000000	-2.5823	0.57317	-0.072934	-20.594	3.2856	12.007	-2.492611207870483	0.885260699059012	-0.072934	-20.03623474324126	5.7842286152720295	12.007	-2.492611207870483	0.885260699059012	0.12306600000000001	-20.03623474324126	5.7842286152720295	12.007	-0.8639815107386933	0.3603159067327042	-0.3517220443149309	-0.6161706984876666	0.2613350924558309	0.7429923551264328	2.7091	23.171	0.0	0.0	0.0
2021-10-01T23:25:49.000000	-2.5529	0.56848	-0.088834	-24.092	3.8434	12.196	-2.464007409563864	0.8770036522240809	-0.088834	-23.439529247207926	6.766436006442692	12.196	-2.464007409563864	0.8770036522240809	0.10716600000000001	-23.439529247207926	6.766436006442692	12.196	-0.8639815107386933	0.3603159067327042	-0.3517220443149309	-0.6161706984876666	0.2613350924558309	0.7429923551264328	2.7091	23.171	0.0	0.0	0.0
2021-10-01T23:25:49.000000	-2.5228	0.56367	-0.10331	-26.985	4.308	12.375	-2.4347235895251638	0.8685417384960279	-0.10331	-26.253802365525683	7.5820149269121035	12.375	-2.4347235895251638	0.8685417384960279	0.09269000000000001	-26.253802365525683	7.5820149269121035	12.375	-0.8639815107386933	0.3603159067327042	-0.3517220443149309	-0.6161706984876666	0.2613350924558309	0.7429923551264328	2.7091	23.171	0.0	0.0	0.0
2021-10-01T23:25:49.000000	-2.4922	0.55879	-0.11679	-29.464	4.7112	12.543	-2.4049521142037467	0.8599490871481453	-0.11679	-28.664718413536168	8.285929019288085	12.543	-2.4049521142037467	0.8599490871481453	0.07921	-28.664718413536168	8.285929019288085	12.543	-0.8639815107386933	0.3603159067327042	-0.3517220443149309	-0.6161706984876666	0.2613350924558309	0.7429923551264328	2.7091	23.171	0.0	0.0	0.0
2021-10-01T23:25:49.000000	-2.4614	0.55385	-0.12953	-31.648	5.0718	12.698	-2.3749894977346573	0.851272381879079	-0.12953	-30.78807713396386	8.911417711738785	12.698	-2.3749894977346573	0.851272381879079	0.06647	-30.78807713396386	8.911417711738785	12.698	-0.8639815107386933	0.3603159067327042	-0.3517220443149309	-0.6161706984876666	0.2613350924558309	0.7429923551264328	2.7091	23.171	0.0	0.0	0.0
2021-10-01T23:25:49.000000	-2.4303	0.54887	-0.14169	-33.611	5.4019	12.84	-2.3447340430355994	0.8425192189676933	-0.14169	-32.69583830615642	9.479557060732038	12.84	-2.3447340430355994	0.8425192189676933	0.05431	-32.69583830615642	9.479557060732038	12.84	-0.8639815107386933	0.3603159067327042	-0.3517220443149309	-0.6161706984876666	0.2613350924558309	0.7429923551264328	2.7091	23.171	0.0	0.0	0.0
2021-10-01T23:25:49.000000	-2.399	0.54383	-0.15338	-35.405	5.7095	12.969	-2.314287447188869	0.8336820021351241	-0.15338	-34.438629857794545	10.004658353378286	12.969	-2.314287447188869	0.8336820021351241	0.04262000000000002	-34.438629857794545	10.004658353378286	12.969	-0.8639815107386933	0.3603159067327042	-0.3517220443149309	-0.6161706984876666	0.2613350924558309	0.7429923551264328	2.7091	23.171	0.0	0.0	0.0
2021-10-01T23:25:49.000000	-2.3676	0.53876	-0.16467	-37.067	6.0003	13.086	-2.2837452807683016	0.824802758341963	-0.16467	-36.05247456411129	10.496912255235252	13.086	-2.2837452807683016	0.824802758341963	0.03133	-36.05247456411129	10.496912255235252	13.086	-0.8639815107386933	0.3603159067327042	-0.3517220443149309	-0.6161706984876666	0.2613350924558309	0.7429923551264328	2.7091	23.171	0.0	0.0	0.0
2021-10-01T23:25:49.000000	-2.3361	0.53365	-0.17561	-38.623	6.2786	13.193	-2.2531087690755904	0.8158715629403188	-0.17561	-37.562649629896256	10.963772149294892	13.193	-2.2531087690755904	0.8158715629403188	0.02039000000000002	-37.562649629896256	10.963772149294892	13.193	-0.8639815107386933	0.3603159067327042	-0.3517220443149309	-0.6161706984876666	0.2613350924558309	0.7429923551264328	2.7091	23.171	0.0	0.0	0.0
2021-10-01T23:25:49.000000	-2.3045	0.5285	-0.18624	-40.094	6.5474	13.29	-2.222377912110734	0.8068884159301917	-0.18624	-38.989629225213385	11.410788563477395	13.29	-2.222377912110734	0.8068884159301917	0.009760000000000019	-38.989629225213385	11.410788563477395	13.29	-0.8639815107386933	0.3603159067327042	-0.3517220443149309	-0.6161706984876666	0.2613350924558309	0.7429923551264328	2.7091	23.171	0.0	0.0	0.0
2021-10-01T23:25:49.000000	-2.2728	0.52331	-0.1966	-41.496	6.8092	13.38	-2.1915527098737333	0.7978533173115818	-0.1966	-40.3489864612656	11.842403142462476	13.38	-2.1915527098737333	0.7978533173115818	-0.0005999999999999894	-40.3489864612656	11.842403142462476	13.38	-0.8639815107386933	0.3603159067327042	-0.3517220443149309	-0.6161706984876666	0.2613350924558309	0.7429923551264328	2.7091	23.171	0.0	0.0	0.0
2021-10-01T23:25:49.000000	-2.241	0.51808	-0.20672	-42.843	7.0661	13.465	-2.1606331623645882	0.7887662670844886	-0.20672	-41.654358531745295	12.262415484675842	13.465	-2.1606331623645882	0.7887662670844886	-0.01071999999999998	-41.654358531745295	12.262415484675842	13.465	-0.8639815107386933	0.3603159067327042	-0.3517220443149309	-0.6161706984876666	0.2613350924558309	0.7429923551264328	2.7091	23.171	0.0	0.0	0.0
2021-10-01T23:25:49.000000	-2.2092	0.51282	-0.2166	-44.144	7.3196	13.547	-2.129717290760518	0.779649442913722	-0.2166	-42.91449382450075	12.673417058823809	13.547	-2.129717290760518	0.779649442913722	-0.02059999999999998	-42.91449382450075	12.673417058823809	13.547	-0.8639815107386933	0.3603159067327042	-0.3517220443149309	-0.6161706984876666	0.2613350924558309	0.7429923551264328	2.7091	23.171	0.0	0.0	0.0
2021-10-01T23:25:49.000000	-2.1773	0.50751	-0.22628	-45.411	7.5713	13.626	-2.0987082991859958	0.7704707424865811	-0.22628	-44.14110586873072	13.078466170599157	13.626	-2.0987082991859958	0.7704707424865811	-0.03028	-44.14110586873072	13.078466170599157	13.626	-0.8639815107386933	0.3603159067327042	-0.3517220443149309	-0.6161706984876666	0.2613350924558309	0.7429923551264328	2.7091	23.171	0.0	0.0	0.0
2021-10-01T23:25:49.000000	-2.1454	0.50217	-0.23577	-46.65	7.8225	13.706	-2.067702983516549	0.7612622681157668	-0.23577	-45.33999016394994	13.479588205242836	13.706	-2.067702983516549	0.7612622681157668	-0.03977	-45.33999016394994	13.479588205242836	13.706	-0.8639815107386933	0.3603159067327042	-0.3517220443149309	-0.6161706984876666	0.2613350924558309	0.7429923551264328	2.7091	23.171	0.0	0.0	0.0
2021-10-01T23:25:49.000000	-2.1134	0.49679	-0.24507	-47.869	8.0746	13.788	-2.0366033225749574	0.7520018421364694	-0.24507	-46.51891488623454	13.879152854813073	13.788	-2.0366033225749574	0.7520018421364694	-0.04907	-46.51891488623454	13.879152854813073	13.788	-0.8639815107386933	0.3603159067327042	-0.3517220443149309	-0.6161706984876666	0.2613350924558309	0.7429923551264328	2.7091	23.171	0.0	0.0	0.0
2021-10-01T23:25:49.000000	-2.0813	0.49137	-0.25421	-49.075	8.3285	13.873	-2.005409316361222	0.7426894645486891	-0.25421	-47.684717011956074	14.27891104880435	13.873	-2.005409316361222	0.7426894645486891	-0.058209999999999984	-47.684717011956074	14.27891104880435	13.873	-0.8639815107386933	0.3603159067327042	-0.3517220443149309	-0.6161706984876666	0.2613350924558309	0.7429923551264328	2.7091	23.171	0.0	0.0	0.0
2021-10-01T23:25:49.000000	-2.0493	0.48591	-0.2632	-50.273	8.5855	13.962	-1.9743194578331646	0.7333496413862624	-0.2632	-48.84219957584018	14.680765642288435	13.962	-1.9743194578331646	0.7333496413862624	-0.06719999999999998	-48.84219957584018	14.680765642288435	13.962	-0.8639815107386933	0.3603159067327042	-0.3517220443149309	-0.6161706984876666	0.2613350924558309	0.7429923551264328	2.7091	23.171	0.0	0.0	0.0
2021-10-01T23:25:49.000000	-2.0172	0.48041	-0.27204	-51.468	8.8466	14.057	-1.9431352540329627	0.7239578666153523	-0.27204	-49.9962023716633	15.08632175090036	14.057	-1.9431352540329627	0.7239578666153523	-0.07604	-49.9962023716633	15.08632175090036	14.057	-0.8639815107386933	0.3603159067327042	-0.3517220443149309	-0.6161706984876666	0.2613350924558309	0.7429923551264328	2.7091	23.171	0.0	0.0	0.0
2021-10-01T23:25:49.000000	-1.985	0.47487	-0.28074	-52.666	9.1126	14.159	-1.9118567049606168	0.7145141402359596	-0.28074	-51.152582164024764	15.49710852748651	14.159	-1.9118567049606168	0.7145141402359596	-0.08473999999999998	-51.152582164024764	15.49710852748651	14.159	-0.8639815107386933	0.3603159067327042	-0.3517220443149309	-0.6161706984876666	0.2613350924558309	0.7429923551264328	2.7091	23.171	0.0	0.0	0.0
2021-10-01T23:25:49.000000	-1.9529	0.46929	-0.28933	-53.869	9.3846	14.269	-1.88068230357395	0.7050429682819203	-0.28933	-52.31318909931674	15.914462743653287	14.269	-1.88068230357395	0.7050429682819203	-0.09332999999999997	-52.31318909931674	15.914462743653287	14.269	-0.8639815107386933	0.3603159067327042	-0.3517220443149309	-0.6161706984876666	0.2613350924558309	0.7429923551264328	2.7091	23.171	0.0	0.0	0.0
2021-10-01T23:25:49.000000	-1.9207	0.46366	-0.29779	-55.081	9.6632	14.392	-1.8494147822168303	0.6955099200715068	-0.29779	-53.481919518594175	16.33946999895089	14.392	-1.8494147822168303	0.6955099200715068	-0.10178999999999999	-53.481919518594175	16.33946999895089	14.392	-0.8639815107386933	0.3603159067327042	-0.3517220443149309	-0.6161706984876666	0.2613350924558309	0.7429923551264328	2.7091	23.171	0.0	0.0	0.0
2021-10-01T23:25:49.000000	-1.8885	0.45799	-0.30615	-56.306	9.9496	14.528	-1.818152162066478	0.6859371732695285	-0.30615	-54.66259624481051	16.773811371802985	14.528	-1.818152162066478	0.6859371732695285	-0.11014999999999997	-54.66259624481051	16.773811371802985	14.528	-0.8639815107386933	0.3603159067327042	-0.3517220443149309	-0.6161706984876666	0.2613350924558309	0.7429923551264328	2.7091	23.171	0.0	0.0	0.0
2021-10-01T23:25:49.000000	-1.867	0.45419	-0.31167	-57.132	10.145	14.63	-1.7972797837433228	0.6795314084334546	-0.31167	-55.45842976556417	17.06894891134148	14.63	-1.7972797837433228	0.6795314084334546	-0.11567	-55.45842976556417	17.06894891134148	14.63	-0.8639815107386933	0.3603159067327042	-0.3517220443149309	-0.6161706984876666	0.2613350924558309	0.7429923551264328	2.7091	23.171	0.0	0.0	0.0
2021-10-01T23:25:49.000000	-1.8527	0.45164	-0.31533	-57.686	10.278	14.703	-1.783399989190343	0.6752484418018928	-0.31533	-55.99195874623457	17.268828442021345	14.703	-1.783399989190343	0.6752484418018928	-0.11932999999999999	-55.99195874623457	17.268828442021345	14.703	-0.8639815107386933	0.3603159067327042	-0.3517220443149309	-0.6161706984876666	0.2613350924558309	0.7429923551264328	2.7091	23.171	0.0	0.0	0.0
2021-10-01T23:25:49.000000	-1.8431	0.44994	-0.31776	-58.058	10.367	14.755	-1.7740806285024153	0.6723849620362393	-0.31776	-56.350250462729434	17.402739031188784	14.755	-1.7740806285024153	0.6723849620362393	-0.12175999999999998	-56.350250462729434	17.402739031188784	14.755	-0.8639815107386933	0.3603159067327042	-0.3517220443149309	-0.6161706984876666	0.2613350924558309	0.7429923551264328	2.7091	23.171	0.0	0.0	1.0
2021-10-01T23:25:49.000000	-1.8069	0.44343	-0.32693	-59.487	10.715	14.975	-1.7389510745377021	0.6614884241346716	-0.32693	-57.72584214750432	17.92321238956381	14.975	-1.7389510745377021	0.6614884241346716	-0.13093	-57.72584214750432	17.92321238956381	14.975	-0.8639815107386933	0.3603159067327042	-0.3517220443149309	-0.6161706984876666	0.2613350924558309	0.7429923551264328	2.7091	23.171	0.0	0.0	0.37511
2021-10-01T23:25:49.000000	-1.7706	0.43687	-0.33603	-60.95	11.078	15.242	-1.703728400602536	0.6505300099767297	-0.33603	-59.1333396825715	18.46273874552782	15.242	-1.703728400602536	0.6505300099767297	-0.14003	-59.1333396825715	18.46273874552782	15.242	-0.8639815107386933	0.3603159067327042	-0.3517220443149309	-0.6161706984876666	0.2613350924558309	0.7429923551264328	2.7091	23.171	0.0	0.0	0.0
2021-10-01T23:25:49.000000	-1.7343	0.43024	-0.34509	-62.455	11.459	15.57	-1.668514303779213	0.6395021232835494	-0.34509	-60.580315195736375	19.025275734801625	15.57	-1.668514303779213	0.6395021232835494	-0.14909	-60.580315195736375	19.025275734801625	15.57	-0.8639815107386933	0.3603159067327042	-0.3517220443149309	-0.6161706984876666	0.2613350924558309	0.7429923551264328	2.7091	23.171	0.0	0.0	0.0
2021-10-01T23:25:49.000000	-1.698	0.42356	-0.35413	-64.015	11.86	15.977	-1.6333063334643487	0.6284246133509133	-0.35413	-62.07942566891913	19.614401179162844	15.977	-1.6333063334643487	0.6284246133509133	-0.15813	-62.07942566891913	19.614401179162844	15.977	-0.8639815107386933	0.3603159067327042	-0.3517220443149309	-0.6161706984876666	0.2613350924558309	0.7429923551264328	2.7091	23.171	0.0	0.0	0.0
2021-10-01T23:25:49.000000	-1.6618	0.41681	-0.3632	-65.648	12.287	16.48	-1.5982061867402395	0.6172898838999571	-0.3632	-63.647800287308776	20.238275410391463	16.48	-1.5982061867402395	0.6172898838999571	-0.16720000000000002	-63.647800287308776	20.238275410391463	16.48	-0.8639815107386933	0.3603159067327042	-0.3517220443149309	-0.6161706984876666	0.2613350924558309	0.7429923551264328	2.7091	23.171	0.0	0.0	0.0
2021-10-01T23:25:49.000000	-1.6256	0.40999	-0.37234	-67.376	12.747	17.099	-1.5631146171279728	0.6060856819137626	-0.37234	-65.30641556508168	20.90654134573333	17.099	-1.5631146171279728	0.6060856819137626	-0.17634	-65.30641556508168	20.90654134573333	17.099	-0.8639815107386933	0.3603159067327042	-0.3517220443149309	-0.6161706984876666	0.2613350924558309	0.7429923551264328	2.7091	23.171	0.0	0.0	0.0
2021-10-01T23:25:49.000000	-1.5894	0.40311	-0.38159	-69.231	13.246	17.854	-1.528030399325857	0.5948219320402209	-0.38159	-67.0862951944745	21.629074739336996	17.854	-1.528030399325857	0.5948219320402209	-0.18558999999999998	-67.0862951944745	21.629074739336996	17.854	-0.8639815107386933	0.3603159067327042	-0.3517220443149309	-0.6161706984876666	0.2613350924558309	0.7429923551264328	2.7091	23.171	0.0	0.0	0.0
2021-10-01T23:25:49.000000	-1.5533	0.39616	-0.391	-71.251	13.795	18.76	-1.493054005114496	0.5835009626483594	-0.391	-69.02380500561279	22.4214488503117	18.76	-1.493054005114496	0.5835009626483594	-0.195	-69.02380500561279	22.4214488503117	18.76	-0.8639815107386933	0.3603159067327042	-0.3517220443149309	-0.6161706984876666	0.2613350924558309	0.7429923551264328	2.7091	23.171	0.0	0.0	0.0
2021-10-01T23:25:49.000000	-1.5172	0.38914	-0.4006	-73.481	14.406	19.83	-1.458086188014978	0.5721105207212593	-0.4006	-71.16213555197662	23.301087113740078	19.83	-1.458086188014978	0.5721105207212593	-0.2046	-71.16213555197662	23.301087113740078	19.83	-0.8639815107386933	0.3603159067327042	-0.3517220443149309	-0.6161706984876666	0.2613350924558309	0.7429923551264328	2.7091	23.171	0.0	0.0	0.0
2021-10-01T23:25:49.000000	-1.4813	0.38204	-0.41044	-75.977	15.093	21.067	-1.4233266662868178	0.5606651876448664	-0.41044	-73.55514943938815	24.288745726144004	21.067	-1.4233266662868178	0.5606651876448664	-0.21444000000000002	-73.55514943938815	24.288745726144004	21.067	-0.8639815107386933	0.3603159067327042	-0.3517220443149309	-0.6161706984876666	0.2613350924558309	0.7429923551264328	2.7091	23.171	0.0	0.0	0.0
2021-10-01T23:25:49.000000	-1.4454	0.37486	-0.42054	-78.801	15.873	22.464	-1.3885769469721925	0.549140457385344	-0.42054	-76.26229647189656	25.408893459427812	22.464	-1.3885769469721925	0.549140457385344	-0.22454000000000002	-76.26229647189656	25.408893459427812	22.464	-0.8639815107386933	0.3603159067327042	-0.3517220443149309	-0.6161706984876666	0.2613350924558309	0.7429923551264328	2.7091	23.171	0.0	0.0	0.0
2021-10-01T23:25:49.000000	-1.4096	0.36759	-0.43088	-82.019	16.762	24.004	-1.3539375018517052	0.5375386583117191	-0.43088	-79.3471188428768	26.68549674138344	24.004	-1.3539375018517052	0.5375386583117191	-0.23487999999999998	-79.3471188428768	26.68549674138344	24.004	-0.8639815107386933	0.3603159067327042	-0.3517220443149309	-0.6161706984876666	0.2613350924558309	0.7429923551264328	2.7091	23.171	0.0	0.0	0.0
2021-10-01T23:25:49.000000	-1.3738	0.36024	-0.44146	-85.701	17.781	25.654	-1.319307859144753	0.5258574620549648	-0.44146	-82.8765159540143	28.147974444425152	25.654	-1.319307859144753	0.5258574620549648	-0.24546	-82.8765159540143	28.147974444425152	25.654	-0.8639815107386933	0.3603159067327042	-0.3517220443149309	-0.6161706984876666	0.2613350924558309	0.7429923551264328	2.7091	23.171	0.0	0.0	0.0
2021-10-01T23:25:49.000000	-1.3382	0.35279	-0.45222	-89.918	18.948	27.372	-1.2848889624125424	0.5141015253531351	-0.45222	-86.91874726229123	29.82289057676904	27.372	-1.2848889624125424	0.5141015253531351	-0.25622	-86.91874726229123	29.82289057676904	27.372	-0.8639815107386933	0.3603159067327042	-0.3517220443149309	-0.6161706984876666	0.2613350924558309	0.7429923551264328	2.7091	23.171	0.0	0.0	0.0
2021-10-01T23:25:49.000000	-1.3026	0.34523	-0.46311	-94.741	20.284	29.105	-1.250483543998942	0.5022364175245023	-0.46311	-91.54170463418215	31.73978654099855	29.105	-1.250483543998942	0.5022364175245023	-0.26711	-91.54170463418215	31.73978654099855	29.105	-0.8639815107386933	0.3603159067327042	-0.3517220443149309	-0.6161706984876666	0.2613350924558309	0.7429923551264328	2.7091	23.171	0.0	0.0	0.0
2021-10-01T23:25:49.000000	-1.2671	0.33756	-0.47404	-100.24	21.809	30.791	-1.2161908503828631	0.49027439158598485	-0.47404	-96.81241000154172	33.927088744738825	30.791	-1.2161908503828631	0.49027439158598485	-0.27804	-96.81241000154172	33.927088744738825	30.791	-0.8639815107386933	0.3603159067327042	-0.3517220443149309	-0.6161706984876666	0.2613350924558309	0.7429923551264328	2.7091	23.171	0.0	0.0	0.0
2021-10-01T23:25:49.000000	-1.2315	0.32976	-0.4849	-106.48	23.543	32.365	-1.1818148392098666	0.47817109220796367	-0.4849	-102.79292297227899	36.4126109447691	32.365	-1.1818148392098666	0.47817109220796367	-0.2889	-102.79292297227899	36.4126109447691	32.365	-0.8639815107386933	0.3603159067327042	-0.3517220443149309	-0.6161706984876666	0.2613350924558309	0.7429923551264328	2.7091	23.171	0.0	0.0	0.0
2021-10-01T23:25:49.000000	-1.196	0.32184	-0.4956	-113.54	25.51	33.753	-1.1475527781360837	0.46596095007216654	-0.4956	-109.55870754067394	39.22985217939363	33.753	-1.1475527781360837	0.46596095007216654	-0.2996	-109.55870754067394	39.22985217939363	33.753	-0.8639815107386933	0.3603159067327042	-0.3517220443149309	-0.6161706984876666	0.2613350924558309	0.7429923551264328	2.7091	23.171	0.0	0.0	0.0
2021-10-01T23:25:49.000000	-1.1604	0.31377	-0.50602	-121.5	27.734	34.881	-1.1132098501087666	0.45358968520108334	-0.50602	-117.18622016579567	42.41243401708587	34.881	-1.1132098501087666	0.45358968520108334	-0.31002	-117.18622016579567	42.41243401708587	34.881	-0.8639815107386933	0.3603159067327042	-0.3517220443149309	-0.6161706984876666	0.2613350924558309	0.7429923551264328	2.7091	23.171	0.0	0.0	0.0
2021-10-01T23:25:49.000000	-1.1247	0.30556	-0.51603	-130.45	30.24	35.666	-1.0787848298262226	0.4410672222426053	-0.51603	-125.76171942443528	45.996195792800194	35.666	-1.0787848298262226	0.4410672222426053	-0.32003	-125.76171942443528	45.996195792800194	35.666	-0.8639815107386933	0.3603159067327042	-0.3517220443149309	-0.6161706984876666	0.2613350924558309	0.7429923551264328	2.7091	23.171	0.0	0.0	0.0
2021-10-01T23:25:49.000000	-1.0889	0.2972	-0.52552	-140.48	33.061	36.018	-1.0442789425901444	0.42838363654884126	-0.52552	-135.37048365203046	50.024916559803955	36.018	-1.0442789425901444	0.42838363654884126	-0.32952	-135.37048365203046	50.024916559803955	36.018	-0.8639815107386933	0.3603159067327042	-0.3517220443149309	-0.6161706984876666	0.2613350924558309	0.7429923551264328	2.7091	23.171	0.0	0.0	0.0
2021-10-01T23:25:49.000000	-1.053	0.28868	-0.53438	-151.7	36.232	35.84	-1.0096934137022235	0.4155290034718999	-0.53438	-146.11739541946284	54.54681090432635	35.84	-1.0096934137022235	0.4155290034718999	-0.33837999999999996	-146.11739541946284	54.54681090432635	35.84	-0.8639815107386933	0.3603159067327042	-0.3517220443149309	-0.6161706984876666	0.2613350924558309	0.7429923551264328	2.7091	23.171	0.0	0.0	0.0
2021-10-01T23:25:49.000000	-1.0169	0.28001	-0.54249	-164.26	39.793	35.018	-0.9749277713818564	0.40250099464275435	-0.54249	-158.1464232383329	59.619956943309525	35.018	-0.9749277713818564	0.40250099464275435	-0.34649	-158.1464232383329	59.619956943309525	35.018	-0.8639815107386933	0.3603159067327042	-0.3517220443149309	-0.6161706984876666	0.2613350924558309	0.7429923551264328	2.7091	23.171	0.0	0.0	0.0
2021-10-01T23:25:49.000000	-0.98069	0.27118	-0.54975	-178.31	43.792	33.422	-0.9400725627617553	0.38930071312873976	-0.54975	-171.60055537888763	65.31037251200853	33.422	-0.9400725627617553	0.38930071312873976	-0.35374999999999995	-171.60055537888763	65.31037251200853	33.422	-0.8639815107386933	0.3603159067327042	-0.3517220443149309	-0.6161706984876666	0.2613350924558309	0.7429923551264328	2.7091	23.171	0.0	0.0	0.0
2021-10-01T23:25:49.000000	-0.94434	0.26219	-0.55606	-194.04	48.288	30.897	-0.905098013898247	0.37592448302478065	-0.55606	-186.66113087107783	71.699893765126	30.897	-0.905098013898247	0.37592448302478065	-0.36006	-186.66113087107783	71.699893765126	30.897	-0.8639815107386933	0.3603159067327042	-0.3517220443149309	-0.6161706984876666	0.2613350924558309	0.7429923551264328	2.7091	23.171	0.0	0.0	0.0
2021-10-01T23:25:49.000000	-0.90787	0.25306	-0.56132	-211.68	53.348	27.259	-0.8700215234837299	0.3623946042300431	-0.56132	-203.5482070950655	78.88319778244491	27.259	-0.8700215234837299	0.3623946042300431	-0.36532000000000003	-203.5482070950655	78.88319778244491	27.259	-0.8639815107386933	0.3603159067327042	-0.3517220443149309	-0.6161706984876666	0.2613350924558309	0.7429923551264328	2.7091	23.171	0.0	0.0	0.0
2021-10-01T23:25:49.000000	-0.87128	0.24378	-0.56544	-231.5	59.054	22.283	-0.834844316819896	0.34870115209663577	-0.56544	-222.51970207003973	86.97474982235222	22.283	-0.834844316819896	0.34870115209663577	-0.36944000000000005	-222.51970207003973	86.97474982235222	22.283	-0.8639815107386933	0.3603159067327042	-0.3517220443149309	-0.6161706984876666	0.2613350924558309	0.7429923551264328	2.7091	23.171	0.0	0.0	0.0
2021-10-01T23:25:49.000000	-0.83461	0.23437	-0.56835	-253.82	65.502	15.695	-0.7996036418949262	0.3348688771271085	-0.56835	-243.88144163227687	96.10903615874169	15.695	-0.7996036418949262	0.3348688771271085	-0.37235	-243.88144163227687	96.10903615874169	15.695	-0.8639815107386933	0.3603159067327042	-0.3517220443149309	-0.6161706984876666	0.2613350924558309	0.7429923551264328	2.7091	23.171	0.0	0.0	0.0
2021-10-01T23:25:49.000000	-0.7979	0.22484	-0.56996	-279.04	72.81	7.1569	-0.7643379719986937	0.3209126051761197	-0.56996	-268.0159531374609	106.45217970440234	7.1569	-0.7643379719986937	0.3209126051761197	-0.37396	-268.0159531374609	106.45217970440234	7.1569	-0.8639815107386933	0.3603159067327042	-0.3517220443149309	-0.6161706984876666	0.2613350924558309	0.7429923551264328	2.7091	23.171	0.0	0.0	0.0
2021-10-01T23:25:49.000000	-0.76117	0.21521	-0.57021	-307.65	81.12	-3.7553	-0.7290647058235971	0.30685463614283537	-0.57021	-295.3921450482358	118.20515024228838	-3.7553	-0.7290647058235971	0.30685463614283537	-0.37421	-295.3921450482358	118.20515024228838	-3.7553	-0.8639815107386933	0.3603159067327042	-0.3517220443149309	-0.6161706984876666	0.2613350924558309	0.7429923551264328	2.7091	23.171	0.0	0.0	0.0
