# Supplementary material for: Direct evidence of substorm-related impulsive injections of electrons at Mercury
Source: Nat Commun. 2023 Jul 18;14:4019. doi: 10.1038/s41467-023-39565-4 (PMC10354196; doi:10.1038/s41467-023-39565-4)
Supplement: Supplementary file 3 — SourceDatafile [file 41467_2023_39565_MOESM3_ESM.zip › SourceDataFile/FieldLinetracing/Final_KT17tracing_001557.txt]

2021-10-01T23:40:57.000000	0.20529	-0.2405	0.71984	-248.55	329.87	-545.42	0.1742745908697571	-0.26384200021448206	0.71984	-206.2580964271863	357.83923353684054	-545.42	0.1742745908697571	-0.26384200021448206	0.91584	-206.2580964271863	357.83923353684054	-545.42	0.2884181699721217	-0.5396297876045764	-0.790958059292509	0.19055604152532973	-0.2910410198279806	0.9375412096626398	1.7334	6.1756	0.0	0.0	0.0
2021-10-01T23:40:57.000000	0.21759	-0.25707	0.74654	-218.23	298.4	-468.79	0.18445158287256136	-0.2817942628511209	0.74654	-180.02258844528498	322.891251893667	-468.79	0.18445158287256136	-0.2817942628511209	0.9425399999999999	-180.02258844528498	322.891251893667	-468.79	0.2884181699721217	-0.5396297876045764	-0.790958059292509	0.19055604152532973	-0.2910410198279806	0.9375412096626398	1.7334	6.1756	0.0	0.0	0.0
2021-10-01T23:40:57.000000	0.22995	-0.27425	0.77283	-191.78	271.26	-403.99	0.19461337935951137	-0.300359280819273	0.77283	-157.09736356471228	292.71483454211295	-403.99	0.19461337935951137	-0.300359280819273	0.9688300000000001	-157.09736356471228	292.71483454211295	-403.99	0.2884181699721217	-0.5396297876045764	-0.790958059292509	0.19055604152532973	-0.2910410198279806	0.9375412096626398	1.7334	6.1756	0.0	0.0	0.0
2021-10-01T23:40:57.000000	0.24233	-0.29209	0.79867	-168.58	247.76	-348.85	0.20471415523058334	-0.319581776151627	0.79867	-136.95163943295063	266.5492120727936	-348.85	0.20471415523058334	-0.319581776151627	0.9946699999999999	-136.95163943295063	266.5492120727936	-348.85	0.2884181699721217	-0.5396297876045764	-0.790958059292509	0.19055604152532973	-0.2910410198279806	0.9375412096626398	1.7334	6.1756	0.0	0.0	0.0
2021-10-01T23:40:57.000000	0.25468	-0.31063	0.82402	-148.11	227.31	-301.63	0.21469938603955402	-0.3394953209312885	0.82402	-119.14162715947595	243.74511457215388	-301.63	0.21469938603955402	-0.3394953209312885	1.02002	-119.14162715947595	243.74511457215388	-301.63	0.2884181699721217	-0.5396297876045764	-0.790958059292509	0.19055604152532973	-0.2910410198279806	0.9375412096626398	1.7334	6.1756	0.0	0.0	0.0
2021-10-01T23:40:57.000000	0.26696	-0.32993	0.84884	-129.95	209.46	-260.96	0.22452202138470767	-0.36015456183883726	0.84884	-103.3056301089906	223.80447021403396	-260.96	0.22452202138470767	-0.36015456183883726	1.04484	-103.3056301089906	223.80447021403396	-260.96	0.2884181699721217	-0.5396297876045764	-0.790958059292509	0.19055604152532973	-0.2910410198279806	0.9375412096626398	1.7334	6.1756	0.0	0.0	0.0
2021-10-01T23:40:57.000000	0.2791	-0.35004	0.87307	-113.76	193.83	-225.75	0.23410646222234696	-0.38160054500188656	0.87307	-89.15277171748372	206.3084821210467	-225.75	0.23410646222234696	-0.38160054500188656	1.06907	-89.15277171748372	206.3084821210467	-225.75	0.2884181699721217	-0.5396297876045764	-0.790958059292509	0.19055604152532973	-0.2910410198279806	0.9375412096626398	1.7334	6.1756	0.0	0.0	0.0
2021-10-01T23:40:57.000000	0.29104	-0.37102	0.89665	-99.266	180.11	-195.12	0.24338580885497374	-0.4038854664976324	0.89665	-76.44910098518329	190.91591294220933	-195.12	0.24338580885497374	-0.4038854664976324	1.09265	-76.44910098518329	190.91591294220933	-195.12	0.2884181699721217	-0.5396297876045764	-0.790958059292509	0.19055604152532973	-0.2910410198279806	0.9375412096626398	1.7334	6.1756	0.0	0.0	0.0
2021-10-01T23:40:57.000000	0.30271	-0.39295	0.9195	-86.24	168.05	-168.35	0.2522807863338152	-0.4270801463973617	0.9195	-64.99896848246595	177.35070960166863	-168.35	0.2522807863338152	-0.4270801463973617	1.1155	-64.99896848246595	177.35070960166863	-168.35	0.2884181699721217	-0.5396297876045764	-0.790958059292509	0.19055604152532973	-0.2910410198279806	0.9375412096626398	1.7334	6.1756	0.0	0.0	0.0
2021-10-01T23:40:57.000000	0.31401	-0.41588	0.94153	-74.493	157.42	-144.87	0.26068602167150023	-0.45122195492361195	0.94153	-54.642980303100316	165.36144699595184	-144.87	0.26068602167150023	-0.45122195492361195	1.13753	-54.642980303100316	165.36144699595184	-144.87	0.2884181699721217	-0.5396297876045764	-0.790958059292509	0.19055604152532973	-0.2910410198279806	0.9375412096626398	1.7334	6.1756	0.0	0.0	0.0
2021-10-01T23:40:57.000000	0.32487	-0.43987	0.96262	-63.871	148.07	-124.18	0.2685246905226397	-0.47636186285188753	0.96262	-45.24667639493943	154.78038576063707	-124.18	0.2685246905226397	-0.47636186285188753	1.15862	-45.24667639493943	154.78038576063707	-124.18	0.2884181699721217	-0.5396297876045764	-0.790958059292509	0.19055604152532973	-0.2910410198279806	0.9375412096626398	1.7334	6.1756	0.0	0.0	0.0
2021-10-01T23:40:57.000000	0.33516	-0.465	0.98266	-54.246	139.84	-105.9	0.2756579700511136	-0.5025633384433243	0.98266	-36.702626092045335	145.43304766781006	-105.9	0.2756579700511136	-0.5025633384433243	1.17866	-36.702626092045335	145.43304766781006	-105.9	0.2884181699721217	-0.5396297876045764	-0.790958059292509	0.19055604152532973	-0.2910410198279806	0.9375412096626398	1.7334	6.1756	0.0	0.0	0.0
2021-10-01T23:40:57.000000	0.34477	-0.49129	1.0015	-45.514	132.6	-89.696	0.2819742385267352	-0.5298327526750944	1.0015	-28.92354197834344	137.17766915729032	-89.696	0.2819742385267352	-0.5298327526750944	1.1975	-28.92354197834344	137.17766915729032	-89.696	0.2884181699721217	-0.5396297876045764	-0.790958059292509	0.19055604152532973	-0.2910410198279806	0.9375412096626398	1.7334	6.1756	0.0	0.0	0.0
2021-10-01T23:40:57.000000	0.35358	-0.51878	1.019	-37.587	126.24	-75.302	0.28734949896804296	-0.5581951005184609	1.019	-21.835565471001388	129.89429644738684	-75.302	0.28734949896804296	-0.5581951005184609	1.2149999999999999	-21.835565471001388	129.89429644738684	-75.302	0.2884181699721217	-0.5396297876045764	-0.790958059292509	0.19055604152532973	-0.2910410198279806	0.9375412096626398	1.7334	6.1756	0.0	0.0	0.0
2021-10-01T23:40:57.000000	0.36145	-0.54745	1.035	-30.397	120.68	-62.486	0.2916472569079439	-0.5876133784539557	1.035	-15.381011377893701	123.49520030346565	-62.486	0.2916472569079439	-0.5876133784539557	1.2309999999999999	-15.381011377893701	123.49520030346565	-62.486	0.2884181699721217	-0.5396297876045764	-0.790958059292509	0.19055604152532973	-0.2910410198279806	0.9375412096626398	1.7334	6.1756	0.0	0.0	0.0
2021-10-01T23:40:57.000000	0.36827	-0.57725	1.0492	-23.884	115.81	-51.056	0.2947644677280943	-0.6180244849235127	1.0492	-9.513810130283357	117.86385778857282	-51.056	0.2947644677280943	-0.6180244849235127	1.2451999999999999	-9.513810130283357	117.86385778857282	-51.056	0.2884181699721217	-0.5396297876045764	-0.790958059292509	0.19055604152532973	-0.2910410198279806	0.9375412096626398	1.7334	6.1756	0.0	0.0	0.0
2021-10-01T23:40:57.000000	0.37394	-0.60811	1.0617	-17.997	111.58	-40.844	0.29661046206142483	-0.6493466943749757	1.0617	-4.189472532384425	112.94439662462408	-40.844	0.29661046206142483	-0.6493466943749757	1.2577	-4.189472532384425	112.94439662462408	-40.844	0.2884181699721217	-0.5396297876045764	-0.790958059292509	0.19055604152532973	-0.2910410198279806	0.9375412096626398	1.7334	6.1756	0.0	0.0	0.0
2021-10-01T23:40:57.000000	0.37836	-0.63988	1.0721	-12.692	107.89	-31.705	0.2971043729544012	-0.6814188840730583	1.0721	0.6234168496060555	108.63217900526357	-31.705	0.2971043729544012	-0.6814188840730583	1.2681	0.6234168496060555	108.63217900526357	-31.705	0.2884181699721217	-0.5396297876045764	-0.790958059292509	0.19055604152532973	-0.2910410198279806	0.9375412096626398	1.7334	6.1756	0.0	0.0	0.0
2021-10-01T23:40:57.000000	0.3815	-0.6724	1.0805	-7.9272	104.68	-23.507	0.29623603129041887	-0.7140785837464263	1.0805	4.9589912337222986	104.86253528207234	-23.507	0.29623603129041887	-0.7140785837464263	1.2765	4.9589912337222986	104.86253528207234	-23.507	0.2884181699721217	-0.5396297876045764	-0.790958059292509	0.19055604152532973	-0.2910410198279806	0.9375412096626398	1.7334	6.1756	0.0	0.0	0.0
2021-10-01T23:40:57.000000	0.38334	-0.70549	1.0869	-3.66	101.87	-16.135	0.29400764320414857	-0.7471446991296545	1.0869	8.849727206446149	101.55084848671372	-16.135	0.29400764320414857	-0.7471446991296545	1.2829	8.849727206446149	101.55084848671372	-16.135	0.2884181699721217	-0.5396297876045764	-0.790958059292509	0.19055604152532973	-0.2910410198279806	0.9375412096626398	1.7334	6.1756	0.0	0.0	0.0
2021-10-01T23:40:57.000000	0.3839	-0.73896	1.0911	0.15013	99.396	-9.4823	0.290462338723517	-0.7804311125161943	1.0911	12.328007434852902	98.62863472492718	-9.4823	0.290462338723517	-0.7804311125161943	1.2871	12.328007434852902	98.62863472492718	-9.4823	0.2884181699721217	-0.5396297876045764	-0.790958059292509	0.19055604152532973	-0.2910410198279806	0.9375412096626398	1.7334	6.1756	0.0	0.0	0.0
2021-10-01T23:40:57.000000	0.38326	-0.77263	1.0933	3.544	97.202	-3.4532	0.28570157046210676	-0.8137689826575389	1.0933	15.427472717512268	96.03531551231772	-3.4532	0.28570157046210676	-0.8137689826575389	1.2893	15.427472717512268	96.03531551231772	-3.4532	0.2884181699721217	-0.5396297876045764	-0.790958059292509	0.19055604152532973	-0.2910410198279806	0.9375412096626398	1.7334	6.1756	0.0	0.0	0.0
2021-10-01T23:40:57.000000	0.38148	-0.80633	1.0935	6.5613	95.227	2.0376	0.279805716436026	-0.8469969423496888	1.0935	18.18003964158423	93.70548727433429	2.0376	0.279805716436026	-0.8469969423496888	1.2894999999999999	18.18003964158423	93.70548727433429	2.0376	0.2884181699721217	-0.5396297876045764	-0.790958059292509	0.19055604152532973	-0.2910410198279806	0.9375412096626398	1.7334	6.1756	0.0	0.0	0.0
2021-10-01T23:40:57.000000	0.37865	-0.83991	1.0919	9.2397	93.423	7.065	0.27288247800167253	-0.8799771495895031	1.0919	20.617212907554123	91.58689598962607	7.065	0.27288247800167253	-0.8799771495895031	1.2879	20.617212907554123	91.58689598962607	7.065	0.2884181699721217	-0.5396297876045764	-0.790958059292509	0.19055604152532973	-0.2910410198279806	0.9375412096626398	1.7334	6.1756	0.0	0.0	0.0
2021-10-01T23:40:57.000000	0.37488	-0.87327	1.0885	11.614	91.747	11.694	0.2650532793027679	-0.9126238362166796	1.0885	22.768261492808428	89.63260162237341	11.694	0.2650532793027679	-0.9126238362166796	1.2845	22.768261492808428	89.63260162237341	11.694	0.2884181699721217	-0.5396297876045764	-0.790958059292509	0.19055604152532973	-0.2910410198279806	0.9375412096626398	1.7334	6.1756	0.0	0.0	0.0
2021-10-01T23:40:57.000000	0.37027	-0.90632	1.0835	13.717	90.163	15.982	0.2564283945334502	-0.9448599334171162	1.0835	24.66132715633966	87.80285645061886	15.982	0.2564283945334502	-0.9448599334171162	1.2794999999999999	24.66132715633966	87.80285645061886	15.982	0.2884181699721217	-0.5396297876045764	-0.790958059292509	0.19055604152532973	-0.2910410198279806	0.9375412096626398	1.7334	6.1756	0.0	0.0	0.0
2021-10-01T23:40:57.000000	0.36492	-0.93898	1.0769	15.575	88.644	19.974	0.24711687258616596	-0.9766182970246015	1.0769	26.319203407533713	86.06764138160675	19.974	0.24711687258616596	-0.9766182970246015	1.2729	26.319203407533713	86.06764138160675	19.974	0.2884181699721217	-0.5396297876045764	-0.790958059292509	0.19055604152532973	-0.2910410198279806	0.9375412096626398	1.7334	6.1756	0.0	0.0	0.0
2021-10-01T23:40:57.000000	0.3589	-0.97121	1.0689	17.214	87.166	23.71	0.23719308720292076	-1.0078678055594135	1.0689	27.764753606847282	84.39995147599944	23.71	0.23719308720292076	-1.0078678055594135	1.2649	27.764753606847282	84.39995147599944	23.71	0.2884181699721217	-0.5396297876045764	-0.790958059292509	0.19055604152532973	-0.2910410198279806	0.9375412096626398	1.7334	6.1756	0.0	0.0	0.0
2021-10-01T23:40:57.000000	0.35231	-1.003	1.0595	18.655	85.711	27.224	0.22675751016431833	-1.0386107873905792	1.0595	29.016613971806585	82.77934923404	27.224	0.22675751016431833	-1.0386107873905792	1.2555	29.016613971806585	82.77934923404	27.224	0.2884181699721217	-0.5396297876045764	-0.790958059292509	0.19055604152532973	-0.2910410198279806	0.9375412096626398	1.7334	6.1756	0.0	0.0	0.0
2021-10-01T23:40:57.000000	0.34521	-1.0342	1.0489	19.916	84.264	30.541	0.21588806888308307	-1.0687057246098821	1.0489	30.090810916078002	81.18874214084634	30.541	0.21588806888308307	-1.0687057246098821	1.2449	30.090810916078002	81.18874214084634	30.541	0.2884181699721217	-0.5396297876045764	-0.790958059292509	0.19055604152532973	-0.2910410198279806	0.9375412096626398	1.7334	6.1756	0.0	0.0	0.0
2021-10-01T23:40:57.000000	0.33769	-1.0649	1.0371	21.013	82.813	33.685	0.2046630574750092	-1.098252966763569	1.0371	31.001753514257256	79.61426013624215	33.685	0.2046630574750092	-1.098252966763569	1.2330999999999999	31.001753514257256	79.61426013624215	33.685	0.2884181699721217	-0.5396297876045764	-0.790958059292509	0.19055604152532973	-0.2910410198279806	0.9375412096626398	1.7334	6.1756	0.0	0.0	0.0
2021-10-01T23:40:57.000000	0.32979	-1.0951	1.0242	21.959	81.352	36.672	0.1931221745316617	-1.1272574150584072	1.0242	31.761608627587776	78.04835553929334	36.672	0.1931221745316617	-1.1272574150584072	1.2202	31.761608627587776	78.04835553929334	36.672	0.2884181699721217	-0.5396297876045764	-0.790958059292509	0.19055604152532973	-0.2910410198279806	0.9375412096626398	1.7334	6.1756	0.0	0.0	0.0
2021-10-01T23:40:57.000000	0.32157	-1.1246	1.0102	22.765	79.871	39.518	0.18134947397422385	-1.1555279283467241	1.0102	32.38006806705806	76.47975587024769	39.518	0.18134947397422385	-1.1555279283467241	1.2062	32.38006806705806	76.47975587024769	39.518	0.2884181699721217	-0.5396297876045764	-0.790958059292509	0.19055604152532973	-0.2910410198279806	0.9375412096626398	1.7334	6.1756	0.0	0.0	0.0
2021-10-01T23:40:57.000000	0.3131	-1.1537	0.99517	23.442	78.367	42.234	0.16937766928717937	-1.183370823177098	0.99517	32.867681354840855	74.90413590287686	42.234	0.16937766928717937	-1.183370823177098	1.19117	32.867681354840855	74.90413590287686	42.234	0.2884181699721217	-0.5396297876045764	-0.790958059292509	0.19055604152532973	-0.2910410198279806	0.9375412096626398	1.7334	6.1756	0.0	0.0	0.0
2021-10-01T23:40:57.000000	0.3044	-1.1821	0.97922	23.997	76.835	44.828	0.15726336881706546	-1.210490810716177	0.97922	33.23078309361407	73.31567560205097	44.828	0.15726336881706546	-1.210490810716177	1.17522	33.23078309361407	73.31567560205097	44.828	0.2884181699721217	-0.5396297876045764	-0.790958059292509	0.19055604152532973	-0.2910410198279806	0.9375412096626398	1.7334	6.1756	0.0	0.0	0.0
2021-10-01T23:40:57.000000	0.29553	-1.21	0.96235	24.437	75.271	47.309	0.1450416144173926	-1.2370937357319356	0.96235	33.47583041622482	71.70954739742929	47.309	0.1450416144173926	-1.2370937357319356	1.15835	33.47583041622482	71.70954739742929	47.309	0.2884181699721217	-0.5396297876045764	-0.790958059292509	0.19055604152532973	-0.2910410198279806	0.9375412096626398	1.7334	6.1756	0.0	0.0	0.0
2021-10-01T23:40:57.000000	0.28652	-1.2372	0.9446	24.77	73.673	49.682	0.13276668606567085	-1.2629847811716257	0.9446	33.61051798064768	70.08278611808008	49.682	0.13276668606567085	-1.2629847811716257	1.1406	33.61051798064768	70.08278611808008	49.682	0.2884181699721217	-0.5396297876045764	-0.790958059292509	0.19055604152532973	-0.2910410198279806	0.9375412096626398	1.7334	6.1756	0.0	0.0	0.0
2021-10-01T23:40:57.000000	0.27742	-1.2639	0.926	25.0	72.038	51.952	0.12046370096751968	-1.2883685665015303	0.926	33.638448055531576	68.43192424895929	51.952	0.12046370096751968	-1.2883685665015303	1.122	33.638448055531576	68.43192424895929	51.952	0.2884181699721217	-0.5396297876045764	-0.790958059292509	0.19055604152532973	-0.2910410198279806	0.9375412096626398	1.7334	6.1756	0.0	0.0	0.0
2021-10-01T23:40:57.000000	0.26824	-1.2899	0.9066	25.133	70.365	54.124	0.10816708980466677	-1.313047824065517	0.9066	33.565452899442036	66.7552341442627	54.124	0.10816708980466677	-1.313047824065517	1.1026	33.565452899442036	66.7552341442627	54.124	0.2884181699721217	-0.5396297876045764	-0.790958059292509	0.19055604152532973	-0.2910410198279806	0.9375412096626398	1.7334	6.1756	0.0	0.0	0.0
2021-10-01T23:40:57.000000	0.25904	-1.3153	0.88641	25.173	68.651	56.199	0.09592414744754107	-1.3371291521526492	0.88641	33.39513478102799	65.04924828894622	56.199	0.09592414744754107	-1.3371291521526492	1.08241	33.39513478102799	65.04924828894622	56.199	0.2884181699721217	-0.5396297876045764	-0.790958059292509	0.19055604152532973	-0.2910410198279806	0.9375412096626398	1.7334	6.1756	0.0	0.0	0.0
2021-10-01T23:40:57.000000	0.24983	-1.3402	0.86547	25.125	66.895	58.182	0.08373254552711534	-1.3607130225435302	0.86547	33.13233349406586	63.31236156737482	58.182	0.08373254552711534	-1.3607130225435302	1.06147	33.13233349406586	63.31236156737482	58.182	0.2884181699721217	-0.5396297876045764	-0.790958059292509	0.19055604152532973	-0.2910410198279806	0.9375412096626398	1.7334	6.1756	0.0	0.0	0.0
2021-10-01T23:40:57.000000	0.24064	-1.3643	0.8438	24.993	65.096	60.076	0.07165881703781798	-1.3835053717065	0.8438	32.780896367542915	61.543091394082666	60.076	0.07165881703781798	-1.3835053717065	1.0398	32.780896367542915	61.543091394082666	60.076	0.2884181699721217	-0.5396297876045764	-0.790958059292509	0.19055604152532973	-0.2910410198279806	0.9375412096626398	1.7334	6.1756	0.0	0.0	0.0
2021-10-01T23:40:57.000000	0.23151	-1.3879	0.82142	24.781	63.254	61.883	0.059705901520459015	-1.4058088402850613	0.82142	32.344793260615646	59.74094764839299	61.883	0.059705901520459015	-1.4058088402850613	1.01742	32.344793260615646	59.74094764839299	61.883	0.2884181699721217	-0.5396297876045764	-0.790958059292509	0.19055604152532973	-0.2910410198279806	0.9375412096626398	1.7334	6.1756	0.0	0.0	0.0
2021-10-01T23:40:57.000000	0.22245	-1.4108	0.79835	24.493	61.367	63.606	0.047908229656766055	-1.4274261606230827	0.79835	31.82774897210215	57.90345528005086	63.606	0.047908229656766055	-1.4274261606230827	0.9943500000000001	31.82774897210215	57.90345528005086	63.606	0.2884181699721217	-0.5396297876045764	-0.790958059292509	0.19055604152532973	-0.2910410198279806	0.9375412096626398	1.7334	6.1756	0.0	0.0	0.0
2021-10-01T23:40:57.000000	0.21349	-1.4331	0.77462	24.134	59.437	65.248	0.036283322373494464	-1.4484602551045511	0.77462	31.23497088628639	56.031986567788586	65.248	0.036283322373494464	-1.4484602551045511	0.97062	31.23497088628639	56.031986567788586	65.248	0.2884181699721217	-0.5396297876045764	-0.790958059292509	0.19055604152532973	-0.2910410198279806	0.9375412096626398	1.7334	6.1756	0.0	0.0	0.0
2021-10-01T23:40:57.000000	0.20465	-1.4546	0.75023	23.706	57.462	66.814	0.02487553500026307	-1.4687150813750263	0.75023	30.568198872408246	54.12431152168958	66.814	0.02487553500026307	-1.4687150813750263	0.9462299999999999	30.568198872408246	54.12431152168958	66.814	0.2884181699721217	-0.5396297876045764	-0.790958059292509	0.19055604152532973	-0.2910410198279806	0.9375412096626398	1.7334	6.1756	0.0	0.0	0.0
2021-10-01T23:40:57.000000	0.19596	-1.4756	0.7252	23.213	55.444	68.305	0.013677882429990684	-1.48849205477632	0.7252	29.831647849962543	52.18192495065533	68.305	0.013677882429990684	-1.48849205477632	0.9212	29.831647849962543	52.18192495065533	68.305	0.2884181699721217	-0.5396297876045764	-0.790958059292509	0.19055604152532973	-0.2910410198279806	0.9375412096626398	1.7334	6.1756	0.0	0.0	0.0
2021-10-01T23:40:57.000000	0.18744	-1.4958	0.69956	22.66	53.385	69.726	0.002746973009214476	-1.5074958864750798	0.69956	29.030525203233246	50.20619913341816	69.726	0.002746973009214476	-1.5074958864750798	0.8955599999999999	29.030525203233246	50.20619913341816	69.726	0.2884181699721217	-0.5396297876045764	-0.790958059292509	0.19055604152532973	-0.2910410198279806	0.9375412096626398	1.7334	6.1756	0.0	0.0	0.0
2021-10-01T23:40:57.000000	0.1791	-1.5153	0.67331	22.05	51.285	71.081	-0.007919521631092663	-1.5258270482519094	0.67331	28.167808326587714	48.19676647947054	71.081	-0.007919521631092663	-1.5258270482519094	0.86931	28.167808326587714	48.19676647947054	71.081	0.2884181699721217	-0.5396297876045764	-0.790958059292509	0.19055604152532973	-0.2910410198279806	0.9375412096626398	1.7334	6.1756	0.0	0.0	0.0
2021-10-01T23:40:57.000000	0.17098	-1.5341	0.64648	21.386	49.146	72.372	-0.018281902899365987	-1.5434904413135762	0.64648	27.24671967473166	46.15524432788315	72.372	-0.018281902899365987	-1.5434904413135762	0.8424800000000001	27.24671967473166	46.15524432788315	72.372	0.2884181699721217	-0.5396297876045764	-0.790958059292509	0.19055604152532973	-0.2910410198279806	0.9375412096626398	1.7334	6.1756	0.0	0.0	0.0
2021-10-01T23:40:57.000000	0.16308	-1.5521	0.61907	20.672	46.971	73.604	-0.028327917778687234	-1.5603868191811683	0.61907	26.271596697329112	44.084119952346626	73.604	-0.028327917778687234	-1.5603868191811683	0.81507	26.271596697329112	44.084119952346626	73.604	0.2884181699721217	-0.5396297876045764	-0.790958059292509	0.19055604152532973	-0.2910410198279806	0.9375412096626398	1.7334	6.1756	0.0	0.0	0.0
2021-10-01T23:40:57.000000	0.15543	-1.5694	0.59111	19.91	44.763	74.778	-0.03804004534230107	-1.576619104238673	0.59111	25.24479191446585	41.986125686889935	74.778	-0.03804004534230107	-1.576619104238673	0.78711	25.24479191446585	41.986125686889935	74.778	0.2884181699721217	-0.5396297876045764	-0.790958059292509	0.19055604152532973	-0.2910410198279806	0.9375412096626398	1.7334	6.1756	0.0	0.0	0.0
2021-10-01T23:40:57.000000	0.14806	-1.5859	0.56262	19.104	42.523	75.899	-0.04737625862961581	-1.592091725912254	0.56262	24.170397715467534	39.8617638756255	75.899	-0.04737625862961581	-1.592091725912254	0.7586200000000001	24.170397715467534	39.8617638756255	75.899	0.2884181699721217	-0.5396297876045764	-0.790958059292509	0.19055604152532973	-0.2910410198279806	0.9375412096626398	1.7334	6.1756	0.0	0.0	0.0
2021-10-01T23:40:57.000000	0.14096	-1.6016	0.5336	18.256	40.255	76.968	-0.05634648228852249	-1.6068034589002191	0.5336	23.05088915058913	37.714759317371396	76.968	-0.05634648228852249	-1.6068034589002191	0.7296	23.05088915058913	37.714759317371396	76.968	0.2884181699721217	-0.5396297876045764	-0.790958059292509	0.19055604152532973	-0.2910410198279806	0.9375412096626398	1.7334	6.1756	0.0	0.0	0.0
2021-10-01T23:40:57.000000	0.13418	-1.6165	0.50409	17.369	37.96	77.986	-0.06490109307956529	-1.6207604297110285	0.50409	21.889366144367173	35.54573688640921	77.986	-0.06490109307956529	-1.6207604297110285	0.7000900000000001	21.889366144367173	35.54573688640921	77.986	0.2884181699721217	-0.5396297876045764	-0.790958059292509	0.19055604152532973	-0.2910410198279806	0.9375412096626398	1.7334	6.1756	0.0	0.0	0.0
2021-10-01T23:40:57.000000	0.12772	-1.6306	0.4741	16.446	35.642	78.955	-0.07304009100274411	-1.6339626383446808	0.4741	20.689296211845758	33.358298851387865	78.955	-0.07304009100274411	-1.6339626383446808	0.6701	20.689296211845758	33.358298851387865	78.955	0.2884181699721217	-0.5396297876045764	-0.790958059292509	0.19055604152532973	-0.2910410198279806	0.9375412096626398	1.7334	6.1756	0.0	0.0	0.0
2021-10-01T23:40:57.000000	0.12159	-1.6438	0.44365	15.487	33.302	79.875	-0.08074129839324962	-1.646312063623957	0.44365	19.450801883194053	31.15343767709648	79.875	-0.08074129839324962	-1.646312063623957	0.63965	19.450801883194053	31.15343767709648	79.875	0.2884181699721217	-0.5396297876045764	-0.790958059292509	0.19055604152532973	-0.2910410198279806	0.9375412096626398	1.7334	6.1756	0.0	0.0	0.0
2021-10-01T23:40:57.000000	0.11583	-1.6561	0.41278	14.496	30.942	80.745	-0.08796501665951699	-1.657813606755624	0.41278	18.178098077906906	28.93264817243657	80.745	-0.08796501665951699	-1.657813606755624	0.60878	18.178098077906906	28.93264817243657	80.745	0.2884181699721217	-0.5396297876045764	-0.790958059292509	0.19055604152532973	-0.2910410198279806	0.9375412096626398	1.7334	6.1756	0.0	0.0	0.0
2021-10-01T23:40:57.000000	0.11044	-1.6676	0.3815	13.473	28.563	81.565	-0.09472349881846456	-1.6685665142185935	0.3815	16.871307326153502	26.696922802197243	81.565	-0.09472349881846456	-1.6685665142185935	0.5775	16.871307326153502	26.696922802197243	81.565	0.2884181699721217	-0.5396297876045764	-0.790958059292509	0.19055604152532973	-0.2910410198279806	0.9375412096626398	1.7334	6.1756	0.0	0.0	0.0
2021-10-01T23:40:57.000000	0.10544	-1.6782	0.34984	12.422	26.167	82.332	-0.10098464255739162	-1.6784739901373378	0.34984	15.534644547428675	24.447756375280015	82.332	-0.10098464255739162	-1.6784739901373378	0.54584	15.534644547428675	24.447756375280015	82.332	0.2884181699721217	-0.5396297876045764	-0.790958059292509	0.19055604152532973	-0.2910410198279806	0.9375412096626398	1.7334	6.1756	0.0	0.0	0.0
2021-10-01T23:40:57.000000	0.10084	-1.6878	0.31784	11.342	23.755	83.044	-0.10672627021148881	-1.6874380133346363	0.31784	14.16723980711249	22.186263886643175	83.044	-0.10672627021148881	-1.6874380133346363	0.5138400000000001	14.16723980711249	22.186263886643175	83.044	0.2884181699721217	-0.5396297876045764	-0.790958059292509	0.19055604152532973	-0.2910410198279806	0.9375412096626398	1.7334	6.1756	0.0	0.0	0.0
2021-10-01T23:40:57.000000	0.096653	-1.6966	0.28551	10.236	21.327	83.698	-0.11195998577233404	-1.6956586696605123	0.28551	12.772070499572303	19.91207774577919	83.698	-0.11195998577233404	-1.6956586696605123	0.48151	12.772070499572303	19.91207774577919	83.698	0.2884181699721217	-0.5396297876045764	-0.790958059292509	0.19055604152532973	-0.2910410198279806	0.9375412096626398	1.7334	6.1756	0.0	0.0	0.0
2021-10-01T23:40:57.000000	0.092897	-1.7044	0.25289	9.1054	18.883	84.291	-0.11664341883988669	-1.7029396717001875	0.25289	11.35052607551288	17.625026410451195	84.291	-0.11664341883988669	-1.7029396717001875	0.44889	11.35052607551288	17.625026410451195	84.291	0.2884181699721217	-0.5396297876045764	-0.790958059292509	0.19055604152532973	-0.2910410198279806	0.9375412096626398	1.7334	6.1756	0.0	0.0	0.0
2021-10-01T23:40:57.000000	0.089581	-1.7112	0.22001	7.9525	16.425	84.82	-0.12076763723104468	-1.7092821222251846	0.22001	9.90513426428756	15.32681299084831	84.82	-0.12076763723104468	-1.7092821222251846	0.41601	9.90513426428756	15.32681299084831	84.82	0.2884181699721217	-0.5396297876045764	-0.790958059292509	0.19055604152532973	-0.2910410198279806	0.9375412096626398	1.7334	6.1756	0.0	0.0	0.0
2021-10-01T23:40:57.000000	0.086714	-1.7172	0.18691	6.7792	13.953	85.282	-0.12434821479654247	-1.7148856169648496	0.18691	8.437780748995666	13.017204679649087	85.282	-0.12434821479654247	-1.7148856169648496	0.38291	8.437780748995666	13.017204679649087	85.282	0.2884181699721217	-0.5396297876045764	-0.790958059292509	0.19055604152532973	-0.2910410198279806	0.9375412096626398	1.7334	6.1756	0.0	0.0	0.0
2021-10-01T23:40:57.000000	0.084305	-1.7221	0.15362	5.5881	11.468	85.673	-0.1273394603025232	-1.7194535192539697	0.15362	6.951168468258089	10.696875363202775	85.673	-0.1273394603025232	-1.7194535192539697	0.34962000000000004	6.951168468258089	10.696875363202775	85.673	0.2884181699721217	-0.5396297876045764	-0.790958059292509	0.19055604152532973	-0.2910410198279806	0.9375412096626398	1.7334	6.1756	0.0	0.0	0.0
2021-10-01T23:40:57.000000	0.082361	-1.7261	0.12016	4.3816	8.9708	85.991	-0.1297589325292996	-1.7231851797615532	0.12016	5.447777361704061	8.366324940934623	85.991	-0.1297589325292996	-1.7231851797615532	0.31616	5.447777361704061	8.366324940934623	85.991	0.2884181699721217	-0.5396297876045764	-0.790958059292509	0.19055604152532973	-0.2910410198279806	0.9375412096626398	1.7334	6.1756	0.0	0.0	0.0
2021-10-01T23:40:57.000000	0.08089	-1.7291	0.086577	3.163	6.4643	86.232	-0.13158643874164044	-1.7259823322500416	0.086577	3.9312379006283007	6.028027211174779	86.232	-0.13158643874164044	-1.7259823322500416	0.282577	3.9312379006283007	6.028027211174779	86.232	0.2884181699721217	-0.5396297876045764	-0.790958059292509	0.19055604152532973	-0.2910410198279806	0.9375412096626398	1.7334	6.1756	0.0	0.0	0.0
2021-10-01T23:40:57.000000	0.079895	-1.7311	0.052904	1.9353	3.9505	86.397	-0.1328190015451784	-1.727845344309942	0.052904	2.4047725397365305	3.6835995129939296	86.397	-0.1328190015451784	-1.727845344309942	0.24890400000000001	2.4047725397365305	3.6835995129939296	86.397	0.2884181699721217	-0.5396297876045764	-0.790958059292509	0.19055604152532973	-0.2910410198279806	0.9375412096626398	1.7334	6.1756	0.0	0.0	0.0
2021-10-01T23:40:57.000000	0.079381	-1.7322	0.019176	0.70194	1.432	86.482	-0.13346391163288604	-1.7288740750710123	0.019176	0.8721139363431912	1.3352007510617958	86.482	-0.13346391163288604	-1.7288740750710123	0.215176	0.8721139363431912	1.3352007510617958	86.482	0.2884181699721217	-0.5396297876045764	-0.790958059292509	0.19055604152532973	-0.2910410198279806	0.9375412096626398	1.7334	6.1756	0.0	0.0	0.0
2021-10-01T23:40:57.000000	0.079348	-1.7323	-0.014572	-0.53344	-1.0882	86.487	-0.1335089159878452	-1.728969278054341	-0.014572	-0.6627577472117777	-1.0146376900700906	86.487	-0.1335089159878452	-1.728969278054341	0.181428	-0.6627577472117777	-1.0146376900700906	86.487	0.2884181699721217	-0.5396297876045764	-0.790958059292509	0.19055604152532973	-0.2910410198279806	0.9375412096626398	1.7334	6.1756	0.0	0.0	0.0
2021-10-01T23:40:57.000000	0.079797	-1.7313	-0.048305	-1.7673	-3.6071	86.413	-0.13294076912834848	-1.7280318293111856	-0.048305	-2.1959615950673492	-3.36337217283328	86.413	-0.13294076912834848	-1.7280318293111856	0.14769500000000002	-2.1959615950673492	-3.36337217283328	86.413	0.2884181699721217	-0.5396297876045764	-0.790958059292509	0.19055604152532973	-0.2910410198279806	0.9375412096626398	1.7334	6.1756	0.0	0.0	0.0
2021-10-01T23:40:57.000000	0.080726	-1.7294	-0.081988	-2.9959	-6.1217	86.259	-0.13178596201781062	-1.726259976739031	-0.081988	-3.723418198404672	-5.708483565693161	86.259	-0.13178596201781062	-1.726259976739031	0.114012	-3.723418198404672	-5.708483565693161	86.259	0.2884181699721217	-0.5396297876045764	-0.790958059292509	0.19055604152532973	-0.2910410198279806	0.9375412096626398	1.7334	6.1756	0.0	0.0	0.0
2021-10-01T23:40:57.000000	0.082133	-1.7266	-0.11558	-4.216	-8.6293	86.028	-0.1300464795858099	-1.7236534752775388	-0.11558	-5.2415811398502115	-8.047689211467262	86.028	-0.1300464795858099	-1.7236534752775388	0.08042	-5.2415811398502115	-8.047689211467262	86.028	0.2884181699721217	-0.5396297876045764	-0.790958059292509	0.19055604152532973	-0.2910410198279806	0.9375412096626398	1.7334	6.1756	0.0	0.0	0.0
2021-10-01T23:40:57.000000	0.084012	-1.7227	-0.14906	-5.4243	-11.128	85.721	-0.12770377058724441	-1.7200130967878702	-0.14906	-6.7469424782784255	-10.379507776614561	85.721	-0.12770377058724441	-1.7200130967878702	0.04694000000000001	-6.7469424782784255	-10.379507776614561	85.721	0.2884181699721217	-0.5396297876045764	-0.790958059292509	0.19055604152532973	-0.2910410198279806	0.9375412096626398	1.7334	6.1756	0.0	0.0	0.0
2021-10-01T23:40:57.000000	0.086358	-1.7179	-0.18238	-6.6177	-13.615	85.339	-0.12478730337989641	-1.7155367215770034	-0.18238	-8.236082488369341	-12.701540203249992	85.339	-0.12478730337989641	-1.7155367215770034	0.013620000000000021	-8.236082488369341	-12.701540203249992	85.339	0.2884181699721217	-0.5396297876045764	-0.790958059292509	0.19055604152532973	-0.2910410198279806	0.9375412096626398	1.7334	6.1756	0.0	0.0	0.0
2021-10-01T23:40:57.000000	0.089163	-1.7121	-0.21551	-7.7936	-16.089	84.887	-0.12129276466516047	-1.7101241229246729	-0.21551	-9.706261472451306	-15.012814865587575	84.887	-0.12129276466516047	-1.7101241229246729	-0.01951	-9.706261472451306	-15.012814865587575	84.887	0.2884181699721217	-0.5396297876045764	-0.790958059292509	0.19055604152532973	-0.2910410198279806	0.9375412096626398	1.7334	6.1756	0.0	0.0	0.0
2021-10-01T23:40:57.000000	0.092419	-1.7054	-0.24842	-8.9494	-18.549	84.367	-0.11724034717826783	-1.7038735670684368	-0.24842	-11.154776491903437	-17.31265787727807	84.367	-0.11724034717826783	-1.7038735670684368	-0.052419999999999994	-11.154776491903437	-17.31265787727807	84.367	0.2884181699721217	-0.5396297876045764	-0.790958059292509	0.19055604152532973	-0.2910410198279806	0.9375412096626398	1.7334	6.1756	0.0	0.0	0.0
2021-10-01T23:40:57.000000	0.096115	-1.6977	-0.28107	-10.083	-20.994	83.782	-0.11262871501498053	-1.6966844596975226	-0.28107	-12.579420840499397	-19.600334086887635	83.782	-0.11262871501498053	-1.6966844596975226	-0.08506999999999998	-12.579420840499397	-19.600334086887635	83.782	0.2884181699721217	-0.5396297876045764	-0.790958059292509	0.19055604152532973	-0.2910410198279806	0.9375412096626398	1.7334	6.1756	0.0	0.0	0.0
2021-10-01T23:40:57.000000	0.10024	-1.6891	-0.31344	-11.192	-23.425	83.137	-0.10748103830489718	-1.688654699458981	-0.31344	-13.977935132914487	-21.87713003161143	83.137	-0.10748103830489718	-1.688654699458981	-0.11743999999999999	-13.977935132914487	-21.87713003161143	83.137	0.2884181699721217	-0.5396297876045764	-0.790958059292509	0.19055604152532973	-0.2910410198279806	0.9375412096626398	1.7334	6.1756	0.0	0.0	0.0
2021-10-01T23:40:57.000000	0.10479	-1.6795	-0.3455	-12.276	-25.839	82.432	-0.10178903389025594	-1.6796845497532231	-0.3455	-15.34955479272551	-24.140117329149774	82.432	-0.10178903389025594	-1.6796845497532231	-0.14949999999999997	-15.34955479272551	-24.140117329149774	82.432	0.2884181699721217	-0.5396297876045764	-0.790958059292509	0.19055604152532973	-0.2910410198279806	0.9375412096626398	1.7334	6.1756	0.0	0.0	0.0
2021-10-01T23:40:57.000000	0.10973	-1.6691	-0.3772	-13.332	-28.237	81.673	-0.09561194407251247	-1.6699682149821518	-0.3772	-16.691424955734295	-26.390656034799328	81.673	-0.09561194407251247	-1.6699682149821518	-0.18119999999999997	-16.691424955734295	-26.390656034799328	81.673	0.2884181699721217	-0.5396297876045764	-0.790958059292509	0.19055604152532973	-0.2910410198279806	0.9375412096626398	1.7334	6.1756	0.0	0.0	0.0
2021-10-01T23:40:57.000000	0.11507	-1.6578	-0.40854	-14.358	-30.618	80.86	-0.08892759118685732	-1.6594076739685468	-0.40854	-18.001438162193423	-28.62799874410934	80.86	-0.08892759118685732	-1.6594076739685468	-0.21254	-18.001438162193423	-28.62799874410934	80.86	0.2884181699721217	-0.5396297876045764	-0.790958059292509	0.19055604152532973	-0.2910410198279806	0.9375412096626398	1.7334	6.1756	0.0	0.0	0.0
2021-10-01T23:40:57.000000	0.12079	-1.6455	-0.43947	-15.354	-32.981	79.997	-0.0817435715121547	-1.6479012296301125	-0.43947	-19.279471881933706	-30.851152992290704	79.997	-0.0817435715121547	-1.6479012296301125	-0.24347000000000002	-19.279471881933706	-30.851152992290704	79.997	0.2884181699721217	-0.5396297876045764	-0.790958059292509	0.19055604152532973	-0.2910410198279806	0.9375412096626398	1.7334	6.1756	0.0	0.0	0.0
2021-10-01T23:40:57.000000	0.12686	-1.6324	-0.46997	-16.317	-35.324	79.083	-0.07411416502591456	-1.6356436990195975	-0.46997	-20.52230366024943	-33.05850144027271	79.083	-0.07411416502591456	-1.6356436990195975	-0.27397	-20.52230366024943	-33.05850144027271	79.083	0.2884181699721217	-0.5396297876045764	-0.790958059292509	0.19055604152532973	-0.2910410198279806	0.9375412096626398	1.7334	6.1756	0.0	0.0	0.0
2021-10-01T23:40:57.000000	0.13328	-1.6185	-0.50003	-17.245	-37.645	78.121	-0.06603937172813693	-1.6226350821370013	-0.50003	-21.727703507223993	-35.2483042188155	78.121	-0.06603937172813693	-1.6226350821370013	-0.30402999999999997	-21.727703507223993	-35.2483042188155	78.121	0.2884181699721217	-0.5396297876045764	-0.790958059292509	0.19055604152532973	-0.2910410198279806	0.9375412096626398	1.7334	6.1756	0.0	0.0	0.0
2021-10-01T23:40:57.000000	0.14002	-1.6037	-0.52961	-18.137	-39.943	77.109	-0.05753671254557713	-1.6087724565983368	-0.52961	-22.89455642789909	-37.41969139329912	77.109	-0.05753671254557713	-1.6087724565983368	-0.33361	-22.89455642789909	-37.41969139329912	77.109	0.2884181699721217	-0.5396297876045764	-0.790958059292509	0.19055604152532973	-0.2910410198279806	0.9375412096626398	1.7334	6.1756	0.0	0.0	0.0
2021-10-01T23:40:57.000000	0.14707	-1.5881	-0.55869	-18.991	-42.215	76.048	-0.04862836514304464	-1.5941538435808242	-0.55869	-24.020509902188934	-39.56993062969461	76.048	-0.04862836514304464	-1.5941538435808242	-0.36269	-24.020509902188934	-39.56993062969461	76.048	0.2884181699721217	-0.5396297876045764	-0.790958059292509	0.19055604152532973	-0.2910410198279806	0.9375412096626398	1.7334	6.1756	0.0	0.0	0.0
2021-10-01T23:40:57.000000	0.15441	-1.5717	-0.58726	-19.802	-44.459	74.934	-0.03933417881632176	-1.5787767924810794	-0.58726	-25.10035654580957	-41.697649649269614	74.934	-0.03933417881632176	-1.5787767924810794	-0.39126	-25.10035654580957	-41.697649649269614	74.934	0.2884181699721217	-0.5396297876045764	-0.790958059292509	0.19055604152532973	-0.2910410198279806	0.9375412096626398	1.7334	6.1756	0.0	0.0	0.0
2021-10-01T23:40:57.000000	0.16202	-1.5545	-0.61529	-20.57	-46.672	73.767	-0.029674002861190873	-1.5626388526957191	-0.61529	-26.133728768253455	-43.799871057656794	73.767	-0.029674002861190873	-1.5626388526957191	-0.41929	-26.133728768253455	-43.799871057656794	73.767	0.2884181699721217	-0.5396297876045764	-0.790958059292509	0.19055604152532973	-0.2910410198279806	0.9375412096626398	1.7334	6.1756	0.0	0.0	0.0
2021-10-01T23:40:57.000000	0.16989	-1.5366	-0.64277	-21.291	-48.851	72.544	-0.019670014942461372	-1.5458380454019636	-0.64277	-27.116289119856567	-45.87410758116552	72.544	-0.019670014942461372	-1.5458380454019636	-0.44676999999999994	-27.116289119856567	-45.87410758116552	72.544	0.2884181699721217	-0.5396297876045764	-0.790958059292509	0.19055604152532973	-0.2910410198279806	0.9375412096626398	1.7334	6.1756	0.0	0.0	0.0
2021-10-01T23:40:57.000000	0.17798	-1.5179	-0.66968	-21.963	-50.995	71.261	-0.009349660634779905	-1.5282702229141332	-0.66968	-28.04593014087148	-47.91961181534504	71.261	-0.009349660634779905	-1.5282702229141332	-0.47368000000000005	-28.04593014087148	-47.91961181534504	71.261	0.2884181699721217	-0.5396297876045764	-0.790958059292509	0.19055604152532973	-0.2910410198279806	0.9375412096626398	1.7334	6.1756	0.0	0.0	0.0
2021-10-01T23:40:57.000000	0.18629	-1.4985	-0.69601	-22.58	-53.1	69.915	0.001274807044935461	-1.5100346317111397	-0.69601	-28.916206921886754	-49.93314908205398	69.915	0.001274807044935461	-1.5100346317111397	-0.5000100000000001	-28.916206921886754	-49.93314908205398	69.915	0.2884181699721217	-0.5396297876045764	-0.790958059292509	0.19055604152532973	-0.2910410198279806	0.9375412096626398	1.7334	6.1756	0.0	0.0	0.0
2021-10-01T23:40:57.000000	0.19479	-1.4783	-0.72174	-23.141	-55.166	68.503	0.01218586716992931	-1.4910283494089964	-0.72174	-29.726126998113273	-51.91484191146151	68.503	0.01218586716992931	-1.4910283494089964	-0.5257400000000001	-29.726126998113273	-51.91484191146151	68.503	0.2884181699721217	-0.5396297876045764	-0.790958059292509	0.19055604152532973	-0.2910410198279806	0.9375412096626398	1.7334	6.1756	0.0	0.0	0.0
2021-10-01T23:40:57.000000	0.20346	-1.4575	-0.74685	-23.642	-57.189	67.021	0.023339164410582813	-1.471447418362143	-0.74685	-30.471230389717835	-53.861210565087895	67.021	0.023339164410582813	-1.471447418362143	-0.5508500000000001	-30.471230389717835	-53.861210565087895	67.021	0.2884181699721217	-0.5396297876045764	-0.790958059292509	0.19055604152532973	-0.2910410198279806	0.9375412096626398	1.7334	6.1756	0.0	0.0	0.0
2021-10-01T23:40:57.000000	0.21228	-1.436	-0.77133	-24.079	-59.17	65.466	0.03472710248803182	-1.451190141488284	-0.77133	-31.147669767713147	-55.77373762839898	65.466	0.03472710248803182	-1.451190141488284	-0.5753299999999999	-31.147669767713147	-55.77373762839898	65.466	0.2884181699721217	-0.5396297876045764	-0.790958059292509	0.19055604152532973	-0.2910410198279806	0.9375412096626398	1.7334	6.1756	0.0	0.0	0.0
2021-10-01T23:40:57.000000	0.21823	-1.4213	-0.78729	-24.333	-60.466	64.387	0.04243346147026969	-1.4373299635948773	-0.78729	-31.558554923409762	-57.02884933212425	64.387	0.04243346147026969	-1.4373299635948773	-0.5912900000000001	-31.558554923409762	-57.02884933212425	64.387	0.2884181699721217	-0.5396297876045764	-0.790958059292509	0.19055604152532973	-0.2910410198279806	0.9375412096626398	1.7334	6.1756	0.0	0.0	0.0
2021-10-01T23:40:57.000000	0.22222	-1.4114	-0.79776	-24.485	-61.319	63.648	0.04760644465375932	-1.4279934575576416	-0.79776	-31.813927805668442	-57.85679721152663	63.648	0.04760644465375932	-1.4279934575576416	-0.6017600000000001	-31.813927805668442	-57.85679721152663	63.648	0.2884181699721217	-0.5396297876045764	-0.790958059292509	0.19055604152532973	-0.2910410198279806	0.9375412096626398	1.7334	6.1756	0.0	0.0	0.0
2021-10-01T23:40:57.000000	0.2249	-1.4047	-0.80467	-24.579	-61.883	63.147	0.05108720242211964	-1.4216723243239566	-0.80467	-31.97632651126451	-58.405029516686334	63.147	0.05108720242211964	-1.4216723243239566	-0.60867	-31.97632651126451	-58.405029516686334	63.147	0.2884181699721217	-0.5396297876045764	-0.790958059292509	0.19055604152532973	-0.2910410198279806	0.9375412096626398	1.7334	6.1756	0.0	0.0	1.0
2021-10-01T23:40:57.000000	0.23398	-1.3816	-0.82756	-24.846	-63.758	61.401	0.06292922961543149	-1.3998589616314951	-0.82756	-32.47105867717632	-60.233185441111885	61.401	0.06292922961543149	-1.3998589616314951	-0.6315599999999999	-32.47105867717632	-60.233185441111885	61.401	0.2884181699721217	-0.5396297876045764	-0.790958059292509	0.19055604152532973	-0.2910410198279806	0.9375412096626398	1.7334	6.1756	0.0	0.0	490.47
2021-10-01T23:40:57.000000	0.24313	-1.3578	-0.84975	-25.037	-65.588	59.571	0.0749265004624094	-1.3773594506984936	-0.84975	-32.88484966150192	-62.02599274288495	59.571	0.0749265004624094	-1.3773594506984936	-0.65375	-32.88484966150192	-62.02599274288495	59.571	0.2884181699721217	-0.5396297876045764	-0.790958059292509	0.19055604152532973	-0.2910410198279806	0.9375412096626398	1.7334	6.1756	0.0	0.0	0.0
2021-10-01T23:40:57.000000	0.25232	-1.3335	-0.87122	-25.146	-67.375	57.654	0.0870247349855432	-1.3543686085777003	-0.87122	-33.211989735844945	-63.7861715325989	57.654	0.0870247349855432	-1.3543686085777003	-0.6752199999999999	-33.211989735844945	-63.7861715325989	57.654	0.2884181699721217	-0.5396297876045764	-0.790958059292509	0.19055604152532973	-0.2910410198279806	0.9375412096626398	1.7334	6.1756	0.0	0.0	0.0
2021-10-01T23:40:57.000000	0.26154	-1.3085	-0.89196	-25.171	-69.119	55.646	0.09923851457077831	-1.330686717009599	-0.89196	-33.450493970627164	-65.51396687059207	55.646	0.09923851457077831	-1.330686717009599	-0.6959599999999999	-33.450493970627164	-65.51396687059207	55.646	0.2884181699721217	-0.5396297876045764	-0.790958059292509	0.19055604152532973	-0.2910410198279806	0.9375412096626398	1.7334	6.1756	0.0	0.0	0.0
2021-10-01T23:40:57.000000	0.27073	-1.2829	-0.91194	-25.106	-70.822	53.545	0.11149603831384944	-1.3064056706629517	-0.91194	-33.59465263745224	-67.21209886745781	53.545	0.11149603831384944	-1.3064056706629517	-0.71594	-33.59465263745224	-67.21209886745781	53.545	0.2884181699721217	-0.5396297876045764	-0.790958059292509	0.19055604152532973	-0.2910410198279806	0.9375412096626398	1.7334	6.1756	0.0	0.0	0.0
2021-10-01T23:40:57.000000	0.27989	-1.2567	-0.93112	-24.947	-72.485	51.347	0.12379730621475643	-1.2815254695377574	-0.93112	-33.640618407332866	-68.88205010866196	51.347	0.12379730621475643	-1.2815254695377574	-0.73512	-33.640618407332866	-68.88205010866196	51.347	0.2884181699721217	-0.5396297876045764	-0.790958059292509	0.19055604152532973	-0.2910410198279806	0.9375412096626398	1.7334	6.1756	0.0	0.0	0.0
2021-10-01T23:40:57.000000	0.28897	-1.2299	-0.94949	-24.69	-74.109	49.05	0.13609269503404348	-1.2560399871255574	-0.94949	-33.58454395128176	-70.52530317967036	49.05	0.13609269503404348	-1.2560399871255574	-0.75349	-33.58454395128176	-70.52530317967036	49.05	0.2884181699721217	-0.5396297876045764	-0.790958059292509	0.19055604152532973	-0.2910410198279806	0.9375412096626398	1.7334	6.1756	0.0	0.0	0.0
2021-10-01T23:40:57.000000	0.29795	-1.2025	-0.96701	-24.329	-75.698	46.648	0.14836235547592813	-1.229946772822968	-0.96701	-33.42096460124094	-72.1465631206546	46.648	0.14836235547592813	-1.229946772822968	-0.77101	-33.42096460124094	-72.1465631206546	46.648	0.2884181699721217	-0.5396297876045764	-0.790958059292509	0.19055604152532973	-0.2910410198279806	0.9375412096626398	1.7334	6.1756	0.0	0.0	0.0
2021-10-01T23:40:57.000000	0.30678	-1.1745	-0.98363	-23.858	-77.253	44.137	0.16055666430095447	-1.2032397001215305	-0.98363	-33.14404809864487	-73.7475575774189	44.137	0.16055666430095447	-1.2032397001215305	-0.78763	-33.14404809864487	-73.7475575774189	44.137	0.2884181699721217	-0.5396297876045764	-0.790958059292509	0.19055604152532973	-0.2910410198279806	0.9375412096626398	1.7334	6.1756	0.0	0.0	0.0
2021-10-01T23:40:57.000000	0.31542	-1.1459	-0.99933	-23.271	-78.777	41.51	0.1726359229175578	-1.1759138678144767	-0.99933	-32.7482072452664	-75.33199912534566	41.51	0.1726359229175578	-1.1759138678144767	-0.8033300000000001	-32.7482072452664	-75.33199912534566	41.51	0.2884181699721217	-0.5396297876045764	-0.790958059292509	0.19055604152532973	-0.2910410198279806	0.9375412096626398	1.7334	6.1756	0.0	0.0	0.0
2021-10-01T23:40:57.000000	0.32383	-1.1167	-1.0141	-22.56	-80.274	38.76	0.18456043273417339	-1.1479643746950403	-1.0141	-32.2259924434693	-76.90483786494488	38.76	0.18456043273417339	-1.1479643746950403	-0.8181	-32.2259924434693	-76.90483786494488	38.76	0.2884181699721217	-0.5396297876045764	-0.790958059292509	0.19055604152532973	-0.2910410198279806	0.9375412096626398	1.7334	6.1756	0.0	0.0	0.0
2021-10-01T23:40:57.000000	0.33196	-1.0869	-1.0278	-21.717	-81.749	35.877	0.19628057051134523	-1.1193850942547612	-1.0278	-31.57007662578654	-78.47201636151554	35.877	0.19628057051134523	-1.1193850942547612	-0.8318000000000001	-31.57007662578654	-78.47201636151554	35.877	0.2884181699721217	-0.5396297876045764	-0.790958059292509	0.19055604152532973	-0.2910410198279806	0.9375412096626398	1.7334	6.1756	0.0	0.0	0.0
2021-10-01T23:40:57.000000	0.33976	-1.0566	-1.0404	-20.731	-83.207	32.849	0.20773445999269927	-1.0902691464640928	-1.0404	-30.770155330383727	-80.03984477086432	32.849	0.20773445999269927	-1.0902691464640928	-0.8444	-30.770155330383727	-80.03984477086432	32.849	0.2884181699721217	-0.5396297876045764	-0.790958059292509	0.19055604152532973	-0.2910410198279806	0.9375412096626398	1.7334	6.1756	0.0	0.0	0.0
2021-10-01T23:40:57.000000	0.34718	-1.0258	-1.0519	-19.591	-84.656	29.66	0.21887247793877945	-1.0606104048145757	-1.0519	-29.816291685934015	-81.61761064316512	29.66	0.21887247793877945	-1.0606104048145757	-0.8559000000000001	-29.816291685934015	-81.61761064316512	29.66	0.2884181699721217	-0.5396297876045764	-0.790958059292509	0.19055604152532973	-0.2910410198279806	0.9375412096626398	1.7334	6.1756	0.0	0.0	0.0
2021-10-01T23:40:57.000000	0.35415	-0.9944	-1.0622	-18.283	-86.104	26.292	0.22963740483126582	-1.0303010457154556	-1.0622	-28.695571426743204	-83.21496911909946	26.292	0.22963740483126582	-1.0303010457154556	-0.8662000000000001	-28.695571426743204	-83.21496911909946	26.292	0.2884181699721217	-0.5396297876045764	-0.790958059292509	0.19055604152532973	-0.2910410198279806	0.9375412096626398	1.7334	6.1756	0.0	0.0	0.0
2021-10-01T23:40:57.000000	0.36059	-0.96252	-1.0712	-16.79	-87.564	22.721	0.23993513986672693	-0.9994503625278917	-1.0712	-27.39271554359565	-84.84690525380199	22.721	0.23993513986672693	-0.9994503625278917	-0.8752	-27.39271554359565	-84.84690525380199	22.721	0.2884181699721217	-0.5396297876045764	-0.790958059292509	0.19055604152532973	-0.2910410198279806	0.9375412096626398	1.7334	6.1756	0.0	0.0	0.0
2021-10-01T23:40:57.000000	0.36644	-0.93017	-1.0788	-15.094	-89.051	18.919	0.2497049098561238	-0.9680609280896244	-1.0788	-25.891697622824964	-86.53051156215476	18.919	0.2497049098561238	-0.9680609280896244	-0.8828	-25.891697622824964	-86.53051156215476	18.919	0.2884181699721217	-0.5396297876045764	-0.790958059292509	0.19055604152532973	-0.2910410198279806	0.9375412096626398	1.7334	6.1756	0.0	0.0	0.0
2021-10-01T23:40:57.000000	0.3716	-0.8974	-1.085	-13.172	-90.585	14.851	0.2588413418120856	-0.9361701126231914	-1.085	-24.172141577665066	-88.28845553383135	14.851	0.2588413418120856	-0.9361701126231914	-0.889	-24.172141577665066	-88.28845553383135	14.851	0.2884181699721217	-0.5396297876045764	-0.790958059292509	0.19055604152532973	-0.2910410198279806	0.9375412096626398	1.7334	6.1756	0.0	0.0	0.0
2021-10-01T23:40:57.000000	0.37599	-0.86426	-1.0896	-10.999	-92.19	10.476	0.26725891204302366	-0.9038177369545142	-1.0896	-22.212176512448366	-90.14761957800015	10.476	0.26725891204302366	-0.9038177369545142	-0.8936	-22.212176512448366	-90.14761957800015	10.476	0.2884181699721217	-0.5396297876045764	-0.790958059292509	0.19055604152532973	-0.2910410198279806	0.9375412096626398	1.7334	6.1756	0.0	0.0	0.0
2021-10-01T23:40:57.000000	0.37951	-0.83083	-1.0925	-8.5454	-93.897	5.7445	0.27484857165649157	-0.8710709452498037	-1.0925	-19.98622390466162	-92.14239699613165	5.7445	0.27484857165649157	-0.8710709452498037	-0.8965000000000001	-19.98622390466162	-92.14239699613165	5.7445	0.2884181699721217	-0.5396297876045764	-0.790958059292509	0.19055604152532973	-0.2910410198279806	0.9375412096626398	1.7334	6.1756	0.0	0.0	0.0
2021-10-01T23:40:57.000000	0.38207	-0.7972	-1.0937	-5.7787	-95.743	0.5984	0.281509971106242	-0.8380080316248543	-1.0937	-17.466562264918224	-94.31349121592167	0.5984	0.281509971106242	-0.8380080316248543	-0.8976999999999999	-17.466562264918224	-94.31349121592167	0.5984	0.2884181699721217	-0.5396297876045764	-0.790958059292509	0.19055604152532973	-0.2910410198279806	0.9375412096626398	1.7334	6.1756	0.0	0.0	0.0
2021-10-01T23:40:57.000000	0.38355	-0.7635	-1.0929	-2.6631	-97.773	-5.0304	0.28710808569558727	-0.8047433128819494	-1.0929	-14.623175211380945	-96.70994973293726	-5.0304	0.28710808569558727	-0.8047433128819494	-0.8969	-14.623175211380945	-96.70994973293726	-5.0304	0.2884181699721217	-0.5396297876045764	-0.790958059292509	0.19055604152532973	-0.2910410198279806	0.9375412096626398	1.7334	6.1756	0.0	0.0	0.0
2021-10-01T23:40:57.000000	0.38387	-0.72987	-1.0902	0.83953	-100.04	-11.22	0.2915463640177123	-0.7714059316780314	-1.0902	-11.424714160607369	-99.38904525635266	-11.22	0.2915463640177123	-0.7714059316780314	-0.8942000000000001	-11.424714160607369	-99.38904525635266	-11.22	0.2884181699721217	-0.5396297876045764	-0.790958059292509	0.19055604152532973	-0.2910410198279806	0.9375412096626398	1.7334	6.1756	0.0	0.0	0.0
2021-10-01T23:40:57.000000	0.38296	-0.69648	-1.0854	4.7695	-102.59	-18.058	0.29473450340861773	-0.7381560299154072	-1.0854	-7.836809244730517	-102.40137035758704	-18.058	0.29473450340861773	-0.7381560299154072	-0.8894	-7.836809244730517	-102.40137035758704	-18.058	0.2884181699721217	-0.5396297876045764	-0.790958059292509	0.19055604152532973	-0.2910410198279806	0.9375412096626398	1.7334	6.1756	0.0	0.0	0.0
2021-10-01T23:40:57.000000	0.38077	-0.66352	-1.0785	9.1676	-105.5	-25.642	0.2965995998967028	-0.7051760493955505	-1.0785	-3.8284126480292997	-105.82834283100348	-25.642	0.2965995998967028	-0.7051760493955505	-0.8825000000000001	-3.8284126480292997	-105.82834283100348	-25.642	0.2884181699721217	-0.5396297876045764	-0.790958059292509	0.19055604152532973	-0.2910410198279806	0.9375412096626398	1.7334	6.1756	0.0	0.0	0.0
2021-10-01T23:40:57.000000	0.37729	-0.63118	-1.0695	14.075	-108.84	-34.083	0.29710844810193204	-0.6726533331267016	-1.0695	0.6327582930215208	-109.74447977890557	-34.083	0.29710844810193204	-0.6726533331267016	-0.8734999999999999	0.6327582930215208	-109.74447977890557	-34.083	0.2884181699721217	-0.5396297876045764	-0.790958059292509	0.19055604152532973	-0.2910410198279806	0.9375412096626398	1.7334	6.1756	0.0	0.0	0.0
2021-10-01T23:40:57.000000	0.37252	-0.59965	-1.0585	19.533	-112.67	-43.5	0.2962377672921604	-0.6407764494187937	-1.0585	5.5803405640615935	-114.2143895846276	-43.5	0.2962377672921604	-0.6407764494187937	-0.8625	5.5803405640615935	-114.2143895846276	-43.5	0.2884181699721217	-0.5396297876045764	-0.790958059292509	0.19055604152532973	-0.2910410198279806	0.9375412096626398	1.7334	6.1756	0.0	0.0	0.0
2021-10-01T23:40:57.000000	0.36653	-0.56907	-1.0455	25.585	-117.07	-54.027	0.2940398757789408	-0.6096929204541455	-1.0455	11.047604723404065	-119.32278724064157	-54.027	0.2940398757789408	-0.6096929204541455	-0.8495000000000001	11.047604723404065	-119.32278724064157	-54.027	0.2884181699721217	-0.5396297876045764	-0.790958059292509	0.19055604152532973	-0.2910410198279806	0.9375412096626398	1.7334	6.1756	0.0	0.0	0.0
2021-10-01T23:40:57.000000	0.35942	-0.53957	-1.0308	32.276	-122.11	-65.815	0.2905980911191914	-0.5795440196722611	-1.0308	17.070634574716486	-125.14465913979906	-65.815	0.2905980911191914	-0.5795440196722611	-0.8348	17.070634574716486	-125.14465913979906	-65.815	0.2884181699721217	-0.5396297876045764	-0.790958059292509	0.19055604152532973	-0.2910410198279806	0.9375412096626398	1.7334	6.1756	0.0	0.0	0.0
2021-10-01T23:40:57.000000	0.35128	-0.51121	-1.0144	39.66	-127.88	-79.037	0.2859943833337817	-0.5504003226757138	-1.0144	23.691995501384838	-131.77594374225652	-79.037	0.2859943833337817	-0.5504003226757138	-0.8184	23.691995501384838	-131.77594374225652	-79.037	0.2884181699721217	-0.5396297876045764	-0.790958059292509	0.19055604152532973	-0.2910410198279806	0.9375412096626398	1.7334	6.1756	0.0	0.0	0.0
2021-10-01T23:40:57.000000	0.34224	-0.48405	-0.99653	47.797	-134.47	-93.897	0.28035042103514646	-0.5223373062738446	-0.99653	30.960207675529816	-139.31331468918563	-93.897	0.28035042103514646	-0.5223373062738446	-0.80053	30.960207675529816	-139.31331468918563	-93.897	0.2884181699721217	-0.5396297876045764	-0.790958059292509	0.19055604152532973	-0.2910410198279806	0.9375412096626398	1.7334	6.1756	0.0	0.0	0.0
2021-10-01T23:40:57.000000	0.33243	-0.45808	-0.97735	56.762	-141.97	-110.63	0.27379644994756286	-0.4953609747407558	-0.97735	38.93867824110889	-147.8552835742957	-110.63	0.27379644994756286	-0.4953609747407558	-0.78135	38.93867824110889	-147.8552835742957	-110.63	0.2884181699721217	-0.5396297876045764	-0.790958059292509	0.19055604152532973	-0.2910410198279806	0.9375412096626398	1.7334	6.1756	0.0	0.0	0.0
2021-10-01T23:40:57.000000	0.32198	-0.43326	-0.95701	66.646	-150.49	-129.53	0.2664663917003834	-0.4694475584068766	-0.95701	47.70424317532176	-157.52217176978536	-129.53	0.2664663917003834	-0.4694475584068766	-0.76101	47.70424317532176	-157.52217176978536	-129.53	0.2884181699721217	-0.5396297876045764	-0.790958059292509	0.19055604152532973	-0.2910410198279806	0.9375412096626398	1.7334	6.1756	0.0	0.0	0.0
2021-10-01T23:40:57.000000	0.31099	-0.40956	-0.93564	77.559	-160.17	-150.94	0.25846316867759556	-0.4445795363454516	-0.93564	57.348919381285924	-168.46640266474134	-150.94	0.25846316867759556	-0.4445795363454516	-0.7396400000000001	57.348919381285924	-168.46640266474134	-150.94	0.2884181699721217	-0.5396297876045764	-0.790958059292509	0.19055604152532973	-0.2910410198279806	0.9375412096626398	1.7334	6.1756	0.0	0.0	0.0
2021-10-01T23:40:57.000000	0.29958	-0.38691	-0.91338	89.636	-171.16	-175.26	0.24991445376573637	-0.42070213964154446	-0.91338	67.988310080155	-180.853387550371	-175.26	0.24991445376573637	-0.42070213964154446	-0.7173799999999999	67.988310080155	-180.853387550371	-175.26	0.2884181699721217	-0.5396297876045764	-0.790958059292509	0.19055604152532973	-0.2910410198279806	0.9375412096626398	1.7334	6.1756	0.0	0.0	0.0
2021-10-01T23:40:57.000000	0.28783	-0.36525	-0.89033	103.04	-183.66	-203.01	0.24090699595808615	-0.39776562282134265	-0.89033	79.75968099871885	-194.90159180207482	-203.01	0.24090699595808615	-0.39776562282134265	-0.6943299999999999	79.75968099871885	-194.90159180207482	-203.01	0.2884181699721217	-0.5396297876045764	-0.790958059292509	0.19055604152532973	-0.2910410198279806	0.9375412096626398	1.7334	6.1756	0.0	0.0	0.0
2021-10-01T23:40:57.000000	0.27582	-0.34451	-0.86656	117.97	-197.87	-234.81	0.23152876954961732	-0.3757103157631424	-0.86656	92.83602659617551	-210.83389188134385	-234.81	0.23152876954961732	-0.3757103157631424	-0.67056	92.83602659617551	-210.83389188134385	-234.81	0.2884181699721217	-0.5396297876045764	-0.790958059292509	0.19055604152532973	-0.2910410198279806	0.9375412096626398	1.7334	6.1756	0.0	0.0	0.0
