# Supplementary material for: Direct evidence of substorm-related impulsive injections of electrons at Mercury
Source: Nat Commun. 2023 Jul 18;14:4019. doi: 10.1038/s41467-023-39565-4 (PMC10354196; doi:10.1038/s41467-023-39565-4)
Supplement: Supplementary file 3 — SourceDatafile [file 41467_2023_39565_MOESM3_ESM.zip › SourceDataFile/FieldLinetracing/Final_KT17tracing_000891.txt]

2021-10-01T23:29:51.000000	-0.62265	-0.037118	0.55523	510.31	29.196	-99.909	-0.6225062757643753	0.03945510179897388	0.55523	510.0420973545348	-33.5523686524103	-99.909	-0.6225062757643753	0.03945510179897388	0.7512300000000001	510.0420973545348	-33.5523686524103	-99.909	-0.9327583526506044	0.06047896129883344	-0.3553929526604952	-0.6663168302694428	0.042313393143581624	0.744467231287153	2.8929	0.17237	0.0	0.0	0.0
2021-10-01T23:29:51.000000	-0.66468	-0.039512	0.56244	449.28	25.478	-66.493	-0.6645129080760506	0.042229084104564045	0.56244	449.01640410560964	-29.764336513145818	-66.493	-0.6645129080760506	0.042229084104564045	0.75844	449.01640410560964	-29.764336513145818	-66.493	-0.9327583526506044	0.06047896129883344	-0.3553929526604952	-0.6663168302694428	0.042313393143581624	0.744467231287153	2.8929	0.17237	0.0	0.0	0.0
2021-10-01T23:29:51.000000	-0.707	-0.041901	0.56773	397.56	22.333	-40.591	-0.7068067425257241	0.0450435624831627	0.56773	397.30076783031984	-26.548377924805376	-40.591	-0.7068067425257241	0.0450435624831627	0.76373	397.30076783031984	-26.548377924805376	-40.591	-0.9327583526506044	0.06047896129883344	-0.3553929526604952	-0.6663168302694428	0.042313393143581624	0.744467231287153	2.8929	0.17237	0.0	0.0	0.0
2021-10-01T23:29:51.000000	-0.74951	-0.044277	0.57112	353.43	19.653	-20.523	-0.7492875523931309	0.04789422363616461	0.57112	353.1749158331095	-23.80092719361989	-20.523	-0.7492875523931309	0.04789422363616461	0.76712	353.1749158331095	-23.80092719361989	-20.523	-0.9327583526506044	0.06047896129883344	-0.3553929526604952	-0.6663168302694428	0.042313393143581624	0.744467231287153	2.8929	0.17237	0.0	0.0	0.0
2021-10-01T23:29:51.000000	-0.79212	-0.046634	0.57269	315.52	17.356	-5.0331	-0.7918652806662352	0.050775994637078	0.57269	315.2691238790134	-21.43550010051707	-5.0331	-0.7918652806662352	0.050775994637078	0.7686900000000001	315.2691238790134	-21.43550010051707	-5.0331	-0.9327583526506044	0.06047896129883344	-0.3553929526604952	-0.6663168302694428	0.042313393143581624	0.744467231287153	2.8929	0.17237	0.0	0.0	0.0
2021-10-01T23:29:51.000000	-0.83477	-0.048967	0.57251	282.76	15.376	6.8368	-0.8344797668068438	0.05368648599969754	0.57251	282.5133676525087	-19.38649204055349	6.8368	-0.8344797668068438	0.05368648599969754	0.76851	282.5133676525087	-19.38649204055349	6.8368	-0.9327583526506044	0.06047896129883344	-0.3553929526604952	-0.6663168302694428	0.042313393143581624	0.744467231287153	2.8929	0.17237	0.0	0.0	0.0
2021-10-01T23:29:51.000000	-0.87738	-0.05127	0.57066	254.32	13.662	15.82	-0.8770508784508121	0.056621850099223325	0.57066	254.0776523399986	-17.602818677552726	15.82	-0.8770508784508121	0.056621850099223325	0.7666599999999999	254.0776523399986	-17.602818677552726	15.82	-0.9327583526506044	0.06047896129883344	-0.3553929526604952	-0.6663168302694428	0.042313393143581624	0.744467231287153	2.8929	0.17237	0.0	0.0	0.0
2021-10-01T23:29:51.000000	-0.9199	-0.053539	0.56725	229.52	12.172	22.485	-0.9195285022380075	0.059579930286352736	0.56725	229.2819556177769	-16.042843017613663	22.485	-0.9195285022380075	0.059579930286352736	0.76325	229.2819556177769	-16.042843017613663	22.485	-0.9327583526506044	0.06047896129883344	-0.3553929526604952	-0.6663168302694428	0.042313393143581624	0.744467231287153	2.8929	0.17237	0.0	0.0	0.0
2021-10-01T23:29:51.000000	-0.96227	-0.055771	0.56239	207.81	10.873	27.278	-0.9618527226905753	0.06255635214530214	0.56239	207.5763783562453	-14.671924805726844	27.278	-0.9618527226905753	0.06255635214530214	0.7583899999999999	207.5763783562453	-14.671924805726844	27.278	-0.9327583526506044	0.06047896129883344	-0.3553929526604952	-0.6663168302694428	0.042313393143581624	0.744467231287153	2.8929	0.17237	0.0	0.0	0.0
2021-10-01T23:29:51.000000	-1.0045	-0.057964	0.55619	188.76	9.7364	30.552	-1.0040332193960686	0.06555432590734163	0.55619	188.53065633324425	-13.465760562112585	30.552	-1.0040332193960686	0.06555432590734163	0.7521899999999999	188.53065633324425	-13.465760562112585	30.552	-0.9327583526506044	0.06047896129883344	-0.3553929526604952	-0.6663168302694428	0.042313393143581624	0.744467231287153	2.8929	0.17237	0.0	0.0	0.0
2021-10-01T23:29:51.000000	-1.0465	-0.060115	0.5488	172.01	8.7411	32.59	-1.0459803029329588	0.06856580125161213	0.5488	171.78491683812132	-12.401180432915606	32.59	-1.0459803029329588	0.06856580125161213	0.7447999999999999	171.78491683812132	-12.401180432915606	32.59	-0.9327583526506044	0.06047896129883344	-0.3553929526604952	-0.6663168302694428	0.042313393143581624	0.744467231287153	2.8929	0.17237	0.0	0.0	0.0
2021-10-01T23:29:51.000000	-1.0883	-0.062224	0.54036	157.26	7.8684	33.624	-1.0877237472449197	0.07159445408318912	0.54036	157.0391291199773	-11.459984458937662	33.624	-1.0877237472449197	0.07159445408318912	0.7363599999999999	157.0391291199773	-11.459984458937662	33.624	-0.9327583526506044	0.06047896129883344	-0.3553929526604952	-0.6663168302694428	0.042313393143581624	0.744467231287153	2.8929	0.17237	0.0	0.0	0.0
2021-10-01T23:29:51.000000	-1.1299	-0.06429	0.53101	144.28	7.1032	33.845	-1.1292634298017818	0.07464127686686169	0.53101	144.06317607176018	-10.628976919582485	33.845	-1.1292634298017818	0.07464127686686169	0.7270099999999999	144.06317607176018	-10.628976919582485	33.845	-0.9327583526506044	0.06047896129883344	-0.3553929526604952	-0.6663168302694428	0.042313393143581624	0.744467231287153	2.8929	0.17237	0.0	0.0	0.0
2021-10-01T23:29:51.000000	-1.1714	-0.066314	0.52092	132.86	6.4329	33.416	-1.1706987196126268	0.07771753015475899	0.52092	132.64709620762346	-9.894931535664638	33.416	-1.1706987196126268	0.07771753015475899	0.71692	132.64709620762346	-9.894931535664638	33.416	-0.9327583526506044	0.06047896129883344	-0.3553929526604952	-0.6663168302694428	0.042313393143581624	0.744467231287153	2.8929	0.17237	0.0	0.0	0.0
2021-10-01T23:29:51.000000	-1.2127	-0.068298	0.51025	122.84	5.8465	32.476	-1.2119306152588807	0.08080897600038453	0.51025	122.63074732944705	-9.24916059279522	32.476	-1.2119306152588807	0.08080897600038453	0.70625	122.63074732944705	-9.24916059279522	32.476	-0.9327583526506044	0.06047896129883344	-0.3553929526604952	-0.6663168302694428	0.042313393143581624	0.744467231287153	2.8929	0.17237	0.0	0.0	0.0
2021-10-01T23:29:51.000000	-1.2539	-0.070242	0.49916	114.08	5.3351	31.151	-1.2530583632194552	0.08392786742065658	0.49916	113.87409384824869	-8.683342803911852	31.151	-1.2530583632194552	0.08392786742065658	0.69516	113.87409384824869	-8.683342803911852	31.151	-0.9327583526506044	0.06047896129883344	-0.3553929526604952	-0.6663168302694428	0.042313393143581624	0.744467231287153	2.8929	0.17237	0.0	0.0	0.0
2021-10-01T23:29:51.000000	-1.2951	-0.072149	0.48782	106.44	4.8904	29.555	-1.2941815775637702	0.087083480038126	0.48782	106.23717369314758	-8.188561403078662	29.555	-1.2941815775637702	0.087083480038126	0.68382	106.23717369314758	-8.188561403078662	29.555	-0.9327583526506044	0.06047896129883344	-0.3553929526604952	-0.6663168302694428	0.042313393143581624	0.744467231287153	2.8929	0.17237	0.0	0.0	0.0
2021-10-01T23:29:51.000000	-1.3362	-0.074021	0.47638	99.811	4.5052	27.794	-1.335201256873252	0.09026157590629635	0.47638	99.61092598491169	-7.758606348336415	27.794	-1.335201256873252	0.09026157590629635	0.67238	99.61092598491169	-7.758606348336415	27.794	-0.9327583526506044	0.06047896129883344	-0.3553929526604952	-0.6663168302694428	0.042313393143581624	0.744467231287153	2.8929	0.17237	0.0	0.0	0.0
2021-10-01T23:29:51.000000	-1.3773	-0.075861	0.46497	94.086	4.1727	25.962	-1.3762170152173197	0.09347143064771846	0.46497	93.88832378595485	-7.387115672148589	25.962	-1.3762170152173197	0.09347143064771846	0.6609700000000001	93.88832378595485	-7.387115672148589	25.962	-0.9327583526506044	0.06047896129883344	-0.3553929526604952	-0.6663168302694428	0.042313393143581624	0.744467231287153	2.8929	0.17237	0.0	0.0	0.0
2021-10-01T23:29:51.000000	-1.4184	-0.077671	0.45371	89.158	3.8865	24.145	-1.4172290976563122	0.09671105933281415	0.45371	88.96238917075866	-7.067330421063016	24.145	-1.4172290976563122	0.09671105933281415	0.64971	88.96238917075866	-7.067330421063016	24.145	-0.9327583526506044	0.06047896129883344	-0.3553929526604952	-0.6663168302694428	0.042313393143581624	0.744467231287153	2.8929	0.17237	0.0	0.0	0.0
2021-10-01T23:29:51.000000	-1.4597	-0.079453	0.44268	84.919	3.6402	22.414	-1.4584362422083912	0.10000298306584166	0.44268	84.72515174901551	-6.792369111458347	22.414	-1.4584362422083912	0.10000298306584166	0.63868	84.72515174901551	-6.792369111458347	22.414	-0.9327583526506044	0.06047896129883344	-0.3553929526604952	-0.6663168302694428	0.042313393143581624	0.744467231287153	2.8929	0.17237	0.0	0.0	0.0
2021-10-01T23:29:51.000000	-1.501	-0.081209	0.43194	81.265	3.428	20.824	-1.4996402009760712	0.1033207108833862	0.43194	81.07268450767583	-6.555244901516493	20.824	-1.4996402009760712	0.1033207108833862	0.6279399999999999	81.07268450767583	-6.555244901516493	20.824	-0.9327583526506044	0.06047896129883344	-0.3553929526604952	-0.6663168302694428	0.042313393143581624	0.744467231287153	2.8929	0.17237	0.0	0.0	0.0
2021-10-01T23:29:51.000000	-1.5424	-0.082941	0.42149	78.096	3.2442	19.41	-1.540940465498603	0.10667451087278788	0.42149	77.90504254586345	-6.349361823617178	19.41	-1.540940465498603	0.10667451087278788	0.61749	77.90504254586345	-6.349361823617178	19.41	-0.9327583526506044	0.06047896129883344	-0.3553929526604952	-0.6663168302694428	0.042313393143581624	0.744467231287153	2.8929	0.17237	0.0	0.0	0.0
2021-10-01T23:29:51.000000	-1.5838	-0.084651	0.41134	75.319	3.0835	18.189	-1.5822380343574127	0.11005014508755018	0.41134	75.12927722829362	-6.1685846354087595	18.189	-1.5822380343574127	0.11005014508755018	0.60734	75.12927722829362	-6.1685846354087595	18.189	-0.9327583526506044	0.06047896129883344	-0.3553929526604952	-0.6663168302694428	0.042313393143581624	0.744467231287153	2.8929	0.17237	0.0	0.0	0.0
2021-10-01T23:29:51.000000	-1.6253	-0.086339	0.40144	72.85	2.9415	17.162	-1.623632154031412	0.11345986654459131	0.40144	72.66148237993602	-6.0069876477520285	17.162	-1.623632154031412	0.11345986654459131	0.59744	72.66148237993602	-6.0069876477520285	17.162	-0.9327583526506044	0.06047896129883344	-0.3553929526604952	-0.6663168302694428	0.042313393143581624	0.744467231287153	2.8929	0.17237	0.0	0.0	0.0
2021-10-01T23:29:51.000000	-1.6669	-0.088006	0.39175	70.62	2.8143	16.317	-1.6651229470507707	0.11690268277912219	0.39175	70.43270006268168	-5.859986891650962	16.317	-1.6651229470507707	0.11690268277912219	0.58775	70.43270006268168	-5.859986891650962	16.317	-0.9327583526506044	0.06047896129883344	-0.3553929526604952	-0.6663168302694428	0.042313393143581624	0.744467231287153	2.8929	0.17237	0.0	0.0	0.0
2021-10-01T23:29:51.000000	-1.7085	-0.089654	0.3822	68.572	2.6988	15.632	-1.7066114119969145	0.1203643558446463	0.3822	68.38597994002632	-5.7236747883084185	15.632	-1.7066114119969145	0.1203643558446463	0.5782	68.38597994002632	-5.7236747883084185	15.632	-0.9327583526506044	0.06047896129883344	-0.3553929526604952	-0.6663168302694428	0.042313393143581624	0.744467231287153	2.8929	0.17237	0.0	0.0	0.0
2021-10-01T23:29:51.000000	-1.7501	-0.091282	0.37275	66.663	2.5926	15.083	-1.7480974263396751	0.12384587820595282	0.37275	66.47835195363183	-5.595164455943438	15.083	-1.7480974263396751	0.12384587820595282	0.5687500000000001	66.47835195363183	-5.595164455943438	15.083	-0.9327583526506044	0.06047896129883344	-0.3553929526604952	-0.6663168302694428	0.042313393143581624	0.744467231287153	2.8929	0.17237	0.0	0.0	0.0
2021-10-01T23:29:51.000000	-1.7918	-0.092892	0.36335	64.861	2.4938	14.645	-1.7896804816183023	0.1273575179503817	0.36335	64.67782442292501	-5.472420612241509	14.645	-1.7896804816183023	0.1273575179503817	0.55935	64.67782442292501	-5.472420612241509	14.645	-0.9327583526506044	0.06047896129883344	-0.3553929526604952	-0.6663168302694428	0.042313393143581624	0.744467231287153	2.8929	0.17237	0.0	0.0	0.0
2021-10-01T23:29:51.000000	-1.8334	-0.094484	0.35394	63.141	2.4011	14.294	-1.831162084874972	0.13087476904409645	0.35394	62.95942643895789	-5.353670207198918	14.294	-1.831162084874972	0.13087476904409645	0.54994	62.95942643895789	-5.353670207198918	14.294	-0.9327583526506044	0.06047896129883344	-0.3553929526604952	-0.6663168302694428	0.042313393143581624	0.744467231287153	2.8929	0.17237	0.0	0.0	0.0
2021-10-01T23:29:51.000000	-1.875	-0.096058	0.34449	61.487	2.3134	14.011	-1.8726414825885966	0.13440988450401536	0.34449	61.30714378191852	-5.23804446937678	14.011	-1.8726414825885966	0.13440988450401536	0.54049	61.30714378191852	-5.23804446937678	14.011	-0.9327583526506044	0.06047896129883344	-0.3553929526604952	-0.6663168302694428	0.042313393143581624	0.744467231287153	2.8929	0.17237	0.0	0.0	0.0
2021-10-01T23:29:51.000000	-1.9166	-0.097616	0.33496	59.886	2.23	13.777	-1.914118919819514	0.13796087940056018	0.33496	59.707988638429924	-5.124645231928104	13.777	-1.914118919819514	0.13796087940056018	0.53096	59.707988638429924	-5.124645231928104	13.777	-0.9327583526506044	0.06047896129883344	-0.3553929526604952	-0.6663168302694428	0.042313393143581624	0.744467231287153	2.8929	0.17237	0.0	0.0	0.0
2021-10-01T23:29:51.000000	-1.9582	-0.099157	0.32534	58.332	2.1503	13.579	-1.9555942740375556	0.14152874619851996	0.32534	58.15593270165586	-5.013332792711266	13.579	-1.9555942740375556	0.14152874619851996	0.52134	58.15593270165586	-5.013332792711266	13.579	-0.9327583526506044	0.06047896129883344	-0.3553929526604952	-0.6663168302694428	0.042313393143581624	0.744467231287153	2.8929	0.17237	0.0	0.0	0.0
2021-10-01T23:29:51.000000	-1.9998	-0.10068	0.3156	56.816	2.074	13.408	-1.997067422712552	0.1451144773626839	0.3156	56.642007029443526	-4.90330211964036	13.408	-1.997067422712552	0.1451144773626839	0.5116	56.642007029443526	-4.90330211964036	13.408	-0.9327583526506044	0.06047896129883344	-0.3553929526604952	-0.6663168302694428	0.042313393143581624	0.744467231287153	2.8929	0.17237	0.0	0.0	0.0
2021-10-01T23:29:51.000000	-2.0413	-0.10219	0.30572	55.333	2.0006	13.257	-2.0384397320164367	0.14870085755218815	0.30572	55.16118803276274	-4.794436794264032	13.257	-2.0384397320164367	0.14870085755218815	0.5017199999999999	55.16118803276274	-4.794436794264032	13.257	-0.9327583526506044	0.06047896129883344	-0.3553929526604952	-0.6663168302694428	0.042313393143581624	0.744467231287153	2.8929	0.17237	0.0	0.0	0.0
2021-10-01T23:29:51.000000	-2.0828	-0.10368	0.2957	53.878	1.9297	13.119	-2.0798095907169385	0.15230708703747478	0.2957	53.70846437560022	-4.686521151652016	13.119	-2.0798095907169385	0.15230708703747478	0.4917	53.70846437560022	-4.686521151652016	13.119	-0.9327583526506044	0.06047896129883344	-0.3553929526604952	-0.6663168302694428	0.042313393143581624	0.744467231287153	2.8929	0.17237	0.0	0.0	0.0
2021-10-01T23:29:51.000000	-2.1243	-0.10516	0.28552	52.444	1.8611	12.993	-2.1211782241157477	0.15592324117065254	0.28552	52.276864298398316	-4.578895973577861	12.993	-2.1211782241157477	0.15592324117065254	0.48152	52.276864298398316	-4.578895973577861	12.993	-0.9327583526506044	0.06047896129883344	-0.3553929526604952	-0.6663168302694428	0.042313393143581624	0.744467231287153	2.8929	0.17237	0.0	0.0	0.0
2021-10-01T23:29:51.000000	-2.1657	-0.10662	0.27517	51.025	1.7944	12.874	-2.162445160432262	0.15954699158269445	0.27517	50.860384000354635	-4.471223064942118	12.874	-2.162445160432262	0.15954699158269445	0.47117000000000003	50.860384000354635	-4.471223064942118	12.874	-0.9327583526506044	0.06047896129883344	-0.3553929526604952	-0.6663168302694428	0.042313393143581624	0.744467231287153	2.8929	0.17237	0.0	0.0	0.0
2021-10-01T23:29:51.000000	-2.2071	-0.10807	0.26463	49.613	1.7293	12.759	-2.2037108714470843	0.1631806666426276	0.26463	49.45104700410547	-4.362819923828062	12.759	-2.2037108714470843	0.1631806666426276	0.46063	49.45104700410547	-4.362819923828062	12.759	-0.9327583526506044	0.06047896129883344	-0.3553929526604952	-0.6663168302694428	0.042313393143581624	0.744467231287153	2.8929	0.17237	0.0	0.0	0.0
2021-10-01T23:29:51.000000	-2.2484	-0.10951	0.2539	48.201	1.6654	12.647	-2.244876110681303	0.16681201333353363	0.2539	48.04185704405933	-4.253225824967064	12.647	-2.244876110681303	0.16681201333353363	0.4499	48.04185704405933	-4.253225824967064	12.647	-0.9327583526506044	0.06047896129883344	-0.3553929526604952	-0.6663168302694428	0.042313393143581624	0.744467231287153	2.8929	0.17237	0.0	0.0	0.0
2021-10-01T23:29:51.000000	-2.2896	-0.11093	0.24296	46.781	1.6025	12.534	-2.285939652833226	0.17045095630330376	0.24296	46.624849895869424	-4.141659019963488	12.534	-2.285939652833226	0.17045095630330376	0.43896	46.624849895869424	-4.141659019963488	12.534	-0.9327583526506044	0.06047896129883344	-0.3553929526604952	-0.6663168302694428	0.042313393143581624	0.744467231287153	2.8929	0.17237	0.0	0.0	0.0
2021-10-01T23:29:51.000000	-2.3308	-0.11233	0.2318	45.344	1.5402	12.416	-2.327000744381765	0.17410974856885625	0.2318	45.191044364366014	-4.027413723210339	12.416	-2.327000744381765	0.17410974856885625	0.4278	45.191044364366014	-4.027413723210339	12.416	-0.9327583526506044	0.06047896129883344	-0.3553929526604952	-0.6663168302694428	0.042313393143581624	0.744467231287153	2.8929	0.17237	0.0	0.0	0.0
2021-10-01T23:29:51.000000	-2.372	-0.11372	0.2204	43.881	1.4782	12.29	-2.368060610628613	0.17777846548229997	0.2204	43.73147150739627	-3.9096849026217093	12.29	-2.368060610628613	0.17777846548229997	0.4164	43.73147150739627	-3.9096849026217093	12.29	-0.9327583526506044	0.06047896129883344	-0.3553929526604952	-0.6663168302694428	0.042313393143581624	0.744467231287153	2.8929	0.17237	0.0	0.0	0.0
2021-10-01T23:29:51.000000	-2.4131	-0.1151	0.20876	42.384	1.4162	12.153	-2.409020005094857	0.18144485402671665	0.20876	42.2381548475965	-3.7877900562808753	12.153	-2.409020005094857	0.18144485402671665	0.40476	42.2381548475965	-3.7877900562808753	12.153	-0.9327583526506044	0.06047896129883344	-0.3553929526604952	-0.6663168302694428	0.042313393143581624	0.744467231287153	2.8929	0.17237	0.0	0.0	0.0
2021-10-01T23:29:51.000000	-2.4541	-0.11647	0.19686	40.841	1.354	12.002	-2.449878927780497	0.18510891420210623	0.19686	40.69916030146344	-3.6604573151154702	12.002	-2.449878927780497	0.18510891420210623	0.39286	40.69916030146344	-3.6604573151154702	12.002	-0.9327583526506044	0.06047896129883344	-0.3553929526604952	-0.6663168302694428	0.042313393143581624	0.744467231287153	2.8929	0.17237	0.0	0.0	0.0
2021-10-01T23:29:51.000000	-2.495	-0.11782	0.18468	39.24	1.2912	11.834	-2.4906361533838415	0.18878057065635995	0.18468	39.10252927945999	-3.526613303010952	11.834	-2.4906361533838415	0.18878057065635995	0.38068	39.10252927945999	-3.526613303010952	11.834	-0.9327583526506044	0.06047896129883344	-0.3553929526604952	-0.6663168302694428	0.042313393143581624	0.744467231287153	2.8929	0.17237	0.0	0.0	0.0
2021-10-01T23:29:51.000000	-2.5358	-0.11916	0.1722	37.563	1.2272	11.649	-2.5312929072065824	0.19244989874158658	0.1722	37.43032389728052	-3.384647955795507	11.649	-2.5312929072065824	0.19244989874158658	0.36819999999999997	37.43032389728052	-3.384647955795507	11.649	-0.9327583526506044	0.06047896129883344	-0.3553929526604952	-0.6663168302694428	0.042313393143581624	0.744467231287153	2.8929	0.17237	0.0	0.0	0.0
2021-10-01T23:29:51.000000	-2.5765	-0.12048	0.15938	35.789	1.1615	11.446	-2.571847963947028	0.19612682310567733	0.15938	35.661641129268936	-3.2324843723108625	11.446	-2.571847963947028	0.19612682310567733	0.35538000000000003	35.661641129268936	-3.2324843723108625	11.446	-0.9327583526506044	0.06047896129883344	-0.3553929526604952	-0.6663168302694428	0.042313393143581624	0.744467231287153	2.8929	0.17237	0.0	0.0	0.0
2021-10-01T23:29:51.000000	-2.6171	-0.1218	0.14617	33.89	1.0933	11.224	-2.6123037742085615	0.19979149445284994	0.14617	33.76859393719458	-3.0674856796512024	11.224	-2.6123037742085615	0.19979149445284994	0.34217	33.76859393719458	-3.0674856796512024	11.224	-0.9327583526506044	0.06047896129883344	-0.3553929526604952	-0.6663168302694428	0.042313393143581624	0.744467231287153	2.8929	0.17237	0.0	0.0	0.0
2021-10-01T23:29:51.000000	-2.6576	-0.1231	0.1325	31.822	1.0212	10.986	-2.6526578873877997	0.2034637620788865	0.1325	31.707342328099383	-2.8856500010772645	10.986	-2.6526578873877997	0.2034637620788865	0.3285	31.707342328099383	-2.8856500010772645	10.986	-0.9327583526506044	0.06047896129883344	-0.3553929526604952	-0.6663168302694428	0.042313393143581624	0.744467231287153	2.8929	0.17237	0.0	0.0	0.0
2021-10-01T23:29:51.000000	-2.6978	-0.12439	0.11826	29.524	0.94337	10.733	-2.6927130358286107	0.20710919530205962	0.11826	29.4171217196375	-2.6813192068330047	10.733	-2.6927130358286107	0.20710919530205962	0.31426	29.4171217196375	-2.6813192068330047	10.733	-0.9327583526506044	0.06047896129883344	-0.3553929526604952	-0.6663168302694428	0.042313393143581624	0.744467231287153	2.8929	0.17237	0.0	0.0	0.0
2021-10-01T23:29:51.000000	-2.7378	-0.12566	0.10325	26.902	0.85685	10.469	-2.732567240708214	0.21074997178717858	0.10325	26.804277732331016	-2.4459131567910584	10.469	-2.732567240708214	0.21074997178717858	0.29925	26.804277732331016	-2.4459131567910584	10.469	-0.9327583526506044	0.06047896129883344	-0.3553929526604952	-0.6663168302694428	0.042313393143581624	0.744467231287153	2.8929	0.17237	0.0	0.0	0.0
2021-10-01T23:29:51.000000	-2.7773	-0.12692	0.087146	23.8	0.75663	10.196	-2.771923987891566	0.21433940783559743	0.087146	23.713371982929832	-2.165289393152442	10.196	-2.771923987891566	0.21433940783559743	0.283146	23.713371982929832	-2.165289393152442	10.196	-0.9327583526506044	0.06047896129883344	-0.3553929526604952	-0.6663168302694428	0.042313393143581624	0.744467231287153	2.8929	0.17237	0.0	0.0	0.0
2021-10-01T23:29:51.000000	-2.8033	-0.12774	0.075522	21.334	0.67799	10.012	-2.797828547147378	0.21671137110726496	0.075522	21.256318040458996	-1.9411774269647102	10.012	-2.797828547147378	0.21671137110726496	0.27152200000000004	21.256318040458996	-1.9411774269647102	10.012	-0.9327583526506044	0.06047896129883344	-0.3553929526604952	-0.6663168302694428	0.042313393143581624	0.744467231287153	2.8929	0.17237	0.0	0.0	0.0
2021-10-01T23:29:51.000000	-2.8288	-0.12855	0.062816	18.39	0.58461	9.8287	-2.8232356487069388	0.21903199394223236	0.062816	18.32305983409575	-1.6731249708993563	9.8287	-2.8232356487069388	0.21903199394223236	0.258816	18.32305983409575	-1.6731249708993563	9.8287	-0.9327583526506044	0.06047896129883344	-0.3553929526604952	-0.6663168302694428	0.042313393143581624	0.744467231287153	2.8929	0.17237	0.0	0.0	0.0
2021-10-01T23:29:51.000000	-2.8453	-0.12908	0.053457	16.04	0.51025	9.7085	-2.8396762587170614	0.22052773539551057	0.053457	15.981656236286769	-1.458978755039365	9.7085	-2.8396762587170614	0.22052773539551057	0.249457	15.981656236286769	-1.458978755039365	9.7085	-0.9327583526506044	0.06047896129883344	-0.3553929526604952	-0.6663168302694428	0.042313393143581624	0.744467231287153	2.8929	0.17237	0.0	0.0	0.0
2021-10-01T23:29:51.000000	-2.8611	-0.12958	0.043021	13.234	0.42139	9.5923	-2.8554184674697254	0.22196747967403463	0.043021	13.185912007186586	-1.2033495214743786	9.5923	-2.8554184674697254	0.22196747967403463	0.239021	13.185912007186586	-1.2033495214743786	9.5923	-0.9327583526506044	0.06047896129883344	-0.3553929526604952	-0.6663168302694428	0.042313393143581624	0.744467231287153	2.8929	0.17237	0.0	0.0	0.0
2021-10-01T23:29:51.000000	-2.8711	-0.1299	0.035193	11.003	0.35064	9.5191	-2.86538232501505	0.22287519263334157	0.035193	10.963054053193458	-1.0002015978583854	9.5191	-2.86538232501505	0.22287519263334157	0.231193	10.963054053193458	-1.0002015978583854	9.5191	-0.9327583526506044	0.06047896129883344	-0.3553929526604952	-0.6663168302694428	0.042313393143581624	0.744467231287153	2.8929	0.17237	0.0	0.0	0.0
2021-10-01T23:29:51.000000	-2.8801	-0.13019	0.02635	8.3646	0.2668	9.4522	-2.874350041866179	0.22369014936713957	0.02635	8.33426202419884	-0.7601262474070087	9.4522	-2.874350041866179	0.22369014936713957	0.22235	8.33426202419884	-0.7601262474070087	9.4522	-0.9327583526506044	0.06047896129883344	-0.3553929526604952	-0.6663168302694428	0.042313393143581624	0.744467231287153	2.8929	0.17237	0.0	0.0	0.0
2021-10-01T23:29:51.000000	-2.8853	-0.13035	0.019698	6.309	0.20134	9.4137	-2.879530463596665	0.22416851188062953	0.019698	6.28613057881208	-0.5732199767311871	9.4137	-2.879530463596665	0.22416851188062953	0.215698	6.28613057881208	-0.5732199767311871	9.4137	-0.9327583526506044	0.06047896129883344	-0.3553929526604952	-0.6663168302694428	0.042313393143581624	0.744467231287153	2.8929	0.17237	0.0	0.0	0.0
2021-10-01T23:29:51.000000	-2.8893	-0.13048	0.012308	3.9703	0.12677	9.3837	-2.8835162516751325	0.22452961213477404	0.012308	3.955916101784609	-0.3606667693886729	9.3837	-2.8835162516751325	0.22452961213477404	0.208308	3.955916101784609	-0.3606667693886729	9.3837	-0.9327583526506044	0.06047896129883344	-0.3553929526604952	-0.6663168302694428	0.042313393143581624	0.744467231287153	2.8929	0.17237	0.0	0.0	0.0
2021-10-01T23:29:51.000000	-2.8916	-0.13056	0.004216	1.3655	0.043612	9.3665	-2.8858087231036396	0.2247320343407643	0.004216	1.3605544552797548	-0.12403157163564894	9.3665	-2.8858087231036396	0.2247320343407643	0.200216	1.3605544552797548	-0.12403157163564894	9.3665	-0.9327583526506044	0.06047896129883344	-0.3553929526604952	-0.6663168302694428	0.042313393143581624	0.744467231287153	2.8929	0.17237	0.0	0.0	0.0
2021-10-01T23:29:51.000000	-2.8916	-0.13056	-0.0041922	-1.3578	-0.043366	9.3665	-2.8858087231036396	0.2247320343407643	-0.0041922	-1.3528823339819231	0.12333223567106694	9.3665	-2.8858087231036396	0.2247320343407643	0.1918078	-1.3528823339819231	0.12333223567106694	9.3665	-0.9327583526506044	0.06047896129883344	-0.3553929526604952	-0.6663168302694428	0.042313393143581624	0.744467231287153	2.8929	0.17237	0.0	0.0	0.0
2021-10-01T23:29:51.000000	-2.8893	-0.13048	-0.012286	-3.9632	-0.12654	9.3836	-2.8835162516751325	0.22452961213477404	-0.012286	-3.9488414198429553	0.3600250720889745	9.3836	-2.8835162516751325	0.22452961213477404	0.18371400000000002	-3.9488414198429553	0.3600250720889745	9.3836	-0.9327583526506044	0.06047896129883344	-0.3553929526604952	-0.6663168302694428	0.042313393143581624	0.744467231287153	2.8929	0.17237	0.0	0.0	0.0
2021-10-01T23:29:51.000000	-2.8801	-0.13019	-0.026331	-8.3586	-0.26661	9.4521	-2.874350041866179	0.22369014936713957	-0.026331	-8.328283954731981	0.7595796347018462	9.4521	-2.874350041866179	0.22369014936713957	0.16966900000000001	-8.328283954731981	0.7595796347018462	9.4521	-0.9327583526506044	0.06047896129883344	-0.3553929526604952	-0.6663168302694428	0.042313393143581624	0.744467231287153	2.8929	0.17237	0.0	0.0	0.0
2021-10-01T23:29:51.000000	-2.8679	-0.1298	-0.037882	-11.781	-0.37533	9.5428	-2.8621941846729517	0.22258234257086948	-0.037882	-11.7382169290048	1.071026113839024	9.5428	-2.8621941846729517	0.22258234257086948	0.158118	-11.7382169290048	1.071026113839024	9.5428	-0.9327583526506044	0.06047896129883344	-0.3553929526604952	-0.6663168302694428	0.042313393143581624	0.744467231287153	2.8929	0.17237	0.0	0.0	0.0
2021-10-01T23:29:51.000000	-2.8542	-0.12936	-0.047807	-14.545	-0.46293	9.6431	-2.8485435037875875	0.22134036376028154	-0.047807	-14.492123248948834	1.3227595859326353	9.6431	-2.8485435037875875	0.22134036376028154	0.14819300000000002	-14.492123248948834	1.3227595859326353	9.6431	-0.9327583526506044	0.06047896129883344	-0.3553929526604952	-0.6663168302694428	0.042313393143581624	0.744467231287153	2.8929	0.17237	0.0	0.0	0.0
2021-10-01T23:29:51.000000	-2.8251	-0.12844	-0.064774	-18.861	-0.59955	9.8555	-2.8195500506685898	0.21868780344306019	-0.064774	-18.79234135049817	1.7160092566348768	9.8555	-2.8195500506685898	0.21868780344306019	0.131226	-18.79234135049817	1.7160092566348768	9.8555	-0.9327583526506044	0.06047896129883344	-0.3553929526604952	-0.6663168302694428	0.042313393143581624	0.744467231287153	2.8929	0.17237	0.0	0.0	0.0
2021-10-01T23:29:51.000000	-2.7947	-0.12747	-0.079486	-22.198	-0.70548	10.073	-2.7892602668152793	0.2159255771453576	-0.079486	-22.117175972608244	2.0197606360855103	10.073	-2.7892602668152793	0.2159255771453576	0.116514	-22.117175972608244	2.0197606360855103	10.073	-0.9327583526506044	0.06047896129883344	-0.3553929526604952	-0.6663168302694428	0.042313393143581624	0.744467231287153	2.8929	0.17237	0.0	0.0	0.0
2021-10-01T23:29:51.000000	-2.7638	-0.12649	-0.092855	-24.939	-0.79321	10.291	-2.7584730252657175	0.21311201041095484	-0.092855	-24.848271531324546	2.2685468938653393	10.291	-2.7584730252657175	0.21311201041095484	0.10314500000000001	-24.848271531324546	2.2685468938653393	10.291	-0.9327583526506044	0.06047896129883344	-0.3553929526604952	-0.6663168302694428	0.042313393143581624	0.744467231287153	2.8929	0.17237	0.0	0.0	0.0
2021-10-01T23:29:51.000000	-2.7324	-0.12549	-0.10533	-27.281	-0.86921	10.505	-2.727187100718213	0.21025702788774334	-0.10533	-27.18193636029804	2.480085226117716	10.505	-2.727187100718213	0.21025702788774334	0.09067000000000001	-27.18193636029804	2.480085226117716	10.505	-0.9327583526506044	0.06047896129883344	-0.3553929526604952	-0.6663168302694428	0.042313393143581624	0.744467231287153	2.8929	0.17237	0.0	0.0	0.0
2021-10-01T23:29:51.000000	-2.7008	-0.12448	-0.11716	-29.341	-0.93726	10.714	-2.695701457911193	0.20738746397858643	-0.11716	-29.234752003895103	2.664960145734124	10.714	-2.695701457911193	0.20738746397858643	0.07884000000000001	-29.234752003895103	2.664960145734124	10.714	-0.9327583526506044	0.06047896129883344	-0.3553929526604952	-0.6663168302694428	0.042313393143581624	0.744467231287153	2.8929	0.17237	0.0	0.0	0.0
2021-10-01T23:29:51.000000	-2.6691	-0.12347	-0.12851	-31.195	-0.99973	10.915	-2.66411656862526	0.20450564705251126	-0.12851	-31.08243618258971	2.83013180402222	10.915	-2.66411656862526	0.20450564705251126	0.06749	-31.08243618258971	2.83013180402222	10.915	-0.9327583526506044	0.06047896129883344	-0.3553929526604952	-0.6663168302694428	0.042313393143581624	0.744467231287153	2.8929	0.17237	0.0	0.0	0.0
2021-10-01T23:29:51.000000	-2.6372	-0.12244	-0.13947	-32.891	-1.0582	11.108	-2.632330735778121	0.20161917338838203	-0.13947	-32.77282080392685	2.9799135547359574	11.108	-2.632330735778121	0.20161917338838203	0.05653	-32.77282080392685	2.9799135547359574	11.108	-0.9327583526506044	0.06047896129883344	-0.3553929526604952	-0.6663168302694428	0.042313393143581624	0.744467231287153	2.8929	0.17237	0.0	0.0	0.0
2021-10-01T23:29:51.000000	-2.6051	-0.12141	-0.15012	-34.467	-1.1138	11.291	-2.600346409973158	0.1987081936904163	-0.15012	-34.34375798898422	3.1178400590925675	11.291	-2.600346409973158	0.1987081936904163	0.045880000000000004	-34.34375798898422	3.1178400590925675	11.291	-0.9327583526506044	0.06047896129883344	-0.3553929526604952	-0.6663168302694428	0.042313393143581624	0.744467231287153	2.8929	0.17237	0.0	0.0	0.0
2021-10-01T23:29:51.000000	-2.573	-0.12037	-0.16049	-35.946	-1.1672	11.464	-2.568360858866503	0.1958071386403417	-0.16049	-35.818156523124884	3.2460645595745365	11.464	-2.568360858866503	0.1958071386403417	0.035510000000000014	-35.818156523124884	3.2460645595745365	11.464	-0.9327583526506044	0.06047896129883344	-0.3553929526604952	-0.6663168302694428	0.042313393143581624	0.744467231287153	2.8929	0.17237	0.0	0.0	0.0
2021-10-01T23:29:51.000000	-2.5409	-0.11932	-0.17063	-37.348	-1.2192	11.625	-2.536374082458156	0.19291600823815835	-0.17063	-37.21596372626657	3.3662436877342197	11.625	-2.536374082458156	0.19291600823815835	0.025370000000000004	-37.21596372626657	3.3662436877342197	11.625	-0.9327583526506044	0.06047896129883344	-0.3553929526604952	-0.6663168302694428	0.042313393143581624	0.744467231287153	2.8929	0.17237	0.0	0.0	0.0
2021-10-01T23:29:51.000000	-2.5086	-0.11827	-0.18055	-38.689	-1.27	11.774	-2.504188813091986	0.19000037180213844	-0.18055	-38.55308354106901	3.480139433320714	11.774	-2.504188813091986	0.19000037180213844	0.01545000000000002	-38.55308354106901	3.480139433320714	11.774	-0.9327583526506044	0.06047896129883344	-0.3553929526604952	-0.6663168302694428	0.042313393143581624	0.744467231287153	2.8929	0.17237	0.0	0.0	0.0
2021-10-01T23:29:51.000000	-2.4763	-0.1172	-0.19028	-39.978	-1.3199	11.913	-2.4720010931224317	0.18710458466190094	-0.19028	-39.838484909685015	3.588556828419926	11.913	-2.4720010931224317	0.18710458466190094	0.005720000000000003	-39.838484909685015	3.588556828419926	11.913	-0.9327583526506044	0.06047896129883344	-0.3553929526604952	-0.6663168302694428	0.042313393143581624	0.744467231287153	2.8929	0.17237	0.0	0.0	0.0
2021-10-01T23:29:51.000000	-2.444	-0.11613	-0.19982	-41.226	-1.3694	12.04	-2.4398133731528775	0.18420879752166341	-0.19982	-41.08314620987948	3.6923474724983016	12.04	-2.4398133731528775	0.18420879752166341	-0.00381999999999999	-41.08314620987948	3.6923474724983016	12.04	-0.9327583526506044	0.06047896129883344	-0.3553929526604952	-0.6663168302694428	0.042313393143581624	0.744467231287153	2.8929	0.17237	0.0	0.0	0.0
2021-10-01T23:29:51.000000	-2.4116	-0.11505	-0.20919	-42.439	-1.4185	12.158	-2.4075251814027196	0.18131068201239886	-0.20919	-42.29302223038714	3.792246546570939	12.158	-2.4075251814027196	0.18131068201239886	-0.01318999999999998	-42.29302223038714	3.792246546570939	12.158	-0.9327583526506044	0.06047896129883344	-0.3553929526604952	-0.6663168302694428	0.042313393143581624	0.744467231287153	2.8929	0.17237	0.0	0.0	0.0
2021-10-01T23:29:51.000000	-2.3791	-0.11396	-0.2184	-43.625	-1.4674	12.267	-2.3751365178719586	0.17841023813410722	-0.2184	-43.47607719555475	3.889035799033472	12.267	-2.3751365178719586	0.17841023813410722	-0.022400000000000003	-43.47607719555475	3.889035799033472	12.267	-0.9327583526506044	0.06047896129883344	-0.3553929526604952	-0.6663168302694428	0.042313393143581624	0.744467231287153	2.8929	0.17237	0.0	0.0	0.0
2021-10-01T23:29:51.000000	-2.3466	-0.11287	-0.22746	-44.787	-1.5164	12.369	-2.3427478543411966	0.1755097942558156	-0.22746	-44.635325258800435	3.982785080956715	12.369	-2.3427478543411966	0.1755097942558156	-0.03145999999999999	-44.635325258800435	3.982785080956715	12.369	-0.9327583526506044	0.06047896129883344	-0.3553929526604952	-0.6663168302694428	0.042313393143581624	0.744467231287153	2.8929	0.17237	0.0	0.0	0.0
2021-10-01T23:29:51.000000	-2.3141	-0.11176	-0.23636	-45.931	-1.5655	12.465	-2.3103567402070513	0.17262919967330626	-0.23636	-45.77672120885891	4.07422957335576	12.465	-2.3103567402070513	0.17262919967330626	-0.04035999999999998	-45.77672120885891	4.07422957335576	12.465	-0.9327583526506044	0.06047896129883344	-0.3553929526604952	-0.6663168302694428	0.042313393143581624	0.744467231287153	2.8929	0.17237	0.0	0.0	0.0
2021-10-01T23:29:51.000000	-2.2815	-0.11065	-0.24513	-47.062	-1.6148	12.556	-2.2778663795939944	0.16973635207387877	-0.24513	-46.90523962269267	4.1638826805976095	12.556	-2.2778663795939944	0.16973635207387877	-0.04912999999999998	-46.90523962269267	4.1638826805976095	12.556	-0.9327583526506044	0.06047896129883344	-0.3553929526604952	-0.6663168302694428	0.042313393143581624	0.744467231287153	2.8929	0.17237	0.0	0.0	0.0
2021-10-01T23:29:51.000000	-2.2489	-0.10953	-0.25376	-48.183	-1.6646	12.646	-2.2453747936792454	0.16685342912234244	-0.25376	-48.02389465371985	4.251814253753075	12.646	-2.2453747936792454	0.16685342912234244	-0.05775999999999998	-48.02389465371985	4.251814253753075	12.646	-0.9327583526506044	0.06047896129883344	-0.3553929526604952	-0.6663168302694428	0.042313393143581624	0.744467231287153	2.8929	0.17237	0.0	0.0	0.0
2021-10-01T23:29:51.000000	-2.2163	-0.10839	-0.26226	-49.299	-1.715	12.734	-2.212880757161113	0.16399035546658847	-0.26226	-49.13766087890294	4.338537697189156	12.734	-2.212880757161113	0.16399035546658847	-0.06625999999999999	-49.13766087890294	4.338537697189156	12.734	-0.9327583526506044	0.06047896129883344	-0.3553929526604952	-0.6663168302694428	0.042313393143581624	0.744467231287153	2.8929	0.17237	0.0	0.0	0.0
2021-10-01T23:29:51.000000	-2.1836	-0.10725	-0.27063	-50.414	-1.7661	12.824	-2.1802874741640688	0.16111502879391632	-0.27063	-50.25052041041534	4.424443885103672	12.824	-2.1802874741640688	0.16111502879391632	-0.07462999999999997	-50.25052041041534	4.424443885103672	12.824	-0.9327583526506044	0.06047896129883344	-0.3553929526604952	-0.6663168302694428	0.042313393143581624	0.744467231287153	2.8929	0.17237	0.0	0.0	0.0
2021-10-01T23:29:51.000000	-2.1509	-0.1061	-0.27889	-51.531	-1.8181	12.915	-2.1476929658653328	0.1582496267691353	-0.27889	-51.36547514865824	4.509701915046348	12.915	-2.1476929658653328	0.1582496267691353	-0.08289000000000002	-51.36547514865824	4.509701915046348	12.915	-0.9327583526506044	0.06047896129883344	-0.3553929526604952	-0.6663168302694428	0.042313393143581624	0.744467231287153	2.8929	0.17237	0.0	0.0	0.0
2021-10-01T23:29:51.000000	-2.1182	-0.10494	-0.28703	-52.655	-1.8711	13.011	-2.115097232264904	0.15539414939224544	-0.28703	-52.48749967059415	4.59482519138418	13.011	-2.115097232264904	0.15539414939224544	-0.09103	-52.48749967059415	4.59482519138418	13.011	-0.9327583526506044	0.06047896129883344	-0.3553929526604952	-0.6663168302694428	0.042313393143581624	0.744467231287153	2.8929	0.17237	0.0	0.0	0.0
2021-10-01T23:29:51.000000	-2.0854	-0.10378	-0.29507	-53.788	-1.9254	13.111	-2.082402252185565	0.15252641899843733	-0.29507	-53.618615664852065	4.679761035018801	13.111	-2.082402252185565	0.15252641899843733	-0.09906999999999999	-53.618615664852065	4.679761035018801	13.111	-0.9327583526506044	0.06047896129883344	-0.3553929526604952	-0.6663168302694428	0.042313393143581624	0.744467231287153	2.8929	0.17237	0.0	0.0	0.0
2021-10-01T23:29:51.000000	-2.0526	-0.1026	-0.30301	-54.935	-1.9811	13.218	-2.049704821502841	0.14967853790041166	-0.30301	-54.7637977083945	4.765022850317213	13.218	-2.049704821502841	0.14967853790041166	-0.10701	-54.7637977083945	4.765022850317213	13.218	-0.9327583526506044	0.06047896129883344	-0.3553929526604952	-0.6663168302694428	0.042313393143581624	0.744467231287153	2.8929	0.17237	0.0	0.0	0.0
2021-10-01T23:29:51.000000	-2.0198	-0.10141	-0.31086	-56.097	-2.0383	13.333	-2.017006165518426	0.14684058145027712	-0.31086	-55.92405051902748	4.850633920969683	13.333	-2.017006165518426	0.14684058145027712	-0.11486000000000002	-55.92405051902748	4.850633920969683	13.333	-0.9327583526506044	0.06047896129883344	-0.3553929526604952	-0.6663168302694428	0.042313393143581624	0.744467231287153	2.8929	0.17237	0.0	0.0	0.0
2021-10-01T23:29:51.000000	-1.987	-0.10021	-0.31861	-57.279	-2.0972	13.459	-1.9843062842323191	0.14401254964803378	-0.31861	-57.10436092673045	4.937008404864301	13.459	-1.9843062842323191	0.14401254964803378	-0.12261	-57.10436092673045	4.937008404864301	13.459	-0.9327583526506044	0.06047896129883344	-0.3553929526604952	-0.6663168302694428	0.042313393143581624	0.744467231287153	2.8929	0.17237	0.0	0.0	0.0
2021-10-01T23:29:51.000000	-1.9541	-0.099006	-0.32629	-58.482	-2.158	13.598	-1.951506666346623	0.14117623468802865	-0.32629	-58.30574590232635	5.024070339212426	13.598	-1.951506666346623	0.14117623468802865	-0.13029000000000002	-58.30574590232635	5.024070339212426	13.598	-0.9327583526506044	0.06047896129883344	-0.3553929526604952	-0.6663168302694428	0.042313393143581624	0.744467231287153	2.8929	0.17237	0.0	0.0	0.0
2021-10-01T23:29:51.000000	-1.9213	-0.097789	-0.33389	-59.71	-2.2209	13.753	-1.9188047020476398	0.13836507478720034	-0.33389	-59.53219981100549	5.112111351732965	13.753	-1.9188047020476398	0.13836507478720034	-0.13789	-59.53219981100549	5.112111351732965	13.753	-0.9327583526506044	0.06047896129883344	-0.3553929526604952	-0.6663168302694428	0.042313393143581624	0.744467231287153	2.8929	0.17237	0.0	0.0	0.0
2021-10-01T23:29:51.000000	-1.8884	-0.096561	-0.34143	-60.966	-2.2861	13.931	-1.8860021434378837	0.13555257898213408	-0.34143	-60.78672455316908	5.201300539975641	13.931	-1.8860021434378837	0.13555257898213408	-0.14543	-60.78672455316908	5.201300539975641	13.931	-0.9327583526506044	0.06047896129883344	-0.3553929526604952	-0.6663168302694428	0.042313393143581624	0.744467231287153	2.8929	0.17237	0.0	0.0	0.0
2021-10-01T23:29:51.000000	-1.8555	-0.095323	-0.34892	-62.254	-2.3539	14.137	-1.8531983595264359	0.13275000782495894	-0.34892	-62.07332674702433	5.291830285180447	14.137	-1.8531983595264359	0.13275000782495894	-0.15292	-62.07332674702433	5.291830285180447	14.137	-0.9327583526506044	0.06047896129883344	-0.3553929526604952	-0.6663168302694428	0.042313393143581624	0.744467231287153	2.8929	0.17237	0.0	0.0	0.0
2021-10-01T23:29:51.000000	-1.8226	-0.094074	-0.35638	-63.579	-2.4245	14.378	-1.820393227783127	0.1299583537804642	-0.35638	-63.396993222550684	5.384114745235474	14.378	-1.820393227783127	0.1299583537804642	-0.16037999999999997	-63.396993222550684	5.384114745235474	14.378	-0.9327583526506044	0.06047896129883344	-0.3553929526604952	-0.6663168302694428	0.042313393143581624	0.744467231287153	2.8929	0.17237	0.0	0.0	0.0
2021-10-01T23:29:51.000000	-1.7897	-0.092814	-0.36381	-64.947	-2.4984	14.664	-1.787586748207957	0.1271776168486497	-0.36381	-64.76374003356744	5.478392868761256	14.664	-1.787586748207957	0.1271776168486497	-0.16781000000000001	-64.76374003356744	5.478392868761256	14.664	-0.9327583526506044	0.06047896129883344	-0.3553929526604952	-0.6663168302694428	0.042313393143581624	0.744467231287153	2.8929	0.17237	0.0	0.0	0.0
2021-10-01T23:29:51.000000	-1.7568	-0.091543	-0.37124	-66.367	-2.5762	15.005	-1.754778920800926	0.12440779702951553	-0.37124	-66.18257288127818	5.575171948406966	15.005	-1.754778920800926	0.12440779702951553	-0.17524	-66.18257288127818	5.575171948406966	15.005	-0.9327583526506044	0.06047896129883344	-0.3553929526604952	-0.6663168302694428	0.042313393143581624	0.744467231287153	2.8929	0.17237	0.0	0.0	0.0
2021-10-01T23:29:51.000000	-1.7239	-0.09026	-0.37869	-67.85	-2.6584	15.413	-1.7219696230318648	0.12164988678785078	-0.37869	-67.66447014344776	5.675303583639051	15.413	-1.7219696230318648	0.12164988678785078	-0.18269000000000002	-67.66447014344776	5.675303583639051	15.413	-0.9327583526506044	0.06047896129883344	-0.3553929526604952	-0.6663168302694428	0.042313393143581624	0.744467231287153	2.8929	0.17237	0.0	0.0	0.0
2021-10-01T23:29:51.000000	-1.6911	-0.088965	-0.38619	-69.411	-2.7459	15.901	-1.6892581013796855	0.11891613914057371	-0.38619	-69.22442906906527	5.779732508685043	15.901	-1.6892581013796855	0.11891613914057371	-0.19018999999999997	-69.22442906906527	5.779732508685043	15.901	-0.9327583526506044	0.06047896129883344	-0.3553929526604952	-0.6663168302694428	0.042313393143581624	0.744467231287153	2.8929	0.17237	0.0	0.0	0.0
2021-10-01T23:29:51.000000	-1.6582	-0.087659	-0.39376	-71.07	-2.8398	16.48	-1.656445985416733	0.11618105558905865	-0.39376	-70.88243373709915	5.889817615660558	16.48	-1.656445985416733	0.11618105558905865	-0.19776	-70.88243373709915	5.889817615660558	16.48	-0.9327583526506044	0.06047896129883344	-0.3553929526604952	-0.6663168302694428	0.042313393143581624	0.744467231287153	2.8929	0.17237	0.0	0.0	0.0
2021-10-01T23:29:51.000000	-1.6254	-0.08634	-0.40143	-72.848	-2.9414	17.162	-1.623731523040493	0.11347112709672043	-0.40143	-72.65948519734087	6.006841833892578	17.162	-1.623731523040493	0.11347112709672043	-0.20543	-72.65948519734087	6.006841833892578	17.162	-0.9327583526506044	0.06047896129883344	-0.3553929526604952	-0.6663168302694428	0.042313393143581624	0.744467231287153	2.8929	0.17237	0.0	0.0	0.0
2021-10-01T23:29:51.000000	-1.5926	-0.085008	-0.40924	-74.776	-3.0522	17.957	-1.5910154677720538	0.11077410064664074	-0.40924	-74.58653365350683	6.133114901442078	17.957	-1.5910154677720538	0.11077410064664074	-0.21323999999999999	-74.58653365350683	6.133114901442078	17.957	-0.9327583526506044	0.06047896129883344	-0.3553929526604952	-0.6663168302694428	0.042313393143581624	0.744467231287153	2.8929	0.17237	0.0	0.0	0.0
2021-10-01T23:29:51.000000	-1.5598	-0.083663	-0.41719	-76.886	-3.1741	18.873	-1.5582978196114154	0.1080899762388196	-0.41719	-76.69557078617031	6.270672100623576	18.873	-1.5582978196114154	0.1080899762388196	-0.22119	-76.69557078617031	6.270672100623576	18.873	-0.9327583526506044	0.06047896129883344	-0.3553929526604952	-0.6663168302694428	0.042313393143581624	0.744467231287153	2.8929	0.17237	0.0	0.0	0.0
2021-10-01T23:29:51.000000	-1.5271	-0.082304	-0.42532	-79.218	-3.3092	19.911	-1.52567770250732	0.10543199935496433	-0.42532	-79.02655250025131	6.422330462147223	19.911	-1.52567770250732	0.10543199935496433	-0.22931999999999997	-79.02655250025131	6.422330462147223	19.911	-0.9327583526506044	0.06047896129883344	-0.3553929526604952	-0.6663168302694428	0.042313393143581624	0.744467231287153	2.8929	0.17237	0.0	0.0	0.0
2021-10-01T23:29:51.000000	-1.4944	-0.08093	-0.43363	-81.814	-3.4599	21.067	-1.493055747450687	0.10278890944294586	-0.43363	-81.62145638929883	6.590854337624795	21.067	-1.493055747450687	0.10278890944294586	-0.23763	-81.62145638929883	6.590854337624795	21.067	-0.9327583526506044	0.06047896129883344	-0.3553929526604952	-0.6663168302694428	0.042313393143581624	0.744467231287153	2.8929	0.17237	0.0	0.0	0.0
2021-10-01T23:29:51.000000	-1.4617	-0.079541	-0.44214	-84.723	-3.6289	22.331	-1.4604319544415163	0.1001607065027642	-0.44214	-84.52924405943651	6.779568050415621	22.331	-1.4604319544415163	0.1001607065027642	-0.24613999999999997	-84.52924405943651	6.779568050415621	22.331	-0.9327583526506044	0.06047896129883344	-0.3553929526604952	-0.6663168302694428	0.042313393143581624	0.744467231287153	2.8929	0.17237	0.0	0.0	0.0
2021-10-01T23:29:51.000000	-1.4292	-0.078136	-0.45082	-87.994	-3.8189	23.684	-1.4280046939074622	0.09757288903304488	-0.45082	-87.79887711678793	6.991795923879014	23.684	-1.4280046939074622	0.09757288903304488	-0.25482	-87.79887711678793	6.991795923879014	23.684	-0.9327583526506044	0.06047896129883344	-0.3553929526604952	-0.6663168302694428	0.042313393143581624	0.744467231287153	2.8929	0.17237	0.0	0.0	0.0
2021-10-01T23:29:51.000000	-1.3966	-0.076715	-0.45965	-91.679	-4.0329	25.102	-1.3954762264117895	0.09498869798303324	-0.45965	-91.48233132089482	7.230932132445113	25.102	-1.3954762264117895	0.09498869798303324	-0.26365	-91.48233132089482	7.230932132445113	25.102	-0.9327583526506044	0.06047896129883344	-0.3553929526604952	-0.6663168302694428	0.042313393143581624	0.744467231287153	2.8929	0.17237	0.0	0.0	0.0
2021-10-01T23:29:51.000000	-1.3749	-0.075757	-0.46562	-94.39	-4.1904	26.067	-1.3738223565858403	0.09328057457974882	-0.46562	-94.19220186584141	7.406798216812667	26.067	-1.3738223565858403	0.09328057457974882	-0.26961999999999997	-94.19220186584141	7.406798216812667	26.067	-0.9327583526506044	0.06047896129883344	-0.3553929526604952	-0.6663168302694428	0.042313393143581624	0.744467231287153	2.8929	0.17237	0.0	0.0	0.0
2021-10-01T23:29:51.000000	-1.3605	-0.075114	-0.46961	-96.321	-4.3025	26.712	-1.359452076723749	0.09215429500292423	-0.46961	-96.12238700559467	7.532148670643861	26.712	-1.359452076723749	0.09215429500292423	-0.27361	-96.12238700559467	7.532148670643861	26.712	-0.9327583526506044	0.06047896129883344	-0.3553929526604952	-0.6663168302694428	0.042313393143581624	0.744467231287153	2.8929	0.17237	0.0	0.0	0.0
2021-10-01T23:29:51.000000	-1.3509	-0.074683	-0.47229	-97.665	-4.3805	27.142	-1.3498716042452934	0.09140575770288242	-0.47229	-97.46581703536623	7.61941696447388	27.142	-1.3498716042452934	0.09140575770288242	-0.27629	-97.46581703536623	7.61941696447388	27.142	-0.9327583526506044	0.06047896129883344	-0.3553929526604952	-0.6663168302694428	0.042313393143581624	0.744467231287153	2.8929	0.17237	0.0	0.0	1.0
2021-10-01T23:29:51.000000	-1.3098	-0.072822	-0.48373	-103.96	-4.7461	28.939	-1.3088532727676727	0.08821674472203182	-0.48373	-103.75817991272056	8.027899252575896	28.939	-1.3088532727676727	0.08821674472203182	-0.28773	-103.75817991272056	8.027899252575896	28.939	-0.9327583526506044	0.06047896129883344	-0.3553929526604952	-0.6663168302694428	0.042313393143581624	0.744467231287153	2.8929	0.17237	0.0	0.0	0.37511
2021-10-01T23:29:51.000000	-1.2686	-0.070928	-0.49513	-111.22	-5.1687	30.606	-1.267731651315557	0.0850482300623038	-0.49513	-111.0152555312177	8.498052660959262	30.606	-1.267731651315557	0.0850482300623038	-0.29913	-111.0152555312177	8.498052660959262	30.606	-0.9327583526506044	0.06047896129883344	-0.3553929526604952	-0.6663168302694428	0.042313393143581624	0.744467231287153	2.8929	0.17237	0.0	0.0	0.0
2021-10-01T23:29:51.000000	-1.2275	-0.068998	-0.50632	-119.57	-5.6554	32.04	-1.2267048652562629	0.08192769715190239	-0.50632	-119.36197195369863	9.038146960769039	32.04	-1.2267048652562629	0.08192769715190239	-0.31032	-119.36197195369863	9.038146960769039	32.04	-0.9327583526506044	0.06047896129883344	-0.3553929526604952	-0.6663168302694428	0.042313393143581624	0.744467231287153	2.8929	0.17237	0.0	0.0	0.0
2021-10-01T23:29:51.000000	-1.1862	-0.067029	-0.51716	-129.12	-6.2139	33.131	-1.1854748075625468	0.07882136433444002	-0.51716	-128.9084437892691	9.654018491739093	33.131	-1.1854748075625468	0.07882136433444002	-0.32115999999999995	-128.9084437892691	9.654018491739093	33.131	-0.9327583526506044	0.06047896129883344	-0.3553929526604952	-0.6663168302694428	0.042313393143581624	0.744467231287153	2.8929	0.17237	0.0	0.0	0.0
2021-10-01T23:29:51.000000	-1.1448	-0.065019	-0.52748	-140.02	-6.8531	33.759	-1.1441404796529824	0.07574346955641334	-0.52748	-139.8046312748027	10.355213842623634	33.759	-1.1441404796529824	0.07574346955641334	-0.33147999999999994	-139.8046312748027	10.355213842623634	33.759	-0.9327583526506044	0.06047896129883344	-0.3553929526604952	-0.6663168302694428	0.042313393143581624	0.744467231287153	2.8929	0.17237	0.0	0.0	0.0
2021-10-01T23:29:51.000000	-1.1032	-0.062968	-0.53711	-152.42	-7.583	33.788	-1.1026026350486577	0.07268175980090397	-0.53711	-152.20062943035887	11.150187890908853	33.788	-1.1026026350486577	0.07268175980090397	-0.34110999999999997	-152.20062943035887	11.150187890908853	33.788	-0.9327583526506044	0.06047896129883344	-0.3553929526604952	-0.6663168302694428	0.042313393143581624	0.744467231287153	2.8929	0.17237	0.0	0.0	0.0
2021-10-01T23:29:51.000000	-1.0615	-0.060875	-0.54589	-166.51	-8.4156	33.065	-1.0609603976983157	0.06964948054961936	-0.54589	-166.28647692790045	12.05031179127001	33.065	-1.0609603976983157	0.06964948054961936	-0.34989	-166.28647692790045	12.05031179127001	33.065	-0.9327583526506044	0.06047896129883344	-0.3553929526604952	-0.6663168302694428	0.042313393143581624	0.744467231287153	2.8929	0.17237	0.0	0.0	0.0
2021-10-01T23:29:51.000000	-1.0195	-0.058738	-0.55368	-182.52	-9.3651	31.41	-1.019015029583794	0.06662411069830121	-0.55368	-182.2921805973271	13.06967448261358	31.41	-1.019015029583794	0.06662411069830121	-0.35767999999999994	-182.2921805973271	13.06967448261358	31.41	-0.9327583526506044	0.06047896129883344	-0.3553929526604952	-0.6663168302694428	0.042313393143581624	0.744467231287153	2.8929	0.17237	0.0	0.0	0.0
2021-10-01T23:29:51.000000	-0.97739	-0.056561	-0.56032	-200.71	-10.449	28.607	-0.9769555891357018	0.0636249611199377	-0.56032	-200.47792556177026	14.222765675117445	28.607	-0.9769555891357018	0.0636249611199377	-0.36432000000000003	-200.47792556177026	14.222765675117445	28.607	-0.9327583526506044	0.06047896129883344	-0.3553929526604952	-0.6663168302694428	0.042313393143581624	0.744467231287153	2.8929	0.17237	0.0	0.0	0.0
2021-10-01T23:29:51.000000	-0.93508	-0.054342	-0.56567	-221.42	-11.687	24.394	-0.9346925094626805	0.06064298902888071	-0.56567	-221.18356369386316	15.531694069958005	24.394	-0.9346925094626805	0.06064298902888071	-0.36967	-221.18356369386316	15.531694069958005	24.394	-0.9327583526506044	0.06047896129883344	-0.3553929526604952	-0.6663168302694428	0.042313393143581624	0.744467231287153	2.8929	0.17237	0.0	0.0	0.0
2021-10-01T23:29:51.000000	-0.89261	-0.052086	-0.56962	-245.06	-13.105	18.445	-0.8922661018071403	0.05767813330795188	-0.56962	-244.81917908852625	17.02099219846192	18.445	-0.8922661018071403	0.05767813330795188	-0.37362	-244.81917908852625	17.02099219846192	18.445	-0.9327583526506044	0.06047896129883344	-0.3553929526604952	-0.6663168302694428	0.042313393143581624	0.744467231287153	2.8929	0.17237	0.0	0.0	0.0
2021-10-01T23:29:51.000000	-0.85002	-0.049794	-0.57204	-272.13	-14.735	10.349	-0.8497161872908153	0.05473430269912943	-0.57204	-271.88492510573263	18.720166271968637	10.349	-0.8497161872908153	0.05473430269912943	-0.37604	-271.88492510573263	18.720166271968637	10.349	-0.9327583526506044	0.06047896129883344	-0.3553929526604952	-0.6663168302694428	0.042313393143581624	0.744467231287153	2.8929	0.17237	0.0	0.0	0.0
2021-10-01T23:29:51.000000	-0.80738	-0.047472	-0.57283	-303.26	-16.614	-0.41298	-0.807112973629959	0.051814119525521424	-0.57283	-303.0105881788867	20.669689099865735	-0.41298	-0.807112973629959	0.051814119525521424	-0.37682999999999994	-303.0105881788867	20.669689099865735	-0.41298	-0.9327583526506044	0.06047896129883344	-0.3553929526604952	-0.6663168302694428	0.042313393143581624	0.744467231287153	2.8929	0.17237	0.0	0.0	0.0
