# Supplementary material for: Direct evidence of substorm-related impulsive injections of electrons at Mercury
Source: Nat Commun. 2023 Jul 18;14:4019. doi: 10.1038/s41467-023-39565-4 (PMC10354196; doi:10.1038/s41467-023-39565-4)
Supplement: Supplementary file 3 — SourceDatafile [file 41467_2023_39565_MOESM3_ESM.zip › SourceDataFile/FieldLinetracing/Final_KT17tracing_000661.txt]

2021-10-01T23:26:01.000000	-0.61573	0.16736	0.5559	474.6	-123.39	-85.576	-0.5905836954895783	0.2415444081776122	0.5559	455.90479134023263	-180.61304862334543	-85.576	-0.5905836954895783	0.2415444081776122	0.7519	455.90479134023263	-180.61304862334543	-85.576	-0.8687891569320999	0.3490422698911072	-0.3512476257947868	-0.6199398461919892	0.2532218631352394	0.7426663282617376	2.7168	23.211	0.0	0.0	0.0
2021-10-01T23:26:01.000000	-0.65206	0.17676	0.56165	424.4	-109.44	-57.894	-0.6254881576879396	0.2553250982417262	0.56165	407.7923547865775	-160.6171503221809	-57.894	-0.6254881576879396	0.2553250982417262	0.7576499999999999	407.7923547865775	-160.6171503221809	-57.894	-0.8687891569320999	0.3490422698911072	-0.3512476257947868	-0.6199398461919892	0.2532218631352394	0.7426663282617376	2.7168	23.211	0.0	0.0	0.0
2021-10-01T23:26:01.000000	-0.6886	0.18615	0.56585	381.01	-97.388	-35.823	-0.6606022627937076	0.26912159499347743	0.56585	366.20604118571134	-143.33938064289612	-35.823	-0.6606022627937076	0.26912159499347743	0.7618499999999999	366.20604118571134	-143.33938064289612	-35.823	-0.8687891569320999	0.3490422698911072	-0.3512476257947868	-0.6199398461919892	0.2532218631352394	0.7426663282617376	2.7168	23.211	0.0	0.0	0.0
2021-10-01T23:26:01.000000	-0.72531	0.19548	0.56855	343.3	-86.932	-18.239	-0.6958924387237766	0.28287937398664253	0.56855	330.06136943702325	-128.34155612800103	-18.239	-0.6958924387237766	0.28287937398664253	0.7645500000000001	330.06136943702325	-128.34155612800103	-18.239	-0.8687891569320999	0.3490422698911072	-0.3512476257947868	-0.6199398461919892	0.2532218631352394	0.7426663282617376	2.7168	23.211	0.0	0.0	0.0
2021-10-01T23:26:01.000000	-0.7621	0.20476	0.56977	310.34	-77.815	-4.2733	-0.7312681383454342	0.29659733215388634	0.56977	298.46683754011286	-115.25466026935248	-4.2733	-0.7312681383454342	0.29659733215388634	0.7657700000000001	298.46683754011286	-115.25466026935248	-4.2733	-0.8687891569320999	0.3490422698911072	-0.3512476257947868	-0.6199398461919892	0.2532218631352394	0.7426663282617376	2.7168	23.211	0.0	0.0	0.0
2021-10-01T23:26:01.000000	-0.79894	0.21395	0.56958	281.41	-69.83	6.7569	-0.7667044889217742	0.3102320949985686	0.56958	270.73323459183564	-103.78503113379159	6.7569	-0.7667044889217742	0.3102320949985686	0.7655799999999999	270.73323459183564	-103.78503113379159	6.7569	-0.8687891569320999	0.3490422698911072	-0.3512476257947868	-0.6199398461919892	0.2532218631352394	0.7426663282617376	2.7168	23.211	0.0	0.0	0.0
2021-10-01T23:26:01.000000	-0.83577	0.22304	0.56802	255.91	-62.81	15.389	-0.8021431678671413	0.3237663860626471	0.56802	246.28554425697388	-93.69340900002598	15.389	-0.8021431678671413	0.3237663860626471	0.7640199999999999	246.28554425697388	-93.69340900002598	15.389	-0.8687891569320999	0.3490422698911072	-0.3512476257947868	-0.6199398461919892	0.2532218631352394	0.7426663282617376	2.7168	23.211	0.0	0.0	0.0
2021-10-01T23:26:01.000000	-0.87255	0.23201	0.56518	233.35	-56.618	22.051	-0.8375469271933543	0.3371754548435723	0.56518	224.65424542203755	-84.78378640904705	22.051	-0.8375469271933543	0.3371754548435723	0.76118	224.65424542203755	-84.78378640904705	22.051	-0.8687891569320999	0.3490422698911072	-0.3512476257947868	-0.6199398461919892	0.2532218631352394	0.7426663282617376	2.7168	23.211	0.0	0.0	0.0
2021-10-01T23:26:01.000000	-0.90925	0.24086	0.56111	213.32	-51.14	27.085	-0.8728859929567399	0.3504556254362687	0.56111	205.44639596277483	-76.89278500553046	27.085	-0.8728859929567399	0.3504556254362687	0.75711	205.44639596277483	-76.89278500553046	27.085	-0.8687891569320999	0.3490422698911072	-0.3512476257947868	-0.6199398461919892	0.2532218631352394	0.7426663282617376	2.7168	23.211	0.0	0.0	0.0
2021-10-01T23:26:01.000000	-0.94583	0.24958	0.5559	195.5	-46.282	30.77	-0.9081218918674248	0.3635920719860778	0.5559	188.35592498257097	-69.88790344516065	30.77	-0.9081218918674248	0.3635920719860778	0.7519	188.35592498257097	-69.88790344516065	30.77	-0.8687891569320999	0.3490422698911072	-0.3512476257947868	-0.6199398461919892	0.2532218631352394	0.7426663282617376	2.7168	23.211	0.0	0.0	0.0
2021-10-01T23:26:01.000000	-0.98228	0.25815	0.54964	179.61	-41.966	33.331	-0.9432471498809017	0.3765637198955254	0.54964	173.11449969366896	-63.6574210270153	33.331	-0.9432471498809017	0.3765637198955254	0.7456400000000001	173.11449969366896	-63.6574210270153	33.331	-0.8687891569320999	0.3490422698911072	-0.3512476257947868	-0.6199398461919892	0.2532218631352394	0.7426663282617376	2.7168	23.211	0.0	0.0	0.0
2021-10-01T23:26:01.000000	-1.0186	0.26658	0.54243	165.42	-38.127	34.955	-0.9782605416954787	0.38938049381250256	0.54243	159.5018176555684	-58.10864560088973	34.955	-0.9782605416954787	0.38938049381250256	0.7384299999999999	159.5018176555684	-58.10864560088973	34.955	-0.8687891569320999	0.3490422698911072	-0.3512476257947868	-0.6199398461919892	0.2532218631352394	0.7426663282617376	2.7168	23.211	0.0	0.0	0.0
2021-10-01T23:26:01.000000	-1.0548	0.27486	0.53436	152.74	-34.71	35.799	-1.0131732172607388	0.4020336943908102	0.53436	147.33604971764188	-53.163710871237726	35.799	-1.0131732172607388	0.4020336943908102	0.7303599999999999	147.33604971764188	-53.163710871237726	35.799	-0.8687891569320999	0.3490422698911072	-0.3512476257947868	-0.6199398461919892	0.2532218631352394	0.7426663282617376	2.7168	23.211	0.0	0.0	0.0
2021-10-01T23:26:01.000000	-1.0908	0.28298	0.52554	141.41	-31.668	35.993	-1.0479070046952446	0.4145035945690223	0.52554	136.46416043158194	-48.75636616590154	35.993	-1.0479070046952446	0.4145035945690223	0.7215400000000001	136.46416043158194	-48.75636616590154	35.993	-0.8687891569320999	0.3490422698911072	-0.3512476257947868	-0.6199398461919892	0.2532218631352394	0.7426663282617376	2.7168	23.211	0.0	0.0	0.0
2021-10-01T23:26:01.000000	-1.1267	0.29096	0.51609	131.28	-28.961	35.652	-1.082558699874524	0.42682229665983956	0.51609	126.74218128578809	-44.828533367939045	35.652	-1.082558699874524	0.42682229665983956	0.7120900000000001	126.74218128578809	-44.828533367939045	35.652	-0.8687891569320999	0.3490422698911072	-0.3512476257947868	-0.6199398461919892	0.2532218631352394	0.7426663282617376	2.7168	23.211	0.0	0.0	0.0
2021-10-01T23:26:01.000000	-1.1625	0.2988	0.50612	122.25	-26.556	34.875	-1.1171283027985772	0.438989800663262	0.50612	118.07490929693155	-41.335208122391094	34.875	-1.1171283027985772	0.438989800663262	0.7021200000000001	118.07490929693155	-41.335208122391094	34.875	-0.8687891569320999	0.3490422698911072	-0.3512476257947868	-0.6199398461919892	0.2532218631352394	0.7426663282617376	2.7168	23.211	0.0	0.0	0.0
2021-10-01T23:26:01.000000	-1.1982	0.30649	0.49574	114.22	-24.423	33.752	-1.1516170387690956	0.45099618193139834	0.49574	110.3667738911759	-38.23436346866587	33.752	-1.1516170387690956	0.45099618193139834	0.69174	110.3667738911759	-38.23436346866587	33.752	-0.8687891569320999	0.3490422698911072	-0.3512476257947868	-0.6199398461919892	0.2532218631352394	0.7426663282617376	2.7168	23.211	0.0	0.0	0.0
2021-10-01T23:26:01.000000	-1.2338	0.31405	0.48508	107.09	-22.536	32.365	-1.186022457182696	0.46286128976003105	0.48508	103.52171437400807	-35.48794230532805	32.365	-1.186022457182696	0.46286128976003105	0.68108	103.52171437400807	-35.48794230532805	32.365	-0.8687891569320999	0.3490422698911072	-0.3512476257947868	-0.6199398461919892	0.2532218631352394	0.7426663282617376	2.7168	23.211	0.0	0.0	0.0
2021-10-01T23:26:01.000000	-1.2694	0.32149	0.47424	100.79	-20.872	30.792	-1.2204425792165987	0.4746073018139696	0.47424	97.47307640408091	-33.06454083038512	30.792	-1.2204425792165987	0.4746073018139696	0.67024	97.47307640408091	-33.06454083038512	30.792	-0.8687891569320999	0.3490422698911072	-0.3512476257947868	-0.6199398461919892	0.2532218631352394	0.7426663282617376	2.7168	23.211	0.0	0.0	0.0
2021-10-01T23:26:01.000000	-1.3051	0.32881	0.46335	95.243	-19.41	29.103	-1.2549766513497145	0.48624647111013214	0.46335	92.14701332618515	-30.933882460238554	29.103	-1.2549766513497145	0.48624647111013214	0.65935	92.14701332618515	-30.933882460238554	29.103	-0.8687891569320999	0.3490422698911072	-0.3512476257947868	-0.6199398461919892	0.2532218631352394	0.7426663282617376	2.7168	23.211	0.0	0.0	0.0
2021-10-01T23:26:01.000000	-1.3407	0.33602	0.45249	90.377	-18.129	27.367	-1.289424955322529	0.4977642162625734	0.45249	87.4746408090571	-29.06630326213572	27.367	-1.289424955322529	0.4977642162625734	0.64849	87.4746408090571	-29.06630326213572	27.367	-0.8687891569320999	0.3490422698911072	-0.3512476257947868	-0.6199398461919892	0.2532218631352394	0.7426663282617376	2.7168	23.211	0.0	0.0	0.0
2021-10-01T23:26:01.000000	-1.3765	0.34313	0.44176	86.123	-17.009	25.644	-1.3240840052700855	0.5092072209699393	0.44176	83.38992938563122	-27.43349935862065	25.644	-1.3240840052700855	0.5092072209699393	0.63776	83.38992938563122	-27.43349935862065	25.644	-0.8687891569320999	0.3490422698911072	-0.3512476257947868	-0.6199398461919892	0.2532218631352394	0.7426663282617376	2.7168	23.211	0.0	0.0	0.0
2021-10-01T23:26:01.000000	-1.4122	0.35015	0.43122	82.408	-16.032	23.988	-1.3586548364539561	0.5205486508293662	0.43122	79.82263466934711	-26.00866168113889	23.988	-1.3586548364539561	0.5205486508293662	0.62722	79.82263466934711	-26.00866168113889	23.988	-0.8687891569320999	0.3490422698911072	-0.3512476257947868	-0.6199398461919892	0.2532218631352394	0.7426663282617376	2.7168	23.211	0.0	0.0	0.0
2021-10-01T23:26:01.000000	-1.4481	0.35707	0.42091	79.163	-15.178	22.443	-1.393436413612569	0.5318153402437178	0.42091	76.70672719313929	-24.763486352234487	22.443	-1.393436413612569	0.5318153402437178	0.6169100000000001	76.70672719313929	-24.763486352234487	22.443	-0.8687891569320999	0.3490422698911072	-0.3512476257947868	-0.6199398461919892	0.2532218631352394	0.7426663282617376	2.7168	23.211	0.0	0.0	0.0
2021-10-01T23:26:01.000000	-1.4841	0.36392	0.41085	76.316	-14.431	21.039	-1.4283258143619364	0.5430248101397495	0.41085	73.97270997489814	-23.67327176310039	21.039	-1.4283258143619364	0.5430248101397495	0.60685	73.97270997489814	-23.67327176310039	21.039	-0.8687891569320999	0.3490422698911072	-0.3512476257947868	-0.6199398461919892	0.2532218631352394	0.7426663282617376	2.7168	23.211	0.0	0.0	0.0
2021-10-01T23:26:01.000000	-1.5201	0.37069	0.40105	73.801	-13.772	19.796	-1.4632250175248385	0.5541548828526515	0.40105	71.55740841175626	-22.711074091577316	19.796	-1.4632250175248385	0.5541548828526515	0.5970500000000001	71.55740841175626	-22.711074091577316	19.796	-0.8687891569320999	0.3490422698911072	-0.3512476257947868	-0.6199398461919892	0.2532218631352394	0.7426663282617376	2.7168	23.211	0.0	0.0	0.0
2021-10-01T23:26:01.000000	-1.5563	0.37739	0.39148	71.554	-13.187	18.721	-1.4983312907574071	0.5652399890641517	0.39148	69.39902017957866	-21.85515689978992	18.721	-1.4983312907574071	0.5652399890641517	0.58748	69.39902017957866	-21.85515689978992	18.721	-0.8687891569320999	0.3490422698911072	-0.3512476257947868	-0.6199398461919892	0.2532218631352394	0.7426663282617376	2.7168	23.211	0.0	0.0	0.0
2021-10-01T23:26:01.000000	-1.5925	0.38402	0.38212	69.521	-12.661	17.809	-1.5334461411018183	0.5762556227404138	0.38212	67.44579013229065	-21.08401658676557	17.809	-1.5334461411018183	0.5762556227404138	0.57812	67.44579013229065	-21.08401658676557	17.809	-0.8687891569320999	0.3490422698911072	-0.3512476257947868	-0.6199398461919892	0.2532218631352394	0.7426663282617376	2.7168	23.211	0.0	0.0	0.0
2021-10-01T23:26:01.000000	-1.6287	0.39059	0.37291	67.655	-12.183	17.05	-1.5685683432563806	0.5872117085293287	0.37291	65.65242025666467	-20.380977121872387	17.05	-1.5685683432563806	0.5872117085293287	0.56891	65.65242025666467	-20.380977121872387	17.05	-0.8687891569320999	0.3490422698911072	-0.3512476257947868	-0.6199398461919892	0.2532218631352394	0.7426663282617376	2.7168	23.211	0.0	0.0	0.0
2021-10-01T23:26:01.000000	-1.665	0.39709	0.36382	65.917	-11.743	16.426	-1.6037983690016975	0.5981105747999234	0.36382	63.98142972761695	-19.731335180621066	16.426	-1.6037983690016975	0.5981105747999234	0.55982	63.98142972761695	-19.731335180621066	16.426	-0.8687891569320999	0.3490422698911072	-0.3512476257947868	-0.6199398461919892	0.2532218631352394	0.7426663282617376	2.7168	23.211	0.0	0.0	0.0
2021-10-01T23:26:01.000000	-1.7013	0.40352	0.3548	64.276	-11.334	15.919	-1.639036971858857	0.6089399685352799	0.3548	62.40290984786905	-19.124345074243116	15.919	-1.639036971858857	0.6089399685352799	0.5508	62.40290984786905	-19.124345074243116	15.919	-0.8687891569320999	0.3490422698911072	-0.3512476257947868	-0.6199398461919892	0.2532218631352394	0.7426663282617376	2.7168	23.211	0.0	0.0	0.0
2021-10-01T23:26:01.000000	-1.7376	0.4099	0.34581	62.71	-10.95	15.509	-1.674281701224476	0.6197197390311805	0.34581	60.8957615730755	-18.55135635028182	15.509	-1.674281701224476	0.6197197390311805	0.54181	60.8957615730755	-18.55135635028182	15.509	-0.8687891569320999	0.3490422698911072	-0.3512476257947868	-0.6199398461919892	0.2532218631352394	0.7426663282617376	2.7168	23.211	0.0	0.0	0.0
2021-10-01T23:26:01.000000	-1.774	0.41622	0.33682	61.2	-10.587	15.178	-1.7096330288791575	0.6304522146566522	0.33682	59.44161819291974	-18.00607107636624	15.178	-1.7096330288791575	0.6304522146566522	0.5328200000000001	59.44161819291974	-18.00607107636624	15.178	-0.8687891569320999	0.3490422698911072	-0.3512476257947868	-0.6199398461919892	0.2532218631352394	0.7426663282617376	2.7168	23.211	0.0	0.0	0.0
2021-10-01T23:26:01.000000	-1.8103	0.42247	0.32778	59.733	-10.24	14.909	-1.7448936871667702	0.6411029647299675	0.32778	58.028190315989164	-17.481934036351394	14.909	-1.7448936871667702	0.6411029647299675	0.52378	58.028190315989164	-17.481934036351394	14.909	-0.8687891569320999	0.3490422698911072	-0.3512476257947868	-0.6199398461919892	0.2532218631352394	0.7426663282617376	2.7168	23.211	0.0	0.0	0.0
2021-10-01T23:26:01.000000	-1.8467	0.42867	0.31867	58.301	-9.9074	14.686	-1.7802597184417535	0.651716344580745	0.31867	56.64773427224151	-16.97637704522125	14.686	-1.7802597184417535	0.651716344580745	0.51467	56.64773427224151	-16.97637704522125	14.686	-0.8687891569320999	0.3490422698911072	-0.3512476257947868	-0.6199398461919892	0.2532218631352394	0.7426663282617376	2.7168	23.211	0.0	0.0	0.0
2021-10-01T23:26:01.000000	-1.883	0.43482	0.30947	56.896	-9.5872	14.5	-1.8155326297462844	0.6622678481751483	0.30947	55.29255540370219	-16.486434932044094	14.5	-1.8155326297462844	0.6622678481751483	0.5054700000000001	55.29255540370219	-16.486434932044094	14.5	-0.8687891569320999	0.3490422698911072	-0.3512476257947868	-0.6199398461919892	0.2532218631352394	0.7426663282617376	2.7168	23.211	0.0	0.0	0.0
2021-10-01T23:26:01.000000	-1.9193	0.44091	0.30015	55.514	-9.2778	14.34	-1.850812892860966	0.6727598038822046	0.30015	53.958879899485424	-16.010029632480617	14.34	-1.850812892860966	0.6727598038822046	0.49615	53.958879899485424	-16.010029632480617	14.34	-0.8687891569320999	0.3490422698911072	-0.3512476257947868	-0.6199398461919892	0.2532218631352394	0.7426663282617376	2.7168	23.211	0.0	0.0	0.0
2021-10-01T23:26:01.000000	-1.9556	0.44695	0.29071	54.149	-8.978	14.199	-1.886099282484107	0.6832021363498048	0.29071	52.64090000705953	-15.545235007768785	14.199	-1.886099282484107	0.6832021363498048	0.48671000000000003	52.64090000705953	-15.545235007768785	14.199	-0.8687891569320999	0.3490422698911072	-0.3512476257947868	-0.6199398461919892	0.2532218631352394	0.7426663282617376	2.7168	23.211	0.0	0.0	0.0
2021-10-01T23:26:01.000000	-1.9918	0.45294	0.28113	52.797	-8.6865	14.074	-1.921292552136795	0.6935825925610309	0.28113	51.334805156487946	-15.090270733006006	14.074	-1.921292552136795	0.6935825925610309	0.47713	51.334805156487946	-15.090270733006006	14.074	-0.8687891569320999	0.3490422698911072	-0.3512476257947868	-0.6199398461919892	0.2532218631352394	0.7426663282617376	2.7168	23.211	0.0	0.0	0.0
2021-10-01T23:26:01.000000	-2.028	0.45887	0.27139	51.453	-8.4023	13.959	-1.9564931735996338	0.7039035008849099	0.27139	50.0357555539943	-14.643531692557254	13.959	-1.9564931735996338	0.7039035008849099	0.46739	50.0357555539943	-14.643531692557254	13.959	-0.8687891569320999	0.3490422698911072	-0.3512476257947868	-0.6199398461919892	0.2532218631352394	0.7426663282617376	2.7168	23.211	0.0	0.0	0.0
2021-10-01T23:26:01.000000	-2.0642	0.46476	0.26149	50.111	-8.124	13.853	-1.9916986962692405	0.7141847106172241	0.26149	48.7379679530807	-14.202893254702666	13.853	-1.9916986962692405	0.7141847106172241	0.45749	48.7379679530807	-14.202893254702666	13.853	-0.8687891569320999	0.3490422698911072	-0.3512476257947868	-0.6199398461919892	0.2532218631352394	0.7426663282617376	2.7168	23.211	0.0	0.0	0.0
2021-10-01T23:26:01.000000	-2.1003	0.4706	0.2514	48.766	-7.8504	13.754	-2.026811098968394	0.7244040440931643	0.2514	47.43662706600458	-13.766551810849386	13.754	-2.026811098968394	0.7244040440931643	0.4474	47.43662706600458	-13.766551810849386	13.754	-0.8687891569320999	0.3490422698911072	-0.3512476257947868	-0.6199398461919892	0.2532218631352394	0.7426663282617376	2.7168	23.211	0.0	0.0	0.0
2021-10-01T23:26:01.000000	-2.1364	0.47639	0.24111	47.41	-7.5801	13.66	-2.061929628176007	0.7345737543296484	0.24111	46.12396471668987	-13.332137668939191	13.66	-2.061929628176007	0.7345737543296484	0.43711	46.12396471668987	-13.332137668939191	13.66	-0.8687891569320999	0.3490422698911072	-0.3512476257947868	-0.6199398461919892	0.2532218631352394	0.7426663282617376	2.7168	23.211	0.0	0.0	0.0
2021-10-01T23:26:01.000000	-2.1725	0.48213	0.23061	46.033	-7.3116	13.568	-2.0970542838920787	0.7446938413266766	0.23061	44.790240052499136	-12.896936830096578	13.568	-2.0970542838920787	0.7446938413266766	0.42661000000000004	44.790240052499136	-12.896936830096578	13.568	-0.8687891569320999	0.3490422698911072	-0.3512476257947868	-0.6199398461919892	0.2532218631352394	0.7426663282617376	2.7168	23.211	0.0	0.0	0.0
2021-10-01T23:26:01.000000	-2.2084	0.48782	0.21988	44.628	-7.0434	13.478	-2.1319865731587857	0.7547397990504124	0.21988	43.428689615162334	-12.45860288595359	13.478	-2.1319865731587857	0.7547397990504124	0.41588	43.428689615162334	-12.45860288595359	13.478	-0.8687891569320999	0.3490422698911072	-0.3512476257947868	-0.6199398461919892	0.2532218631352394	0.7426663282617376	2.7168	23.211	0.0	0.0	0.0
2021-10-01T23:26:01.000000	-2.2443	0.49347	0.2089	43.182	-6.7737	13.386	-2.1669237636322602	0.7647460581825836	0.2089	42.02663191672544	-12.013756507690442	13.386	-2.1669237636322602	0.7647460581825836	0.40490000000000004	42.02663191672544	-12.013756507690442	13.386	-0.8687891569320999	0.3490422698911072	-0.3512476257947868	-0.6199398461919892	0.2532218631352394	0.7426663282617376	2.7168	23.211	0.0	0.0	0.0
2021-10-01T23:26:01.000000	-2.2802	0.49908	0.19764	41.684	-6.5007	13.289	-2.201865855312502	0.7747126187231899	0.19764	40.57337039881268	-11.559263426825714	13.289	-2.201865855312502	0.7747126187231899	0.39364	40.57337039881268	-11.559263426825714	13.289	-0.8687891569320999	0.3490422698911072	-0.3512476257947868	-0.6199398461919892	0.2532218631352394	0.7426663282617376	2.7168	23.211	0.0	0.0	0.0
2021-10-01T23:26:01.000000	-2.3159	0.50463	0.18607	40.119	-6.2221	13.186	-2.2366168058450713	0.7845951253426126	0.18607	39.05429990897641	-11.091003021806696	13.186	-2.2366168058450713	0.7845951253426126	0.38207	39.05429990897641	-11.091003021806696	13.186	-0.8687891569320999	0.3490422698911072	-0.3512476257947868	-0.6199398461919892	0.2532218631352394	0.7426663282617376	2.7168	23.211	0.0	0.0	0.0
2021-10-01T23:26:01.000000	-2.3515	0.51015	0.17417	38.468	-5.9354	13.073	-2.271272185803804	0.7944356050014435	0.17417	37.45086994164632	-10.604166057446122	13.073	-2.271272185803804	0.7944356050014435	0.37017	37.45086994164632	-10.604166057446122	13.073	-0.8687891569320999	0.3490422698911072	-0.3512476257947868	-0.6199398461919892	0.2532218631352394	0.7426663282617376	2.7168	23.211	0.0	0.0	0.0
2021-10-01T23:26:01.000000	-2.387	0.51561	0.16188	36.71	-5.6372	12.948	-2.3058356710937757	0.8042042837560089	0.16188	35.74265533882613	-10.09280501990816	12.948	-2.3058356710937757	0.8042042837560089	0.35788	35.74265533882613	-10.09280501990816	12.948	-0.8687891569320999	0.3490422698911072	-0.3512476257947868	-0.6199398461919892	0.2532218631352394	0.7426663282617376	2.7168	23.211	0.0	0.0	0.0
2021-10-01T23:26:01.000000	-2.4224	0.52103	0.14914	34.813	-5.3234	12.809	-2.3403048111116034	0.8139210109020916	0.14914	33.89839960095773	-9.548929838143582	12.809	-2.3403048111116034	0.8139210109020916	0.34514	33.89839960095773	-9.548929838143582	12.809	-0.8687891569320999	0.3490422698911072	-0.3512476257947868	-0.6199398461919892	0.2532218631352394	0.7426663282617376	2.7168	23.211	0.0	0.0	0.0
2021-10-01T23:26:01.000000	-2.4576	0.5264	0.13589	32.738	-4.9878	12.654	-2.3745815846800657	0.8235636087748817	0.13589	31.880156288314396	-8.96160855386174	12.654	-2.3745815846800657	0.8235636087748817	0.33189	31.880156288314396	-8.96160855386174	12.654	-0.8687891569320999	0.3490422698911072	-0.3512476257947868	-0.6199398461919892	0.2532218631352394	0.7426663282617376	2.7168	23.211	0.0	0.0	0.0
2021-10-01T23:26:01.000000	-2.4925	0.53171	0.12199	30.425	-4.6219	12.483	-2.408567970621944	0.83310989970957	0.12199	29.629419019987083	-8.315053406204171	12.483	-2.408567970621944	0.83310989970957	0.31799	29.629419019987083	-8.315053406204171	12.483	-0.8687891569320999	0.3490422698911072	-0.3512476257947868	-0.6199398461919892	0.2532218631352394	0.7426663282617376	2.7168	23.211	0.0	0.0	0.0
2021-10-01T23:26:01.000000	-2.5271	0.53696	0.10727	27.788	-4.2124	12.296	-2.4422639689372376	0.8425598837061563	0.10727	27.06246547536172	-7.585527018925909	12.296	-2.4422639689372376	0.8425598837061563	0.30327000000000004	27.06246547536172	-7.585527018925909	12.296	-0.8687891569320999	0.3490422698911072	-0.3512476257947868	-0.6199398461919892	0.2532218631352394	0.7426663282617376	2.7168	23.211	0.0	0.0	0.0
2021-10-01T23:26:01.000000	-2.5612	0.54213	0.091428	24.687	-3.738	12.093	-2.4754735372715064	0.851869205435022	0.091428	24.042960476565295	-6.734735668333179	12.093	-2.4754735372715064	0.851869205435022	0.287428	24.042960476565295	-6.734735668333179	12.093	-0.8687891569320999	0.3490422698911072	-0.3512476257947868	-0.6199398461919892	0.2532218631352394	0.7426663282617376	2.7168	23.211	0.0	0.0	0.0
2021-10-01T23:26:01.000000	-2.5835	0.54551	0.079996	22.25	-3.3685	11.951	-2.4971913500970127	0.8579561591950122	0.079996	21.669598682996337	-6.069413906456155	11.951	-2.4971913500970127	0.8579561591950122	0.275996	21.669598682996337	-6.069413906456155	11.951	-0.8687891569320999	0.3490422698911072	-0.3512476257947868	-0.6199398461919892	0.2532218631352394	0.7426663282617376	2.7168	23.211	0.0	0.0	0.0
2021-10-01T23:26:01.000000	-2.6053	0.54881	0.067569	19.387	-2.9361	11.805	-2.518422732941495	0.8639024506872817	0.067569	18.881154036904462	-5.289468257271836	11.805	-2.518422732941495	0.8639024506872817	0.263569	18.881154036904462	-5.289468257271836	11.805	-0.8687891569320999	0.3490422698911072	-0.3512476257947868	-0.6199398461919892	0.2532218631352394	0.7426663282617376	2.7168	23.211	0.0	0.0	0.0
2021-10-01T23:26:01.000000	-2.6194	0.55094	0.058515	17.151	-2.5988	11.707	-2.532155497207708	0.8677440760735772	0.058515	16.703332194500653	-4.68073242561011	11.707	-2.532155497207708	0.8677440760735772	0.254515	16.703332194500653	-4.68073242561011	11.707	-0.8687891569320999	0.3490422698911072	-0.3512476257947868	-0.6199398461919892	0.2532218631352394	0.7426663282617376	2.7168	23.211	0.0	0.0	0.0
2021-10-01T23:26:01.000000	-2.6329	0.55299	0.048598	14.552	-2.2068	11.61	-2.5453025850139834	0.8714327861752337	0.048598	14.171948033901101	-3.9732303185703564	11.61	-2.5453025850139834	0.8714327861752337	0.244598	14.171948033901101	-3.9732303185703564	11.61	-0.8687891569320999	0.3490422698911072	-0.3512476257947868	-0.6199398461919892	0.2532218631352394	0.7426663282617376	2.7168	23.211	0.0	0.0	0.0
2021-10-01T23:26:01.000000	-2.6454	0.55489	0.037469	11.456	-1.7388	11.518	-2.5574755875565187	0.87485009638934	0.037469	11.1566211659675	-3.129403393473897	11.518	-2.5574755875565187	0.87485009638934	0.233469	11.1566211659675	-3.129403393473897	11.518	-0.8687891569320999	0.3490422698911072	-0.3512476257947868	-0.6199398461919892	0.2532218631352394	0.7426663282617376	2.7168	23.211	0.0	0.0	0.0
2021-10-01T23:26:01.000000	-2.6562	0.55652	0.024592	7.6605	-1.1638	11.438	-2.567994483103232	0.8777911398227742	0.024592	7.460175906148007	-2.0936728825986046	11.438	-2.567994483103232	0.8777911398227742	0.220592	7.460175906148007	-2.0936728825986046	11.438	-0.8687891569320999	0.3490422698911072	-0.3512476257947868	-0.6199398461919892	0.2532218631352394	0.7426663282617376	2.7168	23.211	0.0	0.0	0.0
2021-10-01T23:26:01.000000	-2.6633	0.5576	0.0094069	2.9678	-0.45122	11.383	-2.5749086505232563	0.8797329659962178	0.0094069	2.8901489382074854	-0.8114649982458548	11.383	-2.5749086505232563	0.8797329659962178	0.2054069	2.8901489382074854	-0.8114649982458548	11.383	-0.8687891569320999	0.3490422698911072	-0.3512476257947868	-0.6199398461919892	0.2532218631352394	0.7426663282617376	2.7168	23.211	0.0	0.0	0.0
2021-10-01T23:26:01.000000	-2.6638	0.55767	-0.0073126	-2.3091	0.3511	11.38	-2.575396305805973	0.8798637036160475	-0.0073126	-2.2486801021536524	0.631388801118802	11.38	-2.575396305805973	0.8798637036160475	0.1886874	-2.2486801021536524	0.631388801118802	11.38	-0.8687891569320999	0.3490422698911072	-0.3512476257947868	-0.6199398461919892	0.2532218631352394	0.7426663282617376	2.7168	23.211	0.0	0.0	0.0
2021-10-01T23:26:01.000000	-2.6573	0.5567	-0.022791	-7.1142	1.081	11.429	-2.5690641389408095	0.8781045666709162	-0.022791	-6.928137889860858	1.9445585666351963	11.429	-2.5690641389408095	0.8781045666709162	0.173209	-6.928137889860858	1.9445585666351963	11.429	-0.8687891569320999	0.3490422698911072	-0.3512476257947868	-0.6199398461919892	0.2532218631352394	0.7426663282617376	2.7168	23.211	0.0	0.0	0.0
2021-10-01T23:26:01.000000	-2.6469	0.55512	-0.035938	-11.016	1.6722	11.507	-2.558936102801285	0.875262158544611	-0.035938	-10.728097168022897	3.009391964078308	11.507	-2.558936102801285	0.875262158544611	0.160062	-10.728097168022897	3.009391964078308	11.507	-0.8687891569320999	0.3490422698911072	-0.3512476257947868	-0.6199398461919892	0.2532218631352394	0.7426663282617376	2.7168	23.211	0.0	0.0	0.0
2021-10-01T23:26:01.000000	-2.6212	0.55121	-0.057304	-16.842	2.5522	11.695	-2.5339088506824416	0.8682325958711676	-0.057304	-16.402370480546928	4.596621744159797	11.695	-2.5339088506824416	0.8682325958711676	0.138696	-16.402370480546928	4.596621744159797	11.695	-0.8687891569320999	0.3490422698911072	-0.3512476257947868	-0.6199398461919892	0.2532218631352394	0.7426663282617376	2.7168	23.211	0.0	0.0	0.0
2021-10-01T23:26:01.000000	-2.5927	0.5469	-0.074939	-21.113	3.1966	11.89	-2.5061517092217396	0.8604629628083658	-0.074939	-20.562229153851025	5.7594924068461895	11.89	-2.5061517092217396	0.8604629628083658	0.121061	-20.562229153851025	5.7594924068461895	11.89	-0.8687891569320999	0.3490422698911072	-0.3512476257947868	-0.6199398461919892	0.2532218631352394	0.7426663282617376	2.7168	23.211	0.0	0.0	0.0
2021-10-01T23:26:01.000000	-2.5631	0.54242	-0.090487	-24.493	3.7085	12.081	-2.4773236866217685	0.8523898275453132	-0.090487	-23.85403694746718	6.681687104232779	12.081	-2.4773236866217685	0.8523898275453132	0.10551300000000001	-23.85403694746718	6.681687104232779	12.081	-0.8687891569320999	0.3490422698911072	-0.3512476257947868	-0.6199398461919892	0.2532218631352394	0.7426663282617376	2.7168	23.211	0.0	0.0	0.0
2021-10-01T23:26:01.000000	-2.5329	0.53784	-0.1047	-27.305	4.1381	12.263	-2.4479124381652446	0.8441439277018391	-0.1047	-26.59220897378772	7.45260481337926	12.263	-2.4479124381652446	0.8441439277018391	0.0913	-26.59220897378772	7.45260481337926	12.263	-0.8687891569320999	0.3490422698911072	-0.3512476257947868	-0.6199398461919892	0.2532218631352394	0.7426663282617376	2.7168	23.211	0.0	0.0	0.0
2021-10-01T23:26:01.000000	-2.5022	0.53318	-0.11798	-29.727	4.5128	12.433	-2.418014759727696	0.8357573655906443	-0.11798	-28.95004663864015	8.121249439621963	12.433	-2.418014759727696	0.8357573655906443	0.07802	-28.95004663864015	8.121249439621963	12.433	-0.8687891569320999	0.3490422698911072	-0.3512476257947868	-0.6199398461919892	0.2532218631352394	0.7426663282617376	2.7168	23.211	0.0	0.0	0.0
2021-10-01T23:26:01.000000	-2.4712	0.52848	-0.13055	-31.868	4.8493	12.589	-2.3878242430601784	0.82729434583713	-0.13055	-31.03368235021304	8.717550933380057	12.589	-2.3878242430601784	0.82729434583713	0.06545000000000001	-31.03368235021304	8.717550933380057	12.589	-0.8687891569320999	0.3490422698911072	-0.3512476257947868	-0.6199398461919892	0.2532218631352394	0.7426663282617376	2.7168	23.211	0.0	0.0	0.0
2021-10-01T23:26:01.000000	-2.4401	0.52373	-0.14257	-33.799	5.1584	12.733	-2.3575406064222086	0.8187694498272418	-0.14257	-32.91225778270664	9.260927556387983	12.733	-2.3575406064222086	0.8187694498272418	0.053430000000000005	-32.91225778270664	9.260927556387983	12.733	-0.8687891569320999	0.3490422698911072	-0.3512476257947868	-0.6199398461919892	0.2532218631352394	0.7426663282617376	2.7168	23.211	0.0	0.0	0.0
2021-10-01T23:26:01.000000	-2.4087	0.51893	-0.15414	-35.567	5.4473	12.865	-2.3269653568559625	0.8101581715271424	-0.15414	-34.631536563991396	9.764283973078967	12.865	-2.3269653568559625	0.8101581715271424	0.04186000000000001	-34.631536563991396	9.764283973078967	12.865	-0.8687891569320999	0.3490422698911072	-0.3512476257947868	-0.6199398461919892	0.2532218631352394	0.7426663282617376	2.7168	23.211	0.0	0.0	0.0
2021-10-01T23:26:01.000000	-2.3772	0.5141	-0.16532	-37.209	5.7211	12.984	-2.29629453671588	0.8015048662664516	-0.16532	-36.22761498740188	10.237215370137267	12.984	-2.29629453671588	0.8015048662664516	0.030680000000000013	-36.22761498740188	10.237215370137267	12.984	-0.8687891569320999	0.3490422698911072	-0.3512476257947868	-0.6199398461919892	0.2532218631352394	0.7426663282617376	2.7168	23.211	0.0	0.0	0.0
2021-10-01T23:26:01.000000	-2.3456	0.50924	-0.17616	-38.748	5.9835	13.092	-2.265528146001961	0.7928095340451689	-0.17616	-37.72286638146183	10.686212061173821	13.092	-2.265528146001961	0.7928095340451689	0.019839999999999997	-37.72286638146183	10.686212061173821	13.092	-0.8687891569320999	0.3490422698911072	-0.3512476257947868	-0.6199398461919892	0.2532218631352394	0.7426663282617376	2.7168	23.211	0.0	0.0	0.0
2021-10-01T23:26:01.000000	-2.314	0.50433	-0.18671	-40.206	6.2374	13.192	-2.234767881796501	0.7840645785844302	-0.18671	-39.13876963404123	11.116847857799087	13.192	-2.234767881796501	0.7840645785844302	0.00929000000000002	-39.13876963404123	11.116847857799087	13.192	-0.8687891569320999	0.3490422698911072	-0.3512476257947868	-0.6199398461919892	0.2532218631352394	0.7426663282617376	2.7168	23.211	0.0	0.0	0.0
2021-10-01T23:26:01.000000	-2.2822	0.49939	-0.19699	-41.598	6.485	13.283	-2.2038128005382926	0.7752653431461816	-0.19699	-40.489942150604655	11.53314413508686	13.283	-2.2038128005382926	0.7752653431461816	-0.0009899999999999909	-40.489942150604655	11.53314413508686	13.283	-0.8687891569320999	0.3490422698911072	-0.3512476257947868	-0.6199398461919892	0.2532218631352394	0.7426663282617376	2.7168	23.211	0.0	0.0	0.0
2021-10-01T23:26:01.000000	-2.2504	0.49442	-0.20703	-42.935	6.7282	13.37	-2.1728613951851603	0.7664363337642592	-0.20703	-41.78706823651096	11.938334407997475	13.37	-2.1728613951851603	0.7664363337642592	-0.011029999999999984	-41.78706823651096	11.938334407997475	13.37	-0.8687891569320999	0.3490422698911072	-0.3512476257947868	-0.6199398461919892	0.2532218631352394	0.7426663282617376	2.7168	23.211	0.0	0.0	0.0
2021-10-01T23:26:01.000000	-2.2185	0.48941	-0.21684	-44.229	6.9684	13.452	-2.141815644559883	0.757555372773854	-0.21684	-43.04188592699272	12.335278489265885	13.452	-2.141815644559883	0.757555372773854	-0.020839999999999997	-43.04188592699272	12.335278489265885	13.452	-0.8687891569320999	0.3490422698911072	-0.3512476257947868	-0.6199398461919892	0.2532218631352394	0.7426663282617376	2.7168	23.211	0.0	0.0	0.0
2021-10-01T23:26:01.000000	-2.1865	0.48436	-0.22645	-45.489	7.2071	13.533	-2.110675548662461	0.7486224601749658	-0.22645	-44.26314360989822	12.726567847598417	13.533	-2.110675548662461	0.7486224601749658	-0.030450000000000005	-44.26314360989822	12.726567847598417	13.533	-0.8687891569320999	0.3490422698911072	-0.3512476257947868	-0.6199398461919892	0.2532218631352394	0.7426663282617376	2.7168	23.211	0.0	0.0	0.0
2021-10-01T23:26:01.000000	-2.1545	0.47927	-0.23588	-46.723	7.4454	13.613	-2.0795403539718067	0.7396498489845128	-0.23588	-45.45864622035432	13.114274435616554	13.613	-2.0795403539718067	0.7396498489845128	-0.03988	-45.45864622035432	13.114274435616554	13.613	-0.8687891569320999	0.3490422698911072	-0.3512476257947868	-0.6199398461919892	0.2532218631352394	0.7426663282617376	2.7168	23.211	0.0	0.0	0.0
2021-10-01T23:26:01.000000	-2.1224	0.47415	-0.24512	-47.937	7.6846	13.696	-2.048309588707316	0.7306352108334679	-0.24512	-46.634189257875775	13.50042363856125	13.696	-2.048309588707316	0.7306352108334679	-0.04912	-46.634189257875775	13.50042363856125	13.696	-0.8687891569320999	0.3490422698911072	-0.3512476257947868	-0.6199398461919892	0.2532218631352394	0.7426663282617376	2.7168	23.211	0.0	0.0	0.0
2021-10-01T23:26:01.000000	-2.0904	0.46899	-0.25421	-49.139	7.9257	13.781	-2.017182971128504	0.7215931271077768	-0.25421	-47.79758991060637	13.886988162575081	13.781	-2.017182971128504	0.7215931271077768	-0.058209999999999984	-47.79758991060637	13.886988162575081	13.781	-0.8687891569320999	0.3490422698911072	-0.3512476257947868	-0.6199398461919892	0.2532218631352394	0.7426663282617376	2.7168	23.211	0.0	0.0	0.0
2021-10-01T23:26:01.000000	-2.0582	0.46379	-0.26314	-50.333	8.1697	13.87	-1.9858627617986357	0.7124868387566843	-0.26314	-48.95269550753337	14.275450593123896	13.87	-1.9858627617986357	0.7124868387566843	-0.06713999999999998	-48.95269550753337	14.275450593123896	13.87	-0.8687891569320999	0.3490422698911072	-0.3512476257947868	-0.6199398461919892	0.2532218631352394	0.7426663282617376	2.7168	23.211	0.0	0.0	0.0
2021-10-01T23:26:01.000000	-2.0261	0.45855	-0.27193	-51.526	8.4176	13.965	-1.954646700154447	0.7033531048309453	-0.27193	-50.10633077201146	14.66766110618109	13.965	-1.954646700154447	0.7033531048309453	-0.07593	-50.10633077201146	14.66766110618109	13.965	-0.8687891569320999	0.3490422698911072	-0.3512476257947868	-0.6199398461919892	0.2532218631352394	0.7426663282617376	2.7168	23.211	0.0	0.0	0.0
2021-10-01T23:26:01.000000	-1.9939	0.45328	-0.28058	-52.72	8.6702	14.067	-1.9233350679364216	0.6941773439446144	-0.28058	-51.2603826094835	15.064658733916321	14.067	-1.9233350679364216	0.6941773439446144	-0.08457999999999999	-51.2603826094835	15.064658733916321	14.067	-0.8687891569320999	0.3490422698911072	-0.3512476257947868	-0.6199398461919892	0.2532218631352394	0.7426663282617376	2.7168	23.211	0.0	0.0	0.0
2021-10-01T23:26:01.000000	-1.9617	0.44796	-0.28911	-53.921	8.9285	14.177	-1.8920295622268555	0.6849519598188277	-0.28911	-52.42068327851503	15.46817112213381	14.177	-1.8920295622268555	0.6849519598188277	-0.09310999999999997	-52.42068327851503	15.46817112213381	14.177	-0.8687891569320999	0.3490422698911072	-0.3512476257947868	-0.6199398461919892	0.2532218631352394	0.7426663282617376	2.7168	23.211	0.0	0.0	0.0
2021-10-01T23:26:01.000000	-1.9294	0.4426	-0.29753	-55.131	9.1933	14.299	-1.8606297112451446	0.6756746240845579	-0.29753	-53.58911968454894	15.879237303003208	14.299	-1.8606297112451446	0.6756746240845579	-0.10153000000000001	-53.58911968454894	15.879237303003208	14.299	-0.8687891569320999	0.3490422698911072	-0.3512476257947868	-0.6199398461919892	0.2532218631352394	0.7426663282617376	2.7168	23.211	0.0	0.0	0.0
2021-10-01T23:26:01.000000	-1.8972	0.4372	-0.30585	-56.355	9.4653	14.435	-1.8293340079491134	0.6663698427756417	-0.30585	-54.7705683804124	16.299164652722816	14.435	-1.8293340079491134	0.6663698427756417	-0.10985	-54.7705683804124	16.299164652722816	14.435	-0.8687891569320999	0.3490422698911072	-0.3512476257947868	-0.6199398461919892	0.2532218631352394	0.7426663282617376	2.7168	23.211	0.0	0.0	0.0
2021-10-01T23:26:01.000000	-1.8649	0.43176	-0.31407	-57.594	9.7455	14.589	-1.7979439593809372	0.6570131098582426	-0.31407	-55.96589930072534	16.729068166250936	14.589	-1.7979439593809372	0.6570131098582426	-0.11807000000000001	-55.96589930072534	16.729068166250936	14.589	-0.8687891569320999	0.3490422698911072	-0.3512476257947868	-0.6199398461919892	0.2532218631352394	0.7426663282617376	2.7168	23.211	0.0	0.0	0.0
2021-10-01T23:26:01.000000	-1.8433	0.42811	-0.3195	-58.431	9.9372	14.705	-1.7769539550534925	0.6507439617236181	-0.3195	-56.77310329578527	17.0218814179307	14.705	-1.7769539550534925	0.6507439617236181	-0.1235	-56.77310329578527	17.0218814179307	14.705	-0.8687891569320999	0.3490422698911072	-0.3512476257947868	-0.6199398461919892	0.2532218631352394	0.7426663282617376	2.7168	23.211	0.0	0.0	0.0
2021-10-01T23:26:01.000000	-1.829	0.42567	-0.32311	-58.994	10.067	14.789	-1.7630606821819028	0.6465701662188593	-0.32311	-57.31595655609913	17.219687832808027	14.789	-1.7630606821819028	0.6465701662188593	-0.12711	-57.31595655609913	17.219687832808027	14.789	-0.8687891569320999	0.3490422698911072	-0.3512476257947868	-0.6199398461919892	0.2532218631352394	0.7426663282617376	2.7168	23.211	0.0	0.0	0.0
2021-10-01T23:26:01.000000	-1.8194	0.42403	-0.3255	-59.372	10.155	14.849	-1.753733969683824	0.643766234340553	-0.3255	-57.68032559149788	17.35334113820144	14.849	-1.753733969683824	0.643766234340553	-0.1295	-57.68032559149788	17.35334113820144	14.849	-0.8687891569320999	0.3490422698911072	-0.3512476257947868	-0.6199398461919892	0.2532218631352394	0.7426663282617376	2.7168	23.211	0.0	0.0	1.0
2021-10-01T23:26:01.000000	-1.7831	0.41779	-0.33456	-60.829	10.498	15.105	-1.7184720860945195	0.633125408915129	-0.33456	-59.08431894121401	17.872283017367984	15.105	-1.7184720860945195	0.633125408915129	-0.13856000000000002	-59.08431894121401	17.872283017367984	15.105	-0.8687891569320999	0.3490422698911072	-0.3512476257947868	-0.6199398461919892	0.2532218631352394	0.7426663282617376	2.7168	23.211	0.0	0.0	0.0
2021-10-01T23:26:01.000000	-1.7467	0.41148	-0.34356	-62.327	10.858	15.42	-1.6831195331381463	0.6224028579375485	-0.34356	-60.52692033440788	18.413120534886026	15.42	-1.6831195331381463	0.6224028579375485	-0.14755999999999997	-60.52692033440788	18.413120534886026	15.42	-0.8687891569320999	0.3490422698911072	-0.3512476257947868	-0.6199398461919892	0.2532218631352394	0.7426663282617376	2.7168	23.211	0.0	0.0	0.0
2021-10-01T23:26:01.000000	-1.7104	0.40512	-0.35255	-63.878	11.236	15.808	-1.6478723531691437	0.6116429367374303	-0.35255	-62.019916818379755	18.97831651757487	15.808	-1.6478723531691437	0.6116429367374303	-0.15654999999999997	-62.019916818379755	18.97831651757487	15.808	-0.8687891569320999	0.3490422698911072	-0.3512476257947868	-0.6199398461919892	0.2532218631352394	0.7426663282617376	2.7168	23.211	0.0	0.0	0.0
2021-10-01T23:26:01.000000	-1.6741	0.3987	-0.36156	-65.499	11.638	16.289	-1.6126325250102922	0.6008234676499649	-0.36156	-63.57944511352955	19.575908767045338	16.289	-1.6126325250102922	0.6008234676499649	-0.16555999999999998	-63.57944511352955	19.575908767045338	16.289	-0.8687891569320999	0.3490422698911072	-0.3512476257947868	-0.6199398461919892	0.2532218631352394	0.7426663282617376	2.7168	23.211	0.0	0.0	0.0
2021-10-01T23:26:01.000000	-1.6378	0.39222	-0.37063	-67.21	12.069	16.882	-1.5774000486615918	0.5899444506751524	-0.37063	-65.22474186479373	20.213310210626666	16.882	-1.5774000486615918	0.5899444506751524	-0.17463	-65.22474186479373	20.213310210626666	16.882	-0.8687891569320999	0.3490422698911072	-0.3512476257947868	-0.6199398461919892	0.2532218631352394	0.7426663282617376	2.7168	23.211	0.0	0.0	0.0
2021-10-01T23:26:01.000000	-1.6015	0.38567	-0.3798	-69.041	12.537	17.605	-1.542176149424734	0.5789959611651018	-0.3798	-66.98460077449236	20.90213647170728	17.605	-1.542176149424734	0.5789959611651018	-0.18380000000000002	-66.98460077449236	20.90213647170728	17.605	-0.8687891569320999	0.3490422698911072	-0.3512476257947868	-0.6199398461919892	0.2532218631352394	0.7426663282617376	2.7168	23.211	0.0	0.0	0.0
2021-10-01T23:26:01.000000	-1.5653	0.37906	-0.38912	-71.028	13.05	18.478	-1.5070588484769392	0.5680001767846221	-0.38912	-68.89377033368031	21.654738354690693	18.478	-1.5070588484769392	0.5680001767846221	-0.19312	-68.89377033368031	21.654738354690693	18.478	-0.8687891569320999	0.3490422698911072	-0.3512476257947868	-0.6199398461919892	0.2532218631352394	0.7426663282617376	2.7168	23.211	0.0	0.0	0.0
2021-10-01T23:26:01.000000	-1.5292	0.37238	-0.39864	-73.216	13.619	19.511	-1.4720493711198988	0.5569471728858224	-0.39864	-70.99556362600683	22.487546829870425	19.511	-1.4720493711198988	0.5569471728858224	-0.20264	-70.99556362600683	22.487546829870425	19.511	-0.8687891569320999	0.3490422698911072	-0.3512476257947868	-0.6199398461919892	0.2532218631352394	0.7426663282617376	2.7168	23.211	0.0	0.0	0.0
2021-10-01T23:26:01.000000	-1.4931	0.36562	-0.40838	-75.658	14.258	20.713	-1.4370496961763932	0.5458147718038933	-0.40838	-73.3408658629267	23.42095050326081	20.713	-1.4370496961763932	0.5458147718038933	-0.21238	-73.3408658629267	23.42095050326081	20.713	-0.8687891569320999	0.3490422698911072	-0.3512476257947868	-0.6199398461919892	0.2532218631352394	0.7426663282617376	2.7168	23.211	0.0	0.0	0.0
2021-10-01T23:26:01.000000	-1.4571	0.3588	-0.41837	-78.416	14.982	22.077	-1.4021566195219501	0.5346350758515352	-0.41837	-75.98937190882751	24.47743321718793	22.077	-1.4021566195219501	0.5346350758515352	-0.22237	-75.98937190882751	24.47743321718793	22.077	-0.8687891569320999	0.3490422698911072	-0.3512476257947868	-0.6199398461919892	0.2532218631352394	0.7426663282617376	2.7168	23.211	0.0	0.0	0.0
2021-10-01T23:26:01.000000	-1.4212	0.35189	-0.42862	-81.555	15.807	23.59	-1.3673738170616456	0.5233783110850749	-0.42862	-79.00363149229507	25.68083886927456	23.59	-1.3673738170616456	0.5233783110850749	-0.23262	-79.00363149229507	25.68083886927456	23.59	-0.8687891569320999	0.3490422698911072	-0.3512476257947868	-0.6199398461919892	0.2532218631352394	0.7426663282617376	2.7168	23.211	0.0	0.0	0.0
2021-10-01T23:26:01.000000	-1.3854	0.34489	-0.4391	-85.145	16.752	25.221	-1.332701288795479	0.512044477504512	-0.4391	-82.45078907535319	27.058601402356707	25.221	-1.332701288795479	0.512044477504512	-0.24309999999999998	-82.45078907535319	27.058601402356707	25.221	-0.8687891569320999	0.3490422698911072	-0.3512476257947868	-0.6199398461919892	0.2532218631352394	0.7426663282617376	2.7168	23.211	0.0	0.0	0.0
2021-10-01T23:26:01.000000	-1.3497	0.33781	-0.44979	-89.258	17.834	26.932	-1.298137809421759	0.500643499757738	-0.44979	-86.40021910994228	28.636414890030544	26.932	-1.298137809421759	0.500643499757738	-0.25379	-86.40021910994228	28.636414890030544	26.932	-0.8687891569320999	0.3490422698911072	-0.3512476257947868	-0.6199398461919892	0.2532218631352394	0.7426663282617376	2.7168	23.211	0.0	0.0	0.0
2021-10-01T23:26:01.000000	-1.314	0.33062	-0.46063	-93.965	19.073	28.67	-1.2635878083666494	0.4891333508841609	-0.46063	-90.91993599270616	30.442828270090388	28.67	-1.2635878083666494	0.4891333508841609	-0.26463	-90.91993599270616	30.442828270090388	28.67	-0.8687891569320999	0.3490422698911072	-0.3512476257947868	-0.6199398461919892	0.2532218631352394	0.7426663282617376	2.7168	23.211	0.0	0.0	0.0
2021-10-01T23:26:01.000000	-1.2784	0.32333	-0.47152	-99.335	20.488	30.377	-1.2291493068073696	0.47753620854859014	-0.47152	-96.0760917208795	32.50515295520307	30.377	-1.2291493068073696	0.47753620854859014	-0.27552	-96.0760917208795	32.50515295520307	30.377	-0.8687891569320999	0.3490422698911072	-0.3512476257947868	-0.6199398461919892	0.2532218631352394	0.7426663282617376	2.7168	23.211	0.0	0.0	0.0
2021-10-01T23:26:01.000000	-1.2427	0.31593	-0.48238	-105.44	22.1	31.986	-1.194625037087788	0.4658176420692981	-0.48238	-101.93757062572602	34.85305287812126	31.986	-1.194625037087788	0.4658176420692981	-0.28637999999999997	-101.93757062572602	34.85305287812126	31.986	-0.8687891569320999	0.3490422698911072	-0.3512476257947868	-0.6199398461919892	0.2532218631352394	0.7426663282617376	2.7168	23.211	0.0	0.0	0.0
2021-10-01T23:26:01.000000	-1.2071	0.3084	-0.4931	-112.35	23.929	33.427	-1.1602159427691123	0.45398230818433893	-0.4931	-108.57139463910038	37.51495444647006	33.427	-1.1602159427691123	0.45398230818433893	-0.2971	-108.57139463910038	37.51495444647006	33.427	-0.8687891569320999	0.3490422698911072	-0.3512476257947868	-0.6199398461919892	0.2532218631352394	0.7426663282617376	2.7168	23.211	0.0	0.0	0.0
2021-10-01T23:26:01.000000	-1.1714	0.30074	-0.50356	-120.15	25.998	34.623	-1.125723530893518	0.4420057008598761	-0.50356	-116.05910507418645	40.52409941477973	34.623	-1.125723530893518	0.4420057008598761	-0.30756	-116.05910507418645	40.52409941477973	34.623	-0.8687891569320999	0.3490422698911072	-0.3512476257947868	-0.6199398461919892	0.2532218631352394	0.7426663282617376	2.7168	23.211	0.0	0.0	0.0
2021-10-01T23:26:01.000000	-1.1356	0.29294	-0.51364	-128.92	28.332	35.495	-1.0911490267626975	0.42987789544801835	-0.51364	-124.47703585988411	43.91510181631281	35.495	-1.0911490267626975	0.42987789544801835	-0.31764	-124.47703585988411	43.91510181631281	35.495	-0.8687891569320999	0.3490422698911072	-0.3512476257947868	-0.6199398461919892	0.2532218631352394	0.7426663282617376	2.7168	23.211	0.0	0.0	0.0
2021-10-01T23:26:01.000000	-1.0998	0.28499	-0.52324	-138.76	30.961	35.954	-1.0565929021572549	0.41760122031779295	-0.52324	-133.9207575700298	47.729988611661135	35.954	-1.0565929021572549	0.41760122031779295	-0.32724000000000003	-133.9207575700298	47.729988611661135	35.954	-0.8687891569320999	0.3490422698911072	-0.3512476257947868	-0.6199398461919892	0.2532218631352394	0.7426663282617376	2.7168	23.211	0.0	0.0	0.0
2021-10-01T23:26:01.000000	-1.0638	0.2769	-0.53222	-149.78	33.915	35.903	-1.0218554388176735	0.4051610940832544	-0.53222	-144.49576542635106	52.01201206310832	35.903	-1.0218554388176735	0.4051610940832544	-0.33622	-144.49576542635106	52.01201206310832	35.903	-0.8687891569320999	0.3490422698911072	-0.3512476257947868	-0.6199398461919892	0.2532218631352394	0.7426663282617376	2.7168	23.211	0.0	0.0	0.0
2021-10-01T23:26:01.000000	-1.0277	0.26866	-0.54049	-162.11	37.235	35.234	-0.9870371085245578	0.3925598451134298	-0.54049	-156.32605611449685	56.817792149001946	35.234	-0.9870371085245578	0.3925598451134298	-0.34449	-156.32605611449685	56.817792149001946	35.234	-0.8687891569320999	0.3490422698911072	-0.3512476257947868	-0.6199398461919892	0.2532218631352394	0.7426663282617376	2.7168	23.211	0.0	0.0	0.0
2021-10-01T23:26:01.000000	-0.99138	0.26027	-0.54792	-175.91	40.963	33.818	-0.9520188155032137	0.37978276978801734	-0.54792	-169.56527773362038	62.2086172175542	33.818	-0.9520188155032137	0.37978276978801734	-0.35191999999999996	-169.56527773362038	62.2086172175542	33.818	-0.8687891569320999	0.3490422698911072	-0.3512476257947868	-0.6199398461919892	0.2532218631352394	0.7426663282617376	2.7168	23.211	0.0	0.0	0.0
2021-10-01T23:26:01.000000	-0.95496	0.25174	-0.55443	-191.35	45.154	31.508	-0.9169184302266429	0.36685449637520995	-0.55443	-184.37541013856685	68.25990296092762	31.508	-0.9169184302266429	0.36685449637520995	-0.35842999999999997	-184.37541013856685	68.25990296092762	31.508	-0.8687891569320999	0.3490422698911072	-0.3512476257947868	-0.6199398461919892	0.2532218631352394	0.7426663282617376	2.7168	23.211	0.0	0.0	0.0
2021-10-01T23:26:01.000000	-0.91841	0.24306	-0.55991	-208.67	49.869	28.124	-0.8817074040528641	0.3537614243220411	-0.55991	-200.98717053840457	75.06159697186223	28.124	-0.8817074040528641	0.3537614243220411	-0.36391	-200.98717053840457	75.06159697186223	28.124	-0.8687891569320999	0.3490422698911072	-0.3512476257947868	-0.6199398461919892	0.2532218631352394	0.7426663282617376	2.7168	23.211	0.0	0.0	0.0
2021-10-01T23:26:01.000000	-0.88174	0.23424	-0.56427	-228.11	55.184	23.451	-0.8463944363280769	0.3405147035780937	-0.56427	-219.62943818966409	82.71853381493483	23.451	-0.8463944363280769	0.3405147035780937	-0.36827000000000004	-219.62943818966409	82.71853381493483	23.451	-0.8687891569320999	0.3490422698911072	-0.3512476257947868	-0.6199398461919892	0.2532218631352394	0.7426663282617376	2.7168	23.211	0.0	0.0	0.0
2021-10-01T23:26:01.000000	-0.84498	0.22529	-0.56743	-250.01	61.188	17.226	-0.8110080756942625	0.3271279346963345	-0.56743	-240.62874593558848	91.36070311389904	17.226	-0.8110080756942625	0.3271279346963345	-0.37143	-240.62874593558848	91.36070311389904	17.226	-0.8687891569320999	0.3490422698911072	-0.3512476257947868	-0.6199398461919892	0.2532218631352394	0.7426663282617376	2.7168	23.211	0.0	0.0	0.0
2021-10-01T23:26:01.000000	-0.80816	0.21623	-0.56932	-274.73	67.989	9.1229	-0.7755756454917111	0.3136246428776214	-0.56932	-264.32914784198874	101.13940192688534	9.1229	-0.7755756454917111	0.3136246428776214	-0.37332000000000004	-264.32914784198874	101.13940192688534	9.1229	-0.8687891569320999	0.3490422698911072	-0.3512476257947868	-0.6199398461919892	0.2532218631352394	0.7426663282617376	2.7168	23.211	0.0	0.0	0.0
2021-10-01T23:26:01.000000	-0.77132	0.20706	-0.56986	-302.75	75.718	-1.2616	-0.7401368443119875	0.3000097293287215	-0.56986	-291.1909755554788	112.24345762247583	-1.2616	-0.7401368443119875	0.3000097293287215	-0.37386	-291.1909755554788	112.24345762247583	-1.2616	-0.8687891569320999	0.3490422698911072	-0.3512476257947868	-0.6199398461919892	0.2532218631352394	0.7426663282617376	2.7168	23.211	0.0	0.0	0.0
