# Supplementary material for: Direct evidence of substorm-related impulsive injections of electrons at Mercury
Source: Nat Commun. 2023 Jul 18;14:4019. doi: 10.1038/s41467-023-39565-4 (PMC10354196; doi:10.1038/s41467-023-39565-4)
Supplement: Supplementary file 3 — SourceDatafile [file 41467_2023_39565_MOESM3_ESM.zip › SourceDataFile/FieldLinetracing/Final_KT17tracing_002076.txt]

2021-10-01T23:49:36.000000	1.4951	-2.2604	-0.97189	-60.951	-82.343	253.66	1.2068669117910364	-2.4265622652682883	-0.97189	-70.58122308255778	-74.25419178854625	253.66	1.2068669117910364	-2.4265622652682883	-0.77589	-70.58122308255778	-74.25419178854625	253.66	-0.9739337641609551	0.1202423201342662	0.19234034281970572	-0.9739337641609551	0.1202423201342662	0.19234034281970572	1.7986e-52	12.0	0.0	0.0	1.0
2021-10-01T23:49:36.000000	1.7986e-52	1.7986e-52	1.7986e-52	1.7986e-52	1.7986e-52	1.7986e-52	2.0054299320002306e-52	1.5646644074169863e-52	1.7986e-52	2.0054299320002306e-52	1.5646644074169863e-52	1.7986e-52	2.0054299320002306e-52	1.5646644074169863e-52	0.196	2.0054299320002306e-52	1.5646644074169863e-52	1.7986e-52	-0.9739337641609551	0.1202423201342662	0.19234034281970572	-0.9739337641609551	0.1202423201342662	0.19234034281970572	1.7986e-52	12.0	0.0	0.0	1.7986e-52
