# Supplementary material for: Direct evidence of substorm-related impulsive injections of electrons at Mercury
Source: Nat Commun. 2023 Jul 18;14:4019. doi: 10.1038/s41467-023-39565-4 (PMC10354196; doi:10.1038/s41467-023-39565-4)
Supplement: Supplementary file 3 — SourceDatafile [file 41467_2023_39565_MOESM3_ESM.zip › SourceDataFile/FieldLinetracing/Final_KT17tracing_001219.txt]

2021-10-01T23:35:19.000000	-0.33047	-0.45184	0.60837	322.62	408.65	-191.13	-0.38334387050341956	-0.4079427453055851	0.60837	370.2609439018474	366.0400528916378	-191.13	-0.38334387050341956	-0.4079427453055851	0.80437	370.2609439018474	366.0400528916378	-191.13	-0.6275497203794131	-0.6329253506787783	-0.45341685998633285	-0.40975829350486953	-0.4346554615545686	0.8019805300908259	2.3346	2.8363	0.0	0.0	0.0
2021-10-01T23:35:19.000000	-0.35031	-0.4768	0.61942	294.57	368.23	-153.84	-0.40609272494232634	-0.43028366788540334	0.61942	337.46963712871616	329.3615973610352	-153.84	-0.40609272494232634	-0.43028366788540334	0.81542	337.46963712871616	329.3615973610352	-153.84	-0.6275497203794131	-0.6329253506787783	-0.45341685998633285	-0.40975829350486953	-0.4346554615545686	0.8019805300908259	2.3346	2.8363	0.0	0.0	0.0
2021-10-01T23:35:19.000000	-0.37055	-0.50193	0.6293	270.05	332.92	-122.74	-0.4292593954256415	-0.4527442974116987	0.6293	308.8078602256959	297.322105405614	-122.74	-0.4292593954256415	-0.4527442974116987	0.8252999999999999	308.8078602256959	297.322105405614	-122.74	-0.6275497203794131	-0.6329253506787783	-0.45341685998633285	-0.40975829350486953	-0.4346554615545686	0.8019805300908259	2.3346	2.8363	0.0	0.0	0.0
2021-10-01T23:35:19.000000	-0.39118	-0.52718	0.638	248.5	301.92	-96.717	-0.45282783079701483	-0.47527623594670715	0.638	283.6218087755342	269.1962220888219	-96.717	-0.45282783079701483	-0.47527623594670715	0.8340000000000001	283.6218087755342	269.1962220888219	-96.717	-0.6275497203794131	-0.6329253506787783	-0.45341685998633285	-0.40975829350486953	-0.4346554615545686	0.8019805300908259	2.3346	2.8363	0.0	0.0	0.0
2021-10-01T23:35:19.000000	-0.41218	-0.55251	0.64551	229.47	274.59	-74.872	-0.47677328055389656	-0.4978422355022476	0.64551	261.386454314851	244.40390852175483	-74.872	-0.47677328055389656	-0.4978422355022476	0.84151	261.386454314851	244.40390852175483	-74.872	-0.6275497203794131	-0.6329253506787783	-0.45341685998633285	-0.40975829350486953	-0.4346554615545686	0.8019805300908259	2.3346	2.8363	0.0	0.0	0.0
2021-10-01T23:35:19.000000	-0.43354	-0.57787	0.65182	212.58	250.38	-56.489	-0.5010796935399365	-0.5203938981405558	0.65182	241.65726863073078	222.44587053468717	-56.489	-0.5010796935399365	-0.5203938981405558	0.84782	241.65726863073078	222.44587053468717	-56.489	-0.6275497203794131	-0.6329253506787783	-0.45341685998633285	-0.40975829350486953	-0.4346554615545686	0.8019805300908259	2.3346	2.8363	0.0	0.0	0.0
2021-10-01T23:35:19.000000	-0.45523	-0.60321	0.65695	197.52	228.86	-40.991	-0.525711169303002	-0.5428852765272516	0.65695	224.07389966579842	202.93333262074444	-40.991	-0.525711169303002	-0.5428852765272516	0.8529500000000001	224.07389966579842	202.93333262074444	-40.991	-0.6275497203794131	-0.6329253506787783	-0.45341685998633285	-0.40975829350486953	-0.4346554615545686	0.8019805300908259	2.3346	2.8363	0.0	0.0	0.0
2021-10-01T23:35:19.000000	-0.47724	-0.62849	0.6609	184.04	209.65	-27.913	-0.5506528819884343	-0.5652778973724617	0.6609	208.34166975848487	185.5197907023572	-27.913	-0.5506528819884343	-0.5652778973724617	0.8569	208.34166975848487	185.5197907023572	-27.913	-0.6275497203794131	-0.6329253506787783	-0.45341685998633285	-0.40975829350486953	-0.4346554615545686	0.8019805300908259	2.3346	2.8363	0.0	0.0	0.0
2021-10-01T23:35:19.000000	-0.49953	-0.65367	0.66368	171.92	192.46	-16.872	-0.5758602317979016	-0.5875369632913889	0.66368	194.20670290612117	169.94438662790122	-16.872	-0.5758602317979016	-0.5875369632913889	0.85968	194.20670290612117	169.94438662790122	-16.872	-0.6275497203794131	-0.6329253506787783	-0.45341685998633285	-0.40975829350486953	-0.4346554615545686	0.8019805300908259	2.3346	2.8363	0.0	0.0	0.0
2021-10-01T23:35:19.000000	-0.5221	-0.67871	0.66531	160.98	177.01	-7.5562	-0.6013283175246367	-0.6096227756924685	0.66531	181.45604699929493	155.95128568687616	-7.5562	-0.6013283175246367	-0.6096227756924685	0.86131	181.45604699929493	155.95128568687616	-7.5562	-0.6275497203794131	-0.6329253506787783	-0.45341685998633285	-0.40975829350486953	-0.4346554615545686	0.8019805300908259	2.3346	2.8363	0.0	0.0	0.0
2021-10-01T23:35:19.000000	-0.54492	-0.70357	0.66582	151.07	163.1	0.29208	-0.6270224640181983	-0.631499311889211	0.66582	169.91632628580174	143.3603744468357	0.29208	-0.6270224640181983	-0.631499311889211	0.86182	169.91632628580174	143.3603744468357	0.29208	-0.6275497203794131	-0.6329253506787783	-0.45341685998633285	-0.40975829350486953	-0.4346554615545686	0.8019805300908259	2.3346	2.8363	0.0	0.0	0.0
2021-10-01T23:35:19.000000	-0.56796	-0.72822	0.66523	142.06	150.54	6.8872	-0.652909221429838	-0.6531404738430185	0.66523	159.43523961091168	131.99901351984101	6.8872	-0.652909221429838	-0.6531404738430185	0.8612299999999999	159.43523961091168	131.99901351984101	6.8872	-0.6275497203794131	-0.6329253506787783	-0.45341685998633285	-0.40975829350486953	-0.4346554615545686	0.8019805300908259	2.3346	2.8363	0.0	0.0	0.0
2021-10-01T23:35:19.000000	-0.59121	-0.75263	0.66358	133.84	139.16	12.408	-0.6789749892065886	-0.6745177129119093	0.66358	149.88278571906056	121.71196221035208	12.408	-0.6789749892065886	-0.6745177129119093	0.85958	149.88278571906056	121.71196221035208	12.408	-0.6275497203794131	-0.6329253506787783	-0.45341685998633285	-0.40975829350486953	-0.4346554615545686	0.8019805300908259	2.3346	2.8363	0.0	0.0	0.0
2021-10-01T23:35:19.000000	-0.61465	-0.77676	0.66091	126.33	128.83	17.003	-0.7051950168459006	-0.6955937811077023	0.66091	141.16363850512522	112.38000250931805	17.003	-0.7051950168459006	-0.6955937811077023	0.8569100000000001	141.16363850512522	112.38000250931805	17.003	-0.6275497203794131	-0.6329253506787783	-0.45341685998633285	-0.40975829350486953	-0.4346554615545686	0.8019805300908259	2.3346	2.8363	0.0	0.0	0.0
2021-10-01T23:35:19.000000	-0.63826	-0.8006	0.65726	119.45	119.44	20.8	-0.7315482297502999	-0.7163612043858898	0.65726	133.18492246736608	103.90376570347044	20.8	-0.7315482297502999	-0.7163612043858898	0.8532599999999999	133.18492246736608	103.90376570347044	20.8	-0.6275497203794131	-0.6329253506787783	-0.45341685998633285	-0.40975829350486953	-0.4346554615545686	0.8019805300908259	2.3346	2.8363	0.0	0.0	0.0
2021-10-01T23:35:19.000000	-0.66202	-0.82413	0.65268	113.12	110.89	23.905	-0.7580123280206204	-0.7368025840540731	0.65268	125.85498740573546	96.19380772743206	23.905	-0.7580123280206204	-0.7368025840540731	0.8486800000000001	125.85498740573546	96.19380772743206	23.905	-0.6275497203794131	-0.6329253506787783	-0.45341685998633285	-0.40975829350486953	-0.4346554615545686	0.8019805300908259	2.3346	2.8363	0.0	0.0	0.0
2021-10-01T23:35:19.000000	-0.68592	-0.84732	0.64721	107.3	103.09	26.409	-0.7845737111038953	-0.7568893714702706	0.64721	119.12310701344214	89.16570795694952	26.409	-0.7845737111038953	-0.7568893714702706	0.84321	119.12310701344214	89.16570795694952	26.409	-0.6275497203794131	-0.6329253506787783	-0.45341685998633285	-0.40975829350486953	-0.4346554615545686	0.8019805300908259	2.3346	2.8363	0.0	0.0	0.0
2021-10-01T23:35:19.000000	-0.70994	-0.87017	0.6409	101.92	95.972	28.391	-0.8112125297043424	-0.776624017237866	0.6409	112.91147670374343	82.76055589820551	28.391	-0.8112125297043424	-0.776624017237866	0.8369	112.91147670374343	82.76055589820551	28.391	-0.6275497203794131	-0.6329253506787783	-0.45341685998633285	-0.40975829350486953	-0.4346554615545686	0.8019805300908259	2.3346	2.8363	0.0	0.0	0.0
2021-10-01T23:35:19.000000	-0.73408	-0.89267	0.63381	96.964	89.462	29.918	-0.83792755852027	-0.7959965967089678	0.63381	107.19514980749396	76.90686963951222	29.918	-0.83792755852027	-0.7959965967089678	0.8298099999999999	107.19514980749396	76.90686963951222	29.918	-0.6275497203794131	-0.6329253506787783	-0.45341685998633285	-0.40975829350486953	-0.4346554615545686	0.8019805300908259	2.3346	2.8363	0.0	0.0	0.0
2021-10-01T23:35:19.000000	-0.75832	-0.91481	0.62599	92.379	83.508	31.05	-0.8646977229542038	-0.8149996358390689	0.62599	101.91515412207292	71.55953511080213	31.05	-0.8646977229542038	-0.8149996358390689	0.82199	101.91515412207292	71.55953511080213	31.05	-0.6275497203794131	-0.6329253506787783	-0.45341685998633285	-0.40975829350486953	-0.4346554615545686	0.8019805300908259	2.3346	2.8363	0.0	0.0	0.0
2021-10-01T23:35:19.000000	-0.78266	-0.93659	0.6175	88.139	78.06	31.837	-0.8915230230061437	-0.8336331346281689	0.6175	97.0395590545041	66.67211485701807	31.837	-0.8915230230061437	-0.8336331346281689	0.8135000000000001	97.0395590545041	66.67211485701807	31.837	-0.6275497203794131	-0.6329253506787783	-0.45341685998633285	-0.40975829350486953	-0.4346554615545686	0.8019805300908259	2.3346	2.8363	0.0	0.0	0.0
2021-10-01T23:35:19.000000	-0.8071	-0.95801	0.60839	84.215	73.075	32.327	-0.9184034586760897	-0.8518970930762682	0.60839	92.53431432862826	62.205486267134226	32.327	-0.9184034586760897	-0.8518970930762682	0.8043899999999999	92.53431432862826	62.205486267134226	32.327	-0.6275497203794131	-0.6329253506787783	-0.45341685998633285	-0.40975829350486953	-0.4346554615545686	0.8019805300908259	2.3346	2.8363	0.0	0.0	0.0
2021-10-01T23:35:19.000000	-0.83163	-0.97908	0.59872	80.586	68.515	32.56	-0.9453303306178426	-0.8698026611329494	0.59872	88.37392203744491	58.124508812716925	32.56	-0.9453303306178426	-0.8698026611329494	0.7947200000000001	88.37392203744491	58.124508812716925	32.56	-0.6275497203794131	-0.6329253506787783	-0.45341685998633285	-0.40975829350486953	-0.4346554615545686	0.8019805300908259	2.3346	2.8363	0.0	0.0	0.0
2021-10-01T23:35:19.000000	-0.85625	-0.9998	0.58855	77.229	64.346	32.574	-0.9723036388314021	-0.8873498387982127	0.58855	84.53138946505219	54.39825688482733	32.574	-0.9723036388314021	-0.8873498387982127	0.7845500000000001	84.53138946505219	54.39825688482733	32.574	-0.6275497203794131	-0.6329253506787783	-0.45341685998633285	-0.40975829350486953	-0.4346554615545686	0.8019805300908259	2.3346	2.8363	0.0	0.0	0.0
2021-10-01T23:35:19.000000	-0.88096	-1.0202	0.57793	74.126	60.536	32.403	-0.999327059221844	-0.9045684000157318	0.57793	80.98493127983208	50.997177153258946	32.403	-0.999327059221844	-0.9045684000157318	0.77393	80.98493127983208	50.997177153258946	32.403	-0.6275497203794131	-0.6329253506787783	-0.45341685998633285	-0.40975829350486953	-0.4346554615545686	0.8019805300908259	2.3346	2.8363	0.0	0.0	0.0
2021-10-01T23:35:19.000000	-0.90577	-1.0402	0.56692	71.26	57.057	32.078	-1.0264007140235247	-0.9213777223006852	0.56692	77.71424473563246	47.89556361679256	32.078	-1.0264007140235247	-0.9213777223006852	0.76292	77.71424473563246	47.89556361679256	32.078	-0.6275497203794131	-0.6329253506787783	-0.45341685998633285	-0.40975829350486953	-0.4346554615545686	0.8019805300908259	2.3346	2.8363	0.0	0.0	0.0
2021-10-01T23:35:19.000000	-0.93067	-1.06	0.55557	68.615	53.886	31.63	-1.0535391846223898	-0.9379775239125882	0.55557	74.70063220193624	45.07255006798534	31.63	-1.0535391846223898	-0.9379775239125882	0.7515700000000001	74.70063220193624	45.07255006798534	31.63	-0.6275497203794131	-0.6329253506787783	-0.45341685998633285	-0.40975829350486953	-0.4346554615545686	0.8019805300908259	2.3346	2.8363	0.0	0.0	0.0
2021-10-01T23:35:19.000000	-0.95568	-1.0794	0.54393	66.177	50.996	31.086	-1.0807378142803847	-0.9541668612902338	0.54393	71.92689085712786	42.50305537989966	31.086	-1.0807378142803847	-0.9541668612902338	0.73993	71.92689085712786	42.50305537989966	31.086	-0.6275497203794131	-0.6329253506787783	-0.45341685998633285	-0.40975829350486953	-0.4346554615545686	0.8019805300908259	2.3346	2.8363	0.0	0.0	0.0
2021-10-01T23:35:19.000000	-0.98078	-1.0986	0.53205	63.93	48.367	30.473	-1.108001259735564	-0.9701466779948296	0.53205	69.37469066119773	40.169190739460056	30.473	-1.108001259735564	-0.9701466779948296	0.7280500000000001	69.37469066119773	40.169190739460056	30.473	-0.6275497203794131	-0.6329253506787783	-0.45341685998633285	-0.40975829350486953	-0.4346554615545686	0.8019805300908259	2.3346	2.8363	0.0	0.0	0.0
2021-10-01T23:35:19.000000	-1.006	-1.1175	0.51996	61.86	45.977	29.814	-1.1353470419146825	-0.9858140516423874	0.51996	67.0274414433762	38.050837343674495	29.814	-1.1353470419146825	-0.9858140516423874	0.7159599999999999	67.0274414433762	38.050837343674495	29.814	-0.6275497203794131	-0.6329253506787783	-0.45341685998633285	-0.40975829350486953	-0.4346554615545686	0.8019805300908259	2.3346	2.8363	0.0	0.0	0.0
2021-10-01T23:35:19.000000	-1.0313	-1.1362	0.50771	59.954	43.805	29.132	-1.1627477152430943	-1.0012731299185875	0.50771	64.8696680278519	36.12874632417085	29.132	-1.1627477152430943	-1.0012731299185875	0.7037100000000001	64.8696680278519	36.12874632417085	29.132	-0.6275497203794131	-0.6329253506787783	-0.45341685998633285	-0.40975829350486953	-0.4346554615545686	0.8019805300908259	2.3346	2.8363	0.0	0.0	0.0
2021-10-01T23:35:19.000000	-1.0567	-1.1546	0.49532	58.194	41.83	28.448	-1.1902108759996628	-1.0164222157411333	0.49532	62.880932914867856	34.3842814634229	28.448	-1.1902108759996628	-1.0164222157411333	0.6913199999999999	62.880932914867856	34.3842814634229	28.448	-0.6275497203794131	-0.6329253506787783	-0.45341685998633285	-0.40975829350486953	-0.4346554615545686	0.8019805300908259	2.3346	2.8363	0.0	0.0	0.0
2021-10-01T23:35:19.000000	-1.0823	-1.1728	0.48281	56.567	40.034	27.779	-1.2178480236802187	-1.0313483025720191	0.48281	61.046128519120245	32.80117128742591	27.779	-1.2178480236802187	-1.0313483025720191	0.67881	61.046128519120245	32.80117128742591	27.779	-0.6275497203794131	-0.6329253506787783	-0.45341685998633285	-0.40975829350486953	-0.4346554615545686	0.8019805300908259	2.3346	2.8363	0.0	0.0	0.0
2021-10-01T23:35:19.000000	-1.1079	-1.1908	0.4702	55.057	38.396	27.14	-1.2454606653269384	-1.0460758964450814	0.4702	59.34680227043033	31.3605345183153	27.14	-1.2454606653269384	-1.0460758964450814	0.6662	59.34680227043033	31.3605345183153	27.14	-0.6275497203794131	-0.6329253506787783	-0.45341685998633285	-0.40975829350486953	-0.4346554615545686	0.8019805300908259	2.3346	2.8363	0.0	0.0	0.0
2021-10-01T23:35:19.000000	-1.1336	-1.2086	0.45751	53.648	36.899	26.544	-1.2731480474187329	-1.0605927443434011	0.45751	57.76499171929612	30.047459737382965	26.544	-1.2731480474187329	-1.0605927443434011	0.65351	57.76499171929612	30.047459737382965	26.544	-0.6275497203794131	-0.6329253506787783	-0.45341685998633285	-0.40975829350486953	-0.4346554615545686	0.8019805300908259	2.3346	2.8363	0.0	0.0	0.0
2021-10-01T23:35:19.000000	-1.1594	-1.2262	0.44472	52.324	35.524	25.999	-1.3009101699556034	-1.0748988462669793	0.44472	56.282489355877246	28.84505059634259	25.999	-1.3009101699556034	-1.0748988462669793	0.64072	56.282489355877246	28.84505059634259	25.999	-0.6275497203794131	-0.6329253506787783	-0.45341685998633285	-0.40975829350486953	-0.4346554615545686	0.8019805300908259	2.3346	2.8363	0.0	0.0	0.0
2021-10-01T23:35:19.000000	-1.1852	-1.2437	0.43184	51.069	34.254	25.513	-1.3286600394755552	-1.0891057017116457	0.43184	54.88133273067172	27.738395676486057	25.513	-1.3286600394755552	-1.0891057017116457	0.62784	54.88133273067172	27.738395676486057	25.513	-0.6275497203794131	-0.6329253506787783	-0.45341685998633285	-0.40975829350486953	-0.4346554615545686	0.8019805300908259	2.3346	2.8363	0.0	0.0	0.0
2021-10-01T23:35:19.000000	-1.2111	-1.2609	0.41885	49.87	33.074	25.088	-1.356472396423664	-1.103002564702658	0.41885	53.54678184888325	26.71420089817598	25.088	-1.356472396423664	-1.103002564702658	0.61485	53.54678184888325	26.71420089817598	25.088	-0.6275497203794131	-0.6329253506787783	-0.45341685998633285	-0.40975829350486953	-0.4346554615545686	0.8019805300908259	2.3346	2.8363	0.0	0.0	0.0
2021-10-01T23:35:19.000000	-1.2371	-1.2781	0.40574	48.711	31.968	24.724	-1.384383999850685	-1.1168871746767524	0.40574	52.26099679117903	25.75854730749338	24.724	-1.384383999850685	-1.1168871746767524	0.6017399999999999	52.26099679117903	25.75854730749338	24.724	-0.6275497203794131	-0.6329253506787783	-0.45341685998633285	-0.40975829350486953	-0.4346554615545686	0.8019805300908259	2.3346	2.8363	0.0	0.0	0.0
2021-10-01T23:35:19.000000	-1.2631	-1.295	0.39248	47.579	30.923	24.42	-1.412258844226951	-1.130474045214111	0.39248	51.00948262310115	24.860125754379077	24.42	-1.412258844226951	-1.130474045214111	0.58848	51.00948262310115	24.860125754379077	24.42	-0.6275497203794131	-0.6329253506787783	-0.45341685998633285	-0.40975829350486953	-0.4346554615545686	0.8019805300908259	2.3346	2.8363	0.0	0.0	0.0
2021-10-01T23:35:19.000000	-1.2891	-1.3119	0.37905	46.462	29.927	24.173	-1.4401336886032172	-1.1440609157514698	0.37905	49.77885940514998	24.00849702339385	24.173	-1.4401336886032172	-1.1440609157514698	0.5750500000000001	49.77885940514998	24.00849702339385	24.173	-0.6275497203794131	-0.6329253506787783	-0.45341685998633285	-0.40975829350486953	-0.4346554615545686	0.8019805300908259	2.3346	2.8363	0.0	0.0	0.0
2021-10-01T23:35:19.000000	-1.3151	-1.3285	0.36542	45.348	28.969	23.977	-1.4679717739287284	-1.1573500468520928	0.36542	48.555869727995095	23.194214363887582	23.977	-1.4679717739287284	-1.1573500468520928	0.56142	48.555869727995095	23.194214363887582	23.977	-0.6275497203794131	-0.6329253506787783	-0.45341685998633285	-0.40975829350486953	-0.4346554615545686	0.8019805300908259	2.3346	2.8363	0.0	0.0	0.0
2021-10-01T23:35:19.000000	-1.341	-1.3451	0.35156	44.226	28.039	23.828	-1.4957106127753281	-1.170651430969634	0.35156	47.32837117726438	22.408700959830085	23.828	-1.4957106127753281	-1.170651430969634	0.54756	47.32837117726438	22.408700959830085	23.828	-0.6275497203794131	-0.6329253506787783	-0.45341685998633285	-0.40975829350486953	-0.4346554615545686	0.8019805300908259	2.3346	2.8363	0.0	0.0	0.0
2021-10-01T23:35:19.000000	-1.367	-1.3614	0.33745	43.085	27.128	23.719	-1.5235119390500849	-1.1836428226335218	0.33745	46.08434386875488	21.644372459980314	23.719	-1.5235119390500849	-1.1836428226335218	0.53345	46.08434386875488	21.644372459980314	23.719	-0.6275497203794131	-0.6329253506787783	-0.45341685998633285	-0.40975829350486953	-0.4346554615545686	0.8019805300908259	2.3346	2.8363	0.0	0.0	0.0
2021-10-01T23:35:19.000000	-1.3928	-1.3777	0.32305	41.915	26.227	23.645	-1.5511147723670176	-1.1966587203312458	0.32305	44.81276038305276	20.89352198292802	23.645	-1.5511147723670176	-1.1966587203312458	0.51905	44.81276038305276	20.89352198292802	23.645	-0.6275497203794131	-0.6329253506787783	-0.45341685998633285	-0.40975829350486953	-0.4346554615545686	0.8019805300908259	2.3346	2.8363	0.0	0.0	0.0
2021-10-01T23:35:19.000000	-1.4186	-1.3937	0.30832	40.706	25.328	23.599	-1.5786808466331959	-1.2093768785922343	0.30832	43.502715830913395	20.149435112052075	23.599	-1.5786808466331959	-1.2093768785922343	0.50432	43.502715830913395	20.149435112052075	23.599	-0.6275497203794131	-0.6329253506787783	-0.45341685998633285	-0.40975829350486953	-0.4346554615545686	0.8019805300908259	2.3346	2.8363	0.0	0.0	0.0
2021-10-01T23:35:19.000000	-1.4442	-1.4096	0.29322	39.446	24.423	23.576	-1.606036174924632	-1.2220202964081475	0.29322	42.14132039351387	19.40564249106973	23.576	-1.606036174924632	-1.2220202964081475	0.48922	42.14132039351387	19.40564249106973	23.576	-0.6275497203794131	-0.6329253506787783	-0.45341685998633285	-0.40975829350486953	-0.4346554615545686	0.8019805300908259	2.3346	2.8363	0.0	0.0	0.0
2021-10-01T23:35:19.000000	-1.4697	-1.4254	0.27772	38.122	23.503	23.571	-1.6332800037202382	-1.2345767207620668	0.27772	40.71456925707304	18.654804829078287	23.571	-1.6332800037202382	-1.2345767207620668	0.47372000000000003	40.71456925707304	18.654804829078287	23.571	-0.6275497203794131	-0.6329253506787783	-0.45341685998633285	-0.40975829350486953	-0.4346554615545686	0.8019805300908259	2.3346	2.8363	0.0	0.0	0.0
2021-10-01T23:35:19.000000	-1.495	-1.441	0.26177	36.72	22.557	23.58	-1.6603008335241842	-1.2469591581919992	0.26177	39.207220082682205	17.887720435765992	23.58	-1.6603008335241842	-1.2469591581919992	0.45777	39.207220082682205	17.887720435765992	23.58	-0.6275497203794131	-0.6329253506787783	-0.45341685998633285	-0.40975829350486953	-0.4346554615545686	0.8019805300908259	2.3346	2.8363	0.0	0.0	0.0
2021-10-01T23:35:19.000000	-1.5202	-1.4564	0.2453	35.221	21.573	23.599	-1.6871979108153816	-1.259155355681026	0.2453	37.59894567731795	17.094807806877903	23.599	-1.6871979108153816	-1.259155355681026	0.4413	37.59894567731795	17.094807806877903	23.599	-0.6275497203794131	-0.6329253506787783	-0.45341685998633285	-0.40975829350486953	-0.4346554615545686	0.8019805300908259	2.3346	2.8363	0.0	0.0	0.0
2021-10-01T23:35:19.000000	-1.545	-1.4716	0.22826	33.604	20.537	23.625	-1.713673496157095	-1.2712020722799022	0.22826	35.867188858040215	16.26474556891917	23.625	-1.713673496157095	-1.2712020722799022	0.42425999999999997	35.867188858040215	16.26474556891917	23.625	-0.6275497203794131	-0.6329253506787783	-0.45341685998633285	-0.40975829350486953	-0.4346554615545686	0.8019805300908259	2.3346	2.8363	0.0	0.0	0.0
2021-10-01T23:35:19.000000	-1.5695	-1.4866	0.21055	31.838	19.429	23.657	-1.7398268360282367	-1.2830870549717093	0.21055	33.97873261300268	15.3814828613521	23.657	-1.7398268360282367	-1.2830870549717093	0.40654999999999997	33.97873261300268	15.3814828613521	23.657	-0.6275497203794131	-0.6329253506787783	-0.45341685998633285	-0.40975829350486953	-0.4346554615545686	0.8019805300908259	2.3346	2.8363	0.0	0.0	0.0
2021-10-01T23:35:19.000000	-1.5936	-1.5013	0.19206	29.886	18.225	23.691	-1.7655464309329763	-1.294723310294454	0.19206	31.893915020947563	14.425734145497595	23.691	-1.7655464309329763	-1.294723310294454	0.38806	31.893915020947563	14.425734145497595	23.691	-0.6275497203794131	-0.6329253506787783	-0.45341685998633285	-0.40975829350486953	-0.4346554615545686	0.8019805300908259	2.3346	2.8363	0.0	0.0	0.0
2021-10-01T23:35:19.000000	-1.6172	-1.5156	0.17266	27.697	16.892	23.727	-1.7907207813754833	-1.3060238447861425	0.17266	29.55807688204682	13.370997121943041	23.727	-1.7907207813754833	-1.3060238447861425	0.36866	29.55807688204682	13.370997121943041	23.727	-0.6275497203794131	-0.6329253506787783	-0.45341685998633285	-0.40975829350486953	-0.4346554615545686	0.8019805300908259	2.3346	2.8363	0.0	0.0	0.0
2021-10-01T23:35:19.000000	-1.6401	-1.5296	0.15214	25.204	15.385	23.763	-1.8151636474148525	-1.3171124109595231	0.15214	26.89920919781629	12.180820396513342	23.763	-1.8151636474148525	-1.3171124109595231	0.34814	26.89920919781629	12.180820396513342	23.763	-0.6275497203794131	-0.6329253506787783	-0.45341685998633285	-0.40975829350486953	-0.4346554615545686	0.8019805300908259	2.3346	2.8363	0.0	0.0	0.0
2021-10-01T23:35:19.000000	-1.662	-1.543	0.13023	22.312	13.641	23.796	-1.8385405305635942	-1.327728028428615	0.13023	23.815308412631207	10.80431905356636	23.796	-1.8385405305635942	-1.327728028428615	0.32623	23.815308412631207	10.80431905356636	23.796	-0.6275497203794131	-0.6329253506787783	-0.45341685998633285	-0.40975829350486953	-0.4346554615545686	0.8019805300908259	2.3346	2.8363	0.0	0.0	0.0
2021-10-01T23:35:19.000000	-1.6825	-1.5555	0.10656	18.893	11.577	23.826	-1.8604176858553054	-1.3376219698243559	0.10656	20.169169029442262	9.174802377260615	23.826	-1.8604176858553054	-1.3376219698243559	0.30256	20.169169029442262	9.174802377260615	23.826	-0.6275497203794131	-0.6329253506787783	-0.45341685998633285	-0.40975829350486953	-0.4346554615545686	0.8019805300908259	2.3346	2.8363	0.0	0.0	0.0
2021-10-01T23:35:19.000000	-1.7009	-1.5668	0.080608	14.774	9.0777	23.851	-1.8800636288868486	-1.3465822668284375	0.080608	15.774966911225196	7.199036896679312	23.851	-1.8800636288868486	-1.3465822668284375	0.276608	15.774966911225196	7.199036896679312	23.851	-0.6275497203794131	-0.6329253506787783	-0.45341685998633285	-0.40975829350486953	-0.4346554615545686	0.8019805300908259	2.3346	2.8363	0.0	0.0	0.0
2021-10-01T23:35:19.000000	-1.7157	-1.5759	0.051778	9.7693	6.0186	23.869	-1.8958671323053637	-1.3538002499055155	0.051778	10.433146340577485	4.776214597994377	23.869	-1.8958671323053637	-1.3538002499055155	0.247778	10.433146340577485	4.776214597994377	23.869	-0.6275497203794131	-0.6329253506787783	-0.45341685998633285	-0.40975829350486953	-0.4346554615545686	0.8019805300908259	2.3346	2.8363	0.0	0.0	0.0
2021-10-01T23:35:19.000000	-1.7248	-1.5816	0.019875	3.821	2.3585	23.878	-1.9055969838506828	-1.3583422746639304	0.019875	4.0811953632388445	1.8725404286897946	23.878	-1.9055969838506828	-1.3583422746639304	0.215875	4.0811953632388445	1.8725404286897946	23.878	-0.6275497203794131	-0.6329253506787783	-0.45341685998633285	-0.40975829350486953	-0.4346554615545686	0.8019805300908259	2.3346	2.8363	0.0	0.0	0.0
2021-10-01T23:35:19.000000	-1.7257	-1.5821	-0.013721	-2.6425	-1.6313	23.879	-1.9065514672454806	-1.3587282299062255	-0.013721	-2.8224716702331376	-1.2952218384243532	23.879	-1.9065514672454806	-1.3587282299062255	0.182279	-2.8224716702331376	-1.2952218384243532	23.879	-0.6275497203794131	-0.6329253506787783	-0.45341685998633285	-0.40975829350486953	-0.4346554615545686	0.8019805300908259	2.3346	2.8363	0.0	0.0	0.0
2021-10-01T23:35:19.000000	-1.7179	-1.5773	-0.046107	-8.738	-5.3856	23.871	-1.89822209707828	-1.3549201342380799	-0.046107	-9.33205580646702	-4.2743497499602405	23.871	-1.89822209707828	-1.3549201342380799	0.149893	-9.33205580646702	-4.2743497499602405	23.871	-0.6275497203794131	-0.6329253506787783	-0.45341685998633285	-0.40975829350486953	-0.4346554615545686	0.8019805300908259	2.3346	2.8363	0.0	0.0	0.0
2021-10-01T23:35:19.000000	-1.7039	-1.5687	-0.075516	-13.922	-8.5583	23.855	-1.883273830575651	-1.3481003594202152	-0.075516	-14.865744741022818	-6.7879463893546195	23.855	-1.883273830575651	-1.3481003594202152	0.12048400000000001	-14.865744741022818	-6.7879463893546195	23.855	-0.6275497203794131	-0.6329253506787783	-0.45341685998633285	-0.40975829350486953	-0.4346554615545686	0.8019805300908259	2.3346	2.8363	0.0	0.0	0.0
2021-10-01T23:35:19.000000	-1.6861	-1.5577	-0.10196	-18.19	-11.152	23.831	-1.8642601254683335	-1.3393642837513597	-0.10196	-19.41939096078937	-8.839143550820523	23.831	-1.8642601254683335	-1.3393642837513597	0.09404000000000001	-19.41939096078937	-8.839143550820523	23.831	-0.6275497203794131	-0.6329253506787783	-0.45341685998633285	-0.40975829350486953	-0.4346554615545686	0.8019805300908259	2.3346	2.8363	0.0	0.0	0.0
2021-10-01T23:35:19.000000	-1.6659	-1.5454	-0.12601	-21.725	-13.287	23.802	-1.8427052156471944	-1.3296320762626879	-0.12601	-23.189355901528028	-10.524911727528519	23.802	-1.8427052156471944	-1.3296320762626879	0.06999	-23.189355901528028	-10.524911727528519	23.802	-0.6275497203794131	-0.6329253506787783	-0.45341685998633285	-0.40975829350486953	-0.4346554615545686	0.8019805300908259	2.3346	2.8363	0.0	0.0	0.0
2021-10-01T23:35:19.000000	-1.6442	-1.5321	-0.14821	-24.703	-15.083	23.769	-1.819539078473195	-1.3190911992386711	-0.14821	-26.364980227374787	-11.942483644959971	23.769	-1.819539078473195	-1.3190911992386711	0.04779	-26.364980227374787	-11.942483644959971	23.769	-0.6275497203794131	-0.6329253506787783	-0.45341685998633285	-0.40975829350486953	-0.4346554615545686	0.8019805300908259	2.3346	2.8363	0.0	0.0	0.0
2021-10-01T23:35:19.000000	-1.6215	-1.5183	-0.16896	-27.262	-16.629	23.734	-1.7953192114254857	-1.3081766199892777	-0.16896	-29.094129264285264	-13.163279505999249	23.734	-1.7953192114254857	-1.3081766199892777	0.02704000000000001	-29.094129264285264	-13.163279505999249	23.734	-0.6275497203794131	-0.6329253506787783	-0.45341685998633285	-0.40975829350486953	-0.4346554615545686	0.8019805300908259	2.3346	2.8363	0.0	0.0	0.0
2021-10-01T23:35:19.000000	-1.598	-1.504	-0.18855	-29.501	-17.99	23.698	-1.7702441074618906	-1.2968638324806712	-0.18855	-31.483021487379045	-14.239679035189994	23.698	-1.7702441074618906	-1.2968638324806712	0.007450000000000012	-31.483021487379045	-14.239679035189994	23.698	-0.6275497203794131	-0.6329253506787783	-0.45341685998633285	-0.40975829350486953	-0.4346554615545686	0.8019805300908259	2.3346	2.8363	0.0	0.0	0.0
2021-10-01T23:35:19.000000	-1.574	-1.4893	-0.20719	-31.492	-19.215	23.663	-1.744623759036063	-1.2852153241410083	-0.20719	-33.6091183397626	-15.211490835017873	23.663	-1.744623759036063	-1.2852153241410083	-0.011190000000000005	-33.6091183397626	-15.211490835017873	23.663	-0.6275497203794131	-0.6329253506787783	-0.45341685998633285	-0.40975829350486953	-0.4346554615545686	0.8019805300908259	2.3346	2.8363	0.0	0.0	0.0
2021-10-01T23:35:19.000000	-1.5496	-1.4744	-0.22504	-33.29	-20.339	23.631	-1.7185819186607516	-1.2734173349111948	-0.22504	-35.53129394075886	-16.106712013797	23.631	-1.7185819186607516	-1.2734173349111948	-0.029039999999999982	-35.53129394075886	-16.106712013797	23.631	-0.6275497203794131	-0.6329253506787783	-0.45341685998633285	-0.40975829350486953	-0.4346554615545686	0.8019805300908259	2.3346	2.8363	0.0	0.0	0.0
2021-10-01T23:35:19.000000	-1.5248	-1.4592	-0.2422	-34.932	-21.386	23.603	-1.6921063333190378	-1.2613706183123188	-0.2422	-37.28921021162557	-16.944628110206473	23.603	-1.6921063333190378	-1.2613706183123188	-0.04619999999999999	-37.28921021162557	-16.944628110206473	23.603	-0.6275497203794131	-0.6329253506787783	-0.45341685998633285	-0.40975829350486953	-0.4346554615545686	0.8019805300908259	2.3346	2.8363	0.0	0.0	0.0
2021-10-01T23:35:19.000000	-1.4997	-1.4438	-0.25877	-36.451	-22.378	23.583	-1.6653085025067522	-1.2491621678063733	-0.25877	-38.91831415412567	-17.743029854023867	23.583	-1.6653085025067522	-1.2491621678063733	-0.06276999999999999	-38.91831415412567	-17.743029854023867	23.583	-0.6275497203794131	-0.6329253506787783	-0.45341685998633285	-0.40975829350486953	-0.4346554615545686	0.8019805300908259	2.3346	2.8363	0.0	0.0	0.0
2021-10-01T23:35:19.000000	-1.4744	-1.4283	-0.27481	-37.87	-23.33	23.571	-1.6382999257197244	-1.236878976855353	-0.27481	-40.443270410946596	-18.513986023194764	23.571	-1.6382999257197244	-1.236878976855353	-0.07880999999999999	-40.443270410946596	-18.513986023194764	23.571	-0.6275497203794131	-0.6329253506787783	-0.45341685998633285	-0.40975829350486953	-0.4346554615545686	0.8019805300908259	2.3346	2.8363	0.0	0.0	0.0
2021-10-01T23:35:19.000000	-1.4489	-1.4126	-0.29039	-39.207	-24.255	23.574	-1.6110683499410368	-1.2244217989803454	-0.29039	-41.88353624049189	-19.26819311693243	23.574	-1.6110683499410368	-1.2244217989803454	-0.09438999999999997	-41.88353624049189	-19.26819311693243	23.574	-0.6275497203794131	-0.6329253506787783	-0.45341685998633285	-0.40975829350486953	-0.4346554615545686	0.8019805300908259	2.3346	2.8363	0.0	0.0	0.0
2021-10-01T23:35:19.000000	-1.4233	-1.3967	-0.30556	-40.478	-25.162	23.593	-1.5837130216496005	-1.2117783811644323	-0.30556	-43.25609385091007	-20.012622835632005	23.593	-1.5837130216496005	-1.2117783811644323	-0.10955999999999999	-43.25609385091007	-20.012622835632005	23.593	-0.6275497203794131	-0.6329253506787783	-0.45341685998633285	-0.40975829350486953	-0.4346554615545686	0.8019805300908259	2.3346	2.8363	0.0	0.0	0.0
2021-10-01T23:35:19.000000	-1.3976	-1.3806	-0.32035	-41.695	-26.061	23.634	-1.5562339408454158	-1.1989487234076137	-0.32035	-44.57407812136239	-20.755729465154488	23.634	-1.5562339408454158	-1.1989487234076137	-0.12435000000000002	-44.57407812136239	-20.755729465154488	23.634	-0.6275497203794131	-0.6329253506787783	-0.45341685998633285	-0.40975829350486953	-0.4346554615545686	0.8019805300908259	2.3346	2.8363	0.0	0.0	0.0
2021-10-01T23:35:19.000000	-1.3717	-1.3644	-0.33481	-42.871	-26.961	23.703	-1.528544114066489	-1.1860443252057198	-0.33481	-45.85149386563004	-21.504852296402568	23.703	-1.528544114066489	-1.1860443252057198	-0.13881	-45.85149386563004	-21.504852296402568	23.703	-0.6275497203794131	-0.6329253506787783	-0.45341685998633285	-0.40975829350486953	-0.4346554615545686	0.8019805300908259	2.3346	2.8363	0.0	0.0	0.0
2021-10-01T23:35:19.000000	-1.3458	-1.3481	-0.34898	-44.017	-27.87	23.805	-1.5008420342706446	-1.173040680524914	-0.34898	-47.10023843774677	-22.266583215828195	23.805	-1.5008420342706446	-1.173040680524914	-0.15298	-47.10023843774677	-22.266583215828195	23.805	-0.6275497203794131	-0.6329253506787783	-0.45341685998633285	-0.40975829350486953	-0.4346554615545686	0.8019805300908259	2.3346	2.8363	0.0	0.0	0.0
2021-10-01T23:35:19.000000	-1.3199	-1.3316	-0.36288	-45.142	-28.795	23.946	-1.4731154484409632	-1.1598385428862843	-0.36288	-48.33010173199893	-23.046766705432546	23.946	-1.4731154484409632	-1.1598385428862843	-0.16687999999999997	-48.33010173199893	-23.046766705432546	23.946	-0.6275497203794131	-0.6329253506787783	-0.45341685998633285	-0.40975829350486953	-0.4346554615545686	0.8019805300908259	2.3346	2.8363	0.0	0.0	0.0
2021-10-01T23:35:19.000000	-1.2939	-1.315	-0.37654	-46.256	-29.748	24.133	-1.445277363115452	-1.1465494117856612	-0.37654	-49.55247875830789	-23.856087040993227	24.133	-1.445277363115452	-1.1465494117856612	-0.18053999999999998	-49.55247875830789	-23.856087040993227	24.133	-0.6275497203794131	-0.6329253506787783	-0.45341685998633285	-0.40975829350486953	-0.4346554615545686	0.8019805300908259	2.3346	2.8363	0.0	0.0	0.0
2021-10-01T23:35:19.000000	-1.2679	-1.2982	-0.39001	-47.372	-30.736	24.37	-1.417414771756104	-1.1330617877272147	-0.39001	-50.78112927011648	-24.69989858383469	24.37	-1.417414771756104	-1.1330617877272147	-0.19401000000000002	-50.78112927011648	-24.69989858383469	24.37	-0.6275497203794131	-0.6329253506787783	-0.45341685998633285	-0.40975829350486953	-0.4346554615545686	0.8019805300908259	2.3346	2.8363	0.0	0.0	0.0
2021-10-01T23:35:19.000000	-1.2419	-1.2812	-0.4033	-48.5	-31.771	24.663	-1.3895276743629197	-1.119375670710944	-0.4033	-52.02744827734607	-25.588885609734533	24.663	-1.3895276743629197	-1.119375670710944	-0.20729999999999998	-52.02744827734607	-25.588885609734533	24.663	-0.6275497203794131	-0.6329253506787783	-0.45341685998633285	-0.40975829350486953	-0.4346554615545686	0.8019805300908259	2.3346	2.8363	0.0	0.0	0.0
2021-10-01T23:35:19.000000	-1.2159	-1.2641	-0.41644	-49.653	-32.864	25.016	-1.3616283239528169	-1.1055903072157616	-0.41644	-53.3056856541162	-26.532372339173687	25.016	-1.3616283239528169	-1.1055903072157616	-0.22043999999999997	-53.3056856541162	-26.532372339173687	25.016	-0.6275497203794131	-0.6329253506787783	-0.45341685998633285	-0.40975829350486953	-0.4346554615545686	0.8019805300908259	2.3346	2.8363	0.0	0.0	0.0
2021-10-01T23:35:19.000000	-1.19	-1.2469	-0.42945	-50.844	-34.03	25.43	-1.333815967004708	-1.091693444224749	-0.42945	-54.630581395223174	-27.543652851789567	25.43	-1.333815967004708	-1.091693444224749	-0.23345	-54.630581395223174	-27.543652851789567	25.43	-0.6275497203794131	-0.6329253506787783	-0.45341685998633285	-0.40975829350486953	-0.4346554615545686	0.8019805300908259	2.3346	2.8363	0.0	0.0	0.0
2021-10-01T23:35:19.000000	-1.1641	-1.2295	-0.44235	-52.087	-35.282	25.905	-1.3059791040227624	-1.0775980882759129	-0.44235	-56.017622899913995	-28.63391376747214	25.905	-1.3059791040227624	-1.0775980882759129	-0.24635	-56.017622899913995	-28.63391376747214	25.905	-0.6275497203794131	-0.6329253506787783	-0.45341685998633285	-0.40975829350486953	-0.4346554615545686	0.8019805300908259	2.3346	2.8363	0.0	0.0	0.0
2021-10-01T23:35:19.000000	-1.1383	-1.2119	-0.45515	-53.397	-36.636	26.439	-1.2782169814858924	-1.0632919863523347	-0.45515	-57.48365762273237	-29.817196570309598	26.439	-1.2782169814858924	-1.0632919863523347	-0.25915	-57.48365762273237	-29.817196570309598	26.439	-0.6275497203794131	-0.6329253506787783	-0.45341685998633285	-0.40975829350486953	-0.4346554615545686	0.8019805300908259	2.3346	2.8363	0.0	0.0	0.0
2021-10-01T23:35:19.000000	-1.1126	-1.1941	-0.46787	-54.79	-38.11	27.026	-1.2505295993940977	-1.0487751384540147	-0.46787	-59.04677054334949	-31.109405143799115	27.026	-1.2505295993940977	-1.0487751384540147	-0.27187	-59.04677054334949	-31.109405143799115	27.026	-0.6275497203794131	-0.6329253506787783	-0.45341685998633285	-0.40975829350486953	-0.4346554615545686	0.8019805300908259	2.3346	2.8363	0.0	0.0	0.0
2021-10-01T23:35:19.000000	-1.087	-1.1761	-0.48049	-56.28	-39.72	27.658	-1.222916957747378	-1.0340475445809525	-0.48049	-60.72281665151992	-32.524703502198065	27.658	-1.222916957747378	-1.0340475445809525	-0.28448999999999997	-60.72281665151992	-32.524703502198065	27.658	-0.6275497203794131	-0.6329253506787783	-0.45341685998633285	-0.40975829350486953	-0.4346554615545686	0.8019805300908259	2.3346	2.8363	0.0	0.0	0.0
2021-10-01T23:35:19.000000	-1.0614	-1.158	-0.49301	-57.884	-41.485	28.323	-1.1952920630837403	-1.0192207042289787	-0.49301	-62.53099592187315	-34.07986546362358	28.323	-1.1952920630837403	-1.0192207042289787	-0.29701	-62.53099592187315	-34.07986546362358	28.323	-0.6275497203794131	-0.6329253506787783	-0.45341685998633285	-0.40975829350486953	-0.4346554615545686	0.8019805300908259	2.3346	2.8363	0.0	0.0	0.0
2021-10-01T23:35:19.000000	-1.036	-1.1396	-0.50543	-59.618	-43.426	29.006	-1.1678289023271717	-1.0040716184064327	-0.50543	-64.48976092458791	-35.79377230594024	29.006	-1.1678289023271717	-1.0040716184064327	-0.30943000000000004	-64.48976092458791	-35.79377230594024	29.006	-0.6275497203794131	-0.6329253506787783	-0.45341685998633285	-0.40975829350486953	-0.4346554615545686	0.8019805300908259	2.3346	2.8363	0.0	0.0	0.0
2021-10-01T23:35:19.000000	-1.0107	-1.121	-0.51771	-61.497	-45.56	29.689	-1.1404404820156784	-0.9887117866091448	-0.51771	-66.61608164437708	-37.68145797802531	29.689	-1.1404404820156784	-0.9887117866091448	-0.32171	-66.61608164437708	-37.68145797802531	29.689	-0.6275497203794131	-0.6329253506787783	-0.45341685998633285	-0.40975829350486953	-0.4346554615545686	0.8019805300908259	2.3346	2.8363	0.0	0.0	0.0
2021-10-01T23:35:19.000000	-0.98543	-1.1021	-0.52983	-63.535	-47.908	30.354	-1.1130450765971038	-0.9730505394700458	-0.52983	-68.92642572184114	-39.76204881808173	30.354	-1.1130450765971038	-0.9730505394700458	-0.33383	-68.92642572184114	-39.76204881808173	30.354	-0.6275497203794131	-0.6329253506787783	-0.45341685998633285	-0.40975829350486953	-0.4346554615545686	0.8019805300908259	2.3346	2.8363	0.0	0.0	0.0
2021-10-01T23:35:19.000000	-0.9603	-1.083	-0.54175	-65.748	-50.492	30.978	-1.0857641102151694	-0.9571736451494376	-0.54175	-71.43936825732803	-42.055418568763194	30.978	-1.0857641102151694	-0.9571736451494376	-0.34574999999999995	-71.43936825732803	-42.055418568763194	30.978	-0.6275497203794131	-0.6329253506787783	-0.45341685998633285	-0.40975829350486953	-0.4346554615545686	0.8019805300908259	2.3346	2.8363	0.0	0.0	0.0
2021-10-01T23:35:19.000000	-0.93528	-1.0636	-0.55344	-68.15	-53.331	31.536	-1.0585555559092832	-0.9409855330734838	-0.55344	-74.17113183109984	-44.57870863869441	31.536	-1.0585555559092832	-0.9409855330734838	-0.35744000000000004	-74.17113183109984	-44.57870863869441	31.536	-0.6275497203794131	-0.6329253506787783	-0.45341685998633285	-0.40975829350486953	-0.4346554615545686	0.8019805300908259	2.3346	2.8363	0.0	0.0	0.0
2021-10-01T23:35:19.000000	-0.91036	-1.0439	-0.56485	-70.755	-56.449	32.004	-1.0314094890315542	-0.924487428543876	-0.56485	-77.13855167426465	-47.35402276044564	32.004	-1.0314094890315542	-0.924487428543876	-0.36884999999999996	-77.13855167426465	-47.35402276044564	32.004	-0.6275497203794131	-0.6329253506787783	-0.45341685998633285	-0.40975829350486953	-0.4346554615545686	0.8019805300908259	2.3346	2.8363	0.0	0.0	0.0
2021-10-01T23:35:19.000000	-0.88553	-1.0239	-0.57593	-73.579	-59.869	32.353	-1.004315984934091	-0.9076805568623063	-0.57593	-80.3603254173395	-50.402227141459704	32.353	-1.004315984934091	-0.9076805568623063	-0.37993000000000005	-80.3603254173395	-50.402227141459704	32.353	-0.6275497203794131	-0.6329253506787783	-0.45341685998633285	-0.40975829350486953	-0.4346554615545686	0.8019805300908259	2.3346	2.8363	0.0	0.0	0.0
2021-10-01T23:35:19.000000	-0.8608	-1.0036	-0.58662	-76.637	-63.616	32.555	-0.9772849682647851	-0.8905636927270829	-0.58662	-83.85440328639078	-53.74629544892683	32.555	-0.9772849682647851	-0.8905636927270829	-0.39062	-83.85440328639078	-53.74629544892683	32.555	-0.6275497203794131	-0.6329253506787783	-0.45341685998633285	-0.40975829350486953	-0.4346554615545686	0.8019805300908259	2.3346	2.8363	0.0	0.0	0.0
2021-10-01T23:35:19.000000	-0.83617	-0.98293	-0.59688	-79.946	-67.717	32.578	-0.9503078619117932	-0.8730673636029672	-0.59688	-87.64096549740142	-57.41094121927712	32.578	-0.9503078619117932	-0.8730673636029672	-0.40087999999999996	-87.64096549740142	-57.41094121927712	32.578	-0.6275497203794131	-0.6329253506787783	-0.45341685998633285	-0.40975829350486953	-0.4346554615545686	0.8019805300908259	2.3346	2.8363	0.0	0.0	0.0
2021-10-01T23:35:19.000000	-0.81162	-0.96193	-0.60665	-83.524	-72.202	32.388	-0.9233697177861009	-0.8552337186849079	-0.60665	-91.74155232165103	-61.42373285313883	32.388	-0.9233697177861009	-0.8552337186849079	-0.41065	-91.74155232165103	-61.42373285313883	32.388	-0.6275497203794131	-0.6329253506787783	-0.45341685998633285	-0.40975829350486953	-0.4346554615545686	0.8019805300908259	2.3346	2.8363	0.0	0.0	0.0
2021-10-01T23:35:19.000000	-0.78717	-0.94057	-0.61586	-87.391	-77.106	31.949	-0.8964867092784146	-0.8370305334258478	-0.61586	-96.18030161084334	-65.81695601474748	31.949	-0.8964867092784146	-0.8370305334258478	-0.41985999999999996	-96.18030161084334	-65.81695601474748	31.949	-0.6275497203794131	-0.6329253506787783	-0.45341685998633285	-0.40975829350486953	-0.4346554615545686	0.8019805300908259	2.3346	2.8363	0.0	0.0	0.0
2021-10-01T23:35:19.000000	-0.76281	-0.91886	-0.62447	-91.571	-82.465	31.22	-0.8696501370425351	-0.8184689577753697	-0.62447	-100.98544360600779	-70.62339871245095	31.22	-0.8696501370425351	-0.8184689577753697	-0.42846999999999996	-100.98544360600779	-70.62339871245095	31.22	-0.6275497203794131	-0.6329253506787783	-0.45341685998633285	-0.40975829350486953	-0.4346554615545686	0.8019805300908259	2.3346	2.8363	0.0	0.0	0.0
2021-10-01T23:35:19.000000	-0.73855	-0.89678	-0.63242	-96.09	-88.322	30.155	-0.84286747512297	-0.7995279171359994	-0.63242	-106.18805118893633	-75.88255114778258	30.155	-0.84286747512297	-0.7995279171359994	-0.43642	-106.18805118893633	-75.88255114778258	30.155	-0.6275497203794131	-0.6329253506787783	-0.45341685998633285	-0.40975829350486953	-0.4346554615545686	0.8019805300908259	2.3346	2.8363	0.0	0.0	0.0
2021-10-01T23:35:19.000000	-0.71439	-0.87435	-0.63965	-100.98	-94.725	28.705	-0.8161411741231028	-0.7802272608035193	-0.63965	-111.82576468100146	-81.63813066520623	28.705	-0.8161411741231028	-0.7802272608035193	-0.44365000000000004	-111.82576468100146	-81.63813066520623	28.705	-0.6275497203794131	-0.6329253506787783	-0.45341685998633285	-0.40975829350486953	-0.4346554615545686	0.8019805300908259	2.3346	2.8363	0.0	0.0	0.0
2021-10-01T23:35:19.000000	-0.69034	-0.85157	-0.64611	-106.27	-101.73	26.812	-0.7894811586908248	-0.7605657634762378	-0.64611	-117.93422725056185	-87.94216191800626	26.812	-0.7894811586908248	-0.7605657634762378	-0.45010999999999995	-117.93422725056185	-87.94216191800626	26.812	-0.6275497203794131	-0.6329253506787783	-0.45341685998633285	-0.40975829350486953	-0.4346554615545686	0.8019805300908259	2.3346	2.8363	0.0	0.0	0.0
2021-10-01T23:35:19.000000	-0.66642	-0.82843	-0.65173	-112.01	-109.4	24.41	-0.7629060528202266	-0.7405310499028799	-0.65173	-124.57078153773196	-94.85104367943799	24.41	-0.7629060528202266	-0.7405310499028799	-0.45573	-124.57078153773196	-94.85104367943799	24.41	-0.6275497203794131	-0.6329253506787783	-0.45341685998633285	-0.40975829350486953	-0.4346554615545686	0.8019805300908259	2.3346	2.8363	0.0	0.0	0.0
2021-10-01T23:35:19.000000	-0.64264	-0.80497	-0.65649	-118.24	-117.8	21.423	-0.7364306823659664	-0.7201615933733184	-0.65649	-131.78309059507336	-102.42438495402685	21.423	-0.7364306823659664	-0.7201615933733184	-0.46049	-131.78309059507336	-102.42438495402685	21.423	-0.6275497203794131	-0.6329253506787783	-0.45341685998633285	-0.40975829350486953	-0.4346554615545686	0.8019805300908259	2.3346	2.8363	0.0	0.0	0.0
2021-10-01T23:35:19.000000	-0.62686	-0.78915	-0.65914	-122.69	-123.86	19.063	-0.718831160717209	-0.7063943264791628	-0.65914	-136.94209173189677	-107.89346232322313	19.063	-0.718831160717209	-0.7063943264791628	-0.46313999999999994	-136.94209173189677	-107.89346232322313	19.063	-0.6275497203794131	-0.6329253506787783	-0.45341685998633285	-0.40975829350486953	-0.4346554615545686	0.8019805300908259	2.3346	2.8363	0.0	0.0	0.0
2021-10-01T23:35:19.000000	-0.61638	-0.77852	-0.66068	-125.81	-128.11	17.308	-0.7071276340288368	-0.6971285419438652	-0.66068	-140.5593350929722	-111.72914354912758	17.308	-0.7071276340288368	-0.6971285419438652	-0.46468000000000004	-140.5593350929722	-111.72914354912758	17.308	-0.6275497203794131	-0.6329253506787783	-0.45341685998633285	-0.40975829350486953	-0.4346554615545686	0.8019805300908259	2.3346	2.8363	0.0	0.0	0.0
2021-10-01T23:35:19.000000	-0.60942	-0.77141	-0.66159	-127.95	-131.05	16.053	-0.6993488895936842	-0.6909249272707425	-0.66159	-143.04344843908237	-114.38477546708559	16.053	-0.6993488895936842	-0.6909249272707425	-0.46559	-143.04344843908237	-114.38477546708559	16.053	-0.6275497203794131	-0.6329253506787783	-0.45341685998633285	-0.40975829350486953	-0.4346554615545686	0.8019805300908259	2.3346	2.8363	0.0	0.0	1.0
2021-10-01T23:35:19.000000	-0.58602	-0.74721	-0.66404	-135.61	-141.6	11.263	-0.6731599834340941	-0.6697744853329439	-0.66404	-151.93842200860567	-123.91669789634832	11.263	-0.6731599834340941	-0.6697744853329439	-0.46803999999999996	-151.93842200860567	-123.91669789634832	11.263	-0.6275497203794131	-0.6329253506787783	-0.45341685998633285	-0.40975829350486953	-0.4346554615545686	0.8019805300908259	2.3346	2.8363	0.0	0.0	0.37511
2021-10-01T23:35:19.000000	-0.56281	-0.72275	-0.66545	-143.99	-153.23	5.5171	-0.6471277877404492	-0.64834272181783	-0.66545	-161.68030280901135	-134.43226057604772	5.5171	-0.6471277877404492	-0.64834272181783	-0.46945	-161.68030280901135	-134.43226057604772	5.5171	-0.6275497203794131	-0.6329253506787783	-0.45341685998633285	-0.40975829350486953	-0.4346554615545686	0.8019805300908259	2.3346	2.8363	0.0	0.0	0.0
2021-10-01T23:35:19.000000	-0.53982	-0.69805	-0.6658	-153.19	-166.08	-1.3406	-0.6212845270598064	-0.6266458101161074	-0.6658	-172.38549154289692	-146.0581555597421	-1.3406	-0.6212845270598064	-0.6266458101161074	-0.46979999999999994	-172.38549154289692	-146.0581555597421	-1.3406	-0.6275497203794131	-0.6329253506787783	-0.45341685998633285	-0.40975829350486953	-0.4346554615545686	0.8019805300908259	2.3346	2.8363	0.0	0.0	0.0
2021-10-01T23:35:19.000000	-0.51705	-0.67315	-0.66504	-163.32	-180.31	-9.4957	-0.5956351025989334	-0.6047234488193409	-0.66504	-184.1827641641345	-158.93969889508034	-9.4957	-0.5956351025989334	-0.6047234488193409	-0.46903999999999996	-184.1827641641345	-158.93969889508034	-9.4957	-0.6275497203794131	-0.6329253506787783	-0.45341685998633285	-0.40975829350486953	-0.4346554615545686	0.8019805300908259	2.3346	2.8363	0.0	0.0	0.0
2021-10-01T23:35:19.000000	-0.49454	-0.64807	-0.66316	-174.51	-196.13	-19.171	-0.5702216635527781	-0.5825905860165458	-0.66316	-197.22687243083794	-173.26937926578364	-19.171	-0.5702216635527781	-0.5825905860165458	-0.46715999999999996	-197.22687243083794	-173.26937926578364	-19.171	-0.6275497203794131	-0.6329253506787783	-0.45341685998633285	-0.40975829350486953	-0.4346554615545686	0.8019805300908259	2.3346	2.8363	0.0	0.0	0.0
2021-10-01T23:35:19.000000	-0.47231	-0.62286	-0.66012	-186.92	-213.75	-30.637	-0.5450701857255825	-0.560294394343794	-0.66012	-211.70234204479445	-189.23600945049768	-30.637	-0.5450701857255825	-0.560294394343794	-0.46412000000000003	-211.70234204479445	-189.23600945049768	-30.637	-0.6275497203794131	-0.6329253506787783	-0.45341685998633285	-0.40975829350486953	-0.4346554615545686	0.8019805300908259	2.3346	2.8363	0.0	0.0	0.0
2021-10-01T23:35:19.000000	-0.45037	-0.59757	-0.65591	-200.73	-233.44	-44.218	-0.5201967202736966	-0.5378832717388499	-0.65591	-227.8208998137247	-207.08549951183159	-44.218	-0.5201967202736966	-0.5378832717388499	-0.45991	-227.8208998137247	-207.08549951183159	-44.218	-0.6275497203794131	-0.6329253506787783	-0.45341685998633285	-0.40975829350486953	-0.4346554615545686	0.8019805300908259	2.3346	2.8363	0.0	0.0	0.0
