# Supplementary material for: Direct evidence of substorm-related impulsive injections of electrons at Mercury
Source: Nat Commun. 2023 Jul 18;14:4019. doi: 10.1038/s41467-023-39565-4 (PMC10354196; doi:10.1038/s41467-023-39565-4)
Supplement: Supplementary file 3 — SourceDatafile [file 41467_2023_39565_MOESM3_ESM.zip › SourceDataFile/FieldLinetracing/Final_KT17tracing_000107.txt]

2021-10-01T23:16:47.000000	-0.36157	0.35749	0.64832	379.31	-350.36	-273.31	-0.31504218362054354	0.3990994707332994	0.64832	333.5221490857776	-394.1968819881816	-273.31	-0.31504218362054354	0.3990994707332994	0.84432	333.5221490857776	-394.1968819881816	-273.31	-0.5375585958949473	0.6446977414807963	-0.5435030617291986	-0.3337481397599092	0.42181304977641576	0.8430219037754114	3.2719	22.049	0.0	0.0	0.0
2021-10-01T23:16:47.000000	-0.38373	0.37783	0.66362	346.39	-316.11	-229.02	-0.33454293970623866	0.42200147309305447	0.66362	305.04686652249535	-356.171269791384	-229.02	-0.33454293970623866	0.42200147309305447	0.85962	305.04686652249535	-356.171269791384	-229.02	-0.5375585958949473	0.6446977414807963	-0.5435030617291986	-0.3337481397599092	0.42181304977641576	0.8430219037754114	3.2719	22.049	0.0	0.0	0.0
2021-10-01T23:16:47.000000	-0.40637	0.39836	0.67794	317.67	-286.21	-191.84	-0.35449679815856594	0.4451508582439496	0.67794	280.2069298375673	-322.9775061378185	-191.84	-0.35449679815856594	0.4451508582439496	0.8739399999999999	280.2069298375673	-322.9775061378185	-191.84	-0.5375585958949473	0.6446977414807963	-0.5435030617291986	-0.3337481397599092	0.42181304977641576	0.8430219037754114	3.2719	22.049	0.0	0.0	0.0
2021-10-01T23:16:47.000000	-0.42947	0.41904	0.69125	292.49	-260.0	-160.5	-0.37488881088851045	0.46850547699103656	0.69125	258.42818218183544	-293.87969435500656	-160.5	-0.37488881088851045	0.46850547699103656	0.8872500000000001	258.42818218183544	-293.87969435500656	-160.5	-0.5375585958949473	0.6446977414807963	-0.5435030617291986	-0.3337481397599092	0.42181304977641576	0.8430219037754114	3.2719	22.049	0.0	0.0	0.0
2021-10-01T23:16:47.000000	-0.45304	0.43984	0.70355	270.3	-236.91	-133.98	-0.39573257844903864	0.4920367806923334	0.70355	239.2346101177186	-268.2447379201	-133.98	-0.39573257844903864	0.4920367806923334	0.8995500000000001	239.2346101177186	-268.2447379201	-133.98	-0.5375585958949473	0.6446977414807963	-0.5435030617291986	-0.3337481397599092	0.42181304977641576	0.8430219037754114	3.2719	22.049	0.0	0.0	0.0
2021-10-01T23:16:47.000000	-0.47703	0.46072	0.71482	250.65	-216.47	-111.45	-0.4169833788074621	0.5156989442478165	0.71482	222.23719366962933	-245.55103980608115	-111.45	-0.4169833788074621	0.5156989442478165	0.91082	222.23719366962933	-245.55103980608115	-111.45	-0.5375585958949473	0.6446977414807963	-0.5435030617291986	-0.3337481397599092	0.42181304977641576	0.8430219037754114	3.2719	22.049	0.0	0.0	0.0
2021-10-01T23:16:47.000000	-0.50145	0.48164	0.72508	233.18	-198.32	-92.262	-0.4386560378184392	0.5394534943676127	0.72508	207.12275637439055	-225.39720182796157	-92.262	-0.4386560378184392	0.5394534943676127	0.9210799999999999	207.12275637439055	-225.39720182796157	-92.262	-0.5375585958949473	0.6446977414807963	-0.5435030617291986	-0.3337481397599092	0.42181304977641576	0.8430219037754114	3.2719	22.049	0.0	0.0	0.0
2021-10-01T23:16:47.000000	-0.52626	0.50258	0.7343	217.57	-182.14	-75.868	-0.4607133074937889	0.5632756805491724	0.7343	193.61291915362276	-207.42642559908495	-75.868	-0.4607133074937889	0.5632756805491724	0.9302999999999999	193.61291915362276	-207.42642559908495	-75.868	-0.5375585958949473	0.6446977414807963	-0.5435030617291986	-0.3337481397599092	0.42181304977641576	0.8430219037754114	3.2719	22.049	0.0	0.0	0.0
2021-10-01T23:16:47.000000	-0.55144	0.52349	0.74251	203.58	-167.66	-61.836	-0.4831414650461881	0.5871134289496562	0.74251	181.5025736036168	-191.34133838578546	-61.836	-0.4831414650461881	0.5871134289496562	0.93851	181.5025736036168	-191.34133838578546	-61.836	-0.5375585958949473	0.6446977414807963	-0.5435030617291986	-0.3337481397599092	0.42181304977641576	0.8430219037754114	3.2719	22.049	0.0	0.0	0.0
2021-10-01T23:16:47.000000	-0.57698	0.54435	0.74972	190.99	-154.66	-49.806	-0.505933036431129	0.6109456649715898	0.74972	170.60033410798673	-176.89664129723693	-49.806	-0.505933036431129	0.6109456649715898	0.9457200000000001	170.60033410798673	-176.89664129723693	-49.806	-0.5375585958949473	0.6446977414807963	-0.5435030617291986	-0.3337481397599092	0.42181304977641576	0.8430219037754114	3.2719	22.049	0.0	0.0	0.0
2021-10-01T23:16:47.000000	-0.60284	0.56511	0.75593	179.61	-142.96	-39.479	-0.529054449565506	0.6347178641687498	0.75593	160.7396877872528	-163.8904099392533	-39.479	-0.529054449565506	0.6347178641687498	0.9519299999999999	160.7396877872528	-163.8904099392533	-39.479	-0.5375585958949473	0.6446977414807963	-0.5435030617291986	-0.3337481397599092	0.42181304977641576	0.8430219037754114	3.2719	22.049	0.0	0.0	0.0
2021-10-01T23:16:47.000000	-0.62902	0.58576	0.76116	169.31	-132.4	-30.609	-0.552506929751011	0.6584201018932452	0.76116	151.8112190458989	-152.14792102358186	-30.609	-0.552506929751011	0.6584201018932452	0.95716	151.8112190458989	-152.14792102358186	-30.609	-0.5375585958949473	0.6446977414807963	-0.5435030617291986	-0.3337481397599092	0.42181304977641576	0.8430219037754114	3.2719	22.049	0.0	0.0	0.0
2021-10-01T23:16:47.000000	-0.65548	0.60627	0.76545	159.94	-122.83	-22.989	-0.5762544543011547	0.682017702994635	0.76545	143.68443769093457	-141.50192530647752	-22.989	-0.5762544543011547	0.682017702994635	0.9614499999999999	143.68443769093457	-141.50192530647752	-22.989	-0.5375585958949473	0.6446977414807963	-0.5435030617291986	-0.3337481397599092	0.42181304977641576	0.8430219037754114	3.2719	22.049	0.0	0.0	0.0
2021-10-01T23:16:47.000000	-0.6822	0.62661	0.76882	151.4	-114.16	-16.445	-0.6002808498252304	0.7054784429258623	0.76882	136.2711249586744	-131.8508479400013	-16.445	-0.6002808498252304	0.7054784429258623	0.96482	136.2711249586744	-131.8508479400013	-16.445	-0.5375585958949473	0.6446977414807963	-0.5435030617291986	-0.3337481397599092	0.42181304977641576	0.8430219037754114	3.2719	22.049	0.0	0.0	0.0
2021-10-01T23:16:47.000000	-0.70917	0.64675	0.7713	143.59	-106.27	-10.831	-0.6245798675804222	0.7287713224415614	0.7713	129.48673799050843	-123.06334013254079	-10.831	-0.6245798675804222	0.7287713224415614	0.9673	129.48673799050843	-123.06334013254079	-10.831	-0.5375585958949473	0.6446977414807963	-0.5435030617291986	-0.3337481397599092	0.42181304977641576	0.8430219037754114	3.2719	22.049	0.0	0.0	0.0
2021-10-01T23:16:47.000000	-0.73635	0.66668	0.77292	136.43	-99.09	-6.0207	-0.6491130342768571	0.751881515687074	0.77292	123.26045671514993	-115.06012693532304	-6.0207	-0.6491130342768571	0.751881515687074	0.96892	123.26045671514993	-115.06012693532304	-6.0207	-0.5375585958949473	0.6446977414807963	-0.5435030617291986	-0.3337481397599092	0.42181304977641576	0.8430219037754114	3.2719	22.049	0.0	0.0	0.0
2021-10-01T23:16:47.000000	-0.76374	0.68639	0.77372	129.87	-92.535	-1.9095	-0.6738815752162272	0.7747990980145086	0.77372	117.5530729575235	-107.75072233281388	-1.9095	-0.6738815752162272	0.7747990980145086	0.9697199999999999	117.5530729575235	-107.75072233281388	-1.9095	-0.5375585958949473	0.6446977414807963	-0.5435030617291986	-0.3337481397599092	0.42181304977641576	0.8430219037754114	3.2719	22.049	0.0	0.0	0.0
2021-10-01T23:16:47.000000	-0.79131	0.70585	0.77374	123.82	-86.544	1.5943	-0.6988593923599341	0.7974906195751167	0.77374	112.28273922692858	-101.06355825765064	1.5943	-0.6988593923599341	0.7974906195751167	0.96974	112.28273922692858	-101.06355825765064	1.5943	-0.5375585958949473	0.6446977414807963	-0.5435030617291986	-0.3337481397599092	0.42181304977641576	0.8430219037754114	3.2719	22.049	0.0	0.0	0.0
2021-10-01T23:16:47.000000	-0.81906	0.72505	0.77302	118.25	-81.061	4.5692	-0.7240477110096699	0.8199461557210066	0.77302	107.4265432691659	-94.93938077656725	4.5692	-0.7240477110096699	0.8199461557210066	0.96902	107.4265432691659	-94.93938077656725	4.5692	-0.5375585958949473	0.6446977414807963	-0.5435030617291986	-0.3337481397599092	0.42181304977641576	0.8430219037754114	3.2719	22.049	0.0	0.0	0.0
2021-10-01T23:16:47.000000	-0.84696	0.74399	0.7716	113.12	-76.037	7.0833	-0.7494167572217609	0.8421620305471034	0.7716	102.95079047096061	-89.32465790812954	7.0833	-0.7494167572217609	0.8421620305471034	0.9676	102.95079047096061	-89.32465790812954	7.0833	-0.5375585958949473	0.6446977414807963	-0.5435030617291986	-0.3337481397599092	0.42181304977641576	0.8430219037754114	3.2719	22.049	0.0	0.0	0.0
2021-10-01T23:16:47.000000	-0.875	0.76265	0.76953	108.37	-71.429	9.1958	-0.7749590569516996	0.8641171694559323	0.76953	98.80120174224044	-84.16936185625448	9.1958	-0.7749590569516996	0.8641171694559323	0.96553	98.80120174224044	-84.16936185625448	9.1958	-0.5375585958949473	0.6446977414807963	-0.5435030617291986	-0.3337481397599092	0.42181304977641576	0.8430219037754114	3.2719	22.049	0.0	0.0	0.0
2021-10-01T23:16:47.000000	-0.90317	0.78104	0.76685	103.98	-67.2	10.959	-0.800663460249903	0.8858202717936929	0.76685	94.96246140348276	-79.43432082036104	10.959	-0.800663460249903	0.8858202717936929	0.96285	94.96246140348276	-79.43432082036104	10.959	-0.5375585958949473	0.6446977414807963	-0.5435030617291986	-0.3337481397599092	0.42181304977641576	0.8430219037754114	3.2719	22.049	0.0	0.0	0.0
2021-10-01T23:16:47.000000	-0.93146	0.79915	0.76359	99.911	-63.316	12.418	-0.8265212677701715	0.9072601876108022	0.76359	91.40002935366421	-75.08101232102109	12.418	-0.8265212677701715	0.9072601876108022	0.9595899999999999	91.40002935366421	-75.08101232102109	12.418	-0.5375585958949473	0.6446977414807963	-0.5435030617291986	-0.3337481397599092	0.42181304977641576	0.8430219037754114	3.2719	22.049	0.0	0.0	0.0
2021-10-01T23:16:47.000000	-0.95987	0.81698	0.75981	96.146	-59.746	13.613	-0.8525324795125057	0.9284369169072604	0.75981	88.10083212661439	-71.07658693689584	13.613	-0.8525324795125057	0.9284369169072604	0.95581	88.10083212661439	-71.07658693689584	13.613	-0.5375585958949473	0.6446977414807963	-0.5435030617291986	-0.3337481397599092	0.42181304977641576	0.8430219037754114	3.2719	22.049	0.0	0.0	0.0
2021-10-01T23:16:47.000000	-0.98838	0.83452	0.75555	92.656	-56.463	14.581	-0.8786784714828144	0.9493380844317924	0.75555	85.03939655801679	-67.39069474377277	14.581	-0.8786784714828144	0.9493380844317924	0.9515500000000001	85.03939655801679	-67.39069474377277	14.581	-0.5375585958949473	0.6446977414807963	-0.5435030617291986	-0.3337481397599092	0.42181304977641576	0.8430219037754114	3.2719	22.049	0.0	0.0	0.0
2021-10-01T23:16:47.000000	-1.017	0.85179	0.75084	89.421	-53.444	15.352	-0.9049667177256054	0.9699847647818722	0.75084	82.19869154598024	-63.998058448118556	15.352	-0.9049667177256054	0.9699847647818722	0.9468399999999999	82.19869154598024	-63.998058448118556	15.352	-0.5375585958949473	0.6446977414807963	-0.5435030617291986	-0.3337481397599092	0.42181304977641576	0.8430219037754114	3.2719	22.049	0.0	0.0	0.0
2021-10-01T23:16:47.000000	-1.0457	0.86878	0.74572	86.42	-50.667	15.957	-0.9313686695988972	0.9903633574045336	0.74572	79.56057099365525	-60.87427069101972	15.957	-0.9313686695988972	0.9903633574045336	0.9417200000000001	79.56057099365525	-60.87427069101972	15.957	-0.5375585958949473	0.6446977414807963	-0.5435030617291986	-0.3337481397599092	0.42181304977641576	0.8430219037754114	3.2719	22.049	0.0	0.0	0.0
2021-10-01T23:16:47.000000	-1.0745	0.88551	0.74023	83.637	-48.111	16.42	-0.9579017257950883	1.0104961621989426	0.74023	77.11172859796878	-57.99652922919786	16.42	-0.9579017257950883	1.0104961621989426	0.9362300000000001	77.11172859796878	-57.99652922919786	16.42	-0.5375585958949473	0.6446977414807963	-0.5435030617291986	-0.3337481397599092	0.42181304977641576	0.8430219037754114	3.2719	22.049	0.0	0.0	0.0
2021-10-01T23:16:47.000000	-1.1034	0.90197	0.7344	81.053	-45.758	16.765	-0.9845671116158703	1.0303732545172075	0.7344	74.83551307097288	-55.34464162323439	16.765	-0.9845671116158703	1.0303732545172075	0.9304000000000001	74.83551307097288	-55.34464162323439	16.765	-0.5375585958949473	0.6446977414807963	-0.5435030617291986	-0.3337481397599092	0.42181304977641576	0.8430219037754114	3.2719	22.049	0.0	0.0	0.0
2021-10-01T23:16:47.000000	-1.1323	0.91817	0.72827	78.654	-43.591	17.011	-1.0112643552806397	1.049992305990302	0.72827	72.72011291849594	-52.90002054934571	17.011	-1.0112643552806397	1.049992305990302	0.9242699999999999	72.72011291849594	-52.90002054934571	17.011	-0.5375585958949473	0.6446977414807963	-0.5435030617291986	-0.3337481397599092	0.42181304977641576	0.8430219037754114	3.2719	22.049	0.0	0.0	0.0
2021-10-01T23:16:47.000000	-1.1614	0.93412	0.72187	76.424	-41.594	17.176	-1.0381907244455288	1.069387747299953	0.72187	70.75160918661904	-50.644826088199046	17.176	-1.0381907244455288	1.069387747299953	0.91787	70.75160918661904	-50.644826088199046	17.176	-0.5375585958949473	0.6446977414807963	-0.5435030617291986	-0.3337481397599092	0.42181304977641576	0.8430219037754114	3.2719	22.049	0.0	0.0	0.0
2021-10-01T23:16:47.000000	-1.1905	0.94983	0.71521	74.351	-39.753	17.277	-1.0651465008510212	1.0885449970602157	0.71521	68.91980772024124	-48.56369337071651	17.277	-1.0651465008510212	1.0885449970602157	0.9112100000000001	68.91980772024124	-48.56369337071651	17.277	-0.5375585958949473	0.6446977414807963	-0.5435030617291986	-0.3337481397599092	0.42181304977641576	0.8430219037754114	3.2719	22.049	0.0	0.0	0.0
2021-10-01T23:16:47.000000	-1.2197	0.9653	0.70832	72.421	-38.054	17.328	-1.0922309309760296	1.1074763082880081	0.70832	67.21252943468352	-46.641012467481914	17.328	-1.0922309309760296	1.1074763082880081	0.90432	67.21252943468352	-46.641012467481914	17.328	-0.5375585958949473	0.6446977414807963	-0.5435030617291986	-0.3337481397599092	0.42181304977641576	0.8430219037754114	3.2719	22.049	0.0	0.0	0.0
2021-10-01T23:16:47.000000	-1.249	0.98054	0.70123	70.622	-36.484	17.34	-1.119442789518862	1.1261916056312216	0.70123	65.61945764467576	-44.862410974206504	17.34	-1.119442789518862	1.1261916056312216	0.89723	65.61945764467576	-44.862410974206504	17.34	-0.5375585958949473	0.6446977414807963	-0.5435030617291986	-0.3337481397599092	0.42181304977641576	0.8430219037754114	3.2719	22.049	0.0	0.0	0.0
2021-10-01T23:16:47.000000	-1.2783	0.99557	0.69394	68.941	-35.032	17.324	-1.1466803793972224	1.14469848536872	0.69394	64.12903813982047	-43.21537888601061	17.324	-1.1466803793972224	1.14469848536872	0.88994	64.12903813982047	-43.21537888601061	17.324	-0.5375585958949473	0.6446977414807963	-0.5435030617291986	-0.3337481397599092	0.42181304977641576	0.8430219037754114	3.2719	22.049	0.0	0.0	0.0
2021-10-01T23:16:47.000000	-1.3077	1.0104	0.68648	67.368	-33.687	17.289	-1.1740417217883312	1.1630191251653133	0.68648	62.732694104087436	-41.68777378852212	17.289	-1.1740417217883312	1.1630191251653133	0.8824799999999999	62.732694104087436	-41.68777378852212	17.289	-0.5375585958949473	0.6446977414807963	-0.5435030617291986	-0.3337481397599092	0.42181304977641576	0.8430219037754114	3.2719	22.049	0.0	0.0	0.0
2021-10-01T23:16:47.000000	-1.3371	1.025	0.67884	65.892	-32.438	17.241	-1.201431246118352	1.1811114980604092	0.67884	61.4208562566574	-40.267330737199714	17.241	-1.201431246118352	1.1811114980604092	0.8748400000000001	61.4208562566574	-40.267330737199714	17.241	-0.5375585958949473	0.6446977414807963	-0.5435030617291986	-0.3337481397599092	0.42181304977641576	0.8430219037754114	3.2719	22.049	0.0	0.0	0.0
2021-10-01T23:16:47.000000	-1.3666	1.0394	0.67105	64.504	-31.277	17.187	-1.228944522961121	1.1990176310145997	0.67105	60.18557265578174	-38.9450072422078	17.187	-1.228944522961121	1.1990176310145997	0.8670500000000001	60.18557265578174	-38.9450072422078	17.187	-0.5375585958949473	0.6446977414807963	-0.5435030617291986	-0.3337481397599092	0.42181304977641576	0.8430219037754114	3.2719	22.049	0.0	0.0	0.0
2021-10-01T23:16:47.000000	-1.3962	1.0536	0.66311	63.194	-30.193	17.13	-1.2565815523166388	1.2167375240278846	0.66311	59.01826648543026	-37.70866088917424	17.13	-1.2565815523166388	1.2167375240278846	0.85911	59.01826648543026	-37.70866088917424	17.13	-0.5375585958949473	0.6446977414807963	-0.5435030617291986	-0.3337481397599092	0.42181304977641576	0.8430219037754114	3.2719	22.049	0.0	0.0	0.0
2021-10-01T23:16:47.000000	-1.4258	1.0677	0.65502	61.955	-29.181	17.073	-1.2842308346890743	1.2343581705622577	0.65502	57.91260314292506	-36.55247164296918	17.073	-1.2842308346890743	1.2343581705622577	0.8510200000000001	57.91260314292506	-36.55247164296918	17.073	-0.5375585958949473	0.6446977414807963	-0.5435030617291986	-0.3337481397599092	0.42181304977641576	0.8430219037754114	3.2719	22.049	0.0	0.0	0.0
2021-10-01T23:16:47.000000	-1.4555	1.0815	0.64678	60.777	-28.232	17.02	-1.3120161225911768	1.2516933306768132	0.64678	56.8597607518976	-35.46628201879871	17.02	-1.3120161225911768	1.2516933306768132	0.8427800000000001	56.8597607518976	-35.46628201879871	17.02	-0.5375585958949473	0.6446977414807963	-0.5435030617291986	-0.3337481397599092	0.42181304977641576	0.8430219037754114	3.2719	22.049	0.0	0.0	0.0
2021-10-01T23:16:47.000000	-1.4851	1.0952	0.6384	59.655	-27.339	16.971	-1.3397144170312856	1.2689169912955387	0.6384	55.85563469958656	-34.442532112293094	16.971	-1.3397144170312856	1.2689169912955387	0.8344	55.85563469958656	-34.442532112293094	16.971	-0.5375585958949473	0.6446977414807963	-0.5435030617291986	-0.3337481397599092	0.42181304977641576	0.8430219037754114	3.2719	22.049	0.0	0.0	0.0
2021-10-01T23:16:47.000000	-1.5149	1.1088	0.62988	58.582	-26.498	16.927	-1.3676234574461361	1.2860659114691892	0.62988	54.89376785314484	-33.4763943531116	16.927	-1.3676234574461361	1.2860659114691892	0.82588	54.89376785314484	-33.4763943531116	16.927	-0.5375585958949473	0.6446977414807963	-0.5435030617291986	-0.3337481397599092	0.42181304977641576	0.8430219037754114	3.2719	22.049	0.0	0.0	0.0
2021-10-01T23:16:47.000000	-1.5446	1.1221	0.62122	57.552	-25.703	16.889	-1.3954700104328297	1.3029048391891858	0.62122	53.96894060485282	-32.561178771504395	16.889	-1.3954700104328297	1.3029048391891858	0.8172200000000001	53.96894060485282	-32.561178771504395	16.889	-0.5375585958949473	0.6446977414807963	-0.5435030617291986	-0.3337481397599092	0.42181304977641576	0.8430219037754114	3.2719	22.049	0.0	0.0	0.0
2021-10-01T23:16:47.000000	-1.5744	1.1354	0.61241	56.561	-24.95	16.856	-1.4234158098984353	1.3197560199261003	0.61241	53.07767321623076	-31.692425387638284	16.856	-1.4234158098984353	1.3197560199261003	0.8084100000000001	53.07767321623076	-31.692425387638284	16.856	-0.5375585958949473	0.6446977414807963	-0.5435030617291986	-0.3337481397599092	0.42181304977641576	0.8430219037754114	3.2719	22.049	0.0	0.0	0.0
2021-10-01T23:16:47.000000	-1.6042	1.1484	0.60346	55.605	-24.234	16.828	-1.4513983684147955	1.3363094612262796	0.60346	52.21660847896809	-30.864681756890953	16.828	-1.4513983684147955	1.3363094612262796	0.7994600000000001	52.21660847896809	-30.864681756890953	16.828	-0.5375585958949473	0.6446977414807963	-0.5435030617291986	-0.3337481397599092	0.42181304977641576	0.8430219037754114	3.2719	22.049	0.0	0.0	0.0
2021-10-01T23:16:47.000000	-1.634	1.1614	0.59437	54.678	-23.552	16.803	-1.4793809269311555	1.3528629025264587	0.59437	51.38015919483765	-30.074235303879945	16.803	-1.4793809269311555	1.3528629025264587	0.79037	51.38015919483765	-30.074235303879945	16.803	-0.5375585958949473	0.6446977414807963	-0.5435030617291986	-0.3337481397599092	0.42181304977641576	0.8430219037754114	3.2719	22.049	0.0	0.0	0.0
2021-10-01T23:16:47.000000	-1.6639	1.1741	0.58512	53.778	-22.9	16.783	-1.5074994909771824	1.3691308574068204	0.58512	50.56683055493795	-29.316871109110416	16.783	-1.5074994909771824	1.3691308574068204	0.78112	50.56683055493795	-29.316871109110416	16.783	-0.5375585958949473	0.6446977414807963	-0.5435030617291986	-0.3337481397599092	0.42181304977641576	0.8430219037754114	3.2719	22.049	0.0	0.0	0.0
2021-10-01T23:16:47.000000	-1.6937	1.1868	0.57574	52.903	-22.276	16.764	-1.5355188085442972	1.385386559270264	0.57574	49.7748826900291	-28.590359182665768	16.764	-1.5355188085442972	1.385386559270264	0.7717400000000001	49.7748826900291	-28.590359182665768	16.764	-0.5375585958949473	0.6446977414807963	-0.5435030617291986	-0.3337481397599092	0.42181304977641576	0.8430219037754114	3.2719	22.049	0.0	0.0	0.0
2021-10-01T23:16:47.000000	-1.7236	1.1993	0.5662	52.048	-21.677	16.747	-1.5636618786241607	1.4014560211928024	0.5662	48.999720866673066	-27.891109479332734	16.747	-1.5636618786241607	1.4014560211928024	0.7622	48.999720866673066	-27.891109479332734	16.747	-0.5375585958949473	0.6446977414807963	-0.5435030617291986	-0.3337481397599092	0.42181304977641576	0.8430219037754114	3.2719	22.049	0.0	0.0	0.0
2021-10-01T23:16:47.000000	-1.7534	1.2117	0.55652	51.213	-21.102	16.731	-1.5917179552420304	1.4174139836195105	0.55652	48.24146761503901	-27.218129534322195	16.731	-1.5917179552420304	1.4174139836195105	0.7525200000000001	48.24146761503901	-27.218129534322195	16.731	-0.5375585958949473	0.6446977414807963	-0.5435030617291986	-0.3337481397599092	0.42181304977641576	0.8430219037754114	3.2719	22.049	0.0	0.0	0.0
2021-10-01T23:16:47.000000	-1.7833	1.2239	0.54668	50.395	-20.547	16.714	-1.6198977843726485	1.4331857061053128	0.54668	47.49763566143633	-26.567081897970134	16.714	-1.6198977843726485	1.4331857061053128	0.74268	47.49763566143633	-26.567081897970134	16.714	-0.5375585958949473	0.6446977414807963	-0.5435030617291986	-0.3337481397599092	0.42181304977641576	0.8430219037754114	3.2719	22.049	0.0	0.0	0.0
2021-10-01T23:16:47.000000	-1.8132	1.236	0.5367	49.592	-20.012	16.696	-1.6480898665201846	1.4488581821122037	0.5367	46.76624007628676	-25.937721509938175	16.696	-1.6480898665201846	1.4488581821122037	0.7326999999999999	46.76624007628676	-25.937721509938175	16.696	-0.5375585958949473	0.6446977414807963	-0.5435030617291986	-0.3337481397599092	0.42181304977641576	0.8430219037754114	3.2719	22.049	0.0	0.0	0.0
2021-10-01T23:16:47.000000	-1.8431	1.248	0.52657	48.803	-19.495	16.677	-1.6762942016846392	1.4644314116401824	0.52657	46.04653345513958	-25.327940910478905	16.677	-1.6762942016846392	1.4644314116401824	0.7225699999999999	46.04653345513958	-25.327940910478905	16.677	-0.5375585958949473	0.6446977414807963	-0.5435030617291986	-0.3337481397599092	0.42181304977641576	0.8430219037754114	3.2719	22.049	0.0	0.0	0.0
2021-10-01T23:16:47.000000	-1.8729	1.2599	0.51628	48.025	-18.994	16.655	-1.7044115433871	1.4798931416723313	0.51628	45.335783463965775	-24.735387579506543	16.655	-1.7044115433871	1.4798931416723313	0.71228	45.335783463965775	-24.735387579506543	16.655	-0.5375585958949473	0.6446977414807963	-0.5435030617291986	-0.3337481397599092	0.42181304977641576	0.8430219037754114	3.2719	22.049	0.0	0.0	0.0
2021-10-01T23:16:47.000000	-1.9028	1.2716	0.50585	47.259	-18.508	16.63	-1.7326526376023095	1.4951686317635748	0.50585	44.635105097723674	-24.159191582401142	16.63	-1.7326526376023095	1.4951686317635748	0.7018500000000001	44.635105097723674	-24.159191582401142	16.63	-0.5375585958949473	0.6446977414807963	-0.5435030617291986	-0.3337481397599092	0.42181304977641576	0.8430219037754114	3.2719	22.049	0.0	0.0	0.0
2021-10-01T23:16:47.000000	-1.9327	1.2833	0.49527	46.501	-18.037	16.602	-1.7608937318175186	1.510444121854818	0.49527	43.940528497256764	-23.598862798485982	16.602	-1.7608937318175186	1.510444121854818	0.69127	43.940528497256764	-23.598862798485982	16.602	-0.5375585958949473	0.6446977414807963	-0.5435030617291986	-0.3337481397599092	0.42181304977641576	0.8430219037754114	3.2719	22.049	0.0	0.0	0.0
2021-10-01T23:16:47.000000	-1.9625	1.2948	0.48453	45.752	-17.578	16.569	-1.7890600855876526	1.5255088659713194	0.48453	43.25341371786175	-23.051546363562892	16.569	-1.7890600855876526	1.5255088659713194	0.6805300000000001	43.25341371786175	-23.051546363562892	16.569	-0.5375585958949473	0.6446977414807963	-0.5435030617291986	-0.3337481397599092	0.42181304977641576	0.8430219037754114	3.2719	22.049	0.0	0.0	0.0
2021-10-01T23:16:47.000000	-1.9923	1.3062	0.47365	45.01	-17.131	16.531	-1.8172386923747048	1.5404743636089089	0.47365	42.57177582996035	-22.516997217293497	16.531	-1.8172386923747048	1.5404743636089089	0.6696500000000001	42.57177582996035	-22.516997217293497	16.531	-0.5375585958949473	0.6446977414807963	-0.5435030617291986	-0.3337481397599092	0.42181304977641576	0.8430219037754114	3.2719	22.049	0.0	0.0	0.0
2021-10-01T23:16:47.000000	-2.0222	1.3175	0.46262	44.274	-16.696	16.488	-1.845528798657587	1.5553528677845045	0.46262	41.89462236876349	-21.995092829508625	16.488	-1.845528798657587	1.5553528677845045	0.65862	41.89462236876349	-21.995092829508625	16.488	-0.5375585958949473	0.6446977414807963	-0.5435030617291986	-0.3337481397599092	0.42181304977641576	0.8430219037754114	3.2719	22.049	0.0	0.0	0.0
2021-10-01T23:16:47.000000	-2.052	1.3287	0.45144	43.543	-16.27	16.439	-1.8737319114784758	1.5701198724642704	0.45144	41.22132845998957	-21.482733275671727	16.439	-1.8737319114784758	1.5701198724642704	0.64744	41.22132845998957	-21.482733275671727	16.439	-0.5375585958949473	0.6446977414807963	-0.5435030617291986	-0.3337481397599092	0.42181304977641576	0.8430219037754114	3.2719	22.049	0.0	0.0	0.0
2021-10-01T23:16:47.000000	-2.0818	1.3398	0.44011	42.816	-15.854	16.383	-1.9019472773162824	1.5847876306651245	0.44011	40.55077910868031	-20.980788490402745	16.383	-1.9019472773162824	1.5847876306651245	0.63611	40.55077910868031	-20.980788490402745	16.383	-0.5375585958949473	0.6446977414807963	-0.5435030617291986	-0.3337481397599092	0.42181304977641576	0.8430219037754114	3.2719	22.049	0.0	0.0	0.0
2021-10-01T23:16:47.000000	-2.1116	1.3508	0.42864	42.091	-15.447	16.321	-1.9301748961710077	1.5993561423870664	0.42864	39.881111915426644	-20.488020948574192	16.321	-1.9301748961710077	1.5993561423870664	0.6246400000000001	39.881111915426644	-20.488020948574192	16.321	-0.5375585958949473	0.6446977414807963	-0.5435030617291986	-0.3337481397599092	0.42181304977641576	0.8430219037754114	3.2719	22.049	0.0	0.0	0.0
2021-10-01T23:16:47.000000	-2.1413	1.3616	0.41703	41.368	-15.048	16.251	-1.958327774580658	1.6137139081342666	0.41703	39.212449410397745	-20.00343818539696	16.251	-1.958327774580658	1.6137139081342666	0.61303	39.212449410397745	-20.00343818539696	16.251	-0.5375585958949473	0.6446977414807963	-0.5435030617291986	-0.3337481397599092	0.42181304977641576	0.8430219037754114	3.2719	22.049	0.0	0.0	0.0
2021-10-01T23:16:47.000000	-2.1711	1.3724	0.40526	40.646	-14.656	16.174	-1.9865798994692194	1.628083926898385	0.40526	38.543921658973694	-19.525925205912735	16.174	-1.9865798994692194	1.628083926898385	0.60126	38.543921658973694	-19.525925205912735	16.174	-0.5375585958949473	0.6446977414807963	-0.5435030617291986	-0.3337481397599092	0.42181304977641576	0.8430219037754114	3.2719	22.049	0.0	0.0	0.0
2021-10-01T23:16:47.000000	-2.2008	1.3831	0.39336	39.924	-14.271	16.089	-2.0147450308957873	1.6423424461666731	0.39336	37.87453619636536	-19.05535947995234	16.089	-2.0147450308957873	1.6423424461666731	0.58936	37.87453619636536	-19.05535947995234	16.089	-0.5375585958949473	0.6446977414807963	-0.5435030617291986	-0.3337481397599092	0.42181304977641576	0.8430219037754114	3.2719	22.049	0.0	0.0	0.0
2021-10-01T23:16:47.000000	-2.2305	1.3937	0.38132	39.199	-13.893	15.996	-2.042922415339274	1.6565017189560498	0.38132	37.2013156282054	-18.591373417008228	15.996	-2.042922415339274	1.6565017189560498	0.57732	37.2013156282054	-18.591373417008228	15.996	-0.5375585958949473	0.6446977414807963	-0.5435030617291986	-0.3337481397599092	0.42181304977641576	0.8430219037754114	3.2719	22.049	0.0	0.0	0.0
2021-10-01T23:16:47.000000	-2.2602	1.4041	0.36913	38.472	-13.521	15.894	-2.0711243058165967	1.6704624987876024	0.36913	36.525374949452114	-18.133097082460463	15.894	-2.0711243058165967	1.6704624987876024	0.56513	36.525374949452114	-18.133097082460463	15.894	-0.5375585958949473	0.6446977414807963	-0.5435030617291986	-0.3337481397599092	0.42181304977641576	0.8430219037754114	3.2719	22.049	0.0	0.0	0.0
2021-10-01T23:16:47.000000	-2.2898	1.4145	0.3568	37.74	-13.153	15.785	-2.0992269498150073	1.684411025602237	0.3568	35.8439818260765	-17.67817795622326	15.785	-2.0992269498150073	1.684411025602237	0.5528	35.8439818260765	-17.67817795622326	15.785	-0.5375585958949473	0.6446977414807963	-0.5435030617291986	-0.3337481397599092	0.42181304977641576	0.8430219037754114	3.2719	22.049	0.0	0.0	0.0
2021-10-01T23:16:47.000000	-2.3195	1.4248	0.34434	37.001	-12.79	15.666	-2.1274410933092485	1.6982725589548777	0.34434	35.15502879833113	-17.227363442747365	15.666	-2.1274410933092485	1.6982725589548777	0.54034	35.15502879833113	-17.227363442747365	15.666	-0.5375585958949473	0.6446977414807963	-0.5435030617291986	-0.3337481397599092	0.42181304977641576	0.8430219037754114	3.2719	22.049	0.0	0.0	0.0
2021-10-01T23:16:47.000000	-2.3491	1.435	0.33173	36.253	-12.431	15.54	-2.1555682433414955	1.7120225928116886	0.33173	34.456653466806976	-16.77941601690531	15.54	-2.1555682433414955	1.7120225928116886	0.52773	34.456653466806976	-16.77941601690531	15.54	-0.5375585958949473	0.6446977414807963	-0.5435030617291986	-0.3337481397599092	0.42181304977641576	0.8430219037754114	3.2719	22.049	0.0	0.0	0.0
2021-10-01T23:16:47.000000	-2.3786	1.4451	0.31897	35.494	-12.075	15.406	-2.1836083999117495	1.7256611271726692	0.31897	33.74699343209497	-16.3330981535696	15.406	-2.1836083999117495	1.7256611271726692	0.5149699999999999	33.74699343209497	-16.3330981535696	15.406	-0.5375585958949473	0.6446977414807963	-0.5435030617291986	-0.3337481397599092	0.42181304977641576	0.8430219037754114	3.2719	22.049	0.0	0.0	0.0
2021-10-01T23:16:47.000000	-2.4082	1.4551	0.30607	34.721	-11.721	15.264	-2.211760055977834	1.7392126680716562	0.30607	33.023193829996934	-15.887049797443574	15.264	-2.211760055977834	1.7392126680716562	0.50207	33.023193829996934	-15.887049797443574	15.264	-0.5375585958949473	0.6446977414807963	-0.5435030617291986	-0.3337481397599092	0.42181304977641576	0.8430219037754114	3.2719	22.049	0.0	0.0	0.0
2021-10-01T23:16:47.000000	-2.4377	1.465	0.29301	33.93	-11.368	15.114	-2.2398247185819242	1.7526527094748132	0.29301	32.281407331525585	-15.439788363061382	15.114	-2.2398247185819242	1.7526527094748132	0.48901	32.281407331525585	-15.439788363061382	15.114	-0.5375585958949473	0.6446977414807963	-0.5435030617291986	-0.3337481397599092	0.42181304977641576	0.8430219037754114	3.2719	22.049	0.0	0.0	0.0
2021-10-01T23:16:47.000000	-2.4671	1.4748	0.2798	33.117	-11.015	14.958	-2.267802387724021	1.76598125138214	0.2798	31.517786607693633	-14.989831264957175	14.958	-2.267802387724021	1.76598125138214	0.4758	31.517786607693633	-14.989831264957175	14.958	-0.5375585958949473	0.6446977414807963	-0.5435030617291986	-0.3337481397599092	0.42181304977641576	0.8430219037754114	3.2719	22.049	0.0	0.0	0.0
2021-10-01T23:16:47.000000	-2.4965	1.4846	0.26642	32.276	-10.659	14.795	-2.2957800568661177	1.7793097932894668	0.26642	30.72674446027391	-14.533465927748503	14.795	-2.2957800568661177	1.7793097932894668	0.46242	30.72674446027391	-14.533465927748503	14.795	-0.5375585958949473	0.6446977414807963	-0.5435030617291986	-0.3337481397599092	0.42181304977641576	0.8430219037754114	3.2719	22.049	0.0	0.0	0.0
2021-10-01T23:16:47.000000	-2.5259	1.4943	0.25286	31.4	-10.301	14.627	-2.323769979025133	1.7925390887178818	0.25286	29.901211105573395	-14.070827105040204	14.627	-2.323769979025133	1.7925390887178818	0.44886	29.901211105573395	-14.070827105040204	14.627	-0.5375585958949473	0.6446977414807963	-0.5435030617291986	-0.3337481397599092	0.42181304977641576	0.8430219037754114	3.2719	22.049	0.0	0.0	0.0
2021-10-01T23:16:47.000000	-2.5552	1.5038	0.23909	30.482	-9.9356	14.453	-2.351685160739072	1.8055576381715548	0.23909	29.034900952981854	-13.595697775786768	14.453	-2.351685160739072	1.8055576381715548	0.43509	29.034900952981854	-13.595697775786768	14.453	-0.5375585958949473	0.6446977414807963	-0.5435030617291986	-0.3337481397599092	0.42181304977641576	0.8430219037754114	3.2719	22.049	0.0	0.0	0.0
2021-10-01T23:16:47.000000	-2.5844	1.5133	0.22511	29.512	-9.5617	14.274	-2.3795010959741	1.8185639346083096	0.22511	28.118024137794205	-13.10576092702833	14.274	-2.3795010959741	1.8185639346083096	0.42111	28.118024137794205	-13.10576092702833	14.274	-0.5375585958949473	0.6446977414807963	-0.5435030617291986	-0.3337481397599092	0.42181304977641576	0.8430219037754114	3.2719	22.049	0.0	0.0	0.0
2021-10-01T23:16:47.000000	-2.6135	1.5227	0.21087	28.476	-9.1752	14.092	-2.4072300377471345	1.831458731549234	0.21087	27.137188526656423	-12.595232030760958	14.092	-2.4072300377471345	1.831458731549234	0.40687	27.137188526656423	-12.595232030760958	14.092	-0.5375585958949473	0.6446977414807963	-0.5435030617291986	-0.3337481397599092	0.42181304977641576	0.8430219037754114	3.2719	22.049	0.0	0.0	0.0
2021-10-01T23:16:47.000000	-2.6425	1.532	0.19633	27.359	-8.7714	13.906	-2.434871986058175	1.8442420289943289	0.19633	26.078083039526906	-12.057608549938053	13.906	-2.434871986058175	1.8442420289943289	0.39233	26.078083039526906	-12.057608549938053	13.906	-0.5375585958949473	0.6446977414807963	-0.5435030617291986	-0.3337481397599092	0.42181304977641576	0.8430219037754114	3.2719	22.049	0.0	0.0	0.0
2021-10-01T23:16:47.000000	-2.6714	1.5413	0.18144	26.139	-8.344	13.718	-2.4624146878903037	1.857013073422505	0.18144	24.919645391110876	-11.483942292666153	13.718	-2.4624146878903037	1.857013073422505	0.37744	24.919645391110876	-11.483942292666153	13.718	-0.5375585958949473	0.6446977414807963	-0.5435030617291986	-0.3337481397599092	0.42181304977641576	0.8430219037754114	3.2719	22.049	0.0	0.0	0.0
2021-10-01T23:16:47.000000	-2.7	1.5504	0.16611	24.79	-7.8847	13.528	-2.4896841563195333	1.8695488658421031	0.16611	23.63708849729548	-10.86281001679683	13.528	-2.4896841563195333	1.8695488658421031	0.36211000000000004	23.63708849729548	-10.86281001679683	13.528	-0.5375585958949473	0.6446977414807963	-0.5435030617291986	-0.3337481397599092	0.42181304977641576	0.8430219037754114	3.2719	22.049	0.0	0.0	0.0
2021-10-01T23:16:47.000000	-2.7284	1.5594	0.15025	23.273	-7.3821	13.338	-2.5167673848078578	1.8819609057489526	0.15025	22.193103075233772	-10.178118947136019	13.338	-2.5167673848078578	1.8819609057489526	0.34625	22.193103075233772	-10.178118947136019	13.338	-0.5375585958949473	0.6446977414807963	-0.5435030617291986	-0.3337481397599092	0.42181304977641576	0.8430219037754114	3.2719	22.049	0.0	0.0	0.0
2021-10-01T23:16:47.000000	-2.7564	1.5683	0.13369	21.538	-6.8199	13.148	-2.5434658803974526	1.8942246871092172	0.13369	20.5400631272275	-9.407565399161957	13.148	-2.5434658803974526	1.8942246871092172	0.32969000000000004	20.5400631272275	-9.407565399161957	13.148	-0.5375585958949473	0.6446977414807963	-0.5435030617291986	-0.3337481397599092	0.42181304977641576	0.8430219037754114	3.2719	22.049	0.0	0.0	0.0
2021-10-01T23:16:47.000000	-2.784	1.577	0.1162	19.51	-6.1739	12.961	-2.569791896105236	1.9062409634439852	0.1162	18.606499024186984	-8.517941962289296	12.961	-2.569791896105236	1.9062409634439852	0.31220000000000003	18.606499024186984	-8.517941962289296	12.961	-0.5375585958949473	0.6446977414807963	-0.5435030617291986	-0.3337481397599092	0.42181304977641576	0.8430219037754114	3.2719	22.049	0.0	0.0	0.0
2021-10-01T23:16:47.000000	-2.8107	1.5855	0.097422	17.076	-5.4072	12.777	-2.5952491995366502	1.917948469668665	0.097422	16.284783608184668	-7.458780776681936	12.777	-2.5952491995366502	1.917948469668665	0.293422	16.284783608184668	-7.458780776681936	12.777	-0.5375585958949473	0.6446977414807963	-0.5435030617291986	-0.3337481397599092	0.42181304977641576	0.8430219037754114	3.2719	22.049	0.0	0.0	0.0
2021-10-01T23:16:47.000000	-2.8278	1.5909	0.083901	15.142	-4.8008	12.659	-2.6115586845169916	1.9254030454229258	0.083901	14.439659000621667	-6.61997678136152	12.659	-2.6115586845169916	1.9254030454229258	0.279901	14.439659000621667	-6.61997678136152	12.659	-0.5375585958949473	0.6446977414807963	-0.5435030617291986	-0.3337481397599092	0.42181304977641576	0.8430219037754114	3.2719	22.049	0.0	0.0	0.0
2021-10-01T23:16:47.000000	-2.8441	1.5961	0.069266	12.871	-4.0879	12.547	-2.627098703699875	1.932561104084017	0.069266	12.273123222143656	-5.634182618985483	12.547	-2.627098703699875	1.932561104084017	0.265266	12.273123222143656	-5.634182618985483	12.547	-0.5375585958949473	0.6446977414807963	-0.5435030617291986	-0.3337481397599092	0.42181304977641576	0.8430219037754114	3.2719	22.049	0.0	0.0	0.0
2021-10-01T23:16:47.000000	-2.859	1.6008	0.053109	10.149	-3.2305	12.445	-2.6413105372625836	1.9390513881136933	0.053109	9.676691433220048	-4.449716188280514	12.445	-2.6413105372625836	1.9390513881136933	0.24910900000000002	9.676691433220048	-4.449716188280514	12.445	-0.5375585958949473	0.6446977414807963	-0.5435030617291986	-0.3337481397599092	0.42181304977641576	0.8430219037754114	3.2719	22.049	0.0	0.0	0.0
2021-10-01T23:16:47.000000	-2.8677	1.6036	0.041221	8.0117	-2.5543	12.385	-2.6496018964542043	1.9428963019951127	0.041221	7.63835133983819	-3.516727767284826	12.385	-2.6496018964542043	1.9428963019951127	0.23722100000000002	7.63835133983819	-3.516727767284826	12.385	-0.5375585958949473	0.6446977414807963	-0.5435030617291986	-0.3337481397599092	0.42181304977641576	0.8430219037754114	3.2719	22.049	0.0	0.0	0.0
2021-10-01T23:16:47.000000	-2.8727	1.6052	0.032697	6.4183	-2.0484	12.35	-2.654368172129105	1.9450968965036148	0.032697	6.118945957446128	-2.8194002588943805	12.35	-2.654368172129105	1.9450968965036148	0.228697	6.118945957446128	-2.8194002588943805	12.35	-0.5375585958949473	0.6446977414807963	-0.5435030617291986	-0.3337481397599092	0.42181304977641576	0.8430219037754114	3.2719	22.049	0.0	0.0	1.0
2021-10-01T23:16:47.000000	-2.8813	1.6079	0.00053029	0.10593	-0.033874	12.291	-2.6625725378587317	1.9488303108892044	0.00053029	0.1009812081604395	-0.04659837308810238	12.291	-2.6625725378587317	1.9488303108892044	0.19653029	0.1009812081604395	-0.04659837308810238	12.291	-0.5375585958949473	0.6446977414807963	-0.5435030617291986	-0.3337481397599092	0.42181304977641576	0.8430219037754114	3.2719	22.049	0.0	0.0	0.0
2021-10-01T23:16:47.000000	-2.8732	1.6053	-0.031769	-6.242	1.9923	12.347	-2.6548521515067462	1.9452574080671177	-0.031769	-5.950848357615666	2.7421209153979573	12.347	-2.6548521515067462	1.9452574080671177	0.16423100000000002	-5.950848357615666	2.7421209153979573	12.347	-0.5375585958949473	0.6446977414807963	-0.5435030617291986	-0.3337481397599092	0.42181304977641576	0.8430219037754114	3.2719	22.049	0.0	0.0	0.0
2021-10-01T23:16:47.000000	-2.8541	1.5993	-0.058836	-11.139	3.5428	12.478	-2.6366312550496764	1.936962293101021	-0.058836	-10.620965402611715	4.880967809412898	12.478	-2.6366312550496764	1.936962293101021	0.137164	-10.620965402611715	4.880967809412898	12.478	-0.5375585958949473	0.6446977414807963	-0.5435030617291986	-0.3337481397599092	0.42181304977641576	0.8430219037754114	3.2719	22.049	0.0	0.0	0.0
2021-10-01T23:16:47.000000	-2.8305	1.5917	-0.08167	-14.808	4.696	12.641	-2.614140315312266	1.9265278487110133	-0.08167	-14.1210169227864	6.475041394954946	12.641	-2.614140315312266	1.9265278487110133	0.11433	-14.1210169227864	6.475041394954946	12.641	-0.5375585958949473	0.6446977414807963	-0.5435030617291986	-0.3337481397599092	0.42181304977641576	0.8430219037754114	3.2719	22.049	0.0	0.0	0.0
2021-10-01T23:16:47.000000	-2.8047	1.5836	-0.10184	-17.674	5.5952	12.818	-2.589527218123386	1.915327605554245	-0.10184	-16.855241880271244	7.7186371982073485	12.818	-2.589527218123386	1.915327605554245	0.09416000000000001	-16.855241880271244	7.7186371982073485	12.818	-0.5375585958949473	0.6446977414807963	-0.5435030617291986	-0.3337481397599092	0.42181304977641576	0.8430219037754114	3.2719	22.049	0.0	0.0	0.0
2021-10-01T23:16:47.000000	-2.7777	1.575	-0.12029	-20.003	6.3302	13.003	-2.5637844282721547	1.9034840937998982	-0.12029	-19.0766326997792	8.73347158223549	13.003	-2.5637844282721547	1.9034840937998982	0.07571000000000001	-19.0766326997792	8.73347158223549	13.003	-0.5375585958949473	0.6446977414807963	-0.5435030617291986	-0.3337481397599092	0.42181304977641576	0.8430219037754114	3.2719	22.049	0.0	0.0	0.0
2021-10-01T23:16:47.000000	-2.7501	1.5663	-0.13754	-21.956	6.9544	13.191	-2.53745841256437	1.8914678174651305	-0.13754	-20.938433101324005	9.592269524016682	13.191	-2.53745841256437	1.8914678174651305	0.05846000000000001	-20.938433101324005	9.592269524016682	13.191	-0.5375585958949473	0.6446977414807963	-0.5435030617291986	-0.3337481397599092	0.42181304977641576	0.8430219037754114	3.2719	22.049	0.0	0.0	0.0
2021-10-01T23:16:47.000000	-2.722	1.5574	-0.15392	-23.636	7.5012	13.382	-2.510660670495864	1.8791917830879474	-0.15392	-22.53877445053417	10.34079995493328	13.382	-2.510660670495864	1.8791917830879474	0.042080000000000006	-22.53877445053417	10.34079995493328	13.382	-0.5375585958949473	0.6446977414807963	-0.5435030617291986	-0.3337481397599092	0.42181304977641576	0.8430219037754114	3.2719	22.049	0.0	0.0	0.0
2021-10-01T23:16:47.000000	-2.6935	1.5483	-0.16965	-25.11	7.9927	13.572	-2.483490448545546	1.866668243685268	-0.16965	-23.94144397154171	11.009205868160029	13.572	-2.483490448545546	1.866668243685268	0.026350000000000012	-23.94144397154171	11.009205868160029	13.572	-0.5375585958949473	0.6446977414807963	-0.5435030617291986	-0.3337481397599092	0.42181304977641576	0.8430219037754114	3.2719	22.049	0.0	0.0	0.0
2021-10-01T23:16:47.000000	-2.6648	1.5392	-0.18487	-26.427	8.4439	13.761	-2.4561217336374046	1.8541201982487516	-0.18487	-25.193234486475685	11.61837821382365	13.761	-2.4561217336374046	1.8541201982487516	0.011130000000000001	-25.193234486475685	11.61837821382365	13.761	-0.5375585958949473	0.6446977414807963	-0.5435030617291986	-0.3337481397599092	0.42181304977641576	0.8430219037754114	3.2719	22.049	0.0	0.0	0.0
2021-10-01T23:16:47.000000	-2.6359	1.5299	-0.19967	-27.621	8.8652	13.949	-2.4285790318052753	1.8413491538205755	-0.19967	-26.32661548440664	12.182804651483183	13.949	-2.4285790318052753	1.8413491538205755	-0.003669999999999979	-26.32661548440664	12.182804651483183	13.949	-0.5375585958949473	0.6446977414807963	-0.5435030617291986	-0.3337481397599092	0.42181304977641576	0.8430219037754114	3.2719	22.049	0.0	0.0	0.0
2021-10-01T23:16:47.000000	-2.6069	1.5206	-0.21414	-28.718	9.2646	14.134	-2.400937083494235	1.828565856375481	-0.21414	-27.3664108084982	12.713610683850318	14.134	-2.400937083494235	1.828565856375481	-0.01813999999999999	-27.3664108084982	12.713610683850318	14.134	-0.5375585958949473	0.6446977414807963	-0.5435030617291986	-0.3337481397599092	0.42181304977641576	0.8430219037754114	3.2719	22.049	0.0	0.0	0.0
2021-10-01T23:16:47.000000	-2.5777	1.5112	-0.22832	-29.738	9.6479	14.315	-2.373108895242289	1.815658806417638	-0.22832	-28.33175907955146	13.21900321008559	14.315	-2.373108895242289	1.815658806417638	-0.03231999999999999	-28.33175907955146	13.21900321008559	14.315	-0.5375585958949473	0.6446977414807963	-0.5435030617291986	-0.3337481397599092	0.42181304977641576	0.8430219037754114	3.2719	22.049	0.0	0.0	0.0
2021-10-01T23:16:47.000000	-2.5485	1.5017	-0.24225	-30.696	10.019	14.493	-2.3452929600072614	1.8026525099808832	-0.24225	-29.237069401743405	13.704690795404305	14.493	-2.3452929600072614	1.8026525099808832	-0.046249999999999986	-29.237069401743405	13.704690795404305	14.493	-0.5375585958949473	0.6446977414807963	-0.5435030617291986	-0.3337481397599092	0.42181304977641576	0.8430219037754114	3.2719	22.049	0.0	0.0	0.0
2021-10-01T23:16:47.000000	-2.5192	1.4921	-0.25597	-31.603	10.383	14.666	-2.31739003131024	1.7895347140482984	-0.25597	-30.092633983891496	14.17708284209197	14.666	-2.31739003131024	1.7895347140482984	-0.05996999999999997	-30.092633983891496	14.17708284209197	14.666	-0.5375585958949473	0.6446977414807963	-0.5435030617291986	-0.3337481397599092	0.42181304977641576	0.8430219037754114	3.2719	22.049	0.0	0.0	0.0
2021-10-01T23:16:47.000000	-2.4898	1.4824	-0.26949	-32.47	10.741	14.833	-2.289400109151225	1.7763054186198832	-0.26949	-30.909235155489938	14.638618893277624	14.833	-2.289400109151225	1.7763054186198832	-0.07349	-30.909235155489938	14.638618893277624	14.833	-0.5375585958949473	0.6446977414807963	-0.5435030617291986	-0.3337481397599092	0.42181304977641576	0.8430219037754114	3.2719	22.049	0.0	0.0	0.0
2021-10-01T23:16:47.000000	-2.4604	1.4726	-0.28283	-33.305	11.095	14.994	-2.2614224400091283	1.7629768767125564	-0.28283	-31.69456757451332	15.092264119892967	14.994	-2.2614224400091283	1.7629768767125564	-0.08683000000000002	-31.69456757451332	15.092264119892967	14.994	-0.5375585958949473	0.6446977414807963	-0.5435030617291986	-0.3337481397599092	0.42181304977641576	0.8430219037754114	3.2719	22.049	0.0	0.0	0.0
2021-10-01T23:16:47.000000	-2.431	1.4628	-0.296	-34.112	11.448	15.149	-2.2334447708670315	1.7496483348052299	-0.296	-32.45223350961057	15.541486036982079	15.149	-2.2334447708670315	1.7496483348052299	-0.09999999999999998	-32.45223350961057	15.541486036982079	15.149	-0.5375585958949473	0.6446977414807963	-0.5435030617291986	-0.3337481397599092	0.42181304977641576	0.8430219037754114	3.2719	22.049	0.0	0.0	0.0
2021-10-01T23:16:47.000000	-2.4014	1.4528	-0.30902	-34.899	11.802	15.297	-2.2052931148009476	1.7360967939062428	-0.30902	-33.18992761875626	15.989249815476658	15.297	-2.2052931148009476	1.7360967939062428	-0.11302000000000001	-33.18992761875626	15.989249815476658	15.297	-0.5375585958949473	0.6446977414807963	-0.5435030617291986	-0.3337481397599092	0.42181304977641576	0.8430219037754114	3.2719	22.049	0.0	0.0	0.0
2021-10-01T23:16:47.000000	-2.3719	1.4428	-0.32189	-35.668	12.156	15.437	-2.177240705213775	1.7225575060241738	-0.32189	-33.909757361697814	16.43480805092596	15.437	-2.177240705213775	1.7225575060241738	-0.12589	-33.909757361697814	16.43480805092596	15.437	-0.5375585958949473	0.6446977414807963	-0.5435030617291986	-0.3337481397599092	0.42181304977641576	0.8430219037754114	3.2719	22.049	0.0	0.0	0.0
2021-10-01T23:16:47.000000	-2.3423	1.4327	-0.33461	-36.424	12.513	15.57	-2.1491013021646093	1.708906718646275	-0.33461	-34.61631747187329	16.881750788543236	15.57	-2.1491013021646093	1.708906718646275	-0.13861	-34.61631747187329	16.881750788543236	15.57	-0.5375585958949473	0.6446977414807963	-0.5435030617291986	-0.3337481397599092	0.42181304977641576	0.8430219037754114	3.2719	22.049	0.0	0.0	0.0
2021-10-01T23:16:47.000000	-2.3127	1.4225	-0.34719	-37.17	12.873	15.694	-2.120974152132362	1.6951566847894641	-0.34719	-35.31258534365003	17.330445618836045	15.694	-2.120974152132362	1.6951566847894641	-0.15119	-35.31258534365003	17.330445618836045	15.694	-0.5375585958949473	0.6446977414807963	-0.5435030617291986	-0.3337481397599092	0.42181304977641576	0.8430219037754114	3.2719	22.049	0.0	0.0	0.0
2021-10-01T23:16:47.000000	-2.2831	1.4121	-0.35963	-37.907	13.236	15.81	-2.0928715081339515	1.6812081579748295	-0.35963	-35.999553441817135	17.78101507197357	15.81	-2.0928715081339515	1.6812081579748295	-0.16363	-35.999553441817135	17.78101507197357	15.81	-0.5375585958949473	0.6446977414807963	-0.5435030617291986	-0.3337481397599092	0.42181304977641576	0.8430219037754114	3.2719	22.049	0.0	0.0	0.0
2021-10-01T23:16:47.000000	-2.2534	1.4017	-0.37192	-38.638	13.605	15.918	-2.0646696176566284	1.667247378143277	-0.37192	-36.679831570234455	18.236804132830713	15.918	-2.0646696176566284	1.667247378143277	-0.17591999999999997	-36.679831570234455	18.236804132830713	15.918	-0.5375585958949473	0.6446977414807963	-0.5435030617291986	-0.3337481397599092	0.42181304977641576	0.8430219037754114	3.2719	22.049	0.0	0.0	0.0
2021-10-01T23:16:47.000000	-2.2237	1.3912	-0.38408	-39.365	13.979	16.018	-2.0364799801962237	1.6531873518328124	-0.38408	-37.35552718864939	18.697065396956713	16.018	-2.0364799801962237	1.6531873518328124	-0.18807999999999997	-37.35552718864939	18.697065396956713	16.018	-0.5375585958949473	0.6446977414807963	-0.5435030617291986	-0.3337481397599092	0.42181304977641576	0.8430219037754114	3.2719	22.049	0.0	0.0	0.0
2021-10-01T23:16:47.000000	-2.194	1.3807	-0.39609	-40.089	14.359	16.109	-2.008290342735819	1.6391273255223477	-0.39609	-38.027510231681866	19.16291385930988	16.109	-2.008290342735819	1.6391273255223477	-0.20009	-38.027510231681866	19.16291385930988	16.109	-0.5375585958949473	0.6446977414807963	-0.5435030617291986	-0.3337481397599092	0.42181304977641576	0.8430219037754114	3.2719	22.049	0.0	0.0	0.0
2021-10-01T23:16:47.000000	-2.1643	1.37	-0.40796	-40.811	14.745	16.192	-1.9801252113092511	1.6248688062540597	-0.40796	-38.69677316412101	19.634472050059394	16.192	-1.9801252113092511	1.6248688062540597	-0.21195999999999998	-38.69677316412101	19.634472050059394	16.192	-0.5375585958949473	0.6446977414807963	-0.5435030617291986	-0.3337481397599092	0.42181304977641576	0.8430219037754114	3.2719	22.049	0.0	0.0	0.0
2021-10-01T23:16:47.000000	-2.1346	1.3592	-0.41969	-41.533	15.138	16.268	-1.9519723328996013	1.6105110405068594	-0.41969	-39.365178385375884	20.112977494332736	16.268	-1.9519723328996013	1.6105110405068594	-0.22369	-39.365178385375884	20.112977494332736	16.268	-0.5375585958949473	0.6446977414807963	-0.5435030617291986	-0.3337481397599092	0.42181304977641576	0.8430219037754114	3.2719	22.049	0.0	0.0	0.0
2021-10-01T23:16:47.000000	-2.1048	1.3483	-0.43127	-42.256	15.539	16.335	-1.9237324610279578	1.5960417752638292	-0.43127	-40.03359583006642	20.59954518708821	16.335	-1.9237324610279578	1.5960417752638292	-0.23526999999999998	-40.03359583006642	20.59954518708821	16.335	-0.5375585958949473	0.6446977414807963	-0.5435030617291986	-0.3337481397599092	0.42181304977641576	0.8430219037754114	3.2719	22.049	0.0	0.0	0.0
2021-10-01T23:16:47.000000	-2.075	1.3373	-0.44271	-42.981	15.948	16.396	-1.895504842173233	1.581473263541887	-0.44271	-40.70301796298172	21.094297658494998	16.396	-1.895504842173233	1.581473263541887	-0.24670999999999998	-40.70301796298172	21.094297658494998	16.396	-0.5375585958949473	0.6446977414807963	-0.5435030617291986	-0.3337481397599092	0.42181304977641576	0.8430219037754114	3.2719	22.049	0.0	0.0	0.0
2021-10-01T23:16:47.000000	-2.0452	1.3262	-0.454	-43.709	16.366	16.45	-1.867289476335426	1.5668055053410332	-0.454	-41.374314718741736	21.598349903511398	16.45	-1.867289476335426	1.5668055053410332	-0.258	-41.374314718741736	21.598349903511398	16.45	-0.5375585958949473	0.6446977414807963	-0.5435030617291986	-0.3337481397599092	0.42181304977641576	0.8430219037754114	3.2719	22.049	0.0	0.0	0.0
2021-10-01T23:16:47.000000	-2.0154	1.3149	-0.46515	-44.441	16.794	16.498	-1.8390986165314556	1.5519392541823556	-0.46515	-42.04835603196641	22.112816917095714	16.498	-1.8390986165314556	1.5519392541823556	-0.26915	-42.04835603196641	22.112816917095714	16.498	-0.5375585958949473	0.6446977414807963	-0.5435030617291986	-0.3337481397599092	0.42181304977641576	0.8430219037754114	3.2719	22.049	0.0	0.0	0.0
2021-10-01T23:16:47.000000	-1.9855	1.3036	-0.47614	-45.179	17.232	16.54	-1.8108085102485731	1.5370607500067597	-0.47614	-42.727126832233964	22.63794375958631	16.54	-1.8108085102485731	1.5370607500067597	-0.28014	-42.727126832233964	22.63794375958631	16.54	-0.5375585958949473	0.6446977414807963	-0.5435030617291986	-0.3337481397599092	0.42181304977641576	0.8430219037754114	3.2719	22.049	0.0	0.0	0.0
2021-10-01T23:16:47.000000	-1.9557	1.2922	-0.48699	-45.922	17.682	16.577	-1.782629903461521	1.5220952523691702	-0.48699	-43.40938959441691	23.17559283039224	16.577	-1.782629903461521	1.5220952523691702	-0.29098999999999997	-43.40938959441691	23.17559283039224	16.577	-0.5375585958949473	0.6446977414807963	-0.5435030617291986	-0.3337481397599092	0.42181304977641576	0.8430219037754114	3.2719	22.049	0.0	0.0	0.0
2021-10-01T23:16:47.000000	-1.9259	1.2806	-0.49769	-46.673	18.143	16.609	-1.7544758027083054	1.506931261773757	-0.49769	-44.09824424305181	23.725139255231937	16.609	-1.7544758027083054	1.506931261773757	-0.30169	-44.09824424305181	23.725139255231937	16.609	-0.5375585958949473	0.6446977414807963	-0.5435030617291986	-0.3337481397599092	0.42181304977641576	0.8430219037754114	3.2719	22.049	0.0	0.0	0.0
2021-10-01T23:16:47.000000	-1.896	1.269	-0.50824	-47.432	18.618	16.636	-1.7262224554761776	1.4917550181614254	-0.50824	-44.7933231876311	24.289560428472754	16.636	-1.7262224554761776	1.4917550181614254	-0.31224	-44.7933231876311	24.289560428472754	16.636	-0.5375585958949473	0.6446977414807963	-0.5435030617291986	-0.3337481397599092	0.42181304977641576	0.8430219037754114	3.2719	22.049	0.0	0.0	0.0
2021-10-01T23:16:47.000000	-1.8661	1.2572	-0.51864	-48.201	19.107	16.661	-1.6979936142778869	1.4763802815912703	-0.51864	-45.49661135773302	24.86910141045305	16.661	-1.6979936142778869	1.4763802815912703	-0.32264	-45.49661135773302	24.86910141045305	16.661	-0.5375585958949473	0.6446977414807963	-0.5435030617291986	-0.3337481397599092	0.42181304977641576	0.8430219037754114	3.2719	22.049	0.0	0.0	0.0
2021-10-01T23:16:47.000000	-1.8363	1.2453	-0.52889	-48.981	19.611	16.682	-1.6698762725754257	1.4609185515591216	-0.52889	-46.20897868797751	25.46487719613114	16.682	-1.6698762725754257	1.4609185515591216	-0.33288999999999996	-46.20897868797751	25.46487719613114	16.682	-0.5375585958949473	0.6446977414807963	-0.5435030617291986	-0.3337481397599092	0.42181304977641576	0.8430219037754114	3.2719	22.049	0.0	0.0	0.0
2021-10-01T23:16:47.000000	-1.8064	1.2333	-0.53899	-49.774	20.133	16.701	-1.6416719374109712	1.4453453220311427	-0.53899	-46.932042517435264	26.08011024021273	16.701	-1.6416719374109712	1.4453453220311427	-0.34298999999999996	-46.932042517435264	26.08011024021273	16.701	-0.5375585958949473	0.6446977414807963	-0.5435030617291986	-0.3337481397599092	0.42181304977641576	0.8430219037754114	3.2719	22.049	0.0	0.0	0.0
2021-10-01T23:16:47.000000	-1.7765	1.2211	-0.54894	-50.58	20.672	16.718	-1.6134921082803533	1.42957359954534	-0.54894	-47.66592537627544	26.71380807790871	16.718	-1.6134921082803533	1.42957359954534	-0.35294	-47.66592537627544	26.71380807790871	16.718	-0.5375585958949473	0.6446977414807963	-0.5435030617291986	-0.3337481397599092	0.42181304977641576	0.8430219037754114	3.2719	22.049	0.0	0.0	0.0
2021-10-01T23:16:47.000000	-1.7466	1.2088	-0.55874	-51.402	21.231	16.734	-1.5853245321666534	1.4137026305806257	-0.55874	-48.41323706835787	27.36931569409398	16.734	-1.5853245321666534	1.4137026305806257	-0.36274	-48.41323706835787	27.36931569409398	16.734	-0.5375585958949473	0.6446977414807963	-0.5435030617291986	-0.3337481397599092	0.42181304977641576	0.8430219037754114	3.2719	22.049	0.0	0.0	0.0
2021-10-01T23:16:47.000000	-1.7168	1.1964	-0.56839	-52.241	21.812	16.751	-1.557268455548784	1.3977446681539174	-0.56839	-49.17472499813331	28.048740548515962	16.751	-1.557268455548784	1.3977446681539174	-0.37238999999999994	-49.17472499813331	28.048740548515962	16.751	-0.5375585958949473	0.6446977414807963	-0.5435030617291986	-0.3337481397599092	0.42181304977641576	0.8430219037754114	3.2719	22.049	0.0	0.0	0.0
2021-10-01T23:16:47.000000	-1.6869	1.1839	-0.57789	-53.1	22.416	16.768	-1.5291253854689206	1.3816752062313795	-0.57789	-49.95324402979991	28.753442696471314	16.768	-1.5291253854689206	1.3816752062313795	-0.38189	-49.95324402979991	28.753442696471314	16.768	-0.5375585958949473	0.6446977414807963	-0.5435030617291986	-0.3337481397599092	0.42181304977641576	0.8430219037754114	3.2719	22.049	0.0	0.0	0.0
2021-10-01T23:16:47.000000	-1.657	1.1712	-0.58724	-53.981	23.046	16.787	-1.5010068214228938	1.3654072513510176	-0.58724	-50.75041150242838	29.48664459266577	16.787	-1.5010068214228938	1.3654072513510176	-0.39124	-50.75041150242838	29.48664459266577	16.787	-0.5375585958949473	0.6446977414807963	-0.5435030617291986	-0.3337481397599092	0.42181304977641576	0.8430219037754114	3.2719	22.049	0.0	0.0	0.0
2021-10-01T23:16:47.000000	-1.6272	1.1584	-0.59645	-54.887	23.704	16.809	-1.472999756872697	1.349052303008662	-0.59645	-51.568959750047696	30.250698757185106	16.809	-1.472999756872697	1.349052303008662	-0.40045000000000003	-51.568959750047696	30.250698757185106	16.809	-0.5375585958949473	0.6446977414807963	-0.5435030617291986	-0.3337481397599092	0.42181304977641576	0.8430219037754114	3.2719	22.049	0.0	0.0	0.0
2021-10-01T23:16:47.000000	-1.5974	1.1455	-0.60551	-55.82	24.394	16.834	-1.4450049453394187	1.3325981081873948	-0.60551	-52.41038358155938	31.049820109524152	16.834	-1.4450049453394187	1.3325981081873948	-0.40951	-52.41038358155938	31.049820109524152	16.834	-0.5375585958949473	0.6446977414807963	-0.5435030617291986	-0.3337481397599092	0.42181304977641576	0.8430219037754114	3.2719	22.049	0.0	0.0	0.0
2021-10-01T23:16:47.000000	-1.5676	1.1324	-0.61443	-56.784	25.118	16.863	-1.4170346398399767	1.3159454204083039	-0.61443	-53.27840779578153	31.886483699937898	16.863	-1.4170346398399767	1.3159454204083039	-0.41843	-53.27840779578153	31.886483699937898	16.863	-0.5375585958949473	0.6446977414807963	-0.5435030617291986	-0.3337481397599092	0.42181304977641576	0.8430219037754114	3.2719	22.049	0.0	0.0	0.0
2021-10-01T23:16:47.000000	-1.5378	1.1191	-0.6232	-57.784	25.881	16.897	-1.389088840374371	1.2990942396713892	-0.6232	-54.17738206581383	32.76626450321783	16.897	-1.389088840374371	1.2990942396713892	-0.42719999999999997	-54.17738206581383	32.76626450321783	16.897	-0.5375585958949473	0.6446977414807963	-0.5435030617291986	-0.3337481397599092	0.42181304977641576	0.8430219037754114	3.2719	22.049	0.0	0.0	0.0
2021-10-01T23:16:47.000000	-1.5081	1.1057	-0.63184	-58.823	26.686	16.937	-1.361254540404596	1.2821560654724808	-0.63184	-55.1099161955161	33.69250750423886	16.937	-1.361254540404596	1.2821560654724808	-0.43583999999999995	-55.1099161955161	33.69250750423886	16.937	-0.5375585958949473	0.6446977414807963	-0.5435030617291986	-0.3337481397599092	0.42181304977641576	0.8430219037754114	3.2719	22.049	0.0	0.0	0.0
2021-10-01T23:16:47.000000	-1.4784	1.0921	-0.64033	-59.906	27.538	16.982	-1.333444746468657	1.2650193983157487	-0.64033	-56.08035985798799	34.6707876777925	16.982	-1.333444746468657	1.2650193983157487	-0.44432999999999995	-56.08035985798799	34.6707876777925	16.982	-0.5375585958949473	0.6446977414807963	-0.5435030617291986	-0.3337481397599092	0.42181304977641576	0.8430219037754114	3.2719	22.049	0.0	0.0	0.0
2021-10-01T23:16:47.000000	-1.4487	1.0784	-0.64867	-61.04	28.443	17.032	-1.3056472055496364	1.2477834846801048	-0.64867	-57.09492512573827	35.70791752379772	17.032	-1.3056472055496364	1.2477834846801048	-0.45266999999999996	-57.09492512573827	35.70791752379772	17.032	-0.5375585958949473	0.6446977414807963	-0.5435030617291986	-0.3337481397599092	0.42181304977641576	0.8430219037754114	3.2719	22.049	0.0	0.0	0.0
2021-10-01T23:16:47.000000	-1.4191	1.0645	-0.65688	-62.232	29.406	17.086	-1.277973417143364	1.2303613311035555	-0.65688	-58.159946601444844	36.80971707738439	17.086	-1.277973417143364	1.2303613311035555	-0.46088	-58.159946601444844	36.80971707738439	17.086	-0.5375585958949473	0.6446977414807963	-0.5435030617291986	-0.3337481397599092	0.42181304977641576	0.8430219037754114	3.2719	22.049	0.0	0.0	0.0
2021-10-01T23:16:47.000000	-1.3895	1.0504	-0.66493	-63.487	30.434	17.143	-1.2503241347709284	1.2127406845691824	-0.66493	-59.279528897869014	37.98374624292228	17.143	-1.2503241347709284	1.2127406845691824	-0.46893	-59.279528897869014	37.98374624292228	17.143	-0.5375585958949473	0.6446977414807963	-0.5435030617291986	-0.3337481397599092	0.42181304977641576	0.8430219037754114	3.2719	22.049	0.0	0.0	0.0
2021-10-01T23:16:47.000000	-1.3599	1.0361	-0.67284	-64.814	31.534	17.2	-1.2226993584323294	1.1949215450769857	-0.67284	-60.46174648692858	39.238055045457834	17.2	-1.2226993584323294	1.1949215450769857	-0.47684	-60.46174648692858	39.238055045457834	17.2	-0.5375585958949473	0.6446977414807963	-0.5435030617291986	-0.3337481397599092	0.42181304977641576	0.8430219037754114	3.2719	22.049	0.0	0.0	0.0
2021-10-01T23:16:47.000000	-1.3304	1.0217	-0.6806	-66.221	32.715	17.253	-1.1951860815895599	1.1770154121227954	-0.6806	-61.71343631541386	40.5825559094466	17.253	-1.1951860815895599	1.1770154121227954	-0.4846	-61.71343631541386	40.5825559094466	17.253	-0.5375585958949473	0.6446977414807963	-0.5435030617291986	-0.3337481397599092	0.42181304977641576	0.8430219037754114	3.2719	22.049	0.0	0.0	0.0
2021-10-01T23:16:47.000000	-1.301	1.007	-0.68819	-67.718	33.985	17.299	-1.1678088102764574	1.1588237927487874	-0.68819	-63.04354278986255	42.02641385489332	17.299	-1.1678088102764574	1.1588237927487874	-0.49218999999999996	-63.04354278986255	42.02641385489332	17.299	-0.5375585958949473	0.6446977414807963	-0.5435030617291986	-0.3337481397599092	0.42181304977641576	0.8430219037754114	3.2719	22.049	0.0	0.0	0.0
2021-10-01T23:16:47.000000	-1.2716	0.99216	-0.69562	-69.314	35.354	17.33	-1.1404486931870406	1.1404932283043032	-0.69562	-64.45977279168491	43.58065630121185	17.33	-1.1404486931870406	1.1404932283043032	-0.49962	-64.45977279168491	43.58065630121185	17.33	-0.5375585958949473	0.6446977414807963	-0.5435030617291986	-0.3337481397599092	0.42181304977641576	0.8430219037754114	3.2719	22.049	0.0	0.0	0.0
2021-10-01T23:16:47.000000	-1.2423	0.97709	-0.70286	-71.021	36.831	17.34	-1.113216004515447	1.12194664997524	-0.70286	-65.97293312682774	45.255685793534454	17.34	-1.113216004515447	1.12194664997524	-0.5068600000000001	-65.97293312682774	45.255685793534454	17.34	-0.5375585958949473	0.6446977414807963	-0.5435030617291986	-0.3337481397599092	0.42181304977641576	0.8430219037754114	3.2719	22.049	0.0	0.0	0.0
2021-10-01T23:16:47.000000	-1.213	0.96179	-0.70991	-72.849	38.429	17.32	-1.086011497782766	1.1031718047446795	-0.70991	-67.59135555098281	47.065629675811465	17.32	-1.086011497782766	1.1031718047446795	-0.5139100000000001	-67.59135555098281	47.065629675811465	17.32	-0.5375585958949473	0.6446977414807963	-0.5435030617291986	-0.3337481397599092	0.42181304977641576	0.8430219037754114	3.2719	22.049	0.0	0.0	0.0
2021-10-01T23:16:47.000000	-1.1839	0.94627	-0.71675	-74.811	40.16	17.259	-1.0590324406451286	1.0842031232943492	-0.71675	-69.32647174437851	49.0239904177117	17.259	-1.0590324406451286	1.0842031232943492	-0.52075	-69.32647174437851	49.0239904177117	17.259	-0.5375585958949473	0.6446977414807963	-0.5435030617291986	-0.3337481397599092	0.42181304977641576	0.8430219037754114	3.2719	22.049	0.0	0.0	0.0
2021-10-01T23:16:47.000000	-1.1548	0.9305	-0.72335	-76.918	42.035	17.145	-1.032084016049787	1.0649863256467393	-0.72335	-71.18785098783411	51.14303296377646	17.145	-1.032084016049787	1.0649863256467393	-0.52735	-71.18785098783411	51.14303296377646	17.145	-0.5375585958949473	0.6446977414807963	-0.5435030617291986	-0.3337481397599092	0.42181304977641576	0.8430219037754114	3.2719	22.049	0.0	0.0	0.0
2021-10-01T23:16:47.000000	-1.1257	0.9145	-0.7297	-79.185	44.069	16.962	-1.0051637733933572	1.0455412610976325	-0.7297	-73.18854230064866	53.43948223838028	16.962	-1.0051637733933572	1.0455412610976325	-0.5337000000000001	-73.18854230064866	53.43948223838028	16.962	-0.5375585958949473	0.6446977414807963	-0.5435030617291986	-0.3337481397599092	0.42181304977641576	0.8430219037754114	3.2719	22.049	0.0	0.0	0.0
2021-10-01T23:16:47.000000	-1.0968	0.89824	-0.73576	-81.625	46.277	16.696	-0.9784738815387386	1.025862661737191	-0.73576	-75.33960977254297	55.929818105559285	16.696	-0.9784738815387386	1.025862661737191	-0.53976	-75.33960977254297	55.929818105559285	16.696	-0.5375585958949473	0.6446977414807963	-0.5435030617291986	-0.3337481397599092	0.42181304977641576	0.8430219037754114	3.2719	22.049	0.0	0.0	0.0
2021-10-01T23:16:47.000000	-1.0679	0.88172	-0.74151	-84.253	48.675	16.326	-0.9518158475281076	1.0059260215315788	-0.74151	-77.65397989264689	58.63175795447713	16.326	-0.9518158475281076	1.0059260215315788	-0.5455099999999999	-77.65397989264689	58.63175795447713	16.326	-0.5375585958949473	0.6446977414807963	-0.5435030617291986	-0.3337481397599092	0.42181304977641576	0.8430219037754114	3.2719	22.049	0.0	0.0	0.0
2021-10-01T23:16:47.000000	-1.0392	0.86493	-0.74692	-87.085	51.28	15.833	-0.9253893896209793	0.985745921866741	-0.74692	-80.14544908471021	61.56413416925573	15.833	-0.9253893896209793	0.985745921866741	-0.5509200000000001	-80.14544908471021	61.56413416925573	15.833	-0.5375585958949473	0.6446977414807963	-0.5435030617291986	-0.3337481397599092	0.42181304977641576	0.8430219037754114	3.2719	22.049	0.0	0.0	0.0
2021-10-01T23:16:47.000000	-1.0105	0.84788	-0.75195	-90.137	54.111	15.192	-0.8989947895578385	0.9653077813567326	-0.75195	-82.82756871214438	64.74776406359527	15.192	-0.8989947895578385	0.9653077813567326	-0.5559499999999999	-82.82756871214438	64.74776406359527	15.192	-0.5375585958949473	0.6446977414807963	-0.5435030617291986	-0.3337481397599092	0.42181304977641576	0.8430219037754114	3.2719	22.049	0.0	0.0	0.0
2021-10-01T23:16:47.000000	-0.98188	0.83055	-0.75656	-93.428	57.188	14.378	-0.8727138951251984	0.9446015531193055	-0.75656	-85.71674500255898	68.2048250064926	14.378	-0.8727138951251984	0.9446015531193055	-0.56056	-85.71674500255898	68.2048250064926	14.378	-0.5375585958949473	0.6446977414807963	-0.5435030617291986	-0.3337481397599092	0.42181304977641576	0.8430219037754114	3.2719	22.049	0.0	0.0	0.0
2021-10-01T23:16:47.000000	-0.95339	0.81294	-0.76072	-96.979	60.533	13.362	-0.8465963295625147	0.9236333636629189	-0.76072	-88.8311240528035	71.95972435686113	13.362	-0.8465963295625147	0.9236333636629189	-0.5647199999999999	-88.8311240528035	71.95972435686113	13.362	-0.5375585958949473	0.6446977414807963	-0.5435030617291986	-0.3337481397599092	0.42181304977641576	0.8430219037754114	3.2719	22.049	0.0	0.0	0.0
2021-10-01T23:16:47.000000	-0.925	0.79505	-0.76438	-100.81	64.172	12.11	-0.8206123189261141	0.9023995370824974	-0.76438	-92.18736937426156	76.04071680260161	12.11	-0.8206123189261141	0.9023995370824974	-0.5683799999999999	-92.18736937426156	76.04071680260161	12.11	-0.5375585958949473	0.6446977414807963	-0.5435030617291986	-0.3337481397599092	0.42181304977641576	0.8430219037754114	3.2719	22.049	0.0	0.0	0.0
2021-10-01T23:16:47.000000	-0.89674	0.77687	-0.76751	-104.95	68.133	10.585	-0.7947928624613617	0.8808938246352251	-0.76751	-95.81083160108051	80.47914473271565	10.585	-0.7947928624613617	0.8808938246352251	-0.57151	-95.81083160108051	80.47914473271565	10.585	-0.5375585958949473	0.6446977414807963	-0.5435030617291986	-0.3337481397599092	0.42181304977641576	0.8430219037754114	3.2719	22.049	0.0	0.0	0.0
2021-10-01T23:16:47.000000	-0.86859	0.75842	-0.77006	-109.42	72.445	8.7467	-0.7691156602690916	0.859133625013501	-0.77006	-99.71879911892549	85.3063627596405	8.7467	-0.7691156602690916	0.859133625013501	-0.57406	-99.71879911892549	85.3063627596405	8.7467	-0.5375585958949473	0.6446977414807963	-0.5435030617291986	-0.3337481397599092	0.42181304977641576	0.8430219037754114	3.2719	22.049	0.0	0.0	0.0
2021-10-01T23:16:47.000000	-0.84058	0.73969	-0.77198	-114.25	77.144	6.5475	-0.7436117115946693	0.8371126894745092	-0.77198	-103.93663478537954	90.56177552085997	6.5475	-0.7436117115946693	0.8371126894745092	-0.5759799999999999	-103.93663478537954	90.56177552085997	6.5475	-0.5375585958949473	0.6446977414807963	-0.5435030617291986	-0.3337481397599092	0.42181304977641576	0.8430219037754114	3.2719	22.049	0.0	0.0	0.0
2021-10-01T23:16:47.000000	-0.81272	0.7207	-0.77325	-119.48	82.268	3.9339	-0.7182884904826022	0.8148520926157241	-0.77325	-108.49938104557845	96.28799788512778	3.9339	-0.7182884904826022	0.8148520926157241	-0.57725	-108.49938104557845	96.28799788512778	3.9339	-0.5375585958949473	0.6446977414807963	-0.5435030617291986	-0.3337481397599092	0.42181304977641576	0.8430219037754114	3.2719	22.049	0.0	0.0	0.0
2021-10-01T23:16:47.000000	-0.78501	0.70143	-0.7738	-125.16	87.863	0.84478	-0.6931484475362739	0.792331985141363	-0.7738	-113.45102475119575	102.53680974120255	0.84478	-0.6931484475362739	0.792331985141363	-0.5778000000000001	-113.45102475119575	102.53680974120255	0.84478	-0.5375585958949473	0.6446977414807963	-0.5435030617291986	-0.3337481397599092	0.42181304977641576	0.8430219037754114	3.2719	22.049	0.0	0.0	0.0
2021-10-01T23:16:47.000000	-0.75748	0.68192	-0.77361	-131.31	93.977	-2.7902	-0.6682164554925909	0.7695957415480664	-0.77361	-118.80553374989303	109.35830000234562	-2.7902	-0.6682164554925909	0.7695957415480664	-0.57761	-118.80553374989303	109.35830000234562	-2.7902	-0.5375585958949473	0.6446977414807963	-0.5435030617291986	-0.3337481397599092	0.42181304977641576	0.8430219037754114	3.2719	22.049	0.0	0.0	0.0
2021-10-01T23:16:47.000000	-0.73014	0.66216	-0.77262	-138.01	100.67	-7.0521	-0.6435036643011358	0.7466346624896348	-0.77262	-124.63495341464886	116.82181896943868	-7.0521	-0.6435036643011358	0.7466346624896348	-0.5766199999999999	-124.63495341464886	116.82181896943868	-7.0521	-0.5375585958949473	0.6446977414807963	-0.5435030617291986	-0.3337481397599092	0.42181304977641576	0.8430219037754114	3.2719	22.049	0.0	0.0	0.0
2021-10-01T23:16:47.000000	-0.703	0.64218	-0.77081	-145.31	108.01	-12.035	-0.6190163227047247	0.7234797472114336	-0.77081	-130.98057493341477	125.00098075660094	-12.035	-0.6190163227047247	0.7234797472114336	-0.57481	-130.98057493341477	125.00098075660094	-12.035	-0.5375585958949473	0.6446977414807963	-0.5435030617291986	-0.3337481397599092	0.42181304977641576	0.8430219037754114	3.2719	22.049	0.0	0.0	0.0
2021-10-01T23:16:47.000000	-0.67609	0.62199	-0.76813	-153.27	116.07	-17.85	-0.5947829793453392	0.7001445962664297	-0.76813	-137.89300149118753	133.97558710358896	-17.85	-0.5947829793453392	0.7001445962664297	-0.57213	-137.89300149118753	133.97558710358896	-17.85	-0.5375585958949473	0.6446977414807963	-0.5435030617291986	-0.3337481397599092	0.42181304977641576	0.8430219037754114	3.2719	22.049	0.0	0.0	0.0
2021-10-01T23:16:47.000000	-0.64942	0.60161	-0.76456	-162.0	124.93	-24.626	-0.5708111082674868	0.6766502842520967	-0.76456	-145.47160180123552	143.83851351214236	-24.626	-0.5708111082674868	0.6766502842520967	-0.56856	-145.47160180123552	143.83851351214236	-24.626	-0.5375585958949473	0.6446977414807963	-0.5435030617291986	-0.3337481397599092	0.42181304977641576	0.8430219037754114	3.2719	22.049	0.0	0.0	0.0
2021-10-01T23:16:47.000000	-0.62303	0.58107	-0.76006	-171.57	134.71	-32.515	-0.5471367321576568	0.6530314863188761	-0.76006	-153.77114477849526	154.7174328687981	-32.515	-0.5471367321576568	0.6530314863188761	-0.56406	-153.77114477849526	154.7174328687981	-32.515	-0.5375585958949473	0.6446977414807963	-0.5435030617291986	-0.3337481397599092	0.42181304977641576	0.8430219037754114	3.2719	22.049	0.0	0.0	0.0
2021-10-01T23:16:47.000000	-0.59692	0.56039	-0.7546	-182.11	145.52	-41.697	-0.5237574004124655	0.62930805176255	-0.7546	-162.90717252694202	166.73744522235296	-41.697	-0.5237574004124655	0.62930805176255	-0.5586	-162.90717252694202	166.73744522235296	-41.697	-0.5375585958949473	0.6446977414807963	-0.5435030617291986	-0.3337481397599092	0.42181304977641576	0.8430219037754114	3.2719	22.049	0.0	0.0	0.0
2021-10-01T23:16:47.000000	-0.57113	0.5396	-0.74816	-193.74	157.5	-52.389	-0.5007091357184023	0.6055146557335591	-0.74816	-172.98162659758444	180.0521992635854	-52.389	-0.5007091357184023	0.6055146557335591	-0.55216	-172.98162659758444	180.0521992635854	-52.389	-0.5375585958949473	0.6446977414807963	-0.5435030617291986	-0.3337481397599092	0.42181304977641576	0.8430219037754114	3.2719	22.049	0.0	0.0	0.0
2021-10-01T23:16:47.000000	-0.54567	0.51873	-0.74073	-206.64	170.82	-64.847	-0.47799818681828266	0.5816822974772691	-0.74073	-184.15232052370285	194.85246943709845	-64.847	-0.47799818681828266	0.5816822974772691	-0.5447299999999999	-184.15232052370285	194.85246943709845	-64.847	-0.5375585958949473	0.6446977414807963	-0.5435030617291986	-0.3337481397599092	0.42181304977641576	0.8430219037754114	3.2719	22.049	0.0	0.0	0.0
2021-10-01T23:16:47.000000	-0.52057	0.49781	-0.73229	-220.98	185.67	-79.383	-0.45565065175070496	0.5578444268424286	-0.73229	-196.5646925873028	211.34765418158568	-79.383	-0.45565065175070496	0.5578444268424286	-0.5362899999999999	-196.5646925873028	211.34765418158568	-79.383	-0.5375585958949473	0.6446977414807963	-0.5435030617291986	-0.3337481397599092	0.42181304977641576	0.8430219037754114	3.2719	22.049	0.0	0.0	0.0
2021-10-01T23:16:47.000000	-0.49585	0.47687	-0.72283	-236.98	202.28	-96.373	-0.4336827039063759	0.5340332683760953	-0.72283	-210.40890310307833	229.79297703576447	-96.373	-0.4336827039063759	0.5340332683760953	-0.5268299999999999	-210.40890310307833	229.79297703576447	-96.373	-0.5375585958949473	0.6446977414807963	-0.5435030617291986	-0.3337481397599092	0.42181304977641576	0.8430219037754114	3.2719	22.049	0.0	0.0	0.0
