# Supplementary material for: Direct evidence of substorm-related impulsive injections of electrons at Mercury
Source: Nat Commun. 2023 Jul 18;14:4019. doi: 10.1038/s41467-023-39565-4 (PMC10354196; doi:10.1038/s41467-023-39565-4)
Supplement: Supplementary file 3 — SourceDatafile [file 41467_2023_39565_MOESM3_ESM.zip › SourceDataFile/FieldLinetracing/Final_KT17tracing_000113.txt]

2021-10-01T23:16:53.000000	-0.37504	0.36507	0.65261	368.1	-333.96	-250.53	-0.327481905647567	0.40827283521370605	0.65261	324.4061135743516	-376.5468962501017	-250.53	-0.327481905647567	0.40827283521370605	0.8486100000000001	324.4061135743516	-376.5468962501017	-250.53	-0.5435432793767265	0.6432683089520744	-0.5392277683338762	-0.33850472356730027	0.42189104397803756	0.8410841213182825	3.2729	22.06	0.0	0.0	0.0
2021-10-01T23:16:53.000000	-0.3976	0.38541	0.66731	336.66	-301.73	-209.66	-0.34737964764890955	0.4312238496411341	0.66731	297.1521679572162	-340.7074075777138	-209.66	-0.34737964764890955	0.4312238496411341	0.86331	297.1521679572162	-340.7074075777138	-209.66	-0.5435432793767265	0.6432683089520744	-0.5392277683338762	-0.33850472356730027	0.42189104397803756	0.8410841213182825	3.2729	22.06	0.0	0.0	0.0
2021-10-01T23:16:53.000000	-0.42063	0.40593	0.68101	309.17	-273.54	-175.31	-0.3677217926706849	0.4544110969101193	0.68101	273.3234363736018	-309.3614708216355	-175.31	-0.3677217926706849	0.4544110969101193	0.8770100000000001	273.3234363736018	-309.3614708216355	-175.31	-0.5435432793767265	0.6432683089520744	-0.5392277683338762	-0.33850472356730027	0.42189104397803756	0.8410841213182825	3.2729	22.06	0.0	0.0	0.0
2021-10-01T23:16:53.000000	-0.44412	0.42657	0.69369	285.01	-248.77	-146.31	-0.3885057678751529	0.4777738038316226	0.69369	252.38055935914807	-281.81778910772033	-146.31	-0.3885057678751529	0.4777738038316226	0.8896900000000001	252.38055935914807	-281.81778910772033	-146.31	-0.5435432793767265	0.6432683089520744	-0.5392277683338762	-0.33850472356730027	0.42189104397803756	0.8410841213182825	3.2729	22.06	0.0	0.0	0.0
2021-10-01T23:16:53.000000	-0.46806	0.44731	0.70535	263.68	-226.91	-121.75	-0.40972409921780595	0.5012908958081699	0.70535	233.88979490557875	-257.5089403089265	-121.75	-0.40972409921780595	0.5012908958081699	0.9013500000000001	233.88979490557875	-257.5089403089265	-121.75	-0.5435432793767265	0.6432683089520744	-0.5392277683338762	-0.33850472356730027	0.42189104397803756	0.8410841213182825	3.2729	22.06	0.0	0.0	0.0
2021-10-01T23:16:53.000000	-0.49241	0.46812	0.71599	244.76	-207.53	-100.86	-0.4313407640121549	0.5249276976893202	0.71599	217.48699577421255	-235.95670189487657	-100.86	-0.4313407640121549	0.5249276976893202	0.9119900000000001	217.48699577421255	-235.95670189487657	-100.86	-0.5435432793767265	0.6432683089520744	-0.5392277683338762	-0.33850472356730027	0.42189104397803756	0.8410841213182825	3.2729	22.06	0.0	0.0	0.0
2021-10-01T23:16:53.000000	-0.51716	0.48895	0.72559	227.9	-190.29	-83.061	-0.45335196411876755	0.5486333609339261	0.72559	202.86645954638004	-216.78075027805616	-83.061	-0.45335196411876755	0.5486333609339261	0.9215899999999999	202.86645954638004	-216.78075027805616	-83.061	-0.5435432793767265	0.6432683089520744	-0.5392277683338762	-0.33850472356730027	0.42189104397803756	0.8410841213182825	3.2729	22.06	0.0	0.0	0.0
2021-10-01T23:16:53.000000	-0.5423	0.50977	0.73417	212.82	-174.9	-67.852	-0.47575145079482833	0.5723768862966218	0.73417	189.7858298301909	-199.65896222224993	-67.852	-0.47575145079482833	0.5723768862966218	0.9301699999999999	189.7858298301909	-199.65896222224993	-67.852	-0.5435432793767265	0.6432683089520744	-0.5392277683338762	-0.33850472356730027	0.42189104397803756	0.8410841213182825	3.2729	22.06	0.0	0.0	0.0
2021-10-01T23:16:53.000000	-0.56779	0.53055	0.74174	199.28	-161.11	-54.833	-0.4985032013538479	0.5961235986269667	0.74174	178.03754761855237	-184.31381428957434	-54.833	-0.4985032013538479	0.5961235986269667	0.93774	178.03754761855237	-184.31381428957434	-54.833	-0.5435432793767265	0.6432683089520744	-0.5392277683338762	-0.33850472356730027	0.42189104397803756	0.8410841213182825	3.2729	22.06	0.0	0.0	0.0
2021-10-01T23:16:53.000000	-0.59362	0.55126	0.7483	187.07	-148.72	-43.674	-0.5216009670530104	0.6198424986795954	0.7483	167.43770133958597	-170.52108218667743	-43.674	-0.5216009670530104	0.6198424986795954	0.9442999999999999	167.43770133958597	-170.52108218667743	-43.674	-0.5435432793767265	0.6432683089520744	-0.5392277683338762	-0.33850472356730027	0.42189104397803756	0.8410841213182825	3.2729	22.06	0.0	0.0	0.0
2021-10-01T23:16:53.000000	-0.61976	0.57186	0.75388	176.03	-137.55	-34.101	-0.5450198751554098	0.6434902119578676	0.75388	157.84955205748568	-158.08251742444867	-34.101	-0.5450198751554098	0.6434902119578676	0.9498800000000001	157.84955205748568	-158.08251742444867	-34.101	-0.5435432793767265	0.6432683089520744	-0.5392277683338762	-0.33850472356730027	0.42189104397803756	0.8410841213182825	3.2729	22.06	0.0	0.0	0.0
2021-10-01T23:16:53.000000	-0.64619	0.59233	0.7585	166.01	-127.45	-25.885	-0.5687425269686475	0.6670444385626173	0.7585	149.142609579261	-146.83087075914287	-25.885	-0.5687425269686475	0.6670444385626173	0.9544999999999999	149.142609579261	-146.83087075914287	-25.885	-0.5435432793767265	0.6432683089520744	-0.5392277683338762	-0.33850472356730027	0.42189104397803756	0.8410841213182825	3.2729	22.06	0.0	0.0	0.0
2021-10-01T23:16:53.000000	-0.67289	0.61265	0.76218	156.9	-118.31	-18.836	-0.5927515238003243	0.6904828785946785	0.76218	141.22118109671905	-136.64349274534695	-18.836	-0.5927515238003243	0.6904828785946785	0.95818	141.22118109671905	-136.64349274534695	-18.836	-0.5435432793767265	0.6432683089520744	-0.5392277683338762	-0.33850472356730027	0.42189104397803756	0.8410841213182825	3.2729	22.06	0.0	0.0	0.0
2021-10-01T23:16:53.000000	-0.69983	0.63278	0.76495	148.58	-110.01	-12.793	-0.6170219929135343	0.7137621575574109	0.76495	133.98087445546744	-127.38658398806476	-12.793	-0.6170219929135343	0.7137621575574109	0.96095	133.98087445546744	-127.38658398806476	-12.793	-0.5435432793767265	0.6432683089520744	-0.5392277683338762	-0.33850472356730027	0.42189104397803756	0.8410841213182825	3.2729	22.06	0.0	0.0	0.0
2021-10-01T23:16:53.000000	-0.727	0.65271	0.76685	140.97	-102.45	-7.6184	-0.6415452349620782	0.7368711255012317	0.76685	127.35454548929494	-118.95109559484985	-7.6184	-0.6415452349620782	0.7368711255012317	0.96285	127.35454548929494	-118.95109559484985	-7.6184	-0.5435432793767265	0.6432683089520744	-0.5392277683338762	-0.33850472356730027	0.42189104397803756	0.8410841213182825	3.2729	22.06	0.0	0.0	0.0
2021-10-01T23:16:53.000000	-0.75438	0.67242	0.76791	133.99	-95.567	-3.1971	-0.6663038512535571	0.7597874825269746	0.76791	121.27051641573058	-111.26469987045314	-3.1971	-0.6663038512535571	0.7597874825269746	0.96391	121.27051641573058	-111.26469987045314	-3.1971	-0.5435432793767265	0.6432683089520744	-0.5392277683338762	-0.33850472356730027	0.42189104397803756	0.8410841213182825	3.2729	22.06	0.0	0.0	0.0
2021-10-01T23:16:53.000000	-0.78194	0.69189	0.76817	127.58	-89.281	0.57014	-0.6912705184476808	0.7824877034337819	0.76817	115.67904176096184	-104.24064782159427	0.57014	-0.6912705184476808	0.7824877034337819	0.96417	115.67904176096184	-104.24064782159427	0.57014	-0.5435432793767265	0.6432683089520744	-0.5392277683338762	-0.33850472356730027	0.42189104397803756	0.8410841213182825	3.2729	22.06	0.0	0.0	0.0
2021-10-01T23:16:53.000000	-0.80968	0.71112	0.76768	121.68	-83.533	3.7685	-0.71644523654445	0.8049717882216537	0.76768	110.52780291762339	-97.8130322155642	3.7685	-0.71644523654445	0.8049717882216537	0.9636800000000001	110.52780291762339	-97.8130322155642	3.7685	-0.5435432793767265	0.6432683089520744	-0.5392277683338762	-0.33850472356730027	0.42189104397803756	0.8410841213182825	3.2729	22.06	0.0	0.0	0.0
2021-10-01T23:16:53.000000	-0.83757	0.73008	0.76646	116.24	-78.272	6.4717	-0.7418019075052662	0.8272062870418407	0.76646	105.77342568488757	-91.92511083965883	6.4717	-0.7418019075052662	0.8272062870418407	0.9624600000000001	105.77342568488757	-91.92511083965883	6.4717	-0.5435432793767265	0.6432683089520744	-0.5392277683338762	-0.33850472356730027	0.42189104397803756	0.8410841213182825	3.2729	22.06	0.0	0.0	0.0
2021-10-01T23:16:53.000000	-0.8656	0.74877	0.76458	111.22	-73.451	8.7436	-0.7673306066822383	0.8491899745926517	0.76458	101.38197038914129	-86.52533664202224	8.7436	-0.7673306066822383	0.8491899745926517	0.96058	101.38197038914129	-86.52533664202224	8.7436	-0.5435432793767265	0.6432683089520744	-0.5392277683338762	-0.33850472356730027	0.42189104397803756	0.8410841213182825	3.2729	22.06	0.0	0.0	0.0
2021-10-01T23:16:53.000000	-0.89377	0.76719	0.76206	106.58	-69.028	10.64	-0.7930313340753661	0.8709228508740857	0.76206	97.31888470592538	-81.56712489474421	10.64	-0.7930313340753661	0.8709228508740857	0.9580599999999999	97.31888470592538	-81.56712489474421	10.64	-0.5435432793767265	0.6432683089520744	-0.5392277683338762	-0.33850472356730027	0.42189104397803756	0.8410841213182825	3.2729	22.06	0.0	0.0	0.0
2021-10-01T23:16:53.000000	-0.92206	0.78534	0.75895	102.3	-64.97	12.21	-0.8188842403888674	0.8924024652827599	0.75895	93.56836283504056	-77.01527365640011	12.21	-0.8188842403888674	0.8924024652827599	0.95495	93.56836283504056	-77.01527365640011	12.21	-0.5435432793767265	0.6432683089520744	-0.5392277683338762	-0.33850472356730027	0.42189104397803756	0.8410841213182825	3.2729	22.06	0.0	0.0	0.0
2021-10-01T23:16:53.000000	-0.95046	0.8032	0.75531	98.326	-61.242	13.497	-0.8448818515782348	0.9136077432211995	0.75531	90.0811002337958	-72.82843003023498	13.497	-0.8448818515782348	0.9136077432211995	0.9513100000000001	90.0811002337958	-72.82843003023498	13.497	-0.5435432793767265	0.6432683089520744	-0.5392277683338762	-0.33850472356730027	0.42189104397803756	0.8410841213182825	3.2729	22.06	0.0	0.0	0.0
2021-10-01T23:16:53.000000	-0.97897	0.82078	0.75116	94.651	-57.817	14.539	-0.8710229423417764	0.9345486093372962	0.75116	86.85345796323519	-68.97893975575835	14.539	-0.8710229423417764	0.9345486093372962	0.94716	86.85345796323519	-68.97893975575835	14.539	-0.5435432793767265	0.6432683089520744	-0.5392277683338762	-0.33850472356730027	0.42189104397803756	0.8410841213182825	3.2729	22.06	0.0	0.0	0.0
2021-10-01T23:16:53.000000	-1.0076	0.83809	0.74655	91.246	-54.669	15.371	-0.8973162120256913	0.9552362135806329	0.74655	83.85984032887302	-65.4374453735468	15.371	-0.8973162120256913	0.9552362135806329	0.94255	83.85984032887302	-65.4374453735468	15.371	-0.5435432793767265	0.6432683089520744	-0.5392277683338762	-0.33850472356730027	0.42189104397803756	0.8410841213182825	3.2729	22.06	0.0	0.0	0.0
2021-10-01T23:16:53.000000	-1.0363	0.85512	0.74152	88.092	-51.775	16.022	-0.9237132626922155	0.9756545047948589	0.74152	81.08420869360725	-62.17879212023618	16.022	-0.9237132626922155	0.9756545047948589	0.9375199999999999	81.08420869360725	-62.17879212023618	16.022	-0.5435432793767265	0.6432683089520744	-0.5392277683338762	-0.33850472356730027	0.42189104397803756	0.8410841213182825	3.2729	22.06	0.0	0.0	0.0
2021-10-01T23:16:53.000000	-1.0651	0.87188	0.7361	85.167	-49.113	16.52	-0.9502426429833312	0.9958170835329414	0.7361	78.5074244957993	-59.178450106743846	16.52	-0.9502426429833312	0.9958170835329414	0.9320999999999999	78.5074244957993	-59.178450106743846	16.52	-0.5435432793767265	0.6432683089520744	-0.5392277683338762	-0.33850472356730027	0.42189104397803756	0.8410841213182825	3.2729	22.06	0.0	0.0	0.0
2021-10-01T23:16:53.000000	-1.0939	0.88838	0.73034	82.456	-46.664	16.89	-0.9768038811184343	1.0157216214258529	0.73034	76.11692883682686	-56.415724549538815	16.89	-0.9768038811184343	1.0157216214258529	0.9263399999999999	76.11692883682686	-56.415724549538815	16.89	-0.5435432793767265	0.6432683089520744	-0.5392277683338762	-0.33850472356730027	0.42189104397803756	0.8410841213182825	3.2729	22.06	0.0	0.0	0.0
2021-10-01T23:16:53.000000	-1.1229	0.90461	0.72427	79.941	-44.411	17.153	-1.00359669535704	1.035382699859539	0.72427	73.89694036336186	-53.87153800416078	17.153	-1.00359669535704	1.035382699859539	0.9202699999999999	73.89694036336186	-53.87153800416078	17.153	-0.5435432793767265	0.6432683089520744	-0.5392277683338762	-0.33850472356730027	0.42189104397803756	0.8410841213182825	3.2729	22.06	0.0	0.0	0.0
2021-10-01T23:16:53.000000	-1.1519	0.9206	0.71791	77.606	-42.337	17.329	-1.0304189168362499	1.0548055867438366	0.71791	71.83366265165454	-51.52705808648782	17.329	-1.0304189168362499	1.0548055867438366	0.91391	71.83366265165454	-51.52705808648782	17.329	-0.5435432793767265	0.6432683089520744	-0.5392277683338762	-0.33850472356730027	0.42189104397803756	0.8410841213182825	3.2729	22.06	0.0	0.0	0.0
2021-10-01T23:16:53.000000	-1.181	0.93634	0.71129	75.438	-40.426	17.434	-1.057371017336667	1.0739926104477728	0.71129	69.91615414215329	-49.364812467694655	17.434	-1.057371017336667	1.0739926104477728	0.9072899999999999	69.91615414215329	-49.364812467694655	17.434	-0.5435432793767265	0.6432683089520744	-0.5392277683338762	-0.33850472356730027	0.42189104397803756	0.8410841213182825	3.2729	22.06	0.0	0.0	0.0
2021-10-01T23:16:53.000000	-1.2102	0.95184	0.70444	73.423	-38.665	17.484	-1.0844517715565998	1.092953695619239	0.70444	68.13211322000978	-47.37018368315419	17.484	-1.0844517715565998	1.092953695619239	0.9004399999999999	68.13211322000978	-47.37018368315419	17.484	-0.5435432793767265	0.6432683089520744	-0.5392277683338762	-0.33850472356730027	0.42189104397803756	0.8410841213182825	3.2729	22.06	0.0	0.0	0.0
2021-10-01T23:16:53.000000	-1.2395	0.96712	0.69738	71.546	-37.04	17.492	-1.1116587288926647	1.111708691554017	0.69738	66.46836833575583	-45.52743927328103	17.492	-1.1116587288926647	1.111708691554017	0.8933800000000001	66.46836833575583	-45.52743927328103	17.492	-0.5435432793767265	0.6432683089520744	-0.5392277683338762	-0.33850472356730027	0.42189104397803756	0.8410841213182825	3.2729	22.06	0.0	0.0	0.0
2021-10-01T23:16:53.000000	-1.2688	0.98217	0.69012	69.796	-35.538	17.469	-1.1388938681676415	1.130235420587298	0.69012	64.91559526891048	-43.822329363955625	17.469	-1.1388938681676415	1.130235420587298	0.88612	64.91559526891048	-43.822329363955625	17.469	-0.5435432793767265	0.6432683089520744	-0.5392277683338762	-0.33850472356730027	0.42189104397803756	0.8410841213182825	3.2729	22.06	0.0	0.0	0.0
2021-10-01T23:16:53.000000	-1.2982	0.99701	0.68269	68.162	-34.149	17.424	-1.1662539852570586	1.1485659850317824	0.68269	63.46410220848526	-42.24358147542579	17.424	-1.1662539852570586	1.1485659850317824	0.87869	63.46410220848526	-42.24358147542579	17.424	-0.5435432793767265	0.6432683089520744	-0.5392277683338762	-0.33850472356730027	0.42189104397803756	0.8410841213182825	3.2729	22.06	0.0	0.0	0.0
2021-10-01T23:16:53.000000	-1.3276	1.0116	0.67509	66.631	-32.861	17.365	-1.193644734888771	1.166648433278987	0.67509	62.10245747425181	-40.77769313802271	17.365	-1.193644734888771	1.166648433278987	0.8710899999999999	62.10245747425181	-40.77769313802271	17.365	-0.5435432793767265	0.6432683089520744	-0.5392277683338762	-0.33850472356730027	0.42189104397803756	0.8410841213182825	3.2729	22.06	0.0	0.0	0.0
2021-10-01T23:16:53.000000	-1.3571	1.0261	0.66733	65.194	-31.665	17.299	-1.2211457587146222	1.1846538127120891	0.66733	60.82283165463073	-39.41462939712171	17.299	-1.2211457587146222	1.1846538127120891	0.8633299999999999	60.82283165463073	-39.41462939712171	17.299	-0.5435432793767265	0.6432683089520744	-0.5392277683338762	-0.33850472356730027	0.42189104397803756	0.8410841213182825	3.2729	22.06	0.0	0.0	0.0
2021-10-01T23:16:53.000000	-1.3867	1.0403	0.65942	63.841	-30.551	17.23	-1.2487827880701396	1.2023737057253743	0.65942	59.61652540342263	-38.14324030313975	17.23	-1.2487827880701396	1.2023737057253743	0.8554200000000001	59.61652540342263	-38.14324030313975	17.23	-0.5435432793767265	0.6432683089520744	-0.5392277683338762	-0.33850472356730027	0.42189104397803756	0.8410841213182825	3.2729	22.06	0.0	0.0	0.0
2021-10-01T23:16:53.000000	-1.4163	1.0544	0.65136	62.562	-29.512	17.162	-1.2764320704425751	1.2199943522597474	0.65136	58.47447178392061	-36.955353300861184	17.162	-1.2764320704425751	1.2199943522597474	0.8473600000000001	58.47447178392061	-36.955353300861184	17.162	-0.5435432793767265	0.6432683089520744	-0.5392277683338762	-0.33850472356730027	0.42189104397803756	0.8410841213182825	3.2729	22.06	0.0	0.0	0.0
2021-10-01T23:16:53.000000	-1.4459	1.0683	0.64317	61.35	-28.539	17.097	-1.3041058588488477	1.2374165058362967	0.64317	57.3908263141235	-35.84117849599967	17.097	-1.3041058588488477	1.2374165058362967	0.83917	57.3908263141235	-35.84117849599967	17.097	-0.5435432793767265	0.6432683089520744	-0.5392277683338762	-0.33850472356730027	0.42189104397803756	0.8410841213182825	3.2729	22.06	0.0	0.0	0.0
2021-10-01T23:16:53.000000	-1.4756	1.082	0.63483	60.197	-27.626	17.038	-1.3319033997678682	1.2546524194719406	0.63483	56.35838445673344	-34.79378085846703	17.038	-1.3319033997678682	1.2546524194719406	0.83083	56.35838445673344	-34.79378085846703	17.038	-0.5435432793767265	0.6432683089520744	-0.5392277683338762	-0.33850472356730027	0.42189104397803756	0.8410841213182825	3.2729	22.06	0.0	0.0	0.0
2021-10-01T23:16:53.000000	-1.5054	1.0956	0.62635	59.097	-26.766	16.985	-1.359812440182719	1.2718013396455907	0.62635	55.37204913419998	-33.80547795372434	16.985	-1.359812440182719	1.2718013396455907	0.8223499999999999	55.37204913419998	-33.80547795372434	16.985	-0.5435432793767265	0.6432683089520744	-0.5392277683338762	-0.33850472356730027	0.42189104397803756	0.8410841213182825	3.2729	22.06	0.0	0.0	0.0
2021-10-01T23:16:53.000000	-1.5351	1.1089	0.61773	58.043	-25.955	16.938	-1.3876589931694123	1.2886402673655872	0.61773	54.425363213676036	-32.87144221143087	16.938	-1.3876589931694123	1.2886402673655872	0.8137300000000001	54.425363213676036	-32.87144221143087	16.938	-0.5435432793767265	0.6432683089520744	-0.5392277683338762	-0.33850472356730027	0.42189104397803756	0.8410841213182825	3.2729	22.06	0.0	0.0	0.0
2021-10-01T23:16:53.000000	-1.5649	1.1222	0.60897	57.029	-25.187	16.897	-1.4156047926350177	1.305491448102502	0.60897	53.51310708744199	-31.984983661836786	16.897	-1.4156047926350177	1.305491448102502	0.80497	53.51310708744199	-31.984983661836786	16.897	-0.5435432793767265	0.6432683089520744	-0.5392277683338762	-0.33850472356730027	0.42189104397803756	0.8410841213182825	3.2729	22.06	0.0	0.0	0.0
2021-10-01T23:16:53.000000	-1.5947	1.1353	0.60008	56.053	-24.458	16.862	-1.44357509813446	1.322144135881593	0.60008	52.63378594659631	-31.141887385447262	16.862	-1.44357509813446	1.322144135881593	0.7960799999999999	52.63378594659631	-31.141887385447262	16.862	-0.5435432793767265	0.6432683089520744	-0.5392277683338762	-0.33850472356730027	0.42189104397803756	0.8410841213182825	3.2729	22.06	0.0	0.0	0.0
2021-10-01T23:16:53.000000	-1.6245	1.1482	0.59103	55.108	-23.764	16.832	-1.4715699096677384	1.3385983307028604	0.59103	51.78094265829194	-30.33732581192154	16.832	-1.4715699096677384	1.3385983307028604	0.7870300000000001	51.78094265829194	-30.33732581192154	16.832	-0.5435432793767265	0.6432683089520744	-0.5392277683338762	-0.33850472356730027	0.42189104397803756	0.8410841213182825	3.2729	22.06	0.0	0.0	0.0
2021-10-01T23:16:53.000000	-1.6544	1.161	0.58185	54.191	-23.102	16.806	-1.499676220696847	1.354965532062134	0.58185	50.95196741866905	-29.567953956384727	16.806	-1.499676220696847	1.354965532062134	0.7778499999999999	50.95196741866905	-29.567953956384727	16.806	-0.5435432793767265	0.6432683089520744	-0.5392277683338762	-0.33850472356730027	0.42189104397803756	0.8410841213182825	3.2729	22.06	0.0	0.0	0.0
2021-10-01T23:16:53.000000	-1.6842	1.1737	0.57251	53.3	-22.469	16.784	-1.5276955382639616	1.3712212339255776	0.57251	50.14524288865694	-28.830549364131098	16.784	-1.5276955382639616	1.3712212339255776	0.76851	50.14524288865694	-28.830549364131098	16.784	-0.5435432793767265	0.6432683089520744	-0.5392277683338762	-0.33850472356730027	0.42189104397803756	0.8410841213182825	3.2729	22.06	0.0	0.0	0.0
2021-10-01T23:16:53.000000	-1.7141	1.1862	0.56304	52.432	-21.862	16.764	-1.555838608343825	1.3872906958481157	0.56304	49.35815926439582	-28.12176705028574	16.764	-1.555838608343825	1.3872906958481157	0.7590399999999999	49.35815926439582	-28.12176705028574	16.764	-0.5435432793767265	0.6432683089520744	-0.5392277683338762	-0.33850472356730027	0.42189104397803756	0.8410841213182825	3.2729	22.06	0.0	0.0	0.0
2021-10-01T23:16:53.000000	-1.744	1.1986	0.55341	51.583	-21.279	16.745	-1.5839939314406066	1.4032609112917422	0.55341	48.586991747067565	-27.4391319645937	16.745	-1.5839939314406066	1.4032609112917422	0.7494099999999999	48.586991747067565	-27.4391319645937	16.745	-0.5435432793767265	0.6432683089520744	-0.5392277683338762	-0.33850472356730027	0.42189104397803756	0.8410841213182825	3.2729	22.06	0.0	0.0	0.0
2021-10-01T23:16:53.000000	-1.7739	1.2108	0.54363	50.752	-20.717	16.727	-1.6121737605712247	1.4190326337775447	0.54363	47.83111546239063	-26.779544182518432	16.727	-1.6121737605712247	1.4190326337775447	0.73963	47.83111546239063	-26.779544182518432	16.727	-0.5435432793767265	0.6432683089520744	-0.5392277683338762	-0.33850472356730027	0.42189104397803756	0.8410841213182825	3.2729	22.06	0.0	0.0	0.0
2021-10-01T23:16:53.000000	-1.8038	1.223	0.53371	49.938	-20.176	16.708	-1.6403535897018426	1.4348043562633472	0.53371	47.08953794557585	-26.142881173890753	16.708	-1.6403535897018426	1.4348043562633472	0.7297100000000001	47.08953794557585	-26.142881173890753	16.708	-0.5435432793767265	0.6432683089520744	-0.5392277683338762	-0.33850472356730027	0.42189104397803756	0.8410841213182825	3.2729	22.06	0.0	0.0	0.0
2021-10-01T23:16:53.000000	-1.8337	1.235	0.52363	49.137	-19.652	16.688	-1.6685579248662974	1.4503775857913264	0.52363	46.35877945814353	-25.524682958877467	16.688	-1.6685579248662974	1.4503775857913264	0.71963	46.35877945814353	-25.524682958877467	16.688	-0.5435432793767265	0.6432683089520744	-0.5392277683338762	-0.33850472356730027	0.42189104397803756	0.8410841213182825	3.2729	22.06	0.0	0.0	0.0
2021-10-01T23:16:53.000000	-1.8635	1.2469	0.51341	48.349	-19.146	16.666	-1.6966752665687581	1.4658393158234748	0.51341	45.63871746992445	-24.925942002267686	16.666	-1.6966752665687581	1.4658393158234748	0.7094100000000001	45.63871746992445	-24.925942002267686	16.666	-0.5435432793767265	0.6432683089520744	-0.5392277683338762	-0.33850472356730027	0.42189104397803756	0.8410841213182825	3.2729	22.06	0.0	0.0	0.0
2021-10-01T23:16:53.000000	-1.8934	1.2587	0.50303	47.572	-18.655	16.641	-1.7249041077670493	1.4812140523936301	0.50303	44.92773464184795	-24.343435849355693	16.641	-1.7249041077670493	1.4812140523936301	0.69903	44.92773464184795	-24.343435849355693	16.641	-0.5435432793767265	0.6432683089520744	-0.5392277683338762	-0.33850472356730027	0.42189104397803756	0.8410841213182825	3.2729	22.06	0.0	0.0	0.0
2021-10-01T23:16:53.000000	-1.9233	1.2703	0.49251	46.805	-18.179	16.613	-1.7531574549991769	1.4963902960059614	0.49251	44.224838509124886	-23.777041969972295	16.613	-1.7531574549991769	1.4963902960059614	0.68851	44.224838509124886	-23.777041969972295	16.613	-0.5435432793767265	0.6432683089520744	-0.5392277683338762	-0.33850472356730027	0.42189104397803756	0.8410841213182825	3.2729	22.06	0.0	0.0	0.0
2021-10-01T23:16:53.000000	-1.9532	1.2819	0.48183	46.046	-17.715	16.581	-1.7814108022313042	1.511566539618293	0.48183	43.52841173268459	-23.22353790941178	16.581	-1.7814108022313042	1.511566539618293	0.6778299999999999	43.52841173268459	-23.22353790941178	16.581	-0.5435432793767265	0.6432683089520744	-0.5392277683338762	-0.33850472356730027	0.42189104397803756	0.8410841213182825	3.2729	22.06	0.0	0.0	0.0
2021-10-01T23:16:53.000000	-1.983	1.2933	0.47101	45.294	-17.264	16.544	-1.8095894090183564	1.5265320372558824	0.47101	42.83733931756875	-22.683793602294088	16.544	-1.8095894090183564	1.5265320372558824	0.66701	42.83733931756875	-22.683793602294088	16.544	-0.5435432793767265	0.6432683089520744	-0.5392277683338762	-0.33850472356730027	0.42189104397803756	0.8410841213182825	3.2729	22.06	0.0	0.0	0.0
2021-10-01T23:16:53.000000	-2.0129	1.3046	0.46003	44.549	-16.824	16.502	-1.8378795153012388	1.5414105414314783	0.46003	42.15186632411573	-22.15582411904098	16.502	-1.8378795153012388	1.5414105414314783	0.65603	42.15186632411573	-22.15582411904098	16.502	-0.5435432793767265	0.6432683089520744	-0.5392277683338762	-0.33850472356730027	0.42189104397803756	0.8410841213182825	3.2729	22.06	0.0	0.0	0.0
2021-10-01T23:16:53.000000	-2.0427	1.3158	0.4489	43.809	-16.395	16.454	-1.8660826281221274	1.5561775461112444	0.4489	41.47000782274729	-21.639384399314082	16.454	-1.8660826281221274	1.5561775461112444	0.6449	41.47000782274729	-21.639384399314082	16.454	-0.5435432793767265	0.6432683089520744	-0.5392277683338762	-0.33850472356730027	0.42189104397803756	0.8410841213182825	3.2729	22.06	0.0	0.0	0.0
2021-10-01T23:16:53.000000	-2.0725	1.3269	0.43763	43.073	-15.975	16.401	-1.894297993959934	1.570845304312098	0.43763	40.7910164090127	-21.132366983365984	16.401	-1.894297993959934	1.570845304312098	0.63363	40.7910164090127	-21.132366983365984	16.401	-0.5435432793767265	0.6432683089520744	-0.5392277683338762	-0.33850472356730027	0.42189104397803756	0.8410841213182825	3.2729	22.06	0.0	0.0	0.0
2021-10-01T23:16:53.000000	-2.1023	1.3379	0.42621	42.339	-15.564	16.34	-1.9225256128146597	1.5854138160340403	0.42621	40.11290715333369	-20.63452681085832	16.34	-1.9225256128146597	1.5854138160340403	0.6222099999999999	40.11290715333369	-20.63452681085832	16.34	-0.5435432793767265	0.6432683089520744	-0.5392277683338762	-0.33850472356730027	0.42189104397803756	0.8410841213182825	3.2729	22.06	0.0	0.0	0.0
2021-10-01T23:16:53.000000	-2.1321	1.3488	0.41464	41.607	-15.161	16.273	-1.9507654846863027	1.5998830812770704	0.41464	39.43580258587946	-20.144871417001966	16.273	-1.9507654846863027	1.5998830812770704	0.6106400000000001	39.43580258587946	-20.144871417001966	16.273	-0.5435432793767265	0.6432683089520744	-0.5392277683338762	-0.33850472356730027	0.42189104397803756	0.8410841213182825	3.2729	22.06	0.0	0.0	0.0
2021-10-01T23:16:53.000000	-2.1618	1.3596	0.40293	40.876	-14.766	16.198	-1.9789183630959526	1.6142408470242704	0.40293	38.75871024186088	-19.663278271627743	16.198	-1.9789183630959526	1.6142408470242704	0.59893	38.75871024186088	-19.663278271627743	16.198	-0.5435432793767265	0.6432683089520744	-0.5392277683338762	-0.33850472356730027	0.42189104397803756	0.8410841213182825	3.2729	22.06	0.0	0.0	0.0
2021-10-01T23:16:53.000000	-2.1915	1.3703	0.39107	40.144	-14.377	16.115	-2.007083494522521	1.6284993662925586	0.39107	38.079890252038105	-19.187517384819053	16.115	-2.007083494522521	1.6284993662925586	0.58707	38.079890252038105	-19.187517384819053	16.115	-0.5435432793767265	0.6432683089520744	-0.5392277683338762	-0.33850472356730027	0.42189104397803756	0.8410841213182825	3.2729	22.06	0.0	0.0	0.0
2021-10-01T23:16:53.000000	-2.2213	1.3809	0.37906	39.41	-13.995	16.024	-2.0353601254449187	1.6426708920988535	0.37906	37.398227621452804	-18.71845869119582	16.024	-2.0353601254449187	1.6426708920988535	0.57506	37.398227621452804	-18.71845869119582	16.024	-0.5435432793767265	0.6432683089520744	-0.5392277683338762	-0.33850472356730027	0.42189104397803756	0.8410841213182825	3.2729	22.06	0.0	0.0	0.0
2021-10-01T23:16:53.000000	-2.2509	1.3914	0.36692	38.673	-13.619	15.925	-2.063450516426412	1.6567186653923998	0.36692	36.71285241548505	-18.254987195799757	15.925	-2.063450516426412	1.6567186653923998	0.5629200000000001	36.71285241548505	-18.254987195799757	15.925	-0.5435432793767265	0.6432683089520744	-0.5392277683338762	-0.33850472356730027	0.42189104397803756	0.8410841213182825	3.2729	22.06	0.0	0.0	0.0
2021-10-01T23:16:53.000000	-2.2806	1.4018	0.35463	37.931	-13.248	15.817	-2.0916524069037346	1.6706794452239526	0.35463	36.0219022347258	-17.79586537350337	15.817	-2.0916524069037346	1.6706794452239526	0.55063	36.0219022347258	-17.79586537350337	15.817	-0.5435432793767265	0.6432683089520744	-0.5392277683338762	-0.33850472356730027	0.42189104397803756	0.8410841213182825	3.2729	22.06	0.0	0.0	0.0
2021-10-01T23:16:53.000000	-2.3102	1.4121	0.34219	37.182	-12.881	15.701	-2.1197673039190637	1.6845287255596748	0.34219	35.323514679765985	-17.339855699179186	15.701	-2.1197673039190637	1.6845287255596748	0.53819	35.323514679765985	-17.339855699179186	15.701	-0.5435432793767265	0.6432683089520744	-0.5392277683338762	-0.33850472356730027	0.42189104397803756	0.8410841213182825	3.2729	22.06	0.0	0.0	0.0
2021-10-01T23:16:53.000000	-2.3398	1.4223	0.32961	36.423	-12.518	15.577	-2.147894453951311	1.6982787594164859	0.32961	34.61471235623826	-16.88659058231965	15.577	-2.147894453951311	1.6982787594164859	0.52561	34.61471235623826	-16.88659058231965	15.577	-0.5435432793767265	0.6432683089520744	-0.5392277683338762	-0.33850472356730027	0.42189104397803756	0.8410841213182825	3.2729	22.06	0.0	0.0	0.0
2021-10-01T23:16:53.000000	-2.3694	1.4325	0.31688	35.654	-12.158	15.444	-2.1760216039835587	1.7120287932732967	0.31688	33.895617794311796	-16.43507755813564	15.444	-2.1760216039835587	1.7120287932732967	0.51288	33.895617794311796	-16.43507755813564	15.444	-0.5435432793767265	0.6432683089520744	-0.5392277683338762	-0.33850472356730027	0.42189104397803756	0.8410841213182825	3.2729	22.06	0.0	0.0	0.0
2021-10-01T23:16:53.000000	-2.3989	1.4425	0.304	34.869	-11.8	15.304	-2.2040740135707306	1.725568081155365	0.304	33.16039873542107	-15.98358898082295	15.304	-2.2040740135707306	1.725568081155365	0.5	33.16039873542107	-15.98358898082295	15.304	-0.5435432793767265	0.6432683089520744	-0.5392277683338762	-0.33850472356730027	0.42189104397803756	0.8410841213182825	3.2729	22.06	0.0	0.0	0.0
2021-10-01T23:16:53.000000	-2.4284	1.4524	0.29097	34.066	-11.443	15.155	-2.232138676174821	1.739008122558522	0.29097	32.407192780157025	-15.530887325254092	15.155	-2.232138676174821	1.739008122558522	0.48697	32.407192780157025	-15.530887325254092	15.155	-0.5435432793767265	0.6432683089520744	-0.5392277683338762	-0.33850472356730027	0.42189104397803756	0.8410841213182825	3.2729	22.06	0.0	0.0	0.0
2021-10-01T23:16:53.000000	-2.4579	1.4623	0.27777	33.24	-11.085	15.0	-2.2602033387789113	1.7524481639616791	0.27777	31.631282664912447	-15.074375011004921	15.0	-2.2602033387789113	1.7524481639616791	0.47377	31.631282664912447	-15.074375011004921	15.0	-0.5435432793767265	0.6432683089520744	-0.5392277683338762	-0.33850472356730027	0.42189104397803756	0.8410841213182825	3.2729	22.06	0.0	0.0	0.0
2021-10-01T23:16:53.000000	-2.4873	1.4721	0.2644	32.385	-10.725	14.838	-2.288181007921008	1.7657767058690061	0.2644	30.826836131121787	-14.612324392271216	14.838	-2.288181007921008	1.7657767058690061	0.46040000000000003	30.826836131121787	-14.612324392271216	14.838	-0.5435432793767265	0.6432683089520744	-0.5392277683338762	-0.33850472356730027	0.42189104397803756	0.8410841213182825	3.2729	22.06	0.0	0.0	0.0
2021-10-01T23:16:53.000000	-2.5167	1.4818	0.25084	31.495	-10.361	14.67	-2.3161709300800233	1.7790060012974211	0.25084	29.98814345038871	-14.142015358459654	14.67	-2.3161709300800233	1.7790060012974211	0.44684	29.98814345038871	-14.142015358459654	14.67	-0.5435432793767265	0.6432683089520744	-0.5392277683338762	-0.33850472356730027	0.42189104397803756	0.8410841213182825	3.2729	22.06	0.0	0.0	0.0
2021-10-01T23:16:53.000000	-2.5459	1.4914	0.23708	30.561	-9.9914	14.497	-2.343974612298133	1.7921115442130877	0.23708	29.106468487881838	-13.660757194384999	14.497	-2.343974612298133	1.7921115442130877	0.43308	29.106468487881838	-13.660757194384999	14.497	-0.5435432793767265	0.6432683089520744	-0.5392277683338762	-0.33850472356730027	0.42189104397803756	0.8410841213182825	3.2729	22.06	0.0	0.0	0.0
2021-10-01T23:16:53.000000	-2.5751	1.5009	0.22309	29.573	-9.612	14.319	-2.37179054753316	1.8051178406498423	0.22309	28.172401222420554	-13.163156246241126	14.319	-2.37179054753316	1.8051178406498423	0.41909	28.172401222420554	-13.163156246241126	14.319	-0.5435432793767265	0.6432683089520744	-0.5392277683338762	-0.33850472356730027	0.42189104397803756	0.8410841213182825	3.2729	22.06	0.0	0.0	0.0
2021-10-01T23:16:53.000000	-2.6042	1.5103	0.20884	28.519	-9.2194	14.136	-2.399519489306195	1.8180126375907673	0.20884	27.174448679110657	-12.644367771714844	14.136	-2.399519489306195	1.8180126375907673	0.40484	27.174448679110657	-12.644367771714844	14.136	-0.5435432793767265	0.6432683089520744	-0.5392277683338762	-0.33850472356730027	0.42189104397803756	0.8410841213182825	3.2729	22.06	0.0	0.0	0.0
2021-10-01T23:16:53.000000	-2.6332	1.5197	0.19428	27.38	-8.8086	13.951	-2.427149184600317	1.8308951815147738	0.19428	26.094366677804803	-12.097101373646094	13.951	-2.427149184600317	1.8308951815147738	0.39028	26.094366677804803	-12.097101373646094	13.951	-0.5435432793767265	0.6432683089520744	-0.5392277683338762	-0.33850472356730027	0.42189104397803756	0.8410841213182825	3.2729	22.06	0.0	0.0	0.0
2021-10-01T23:16:53.000000	-2.662	1.5289	0.17936	26.135	-8.3733	13.763	-2.454604892970452	1.8435547264471197	0.17936	24.91208539799736	-11.512531390310597	13.763	-2.454604892970452	1.8435547264471197	0.37536	24.91208539799736	-11.512531390310597	13.763	-0.5435432793767265	0.6432683089520744	-0.5392277683338762	-0.33850472356730027	0.42189104397803756	0.8410841213182825	3.2729	22.06	0.0	0.0	0.0
2021-10-01T23:16:53.000000	-2.6907	1.5381	0.16399	24.757	-7.9046	13.573	-2.4819613548616752	1.856202018362548	0.16399	23.601898808887842	-10.878516570517268	13.573	-2.4819613548616752	1.856202018362548	0.35999000000000003	23.601898808887842	-10.878516570517268	13.573	-0.5435432793767265	0.6432683089520744	-0.5392277683338762	-0.33850472356730027	0.42189104397803756	0.8410841213182825	3.2729	22.06	0.0	0.0	0.0
2021-10-01T23:16:53.000000	-2.719	1.5471	0.14806	23.205	-7.3904	13.382	-2.5089453368710877	1.868601805252479	0.14806	22.124598469169495	-10.178024353381293	13.382	-2.5089453368710877	1.868601805252479	0.34406000000000003	22.124598469169495	-10.178024353381293	13.382	-0.5435432793767265	0.6432683089520744	-0.5392277683338762	-0.33850472356730027	0.42189104397803756	0.8410841213182825	3.2729	22.06	0.0	0.0	0.0
2021-10-01T23:16:53.000000	-2.747	1.556	0.13142	21.426	-6.8134	13.193	-2.5356438324606825	1.8808655866127437	0.13142	20.429703516945906	-9.387390999084248	13.193	-2.5356438324606825	1.8808655866127437	0.32742000000000004	20.429703516945906	-9.387390999084248	13.193	-0.5435432793767265	0.6432683089520744	-0.5392277683338762	-0.33850472356730027	0.42189104397803756	0.8410841213182825	3.2729	22.06	0.0	0.0	0.0
2021-10-01T23:16:53.000000	-2.7744	1.5647	0.1138	19.341	-6.148	13.005	-2.561771355210643	1.8928573569136753	0.1138	18.441946006207775	-8.471529525659285	13.005	-2.561771355210643	1.8928573569136753	0.3098	18.441946006207775	-8.471529525659285	13.005	-0.5435432793767265	0.6432683089520744	-0.5392277683338762	-0.33850472356730027	0.42189104397803756	0.8410841213182825	3.2729	22.06	0.0	0.0	0.0
2021-10-01T23:16:53.000000	-2.801	1.5732	0.094834	16.828	-5.3544	12.822	-2.5871294121631454	1.9045526101214372	0.094834	16.0451219334161	-7.3759911538592196	12.822	-2.5871294121631454	1.9045526101214372	0.29083400000000004	16.0451219334161	-7.3759911538592196	12.822	-0.5435432793767265	0.6432683089520744	-0.5392277683338762	-0.33850472356730027	0.42189104397803756	0.8410841213182825	3.2729	22.06	0.0	0.0	0.0
2021-10-01T23:16:53.000000	-2.818	1.5786	0.081133	14.826	-4.7236	12.705	-2.6033396506645747	1.9119949328587795	0.081133	14.135499456321098	-6.504638966179904	12.705	-2.6033396506645747	1.9119949328587795	0.277133	14.135499456321098	-6.504638966179904	12.705	-0.5435432793767265	0.6432683089520744	-0.5392277683338762	-0.33850472356730027	0.42189104397803756	0.8410841213182825	3.2729	22.06	0.0	0.0	0.0
2021-10-01T23:16:53.000000	-2.8341	1.5837	0.066252	12.464	-3.9787	12.595	-2.6186934299065525	1.9190292390071222	0.066252	11.882570347447139	-5.4759356851564664	12.595	-2.6186934299065525	1.9190292390071222	0.26225200000000004	11.882570347447139	-5.4759356851564664	12.595	-0.5435432793767265	0.6432683089520744	-0.5392277683338762	-0.33850472356730027	0.42189104397803756	0.8410841213182825	3.2729	22.06	0.0	0.0	0.0
2021-10-01T23:16:53.000000	-2.8486	1.5884	0.049751	9.6213	-3.0786	12.494	-2.6325082775536135	1.9254705109691255	0.049751	9.171580096701016	-4.234301616535809	12.494	-2.6325082775536135	1.9254705109691255	0.245751	9.171580096701016	-4.234301616535809	12.494	-0.5435432793767265	0.6432683089520744	-0.5392277683338762	-0.33850472356730027	0.42189104397803756	0.8410841213182825	3.2729	22.06	0.0	0.0	0.0
2021-10-01T23:16:53.000000	-2.857	1.591	0.037569	7.3853	-2.3669	12.437	-2.6405264033423355	1.9290801728419664	0.037569	7.0396335496391345	-3.2539869678281006	12.437	-2.6405264033423355	1.9290801728419664	0.233569	7.0396335496391345	-3.2539869678281006	12.437	-0.5435432793767265	0.6432683089520744	-0.5392277683338762	-0.33850472356730027	0.42189104397803756	0.8410841213182825	3.2729	22.06	0.0	0.0	0.0
2021-10-01T23:16:53.000000	-2.8616	1.5925	0.028827	5.7195	-1.8348	12.405	-2.644907946118507	1.9311325088038838	0.028827	5.45158400694747	-2.5217856977139377	12.405	-2.644907946118507	1.9311325088038838	0.224827	5.45158400694747	-2.5217856977139377	12.405	-0.5435432793767265	0.6432683089520744	-0.5392277683338762	-0.33850472356730027	0.42189104397803756	0.8410841213182825	3.2729	22.06	0.0	0.0	1.0
2021-10-01T23:16:53.000000	-2.8682	1.5946	-0.0038201	-0.76825	0.24683	12.36	-2.6512009003714057	1.9340253839776371	-0.0038201	-0.7322169525810059	0.33910388637257566	12.36	-2.6512009003714057	1.9340253839776371	0.19217990000000001	-0.7322169525810059	0.33910388637257566	12.36	-0.5435432793767265	0.6432683089520744	-0.5392277683338762	-0.33850472356730027	0.42189104397803756	0.8410841213182825	3.2729	22.06	0.0	0.0	0.0
2021-10-01T23:16:53.000000	-2.8581	1.5914	-0.035555	-7.0057	2.2458	12.429	-2.641569102542692	1.9296119419437145	-0.035555	-6.677732319177736	3.0872870296441737	12.429	-2.641569102542692	1.9296119419437145	0.160445	-6.677732319177736	3.0872870296441737	12.429	-0.5435432793767265	0.6432683089520744	-0.5392277683338762	-0.33850472356730027	0.42189104397803756	0.8410841213182825	3.2729	22.06	0.0	0.0	0.0
2021-10-01T23:16:53.000000	-2.8382	1.585	-0.061955	-11.745	3.7517	12.566	-2.6226032463220013	1.9208218169266242	-0.061955	-11.19680251247533	5.162546986384348	12.566	-2.6226032463220013	1.9208218169266242	0.134045	-11.19680251247533	5.162546986384348	12.566	-0.5435432793767265	0.6432683089520744	-0.5392277683338762	-0.33850472356730027	0.42189104397803756	0.8410841213182825	3.2729	22.06	0.0	0.0	0.0
2021-10-01T23:16:53.000000	-2.8142	1.5774	-0.084355	-15.311	4.8766	12.732	-2.5997153206689436	1.9103383604689435	-0.084355	-14.59809776315867	6.715913210968546	12.732	-2.5997153206689436	1.9103383604689435	0.11164500000000001	-14.59809776315867	6.715913210968546	12.732	-0.5435432793767265	0.6432683089520744	-0.5392277683338762	-0.33850472356730027	0.42189104397803756	0.8410841213182825	3.2729	22.06	0.0	0.0	0.0
2021-10-01T23:16:53.000000	-2.7882	1.5691	-0.10425	-18.112	5.7592	12.91	-2.574928236556076	1.898915118320515	-0.10425	-17.269846510159237	7.935069637724719	12.91	-2.574928236556076	1.898915118320515	0.09175000000000001	-17.269846510159237	7.935069637724719	12.91	-0.5435432793767265	0.6432683089520744	-0.5392277683338762	-0.33850472356730027	0.42189104397803756	0.8410841213182825	3.2729	22.06	0.0	0.0	0.0
2021-10-01T23:16:53.000000	-2.7612	1.5605	-0.1225	-20.398	6.4843	13.096	-2.5491854467048447	1.8870716065661686	-0.1225	-19.449774392410006	8.93480982306574	13.096	-2.5491854467048447	1.8870716065661686	0.07350000000000001	-19.449774392410006	8.93480982306574	13.096	-0.5435432793767265	0.6432683089520744	-0.5392277683338762	-0.33850472356730027	0.42189104397803756	0.8410841213182825	3.2729	22.06	0.0	0.0	0.0
2021-10-01T23:16:53.000000	-2.7335	1.5517	-0.1396	-22.323	7.1028	13.285	-2.5227724375350666	1.8749438307355706	-0.1396	-21.284484201823826	9.784519870811847	13.285	-2.5227724375350666	1.8749438307355706	0.056400000000000006	-21.284484201823826	9.784519870811847	13.285	-0.5435432793767265	0.6432683089520744	-0.5392277683338762	-0.33850472356730027	0.42189104397803756	0.8410841213182825	3.2729	22.06	0.0	0.0	0.0
2021-10-01T23:16:53.000000	-2.7053	1.5427	-0.15588	-23.983	7.6467	13.475	-2.4958877020045662	1.8625562968625573	-0.15588	-22.86533159274225	10.52772155045635	13.475	-2.4958877020045662	1.8625562968625573	0.04012000000000002	-22.86533159274225	10.52772155045635	13.475	-0.5435432793767265	0.6432683089520744	-0.5392277683338762	-0.33850472356730027	0.42189104397803756	0.8410841213182825	3.2729	22.06	0.0	0.0	0.0
2021-10-01T23:16:53.000000	-2.6768	1.5336	-0.17151	-25.445	8.1371	13.665	-2.4687174800542486	1.8500327574598778	-0.17151	-24.256226319466467	11.193565390384881	13.665	-2.4687174800542486	1.8500327574598778	0.024490000000000012	-24.256226319466467	11.193565390384881	13.665	-0.5435432793767265	0.6432683089520744	-0.5392277683338762	-0.33850472356730027	0.42189104397803756	0.8410841213182825	3.2729	22.06	0.0	0.0	0.0
2021-10-01T23:16:53.000000	-2.6481	1.5244	-0.18665	-26.755	8.5883	13.854	-2.4413610181630254	1.83738546554445	-0.18665	-25.501069580876614	11.801880024864223	13.854	-2.4413610181630254	1.83738546554445	0.009349999999999997	-25.501069580876614	11.801880024864223	13.854	-0.5435432793767265	0.6432683089520744	-0.5392277683338762	-0.33850472356730027	0.42189104397803756	0.8410841213182825	3.2729	22.06	0.0	0.0	0.0
2021-10-01T23:16:53.000000	-2.6192	1.5151	-0.20139	-27.945	9.0108	14.041	-2.413818316330897	1.8246144211162734	-0.20139	-26.630333683448082	12.367007299593968	14.041	-2.413818316330897	1.8246144211162734	-0.005390000000000006	-26.630333683448082	12.367007299593968	14.041	-0.5435432793767265	0.6432683089520744	-0.5392277683338762	-0.33850472356730027	0.42189104397803756	0.8410841213182825	3.2729	22.06	0.0	0.0	0.0
2021-10-01T23:16:53.000000	-2.5901	1.5057	-0.21579	-29.04	9.412	14.225	-2.3860893745578626	1.8117196241753488	-0.21579	-27.66792352365687	12.899354708243152	14.225	-2.3860893745578626	1.8117196241753488	-0.019790000000000002	-27.66792352365687	12.899354708243152	14.225	-0.5435432793767265	0.6432683089520744	-0.5392277683338762	-0.33850472356730027	0.42189104397803756	0.8410841213182825	3.2729	22.06	0.0	0.0	0.0
2021-10-01T23:16:53.000000	-2.561	1.4963	-0.22991	-30.061	9.7976	14.406	-2.358360432784828	1.7988248272344243	-0.22991	-28.63398244011013	13.40715243366258	14.406	-2.358360432784828	1.7988248272344243	-0.033909999999999996	-28.63398244011013	13.40715243366258	14.406	-0.5435432793767265	0.6432683089520744	-0.5392277683338762	-0.33850472356730027	0.42189104397803756	0.8410841213182825	3.2729	22.06	0.0	0.0	0.0
2021-10-01T23:16:53.000000	-2.5317	1.4867	-0.24379	-31.021	10.172	14.582	-2.330457504087807	1.7857070313018393	-0.24379	-29.540873342322012	13.896360213123753	14.582	-2.330457504087807	1.7857070313018393	-0.04779	-29.540873342322012	13.896360213123753	14.582	-0.5435432793767265	0.6432683089520744	-0.5392277683338762	-0.33850472356730027	0.42189104397803756	0.8410841213182825	3.2729	22.06	0.0	0.0	0.0
2021-10-01T23:16:53.000000	-2.5024	1.4771	-0.25745	-31.932	10.539	14.753	-2.302554575390786	1.7725892353692545	-0.25745	-30.400040193119025	14.3722197748555	14.753	-2.302554575390786	1.7725892353692545	-0.061450000000000005	-30.400040193119025	14.3722197748555	14.753	-0.5435432793767265	0.6432683089520744	-0.5392277683338762	-0.33850472356730027	0.42189104397803756	0.8410841213182825	3.2729	22.06	0.0	0.0	0.0
2021-10-01T23:16:53.000000	-2.473	1.4673	-0.27092	-32.804	10.9	14.918	-2.2745769062486887	1.7592606934619277	-0.27092	-31.221236098155522	14.837345871254424	14.918	-2.2745769062486887	1.7592606934619277	-0.07491999999999999	-31.221236098155522	14.837345871254424	14.918	-0.5435432793767265	0.6432683089520744	-0.5392277683338762	-0.33850472356730027	0.42189104397803756	0.8410841213182825	3.2729	22.06	0.0	0.0	0.0
2021-10-01T23:16:53.000000	-2.4436	1.4575	-0.2842	-33.644	11.259	15.076	-2.2465992371065924	1.7459321515546007	-0.2842	-32.01091819027857	15.296566072661271	15.076	-2.2465992371065924	1.7459321515546007	-0.0882	-32.01091819027857	15.296566072661271	15.076	-0.5435432793767265	0.6432683089520744	-0.5392277683338762	-0.33850472356730027	0.42189104397803756	0.8410841213182825	3.2729	22.06	0.0	0.0	0.0
2021-10-01T23:16:53.000000	-2.4141	1.4476	-0.29732	-34.458	11.616	15.228	-2.2185345745025016	1.7324921101514437	-0.29732	-32.77504125822292	15.750615560091132	15.228	-2.2185345745025016	1.7324921101514437	-0.10131999999999997	-32.77504125822292	15.750615560091132	15.228	-0.5435432793767265	0.6432683089520744	-0.5392277683338762	-0.33850472356730027	0.42189104397803756	0.8410841213182825	3.2729	22.06	0.0	0.0	0.0
2021-10-01T23:16:53.000000	-2.3846	1.4376	-0.31028	-35.252	11.974	15.373	-2.1904821649153297	1.718952822269375	-0.31028	-33.519192500215716	16.203206908926468	15.373	-2.1904821649153297	1.718952822269375	-0.11427999999999999	-33.519192500215716	16.203206908926468	15.373	-0.5435432793767265	0.6432683089520744	-0.5392277683338762	-0.33850472356730027	0.42189104397803756	0.8410841213182825	3.2729	22.06	0.0	0.0	0.0
2021-10-01T23:16:53.000000	-2.3551	1.4276	-0.32308	-36.029	12.333	15.509	-2.1624297553281577	1.7054135343873063	-0.32308	-34.24634931062431	16.654707709674817	15.509	-2.1624297553281577	1.7054135343873063	-0.12707999999999997	-34.24634931062431	16.654707709674817	15.509	-0.5435432793767265	0.6432683089520744	-0.5392277683338762	-0.33850472356730027	0.42189104397803756	0.8410841213182825	3.2729	22.06	0.0	0.0	0.0
2021-10-01T23:16:53.000000	-2.3255	1.4174	-0.33574	-36.793	12.694	15.638	-2.13430260529591	1.6916635005304954	-0.33574	-34.960359018436	17.10660054780203	15.638	-2.13430260529591	1.6916635005304954	-0.13973999999999998	-34.960359018436	17.10660054780203	15.638	-0.5435432793767265	0.6432683089520744	-0.5392277683338762	-0.33850472356730027	0.42189104397803756	0.8410841213182825	3.2729	22.06	0.0	0.0	0.0
2021-10-01T23:16:53.000000	-2.2958	1.4071	-0.34825	-37.546	13.059	15.759	-2.1060884618016686	1.6778019671778546	-0.34825	-35.662961492890645	17.56111541322471	15.759	-2.1060884618016686	1.6778019671778546	-0.15225	-35.662961492890645	17.56111541322471	15.759	-0.5435432793767265	0.6432683089520744	-0.5392277683338762	-0.33850472356730027	0.42189104397803756	0.8410841213182825	3.2729	22.06	0.0	0.0	0.0
2021-10-01T23:16:53.000000	-2.2662	1.3968	-0.36061	-38.292	13.427	15.87	-2.07797356478634	1.663952686842132	-0.36061	-36.35824912331393	18.017749961830468	15.87	-2.07797356478634	1.663952686842132	-0.16460999999999998	-36.35824912331393	18.017749961830468	15.87	-0.5435432793767265	0.6432683089520744	-0.5392277683338762	-0.33850472356730027	0.42189104397803756	0.8410841213182825	3.2729	22.06	0.0	0.0	0.0
2021-10-01T23:16:53.000000	-2.2365	1.3863	-0.37284	-39.032	13.801	15.974	-2.0497839273259353	1.6498926605316675	-0.37284	-37.0468467839874	18.479604118155844	15.974	-2.0497839273259353	1.6498926605316675	-0.17684	-37.0468467839874	18.479604118155844	15.974	-0.5435432793767265	0.6432683089520744	-0.5392277683338762	-0.33850472356730027	0.42189104397803756	0.8410841213182825	3.2729	22.06	0.0	0.0	0.0
2021-10-01T23:16:53.000000	-2.2068	1.3758	-0.38491	-39.767	14.18	16.069	-2.021594289865531	1.6358326342212028	-0.38491	-37.72986946986937	18.9458079475809	16.069	-2.021594289865531	1.6358326342212028	-0.18890999999999997	-37.72986946986937	18.9458079475809	16.069	-0.5435432793767265	0.6432683089520744	-0.5392277683338762	-0.33850472356730027	0.42189104397803756	0.8410841213182825	3.2729	22.06	0.0	0.0	0.0
2021-10-01T23:16:53.000000	-2.1771	1.3651	-0.39685	-40.5	14.565	16.156	-1.9934291584389623	1.6215741149529146	-0.39685	-38.41017204515799	19.4177215054023	16.156	-1.9934291584389623	1.6215741149529146	-0.20084999999999997	-38.41017204515799	19.4177215054023	16.156	-0.5435432793767265	0.6432683089520744	-0.5392277683338762	-0.33850472356730027	0.42189104397803756	0.8410841213182825	3.2729	22.06	0.0	0.0	0.0
2021-10-01T23:16:53.000000	-2.1474	1.3544	-0.40863	-41.231	14.957	16.235	-1.9652640270123949	1.6073155956846263	-0.40863	-39.08763197968412	19.896337256409172	16.235	-1.9652640270123949	1.6073155956846263	-0.21262999999999999	-39.08763197968412	19.896337256409172	16.235	-0.5435432793767265	0.6432683089520744	-0.5392277683338762	-0.33850472356730027	0.42189104397803756	0.8410841213182825	3.2729	22.06	0.0	0.0	0.0
2021-10-01T23:16:53.000000	-2.1176	1.3436	-0.42028	-41.963	15.356	16.307	-1.937011902123833	1.5929455769205076	-0.42028	-39.76522666781507	20.382022791109048	16.307	-1.937011902123833	1.5929455769205076	-0.22427999999999998	-39.76522666781507	20.382022791109048	16.307	-0.5435432793767265	0.6432683089520744	-0.5392277683338762	-0.33850472356730027	0.42189104397803756	0.8410841213182825	3.2729	22.06	0.0	0.0	0.0
2021-10-01T23:16:53.000000	-2.0878	1.3326	-0.43177	-42.695	15.762	16.371	-1.9087842832691078	1.5783770651985658	-0.43177	-40.441963644761756	20.874655579332757	16.371	-1.9087842832691078	1.5783770651985658	-0.23576999999999998	-40.441963644761756	20.874655579332757	16.371	-0.5435432793767265	0.6432683089520744	-0.5392277683338762	-0.33850472356730027	0.42189104397803756	0.8410841213182825	3.2729	22.06	0.0	0.0	0.0
2021-10-01T23:16:53.000000	-2.058	1.3216	-0.44312	-43.43	16.178	16.428	-1.8805566644143825	1.563808553476624	-0.44312	-41.120452714383966	21.3775806059552	16.428	-1.8805566644143825	1.563808553476624	-0.24712	-41.120452714383966	21.3775806059552	16.428	-0.5435432793767265	0.6432683089520744	-0.5392277683338762	-0.33850472356730027	0.42189104397803756	0.8410841213182825	3.2729	22.06	0.0	0.0	0.0
2021-10-01T23:16:53.000000	-2.0282	1.3104	-0.45433	-44.168	16.602	16.478	-1.8523535515934941	1.5490415487968578	-0.45433	-41.80093893702008	21.888812941398136	16.478	-1.8523535515934941	1.5490415487968578	-0.25833	-41.80093893702008	21.888812941398136	16.478	-0.5435432793767265	0.6432683089520744	-0.5392277683338762	-0.33850472356730027	0.42189104397803756	0.8410841213182825	3.2729	22.06	0.0	0.0	0.0
2021-10-01T23:16:53.000000	-1.9984	1.2991	-0.46538	-44.91	17.037	16.523	-1.8241626917895235	1.5341752976381804	-0.46538	-42.484047186951656	22.411452510198107	16.523	-1.8241626917895235	1.5341752976381804	-0.26938	-42.484047186951656	22.411452510198107	16.523	-0.5435432793767265	0.6432683089520744	-0.5392277683338762	-0.33850472356730027	0.42189104397803756	0.8410841213182825	3.2729	22.06	0.0	0.0	0.0
2021-10-01T23:16:53.000000	-1.9685	1.2878	-0.47628	-45.659	17.482	16.562	-1.7958725855066413	1.5192967934625845	-0.47628	-43.17287738871523	22.94487443807354	16.562	-1.7958725855066413	1.5192967934625845	-0.28028	-43.17287738871523	22.94487443807354	16.562	-0.5435432793767265	0.6432683089520744	-0.5392277683338762	-0.33850472356730027	0.42189104397803756	0.8410841213182825	3.2729	22.06	0.0	0.0	0.0
2021-10-01T23:16:53.000000	-1.9387	1.2763	-0.48704	-46.413	17.939	16.597	-1.7677062317365075	1.5042320493460832	-0.48704	-43.86519955239421	23.49081859426431	16.597	-1.7677062317365075	1.5042320493460832	-0.29103999999999997	-43.86519955239421	23.49081859426431	16.597	-0.5435432793767265	0.6432683089520744	-0.5392277683338762	-0.33850472356730027	0.42189104397803756	0.8410841213182825	3.2729	22.06	0.0	0.0	0.0
2021-10-01T23:16:53.000000	-1.9088	1.2647	-0.49764	-47.176	18.408	16.627	-1.73945288450438	1.4890558057337515	-0.49764	-44.564983537145075	24.049775099447146	16.627	-1.73945288450438	1.4890558057337515	-0.30164	-44.564983537145075	24.049775099447146	16.627	-0.5435432793767265	0.6432683089520744	-0.5392277683338762	-0.33850472356730027	0.42189104397803756	0.8410841213182825	3.2729	22.06	0.0	0.0	0.0
2021-10-01T23:16:53.000000	-1.8789	1.253	-0.50809	-47.948	18.892	16.653	-1.7112117902891706	1.4737803156425082	-0.50809	-45.27186175246027	24.624721347989396	16.653	-1.7112117902891706	1.4737803156425082	-0.31209000000000003	-45.27186175246027	24.624721347989396	16.653	-0.5435432793767265	0.6432683089520744	-0.5392277683338762	-0.33850472356730027	0.42189104397803756	0.8410841213182825	3.2729	22.06	0.0	0.0	0.0
2021-10-01T23:16:53.000000	-1.849	1.2411	-0.51839	-48.73	19.39	16.677	-1.6829952021077976	1.4583063325934416	-0.51839	-45.98694919329809	25.21478740527114	16.677	-1.6829952021077976	1.4583063325934416	-0.32239	-45.98694919329809	25.21478740527114	16.677	-0.5435432793767265	0.6432683089520744	-0.5392277683338762	-0.33850472356730027	0.42189104397803756	0.8410841213182825	3.2729	22.06	0.0	0.0	0.0
2021-10-01T23:16:53.000000	-1.8191	1.2292	-0.52855	-49.524	19.904	16.698	-1.654778613926425	1.4428323495443742	-0.52855	-46.71198572889841	25.822203261208966	16.698	-1.654778613926425	1.4428323495443742	-0.33254999999999996	-46.71198572889841	25.822203261208966	16.698	-0.5435432793767265	0.6432683089520744	-0.5392277683338762	-0.33850472356730027	0.42189104397803756	0.8410841213182825	3.2729	22.06	0.0	0.0	0.0
2021-10-01T23:16:53.000000	-1.7893	1.2171	-0.53855	-50.331	20.436	16.717	-1.6266857782578004	1.4271721265544017	-0.53855	-47.447718763712	26.449076375550298	16.717	-1.6266857782578004	1.4271721265544017	-0.34254999999999997	-47.447718763712	26.449076375550298	16.717	-0.5435432793767265	0.6432683089520744	-0.5392277683338762	-0.33850472356730027	0.42189104397803756	0.8410841213182825	3.2729	22.06	0.0	0.0	0.0
2021-10-01T23:16:53.000000	-1.7594	1.2049	-0.5484	-51.154	20.987	16.736	-1.5985059491271827	1.4114004040685992	-0.5484	-48.197003161937005	27.096766803591798	16.736	-1.5985059491271827	1.4114004040685992	-0.3524	-48.197003161937005	27.096766803591798	16.736	-0.5435432793767265	0.6432683089520744	-0.5392277683338762	-0.33850472356730027	0.42189104397803756	0.8410841213182825	3.2729	22.06	0.0	0.0	0.0
2021-10-01T23:16:53.000000	-1.7295	1.1926	-0.5581	-51.993	21.559	16.754	-1.5703383730134828	1.3955294351038847	-0.5581	-48.95959386323507	27.76725947491171	16.754	-1.5703383730134828	1.3955294351038847	-0.36210000000000003	-48.95959386323507	27.76725947491171	16.754	-0.5435432793767265	0.6432683089520744	-0.5392277683338762	-0.33850472356730027	0.42189104397803756	0.8410841213182825	3.2729	22.06	0.0	0.0	0.0
2021-10-01T23:16:53.000000	-1.6996	1.1801	-0.56766	-52.851	22.154	16.773	-1.5421953029336195	1.3794599731813464	-0.56766	-49.7382232016352	28.46290690959582	16.773	-1.5421953029336195	1.3794599731813464	-0.37166000000000005	-49.7382232016352	28.46290690959582	16.773	-0.5435432793767265	0.6432683089520744	-0.5392277683338762	-0.33850472356730027	0.42189104397803756	0.8410841213182825	3.2729	22.06	0.0	0.0	0.0
2021-10-01T23:16:53.000000	-1.6697	1.1675	-0.57706	-53.73	22.773	16.794	-1.5140644858706744	1.3632912647798967	-0.57706	-50.534753576546436	29.184946632771602	16.794	-1.5140644858706744	1.3632912647798967	-0.38106	-50.534753576546436	29.184946632771602	16.794	-0.5435432793767265	0.6432683089520744	-0.5392277683338762	-0.33850472356730027	0.42189104397803756	0.8410841213182825	3.2729	22.06	0.0	0.0	0.0
2021-10-01T23:16:53.000000	-1.6399	1.1548	-0.58633	-54.633	23.42	16.818	-1.4860451683035594	1.347035562916453	-0.58633	-51.35167226165942	29.937716094103084	16.818	-1.4860451683035594	1.347035562916453	-0.39033	-51.35167226165942	29.937716094103084	16.818	-0.5435432793767265	0.6432683089520744	-0.5392277683338762	-0.33850472356730027	0.42189104397803756	0.8410841213182825	3.2729	22.06	0.0	0.0	0.0
2021-10-01T23:16:53.000000	-1.61	1.1419	-0.59544	-55.563	24.097	16.846	-1.4579511102913691	1.3305691150782675	-0.59544	-52.19171159100312	30.723567813676052	16.846	-1.4579511102913691	1.3305691150782675	-0.39943999999999996	-52.19171159100312	30.723567813676052	16.846	-0.5435432793767265	0.6432683089520744	-0.5392277683338762	-0.33850472356730027	0.42189104397803756	0.8410841213182825	3.2729	22.06	0.0	0.0	0.0
2021-10-01T23:16:53.000000	-1.5802	1.1289	-0.60442	-56.523	24.808	16.878	-1.429968551775009	1.3140156737780881	-0.60442	-53.05735883826817	31.546839241154522	16.878	-1.429968551775009	1.3140156737780881	-0.40841999999999995	-53.05735883826817	31.546839241154522	16.878	-0.5435432793767265	0.6432683089520744	-0.5392277683338762	-0.33850472356730027	0.42189104397803756	0.8410841213182825	3.2729	22.06	0.0	0.0	0.0
2021-10-01T23:16:53.000000	-1.5504	1.1158	-0.61325	-57.517	25.555	16.916	-1.4019982462755671	1.2973629859989972	-0.61325	-53.95233880227268	32.41000542679347	16.916	-1.4019982462755671	1.2973629859989972	-0.41724999999999995	-53.95233880227268	32.41000542679347	16.916	-0.5435432793767265	0.6432683089520744	-0.5392277683338762	-0.33850472356730027	0.42189104397803756	0.8410841213182825	3.2729	22.06	0.0	0.0	0.0
2021-10-01T23:16:53.000000	-1.5207	1.1025	-0.62194	-58.549	26.343	16.96	-1.3741516932888733	1.280524058279001	-0.62194	-54.88000869132721	33.3185188152152	16.96	-1.3741516932888733	1.280524058279001	-0.42594000000000004	-54.88000869132721	33.3185188152152	16.96	-0.5435432793767265	0.6432683089520744	-0.5392277683338762	-0.33850472356730027	0.42189104397803756	0.8410841213182825	3.2729	22.06	0.0	0.0	0.0
2021-10-01T23:16:53.000000	-1.4909	1.089	-0.63049	-59.625	27.177	17.01	-1.3462303998571041	1.2634743845842622	-0.63049	-55.845710643320565	34.278076911380424	17.01	-1.3462303998571041	1.2634743845842622	-0.43449	-55.845710643320565	34.278076911380424	17.01	-0.5435432793767265	0.6432683089520744	-0.5392277683338762	-0.33850472356730027	0.42189104397803756	0.8410841213182825	3.2729	22.06	0.0	0.0	0.0
2021-10-01T23:16:53.000000	-1.4612	1.0754	-0.6389	-60.75	28.062	17.066	-1.3184206059211656	1.2463377174275303	-0.6389	-56.853794331352425	35.29425469008063	17.066	-1.3184206059211656	1.2463377174275303	-0.4429	-56.853794331352425	35.29425469008063	17.066	-0.5435432793767265	0.6432683089520744	-0.5392277683338762	-0.33850472356730027	0.42189104397803756	0.8410841213182825	3.2729	22.06	0.0	0.0	0.0
2021-10-01T23:16:53.000000	-1.4315	1.0616	-0.64717	-61.931	29.003	17.128	-1.290635318019063	1.2290025573129748	-0.64717	-57.9105943581007	36.37287218644569	17.128	-1.290635318019063	1.2290025573129748	-0.45117	-57.9105943581007	36.37287218644569	17.128	-0.5435432793767265	0.6432683089520744	-0.5392277683338762	-0.33850472356730027	0.42189104397803756	0.8410841213182825	3.2729	22.06	0.0	0.0	0.0
2021-10-01T23:16:53.000000	-1.4019	1.0476	-0.65529	-63.174	30.008	17.195	-1.2629737826297092	1.2114811572575133	-0.65529	-59.02108527094665	37.52260429980366	17.195	-1.2629737826297092	1.2114811572575133	-0.45929000000000003	-59.02108527094665	37.52260429980366	17.195	-0.5435432793767265	0.6432683089520744	-0.5392277683338762	-0.33850472356730027	0.42189104397803756	0.8410841213182825	3.2729	22.06	0.0	0.0	0.0
2021-10-01T23:16:53.000000	-1.3723	1.0334	-0.66328	-64.488	31.082	17.264	-1.235336753274192	1.1937612642442283	-0.66328	-60.19358660214642	38.74951612562276	17.264	-1.235336753274192	1.1937612642442283	-0.46728	-60.19358660214642	38.74951612562276	17.264	-0.5435432793767265	0.6432683089520744	-0.5392277683338762	-0.33850472356730027	0.42189104397803756	0.8410841213182825	3.2729	22.06	0.0	0.0	0.0
2021-10-01T23:16:53.000000	-1.3428	1.0191	-0.67112	-65.881	32.235	17.332	-1.2078112234145044	1.1759543777689496	-0.67112	-61.43481276832114	40.064512553147644	17.332	-1.2078112234145044	1.1759543777689496	-0.47512000000000004	-61.43481276832114	40.064512553147644	17.332	-0.5435432793767265	0.6432683089520744	-0.5392277683338762	-0.33850472356730027	0.42189104397803756	0.8410841213182825	3.2729	22.06	0.0	0.0	0.0
2021-10-01T23:16:53.000000	-1.3133	1.0046	-0.6788	-67.362	33.474	17.395	-1.1803101995886531	1.1579489983358475	-0.6788	-62.752838241388595	41.47564360742477	17.395	-1.1803101995886531	1.1579489983358475	-0.48279999999999995	-62.752838241388595	41.47564360742477	17.395	-0.5435432793767265	0.6432683089520744	-0.5392277683338762	-0.33850472356730027	0.42189104397803756	0.8410841213182825	3.2729	22.06	0.0	0.0	0.0
2021-10-01T23:16:53.000000	-1.2839	0.98983	-0.68632	-68.942	34.81	17.448	-1.1529415053873937	1.1396879064266017	-0.68632	-64.15723230216808	42.99517423299548	17.448	-1.1529415053873937	1.1396879064266017	-0.49032000000000003	-64.15723230216808	42.99517423299548	17.448	-0.5435432793767265	0.6432683089520744	-0.5392277683338762	-0.33850472356730027	0.42189104397803756	0.8410841213182825	3.2729	22.06	0.0	0.0	0.0
2021-10-01T23:16:53.000000	-1.2546	0.97489	-0.69367	-70.631	36.253	17.483	-1.1256928877938066	1.1212703485201239	-0.69367	-65.65669429685897	44.634254379442766	17.483	-1.1256928877938066	1.1212703485201239	-0.49767	-65.65669429685897	44.634254379442766	17.483	-0.5435432793767265	0.6432683089520744	-0.5392277683338762	-0.33850472356730027	0.42189104397803756	0.8410841213182825	3.2729	22.06	0.0	0.0	0.0
2021-10-01T23:16:53.000000	-1.2253	0.95973	-0.70083	-72.441	37.813	17.493	-1.09847122683744	1.1026344483600397	-0.70083	-67.26190850123886	46.404279056688	17.493	-1.09847122683744	1.1026344483600397	-0.5048299999999999	-67.26190850123886	46.404279056688	17.493	-0.5435432793767265	0.6432683089520744	-0.5392277683338762	-0.33850472356730027	0.42189104397803756	0.8410841213182825	3.2729	22.06	0.0	0.0	0.0
2021-10-01T23:16:53.000000	-1.196	0.94434	-0.7078	-74.383	39.503	17.466	-1.0712777478199853	1.0837702812984584	-0.7078	-68.98219913578865	48.31949813885071	17.466	-1.0712777478199853	1.0837702812984584	-0.5118	-68.98219913578865	48.31949813885071	17.466	-0.5435432793767265	0.6432683089520744	-0.5392277683338762	-0.33850472356730027	0.42189104397803756	0.8410841213182825	3.2729	22.06	0.0	0.0	0.0
2021-10-01T23:16:53.000000	-1.1669	0.92872	-0.71453	-76.471	41.335	17.391	-1.0443109436992661	1.0647023533692166	-0.71453	-70.82999034552586	50.39353662576892	17.391	-1.0443109436992661	1.0647023533692166	-0.5185299999999999	-70.82999034552586	50.39353662576892	17.391	-0.5435432793767265	0.6432683089520744	-0.5392277683338762	-0.33850472356730027	0.42189104397803756	0.8410841213182825	3.2729	22.06	0.0	0.0	0.0
2021-10-01T23:16:53.000000	-1.1378	0.91286	-0.72103	-78.718	43.323	17.253	-1.0173735468191507	1.0453962338905862	-0.72103	-72.81646875034043	52.64188191668963	17.253	-1.0173735468191507	1.0453962338905862	-0.5250299999999999	-72.81646875034043	52.64188191668963	17.253	-0.5435432793767265	0.6432683089520744	-0.5392277683338762	-0.33850472356730027	0.42189104397803756	0.8410841213182825	3.2729	22.06	0.0	0.0	0.0
2021-10-01T23:16:53.000000	-1.1088	0.89676	-0.72725	-81.139	45.482	17.038	-0.9905648036585512	1.0258641758794855	-0.72725	-74.95468336953142	55.08125893598736	17.038	-0.9905648036585512	1.0258641758794855	-0.53125	-74.95468336953142	55.08125893598736	17.038	-0.5435432793767265	0.6432683089520744	-0.5392277683338762	-0.33850472356730027	0.42189104397803756	0.8410841213182825	3.2729	22.06	0.0	0.0	0.0
2021-10-01T23:16:53.000000	-1.0799	0.8804	-0.73318	-83.747	47.828	16.725	-0.9638871648208509	1.0060863300401321	-0.73318	-77.25557576265048	57.72914001248739	16.725	-0.9638871648208509	1.0060863300401321	-0.53718	-77.25557576265048	57.72914001248739	16.725	-0.5435432793767265	0.6432683089520744	-0.5392277683338762	-0.33850472356730027	0.42189104397803756	0.8410841213182825	3.2729	22.06	0.0	0.0	0.0
2021-10-01T23:16:53.000000	-1.0511	0.86377	-0.73878	-86.56	50.378	16.296	-0.9373418556077416	0.9860527717246352	-0.73878	-79.73492728302558	60.60460259065	16.296	-0.9373418556077416	0.9860527717246352	-0.54278	-79.73492728302558	60.60460259065	16.296	-0.5435432793767265	0.6432683089520744	-0.5392277683338762	-0.33850472356730027	0.42189104397803756	0.8410841213182825	3.2729	22.06	0.0	0.0	0.0
2021-10-01T23:16:53.000000	-1.0223	0.84688	-0.74401	-89.594	53.15	15.726	-0.9108284042386198	0.9657611725639673	-0.74401	-82.40641182423738	63.72747151938627	15.726	-0.9108284042386198	0.9657611725639673	-0.5480099999999999	-82.40641182423738	63.72747151938627	15.726	-0.5435432793767265	0.6432683089520744	-0.5392277683338762	-0.33850472356730027	0.42189104397803756	0.8410841213182825	3.2729	22.06	0.0	0.0	0.0
2021-10-01T23:16:53.000000	-0.99367	0.82972	-0.74884	-92.867	56.165	14.991	-0.8845167550293276	0.9452224380389986	-0.74884	-85.28532061893718	67.12079410231296	14.991	-0.8845167550293276	0.9452224380389986	-0.55284	-85.28532061893718	67.12079410231296	14.991	-0.5435432793767265	0.6432683089520744	-0.5392277683338762	-0.33850472356730027	0.42189104397803756	0.8410841213182825	3.2729	22.06	0.0	0.0	0.0
2021-10-01T23:16:53.000000	-0.96511	0.81228	-0.75323	-96.401	59.444	14.061	-0.8583088868026445	0.9244143904849194	-0.75323	-88.39091475893272	70.80810776372356	14.061	-0.8583088868026445	0.9244143904849194	-0.5572299999999999	-88.39091475893272	70.80810776372356	14.061	-0.5435432793767265	0.6432683089520744	-0.5392277683338762	-0.33850472356730027	0.42189104397803756	0.8410841213182825	3.2729	22.06	0.0	0.0	0.0
2021-10-01T23:16:53.000000	-0.93665	0.79456	-0.75714	-100.22	63.013	12.905	-0.8322345735022444	0.9033407058068054	-0.75714	-91.74382761476413	74.81815731219555	12.905	-0.8322345735022444	0.9033407058068054	-0.56114	-91.74382761476413	74.81815731219555	12.905	-0.5435432793767265	0.6432683089520744	-0.5392277683338762	-0.33850472356730027	0.42189104397803756	0.8410841213182825	3.2729	22.06	0.0	0.0	0.0
2021-10-01T23:16:53.000000	-0.9083	0.77656	-0.76053	-104.34	66.898	11.485	-0.8063037397760187	0.882002609306348	-0.76053	-95.35675283865855	79.17870731495294	11.485	-0.8063037397760187	0.882002609306348	-0.56453	-95.35675283865855	79.17870731495294	11.485	-0.5435432793767265	0.6432683089520744	-0.5392277683338762	-0.33850472356730027	0.42189104397803756	0.8410841213182825	3.2729	22.06	0.0	0.0	0.0
2021-10-01T23:16:53.000000	-0.88007	0.75828	-0.76336	-108.79	71.129	9.7626	-0.780526310271858	0.8604013262852394	-0.76336	-99.25479600442497	83.92308509057557	9.7626	-0.780526310271858	0.8604013262852394	-0.5673600000000001	-99.25479600442497	83.92308509057557	9.7626	-0.5435432793767265	0.6432683089520744	-0.5392277683338762	-0.33850472356730027	0.42189104397803756	0.8410841213182825	3.2729	22.06	0.0	0.0	0.0
2021-10-01T23:16:53.000000	-0.85197	0.73973	-0.76557	-113.61	75.74	7.6903	-0.7549109843359622	0.8385480066930626	-0.76557	-103.47348967787588	89.08993564866074	7.6903	-0.7549109843359622	0.8385480066930626	-0.5695699999999999	-103.47348967787588	89.08993564866074	7.6903	-0.5435432793767265	0.6432683089520744	-0.5392277683338762	-0.33850472356730027	0.42189104397803756	0.8410841213182825	3.2729	22.06	0.0	0.0	0.0
2021-10-01T23:16:53.000000	-0.824	0.7209	-0.76714	-118.83	80.77	5.2164	-0.7294589872700228	0.8164327258819263	-0.76714	-108.03782912608675	94.72164102105958	5.2164	-0.7294589872700228	0.8164327258819263	-0.57114	-108.03782912608675	94.72164102105958	5.2164	-0.5435432793767265	0.6432683089520744	-0.5392277683338762	-0.33850472356730027	0.42189104397803756	0.8410841213182825	3.2729	22.06	0.0	0.0	0.0
2021-10-01T23:16:53.000000	-0.79619	0.70181	-0.76801	-124.49	86.261	2.2813	-0.7041976424143298	0.7940790090526884	-0.76801	-112.98236667351665	100.86478593568238	2.2813	-0.7041976424143298	0.7940790090526884	-0.5720099999999999	-112.98236667351665	100.86478593568238	2.2813	-0.5435432793767265	0.6432683089520744	-0.5392277683338762	-0.33850472356730027	0.42189104397803756	0.8410841213182825	3.2729	22.06	0.0	0.0	0.0
2021-10-01T23:16:53.000000	-0.76853	0.68246	-0.76814	-130.63	92.263	-1.1835	-0.6791170251209921	0.771485630903657	-0.76814	-118.34067440327122	107.57389483875234	-1.1835	-0.6791170251209921	0.771485630903657	-0.5721400000000001	-118.34067440327122	107.57389483875234	-1.1835	-0.5435432793767265	0.6432683089520744	-0.5392277683338762	-0.33850472356730027	0.42189104397803756	0.8410841213182825	3.2729	22.06	0.0	0.0	0.0
2021-10-01T23:16:53.000000	-0.74106	0.66287	-0.7675	-137.31	98.832	-5.257	-0.6542543833781908	0.7486773419373818	-0.7675	-124.16543851322331	114.91189756861105	-5.257	-0.6542543833781908	0.7486773419373818	-0.5714999999999999	-124.16543851322331	114.91189756861105	-5.257	-0.5435432793767265	0.6432683089520744	-0.5392277683338762	-0.33850472356730027	0.42189104397803756	0.8410841213182825	3.2729	22.06	0.0	0.0	0.0
2021-10-01T23:16:53.000000	-0.71378	0.64306	-0.76603	-144.58	106.03	-10.031	-0.6296072665825421	0.7256739914496452	-0.76603	-130.49868537233957	122.94645345064299	-10.031	-0.6296072665825421	0.7256739914496452	-0.57003	-130.49868537233957	122.94645345064299	-10.031	-0.5435432793767265	0.6432683089520744	-0.5392277683338762	-0.33850472356730027	0.42189104397803756	0.8410841213182825	3.2729	22.06	0.0	0.0	0.0
2021-10-01T23:16:53.000000	-0.68672	0.62302	-0.76371	-152.53	113.94	-15.612	-0.6052066739794113	0.7024693306976315	-0.76371	-137.4195668075985	131.77096477757144	-15.612	-0.6052066739794113	0.7024693306976315	-0.5677099999999999	-137.4195668075985	131.77096477757144	-15.612	-0.5435432793767265	0.6432683089520744	-0.5392277683338762	-0.33850472356730027	0.42189104397803756	0.8410841213182825	3.2729	22.06	0.0	0.0	0.0
2021-10-01T23:16:53.000000	-0.65989	0.6028	-0.7605	-161.22	122.64	-22.125	-0.5810564037082309	0.6791142082224885	-0.7605	-144.978073353151	141.47019561309858	-22.125	-0.5810564037082309	0.6791142082224885	-0.5645	-144.978073353151	141.47019561309858	-22.125	-0.5435432793767265	0.6432683089520744	-0.5392277683338762	-0.33850472356730027	0.42189104397803756	0.8410841213182825	3.2729	22.06	0.0	0.0	0.0
2021-10-01T23:16:53.000000	-0.63332	0.58241	-0.75637	-170.76	132.23	-29.719	-0.557185004410982	0.6556222245771828	-0.75637	-153.2711231188818	152.1568707547463	-29.719	-0.557185004410982	0.6556222245771828	-0.56037	-153.2711231188818	152.1568707547463	-29.719	-0.5435432793767265	0.6432683089520744	-0.5392277683338762	-0.33850472356730027	0.42189104397803756	0.8410841213182825	3.2729	22.06	0.0	0.0	0.0
2021-10-01T23:16:53.000000	-0.60703	0.56187	-0.75129	-181.26	142.83	-38.568	-0.5336098747800638	0.6320156796608803	-0.75129	-162.3931836112921	163.963564295819	-38.568	-0.5336098747800638	0.6320156796608803	-0.5552900000000001	-162.3931836112921	163.963564295819	-38.568	-0.5435432793767265	0.6432683089520744	-0.5392277683338762	-0.33850472356730027	0.42189104397803756	0.8410841213182825	3.2729	22.06	0.0	0.0	0.0
2021-10-01T23:16:53.000000	-0.58104	0.54121	-0.74524	-192.85	154.58	-48.88	-0.5103471882061833	0.6083267980206384	-0.74524	-172.45612102928177	177.04515022878687	-48.88	-0.5103471882061833	0.6083267980206384	-0.54924	-172.45612102928177	177.04515022878687	-48.88	-0.5435432793767265	0.6432683089520744	-0.5392277683338762	-0.33850472356730027	0.42189104397803756	0.8410841213182825	3.2729	22.06	0.0	0.0	0.0
2021-10-01T23:16:53.000000	-0.55537	0.52046	-0.73819	-205.68	167.62	-60.905	-0.48741311808004684	0.5845878042035142	-0.73819	-183.59165086753302	191.55895314950396	-60.905	-0.48741311808004684	0.5845878042035142	-0.54219	-183.59165086753302	191.55895314950396	-60.905	-0.5435432793767265	0.6432683089520744	-0.5392277683338762	-0.33850472356730027	0.42189104397803756	0.8410841213182825	3.2729	22.06	0.0	0.0	0.0
2021-10-01T23:16:53.000000	-0.53004	0.49966	-0.73013	-219.94	182.16	-74.942	-0.4648226124906699	0.560840847404456	-0.73013	-195.96261010045006	207.73667139582983	-74.942	-0.4648226124906699	0.560840847404456	-0.53413	-195.96261010045006	207.73667139582983	-74.942	-0.5435432793767265	0.6432683089520744	-0.5392277683338762	-0.33850472356730027	0.42189104397803756	0.8410841213182825	3.2729	22.06	0.0	0.0	0.0
2021-10-01T23:16:53.000000	-0.50509	0.47883	-0.72106	-235.85	198.42	-91.355	-0.4426129194262336	0.5371106781260138	-0.72106	-209.7603843444188	225.82360385859067	-91.355	-0.4426129194262336	0.5371106781260138	-0.5250600000000001	-209.7603843444188	225.82360385859067	-91.355	-0.5435432793767265	0.6432683089520744	-0.5392277683338762	-0.33850472356730027	0.42189104397803756	0.8410841213182825	3.2729	22.06	0.0	0.0	0.0
2021-10-01T23:16:53.000000	-0.48053	0.45801	-0.71095	-253.67	216.66	-110.59	-0.4207890623278616	0.5134382202614439	-0.71095	-225.21115660062264	246.10964922694478	-110.59	-0.4207890623278616	0.5134382202614439	-0.51495	-225.21115660062264	246.10964922694478	-110.59	-0.5435432793767265	0.6432683089520744	-0.5392277683338762	-0.33850472356730027	0.42189104397803756	0.8410841213182825	3.2729	22.06	0.0	0.0	0.0
