# Supplementary material for: Direct evidence of substorm-related impulsive injections of electrons at Mercury
Source: Nat Commun. 2023 Jul 18;14:4019. doi: 10.1038/s41467-023-39565-4 (PMC10354196; doi:10.1038/s41467-023-39565-4)
Supplement: Supplementary file 3 — SourceDatafile [file 41467_2023_39565_MOESM3_ESM.zip › SourceDataFile/FieldLinetracing/Final_KT17tracing_000675.txt]

2021-10-01T23:26:15.000000	-0.61751	0.15741	0.55543	477.97	-116.58	-86.149	-0.5935694579975751	0.2318874872270275	0.55543	460.0838281316949	-174.26729007959315	-86.149	-0.5935694579975751	0.2318874872270275	0.75143	460.0838281316949	-174.26729007959315	-86.149	-0.8741935377425795	0.33562657570831056	-0.35091375043937384	-0.6241776668788162	0.2435844930054303	0.7423401073207652	2.7301	23.26	0.0	0.0	0.0
2021-10-01T23:26:15.000000	-0.65855	0.16737	0.56181	421.51	-101.87	-55.281	-0.6330798124579424	0.24680107466989745	0.56181	405.85168492673637	-152.75007967961614	-55.281	-0.6330798124579424	0.24680107466989745	0.7578100000000001	405.85168492673637	-152.75007967961614	-55.281	-0.8741935377425795	0.33562657570831056	-0.35091375043937384	-0.6241776668788162	0.2435844930054303	0.7423401073207652	2.7301	23.26	0.0	0.0	0.0
2021-10-01T23:26:15.000000	-0.69985	0.1773	0.56625	373.56	-89.387	-31.364	-0.6728518836685561	0.26171674601308137	0.56625	359.7925423904073	-134.4858201047491	-31.364	-0.6728518836685561	0.26171674601308137	0.7622500000000001	359.7925423904073	-134.4858201047491	-31.364	-0.8741935377425795	0.33562657570831056	-0.35091375043937384	-0.6241776668788162	0.2435844930054303	0.7423401073207652	2.7301	23.26	0.0	0.0	0.0
2021-10-01T23:26:15.000000	-0.74133	0.18718	0.56878	332.55	-78.734	-12.859	-0.7128087250496703	0.2766048495472621	0.56878	320.396875280957	-118.88813046809548	-12.859	-0.7128087250496703	0.2766048495472621	0.76478	320.396875280957	-118.88813046809548	-12.859	-0.8741935377425795	0.33562657570831056	-0.35091375043937384	-0.6241776668788162	0.2435844930054303	0.7423401073207652	2.7301	23.26	0.0	0.0	0.0
2021-10-01T23:26:15.000000	-0.7829	0.19696	0.56948	297.26	-69.587	1.3901	-0.7528671412787233	0.29140473431775743	0.56948	286.4935763304759	-105.4859653715782	1.3901	-0.7528671412787233	0.29140473431775743	0.7654799999999999	286.4935763304759	-105.4859653715782	1.3901	-0.8741935377425795	0.33562657570831056	-0.35091375043937384	-0.6241776668788162	0.2435844930054303	0.7423401073207652	2.7301	23.26	0.0	0.0	0.0
2021-10-01T23:26:15.000000	-0.82448	0.20664	0.56842	266.71	-61.691	12.264	-0.7929477351725858	0.30610659791103273	0.56842	257.1412752387693	-93.90616672817319	12.264	-0.7929477351725858	0.30610659791103273	0.7644200000000001	257.1412752387693	-93.90616672817319	12.264	-0.8741935377425795	0.33562657570831056	-0.35091375043937384	-0.6241776668788162	0.2435844930054303	0.7423401073207652	2.7301	23.26	0.0	0.0	0.0
2021-10-01T23:26:15.000000	-0.86603	0.21619	0.56569	240.13	-54.845	20.44	-0.8330144840447684	0.3206757651766472	0.56569	231.6004026822218	-83.85490088499714	20.44	-0.8330144840447684	0.3206757651766472	0.76169	231.6004026822218	-83.85490088499714	20.44	-0.8741935377425795	0.33562657570831056	-0.35091375043937384	-0.6241776668788162	0.2435844930054303	0.7423401073207652	2.7301	23.26	0.0	0.0	0.0
2021-10-01T23:26:15.000000	-0.90747	0.22559	0.5614	216.92	-48.886	26.446	-0.8729904413155254	0.33508258440528377	0.5614	209.2954522049389	-75.09687797991421	26.446	-0.8729904413155254	0.33508258440528377	0.7574000000000001	209.2954522049389	-75.09687797991421	26.446	-0.8741935377425795	0.33562657570831056	-0.35091375043937384	-0.6241776668788162	0.2435844930054303	0.7423401073207652	2.7301	23.26	0.0	0.0	0.0
2021-10-01T23:26:15.000000	-0.94877	0.23484	0.55564	196.57	-43.683	30.695	-0.9128458330411832	0.349323379691867	0.55564	189.73631821663307	-67.43959473926682	30.695	-0.9128458330411832	0.349323379691867	0.7516400000000001	189.73631821663307	-67.43959473926682	30.695	-0.8741935377425795	0.33562657570831056	-0.35091375043937384	-0.6241776668788162	0.2435844930054303	0.7423401073207652	2.7301	23.26	0.0	0.0	0.0
2021-10-01T23:26:15.000000	-0.9899	0.24391	0.54857	178.69	-39.129	33.516	-0.9525545611831435	0.36336470118764785	0.54857	172.54905017765063	-60.72907066463811	33.516	-0.9525545611831435	0.36336470118764785	0.74457	172.54905017765063	-60.72907066463811	33.516	-0.8741935377425795	0.33562657570831056	-0.35091375043937384	-0.6241776668788162	0.2435844930054303	0.7423401073207652	2.7301	23.26	0.0	0.0	0.0
2021-10-01T23:26:15.000000	-1.0309	0.25281	0.54029	162.95	-35.137	35.173	-0.9921550990312796	0.3772213747472849	0.54029	157.41679483230124	-54.838526363544545	35.173	-0.9921550990312796	0.3772213747472849	0.7362900000000001	157.41679483230124	-54.838526363544545	35.173	-0.8741935377425795	0.33562657570831056	-0.35091375043937384	-0.6241776668788162	0.2435844930054303	0.7423401073207652	2.7301	23.26	0.0	0.0	0.0
2021-10-01T23:26:15.000000	-1.0716	0.26153	0.53098	149.08	-31.635	35.882	-1.031479952873133	0.39086264559412587	0.53098	144.08040885970416	-49.66342122549031	35.882	-1.031479952873133	0.39086264559412587	0.72698	144.08040885970416	-49.66342122549031	35.882	-0.8741935377425795	0.33562657570831056	-0.35091375043937384	-0.6241776668788162	0.2435844930054303	0.7423401073207652	2.7301	23.26	0.0	0.0	0.0
2021-10-01T23:26:15.000000	-1.1122	0.27007	0.52077	136.86	-28.563	35.823	-1.0707276156665273	0.4043130197620071	0.52077	132.3289018164042	-45.11725072590815	35.823	-1.0707276156665273	0.4043130197620071	0.7167699999999999	132.3289018164042	-45.11725072590815	35.823	-0.8741935377425795	0.33562657570831056	-0.35091375043937384	-0.6241776668788162	0.2435844930054303	0.7423401073207652	2.7301	23.26	0.0	0.0	0.0
2021-10-01T23:26:15.000000	-1.1526	0.27844	0.50983	126.1	-25.872	35.149	-1.109797615630859	0.4175701688819019	0.50983	121.97970937075874	-41.12810335798659	35.149	-1.109797615630859	0.4175701688819019	0.70583	121.97970937075874	-41.12810335798659	35.149	-0.8741935377425795	0.33562657570831056	-0.35091375043937384	-0.6241776668788162	0.2435844930054303	0.7423401073207652	2.7301	23.26	0.0	0.0	0.0
2021-10-01T23:26:15.000000	-1.1929	0.28664	0.49832	116.67	-23.519	33.995	-1.1487891992450399	0.43064634597072815	0.49832	112.9090798974573	-37.6373742137998	33.995	-1.1487891992450399	0.43064634597072815	0.69432	112.9090798974573	-37.6373742137998	33.995	-0.8741935377425795	0.33562657570831056	-0.35091375043937384	-0.6241776668788162	0.2435844930054303	0.7423401073207652	2.7301	23.26	0.0	0.0	0.0
2021-10-01T23:26:15.000000	-1.2332	0.29467	0.48642	108.41	-21.468	32.481	-1.1878016129879818	0.4435538040454043	0.48642	104.96263011633143	-34.58972973387032	32.481	-1.1878016129879818	0.4435538040454043	0.68242	104.96263011633143	-34.58972973387032	32.481	-0.8741935377425795	0.33562657570831056	-0.35091375043937384	-0.6241776668788162	0.2435844930054303	0.7423401073207652	2.7301	23.26	0.0	0.0	0.0
2021-10-01T23:26:15.000000	-1.2734	0.30256	0.47429	101.23	-19.687	30.719	-1.2267319344756973	0.4563100640326856	0.47429	98.05495916177432	-31.942383329719945	30.719	-1.2267319344756973	0.4563100640326856	0.67029	98.05495916177432	-31.942383329719945	30.719	-0.8741935377425795	0.33562657570831056	-0.35091375043937384	-0.6241776668788162	0.2435844930054303	0.7423401073207652	2.7301	23.26	0.0	0.0	0.0
2021-10-01T23:26:15.000000	-1.3136	0.31031	0.46208	95.0	-18.147	28.812	-1.2656794101870983	0.4689273789494902	0.46208	92.06059998610684	-29.65062460047049	28.812	-1.2656794101870983	0.4689273789494902	0.65808	92.06059998610684	-29.65062460047049	28.812	-0.8741935377425795	0.33562657570831056	-0.35091375043937384	-0.6241776668788162	0.2435844930054303	0.7423401073207652	2.7301	23.26	0.0	0.0	0.0
2021-10-01T23:26:15.000000	-1.3538	0.31793	0.44994	89.63	-16.82	26.854	-1.304642814820493	0.48141567344370956	0.44994	86.89366160304543	-27.67563681680023	26.854	-1.304642814820493	0.48141567344370956	0.64594	86.89366160304543	-27.67563681680023	26.854	-0.8741935377425795	0.33562657570831056	-0.35091375043937384	-0.6241776668788162	0.2435844930054303	0.7423401073207652	2.7301	23.26	0.0	0.0	0.0
2021-10-01T23:26:15.000000	-1.3941	0.32543	0.43798	85.017	-15.681	24.933	-1.3437201695531016	0.49379712518015284	0.43798	82.45498339354045	-25.97998775155539	24.933	-1.3437201695531016	0.49379712518015284	0.63398	82.45498339354045	-25.97998775155539	24.933	-0.8741935377425795	0.33562657570831056	-0.35091375043937384	-0.6241776668788162	0.2435844930054303	0.7423401073207652	2.7301	23.26	0.0	0.0	0.0
2021-10-01T23:26:15.000000	-1.4345	0.33282	0.42629	81.058	-14.704	23.118	-1.3829102490832323	0.5060816588067114	0.42629	78.64552726871143	-24.52525271279311	23.118	-1.3829102490832323	0.5060816588067114	0.62229	78.64552726871143	-24.52525271279311	23.118	-0.8741935377425795	0.33562657570831056	-0.35091375043937384	-0.6241776668788162	0.2435844930054303	0.7423401073207652	2.7301	23.26	0.0	0.0	0.0
2021-10-01T23:26:15.000000	-1.475	0.34011	0.41491	77.651	-13.863	21.466	-1.4222118281091929	0.5182791989712763	0.41491	75.36724760446702	-23.27312953873968	21.466	-1.4222118281091929	0.5182791989712763	0.6109100000000001	75.36724760446702	-23.27312953873968	21.466	-0.8741935377425795	0.33562657570831056	-0.35091375043937384	-0.6241776668788162	0.2435844930054303	0.7423401073207652	2.7301	23.26	0.0	0.0	0.0
2021-10-01T23:26:15.000000	-1.5157	0.34731	0.40386	74.698	-13.136	20.01	-1.4617229278082036	0.530411923338657	0.40386	72.52557851519565	-22.189776047454615	20.01	-1.4617229278082036	0.530411923338657	0.5998600000000001	72.52557851519565	-22.189776047454615	20.01	-0.8741935377425795	0.33562657570831056	-0.35091375043937384	-0.6241776668788162	0.2435844930054303	0.7423401073207652	2.7301	23.26	0.0	0.0	0.0
2021-10-01T23:26:15.000000	-1.5564	0.35442	0.39311	72.106	-12.501	18.765	-1.5012450552224406	0.5424553258750171	0.39311	70.03091643923126	-21.241962707843335	18.765	-1.5012450552224406	0.5424553258750171	0.58911	70.03091643923126	-21.241962707843335	18.765	-0.8741935377425795	0.33562657570831056	-0.35091375043937384	-0.6241776668788162	0.2435844930054303	0.7423401073207652	2.7301	23.26	0.0	0.0	0.0
2021-10-01T23:26:15.000000	-1.5972	0.36145	0.38262	69.795	-11.939	17.728	-1.5408762315291242	0.5544315842451659	0.38262	67.80619226665888	-20.401030275377984	17.728	-1.5408762315291242	0.5544315842451659	0.57862	67.80619226665888	-20.401030275377984	17.728	-0.8741935377425795	0.33562657570831056	-0.35091375043937384	-0.6241776668788162	0.2435844930054303	0.7423401073207652	2.7301	23.26	0.0	0.0	0.0
2021-10-01T23:26:15.000000	-1.6381	0.36839	0.37234	67.696	-11.434	16.884	-1.580617682029946	0.5663307738012123	0.37234	65.78488640973622	-19.64264473175908	16.884	-1.580617682029946	0.5663307738012123	0.5683400000000001	65.78488640973622	-19.64264473175908	16.884	-0.8741935377425795	0.33562657570831056	-0.35091375043937384	-0.6241776668788162	0.2435844930054303	0.7423401073207652	2.7301	23.26	0.0	0.0	0.0
2021-10-01T23:26:15.000000	-1.679	0.37526	0.3622	65.755	-10.975	16.208	-1.6203677096426108	0.5781604908220205	0.3622	63.91475360171189	-18.949272335170463	16.208	-1.6203677096426108	0.5781604908220205	0.5582	63.91475360171189	-18.949272335170463	16.208	-0.8741935377425795	0.33562657570831056	-0.35091375043937384	-0.6241776668788162	0.2435844930054303	0.7423401073207652	2.7301	23.26	0.0	0.0	0.0
2021-10-01T23:26:15.000000	-1.7199	0.38206	0.35213	63.931	-10.55	15.673	-1.660126314367118	0.5899207353075904	0.35213	62.156573148262225	-18.303979771206226	15.673	-1.660126314367118	0.5899207353075904	0.54813	62.156573148262225	-18.303979771206226	15.673	-0.8741935377425795	0.33562657570831056	-0.35091375043937384	-0.6241776668788162	0.2435844930054303	0.7423401073207652	2.7301	23.26	0.0	0.0	0.0
2021-10-01T23:26:15.000000	-1.7609	0.38878	0.34209	62.193	-10.152	15.252	-1.699993967984072	0.6016138356269489	0.34209	60.480436352108825	-17.69602135109788	15.252	-1.699993967984072	0.6016138356269489	0.53809	60.480436352108825	-17.69602135109788	15.252	-0.8741935377425795	0.33562657570831056	-0.35091375043937384	-0.6241776668788162	0.2435844930054303	0.7423401073207652	2.7301	23.26	0.0	0.0	0.0
2021-10-01T23:26:15.000000	-1.8019	0.39544	0.33202	60.519	-9.7768	14.92	-1.739868973411177	0.6132473880589604	0.33202	58.86502361460166	-17.11853305900912	14.92	-1.739868973411177	0.6132473880589604	0.5280199999999999	58.86502361460166	-17.11853305900912	14.92	-0.8741935377425795	0.33562657570831056	-0.35091375043937384	-0.6241776668788162	0.2435844930054303	0.7423401073207652	2.7301	23.26	0.0	0.0	0.0
2021-10-01T23:26:15.000000	-1.8429	0.40202	0.32188	58.894	-9.4197	14.653	-1.7797537812518163	0.6248015433078423	0.32188	57.2960238556991	-16.565012357893348	14.653	-1.7797537812518163	0.6248015433078423	0.51788	57.2960238556991	-16.565012357893348	14.653	-0.8741935377425795	0.33562657570831056	-0.35091375043937384	-0.6241776668788162	0.2435844930054303	0.7423401073207652	2.7301	23.26	0.0	0.0	0.0
2021-10-01T23:26:15.000000	-1.8838	0.40854	0.31163	57.307	-9.0781	14.435	-1.8195466944236947	0.636283897652459	0.31163	55.76283854116071	-16.031531007437845	14.435	-1.8195466944236947	0.636283897652459	0.50763	55.76283854116071	-16.031531007437845	14.435	-0.8741935377425795	0.33562657570831056	-0.35091375043937384	-0.6241776668788162	0.2435844930054303	0.7423401073207652	2.7301	23.26	0.0	0.0	0.0
2021-10-01T23:26:15.000000	-1.9247	0.41499	0.30125	55.75	-8.7497	14.252	-1.859348184707416	0.6476967794618373	0.30125	54.25780977206267	-15.514826097274184	14.252	-1.859348184707416	0.6476967794618373	0.49725	54.25780977206267	-15.514826097274184	14.252	-0.8741935377425795	0.33562657570831056	-0.35091375043937384	-0.6241776668788162	0.2435844930054303	0.7423401073207652	2.7301	23.26	0.0	0.0	0.0
2021-10-01T23:26:15.000000	-1.9656	0.42138	0.2907	54.216	-8.4329	14.094	-1.8991570268012885	0.6590501133838685	0.2907	52.77418634315184	-15.012451972555493	14.094	-1.8991570268012885	0.6590501133838685	0.4867	52.77418634315184	-15.012451972555493	14.094	-0.8741935377425795	0.33562657570831056	-0.35091375043937384	-0.6241776668788162	0.2435844930054303	0.7423401073207652	2.7301	23.26	0.0	0.0	0.0
2021-10-01T23:26:15.000000	-2.0065	0.42771	0.27998	52.7	-8.126	13.954	-1.9389732207053116	0.6703438994185527	0.27998	51.307214231770246	-14.522108792294361	13.954	-1.9389732207053116	0.6703438994185527	0.47598	51.307214231770246	-14.522108792294361	13.954	-0.8741935377425795	0.33562657570831056	-0.35091375043937384	-0.6241776668788162	0.2435844930054303	0.7423401073207652	2.7301	23.26	0.0	0.0	0.0
2021-10-01T23:26:15.000000	-2.0473	0.43398	0.26907	51.194	-7.8276	13.827	-1.9786975199405739	0.6815658845489714	0.26907	49.84912526184177	-14.041426864432564	13.827	-1.9786975199405739	0.6815658845489714	0.46507	49.84912526184177	-14.041426864432564	13.827	-0.8741935377425795	0.33562657570831056	-0.35091375043937384	-0.6241776668788162	0.2435844930054303	0.7423401073207652	2.7301	23.26	0.0	0.0	0.0
2021-10-01T23:26:15.000000	-2.0881	0.44019	0.25794	49.69	-7.536	13.71	-2.018429170985987	0.692728321792043	0.25794	48.392188016341095	-13.567738757475135	13.71	-2.018429170985987	0.692728321792043	0.45394	48.392188016341095	-13.567738757475135	13.71	-0.8741935377425795	0.33562657570831056	-0.35091375043937384	-0.6241776668788162	0.2435844930054303	0.7423401073207652	2.7301	23.26	0.0	0.0	0.0
2021-10-01T23:26:15.000000	-2.1288	0.44634	0.24658	48.179	-7.2494	13.601	-2.0580689273626396	0.7038189581308494	0.24658	46.927690866470684	-13.098155263279022	13.601	-2.0580689273626396	0.7038189581308494	0.44258	46.927690866470684	-13.098155263279022	13.601	-0.8741935377425795	0.33562657570831056	-0.35091375043937384	-0.6241776668788162	0.2435844930054303	0.7423401073207652	2.7301	23.26	0.0	0.0	0.0
2021-10-01T23:26:15.000000	-2.1694	0.45243	0.23497	46.65	-6.966	13.496	-2.0976167890705306	0.7148377935653902	0.23497	45.44493725385475	-12.629542113362806	13.496	-2.0976167890705306	0.7148377935653902	0.43097	45.44493725385475	-12.629542113362806	13.496	-0.8741935377425795	0.33562657570831056	-0.35091375043937384	-0.6241776668788162	0.2435844930054303	0.7423401073207652	2.7301	23.26	0.0	0.0	0.0
2021-10-01T23:26:15.000000	-2.21	0.45847	0.22307	45.09	-6.6839	13.393	-2.1371707772868813	0.7258070057604753	0.22307	43.93125794355621	-12.158420732427784	13.393	-2.1371707772868813	0.7258070057604753	0.41907	43.93125794355621	-12.158420732427784	13.393	-0.8741935377425795	0.33562657570831056	-0.35091375043937384	-0.6241776668788162	0.2435844930054303	0.7423401073207652	2.7301	23.26	0.0	0.0	0.0
2021-10-01T23:26:15.000000	-2.2505	0.46445	0.21087	43.484	-6.4007	13.288	-2.1766328708344713	0.7367044170512949	0.21087	42.372060036144305	-11.680571252442338	13.288	-2.1766328708344713	0.7367044170512949	0.40687	42.372060036144305	-11.680571252442338	13.288	-0.8741935377425795	0.33562657570831056	-0.35091375043937384	-0.6241776668788162	0.2435844930054303	0.7423401073207652	2.7301	23.26	0.0	0.0	0.0
2021-10-01T23:26:15.000000	-2.2909	0.47038	0.19834	41.818	-6.1143	13.178	-2.216001844411608	0.7475399520857403	0.19834	40.75370633792668	-11.192194074980764	13.178	-2.216001844411608	0.7475399520857403	0.39434	40.75370633792668	-11.192194074980764	13.178	-0.8741935377425795	0.33562657570831056	-0.35091375043937384	-0.6241776668788162	0.2435844930054303	0.7423401073207652	2.7301	23.26	0.0	0.0	0.0
2021-10-01T23:26:15.000000	-2.3312	0.47625	0.18543	40.07	-5.8218	13.059	-2.255278923319984	0.7583036862159204	0.18543	39.05471796103335	-10.6877153884326	13.059	-2.255278923319984	0.7583036862159204	0.38143000000000005	39.05471796103335	-10.6877153884326	13.059	-0.8741935377425795	0.33562657570831056	-0.35091375043937384	-0.6241776668788162	0.2435844930054303	0.7423401073207652	2.7301	23.26	0.0	0.0	0.0
2021-10-01T23:26:15.000000	-2.3714	0.48207	0.1721	38.215	-5.5199	12.927	-2.2944628822579074	0.7690055440897263	0.1721	37.25068763529465	-10.1607968047642	12.927	-2.2944628822579074	0.7690055440897263	0.3681	37.25068763529465	-10.1607968047642	12.927	-0.8741935377425795	0.33562657570831056	-0.35091375043937384	-0.6241776668788162	0.2435844930054303	0.7423401073207652	2.7301	23.26	0.0	0.0	0.0
2021-10-01T23:26:15.000000	-2.4114	0.48783	0.15828	36.223	-5.2043	12.779	-2.333455700048158	0.7796233480423486	0.15828	35.31236829676451	-9.603494820306873	12.779	-2.333455700048158	0.7796233480423486	0.35428000000000004	35.31236829676451	-9.603494820306873	12.779	-0.8741935377425795	0.33562657570831056	-0.35091375043937384	-0.6241776668788162	0.2435844930054303	0.7423401073207652	2.7301	23.26	0.0	0.0	0.0
2021-10-01T23:26:15.000000	-2.4512	0.49354	0.1439	34.048	-4.8691	12.612	-2.3722561513890437	0.7901670227216784	0.1439	33.194829493141654	-9.004317505022428	12.612	-2.3722561513890437	0.7901670227216784	0.3399	33.194829493141654	-9.004317505022428	12.612	-0.8741935377425795	0.33562657570831056	-0.35091375043937384	-0.6241776668788162	0.2435844930054303	0.7423401073207652	2.7301	23.26	0.0	0.0	0.0
2021-10-01T23:26:15.000000	-2.4908	0.49918	0.12882	31.627	-4.5055	12.425	-2.4108666868839492	0.8006167188319335	0.12882	30.83662420820041	-8.346811768108122	12.425	-2.4108666868839492	0.8006167188319335	0.32482	30.83662420820041	-8.346811768108122	12.425	-0.8741935377425795	0.33562657570831056	-0.35091375043937384	-0.6241776668788162	0.2435844930054303	0.7423401073207652	2.7301	23.26	0.0	0.0	0.0
2021-10-01T23:26:15.000000	-2.53	0.50476	0.11285	28.864	-4.0999	12.217	-2.449087588273357	0.8109578549871685	0.11285	28.1441422324863	-7.605717192190429	12.217	-2.449087588273357	0.8109578549871685	0.30885	28.1441422324863	-7.605717192190429	12.217	-0.8741935377425795	0.33562657570831056	-0.35091375043937384	-0.6241776668788162	0.2435844930054303	0.7423401073207652	2.7301	23.26	0.0	0.0	0.0
2021-10-01T23:26:15.000000	-2.5687	0.51025	0.095661	25.6	-3.6302	11.989	-2.4868232849834335	0.8211484042267916	0.095661	24.962289581268394	-6.739618008529812	11.989	-2.4868232849834335	0.8211484042267916	0.291661	24.962289581268394	-6.739618008529812	11.989	-0.8741935377425795	0.33562657570831056	-0.35091375043937384	-0.6241776668788162	0.2435844930054303	0.7423401073207652	2.7301	23.26	0.0	0.0	0.0
2021-10-01T23:26:15.000000	-2.5941	0.51385	0.083241	23.018	-3.2626	11.828	-2.511590782017987	0.8278335437648535	0.083241	22.4447875859558	-6.058415055220652	11.828	-2.511590782017987	0.8278335437648535	0.279241	22.4447875859558	-6.058415055220652	11.828	-0.8741935377425795	0.33562657570831056	-0.35091375043937384	-0.6241776668788162	0.2435844930054303	0.7423401073207652	2.7301	23.26	0.0	0.0	0.0
2021-10-01T23:26:15.000000	-2.6189	0.51737	0.069698	19.952	-2.8288	11.661	-2.5357726025926044	0.8343657680182764	0.069698	19.45504412990972	-5.252206330987523	11.661	-2.5357726025926044	0.8343657680182764	0.265698	19.45504412990972	-5.252206330987523	11.661	-0.8741935377425795	0.33562657570831056	-0.35091375043937384	-0.6241776668788162	0.2435844930054303	0.7423401073207652	2.7301	23.26	0.0	0.0	0.0
2021-10-01T23:26:15.000000	-2.6349	0.51964	0.059781	17.528	-2.4864	11.549	-2.5513738957344567	0.8385791457964953	0.059781	17.091263811014457	-4.6153732570949835	11.549	-2.5513738957344567	0.8385791457964953	0.25578100000000004	17.091263811014457	-4.6153732570949835	11.549	-0.8741935377425795	0.33562657570831056	-0.35091375043937384	-0.6241776668788162	0.2435844930054303	0.7423401073207652	2.7301	23.26	0.0	0.0	0.0
2021-10-01T23:26:15.000000	-2.6502	0.52182	0.048832	14.669	-2.0825	11.439	-2.5662914912391526	0.8426174306252658	0.048832	14.303296914257354	-3.864202975077273	11.439	-2.5662914912391526	0.8426174306252658	0.244832	14.303296914257354	-3.864202975077273	11.439	-0.8741935377425795	0.33562657570831056	-0.35091375043937384	-0.6241776668788162	0.2435844930054303	0.7423401073207652	2.7301	23.26	0.0	0.0	0.0
2021-10-01T23:26:15.000000	-2.6599	0.52318	0.040736	12.432	-1.7662	11.368	-2.5757517586635146	0.8451557253795372	0.040736	12.121909473511597	-3.276186373817853	11.368	-2.5757517586635146	0.8451557253795372	0.236736	12.121909473511597	-3.276186373817853	11.368	-0.8741935377425795	0.33562657570831056	-0.35091375043937384	-0.6241776668788162	0.2435844930054303	0.7423401073207652	2.7301	23.26	0.0	0.0	0.0
2021-10-01T23:26:15.000000	-2.6687	0.52444	0.031761	9.8401	-1.399	11.301	-2.5843310607945877	0.8474844965026325	0.031761	9.594533064719059	-2.5941673577494355	11.301	-2.5843310607945877	0.8474844965026325	0.227761	9.594533064719059	-2.5941673577494355	11.301	-0.8741935377425795	0.33562657570831056	-0.35091375043937384	-0.6241776668788162	0.2435844930054303	0.7423401073207652	2.7301	23.26	0.0	0.0	0.0
2021-10-01T23:26:15.000000	-2.6762	0.5255	0.021629	6.7896	-0.96597	11.244	-2.5916446647336437	0.8494554854479668	0.021629	6.620078464674041	-1.790622049026255	11.244	-2.5916446647336437	0.8494554854479668	0.21762900000000002	6.620078464674041	-1.790622049026255	11.244	-0.8741935377425795	0.33562657570831056	-0.35091375043937384	-0.6241776668788162	0.2435844930054303	0.7423401073207652	2.7301	23.26	0.0	0.0	0.0
2021-10-01T23:26:15.000000	-2.6799	0.52604	0.01411	4.4593	-0.63468	11.215	-2.5952506181620234	0.8504447780600659	0.01411	4.34793078633957	-1.1762963357932228	11.215	-2.5952506181620234	0.8504447780600659	0.21011000000000002	4.34793078633957	-1.1762963357932228	11.215	-0.8741935377425795	0.33562657570831056	-0.35091375043937384	-0.6241776668788162	0.2435844930054303	0.7423401073207652	2.7301	23.26	0.0	0.0	0.0
2021-10-01T23:26:15.000000	-2.6822	0.52637	0.0060155	1.9091	-0.27178	11.197	-2.5974928522211655	0.8510541108295948	0.0060155	1.861413279525791	-0.5036544263729242	11.197	-2.5974928522211655	0.8510541108295948	0.20201550000000001	1.861413279525791	-0.5036544263729242	11.197	-0.8741935377425795	0.33562657570831056	-0.35091375043937384	-0.6241776668788162	0.2435844930054303	0.7423401073207652	2.7301	23.26	0.0	0.0	0.0
2021-10-01T23:26:15.000000	-2.6827	0.52643	-0.0023906	-0.75927	0.1081	11.194	-2.5979817328055743	0.8511749238015331	-0.0023906	-0.740303229145408	0.20031892525890166	11.194	-2.5979817328055743	0.8511749238015331	0.19360940000000001	-0.740303229145408	0.20031892525890166	11.194	-0.8741935377425795	0.33562657570831056	-0.35091375043937384	-0.6241776668788162	0.2435844930054303	0.7423401073207652	2.7301	23.26	0.0	0.0	0.0
2021-10-01T23:26:15.000000	-2.678	0.52576	-0.018451	-5.8106	0.82683	11.231	-2.5933992435100692	0.8499340805976661	-0.018451	-5.66550428386704	1.5325734626386458	11.231	-2.5933992435100692	0.8499340805976661	0.177549	-5.66550428386704	1.5325734626386458	11.231	-0.8741935377425795	0.33562657570831056	-0.35091375043937384	-0.6241776668788162	0.2435844930054303	0.7423401073207652	2.7301	23.26	0.0	0.0	0.0
2021-10-01T23:26:15.000000	-2.6683	0.52439	-0.032185	-9.9649	1.4167	11.304	-2.5839402013873993	0.8473858611955035	-0.032185	-9.716223886406524	2.627025749630808	11.304	-2.5839402013873993	0.8473858611955035	0.16381500000000002	-9.716223886406524	2.627025749630808	11.304	-0.8741935377425795	0.33562657570831056	-0.35091375043937384	-0.6241776668788162	0.2435844930054303	0.7423401073207652	2.7301	23.26	0.0	0.0	0.0
2021-10-01T23:26:15.000000	-2.6563	0.52268	-0.043887	-13.315	1.8911	11.394	-2.572240150507279	0.844218384375921	-0.043887	-12.982951864172376	3.5083393653668957	11.394	-2.572240150507279	0.844218384375921	0.152113	-12.982951864172376	3.5083393653668957	11.394	-0.8741935377425795	0.33562657570831056	-0.35091375043937384	-0.6241776668788162	0.2435844930054303	0.7423401073207652	2.7301	23.26	0.0	0.0	0.0
2021-10-01T23:26:15.000000	-2.6291	0.51882	-0.063483	-18.451	2.6168	11.59	-2.5457180746962993	0.8370546496881597	-0.063483	-17.991330877309476	4.857886011751477	11.59	-2.5457180746962993	0.8370546496881597	0.132517	-17.991330877309476	4.857886011751477	11.59	-0.8741935377425795	0.33562657570831056	-0.35091375043937384	-0.6241776668788162	0.2435844930054303	0.7423401073207652	2.7301	23.26	0.0	0.0	0.0
2021-10-01T23:26:15.000000	-2.6001	0.5147	-0.080117	-22.335	3.1658	11.788	-2.5174414201088933	0.8294123198506993	-0.080117	-21.778795055364704	5.878656358082338	11.788	-2.5174414201088933	0.8294123198506993	0.11588300000000001	-21.778795055364704	5.878656358082338	11.788	-0.8741935377425795	0.33562657570831056	-0.35091375043937384	-0.6241776668788162	0.2435844930054303	0.7423401073207652	2.7301	23.26	0.0	0.0	0.0
2021-10-01T23:26:15.000000	-2.5701	0.51045	-0.09501	-25.47	3.6115	11.98	-2.4881882296543627	0.8215184394214707	-0.09501	-24.835560472846694	6.70512999497957	11.98	-2.4881882296543627	0.8215184394214707	0.10099000000000001	-24.835560472846694	6.70512999497957	11.98	-0.8741935377425795	0.33562657570831056	-0.35091375043937384	-0.6241776668788162	0.2435844930054303	0.7423401073207652	2.7301	23.26	0.0	0.0	0.0
2021-10-01T23:26:15.000000	-2.5396	0.50612	-0.10875	-28.115	3.9915	12.162	-2.458448609218807	0.8134838967245217	-0.10875	-27.41406837577589	7.406358912332296	12.162	-2.458448609218807	0.8134838967245217	0.08725000000000001	-27.41406837577589	7.406358912332296	12.162	-0.8741935377425795	0.33562657570831056	-0.35091375043937384	-0.6241776668788162	0.2435844930054303	0.7423401073207652	2.7301	23.26	0.0	0.0	0.0
2021-10-01T23:26:15.000000	-2.5087	0.50173	-0.12167	-30.417	4.3268	12.332	-2.4283193546777553	0.8053407940725523	-0.12167	-29.65763795459989	8.02119680558183	12.332	-2.4283193546777553	0.8053407940725523	0.07433000000000001	-29.65763795459989	8.02119680558183	12.332	-0.8741935377425795	0.33562657570831056	-0.35091375043937384	-0.6241776668788162	0.2435844930054303	0.7423401073207652	2.7301	23.26	0.0	0.0	0.0
2021-10-01T23:26:15.000000	-2.4776	0.4973	-0.13395	-32.468	4.6308	12.489	-2.397996508385647	0.7971334867951818	-0.13395	-31.655934065650545	8.57421547846715	12.489	-2.397996508385647	0.7971334867951818	0.062049999999999994	-31.655934065650545	8.57421547846715	12.489	-0.8741935377425795	0.33562657570831056	-0.35091375043937384	-0.6241776668788162	0.2435844930054303	0.7423401073207652	2.7301	23.26	0.0	0.0	0.0
2021-10-01T23:26:15.000000	-2.4463	0.49283	-0.14572	-34.33	4.9121	12.634	-2.3674800703424825	0.7888619748924102	-0.14572	-33.46943576639823	9.081546998663985	12.634	-2.3674800703424825	0.7888619748924102	0.05028000000000002	-33.46943576639823	9.081546998663985	12.634	-0.8741935377425795	0.33562657570831056	-0.35091375043937384	-0.6241776668788162	0.2435844930054303	0.7423401073207652	2.7301	23.26	0.0	0.0	0.0
2021-10-01T23:26:15.000000	-2.4148	0.48832	-0.15708	-36.045	5.1765	12.765	-2.3367700405482617	0.7805262583642372	-0.15708	-35.13911590300468	9.554093929054893	12.765	-2.3367700405482617	0.7805262583642372	0.03892000000000001	-35.13911590300468	9.554093929054893	12.765	-0.8741935377425795	0.33562657570831056	-0.35091375043937384	-0.6241776668788162	0.2435844930054303	0.7423401073207652	2.7301	23.26	0.0	0.0	0.0
2021-10-01T23:26:15.000000	-2.3832	0.48377	-0.16807	-37.643	5.4283	12.885	-2.305965665481896	0.7721385902275811	-0.16807	-36.694221539415956	9.99979977330856	12.885	-2.305965665481896	0.7721385902275811	0.02793000000000001	-36.694221539415956	9.99979977330856	12.885	-0.8741935377425795	0.33562657570831056	-0.35091375043937384	-0.6241776668788162	0.2435844930054303	0.7423401073207652	2.7301	23.26	0.0	0.0	0.0
2021-10-01T23:26:15.000000	-2.3515	0.47919	-0.17875	-39.148	5.6707	12.994	-2.275065719841694	0.7637088951303335	-0.17875	-38.15817973402953	10.424781142810538	12.994	-2.275065719841694	0.7637088951303335	0.017250000000000015	-38.15817973402953	10.424781142810538	12.994	-0.8741935377425795	0.33562657570831056	-0.35091375043937384	-0.6241776668788162	0.2435844930054303	0.7423401073207652	2.7301	23.26	0.0	0.0	0.0
2021-10-01T23:26:15.000000	-2.3198	0.47458	-0.18915	-40.577	5.9059	13.094	-2.2441694501065674	0.755249426089412	-0.18915	-39.547592821888195	10.83330447297299	13.094	-2.2441694501065674	0.755249426089412	0.006849999999999995	-39.547592821888195	10.83330447297299	13.094	-0.8741935377425795	0.33562657570831056	-0.35091375043937384	-0.6241776668788162	0.2435844930054303	0.7423401073207652	2.7301	23.26	0.0	0.0	0.0
2021-10-01T23:26:15.000000	-2.2879	0.46993	-0.19929	-41.945	6.1359	13.187	-2.2130795886203845	0.7467257524230895	-0.19929	-40.87710271449039	11.229192645911901	13.187	-2.2130795886203845	0.7467257524230895	-0.0032899999999999874	-40.87710271449039	11.229192645911901	13.187	-0.8741935377425795	0.33562657570831056	-0.35091375043937384	-0.6241776668788162	0.2435844930054303	0.7423401073207652	2.7301	23.26	0.0	0.0	0.0
2021-10-01T23:26:15.000000	-2.256	0.46525	-0.2092	-43.264	6.3623	13.274	-2.1819934030392765	0.7381723048130933	-0.2092	-42.158422941034836	11.615503967320038	13.274	-2.1819934030392765	0.7381723048130933	-0.01319999999999999	-42.158422941034836	11.615503967320038	13.274	-0.8741935377425795	0.33562657570831056	-0.35091375043937384	-0.6241776668788162	0.2435844930054303	0.7423401073207652	2.7301	23.26	0.0	0.0	0.0
2021-10-01T23:26:15.000000	-2.224	0.46054	-0.2189	-44.542	6.5865	13.357	-2.1508116468843337	0.7295768302425054	-0.2189	-43.39932167759762	11.994608129255635	13.357	-2.1508116468843337	0.7295768302425054	-0.022900000000000004	-43.39932167759762	11.994608129255635	13.357	-0.8741935377425795	0.33562657570831056	-0.35091375043937384	-0.6241776668788162	0.2435844930054303	0.7423401073207652	2.7301	23.26	0.0	0.0	0.0
2021-10-01T23:26:15.000000	-2.192	0.45579	-0.2284	-45.789	6.8095	13.439	-2.119634791936157	0.7209416570803528	-0.2284	-44.609601041900746	12.368722898199632	13.439	-2.119634791936157	0.7209416570803528	-0.032399999999999984	-44.609601041900746	12.368722898199632	13.439	-0.8741935377425795	0.33562657570831056	-0.35091375043937384	-0.6241776668788162	0.2435844930054303	0.7423401073207652	2.7301	23.26	0.0	0.0	0.0
2021-10-01T23:26:15.000000	-2.1599	0.451	-0.23772	-47.012	7.0326	13.52	-2.0883635917158356	0.7122545323097171	-0.23772	-45.79604899824811	12.739996189562161	13.52	-2.0883635917158356	0.7122545323097171	-0.04171999999999998	-45.79604899824811	12.739996189562161	13.52	-0.8741935377425795	0.33562657570831056	-0.35091375043937384	-0.6241776668788162	0.2435844930054303	0.7423401073207652	2.7301	23.26	0.0	0.0	0.0
2021-10-01T23:26:15.000000	-2.1278	0.44618	-0.24687	-48.218	7.2567	13.603	-2.0570960674005905	0.7035376335954079	-0.24687	-46.965502523011274	13.110178932837705	13.603	-2.0570960674005905	0.7035376335954079	-0.05087	-46.965502523011274	13.110178932837705	13.603	-0.8741935377425795	0.33562657570831056	-0.35091375043937384	-0.6241776668788162	0.2435844930054303	0.7423401073207652	2.7301	23.26	0.0	0.0	0.0
2021-10-01T23:26:15.000000	-2.0956	0.44132	-0.25587	-49.412	7.4828	13.689	-2.0257341978132004	0.6947687832726157	-0.25587	-48.12280140996665	13.480876243661298	13.689	-2.0257341978132004	0.6947687832726157	-0.05986999999999998	-48.12280140996665	13.480876243661298	13.689	-0.8741935377425795	0.33562657570831056	-0.35091375043937384	-0.6241776668788162	0.2435844930054303	0.7423401073207652	2.7301	23.26	0.0	0.0	0.0
2021-10-01T23:26:15.000000	-2.0634	0.43643	-0.26471	-50.601	7.7119	13.78	-1.9943760041308856	0.6859701590061499	-0.26471	-49.27477038246889	13.853938298006334	13.78	-1.9943760041308856	0.6859701590061499	-0.06871	-49.27477038246889	13.853938298006334	13.78	-0.8741935377425795	0.33562657570831056	-0.35091375043937384	-0.6241776668788162	0.2435844930054303	0.7423401073207652	2.7301	23.26	0.0	0.0	0.0
2021-10-01T23:26:15.000000	-2.0312	0.4315	-0.27342	-51.789	7.9448	13.876	-1.963022711655338	0.6771318361481193	-0.27342	-50.42528127553911	14.230649188380838	13.876	-1.963022711655338	0.6771318361481193	-0.07741999999999999	-50.42528127553911	14.230649188380838	13.876	-0.8741935377425795	0.33562657570831056	-0.35091375043937384	-0.6241776668788162	0.2435844930054303	0.7423401073207652	2.7301	23.26	0.0	0.0	0.0
2021-10-01T23:26:15.000000	-1.9989	0.42654	-0.28199	-52.981	8.1824	13.979	-1.9315738486059542	0.668251486329497	-0.28199	-51.57918613597066	14.612514783940927	13.979	-1.9315738486059542	0.668251486329497	-0.08599000000000001	-51.57918613597066	14.612514783940927	13.979	-0.8741935377425795	0.33562657570831056	-0.35091375043937384	-0.6241776668788162	0.2435844930054303	0.7423401073207652	2.7301	23.26	0.0	0.0	0.0
2021-10-01T23:26:15.000000	-1.9666	0.42153	-0.29045	-54.18	8.4254	14.09	-1.9001311120650295	0.6593215132714189	-0.29045	-52.739376587012444	15.000597400546535	14.09	-1.9001311120650295	0.6593215132714189	-0.09444999999999998	-52.739376587012444	15.000597400546535	14.09	-0.8741935377425795	0.33562657570831056	-0.35091375043937384	-0.6241776668788162	0.2435844930054303	0.7423401073207652	2.7301	23.26	0.0	0.0	0.0
2021-10-01T23:26:15.000000	-1.9343	0.41649	-0.2988	-55.389	8.6747	14.213	-1.8686920514291803	0.650361766269667	-0.2988	-53.90871974587957	15.396157847015417	14.213	-1.8686920514291803	0.650361766269667	-0.1028	-53.90871974587957	15.396157847015417	14.213	-0.8741935377425795	0.33562657570831056	-0.35091375043937384	-0.6241776668788162	0.2435844930054303	0.7423401073207652	2.7301	23.26	0.0	0.0	0.0
2021-10-01T23:26:15.000000	-1.902	0.41141	-0.30704	-56.613	8.9309	14.35	-1.8372578920000986	0.6413623206763505	-0.30704	-55.092104418416106	15.800404253066949	14.35	-1.8372578920000986	0.6413623206763505	-0.11103999999999997	-55.092104418416106	15.800404253066949	14.35	-0.8741935377425795	0.33562657570831056	-0.35091375043937384	-0.6241776668788162	0.2435844930054303	0.7423401073207652	2.7301	23.26	0.0	0.0	0.0
2021-10-01T23:26:15.000000	-1.8696	0.40629	-0.3152	-57.853	9.1949	14.506	-1.8057293872988722	0.632310923474551	-0.3152	-56.29041279225893	16.21435236718053	14.506	-1.8057293872988722	0.632310923474551	-0.11919999999999997	-56.29041279225893	16.21435236718053	14.506	-0.8741935377425795	0.33562657570831056	-0.35091375043937384	-0.6241776668788162	0.2435844930054303	0.7423401073207652	2.7301	23.26	0.0	0.0	0.0
2021-10-01T23:26:15.000000	-1.8373	0.40113	-0.32327	-59.114	9.4676	14.686	-1.774305030283325	0.6232320806981049	-0.32327	-57.50849691420134	16.63950805851227	14.686	-1.774305030283325	0.6232320806981049	-0.12727	-57.50849691420134	16.63950805851227	14.686	-0.8741935377425795	0.33562657570831056	-0.35091375043937384	-0.6241776668788162	0.2435844930054303	0.7423401073207652	2.7301	23.26	0.0	0.0	0.0
2021-10-01T23:26:15.000000	-1.8157	0.39766	-0.32862	-59.967	9.6547	14.823	-1.7532929705254277	0.6171415762255219	-0.32862	-58.33214398466541	16.929716454869016	14.823	-1.7532929705254277	0.6171415762255219	-0.13262000000000002	-58.33214398466541	16.929716454869016	14.823	-0.8741935377425795	0.33562657570831056	-0.35091375043937384	-0.6241776668788162	0.2435844930054303	0.7423401073207652	2.7301	23.26	0.0	0.0	0.0
2021-10-01T23:26:15.000000	-1.8013	0.39534	-0.33217	-60.543	9.7821	14.924	-1.739285747554624	0.613074623478539	-0.33217	-58.888193359643836	17.126733846451828	14.924	-1.739285747554624	0.613074623478539	-0.13617	-58.888193359643836	17.126733846451828	14.924	-0.8741935377425795	0.33562657570831056	-0.35091375043937384	-0.6241776668788162	0.2435844930054303	0.7423401073207652	2.7301	23.26	0.0	0.0	0.0
2021-10-01T23:26:15.000000	-1.7917	0.39379	-0.33453	-60.931	9.8683	14.995	-1.7299480073413191	0.6103600134312535	-0.33453	-59.262707597238304	17.25982601691665	14.995	-1.7299480073413191	0.6103600134312535	-0.13853	-59.262707597238304	17.25982601691665	14.995	-0.8741935377425795	0.33562657570831056	-0.35091375043937384	-0.6241776668788162	0.2435844930054303	0.7423401073207652	2.7301	23.26	0.0	0.0	1.0
2021-10-01T23:26:15.000000	-1.7507	0.38712	-0.34459	-62.619	10.249	15.348	-1.6900742272159057	0.5987165363513508	-0.34459	-60.89134092586263	17.84448828771412	15.348	-1.6900742272159057	0.5987165363513508	-0.14859	-60.89134092586263	17.84448828771412	15.348	-0.8741935377425795	0.33562657570831056	-0.35091375043937384	-0.6241776668788162	0.2435844930054303	0.7423401073207652	2.7301	23.26	0.0	0.0	0.37511
2021-10-01T23:26:15.000000	-1.7098	0.38038	-0.35463	-64.376	10.652	15.795	-1.6503082706812475	0.587015839753128	-0.35463	-62.58572190216337	18.459737104982523	15.795	-1.6503082706812475	0.587015839753128	-0.15863	-62.58572190216337	18.459737104982523	15.795	-0.8741935377425795	0.33562657570831056	-0.35091375043937384	-0.6241776668788162	0.2435844930054303	0.7423401073207652	2.7301	23.26	0.0	0.0	0.0
2021-10-01T23:26:15.000000	-1.6688	0.37356	-0.36471	-66.225	11.085	16.362	-1.610452870081212	0.5752234929548576	-0.36471	-64.36773373398752	19.11603264148927	16.362	-1.610452870081212	0.5752234929548576	-0.16870999999999997	-64.36773373398752	19.11603264148927	16.362	-0.8741935377425795	0.33562657570831056	-0.35091375043937384	-0.6241776668788162	0.2435844930054303	0.7423401073207652	2.7301	23.26	0.0	0.0	0.0
2021-10-01T23:26:15.000000	-1.6279	0.36667	-0.37488	-68.201	11.555	17.077	-1.5707052930719307	0.5633739266382671	-0.37488	-66.27125497776998	19.82461070667958	17.077	-1.5707052930719307	0.5633739266382671	-0.17887999999999998	-66.27125497776998	19.82461070667958	17.077	-0.8741935377425795	0.33562657570831056	-0.35091375043937384	-0.6241776668788162	0.2435844930054303	0.7423401073207652	2.7301	23.26	0.0	0.0	0.0
2021-10-01T23:26:15.000000	-1.587	0.35971	-0.38521	-70.347	12.073	17.967	-1.5309662931744927	0.5514548877864383	-0.38521	-68.33761378758186	20.601657210508606	17.967	-1.5309662931744927	0.5514548877864383	-0.18921	-68.33761378758186	20.601657210508606	17.967	-0.8741935377425795	0.33562657570831056	-0.35091375043937384	-0.6241776668788162	0.2435844930054303	0.7423401073207652	2.7301	23.26	0.0	0.0	0.0
2021-10-01T23:26:15.000000	-1.5463	0.35266	-0.39575	-72.721	12.652	19.055	-1.4914368139501046	0.5394710331374253	-0.39575	-70.62278022899262	21.467180945047467	19.055	-1.4914368139501046	0.5394710331374253	-0.19974999999999998	-70.62278022899262	21.467180945047467	19.055	-0.8741935377425795	0.33562657570831056	-0.35091375043937384	-0.6241776668788162	0.2435844930054303	0.7423401073207652	2.7301	23.26	0.0	0.0	0.0
2021-10-01T23:26:15.000000	-1.5056	0.34553	-0.40658	-75.395	13.308	20.352	-1.451917137139251	0.5274077813052829	-0.40658	-73.19625128411188	22.445883519103198	20.352	-1.451917137139251	0.5274077813052829	-0.21058	-73.19625128411188	22.445883519103198	20.352	-0.8741935377425795	0.33562657570831056	-0.35091375043937384	-0.6241776668788162	0.2435844930054303	0.7423401073207652	2.7301	23.26	0.0	0.0	0.0
2021-10-01T23:26:15.000000	-1.465	0.33831	-0.41771	-78.453	14.061	21.859	-1.4125077345225359	0.5152674606590381	-0.41771	-76.13894339184198	23.56790676266951	21.859	-1.4125077345225359	0.5152674606590381	-0.22171000000000002	-76.13894339184198	23.56790676266951	21.859	-0.8741935377425795	0.33562657570831056	-0.35091375043937384	-0.6241776668788162	0.2435844930054303	0.7423401073207652	2.7301	23.26	0.0	0.0	0.0
2021-10-01T23:26:15.000000	-1.4245	0.33099	-0.42917	-81.987	14.933	23.556	-1.3732098314016508	0.5030401465507996	-0.42917	-79.53946764905976	24.866357676671786	23.556	-1.3732098314016508	0.5030401465507996	-0.23317	-79.53946764905976	24.866357676671786	23.556	-0.8741935377425795	0.33562657570831056	-0.35091375043937384	-0.6241776668788162	0.2435844930054303	0.7423401073207652	2.7301	23.26	0.0	0.0	0.0
2021-10-01T23:26:15.000000	-1.3841	0.32357	-0.44093	-86.099	15.948	25.403	-1.3340234277765959	0.49072583898056754	-0.44093	-83.49611474019498	26.3775534933055	25.403	-1.3340234277765959	0.49072583898056754	-0.24492999999999998	-83.49611474019498	26.3775534933055	25.403	-0.8741935377425795	0.33562657570831056	-0.35091375043937384	-0.6241776668788162	0.2435844930054303	0.7423401073207652	2.7301	23.26	0.0	0.0	0.0
2021-10-01T23:26:15.000000	-1.3438	0.31604	-0.45295	-90.891	17.132	27.341	-1.2949497489490627	0.47831461330045066	-0.45295	-88.10693028933898	28.139796374344332	27.341	-1.2949497489490627	0.47831461330045066	-0.25695	-88.10693028933898	28.139796374344332	27.341	-0.8741935377425795	0.33562657570831056	-0.35091375043937384	-0.6241776668788162	0.2435844930054303	0.7423401073207652	2.7301	23.26	0.0	0.0	0.0
2021-10-01T23:26:15.000000	-1.3036	0.30839	-0.46512	-96.464	18.509	29.294	-1.2559900202207432	0.4657965448625578	-0.46512	-93.46921251613232	30.189281021814566	29.294	-1.2559900202207432	0.4657965448625578	-0.26911999999999997	-93.46921251613232	30.189281021814566	29.294	-0.8741935377425795	0.33562657570831056	-0.35091375043937384	-0.6241776668788162	0.2435844930054303	0.7423401073207652	2.7301	23.26	0.0	0.0	0.0
2021-10-01T23:26:15.000000	-1.2634	0.30061	-0.47732	-102.92	20.107	31.175	-1.2170462204144177	0.4531494560020795	-0.47732	-99.680761984328	32.56629452706814	31.175	-1.2170462204144177	0.4531494560020795	-0.28132	-99.680761984328	32.56629452706814	31.175	-0.8741935377425795	0.33562657570831056	-0.35091375043937384	-0.6241776668788162	0.2435844930054303	0.7423401073207652	2.7301	23.26	0.0	0.0	0.0
2021-10-01T23:26:15.000000	-1.2232	0.29269	-0.48941	-110.36	21.952	32.885	-1.1781195748317776	0.44036342207112467	-0.48941	-106.83863185322826	35.30901652170955	32.885	-1.1781195748317776	0.44036342207112467	-0.29341	-106.83863185322826	35.30901652170955	32.885	-0.8741935377425795	0.33562657570831056	-0.35091375043937384	-0.6241776668788162	0.2435844930054303	0.7423401073207652	2.7301	23.26	0.0	0.0	0.0
2021-10-01T23:26:15.000000	-1.1829	0.28461	-0.50123	-118.9	24.075	34.32	-1.139113287597295	0.42740634075699263	-0.50123	-115.05414960312619	38.46242691382666	34.32	-1.139113287597295	0.42740634075699263	-0.30522999999999995	-115.05414960312619	38.46242691382666	34.32	-0.8741935377425795	0.33562657570831056	-0.35091375043937384	-0.6241776668788162	0.2435844930054303	0.7423401073207652	2.7301	23.26	0.0	0.0	0.0
2021-10-01T23:26:15.000000	-1.1426	0.27637	-0.51261	-128.65	26.508	35.366	-1.1001266051898813	0.4142904650766016	-0.51261	-124.43256539541099	42.071762895281324	35.366	-1.1001266051898813	0.4142904650766016	-0.31661	-124.43256539541099	42.071762895281324	35.366	-0.8741935377425795	0.33562657570831056	-0.35091375043937384	-0.6241776668788162	0.2435844930054303	0.7423401073207652	2.7301	23.26	0.0	0.0	0.0
2021-10-01T23:26:15.000000	-1.1021	0.26796	-0.52338	-139.75	29.29	35.9	-1.0609622599534052	0.40098136434822385	-0.52338	-135.10804562396112	46.192884816534715	35.9	-1.0609622599534052	0.40098136434822385	-0.32737999999999995	-135.10804562396112	46.192884816534715	35.9	-0.8741935377425795	0.33562657570831056	-0.35091375043937384	-0.6241776668788162	0.2435844930054303	0.7423401073207652	2.7301	23.26	0.0	0.0	0.0
2021-10-01T23:26:15.000000	-1.0615	0.25938	-0.53338	-152.37	32.464	35.783	-1.0217194983667781	0.3874912915887779	-0.53338	-147.2440405056519	50.88929879227996	35.783	-1.0217194983667781	0.3874912915887779	-0.33737999999999996	-147.2440405056519	50.88929879227996	35.783	-0.8741935377425795	0.33562657570831056	-0.35091375043937384	-0.6241776668788162	0.2435844930054303	0.7423401073207652	2.7301	23.26	0.0	0.0	0.0
2021-10-01T23:26:15.000000	-1.0207	0.25061	-0.54246	-166.68	36.081	34.857	-0.9823015245544721	0.37378814448556275	-0.54246	-161.00302001600517	56.232450655523124	34.857	-0.9823015245544721	0.37378814448556275	-0.34646000000000005	-161.00302001600517	56.232450655523124	34.857	-0.8741935377425795	0.33562657570831056	-0.35091375043937384	-0.6241776668788162	0.2435844930054303	0.7423401073207652	2.7301	23.26	0.0	0.0	0.0
2021-10-01T23:26:15.000000	-0.97969	0.24167	-0.55044	-182.93	40.206	32.932	-0.942695963265212	0.35989054703266915	-0.55044	-176.62513589130367	62.31748315985253	32.932	-0.942695963265212	0.35989054703266915	-0.35444000000000003	-176.62513589130367	62.31748315985253	32.932	-0.8741935377425795	0.33562657570831056	-0.35091375043937384	-0.6241776668788162	0.2435844930054303	0.7423401073207652	2.7301	23.26	0.0	0.0	0.0
2021-10-01T23:26:15.000000	-0.93851	0.23255	-0.5572	-201.39	44.912	29.783	-0.9029437383922548	0.34579347578897324	-0.5572	-194.36940892225917	69.2499293805531	29.783	-0.9029437383922548	0.34579347578897324	-0.3612	-194.36940892225917	69.2499293805531	29.783	-0.8741935377425795	0.33562657570831056	-0.35091375043937384	-0.6241776668788162	0.2435844930054303	0.7423401073207652	2.7301	23.26	0.0	0.0	0.0
2021-10-01T23:26:15.000000	-0.89717	0.22327	-0.5626	-222.41	50.292	25.131	-0.8630523239801078	0.33151800535194914	-0.5626	-214.57180647932913	77.16497410222675	25.131	-0.8630523239801078	0.33151800535194914	-0.3666	-214.57180647932913	77.16497410222675	25.131	-0.8741935377425795	0.33562657570831056	-0.35091375043937384	-0.6241776668788162	0.2435844930054303	0.7423401073207652	2.7301	23.26	0.0	0.0	0.0
2021-10-01T23:26:15.000000	-0.8557	0.21383	-0.56652	-246.41	56.459	18.628	-0.8230514939724445	0.3170678116266723	-0.56652	-237.6353178648257	86.2262285171005	18.628	-0.8230514939724445	0.3170678116266723	-0.37052	-237.6353178648257	86.2262285171005	18.628	-0.8741935377425795	0.33562657570831056	-0.35091375043937384	-0.6241776668788162	0.2435844930054303	0.7423401073207652	2.7301	23.26	0.0	0.0	0.0
2021-10-01T23:26:15.000000	-0.81414	0.20425	-0.56885	-273.91	63.549	9.8351	-0.7829784963574462	0.3024676451156925	-0.56885	-264.0593606660818	96.63238352446936	9.8351	-0.7829784963574462	0.3024676451156925	-0.37284999999999996	-264.0593606660818	96.63238352446936	9.8351	-0.8741935377425795	0.33562657570831056	-0.35091375043937384	-0.6241776668788162	0.2435844930054303	0.7423401073207652	2.7301	23.26	0.0	0.0	0.0
2021-10-01T23:26:15.000000	-0.77255	0.19454	-0.56948	-305.56	71.736	-1.8078	-0.7428916537207679	0.28773478227705185	-0.56948	-294.4677167465866	108.63577260760859	-1.8078	-0.7428916537207679	0.28773478227705185	-0.37348	-294.4677167465866	108.63577260760859	-1.8078	-0.8741935377425795	0.33562657570831056	-0.35091375043937384	-0.6241776668788162	0.2435844930054303	0.7423401073207652	2.7301	23.26	0.0	0.0	0.0
