# Supplementary material for: Direct evidence of substorm-related impulsive injections of electrons at Mercury
Source: Nat Commun. 2023 Jul 18;14:4019. doi: 10.1038/s41467-023-39565-4 (PMC10354196; doi:10.1038/s41467-023-39565-4)
Supplement: Supplementary file 3 — SourceDatafile [file 41467_2023_39565_MOESM3_ESM.zip › SourceDataFile/FieldLinetracing/Final_KT17tracing_000488.txt]

2021-10-01T23:23:08.000000	-0.55526	0.25867	0.56447	470.54	-209.36	-114.94	-0.5193811199435272	0.3247569687415611	0.56447	441.3414656517929	-265.4377740569856	-114.94	-0.5193811199435272	0.3247569687415611	0.76047	441.3414656517929	-265.4377740569856	-114.94	-0.7926227878204304	0.48378385865445755	-0.3710825977234351	-0.5565629777148555	0.3473490854978844	0.7547093908525033	2.6677	22.704	0.0	0.0	0.0
2021-10-01T23:23:08.000000	-0.58929	0.27375	0.57196	420.81	-185.6	-82.761	-0.5513069417659593	0.3438930394187488	0.57196	394.8975085087037	-235.76338535408388	-82.761	-0.5513069417659593	0.3438930394187488	0.76796	394.8975085087037	-235.76338535408388	-82.761	-0.7926227878204304	0.48378385865445755	-0.3710825977234351	-0.5565629777148555	0.3473490854978844	0.7547093908525033	2.6677	22.704	0.0	0.0	0.0
2021-10-01T23:23:08.000000	-0.62363	0.28882	0.57792	377.93	-165.14	-56.968	-0.58354165297471	0.36305716980049185	0.57792	354.84758561277437	-210.20346211417345	-56.968	-0.58354165297471	0.36305716980049185	0.7739199999999999	354.84758561277437	-210.20346211417345	-56.968	-0.7926227878204304	0.48378385865445755	-0.3710825977234351	-0.5565629777148555	0.3473490854978844	0.7547093908525033	2.6677	22.704	0.0	0.0	0.0
2021-10-01T23:23:08.000000	-0.6582	0.30386	0.58236	340.75	-147.42	-36.269	-0.6160083069900333	0.38221970817747336	0.58236	320.1189793512607	-188.061314360788	-36.269	-0.6160083069900333	0.38221970817747336	0.7783599999999999	320.1189793512607	-188.061314360788	-36.269	-0.7926227878204304	0.48378385865445755	-0.3710825977234351	-0.5565629777148555	0.3473490854978844	0.7547093908525033	2.6677	22.704	0.0	0.0	0.0
2021-10-01T23:23:08.000000	-0.69297	0.31882	0.58532	308.32	-132.0	-19.665	-0.648683256376715	0.4013273554051618	0.58532	289.8227614489403	-168.78385392599205	-19.665	-0.648683256376715	0.4013273554051618	0.78132	289.8227614489403	-168.78385392599205	-19.665	-0.7926227878204304	0.48378385865445755	-0.3710825977234351	-0.5565629777148555	0.3473490854978844	0.7547093908525033	2.6677	22.704	0.0	0.0	0.0
2021-10-01T23:23:08.000000	-0.72788	0.33368	0.58682	279.89	-118.51	-6.3782	-0.6815094038507914	0.4203529103776239	0.58682	263.25991947657195	-151.9119712109248	-6.3782	-0.6815094038507914	0.4203529103776239	0.7828200000000001	263.25991947657195	-151.9119712109248	-6.3782	-0.7926227878204304	0.48378385865445755	-0.3710825977234351	-0.5565629777148555	0.3473490854978844	0.7547093908525033	2.6677	22.704	0.0	0.0	0.0
2021-10-01T23:23:08.000000	-0.76287	0.34841	0.58693	254.87	-106.67	4.2022	-0.7144308774299912	0.43925924734103533	0.58693	239.87920765594671	-137.09548327481542	4.2022	-0.7144308774299912	0.43925924734103533	0.7829299999999999	239.87920765594671	-137.09548327481542	4.2022	-0.7926227878204304	0.48378385865445755	-0.3710825977234351	-0.5565629777148555	0.3473490854978844	0.7547093908525033	2.6677	22.704	0.0	0.0	0.0
2021-10-01T23:23:08.000000	-0.7979	0.36299	0.58569	232.74	-96.231	12.562	-0.7474104291261331	0.45802161579284617	0.58569	219.1950543088494	-124.02355069719852	12.562	-0.7474104291261331	0.45802161579284617	0.78169	219.1950543088494	-124.02355069719852	12.562	-0.7926227878204304	0.48378385865445755	-0.3710825977234351	-0.5565629777148555	0.3473490854978844	0.7547093908525033	2.6677	22.704	0.0	0.0	0.0
2021-10-01T23:23:08.000000	-0.83294	0.37738	0.58317	213.11	-87.0	19.089	-0.7804231862023108	0.4765966412364163	0.58317	200.84404649017594	-112.45684100779303	19.089	-0.7804231862023108	0.4765966412364163	0.7791699999999999	200.84404649017594	-112.45684100779303	19.089	-0.7926227878204304	0.48378385865445755	-0.3710825977234351	-0.5565629777148555	0.3473490854978844	0.7547093908525033	2.6677	22.704	0.0	0.0	0.0
2021-10-01T23:23:08.000000	-0.86796	0.39158	0.57944	195.64	-78.814	24.097	-0.8134393747148507	0.4949806477666704	0.57944	184.50871858920286	-102.19192218845058	24.097	-0.8134393747148507	0.4949806477666704	0.7754399999999999	184.50871858920286	-102.19192218845058	24.097	-0.7926227878204304	0.48378385865445755	-0.3710825977234351	-0.5565629777148555	0.3473490854978844	0.7547093908525033	2.6677	22.704	0.0	0.0	0.0
2021-10-01T23:23:08.000000	-0.90292	0.40557	0.57457	180.05	-71.539	27.839	-0.8464217466755718	0.5131488848810585	0.57457	169.92759950764741	-93.06149551005822	27.839	-0.8464217466755718	0.5131488848810585	0.77057	169.92759950764741	-93.06149551005822	27.839	-0.7926227878204304	0.48378385865445755	-0.3710825977234351	-0.5565629777148555	0.3473490854978844	0.7547093908525033	2.6677	22.704	0.0	0.0	0.0
2021-10-01T23:23:08.000000	-0.93781	0.41934	0.56867	166.1	-65.06	30.524	-0.879361602738275	0.5310902026299978	0.56867	156.8765886655771	-84.92202028126349	30.524	-0.879361602738275	0.5310902026299978	0.76467	156.8765886655771	-84.92202028126349	30.524	-0.7926227878204304	0.48378385865445755	-0.3710825977234351	-0.5565629777148555	0.3473490854978844	0.7547093908525033	2.6677	22.704	0.0	0.0	0.0
2021-10-01T23:23:08.000000	-0.97261	0.43287	0.5618	153.61	-59.284	32.324	-0.9122415442105611	0.5487823011143222	0.5618	145.18843770668457	-77.65914184622552	32.324	-0.9122415442105611	0.5487823011143222	0.7578	145.18843770668457	-77.65914184622552	32.324	-0.7926227878204304	0.48378385865445755	-0.3710825977234351	-0.5565629777148555	0.3473490854978844	0.7547093908525033	2.6677	22.704	0.0	0.0	0.0
2021-10-01T23:23:08.000000	-1.0073	0.44616	0.55407	142.42	-54.13	33.384	-0.9450417217966482	0.5662227297306481	0.55407	134.7142772084146	-71.17286572995653	33.384	-0.9450417217966482	0.5662227297306481	0.75007	134.7142772084146	-71.17286572995653	33.384	-0.7926227878204304	0.48378385865445755	-0.3710825977234351	-0.5565629777148555	0.3473490854978844	0.7547093908525033	2.6677	22.704	0.0	0.0	0.0
2021-10-01T23:23:08.000000	-1.0419	0.45922	0.54558	132.38	-49.531	33.826	-0.9777807594906264	0.5834238637302505	0.54558	125.31344697373473	-65.37831726620817	33.826	-0.9777807594906264	0.5834238637302505	0.7415799999999999	125.31344697373473	-65.37831726620817	33.826	-0.7926227878204304	0.48378385865445755	-0.3710825977234351	-0.5565629777148555	0.3473490854978844	0.7547093908525033	2.6677	22.704	0.0	0.0	0.0
2021-10-01T23:23:08.000000	-1.0765	0.47205	0.53643	123.39	-45.427	33.755	-1.0105479791235166	0.6003967308283554	0.53643	116.89405233388396	-60.203695550715125	33.755	-1.0105479791235166	0.6003967308283554	0.7324299999999999	116.89405233388396	-60.203695550715125	33.755	-0.7926227878204304	0.48378385865445755	-0.3710825977234351	-0.5565629777148555	0.3473490854978844	0.7547093908525033	2.6677	22.704	0.0	0.0	0.0
2021-10-01T23:23:08.000000	-1.111	0.48464	0.52673	115.34	-41.77	33.265	-1.0432453595180988	0.6171191533601537	0.52673	109.35280361018006	-55.58788395498959	33.265	-1.0432453595180988	0.6171191533601537	0.7227300000000001	109.35280361018006	-55.58788395498959	33.265	-0.7926227878204304	0.48378385865445755	-0.3710825977234351	-0.5565629777148555	0.3473490854978844	0.7547093908525033	2.6677	22.704	0.0	0.0	0.0
2021-10-01T23:23:08.000000	-1.1454	0.497	0.51659	108.15	-38.517	32.439	-1.075871675372681	0.6336010559735363	0.51659	102.61557241676839	-51.478404079564896	32.439	-1.075871675372681	0.6336010559735363	0.7125900000000001	102.61557241676839	-51.478404079564896	32.439	-0.7926227878204304	0.48378385865445755	-0.3710825977234351	-0.5565629777148555	0.3473490854978844	0.7547093908525033	2.6677	22.704	0.0	0.0	0.0
2021-10-01T23:23:08.000000	-1.1798	0.50916	0.50612	101.73	-35.628	31.352	-1.1085224972610996	0.6498844656290953	0.50612	96.59793812939554	-47.82452961764986	31.352	-1.1085224972610996	0.6498844656290953	0.7021200000000001	96.59793812939554	-47.82452961764986	31.352	-0.7926227878204304	0.48378385865445755	-0.3710825977234351	-0.5565629777148555	0.3473490854978844	0.7547093908525033	2.6677	22.704	0.0	0.0	0.0
2021-10-01T23:23:08.000000	-1.2142	0.52111	0.49542	96.037	-33.069	30.075	-1.1411990504850469	0.6659594576789394	0.49542	91.26139078788168	-44.58724796913961	30.075	-1.1411990504850469	0.6659594576789394	0.69142	91.26139078788168	-44.58724796913961	30.075	-0.7926227878204304	0.48378385865445755	-0.3710825977234351	-0.5565629777148555	0.3473490854978844	0.7547093908525033	2.6677	22.704	0.0	0.0	0.0
2021-10-01T23:23:08.000000	-1.2487	0.53287	0.48459	90.991	-30.81	28.672	-1.1739981309200505	0.6818581344357694	0.48459	86.53020911417276	-41.726982776825984	28.672	-1.1739981309200505	0.6818581344357694	0.68059	86.53020911417276	-41.726982776825984	28.672	-0.7926227878204304	0.48378385865445755	-0.3710825977234351	-0.5565629777148555	0.3473490854978844	0.7547093908525033	2.6677	22.704	0.0	0.0	0.0
2021-10-01T23:23:08.000000	-1.2832	0.54445	0.47373	86.535	-28.819	27.205	-1.2068192667855069	0.6975781675305579	0.47373	82.35174358070287	-39.204990947813805	27.205	-1.2068192667855069	0.6975781675305579	0.6697299999999999	82.35174358070287	-39.204990947813805	27.205	-0.7926227878204304	0.48378385865445755	-0.3710825977234351	-0.5565629777148555	0.3473490854978844	0.7547093908525033	2.6677	22.704	0.0	0.0	0.0
2021-10-01T23:23:08.000000	-1.3177	0.55587	0.46291	82.611	-27.07	25.729	-1.2396600074780328	0.7131394062590874	0.46291	78.6716170141019	-36.988361647773395	25.729	-1.2396600074780328	0.7131394062590874	0.65891	78.6716170141019	-36.988361647773395	25.729	-0.7926227878204304	0.48378385865445755	-0.3710825977234351	-0.5565629777148555	0.3473490854978844	0.7547093908525033	2.6677	22.704	0.0	0.0	0.0
2021-10-01T23:23:08.000000	-1.3524	0.56713	0.4522	79.159	-25.535	24.292	-1.2727188459554513	0.7285663566551945	0.4522	75.4337123717598	-35.04195405245849	24.292	-1.2727188459554513	0.7285663566551945	0.6482	75.4337123717598	-35.04195405245849	24.292	-0.7926227878204304	0.48378385865445755	-0.3710825977234351	-0.5565629777148555	0.3473490854978844	0.7547093908525033	2.6677	22.704	0.0	0.0	0.0
2021-10-01T23:23:08.000000	-1.3871	0.57825	0.44163	76.121	-24.186	22.934	-1.3057948386565554	0.7438543619808251	0.44163	72.58389754064484	-33.33087239796118	22.934	-1.3057948386565554	0.7438543619808251	0.63763	72.58389754064484	-33.33087239796118	22.934	-0.7926227878204304	0.48378385865445755	-0.3710825977234351	-0.5565629777148555	0.3473490854978844	0.7547093908525033	2.6677	22.704	0.0	0.0	0.0
2021-10-01T23:23:08.000000	-1.4219	0.58923	0.43124	73.437	-22.998	21.685	-1.3389872320602567	0.7590156752528971	0.43124	70.06568788763947	-31.822953254402556	21.685	-1.3389872320602567	0.7590156752528971	0.62724	70.06568788763947	-31.822953254402556	21.685	-0.7926227878204304	0.48378385865445755	-0.3710825977234351	-0.5565629777148555	0.3473490854978844	0.7547093908525033	2.6677	22.704	0.0	0.0	0.0
2021-10-01T23:23:08.000000	-1.4569	0.60009	0.42104	71.052	-21.947	20.566	-1.3723928220420842	0.7740823987841117	0.42104	67.82743857340255	-30.487638307538738	20.566	-1.3723928220420842	0.7740823987841117	0.61704	67.82743857340255	-30.487638307538738	20.566	-0.7926227878204304	0.48378385865445755	-0.3710825977234351	-0.5565629777148555	0.3473490854978844	0.7547093908525033	2.6677	22.704	0.0	0.0	0.0
2021-10-01T23:23:08.000000	-1.4919	0.61084	0.411	68.912	-21.011	19.586	-1.4058118903425212	0.7890399511885231	0.411	65.8182521630437	-29.296476702873257	19.586	-1.4058118903425212	0.7890399511885231	0.607	65.8182521630437	-29.296476702873257	19.586	-0.7926227878204304	0.48378385865445755	-0.3710825977234351	-0.5565629777148555	0.3473490854978844	0.7547093908525033	2.6677	22.704	0.0	0.0	0.0
2021-10-01T23:23:08.000000	-1.5269	0.62147	0.4011	66.97	-20.168	18.746	-1.4392456622632603	0.8038784078182402	0.4011	63.99417847519631	-28.221875297093934	18.746	-1.4392456622632603	0.8038784078182402	0.5971	63.99417847519631	-28.221875297093934	18.746	-0.7926227878204304	0.48378385865445755	-0.3710825977234351	-0.5565629777148555	0.3473490854978844	0.7547093908525033	2.6677	22.704	0.0	0.0	0.0
2021-10-01T23:23:08.000000	-1.5621	0.63199	0.39133	65.185	-19.402	18.04	-1.4728914054604332	0.8186321993549909	0.39133	62.3164869362135	-27.242930916638397	18.04	-1.4728914054604332	0.8186321993549909	0.58733	62.3164869362135	-27.242930916638397	18.04	-0.7926227878204304	0.48378385865445755	-0.3710825977234351	-0.5565629777148555	0.3473490854978844	0.7547093908525033	2.6677	22.704	0.0	0.0	0.0
2021-10-01T23:23:08.000000	-1.5973	0.64241	0.38162	63.522	-18.699	17.455	-1.5065494016745242	0.8332867444128296	0.38162	60.75215670084465	-26.341460498537586	17.455	-1.5065494016745242	0.8332867444128296	0.57762	60.75215670084465	-26.341460498537586	17.455	-0.7926227878204304	0.48378385865445755	-0.3710825977234351	-0.5565629777148555	0.3473490854978844	0.7547093908525033	2.6677	22.704	0.0	0.0	0.0
2021-10-01T23:23:08.000000	-1.6325	0.65272	0.37196	61.952	-18.046	16.977	-1.5402208762072256	0.8478321183438653	0.37196	59.2739991824047	-25.501008625626667	16.977	-1.5402208762072256	0.8478321183438653	0.56796	59.2739991824047	-25.501008625626667	16.977	-0.7926227878204304	0.48378385865445755	-0.3710825977234351	-0.5565629777148555	0.3473490854978844	0.7547093908525033	2.6677	22.704	0.0	0.0	0.0
2021-10-01T23:23:08.000000	-1.6678	0.66294	0.36229	60.453	-17.433	16.59	-1.574002624934065	0.8623004234607985	0.36229	57.86140545722488	-24.708954986292454	16.59	-1.574002624934065	0.8623004234607985	0.55829	57.86140545722488	-24.708954986292454	16.59	-0.7926227878204304	0.48378385865445755	-0.3710825977234351	-0.5565629777148555	0.3473490854978844	0.7547093908525033	2.6677	22.704	0.0	0.0	0.0
2021-10-01T23:23:08.000000	-1.7031	0.67307	0.35258	59.007	-16.854	16.278	-1.607795401376131	0.8766794067467112	0.35258	56.49724634011612	-23.957139248754938	16.278	-1.607795401376131	0.8766794067467112	0.5485800000000001	56.49724634011612	-23.957139248754938	16.278	-0.7926227878204304	0.48378385865445755	-0.3710825977234351	-0.5565629777148555	0.3473490854978844	0.7547093908525033	2.6677	22.704	0.0	0.0	0.0
2021-10-01T23:23:08.000000	-1.7384	0.6831	0.34281	57.602	-16.302	16.026	-1.641600430835115	0.8909591435537121	0.34281	55.17046996479331	-23.237143797460114	16.026	-1.641600430835115	0.8909591435537121	0.53881	55.17046996479331	-23.237143797460114	16.026	-0.7926227878204304	0.48378385865445755	-0.3710825977234351	-0.5565629777148555	0.3473490854978844	0.7547093908525033	2.6677	22.704	0.0	0.0	0.0
2021-10-01T23:23:08.000000	-1.7737	0.69305	0.33294	56.226	-15.773	15.821	-1.675415262707634	0.9051594831775834	0.33294	53.86965687446373	-22.5435284112213	15.821	-1.675415262707634	0.9051594831775834	0.52894	53.86965687446373	-22.5435284112213	15.821	-0.7926227878204304	0.48378385865445755	-0.3710825977234351	-0.5565629777148555	0.3473490854978844	0.7547093908525033	2.6677	22.704	0.0	0.0	0.0
2021-10-01T23:23:08.000000	-1.8089	0.7029	0.32294	54.873	-15.263	15.652	-1.709143101118159	0.9192483233056244	0.32294	52.589342401069416	-21.871588049866936	15.652	-1.709143101118159	0.9192483233056244	0.51894	52.589342401069416	-21.871588049866936	15.652	-0.7926227878204304	0.48378385865445755	-0.3710825977234351	-0.5565629777148555	0.3473490854978844	0.7547093908525033	2.6677	22.704	0.0	0.0	0.0
2021-10-01T23:23:08.000000	-1.8442	0.71267	0.31281	53.537	-14.77	15.509	-1.7429799884211308	0.9332700192674546	0.31281	51.32381681621401	-21.218602602803692	15.509	-1.7429799884211308	0.9332700192674546	0.50881	51.32381681621401	-21.218602602803692	15.509	-0.7926227878204304	0.48378385865445755	-0.3710825977234351	-0.5565629777148555	0.3473490854978844	0.7547093908525033	2.6677	22.704	0.0	0.0	0.0
2021-10-01T23:23:08.000000	-1.8794	0.72235	0.30251	52.211	-14.292	15.387	-1.7767286569604168	0.9471901403813456	0.30251	50.06637792671205	-20.581729429269053	15.387	-1.7767286569604168	0.9471901403813456	0.49851	50.06637792671205	-20.581729429269053	15.387	-0.7926227878204304	0.48378385865445755	-0.3710825977234351	-0.5565629777148555	0.3473490854978844	0.7547093908525033	2.6677	22.704	0.0	0.0	0.0
2021-10-01T23:23:08.000000	-1.9146	0.73195	0.29204	50.892	-13.825	15.278	-1.8104871279132377	0.9610308643121072	0.29204	48.814538458872924	-19.956631079598992	15.278	-1.8104871279132377	0.9610308643121072	0.48804000000000003	48.814538458872924	-19.956631079598992	15.278	-0.7926227878204304	0.48378385865445755	-0.3710825977234351	-0.5565629777148555	0.3473490854978844	0.7547093908525033	2.6677	22.704	0.0	0.0	0.0
2021-10-01T23:23:08.000000	-1.9498	0.74147	0.28138	49.573	-13.369	15.181	-1.8442554012795929	0.9747921910597391	0.28138	47.56135115917277	-19.342449842609238	15.181	-1.8442554012795929	0.9747921910597391	0.47738	47.56135115917277	-19.342449842609238	15.181	-0.7926227878204304	0.48378385865445755	-0.3710825977234351	-0.5565629777148555	0.3473490854978844	0.7547093908525033	2.6677	22.704	0.0	0.0	0.0
2021-10-01T23:23:08.000000	-1.985	0.75092	0.2705	48.249	-12.921	15.091	-1.8780322517577912	0.9884840452721331	0.2705	46.302221294173584	-18.735595673086515	15.091	-1.8780322517577912	0.9884840452721331	0.4665	46.302221294173584	-18.735595673086515	15.091	-0.7926227878204304	0.48378385865445755	-0.3710825977234351	-0.5565629777148555	0.3473490854978844	0.7547093908525033	2.6677	22.704	0.0	0.0	0.0
2021-10-01T23:23:08.000000	-2.02	0.76028	0.25941	46.913	-12.479	15.008	-1.911621636993392	1.0020620716196695	0.25941	45.03044667068987	-18.133225930268317	15.008	-1.911621636993392	1.0020620716196695	0.45541	45.03044667068987	-18.133225930268317	15.008	-0.7926227878204304	0.48378385865445755	-0.3710825977234351	-0.5565629777148555	0.3473490854978844	0.7547093908525033	2.6677	22.704	0.0	0.0	0.0
2021-10-01T23:23:08.000000	-2.0551	0.76957	0.24807	45.555	-12.04	14.928	-1.9453188458197475	1.015582878448886	0.24807	43.736470231338004	-17.53113791809546	14.928	-1.9453188458197475	1.015582878448886	0.44407	43.736470231338004	-17.53113791809546	14.928	-0.7926227878204304	0.48378385865445755	-0.3710825977234351	-0.5565629777148555	0.3473490854978844	0.7547093908525033	2.6677	22.704	0.0	0.0	0.0
2021-10-01T23:23:08.000000	-2.09	0.77878	0.23647	44.168	-11.602	14.851	-1.978827364101814	1.0289997820611367	0.23647	42.41358978293251	-16.92648899580543	14.851	-1.978827364101814	1.0289997820611367	0.43247	42.41358978293251	-16.92648899580543	14.851	-0.7926227878204304	0.48378385865445755	-0.3710825977234351	-0.5565629777148555	0.3473490854978844	0.7547093908525033	2.6677	22.704	0.0	0.0	0.0
2021-10-01T23:23:08.000000	-2.1249	0.78791	0.22457	42.738	-11.161	14.774	-2.0123456847974146	1.0423372884902578	0.22457	41.04840093910248	-16.313593881873196	14.774	-2.0123456847974146	1.0423372884902578	0.42057	41.04840093910248	-16.313593881873196	14.774	-0.7926227878204304	0.48378385865445755	-0.3710825977234351	-0.5565629777148555	0.3473490854978844	0.7547093908525033	2.6677	22.704	0.0	0.0	0.0
2021-10-01T23:23:08.000000	-2.1597	0.79698	0.21237	41.253	-10.715	14.695	-2.045772110824255	1.0556029940151135	0.21237	39.62923918271684	-15.68899728469033	14.695	-2.045772110824255	1.0556029940151135	0.40837	39.62923918271684	-15.68899728469033	14.695	-0.7926227878204304	0.48378385865445755	-0.3710825977234351	-0.5565629777148555	0.3473490854978844	0.7547093908525033	2.6677	22.704	0.0	0.0	0.0
2021-10-01T23:23:08.000000	-2.1944	0.80596	0.19981	39.697	-10.258	14.611	-2.0791103180874098	1.0687671246920303	0.19981	38.14096025816479	-15.044783932815207	14.611	-2.0791103180874098	1.0687671246920303	0.39581	38.14096025816479	-15.044783932815207	14.611	-0.7926227878204304	0.48378385865445755	-0.3710825977234351	-0.5565629777148555	0.3473490854978844	0.7547093908525033	2.6677	22.704	0.0	0.0	0.0
2021-10-01T23:23:08.000000	-2.2289	0.81487	0.18686	38.05	-9.7859	14.521	-2.1122586095045834	1.0818372767998725	0.18686	36.56421724335759	-14.374434117228786	14.521	-2.1122586095045834	1.0818372767998725	0.38286	36.56421724335759	-14.374434117228786	14.521	-0.7926227878204304	0.48378385865445755	-0.3710825977234351	-0.5565629777148555	0.3473490854978844	0.7547093908525033	2.6677	22.704	0.0	0.0	0.0
2021-10-01T23:23:08.000000	-2.2634	0.8237	0.17346	36.287	-9.2928	14.422	-2.1454167033352913	1.0948280317245849	0.17346	34.874921446565494	-13.669029041445707	14.422	-2.1454167033352913	1.0948280317245849	0.36946	34.874921446565494	-13.669029041445707	14.422	-0.7926227878204304	0.48378385865445755	-0.3710825977234351	-0.5565629777148555	0.3473490854978844	0.7547093908525033	2.6677	22.704	0.0	0.0	0.0
2021-10-01T23:23:08.000000	-2.2976	0.83245	0.15955	34.374	-8.7704	14.31	-2.178286860142799	1.1077026304154134	0.15955	33.040346065362655	-12.916165221964086	14.31	-2.178286860142799	1.1077026304154134	0.35555000000000003	33.040346065362655	-12.916165221964086	14.31	-0.7926227878204304	0.48378385865445755	-0.3710825977234351	-0.5565629777148555	0.3473490854978844	0.7547093908525033	2.6677	22.704	0.0	0.0	0.0
2021-10-01T23:23:08.000000	-2.3316	0.84111	0.14502	32.267	-8.2074	14.185	-2.210969551707709	1.1204634012413845	0.14502	31.018207239939628	-12.099236479222844	14.185	-2.210969551707709	1.1204634012413845	0.34102	31.018207239939628	-12.099236479222844	14.185	-0.7926227878204304	0.48378385865445755	-0.3710825977234351	-0.5565629777148555	0.3473490854978844	0.7547093908525033	2.6677	22.704	0.0	0.0	0.0
2021-10-01T23:23:08.000000	-2.3653	0.84967	0.12973	29.901	-7.5877	14.045	-2.2433667568528017	1.1330881665376888	0.12973	28.745967494727545	-11.194299669120317	14.045	-2.2433667568528017	1.1330881665376888	0.32573	28.745967494727545	-11.194299669120317	14.045	-0.7926227878204304	0.48378385865445755	-0.3710825977234351	-0.5565629777148555	0.3473490854978844	0.7547093908525033	2.6677	22.704	0.0	0.0	0.0
2021-10-01T23:23:08.000000	-2.3985	0.8581	0.11346	27.18	-6.8867	13.889	-2.2752836585253284	1.1455226463268169	0.11346	26.131364452132917	-10.165177261602672	13.889	-2.2752836585253284	1.1455226463268169	0.30946	26.131364452132917	-10.165177261602672	13.889	-0.7926227878204304	0.48378385865445755	-0.3710825977234351	-0.5565629777148555	0.3473490854978844	0.7547093908525033	2.6677	22.704	0.0	0.0	0.0
2021-10-01T23:23:08.000000	-2.4311	0.86636	0.095871	23.949	-6.0649	13.717	-2.306625911453146	1.157714889000285	0.095871	23.02540601152508	-8.953674721276437	13.717	-2.306625911453146	1.157714889000285	0.291871	23.02540601152508	-8.953674721276437	13.717	-0.7926227878204304	0.48378385865445755	-0.3710825977234351	-0.5565629777148555	0.3473490854978844	0.7547093908525033	2.6677	22.704	0.0	0.0	0.0
2021-10-01T23:23:08.000000	-2.4523	0.87172	0.083113	21.39	-5.4181	13.596	-2.327009403275641	1.1656321398566294	0.083113	20.564941129597965	-7.998193792736578	13.596	-2.327009403275641	1.1656321398566294	0.279113	20.564941129597965	-7.998193792736578	13.596	-0.7926227878204304	0.48378385865445755	-0.3710825977234351	-0.5565629777148555	0.3473490854978844	0.7547093908525033	2.6677	22.704	0.0	0.0	0.0
2021-10-01T23:23:08.000000	-2.4728	0.87691	0.069183	18.364	-4.6551	13.47	-2.346718999874514	1.1732949005803954	0.069183	17.655233196811498	-6.870166866692925	13.47	-2.346718999874514	1.1732949005803954	0.265183	17.655233196811498	-6.870166866692925	13.47	-0.7926227878204304	0.48378385865445755	-0.3710825977234351	-0.5565629777148555	0.3473490854978844	0.7547093908525033	2.6677	22.704	0.0	0.0	0.0
2021-10-01T23:23:08.000000	-2.4858	0.88022	0.058997	15.991	-4.0566	13.387	-2.3592154672730605	1.1781728512317502	0.058997	15.373448558488917	-5.985412598935435	13.387	-2.3592154672730605	1.1781728512317502	0.25499700000000003	15.373448558488917	-5.985412598935435	13.387	-0.7926227878204304	0.48378385865445755	-0.3710825977234351	-0.5565629777148555	0.3473490854978844	0.7547093908525033	2.6677	22.704	0.0	0.0	0.0
2021-10-01T23:23:08.000000	-2.4981	0.88333	0.04782	13.231	-3.3596	13.305	-2.3710417153530616	1.1827665378068533	0.04782	12.719649268441936	-4.955481373976145	13.305	-2.3710417153530616	1.1827665378068533	0.24382	12.719649268441936	-4.955481373976145	13.305	-0.7926227878204304	0.48378385865445755	-0.3710825977234351	-0.5565629777148555	0.3473490854978844	0.7547093908525033	2.6677	22.704	0.0	0.0	0.0
2021-10-01T23:23:08.000000	-2.509	0.88611	0.035305	9.9582	-2.531	13.229	-2.3815189476841265	1.186861168764692	0.035305	9.573039004799382	-3.732108312012076	13.229	-2.3815189476841265	1.186861168764692	0.231305	9.573039004799382	-3.732108312012076	13.229	-0.7926227878204304	0.48378385865445755	-0.3710825977234351	-0.5565629777148555	0.3473490854978844	0.7547093908525033	2.6677	22.704	0.0	0.0	0.0
2021-10-01T23:23:08.000000	-2.5177	0.88831	0.02103	6.0263	-1.5331	13.168	-2.3898838249772565	1.1901106037726406	0.02103	5.793039556291394	-2.2599513267420606	13.168	-2.3898838249772565	1.1901106037726406	0.21703	5.793039556291394	-2.2599513267420606	13.168	-0.7926227878204304	0.48378385865445755	-0.3710825977234351	-0.5565629777148555	0.3473490854978844	0.7547093908525033	2.6677	22.704	0.0	0.0	0.0
2021-10-01T23:23:08.000000	-2.5223	0.88948	0.0049093	1.4189	-0.36116	13.135	-2.394305802709258	1.1918354263541486	0.0049093	1.3639552933783512	-0.532296640291084	13.135	-2.394305802709258	1.1918354263541486	0.2009093	1.3639552933783512	-0.532296640291084	13.135	-0.7926227878204304	0.48378385865445755	-0.3710825977234351	-0.5565629777148555	0.3473490854978844	0.7547093908525033	2.6677	22.704	0.0	0.0	0.0
2021-10-01T23:23:08.000000	-2.521	0.88915	-0.011817	-3.4072	0.86714	13.144	-2.3930560334392337	1.1913486237538022	-0.011817	-3.275275218579792	1.2780907096748237	13.144	-2.3930560334392337	1.1913486237538022	0.184183	-3.275275218579792	1.2780907096748237	13.144	-0.7926227878204304	0.48378385865445755	-0.3710825977234351	-0.5565629777148555	0.3473490854978844	0.7547093908525033	2.6677	22.704	0.0	0.0	0.0
2021-10-01T23:23:08.000000	-2.5145	0.88749	-0.02722	-7.7536	1.9718	13.191	-2.3868084123908067	1.1889046861041794	-0.02722	-7.453570001315493	2.906991990957276	13.191	-2.3868084123908067	1.1889046861041794	0.16878	-7.453570001315493	2.906991990957276	13.191	-0.7926227878204304	0.48378385865445755	-0.3710825977234351	-0.5565629777148555	0.3473490854978844	0.7547093908525033	2.6677	22.704	0.0	0.0	0.0
2021-10-01T23:23:08.000000	-2.5047	0.885	-0.040714	-11.395	2.895	13.26	-2.3773873575787094	1.1852326531212858	-0.040714	-10.954411432222477	4.269416842332623	13.26	-2.3773873575787094	1.1852326531212858	0.155286	-10.954411432222477	4.269416842332623	13.26	-0.7926227878204304	0.48378385865445755	-0.3710825977234351	-0.5565629777148555	0.3473490854978844	0.7547093908525033	2.6677	22.704	0.0	0.0	0.0
2021-10-01T23:23:08.000000	-2.4931	0.88206	-0.052621	-14.436	3.6641	13.338	-2.3662350047223306	1.1808934566787603	-0.052621	-13.87825890281371	5.405335756127638	13.338	-2.3662350047223306	1.1808934566787603	0.143379	-13.87825890281371	5.405335756127638	13.338	-0.7926227878204304	0.48378385865445755	-0.3710825977234351	-0.5565629777148555	0.3473490854978844	0.7547093908525033	2.6677	22.704	0.0	0.0	0.0
2021-10-01T23:23:08.000000	-2.4672	0.8755	-0.073198	-19.262	4.8814	13.505	-2.3413339645939977	1.1712093562803163	-0.073198	-18.51873800015395	7.204793740396324	13.505	-2.3413339645939977	1.1712093562803163	0.12280200000000001	-18.51873800015395	7.204793740396324	13.505	-0.7926227878204304	0.48378385865445755	-0.3710825977234351	-0.5565629777148555	0.3473490854978844	0.7547093908525033	2.6677	22.704	0.0	0.0	0.0
2021-10-01T23:23:08.000000	-2.4394	0.86846	-0.091028	-23.0	5.8249	13.671	-2.3146060558475465	1.1608160654616486	-0.091028	-22.11296416725538	8.599202041333806	13.671	-2.3146060558475465	1.1608160654616486	0.10497200000000001	-22.11296416725538	8.599202041333806	13.671	-0.7926227878204304	0.48378385865445755	-0.3710825977234351	-0.5565629777148555	0.3473490854978844	0.7547093908525033	2.6677	22.704	0.0	0.0	0.0
2021-10-01T23:23:08.000000	-2.4107	0.86118	-0.10713	-26.054	6.5993	13.827	-2.287014336031493	1.1500743059413283	-0.10713	-25.049064270208486	9.741973910710522	13.827	-2.287014336031493	1.1500743059413283	0.08887	-25.049064270208486	9.741973910710522	13.827	-0.7926227878204304	0.48378385865445755	-0.3710825977234351	-0.5565629777148555	0.3473490854978844	0.7547093908525033	2.6677	22.704	0.0	0.0	0.0
2021-10-01T23:23:08.000000	-2.3813	0.85374	-0.12204	-28.643	7.2624	13.972	-2.2587474956901255	1.1390879809363212	-0.12204	-27.537305854051485	10.717307920388487	13.972	-2.2587474956901255	1.1390879809363212	0.07396000000000001	-27.537305854051485	10.717307920388487	13.972	-0.7926227878204304	0.48378385865445755	-0.3710825977234351	-0.5565629777148555	0.3473490854978844	0.7547093908525033	2.6677	22.704	0.0	0.0	0.0
2021-10-01T23:23:08.000000	-2.3516	0.84619	-0.13606	-30.902	7.8484	14.104	-2.230196394230633	1.1279557257537562	-0.13606	-29.707481133529335	11.575687938995191	14.104	-2.230196394230633	1.1279557257537562	0.05994000000000002	-29.707481133529335	11.575687938995191	14.104	-0.7926227878204304	0.48378385865445755	-0.3710825977234351	-0.5565629777148555	0.3473490854978844	0.7547093908525033	2.6677	22.704	0.0	0.0	0.0
2021-10-01T23:23:08.000000	-2.3215	0.83855	-0.1494	-32.915	8.3794	14.224	-2.2012593345707185	1.1166851366724977	-0.1494	-31.640249234189053	12.349339972581486	14.224	-2.2012593345707185	1.1166851366724977	0.0466	-31.640249234189053	12.349339972581486	14.224	-0.7926227878204304	0.48378385865445755	-0.3710825977234351	-0.5565629777148555	0.3473490854978844	0.7547093908525033	2.6677	22.704	0.0	0.0	0.0
2021-10-01T23:23:08.000000	-2.2913	0.83084	-0.16217	-34.742	8.8699	14.332	-2.172231605543736	1.1053328220390828	-0.16217	-33.39338135592462	13.060006570740534	14.332	-2.172231605543736	1.1053328220390828	0.03383	-33.39338135592462	13.060006570740534	14.332	-0.7926227878204304	0.48378385865445755	-0.3710825977234351	-0.5565629777148555	0.3473490854978844	0.7547093908525033	2.6677	22.704	0.0	0.0	0.0
2021-10-01T23:23:08.000000	-2.2608	0.82305	-0.17448	-36.422	9.3303	14.429	-2.1429159394935517	1.0938643511717834	-0.17448	-35.004309311752145	13.722788043877289	14.429	-2.1429159394935517	1.0938643511717834	0.02152000000000001	-35.004309311752145	13.722788043877289	14.429	-0.7926227878204304	0.48378385865445755	-0.3710825977234351	-0.5565629777148555	0.3473490854978844	0.7547093908525033	2.6677	22.704	0.0	0.0	0.0
2021-10-01T23:23:08.000000	-2.2302	0.8152	-0.18637	-37.987	9.7681	14.518	-2.113508378774607	1.0823240794002187	-0.18637	-36.50387299865458	14.349048843323981	14.518	-2.113508378774607	1.0823240794002187	0.00963	-36.50387299865458	14.349048843323981	14.518	-0.7926227878204304	0.48378385865445755	-0.3710825977234351	-0.5565629777148555	0.3473490854978844	0.7547093908525033	2.6677	22.704	0.0	0.0	0.0
2021-10-01T23:23:08.000000	-2.1995	0.80728	-0.19792	-39.46	10.189	14.599	-2.084010148688593	1.0707020820764974	-0.19792	-37.91420068481728	14.94726421226978	14.599	-2.084010148688593	1.0707020820764974	-0.001920000000000005	-37.91420068481728	14.94726421226978	14.599	-0.7926227878204304	0.48378385865445755	-0.3710825977234351	-0.5565629777148555	0.3473490854978844	0.7547093908525033	2.6677	22.704	0.0	0.0	0.0
2021-10-01T23:23:08.000000	-2.179	0.80198	-0.20544	-40.399	10.462	14.649	-2.06431403040833	1.0629301502259283	-0.20544	-38.812674385612766	15.333262928561496	14.649	-2.06431403040833	1.0629301502259283	-0.009440000000000004	-38.812674385612766	15.333262928561496	14.649	-0.7926227878204304	0.48378385865445755	-0.3710825977234351	-0.5565629777148555	0.3473490854978844	0.7547093908525033	2.6677	22.704	0.0	0.0	0.0
2021-10-01T23:23:08.000000	-2.1653	0.79842	-0.21038	-41.009	10.642	14.682	-2.051153470199696	1.0577183122588663	-0.21038	-39.39602247652223	15.58664999380415	14.682	-2.051153470199696	1.0577183122588663	-0.014380000000000004	-39.39602247652223	15.58664999380415	14.682	-0.7926227878204304	0.48378385865445755	-0.3710825977234351	-0.5565629777148555	0.3473490854978844	0.7547093908525033	2.6677	22.704	0.0	0.0	0.0
2021-10-01T23:23:08.000000	-2.1561	0.79605	-0.21364	-41.409	10.761	14.703	-2.0423131906407677	1.0542388931521764	-0.21364	-39.77842730203693	15.75376537138225	14.703	-2.0423131906407677	1.0542388931521764	-0.01763999999999999	-39.77842730203693	15.75376537138225	14.703	-0.7926227878204304	0.48378385865445755	-0.3710825977234351	-0.5565629777148555	0.3473490854978844	0.7547093908525033	2.6677	22.704	0.0	0.0	1.0
2021-10-01T23:23:08.000000	-2.1213	0.78698	-0.22581	-42.888	11.207	14.782	-2.008886764613928	1.0409731876273207	-0.22581	-41.19163426968786	16.37762678755002	14.782	-2.008886764613928	1.0409731876273207	-0.029810000000000003	-41.19163426968786	16.37762678755002	14.782	-0.7926227878204304	0.48378385865445755	-0.3710825977234351	-0.5565629777148555	0.3473490854978844	0.7547093908525033	2.6677	22.704	0.0	0.0	0.0
2021-10-01T23:23:08.000000	-2.0864	0.77783	-0.23767	-44.312	11.647	14.859	-1.9753708945217103	1.0276158319024171	-0.23767	-42.550990854952374	16.98879425567804	14.859	-1.9753708945217103	1.0276158319024171	-0.041669999999999985	-42.550990854952374	16.98879425567804	14.859	-0.7926227878204304	0.48378385865445755	-0.3710825977234351	-0.5565629777148555	0.3473490854978844	0.7547093908525033	2.6677	22.704	0.0	0.0	0.0
2021-10-01T23:23:08.000000	-2.0515	0.76861	-0.24925	-45.696	12.086	14.936	-1.9418636015413357	1.0141890036422754	-0.24925	-43.870771378821324	17.594068052249643	14.936	-1.9418636015413357	1.0141890036422754	-0.05324999999999999	-43.870771378821324	17.594068052249643	14.936	-0.7926227878204304	0.48378385865445755	-0.3710825977234351	-0.5565629777148555	0.3473490854978844	0.7547093908525033	2.6677	22.704	0.0	0.0	0.0
2021-10-01T23:23:08.000000	-2.0164	0.75932	-0.26056	-47.051	12.525	15.016	-1.9081663927149803	1.0006681968130589	-0.26056	-45.16177042380584	18.195788473914956	15.016	-1.9081663927149803	1.0006681968130589	-0.06456	-45.16177042380584	18.195788473914956	15.016	-0.7926227878204304	0.48378385865445755	-0.3710825977234351	-0.5565629777148555	0.3473490854978844	0.7547093908525033	2.6677	22.704	0.0	0.0	0.0
2021-10-01T23:23:08.000000	-1.9813	0.74995	-0.27163	-48.386	12.967	15.1	-1.8744789863021596	0.9870679928007128	-0.27163	-46.43255258250043	18.79803568656397	15.1	-1.8744789863021596	0.9870679928007128	-0.07562999999999998	-46.43255258250043	18.79803568656397	15.1	-0.7926227878204304	0.48378385865445755	-0.3710825977234351	-0.5565629777148555	0.3473490854978844	0.7547093908525033	2.6677	22.704	0.0	0.0	0.0
2021-10-01T23:23:08.000000	-1.9462	0.7405	-0.28248	-49.709	13.416	15.191	-1.8408013823028733	0.9733883916052373	-0.28248	-47.69056745254132	19.405759790706625	15.191	-1.8408013823028733	0.9733883916052373	-0.08648	-47.69056745254132	19.405759790706625	15.191	-0.7926227878204304	0.48378385865445755	-0.3710825977234351	-0.5565629777148555	0.3473490854978844	0.7547093908525033	2.6677	22.704	0.0	0.0	0.0
2021-10-01T23:23:08.000000	-1.911	0.73097	-0.29313	-51.028	13.873	15.289	-1.8070343342382098	0.959617140209714	-0.29313	-48.94363222207228	20.0209334924855	15.289	-1.8070343342382098	0.959617140209714	-0.09713	-48.94363222207228	20.0209334924855	15.289	-0.7926227878204304	0.48378385865445755	-0.3710825977234351	-0.5565629777148555	0.3473490854978844	0.7547093908525033	2.6677	22.704	0.0	0.0	0.0
2021-10-01T23:23:08.000000	-1.8758	0.72136	-0.30358	-52.347	14.34	15.398	-1.7732770885870808	0.9457664916310613	-0.30358	-50.195471689911415	20.64603184215556	15.398	-1.7732770885870808	0.9457664916310613	-0.10758000000000001	-50.195471689911415	20.64603184215556	15.398	-0.7926227878204304	0.48378385865445755	-0.3710825977234351	-0.5565629777148555	0.3473490854978844	0.7547093908525033	2.6677	22.704	0.0	0.0	0.0
2021-10-01T23:23:08.000000	-1.8406	0.71167	-0.31386	-53.674	14.82	15.523	-1.7395296453494864	0.9318364458692789	-0.31386	-51.453657983864126	21.28501247543762	15.523	-1.7395296453494864	0.9318364458692789	-0.11785999999999996	-51.453657983864126	21.28501247543762	15.523	-0.7926227878204304	0.48378385865445755	-0.3710825977234351	-0.5565629777148555	0.3473490854978844	0.7547093908525033	2.6677	22.704	0.0	0.0	0.0
2021-10-01T23:23:08.000000	-1.8053	0.70189	-0.32398	-55.012	15.315	15.668	-1.7056939833482065	0.9178048252595579	-0.32398	-52.72092343795941	21.94022791241747	15.668	-1.7056939833482065	0.9178048252595579	-0.12797999999999998	-52.72092343795941	21.94022791241747	15.668	-0.7926227878204304	0.48378385865445755	-0.3710825977234351	-0.5565629777148555	0.3473490854978844	0.7547093908525033	2.6677	22.704	0.0	0.0	0.0
2021-10-01T23:23:08.000000	-1.77	0.69203	-0.33396	-56.367	15.826	15.841	-1.6718681237604616	0.9036938074667072	-0.33396	-54.003100310762775	22.613405798899315	15.841	-1.6718681237604616	0.9036938074667072	-0.13795999999999997	-54.003100310762775	22.613405798899315	15.841	-0.7926227878204304	0.48378385865445755	-0.3710825977234351	-0.5565629777148555	0.3473490854978844	0.7547093908525033	2.6677	22.704	0.0	0.0	0.0
2021-10-01T23:23:08.000000	-1.7347	0.68207	-0.34382	-57.745	16.357	16.05	-1.6380545171896346	0.8894835431949447	-0.34382	-55.30565327033222	23.309251175054726	16.05	-1.6380545171896346	0.8894835431949447	-0.14782	-55.30565327033222	23.309251175054726	16.05	-0.7926227878204304	0.48378385865445755	-0.3710825977234351	-0.5565629777148555	0.3473490854978844	0.7547093908525033	2.6677	22.704	0.0	0.0	0.0
2021-10-01T23:23:08.000000	-1.6994	0.67203	-0.35359	-59.154	16.912	16.307	-1.604250713032342	0.8751938817400527	-0.35359	-56.63603191430398	24.03271414139364	16.307	-1.604250713032342	0.8751938817400527	-0.15759	-56.63603191430398	24.03271414139364	16.307	-0.7926227878204304	0.48378385865445755	-0.3710825977234351	-0.5565629777148555	0.3473490854978844	0.7547093908525033	2.6677	22.704	0.0	0.0	0.0
2021-10-01T23:23:08.000000	-1.6642	0.6619	-0.36329	-60.605	17.494	16.627	-1.570557183069188	0.8608271514710585	-0.36329	-58.004785764850766	24.788119924144425	16.627	-1.570557183069188	0.8608271514710585	-0.16729	-58.004785764850766	24.788119924144425	16.627	-0.7926227878204304	0.48378385865445755	-0.3710825977234351	-0.5565629777148555	0.3473490854978844	0.7547093908525033	2.6677	22.704	0.0	0.0	0.0
2021-10-01T23:23:08.000000	-1.6289	0.65167	-0.37295	-62.11	18.111	17.022	-1.5367766596440404	0.8463489217062339	-0.37295	-59.42284415808857	25.584878603650207	17.022	-1.5367766596440404	0.8463489217062339	-0.17695	-59.42284415808857	25.584878603650207	17.022	-0.7926227878204304	0.48378385865445755	-0.3710825977234351	-0.5565629777148555	0.3473490854978844	0.7547093908525033	2.6677	22.704	0.0	0.0	0.0
2021-10-01T23:23:08.000000	-1.5937	0.64134	-0.38262	-63.689	18.769	17.51	-1.5031076357147228	0.8317836984794158	-0.38262	-60.909321208784675	26.431395572029352	17.51	-1.5031076357147228	0.8317836984794158	-0.18662	-60.909321208784675	26.431395572029352	17.51	-0.7926227878204304	0.48378385865445755	-0.3710825977234351	-0.5565629777148555	0.3473490854978844	0.7547093908525033	2.6677	22.704	0.0	0.0	0.0
2021-10-01T23:23:08.000000	-1.5585	0.63091	-0.39233	-65.363	19.478	18.107	-1.4694508648023237	0.8171192287736858	-0.39233	-62.483833375818726	27.34016861072589	18.107	-1.4694508648023237	0.8171192287736858	-0.19633	-62.483833375818726	27.34016861072589	18.107	-0.7926227878204304	0.48378385865445755	-0.3710825977234351	-0.5565629777148555	0.3473490854978844	0.7547093908525033	2.6677	22.704	0.0	0.0	0.0
2021-10-01T23:23:08.000000	-1.5233	0.62038	-0.40212	-67.162	20.251	18.827	-1.4358063469068427	0.8023555125890441	-0.40212	-64.17456171066493	28.327775667073816	18.827	-1.4358063469068427	0.8023555125890441	-0.20611999999999997	-64.17456171066493	28.327775667073816	18.827	-0.7926227878204304	0.48378385865445755	-0.3710825977234351	-0.5565629777148555	0.3473490854978844	0.7547093908525033	2.6677	22.704	0.0	0.0	0.0
2021-10-01T23:23:08.000000	-1.4882	0.60973	-0.41202	-69.122	21.102	19.681	-1.4022757791105753	0.7874849536466263	-0.41202	-66.01551952336297	29.412522334211367	19.681	-1.4022757791105753	0.7874849536466263	-0.21602	-66.01551952336297	29.412522334211367	19.681	-0.7926227878204304	0.48378385865445755	-0.3710825977234351	-0.5565629777148555	0.3473490854978844	0.7547093908525033	2.6677	22.704	0.0	0.0	0.0
2021-10-01T23:23:08.000000	-1.4532	0.59898	-0.42208	-71.285	22.05	20.675	-1.368856710810138	0.7725274012422149	-0.42208	-68.04606226184137	30.618411710237467	20.675	-1.368856710810138	0.7725274012422149	-0.22608	-68.04606226184137	30.618411710237467	20.675	-0.7926227878204304	0.48378385865445755	-0.3710825977234351	-0.5565629777148555	0.3473490854978844	0.7547093908525033	2.6677	22.704	0.0	0.0	0.0
2021-10-01T23:23:08.000000	-1.4183	0.58811	-0.43231	-73.699	23.114	21.808	-1.3355515926089145	0.7574630060800276	-0.43231	-70.31150016276335	31.97018207426612	21.808	-1.3355515926089145	0.7574630060800276	-0.23631000000000002	-70.31150016276335	31.97018207426612	21.808	-0.7926227878204304	0.48378385865445755	-0.3710825977234351	-0.5565629777148555	0.3473490854978844	0.7547093908525033	2.6677	22.704	0.0	0.0	0.0
2021-10-01T23:23:08.000000	-1.3835	0.57711	-0.44271	-76.416	24.317	23.069	-1.3023616498085966	0.742281843512173	-0.44271	-72.8606232012719	33.497031685244544	23.069	-1.3023616498085966	0.742281843512173	-0.24670999999999998	-72.8606232012719	33.497031685244544	23.069	-0.7926227878204304	0.48378385865445755	-0.3710825977234351	-0.5565629777148555	0.3473490854978844	0.7547093908525033	2.6677	22.704	0.0	0.0	0.0
2021-10-01T23:23:08.000000	-1.3488	0.56597	-0.45329	-79.495	25.684	24.437	-1.2692881077108762	0.72697398889076	-0.45329	-75.74892354569545	35.23100144288247	24.437	-1.2692881077108762	0.72697398889076	-0.25729	-75.74892354569545	35.23100144288247	24.437	-0.7926227878204304	0.48378385865445755	-0.3710825977234351	-0.5565629777148555	0.3473490854978844	0.7547093908525033	2.6677	22.704	0.0	0.0	0.0
2021-10-01T23:23:08.000000	-1.3142	0.5547	-0.46402	-82.992	27.24	25.88	-1.2363297410140612	0.7115493668636801	-0.46402	-79.02891596999504	37.20376465638208	25.88	-1.2363297410140612	0.7115493668636801	-0.26802	-79.02891596999504	37.20376465638208	25.88	-0.7926227878204304	0.48378385865445755	-0.3710825977234351	-0.5565629777148555	0.3473490854978844	0.7547093908525033	2.6677	22.704	0.0	0.0	0.0
2021-10-01T23:23:08.000000	-1.2796	0.54326	-0.47485	-86.968	29.013	27.358	-1.2033922044460075	0.69595602582245	-0.47485	-82.75770998156979	39.450584680158826	27.358	-1.2033922044460075	0.69595602582245	-0.27885	-82.75770998156979	39.450584680158826	27.358	-0.7926227878204304	0.48378385865445755	-0.3710825977234351	-0.5565629777148555	0.3473490854978844	0.7547093908525033	2.6677	22.704	0.0	0.0	0.0
2021-10-01T23:23:08.000000	-1.2451	0.53167	-0.48571	-91.482	31.029	28.821	-1.170572293882243	0.6802260680797703	-0.48571	-86.990675218579	42.004494878711554	28.821	-1.170572293882243	0.6802260680797703	-0.28970999999999997	-86.990675218579	42.004494878711554	28.821	-0.7926227878204304	0.48378385865445755	-0.3710825977234351	-0.5565629777148555	0.3473490854978844	0.7547093908525033	2.6677	22.704	0.0	0.0	0.0
2021-10-01T23:23:08.000000	-1.2107	0.51989	-0.49653	-96.593	33.318	30.213	-1.137874910529535	0.6643197950440761	-0.49653	-91.78269119850515	44.90249847569558	30.213	-1.137874910529535	0.6643197950440761	-0.30053	-91.78269119850515	44.90249847569558	30.213	-0.7926227878204304	0.48378385865445755	-0.3710825977234351	-0.5565629777148555	0.3473490854978844	0.7547093908525033	2.6677	22.704	0.0	0.0	0.0
2021-10-01T23:23:08.000000	-1.1763	0.50792	-0.50721	-102.36	35.909	31.474	-1.105200807908971	0.6482249536984498	-0.50721	-97.18875996899996	48.18060622997713	31.474	-1.105200807908971	0.6482249536984498	-0.31121000000000004	-97.18875996899996	48.18060622997713	31.474	-0.7926227878204304	0.48378385865445755	-0.3710825977234351	-0.5565629777148555	0.3473490854978844	0.7547093908525033	2.6677	22.704	0.0	0.0	0.0
2021-10-01T23:23:08.000000	-1.1419	0.49574	-0.51765	-108.85	38.834	32.537	-1.072552436623936	0.6319216947471082	-0.51765	-103.2714557055205	51.87878653614321	32.537	-1.072552436623936	0.6319216947471082	-0.32165000000000005	-103.2714557055205	51.87878653614321	32.537	-0.7926227878204304	0.48378385865445755	-0.3710825977234351	-0.5565629777148555	0.3473490854978844	0.7547093908525033	2.6677	22.704	0.0	0.0	0.0
2021-10-01T23:23:08.000000	-1.1074	0.48335	-0.52775	-116.13	42.128	33.332	-1.0398305501955174	0.6153977651731337	-0.52775	-110.09298499301637	56.03998518314819	33.332	-1.0398305501955174	0.6153977651731337	-0.33175000000000004	-110.09298499301637	56.03998518314819	33.332	-0.7926227878204304	0.48378385865445755	-0.3710825977234351	-0.5565629777148555	0.3473490854978844	0.7547093908525033	2.6677	22.704	0.0	0.0	0.0
2021-10-01T23:23:08.000000	-1.0729	0.47074	-0.5374	-124.27	45.829	33.783	-1.0071356204043187	0.598655493345553	-0.5374	-117.71816422029691	60.71049294482137	33.783	-1.0071356204043187	0.598655493345553	-0.3414	-117.71816422029691	60.71049294482137	33.783	-0.7926227878204304	0.48378385865445755	-0.3710825977234351	-0.5565629777148555	0.3473490854978844	0.7547093908525033	2.6677	22.704	0.0	0.0	0.0
2021-10-01T23:23:08.000000	-1.0384	0.45789	-0.54649	-133.37	49.981	33.805	-0.9744700978537242	0.581675029968584	-0.54649	-126.24084853882997	65.94623128880218	33.805	-0.9744700978537242	0.581675029968584	-0.35049	-126.24084853882997	65.94623128880218	33.805	-0.7926227878204304	0.48378385865445755	-0.3710825977234351	-0.5565629777148555	0.3473490854978844	0.7547093908525033	2.6677	22.704	0.0	0.0	0.0
2021-10-01T23:23:08.000000	-1.0038	0.44481	-0.5549	-143.52	54.634	33.305	-0.9417335107631296	0.5644540466731994	-0.5549	-135.74423327117705	71.807851169773	33.305	-0.9417335107631296	0.5644540466731994	-0.35889999999999994	-135.74423327117705	71.807851169773	33.305	-0.7926227878204304	0.48378385865445755	-0.3710825977234351	-0.5565629777148555	0.3473490854978844	0.7547093908525033	2.6677	22.704	0.0	0.0	0.0
2021-10-01T23:23:08.000000	-0.96903	0.43149	-0.56255	-154.84	59.849	32.175	-0.9088576118989885	0.5469740416996653	-0.56255	-146.33993985171227	78.37059656017196	32.175	-0.9088576118989885	0.5469740416996653	-0.36655	-146.33993985171227	78.37059656017196	32.175	-0.7926227878204304	0.48378385865445755	-0.3710825977234351	-0.5565629777148555	0.3473490854978844	0.7547093908525033	2.6677	22.704	0.0	0.0	0.0
2021-10-01T23:23:08.000000	-0.93422	0.41793	-0.56932	-167.47	65.694	30.291	-0.8759714216838868	0.5292509439699756	-0.56932	-158.15858129940779	85.71910928934466	30.291	-0.8759714216838868	0.5292509439699756	-0.37332000000000004	-158.15858129940779	85.71910928934466	30.291	-0.7926227878204304	0.48378385865445755	-0.3710825977234351	-0.5565629777148555	0.3473490854978844	0.7547093908525033	2.6677	22.704	0.0	0.0	0.0
2021-10-01T23:23:08.000000	-0.89932	0.40414	-0.57513	-181.57	72.249	27.506	-0.8430240915766761	0.5112885516235621	-0.57513	-171.34914956698802	93.95239136748975	27.506	-0.8430240915766761	0.5112885516235621	-0.37913	-171.34914956698802	93.95239136748975	27.506	-0.7926227878204304	0.48378385865445755	-0.3710825977234351	-0.5565629777148555	0.3473490854978844	0.7547093908525033	2.6677	22.704	0.0	0.0	0.0
2021-10-01T23:23:08.000000	-0.86435	0.39013	-0.57988	-197.35	79.613	23.644	-0.8100342455714473	0.4930992399116996	-0.57988	-186.10793177341876	103.19442814425835	23.644	-0.8100342455714473	0.4930992399116996	-0.38387999999999994	-186.10793177341876	103.19442814425835	23.644	-0.7926227878204304	0.48378385865445755	-0.3710825977234351	-0.5565629777148555	0.3473490854978844	0.7547093908525033	2.6677	22.704	0.0	0.0	0.0
2021-10-01T23:23:08.000000	-0.82934	0.37591	-0.58348	-215.03	87.9	18.492	-0.7770304323101822	0.47469660938735514	-0.58348	-202.63930173301932	113.5853172428301	18.492	-0.7770304323101822	0.47469660938735514	-0.38748	-202.63930173301932	113.5853172428301	18.492	-0.7926227878204304	0.48378385865445755	-0.3710825977234351	-0.5565629777148555	0.3473490854978844	0.7547093908525033	2.6677	22.704	0.0	0.0	0.0
2021-10-01T23:23:08.000000	-0.79429	0.36149	-0.58588	-234.9	97.247	11.791	-0.7440114264911888	0.4560905846984196	-0.58588	-221.21428760145602	125.29656008837712	11.791	-0.7440114264911888	0.4560905846984196	-0.38987999999999995	-221.21428760145602	125.29656008837712	11.791	-0.7926227878204304	0.48378385865445755	-0.3710825977234351	-0.5565629777148555	0.3473490854978844	0.7547093908525033	2.6677	22.704	0.0	0.0	0.0
2021-10-01T23:23:08.000000	-0.75926	0.3469	-0.58698	-257.3	107.82	3.2223	-0.7110331000967388	0.43731829159871755	-0.58698	-242.14998739894492	138.53456609341518	3.2223	-0.7110331000967388	0.43731829159871755	-0.39097999999999994	-242.14998739894492	138.53456609341518	3.2223	-0.7926227878204304	0.48378385865445755	-0.3710825977234351	-0.5565629777148555	0.3473490854978844	0.7547093908525033	2.6677	22.704	0.0	0.0	0.0
2021-10-01T23:23:08.000000	-0.72428	0.33216	-0.58673	-282.66	119.82	-7.6125	-0.6781227764671222	0.4184032552891068	-0.58673	-265.84853242080123	153.55150865330558	-7.6125	-0.6781227764671222	0.4184032552891068	-0.39072999999999997	-265.84853242080123	153.55150865330558	-7.6125	-0.7926227878204304	0.48378385865445755	-0.3710825977234351	-0.5565629777148555	0.3473490854978844	0.7547093908525033	2.6677	22.704	0.0	0.0	0.0
