# Supplementary material for: Direct evidence of substorm-related impulsive injections of electrons at Mercury
Source: Nat Commun. 2023 Jul 18;14:4019. doi: 10.1038/s41467-023-39565-4 (PMC10354196; doi:10.1038/s41467-023-39565-4)
Supplement: Supplementary file 3 — SourceDatafile [file 41467_2023_39565_MOESM3_ESM.zip › SourceDataFile/FieldLinetracing/Final_KT17tracing_001796.txt]

2021-10-01T23:44:56.000000	0.81421	-1.8086	-0.88555	-32.717	-25.363	108.76	0.5864666919647605	-1.8947371066498673	-0.88555	-35.578203186566746	-21.16306490127012	108.76	0.5864666919647605	-1.8947371066498673	-0.6895499999999999	-35.578203186566746	-21.16306490127012	108.76	-0.9739337641609551	0.1202423201342662	0.19234034281970572	-0.9739337641609551	0.1202423201342662	0.19234034281970572	2.3158e+77	0.0	0.0	0.0	1.0
2021-10-01T23:44:56.000000	1.7986e-52	1.7986e-52	1.7986e-52	1.7986e-52	1.7986e-52	1.7986e-52	2.0054299320002306e-52	1.5646644074169863e-52	1.7986e-52	2.0054299320002306e-52	1.5646644074169863e-52	1.7986e-52	2.0054299320002306e-52	1.5646644074169863e-52	0.196	2.0054299320002306e-52	1.5646644074169863e-52	1.7986e-52	-0.9739337641609551	0.1202423201342662	0.19234034281970572	-0.9739337641609551	0.1202423201342662	0.19234034281970572	2.3158e+77	0.0	0.0	0.0	1.7986e-52
