# Supplementary material for: Direct evidence of substorm-related impulsive injections of electrons at Mercury
Source: Nat Commun. 2023 Jul 18;14:4019. doi: 10.1038/s41467-023-39565-4 (PMC10354196; doi:10.1038/s41467-023-39565-4)
Supplement: Supplementary file 3 — SourceDatafile [file 41467_2023_39565_MOESM3_ESM.zip › SourceDataFile/FieldLinetracing/Final_KT17tracing_000339.txt]

2021-10-01T23:20:39.000000	-0.50347	0.31658	0.58973	436.35	-260.42	-146.03	-0.4608856464177201	0.37588476721745484	0.58973	401.15270407337215	-311.923719705029	-146.03	-0.4608856464177201	0.37588476721745484	0.78573	401.15270407337215	-311.923719705029	-146.03	-0.7134360493570415	0.5643107401492606	-0.4154062975329222	-0.4859109207323591	0.395638084825542	0.7793337429808928	2.7951	22.384	0.0	0.0	0.0
2021-10-01T23:20:39.000000	-0.53502	0.33532	0.59948	391.66	-231.43	-111.12	-0.4899016951439304	0.39834938420324384	0.59948	360.35160225226485	-277.6762922077171	-111.12	-0.4899016951439304	0.39834938420324384	0.79548	360.35160225226485	-277.6762922077171	-111.12	-0.7134360493570415	0.5643107401492606	-0.4154062975329222	-0.4859109207323591	0.395638084825542	0.7793337429808928	2.7951	22.384	0.0	0.0	0.0
2021-10-01T23:20:39.000000	-0.56696	0.3541	0.60775	353.12	-206.45	-82.871	-0.5192999039311295	0.4209014865465787	0.60775	325.1628129058148	-248.16220905524287	-82.871	-0.5192999039311295	0.4209014865465787	0.80375	325.1628129058148	-248.16220905524287	-82.871	-0.7134360493570415	0.5643107401492606	-0.4154062975329222	-0.4859109207323591	0.395638084825542	0.7793337429808928	2.7951	22.384	0.0	0.0	0.0
2021-10-01T23:20:39.000000	-0.59925	0.37287	0.61456	319.68	-184.81	-59.942	-0.5490467006962118	0.4434865498012362	0.61456	294.62634321879983	-222.58786216125526	-59.942	-0.5490467006962118	0.4434865498012362	0.81056	294.62634321879983	-222.58786216125526	-59.942	-0.7134360493570415	0.5643107401492606	-0.4154062975329222	-0.4859109207323591	0.395638084825542	0.7793337429808928	2.7951	22.384	0.0	0.0	0.0
2021-10-01T23:20:39.000000	-0.63184	0.3916	0.61993	290.51	-165.96	-41.305	-0.579096138104797	0.46606867351508374	0.61993	267.98583900930186	-200.3056958513176	-41.305	-0.579096138104797	0.46606867351508374	0.81593	267.98583900930186	-200.3056958513176	-41.305	-0.7134360493570415	0.5643107401492606	-0.4154062975329222	-0.4859109207323591	0.395638084825542	0.7793337429808928	2.7951	22.384	0.0	0.0	0.0
2021-10-01T23:20:39.000000	-0.66468	0.41024	0.62388	264.92	-149.47	-26.154	-0.6094047194258885	0.48859210794020624	0.62388	244.60918754557758	-180.804404449373	-26.154	-0.6094047194258885	0.48859210794020624	0.8198799999999999	244.60918754557758	-180.804404449373	-26.154	-0.7134360493570415	0.5643107401492606	-0.4154062975329222	-0.4859109207323591	0.395638084825542	0.7793337429808928	2.7951	22.384	0.0	0.0	0.0
2021-10-01T23:20:39.000000	-0.69772	0.42877	0.62645	242.37	-134.97	-13.853	-0.6399252720234135	0.5110308772723622	0.62645	224.00579400410055	-163.65060969208903	-13.853	-0.6399252720234135	0.5110308772723622	0.8224499999999999	224.00579400410055	-163.65060969208903	-13.853	-0.7134360493570415	0.5643107401492606	-0.4154062975329222	-0.4859109207323591	0.395638084825542	0.7793337429808928	2.7951	22.384	0.0	0.0	0.0
2021-10-01T23:20:39.000000	-0.73093	0.44713	0.62768	222.41	-122.18	-3.8975	-0.6706353737638497	0.533321757719129	0.62768	205.76335767713846	-148.51128286238045	-3.8975	-0.6706353737638497	0.533321757719129	0.82368	205.76335767713846	-148.51128286238045	-3.8975	-0.7134360493570415	0.5643107401492606	-0.4154062975329222	-0.4859109207323591	0.395638084825542	0.7793337429808928	2.7951	22.384	0.0	0.0	0.0
2021-10-01T23:20:39.000000	-0.76426	0.46531	0.62763	204.68	-110.85	4.1186	-0.7014866267094332	0.5554486981241564	0.62763	189.55522378290433	-135.09419690206187	4.1186	-0.7014866267094332	0.5554486981241564	0.8236300000000001	189.55522378290433	-135.09419690206187	4.1186	-0.7134360493570415	0.5643107401492606	-0.4154062975329222	-0.4859109207323591	0.395638084825542	0.7793337429808928	2.7951	22.384	0.0	0.0	0.0
2021-10-01T23:20:39.000000	-0.79768	0.48328	0.62636	188.87	-100.8	10.522	-0.7324529328215654	0.5773782486386954	0.62636	175.09578366722417	-123.18272379664539	10.522	-0.7324529328215654	0.5773782486386954	0.82236	175.09578366722417	-123.18272379664539	10.522	-0.7134360493570415	0.5643107401492606	-0.4154062975329222	-0.4859109207323591	0.395638084825542	0.7793337429808928	2.7951	22.384	0.0	0.0	0.0
2021-10-01T23:20:39.000000	-0.83116	0.50102	0.62393	174.74	-91.84	15.578	-0.7635069687599569	0.599086884061888	0.62393	162.17012651285427	-112.55888799559473	15.578	-0.7635069687599569	0.599086884061888	0.81993	162.17012651285427	-112.55888799559473	15.578	-0.7134360493570415	0.5643107401492606	-0.4154062975329222	-0.4859109207323591	0.395638084825542	0.7793337429808928	2.7951	22.384	0.0	0.0	0.0
2021-10-01T23:20:39.000000	-0.86468	0.5185	0.62041	162.07	-83.849	19.505	-0.7946325611339006	0.620542379846677	0.62041	150.5747362166596	-103.07564462220634	19.505	-0.7946325611339006	0.620542379846677	0.8164100000000001	150.5747362166596	-103.07564462220634	19.505	-0.7134360493570415	0.5643107401492606	-0.4154062975329222	-0.4859109207323591	0.395638084825542	0.7793337429808928	2.7951	22.384	0.0	0.0	0.0
2021-10-01T23:20:39.000000	-0.89822	0.53571	0.61588	150.69	-76.706	22.483	-0.8258110859493059	0.6417323607417879	0.61588	140.1557199149611	-94.59207530823589	22.483	-0.8258110859493059	0.6417323607417879	0.8118799999999999	140.1557199149611	-94.59207530823589	22.483	-0.7134360493570415	0.5643107401492606	-0.4154062975329222	-0.4859109207323591	0.395638084825542	0.7793337429808928	2.7951	22.384	0.0	0.0	0.0
2021-10-01T23:20:39.000000	-0.93176	0.55264	0.61043	140.45	-70.312	24.664	-0.8570239192120822	0.6626444514959454	0.61043	130.77633837614007	-86.99154651418327	24.664	-0.8570239192120822	0.6626444514959454	0.80643	130.77633837614007	-86.99154651418327	24.664	-0.7134360493570415	0.5643107401492606	-0.4154062975329222	-0.4859109207323591	0.395638084825542	0.7793337429808928	2.7951	22.384	0.0	0.0	0.0
2021-10-01T23:20:39.000000	-0.9653	0.56929	0.60413	131.23	-64.584	26.173	-0.8882710609222297	0.6832786521091496	0.60413	122.3276658295444	-80.17698004224972	26.173	-0.8882710609222297	0.6832786521091496	0.80013	122.3276658295444	-80.17698004224972	26.173	-0.7134360493570415	0.5643107401492606	-0.4154062975329222	-0.4859109207323591	0.395638084825542	0.7793337429808928	2.7951	22.384	0.0	0.0	0.0
2021-10-01T23:20:39.000000	-0.99883	0.58565	0.59708	122.92	-59.45	27.12	-0.9195438117335488	0.703623812631818	0.59708	114.70935332055222	-74.06344010900867	27.12	-0.9195438117335488	0.703623812631818	0.79308	114.70935332055222	-74.06344010900867	27.12	-0.7134360493570415	0.5643107401492606	-0.4154062975329222	-0.4859109207323591	0.395638084825542	0.7793337429808928	2.7951	22.384	0.0	0.0	0.0
2021-10-01T23:20:39.000000	-1.0324	0.60172	0.58937	115.44	-54.849	27.598	-0.9508917948854957	0.7236860595724088	0.58937	107.84947800635416	-68.58058394878924	27.598	-0.9508917948854957	0.7236860595724088	0.7853699999999999	107.84947800635416	-68.58058394878924	27.598	-0.7134360493570415	0.5643107401492606	-0.4154062975329222	-0.4859109207323591	0.395638084825542	0.7793337429808928	2.7951	22.384	0.0	0.0	0.0
2021-10-01T23:20:39.000000	-1.0659	0.61751	0.58108	108.7	-50.729	27.69	-0.9822046139495755	0.7434618392602039	0.58108	101.66508962472705	-63.665775677330885	27.69	-0.9822046139495755	0.7434618392602039	0.77708	101.66508962472705	-63.665775677330885	27.69	-0.7134360493570415	0.5643107401492606	-0.4154062975329222	-0.4859109207323591	0.395638084825542	0.7793337429808928	2.7951	22.384	0.0	0.0	0.0
2021-10-01T23:20:39.000000	-1.0994	0.63301	0.57232	102.64	-47.041	27.467	-1.0135529667627179	0.7629498041591547	0.57232	96.1026442666137	-59.26303270981583	27.467	-1.0135529667627179	0.7629498041591547	0.7683200000000001	96.1026442666137	-59.26303270981583	27.467	-0.7134360493570415	0.5643107401492606	-0.4154062975329222	-0.4859109207323591	0.395638084825542	0.7793337429808928	2.7951	22.384	0.0	0.0	0.0
2021-10-01T23:20:39.000000	-1.133	0.64825	0.56316	97.197	-43.745	26.996	-1.0450324238987598	0.7821919812298529	0.56316	91.10451785706695	-55.324937054020836	26.996	-1.0450324238987598	0.7821919812298529	0.7591600000000001	91.10451785706695	-55.324937054020836	26.996	-0.7134360493570415	0.5643107401492606	-0.4154062975329222	-0.4859109207323591	0.395638084825542	0.7793337429808928	2.7951	22.384	0.0	0.0	0.0
2021-10-01T23:20:39.000000	-1.1665	0.66323	0.5537	92.318	-40.803	26.336	-1.0764444923998773	0.801163864438462	0.5537	86.62276590869246	-51.807280948992734	26.336	-1.0764444923998773	0.801163864438462	0.7497	86.62276590869246	-51.807280948992734	26.336	-0.7134360493570415	0.5643107401492606	-0.4154062975329222	-0.4859109207323591	0.395638084825542	0.7793337429808928	2.7951	22.384	0.0	0.0	0.0
2021-10-01T23:20:39.000000	-1.2002	0.67796	0.54401	87.951	-38.181	25.541	-1.108085686401114	0.819912137483628	0.54401	82.60994627820827	-48.669949023103996	25.541	-1.108085686401114	0.819912137483628	0.7400100000000001	82.60994627820827	-48.669949023103996	25.541	-0.7134360493570415	0.5643107401492606	-0.4154062975329222	-0.4859109207323591	0.395638084825542	0.7793337429808928	2.7951	22.384	0.0	0.0	0.0
2021-10-01T23:20:39.000000	-1.2339	0.69245	0.53418	84.05	-35.849	24.66	-1.1397562876429546	0.8384222189794054	0.53418	79.02408149039042	-45.877530944898666	24.66	-1.1397562876429546	0.8384222189794054	0.73018	79.02408149039042	-45.877530944898666	24.66	-0.7134360493570415	0.5643107401492606	-0.4154062975329222	-0.4859109207323591	0.395638084825542	0.7793337429808928	2.7951	22.384	0.0	0.0	0.0
2021-10-01T23:20:39.000000	-1.2676	0.70673	0.52425	80.567	-33.774	23.736	-1.1714526202203237	0.856723882869468	0.52425	75.82157673094419	-43.391393928215095	23.736	-1.1714526202203237	0.856723882869468	0.7202500000000001	75.82157673094419	-43.391393928215095	23.736	-0.7134360493570415	0.5643107401492606	-0.4154062975329222	-0.4859109207323591	0.395638084825542	0.7793337429808928	2.7951	22.384	0.0	0.0	0.0
2021-10-01T23:20:39.000000	-1.3014	0.72079	0.51428	77.459	-31.931	22.808	-1.2032751559138244	0.8748194575228428	0.51428	72.9628192681671	-41.18145755605045	22.808	-1.2032751559138244	0.8748194575228428	0.71028	72.9628192681671	-41.18145755605045	22.808	-0.7134360493570415	0.5643107401492606	-0.4154062975329222	-0.4859109207323591	0.395638084825542	0.7793337429808928	2.7951	22.384	0.0	0.0	0.0
2021-10-01T23:20:39.000000	-1.3353	0.73465	0.50431	74.682	-30.29	21.906	-1.2352214441200737	0.8927287922353122	0.50431	70.40781655641337	-39.21255655728716	21.906	-1.2352214441200737	0.8927287922353122	0.70031	70.40781655641337	-39.21255655728716	21.906	-0.7134360493570415	0.5643107401492606	-0.4154062975329222	-0.4859109207323591	0.395638084825542	0.7793337429808928	2.7951	22.384	0.0	0.0	0.0
2021-10-01T23:20:39.000000	-1.3693	0.74833	0.49437	72.194	-28.828	21.055	-1.2672890342356877	0.9104717363026583	0.49437	68.11770326843123	-37.45671797466982	21.055	-1.2672890342356877	0.9104717363026583	0.6903699999999999	68.11770326843123	-37.45671797466982	21.055	-0.7134360493570415	0.5643107401492606	-0.4154062975329222	-0.4859109207323591	0.395638084825542	0.7793337429808928	2.7951	22.384	0.0	0.0	0.0
2021-10-01T23:20:39.000000	-1.4034	0.76184	0.48446	69.953	-27.519	20.273	-1.2994767009589747	0.9280582143727727	0.48446	66.05398166747645	-35.882991456575695	20.273	-1.2994767009589747	0.9280582143727727	0.6804600000000001	66.05398166747645	-35.882991456575695	20.273	-0.7134360493570415	0.5643107401492606	-0.4154062975329222	-0.4859109207323591	0.395638084825542	0.7793337429808928	2.7951	22.384	0.0	0.0	0.0
2021-10-01T23:20:39.000000	-1.4376	0.77518	0.47459	67.923	-26.342	19.571	-1.3317844442899345	0.945488226445655	0.47459	64.1834961546936	-34.46612415634272	19.571	-1.3317844442899345	0.945488226445655	0.67059	64.1834961546936	-34.46612415634272	19.571	-0.7134360493570415	0.5643107401492606	-0.4154062975329222	-0.4859109207323591	0.395638084825542	0.7793337429808928	2.7951	22.384	0.0	0.0	0.0
2021-10-01T23:20:39.000000	-1.4718	0.78836	0.46476	66.068	-25.277	18.955	-1.3641117924479633	0.9627594441522785	0.46476	62.47296860105806	-33.18185569209796	18.955	-1.3641117924479633	0.9627594441522785	0.66076	62.47296860105806	-33.18185569209796	18.955	-0.7134360493570415	0.5643107401492606	-0.4154062975329222	-0.4859109207323591	0.395638084825542	0.7793337429808928	2.7951	22.384	0.0	0.0	0.0
2021-10-01T23:20:39.000000	-1.5061	0.80139	0.45493	64.358	-24.307	18.423	-1.3965567666102814	0.9798940451574525	0.45493	60.894708075772364	-32.00963825735092	18.423	-1.3965567666102814	0.9798940451574525	0.65093	60.894708075772364	-32.00963825735092	18.423	-0.7134360493570415	0.5643107401492606	-0.4154062975329222	-0.4859109207323591	0.395638084825542	0.7793337429808928	2.7951	22.384	0.0	0.0	0.0
2021-10-01T23:20:39.000000	-1.5404	0.81428	0.44511	62.765	-23.415	17.972	-1.4290188949962852	0.9968897010921498	0.44511	59.4230085776173	-30.92916910594948	17.972	-1.4290188949962852	0.9968897010921498	0.6411100000000001	59.4230085776173	-30.92916910594948	17.972	-0.7134360493570415	0.5643107401492606	-0.4154062975329222	-0.4859109207323591	0.395638084825542	0.7793337429808928	2.7951	22.384	0.0	0.0	0.0
2021-10-01T23:20:39.000000	-1.5748	0.82703	0.43525	61.267	-22.589	17.596	-1.4615974240848864	1.0137586649732888	0.43525	58.03750624326247	-29.925842996702194	17.596	-1.4615974240848864	1.0137586649732888	0.6312500000000001	58.03750624326247	-29.925842996702194	17.596	-0.7134360493570415	0.5643107401492606	-0.4154062975329222	-0.4859109207323591	0.395638084825542	0.7793337429808928	2.7951	22.384	0.0	0.0	0.0
2021-10-01T23:20:39.000000	-1.6092	0.83964	0.42534	59.845	-21.818	17.284	-1.4941931073971728	1.030488683783951	0.42534	56.7206920735756	-28.986414743714306	17.284	-1.4941931073971728	1.030488683783951	0.62134	56.7206920735756	-28.986414743714306	17.284	-0.7134360493570415	0.5643107401492606	-0.4154062975329222	-0.4859109207323591	0.395638084825542	0.7793337429808928	2.7951	22.384	0.0	0.0	0.0
2021-10-01T23:20:39.000000	-1.6436	0.85213	0.41535	58.484	-21.094	17.029	-1.5268034943297615	1.0470996068199192	0.41535	55.45865933807338	-28.101106676135117	17.029	-1.5268034943297615	1.0470996068199192	0.6113500000000001	55.45865933807338	-28.101106676135117	17.029	-0.7134360493570415	0.5643107401492606	-0.4154062975329222	-0.4859109207323591	0.395638084825542	0.7793337429808928	2.7951	22.384	0.0	0.0	0.0
2021-10-01T23:20:39.000000	-1.6781	0.86449	0.40527	57.172	-20.408	16.821	-1.5595290566632556	1.0635937624502203	0.40527	54.24060123080904	-27.259516248832373	16.821	-1.5595290566632556	1.0635937624502203	0.60127	54.24060123080904	-27.259516248832373	16.821	-0.7134360493570415	0.5643107401492606	-0.4154062975329222	-0.4859109207323591	0.395638084825542	0.7793337429808928	2.7951	22.384	0.0	0.0	0.0
2021-10-01T23:20:39.000000	-1.7126	0.87674	0.39507	55.897	-19.756	16.651	-1.5922680973153598	1.079978746953718	0.39507	53.05509829498988	-26.456203240619413	16.651	-1.5922680973153598	1.079978746953718	0.59107	53.05509829498988	-26.456203240619413	16.651	-0.7134360493570415	0.5643107401492606	-0.4154062975329222	-0.4859109207323591	0.395638084825542	0.7793337429808928	2.7951	22.384	0.0	0.0	0.0
2021-10-01T23:20:39.000000	-1.747	0.88886	0.38473	54.654	-19.133	16.51	-1.624923820410546	1.0962224580177125	0.38473	51.89780085751623	-25.68559267670473	16.51	-1.624923820410546	1.0962224580177125	0.58073	51.89780085751623	-25.68559267670473	16.51	-0.7134360493570415	0.5643107401492606	-0.4154062975329222	-0.4859109207323591	0.395638084825542	0.7793337429808928	2.7951	22.384	0.0	0.0	0.0
2021-10-01T23:20:39.000000	-1.7815	0.90086	0.37424	53.435	-18.534	16.393	-1.657693493604946	1.1123593263239309	0.37424	50.76138185092104	-24.941741991789268	16.393	-1.657693493604946	1.1123593263239309	0.5702400000000001	50.76138185092104	-24.941741991789268	16.393	-0.7134360493570415	0.5643107401492606	-0.4154062975329222	-0.4859109207323591	0.395638084825542	0.7793337429808928	2.7951	22.384	0.0	0.0	0.0
2021-10-01T23:20:39.000000	-1.8159	0.91276	0.36359	52.235	-17.957	16.294	-1.690376173337352	1.128384695134319	0.36359	49.641124011597086	-24.222053605448888	16.294	-1.690376173337352	1.128384695134319	0.55959	49.641124011597086	-24.222053605448888	16.294	-0.7134360493570415	0.5643107401492606	-0.4154062975329222	-0.4859109207323591	0.395638084825542	0.7793337429808928	2.7951	22.384	0.0	0.0	0.0
2021-10-01T23:20:39.000000	-1.8504	0.92454	0.35275	51.05	-17.399	16.208	-1.723172803168972	1.1443032211869313	0.35275	48.53342507089544	-23.523060002639497	16.208	-1.723172803168972	1.1443032211869313	0.5487500000000001	48.53342507089544	-23.523060002639497	16.208	-0.7134360493570415	0.5643107401492606	-0.4154062975329222	-0.4859109207323591	0.395638084825542	0.7793337429808928	2.7951	22.384	0.0	0.0	0.0
2021-10-01T23:20:39.000000	-1.8848	0.93622	0.34173	49.874	-16.857	16.131	-1.7558824395385986	1.1601102477437135	0.34173	47.43269783058894	-22.841048607978635	16.131	-1.7558824395385986	1.1601102477437135	0.53773	47.43269783058894	-22.841048607978635	16.131	-0.7134360493570415	0.5643107401492606	-0.4154062975329222	-0.4859109207323591	0.395638084825542	0.7793337429808928	2.7951	22.384	0.0	0.0	0.0
2021-10-01T23:20:39.000000	-1.9191	0.94779	0.3305	48.704	-16.33	16.06	-1.788506307747923	1.1757958501567742	0.3305	46.33608742647942	-22.174659366169653	16.06	-1.788506307747923	1.1757958501567742	0.5265	46.33608742647942	-22.174659366169653	16.06	-0.7134360493570415	0.5643107401492606	-0.4154062975329222	-0.4859109207323591	0.395638084825542	0.7793337429808928	2.7951	22.384	0.0	0.0	0.0
2021-10-01T23:20:39.000000	-1.9535	0.95926	0.31907	47.535	-15.814	15.994	-1.8212416754530776	1.1913944591078416	0.31907	45.23912165529801	-21.51930976721016	15.994	-1.8212416754530776	1.1913944591078416	0.51507	45.23912165529801	-21.51930976721016	15.994	-0.7134360493570415	0.5643107401492606	-0.4154062975329222	-0.4859109207323591	0.395638084825542	0.7793337429808928	2.7951	22.384	0.0	0.0	0.0
2021-10-01T23:20:39.000000	-1.9878	0.97063	0.3074	46.362	-15.308	15.93	-1.8538900496962387	1.2068815685630787	0.3074	44.136960723268295	-20.873394695465123	15.93	-1.8538900496962387	1.2068815685630787	0.5034000000000001	44.136960723268295	-20.873394695465123	15.93	-0.7134360493570415	0.5643107401492606	-0.4154062975329222	-0.4859109207323591	0.395638084825542	0.7793337429808928	2.7951	22.384	0.0	0.0	0.0
2021-10-01T23:20:39.000000	-2.022	0.9819	0.29551	45.178	-14.809	15.866	-1.8864514304774058	1.2222571785224856	0.29551	43.023024967374	-20.2330790453829	15.866	-1.8864514304774058	1.2222571785224856	0.49151	43.023024967374	-20.2330790453829	15.866	-0.7134360493570415	0.5643107401492606	-0.4154062975329222	-0.4859109207323591	0.395638084825542	0.7793337429808928	2.7951	22.384	0.0	0.0	0.0
2021-10-01T23:20:39.000000	-2.0562	0.99307	0.28336	43.978	-14.314	15.801	-1.9190250642754918	1.237533542002981	0.28336	41.892719654177085	-19.59477277175024	15.801	-1.9190250642754918	1.237533542002981	0.47936	41.892719654177085	-19.59477277175024	15.801	-0.7134360493570415	0.5643107401492606	-0.4154062975329222	-0.4859109207323591	0.395638084825542	0.7793337429808928	2.7951	22.384	0.0	0.0	0.0
2021-10-01T23:20:39.000000	-2.0904	1.0041	0.27095	42.754	-13.823	15.733	-1.9516158522972629	1.2526709604129995	0.27095	40.73810506536459	-18.95749563321367	15.733	-1.9516158522972629	1.2526709604129995	0.46695000000000003	40.73810506536459	-18.95749563321367	15.733	-0.7134360493570415	0.5643107401492606	-0.4154062975329222	-0.4859109207323591	0.395638084825542	0.7793337429808928	2.7951	22.384	0.0	0.0	0.0
2021-10-01T23:20:39.000000	-2.1244	1.0151	0.25826	41.499	-13.331	15.659	-1.9840118232662864	1.2677540988455078	0.25826	39.55284659825861	-18.315427594643328	15.659	-1.9840118232662864	1.2677540988455078	0.45426	39.55284659825861	-18.315427594643328	15.659	-0.7134360493570415	0.5643107401492606	-0.4154062975329222	-0.4859109207323591	0.395638084825542	0.7793337429808928	2.7951	22.384	0.0	0.0	0.0
2021-10-01T23:20:39.000000	-2.1584	1.026	0.24527	40.204	-12.835	15.579	-2.0164200472522276	1.2827379907991048	0.24527	38.328379660264616	-17.66448849014921	15.579	-2.0164200472522276	1.2827379907991048	0.44127	38.328379660264616	-17.66448849014921	15.579	-0.7134360493570415	0.5643107401492606	-0.4154062975329222	-0.4859109207323591	0.395638084825542	0.7793337429808928	2.7951	22.384	0.0	0.0	0.0
2021-10-01T23:20:39.000000	-2.1923	1.0368	0.23195	38.856	-12.333	15.49	-2.048741277776175	1.297610383256871	0.23195	37.05204726946243	-17.001100497953708	15.49	-2.048741277776175	1.297610383256871	0.42795	37.05204726946243	-17.001100497953708	15.49	-0.7134360493570415	0.5643107401492606	-0.4154062975329222	-0.4859109207323591	0.395638084825542	0.7793337429808928	2.7951	22.384	0.0	0.0	0.0
2021-10-01T23:20:39.000000	-2.226	1.0475	0.21829	37.444	-11.821	15.39	-2.0808762683592175	1.3123590232018896	0.21829	35.71342243384848	-16.319945927039342	15.39	-2.0808762683592175	1.3123590232018896	0.41429000000000005	35.71342243384848	-16.319945927039342	15.39	-0.7134360493570415	0.5643107401492606	-0.4154062975329222	-0.4859109207323591	0.395638084825542	0.7793337429808928	2.7951	22.384	0.0	0.0	0.0
2021-10-01T23:20:39.000000	-2.2597	1.0581	0.20423	35.949	-11.293	15.278	-2.113023511959178	1.3270084166679958	0.20423	34.294383503444614	-15.612741915456933	15.278	-2.113023511959178	1.3270084166679958	0.40023	34.294383503444614	-15.612741915456933	15.278	-0.7134360493570415	0.5643107401492606	-0.4154062975329222	-0.4859109207323591	0.395638084825542	0.7793337429808928	2.7951	22.384	0.0	0.0	0.0
2021-10-01T23:20:39.000000	-2.2932	1.0686	0.18973	34.352	-10.743	15.153	-2.1449845156182334	1.3415340576213537	0.18973	32.77680882827267	-14.871205601257305	15.153	-2.1449845156182334	1.3415340576213537	0.38573	32.77680882827267	-14.871205601257305	15.153	-0.7134360493570415	0.5643107401492606	-0.4154062975329222	-0.4859109207323591	0.395638084825542	0.7793337429808928	2.7951	22.384	0.0	0.0	0.0
2021-10-01T23:20:39.000000	-2.3265	1.079	0.17474	32.623	-10.163	15.014	-2.1767592793363826	1.3559359460619633	0.17474	31.131904706012556	-14.083721361052028	15.014	-2.1767592793363826	1.3559359460619633	0.37074	31.131904706012556	-14.083721361052028	15.014	-0.7134360493570415	0.5643107401492606	-0.4154062975329222	-0.4859109207323591	0.395638084825542	0.7793337429808928	2.7951	22.384	0.0	0.0	0.0
2021-10-01T23:20:39.000000	-2.3595	1.0892	0.15915	30.723	-9.5413	14.86	-2.208260809651633	1.3701025824939947	0.15915	29.322398612868078	-13.233898680210304	14.86	-2.208260809651633	1.3701025824939947	0.35515	29.322398612868078	-13.233898680210304	14.86	-0.7134360493570415	0.5643107401492606	-0.4154062975329222	-0.4859109207323591	0.395638084825542	0.7793337429808928	2.7951	22.384	0.0	0.0	0.0
2021-10-01T23:20:39.000000	-2.3923	1.0994	0.14284	28.598	-8.8608	14.692	-2.2395638470090597	1.3842447128921893	0.14284	27.29679271611986	-12.298149781702351	14.692	-2.2395638470090597	1.3842447128921893	0.33884000000000003	27.29679271611986	-12.298149781702351	14.692	-0.7134360493570415	0.5643107401492606	-0.4154062975329222	-0.4859109207323591	0.395638084825542	0.7793337429808928	2.7951	22.384	0.0	0.0	0.0
2021-10-01T23:20:39.000000	-2.4246	1.1094	0.12562	26.166	-8.0965	14.51	-2.2703951580057637	1.398127085247969	0.12562	24.976768157289744	-11.241615571927241	14.51	-2.2703951580057637	1.398127085247969	0.32162	24.976768157289744	-11.241615571927241	14.51	-0.7134360493570415	0.5643107401492606	-0.4154062975329222	-0.4859109207323591	0.395638084825542	0.7793337429808928	2.7951	22.384	0.0	0.0	0.0
2021-10-01T23:20:39.000000	-2.4563	1.1192	0.10716	23.302	-7.2083	14.316	-2.3006554961628334	1.4117374465444157	0.10716	22.243180297522127	-10.009181941693507	14.316	-2.3006554961628334	1.4117374465444157	0.30316	22.243180297522127	-10.009181941693507	14.316	-0.7134360493570415	0.5643107401492606	-0.4154062975329222	-0.4859109207323591	0.395638084825542	0.7793337429808928	2.7951	22.384	0.0	0.0	0.0
2021-10-01T23:20:39.000000	-2.4769	1.1256	0.09393	21.054	-6.5164	14.183	-2.3203160777359075	1.4206133426799337	0.09393	20.096898075641008	-9.047047733780156	14.183	-2.3203160777359075	1.4206133426799337	0.28993	20.096898075641008	-9.047047733780156	14.183	-0.7134360493570415	0.5643107401492606	-0.4154062975329222	-0.4859109207323591	0.395638084825542	0.7793337429808928	2.7951	22.384	0.0	0.0	0.0
2021-10-01T23:20:39.000000	-2.4969	1.1318	0.079664	18.429	-5.71	14.048	-2.339405686469347	1.4292172277561184	0.079664	17.590486332633596	-7.925082433730935	14.048	-2.339405686469347	1.4292172277561184	0.275664	17.590486332633596	-7.925082433730935	14.048	-0.7134360493570415	0.5643107401492606	-0.4154062975329222	-0.4859109207323591	0.395638084825542	0.7793337429808928	2.7951	22.384	0.0	0.0	0.0
2021-10-01T23:20:39.000000	-2.5158	1.1376	0.063962	15.279	-4.7415	13.915	-2.3574525960024286	1.437289343730555	0.063962	14.582892715763428	-6.5779102525447914	13.915	-2.3574525960024286	1.437289343730555	0.259962	14.582892715763428	-6.5779102525447914	13.915	-0.7134360493570415	0.5643107401492606	-0.4154062975329222	-0.4859109207323591	0.395638084825542	0.7793337429808928	2.7951	22.384	0.0	0.0	0.0
2021-10-01T23:20:39.000000	-2.5275	1.1413	0.052384	12.778	-3.9708	13.83	-2.36861107240914	1.4423950664297285	0.052384	12.1951722795669	-5.50656968644573	13.83	-2.36861107240914	1.4423950664297285	0.248384	12.1951722795669	-5.50656968644573	13.83	-0.7134360493570415	0.5643107401492606	-0.4154062975329222	-0.4859109207323591	0.395638084825542	0.7793337429808928	2.7951	22.384	0.0	0.0	0.0
2021-10-01T23:20:39.000000	-2.5381	1.1445	0.039599	9.851	-3.0654	13.753	-2.3787391026324127	1.4468697735482423	0.039599	9.401166656994755	-4.249346261180662	13.753	-2.3787391026324127	1.4468697735482423	0.235599	9.401166656994755	-4.249346261180662	13.753	-0.7134360493570415	0.5643107401492606	-0.4154062975329222	-0.4859109207323591	0.395638084825542	0.7793337429808928	2.7951	22.384	0.0	0.0	0.0
2021-10-01T23:20:39.000000	-2.5465	1.1472	0.025286	6.3945	-1.9924	13.689	-2.386744975404216	1.4505786818999953	0.025286	6.102186984939324	-2.7609060126771987	13.689	-2.386744975404216	1.4505786818999953	0.221286	6.102186984939324	-2.7609060126771987	13.689	-0.7134360493570415	0.5643107401492606	-0.4154062975329222	-0.4859109207323591	0.395638084825542	0.7793337429808928	2.7951	22.384	0.0	0.0	0.0
2021-10-01T23:20:39.000000	-2.5517	1.1488	0.0093457	2.3877	-0.74457	13.65	-2.3917097440369406	1.4528037824423339	0.0093457	2.278475888910137	-1.0315247929910178	13.65	-2.3917097440369406	1.4528037824423339	0.20534570000000002	2.278475888910137	-1.0315247929910178	13.65	-0.7134360493570415	0.5643107401492606	-0.4154062975329222	-0.4859109207323591	0.395638084825542	0.7793337429808928	2.7951	22.384	0.0	0.0	0.0
2021-10-01T23:20:39.000000	-2.552	1.1489	-0.0074517	-1.905	0.59406	13.648	-2.3919952304567578	1.4529397879720005	-0.0074517	-1.8178551509662728	0.8230036049163996	13.648	-2.3919952304567578	1.4529397879720005	0.1885483	-1.8178551509662728	0.8230036049163996	13.648	-0.7134360493570415	0.5643107401492606	-0.4154062975329222	-0.4859109207323591	0.395638084825542	0.7793337429808928	2.7951	22.384	0.0	0.0	0.0
2021-10-01T23:20:39.000000	-2.5473	1.1474	-0.02355	-5.9649	1.8587	13.683	-2.387514441201674	1.450875198993165	-0.02355	-5.692206395153698	2.5755745096912532	13.683	-2.387514441201674	1.450875198993165	0.17245	-5.692206395153698	2.5755745096912532	13.683	-0.7134360493570415	0.5643107401492606	-0.4154062975329222	-0.4859109207323591	0.395638084825542	0.7793337429808928	2.7951	22.384	0.0	0.0	0.0
2021-10-01T23:20:39.000000	-2.5391	1.1449	-0.038054	-9.4862	2.9523	13.745	-2.3796825553538583	1.4473892896330722	-0.038054	-9.05297366405885	4.092399487813584	13.745	-2.3796825553538583	1.4473892896330722	0.157946	-9.05297366405885	4.092399487813584	13.745	-0.7134360493570415	0.5643107401492606	-0.4154062975329222	-0.4859109207323591	0.395638084825542	0.7793337429808928	2.7951	22.384	0.0	0.0	0.0
2021-10-01T23:20:39.000000	-2.5288	1.1417	-0.050997	-12.469	3.8752	13.821	-2.3698522645673217	1.4429513415653132	-0.050997	-11.900214543903116	5.373828230328609	13.821	-2.3698522645673217	1.4429513415653132	0.145003	-11.900214543903116	5.373828230328609	13.821	-0.7134360493570415	0.5643107401492606	-0.4154062975329222	-0.4859109207323591	0.395638084825542	0.7793337429808928	2.7951	22.384	0.0	0.0	0.0
2021-10-01T23:20:39.000000	-2.5048	1.1342	-0.073442	-17.214	5.3368	13.993	-2.3469520858973447	1.4325671315865445	-0.073442	-16.43036987299347	7.405820418875173	13.993	-2.3469520858973447	1.4325671315865445	0.12255800000000001	-16.43036987299347	7.405820418875173	13.993	-0.7134360493570415	0.5643107401492606	-0.4154062975329222	-0.4859109207323591	0.395638084825542	0.7793337429808928	2.7951	22.384	0.0	0.0	0.0
2021-10-01T23:20:39.000000	-2.4784	1.1261	-0.092888	-20.87	6.4598	14.173	-2.3217435098349943	1.4212933703282666	-0.092888	-19.92121976201893	8.96832867558647	14.173	-2.3217435098349943	1.4212933703282666	0.10311200000000001	-19.92121976201893	8.96832867558647	14.173	-0.7134360493570415	0.5643107401492606	-0.4154062975329222	-0.4859109207323591	0.395638084825542	0.7793337429808928	2.7951	22.384	0.0	0.0	0.0
2021-10-01T23:20:39.000000	-2.4602	1.1204	-0.10475	-22.905	7.0861	14.292	-2.304379072637376	1.4134062719511697	-0.10475	-21.864144962916168	9.839258267297774	14.292	-2.304379072637376	1.4134062719511697	0.09125000000000001	-21.864144962916168	9.839258267297774	14.292	-0.7134360493570415	0.5643107401492606	-0.4154062975329222	-0.4859109207323591	0.395638084825542	0.7793337429808928	2.7951	22.384	0.0	0.0	0.0
2021-10-01T23:20:39.000000	-2.4478	1.1166	-0.1123	-24.129	7.4638	14.37	-2.2925381238952	1.4081155316546563	-0.1123	-23.032642219897035	10.364089145227211	14.37	-2.2925381238952	1.4081155316546563	0.08370000000000001	-23.032642219897035	10.364089145227211	14.37	-0.7134360493570415	0.5643107401492606	-0.4154062975329222	-0.4859109207323591	0.395638084825542	0.7793337429808928	2.7951	22.384	0.0	0.0	0.0
2021-10-01T23:20:39.000000	-2.4395	1.114	-0.11719	-24.895	7.701	14.421	-2.2846192445853903	1.4045181227987338	-0.11719	-23.763806092231754	10.693359902799916	14.421	-2.2846192445853903	1.4045181227987338	0.07881	-23.763806092231754	10.693359902799916	14.421	-0.7134360493570415	0.5643107401492606	-0.4154062975329222	-0.4859109207323591	0.395638084825542	0.7793337429808928	2.7951	22.384	0.0	0.0	1.0
2021-10-01T23:20:39.000000	-2.4074	1.1041	-0.13494	-27.509	8.5169	14.608	-2.253974173529592	1.3907595029557023	-0.13494	-26.25813668595163	11.823405786484756	14.608	-2.253974173529592	1.3907595029557023	0.06106	-26.25813668595163	11.823405786484756	14.608	-0.7134360493570415	0.5643107401492606	-0.4154062975329222	-0.4859109207323591	0.395638084825542	0.7793337429808928	2.7951	22.384	0.0	0.0	0.0
2021-10-01T23:20:39.000000	-2.3748	1.094	-0.15165	-29.765	9.2326	14.783	-2.2228573761130708	1.376741125070256	-0.15165	-28.409442408119148	12.810140897732587	14.783	-2.2228573761130708	1.376741125070256	0.04435	-28.409442408119148	12.810140897732587	14.783	-0.7134360493570415	0.5643107401492606	-0.4154062975329222	-0.4859109207323591	0.395638084825542	0.7793337429808928	2.7951	22.384	0.0	0.0	0.0
2021-10-01T23:20:39.000000	-2.3419	1.0838	-0.16755	-31.761	9.8793	14.944	-2.191455092276732	1.362586741655143	-0.16755	-30.311161866789444	13.696538094543794	14.944	-2.191455092276732	1.362586741655143	0.028450000000000003	-30.311161866789444	13.696538094543794	14.944	-0.7134360493570415	0.5643107401492606	-0.4154062975329222	-0.4859109207323591	0.395638084825542	0.7793337429808928	2.7951	22.384	0.0	0.0	0.0
2021-10-01T23:20:39.000000	-2.3087	1.0734	-0.18281	-33.564	10.477	15.09	-2.1597795750374944	1.3481971062314515	-0.18281	-32.0273395994498	14.510656194035972	15.09	-2.1597795750374944	1.3481971062314515	0.013190000000000007	-32.0273395994498	14.510656194035972	15.09	-0.7134360493570415	0.5643107401492606	-0.4154062975329222	-0.4859109207323591	0.395638084825542	0.7793337429808928	2.7951	22.384	0.0	0.0	0.0
2021-10-01T23:20:39.000000	-2.2753	1.063	-0.19753	-35.219	11.04	15.222	-2.1279055648404333	1.3337829647739237	-0.19753	-33.60088434019124	15.272201300306726	15.222	-2.1279055648404333	1.3337829647739237	-0.0015300000000000036	-33.60088434019124	15.272201300306726	15.222	-0.7134360493570415	0.5643107401492606	-0.4154062975329222	-0.4859109207323591	0.395638084825542	0.7793337429808928	2.7951	22.384	0.0	0.0	0.0
2021-10-01T23:20:39.000000	-2.2417	1.0524	-0.21178	-36.758	11.577	15.34	-2.095857567719384	1.3191458243247354	-0.21178	-35.06248894979369	15.993728822435232	15.34	-2.095857567719384	1.3191458243247354	-0.01577999999999999	-35.06248894979369	15.993728822435232	15.34	-0.7134360493570415	0.5643107401492606	-0.4154062975329222	-0.4859109207323591	0.395638084825542	0.7793337429808928	2.7951	22.384	0.0	0.0	0.0
2021-10-01T23:20:39.000000	-2.208	1.0418	-0.22563	-38.207	12.096	15.445	-2.063710324119424	1.304496430858629	-0.22563	-36.436977271420744	16.68636426313318	15.445	-2.063710324119424	1.304496430858629	-0.02962999999999999	-36.436977271420744	16.68636426313318	15.445	-0.7134360493570415	0.5643107401492606	-0.4154062975329222	-0.4859109207323591	0.395638084825542	0.7793337429808928	2.7951	22.384	0.0	0.0	0.0
2021-10-01T23:20:39.000000	-2.1742	1.031	-0.2391	-39.583	12.602	15.539	-2.0314883400743877	1.2896362914177806	-0.2391	-37.740608555641515	17.357152959222265	15.539	-2.0314883400743877	1.2896362914177806	-0.0431	-37.740608555641515	17.357152959222265	15.539	-0.7134360493570415	0.5643107401492606	-0.4154062975329222	-0.4859109207323591	0.395638084825542	0.7793337429808928	2.7951	22.384	0.0	0.0	0.0
2021-10-01T23:20:39.000000	-2.1403	1.0202	-0.25224	-40.901	13.1	15.623	-1.9991671095504404	1.274763898960014	-0.25224	-38.98765712344688	18.01289518718582	15.623	-1.9991671095504404	1.274763898960014	-0.05624000000000001	-38.98765712344688	18.01289518718582	15.623	-0.7134360493570415	0.5643107401492606	-0.4154062975329222	-0.4859109207323591	0.395638084825542	0.7793337429808928	2.7951	22.384	0.0	0.0	0.0
2021-10-01T23:20:39.000000	-2.1062	1.0093	-0.26507	-42.174	13.594	15.699	-1.966659639085587	1.2597677539894994	-0.26507	-40.19053489641863	18.659153698379683	15.699	-1.966659639085587	1.2597677539894994	-0.06906999999999996	-40.19053489641863	18.659153698379683	15.699	-0.7134360493570415	0.5643107401492606	-0.4154062975329222	-0.4859109207323591	0.395638084825542	0.7793337429808928	2.7951	22.384	0.0	0.0	0.0
2021-10-01T23:20:39.000000	-2.0721	0.99824	-0.27761	-43.411	14.085	15.77	-1.9341717734478032	1.2446128146527253	-0.27761	-41.358051527489664	19.298023729115624	15.77	-1.9341717734478032	1.2446128146527253	-0.08161000000000002	-41.358051527489664	19.298023729115624	15.77	-0.7134360493570415	0.5643107401492606	-0.4154062975329222	-0.4859109207323591	0.395638084825542	0.7793337429808928	2.7951	22.384	0.0	0.0	0.0
2021-10-01T23:20:39.000000	-2.038	0.98712	-0.28988	-44.621	14.578	15.836	-1.90169125962017	1.2293983274286042	-0.28988	-42.49852654891613	19.935570374861875	15.836	-1.90169125962017	1.2293983274286042	-0.09388000000000002	-42.49852654891613	19.935570374861875	15.836	-0.7134360493570415	0.5643107401492606	-0.4154062975329222	-0.4859109207323591	0.395638084825542	0.7793337429808928	2.7951	22.384	0.0	0.0	0.0
2021-10-01T23:20:39.000000	-2.0038	0.97589	-0.30189	-45.811	15.074	15.9	-1.8691249776322354	1.214062416060762	-0.30189	-43.618784684052684	20.57364381159183	15.9	-1.8691249776322354	1.214062416060762	-0.10588999999999998	-43.618784684052684	20.57364381159183	15.9	-0.7134360493570415	0.5643107401492606	-0.4154062975329222	-0.4859109207323591	0.395638084825542	0.7793337429808928	2.7951	22.384	0.0	0.0	0.0
2021-10-01T23:20:39.000000	-1.9695	0.96457	-0.31366	-46.989	15.577	15.964	-1.8364704768806153	1.1986249298449807	-0.31366	-44.72627553053553	21.21719413981543	15.964	-1.8364704768806153	1.1986249298449807	-0.11765999999999999	-44.72627553053553	21.21719413981543	15.964	-0.7134360493570415	0.5643107401492606	-0.4154062975329222	-0.4859109207323591	0.395638084825542	0.7793337429808928	2.7951	22.384	0.0	0.0	0.0
2021-10-01T23:20:39.000000	-1.9352	0.95315	-0.3252	-48.159	16.088	16.029	-1.8038282291459133	1.1830881971502878	-0.3252	-45.82484641735198	21.867703944998514	16.029	-1.8038282291459133	1.1830881971502878	-0.12919999999999998	-45.82484641735198	21.867703944998514	16.029	-0.7134360493570415	0.5643107401492606	-0.4154062975329222	-0.4859109207323591	0.395638084825542	0.7793337429808928	2.7951	22.384	0.0	0.0	0.0
2021-10-01T23:20:39.000000	-1.9008	0.94163	-0.33652	-49.329	16.61	16.097	-1.7710989879492178	1.1674399649597644	-0.33652	-46.92206947230741	22.5291308628619	16.097	-1.7710989879492178	1.1674399649597644	-0.14051999999999998	-46.92206947230741	22.5291308628619	16.097	-0.7134360493570415	0.5643107401492606	-0.4154062975329222	-0.4859109207323591	0.395638084825542	0.7793337429808928	2.7951	22.384	0.0	0.0	0.0
2021-10-01T23:20:39.000000	-1.8664	0.93	-0.34764	-50.501	17.144	16.171	-1.7383832250711324	1.1516825616424384	-0.34764	-48.019807094810886	23.20271241853308	16.171	-1.7383832250711324	1.1516825616424384	-0.15164	-48.019807094810886	23.20271241853308	16.171	-0.7134360493570415	0.5643107401492606	-0.4154062975329222	-0.4859109207323591	0.395638084825542	0.7793337429808928	2.7951	22.384	0.0	0.0	0.0
2021-10-01T23:20:39.000000	-1.832	0.91827	-0.35856	-51.681	17.695	16.253	-1.705679715209965	1.1358259118462004	-0.35856	-49.12340142275122	23.894146116972728	16.253	-1.705679715209965	1.1358259118462004	-0.16255999999999998	-49.12340142275122	23.894146116972728	16.253	-0.7134360493570415	0.5643107401492606	-0.4154062975329222	-0.4859109207323591	0.395638084825542	0.7793337429808928	2.7951	22.384	0.0	0.0	0.0
2021-10-01T23:20:39.000000	-1.7975	0.90642	-0.3693	-52.874	18.263	16.345	-1.672891662490188	1.1198379132583498	-0.3693	-50.23781478007399	24.604044609026772	16.345	-1.672891662490188	1.1198379132583498	-0.1733	-50.23781478007399	24.604044609026772	16.345	-0.7134360493570415	0.5643107401492606	-0.4154062975329222	-0.4859109207323591	0.395638084825542	0.7793337429808928	2.7951	22.384	0.0	0.0	0.0
2021-10-01T23:20:39.000000	-1.7631	0.89447	-0.37986	-54.083	18.851	16.453	-1.6402151092662405	1.1037629212085056	-0.37986	-51.365656970638994	25.3357528795701	16.453	-1.6402151092662405	1.1037629212085056	-0.18385999999999997	-51.365656970638994	25.3357528795701	16.453	-0.7134360493570415	0.5643107401492606	-0.4154062975329222	-0.4859109207323591	0.395638084825542	0.7793337429808928	2.7951	22.384	0.0	0.0	0.0
2021-10-01T23:20:39.000000	-1.7286	0.8824	-0.39027	-55.314	19.462	16.582	-1.6074540131836836	1.0875565803670488	-0.39027	-52.512515192673426	26.092983503985167	16.582	-1.6074540131836836	1.0875565803670488	-0.19427	-52.512515192673426	26.092983503985167	16.582	-0.7134360493570415	0.5643107401492606	-0.4154062975329222	-0.4859109207323591	0.395638084825542	0.7793337429808928	2.7951	22.384	0.0	0.0	0.0
2021-10-01T23:20:39.000000	-1.6942	0.87022	-0.40053	-56.573	20.1	16.737	-1.5748056418986485	1.0712533214157076	-0.40053	-53.683854114235245	26.88044152244355	16.737	-1.5748056418986485	1.0712533214157076	-0.20453	-53.683854114235245	26.88044152244355	16.737	-0.7134360493570415	0.5643107401492606	-0.4154062975329222	-0.4859109207323591	0.395638084825542	0.7793337429808928	2.7951	22.384	0.0	0.0	0.0
2021-10-01T23:20:39.000000	-1.6597	0.85791	-0.41067	-57.867	20.77	16.927	-1.5420739530566954	1.0548087890248623	-0.41067	-54.88600833800236	27.703946970075116	16.927	-1.5420739530566954	1.0548087890248623	-0.21466999999999997	-54.88600833800236	27.703946970075116	16.927	-0.7134360493570415	0.5643107401492606	-0.4154062975329222	-0.4859109207323591	0.395638084825542	0.7793337429808928	2.7951	22.384	0.0	0.0	0.0
2021-10-01T23:20:39.000000	-1.6253	0.84548	-0.4207	-59.204	21.475	17.159	-1.5094562143139556	1.0382574138762415	-0.4207	-56.12654999178021	28.567457482600673	17.159	-1.5094562143139556	1.0382574138762415	-0.2247	-56.12654999178021	28.567457482600673	17.159	-0.7134360493570415	0.5643107401492606	-0.4154062975329222	-0.4859109207323591	0.395638084825542	0.7793337429808928	2.7951	22.384	0.0	0.0	0.0
2021-10-01T23:20:39.000000	-1.5908	0.83293	-0.43064	-60.596	22.223	17.443	-1.4767539327126065	1.0215746899360079	-0.43064	-57.41640841168471	29.48038314036336	17.443	-1.4767539327126065	1.0215746899360079	-0.23464000000000002	-57.41640841168471	29.48038314036336	17.443	-0.7134360493570415	0.5643107401492606	-0.4154062975329222	-0.4859109207323591	0.395638084825542	0.7793337429808928	2.7951	22.384	0.0	0.0	0.0
2021-10-01T23:20:39.000000	-1.5564	0.82024	-0.44052	-62.056	23.022	17.788	-1.4441680518138542	1.0047652739422162	-0.44052	-58.767505398620976	30.452256553875507	17.788	-1.4441680518138542	1.0047652739422162	-0.24452000000000002	-58.767505398620976	30.452256553875507	17.788	-0.7134360493570415	0.5643107401492606	-0.4154062975329222	-0.4859109207323591	0.395638084825542	0.7793337429808928	2.7951	22.384	0.0	0.0	0.0
2021-10-01T23:20:39.000000	-1.5221	0.80742	-0.45035	-63.602	23.882	18.203	-1.4116973463160079	0.987839090542757	-0.45035	-60.196480017101294	31.495207914073582	18.203	-1.4116973463160079	0.987839090542757	-0.25434999999999997	-60.196480017101294	31.495207914073582	18.203	-0.7134360493570415	0.5643107401492606	-0.4154062975329222	-0.4859109207323591	0.395638084825542	0.7793337429808928	2.7951	22.384	0.0	0.0	0.0
2021-10-01T23:20:39.000000	-1.4878	0.79445	-0.46018	-65.254	24.814	18.696	-1.3792450203435387	0.9707640374249302	-0.46018	-61.721833731047056	32.622604937021535	18.696	-1.3792450203435387	0.9707640374249302	-0.26417999999999997	-61.721833731047056	32.622604937021535	18.696	-0.7134360493570415	0.5643107401492606	-0.4154062975329222	-0.4859109207323591	0.395638084825542	0.7793337429808928	2.7951	22.384	0.0	0.0	0.0
2021-10-01T23:20:39.000000	-1.4535	0.78134	-0.47	-67.038	25.833	19.273	-1.3468098485947553	0.953550039236627	-0.47	-63.36753267243758	33.85252037895488	19.273	-1.3468098485947553	0.953550039236627	-0.27399999999999997	-63.36753267243758	33.85252037895488	19.273	-0.7134360493570415	0.5643107401492606	-0.4154062975329222	-0.4859109207323591	0.395638084825542	0.7793337429808928	2.7951	22.384	0.0	0.0	0.0
2021-10-01T23:20:39.000000	-1.4193	0.76808	-0.47986	-68.983	26.955	19.935	-1.3144923028502609	0.9361994243468739	-0.47986	-65.1603978374504	35.204387051405824	19.935	-1.3144923028502609	0.9361994243468739	-0.28386	-65.1603978374504	35.204387051405824	19.935	-0.7134360493570415	0.5643107401492606	-0.4154062975329222	-0.4859109207323591	0.395638084825542	0.7793337429808928	2.7951	22.384	0.0	0.0	0.0
2021-10-01T23:20:39.000000	-1.3852	0.75465	-0.48974	-71.121	28.2	20.681	-1.2822948337134394	0.918692343459889	-0.48974	-67.12973749595362	36.70197521557056	20.681	-1.2822948337134394	0.918692343459889	-0.29374	-67.12973749595362	36.70197521557056	20.681	-0.7134360493570415	0.5643107401492606	-0.4154062975329222	-0.4859109207323591	0.395638084825542	0.7793337429808928	2.7951	22.384	0.0	0.0	0.0
2021-10-01T23:20:39.000000	-1.3512	0.74105	-0.49967	-73.489	29.588	21.501	-1.2502174411842906	0.9010287965756724	-0.49967	-69.30982224176105	38.36966778349124	21.501	-1.2502174411842906	0.9010287965756724	-0.30367	-69.30982224176105	38.36966778349124	21.501	-0.7134360493570415	0.5643107401492606	-0.4154062975329222	-0.4859109207323591	0.395638084825542	0.7793337429808928	2.7951	22.384	0.0	0.0	0.0
2021-10-01T23:20:39.000000	-1.3172	0.72728	-0.50963	-76.126	31.142	22.382	-1.2181608787839031	0.8831965306773055	-0.50963	-71.73654000775707	40.23507012191567	22.382	-1.2181608787839031	0.8831965306773055	-0.31363	-71.73654000775707	40.23507012191567	22.382	-0.7134360493570415	0.5643107401492606	-0.4154062975329222	-0.4859109207323591	0.395638084825542	0.7793337429808928	2.7951	22.384	0.0	0.0	0.0
2021-10-01T23:20:39.000000	-1.2834	0.71331	-0.5196	-79.074	32.888	23.302	-1.186327315375176	0.8651902778549514	-0.5196	-74.44838853068589	42.329132582466606	23.302	-1.186327315375176	0.8651902778549514	-0.32359999999999994	-74.44838853068589	42.329132582466606	23.302	-0.7134360493570415	0.5643107401492606	-0.4154062975329222	-0.4859109207323591	0.395638084825542	0.7793337429808928	2.7951	22.384	0.0	0.0	0.0
2021-10-01T23:20:39.000000	-1.2496	0.69913	-0.52955	-82.377	34.851	24.232	-1.1545194833019767	0.8469756074268824	-0.52955	-77.4859730070392	44.682058112316064	24.232	-1.1545194833019767	0.8469756074268824	-0.33354999999999996	-77.4859730070392	44.682058112316064	24.232	-0.7134360493570415	0.5643107401492606	-0.4154062975329222	-0.4859109207323591	0.395638084825542	0.7793337429808928	2.7951	22.384	0.0	0.0	0.0
2021-10-01T23:20:39.000000	-1.2159	0.68474	-0.53944	-86.077	37.06	25.138	-1.122836629043218	0.8285647724100167	-0.53944	-80.8874235830537	47.32777445745413	25.138	-1.122836629043218	0.8285647724100167	-0.34344	-80.8874235830537	47.32777445745413	25.138	-0.7134360493570415	0.5643107401492606	-0.4154062975329222	-0.4859109207323591	0.395638084825542	0.7793337429808928	2.7951	22.384	0.0	0.0	0.0
2021-10-01T23:20:39.000000	-1.1822	0.67013	-0.54921	-90.221	39.543	25.979	-1.0911807314216793	0.8099355951395449	-0.54921	-84.69595525908082	50.29982954992769	25.979	-1.0911807314216793	0.8099355951395449	-0.35320999999999997	-84.69595525908082	50.29982954992769	25.979	-0.7134360493570415	0.5643107401492606	-0.4154062975329222	-0.4859109207323591	0.395638084825542	0.7793337429808928	2.7951	22.384	0.0	0.0	0.0
2021-10-01T23:20:39.000000	-1.1486	0.65527	-0.55878	-94.855	42.331	26.708	-1.059654712821348	0.7910705546887119	-0.55878	-88.95342298017538	53.63462618598184	26.708	-1.059654712821348	0.7910705546887119	-0.36278000000000005	-88.95342298017538	53.63462618598184	26.708	-0.7134360493570415	0.5643107401492606	-0.4154062975329222	-0.4859109207323591	0.395638084825542	0.7793337429808928	2.7951	22.384	0.0	0.0	0.0
2021-10-01T23:20:39.000000	-1.115	0.64015	-0.56809	-100.03	45.458	27.275	-1.0281605520650041	0.7719474733927079	-0.56809	-93.70627642483018	57.37215720707489	27.275	-1.0281605520650041	0.7719474733927079	-0.37209	-93.70627642483018	57.37215720707489	27.275	-0.7134360493570415	0.5643107401492606	-0.4154062975329222	-0.4859109207323591	0.395638084825542	0.7793337429808928	2.7951	22.384	0.0	0.0	0.0
2021-10-01T23:20:39.000000	-1.0815	0.62477	-0.57705	-105.79	48.958	27.621	-0.9967974956315597	0.7525786042684515	-0.57705	-98.99401801801427	61.55155774348091	27.621	-0.9967974956315597	0.7525786042684515	-0.38104999999999994	-98.99401801801427	61.55155774348091	27.621	-0.7134360493570415	0.5643107401492606	-0.4154062975329222	-0.4859109207323591	0.395638084825542	0.7793337429808928	2.7951	22.384	0.0	0.0	0.0
2021-10-01T23:20:39.000000	-1.048	0.60911	-0.58557	-112.21	52.871	27.684	-0.9654687476454864	0.7329318450032418	-0.58557	-104.88618141214423	66.22171614945334	27.684	-0.9654687476454864	0.7329318450032418	-0.38957	-104.88618141214423	66.22171614945334	27.684	-0.7134360493570415	0.5643107401492606	-0.4154062975329222	-0.4859109207323591	0.395638084825542	0.7793337429808928	2.7951	22.384	0.0	0.0	0.0
2021-10-01T23:20:39.000000	-1.0145	0.59318	-0.59356	-119.33	57.242	27.396	-0.9341730828050924	0.7130171202449701	-0.59356	-111.4169513411716	71.43219454726979	27.396	-0.9341730828050924	0.7130171202449701	-0.39755999999999997	-111.4169513411716	71.43219454726979	27.396	-0.7134360493570415	0.5643107401492606	-0.4154062975329222	-0.4859109207323591	0.395638084825542	0.7793337429808928	2.7951	22.384	0.0	0.0	0.0
2021-10-01T23:20:39.000000	-0.98093	0.57695	-0.60093	-127.25	62.12	26.679	-0.9028447044802146	0.69279607893812	-0.60093	-118.67957030571827	77.24387672851533	26.679	-0.9028447044802146	0.69279607893812	-0.40492999999999996	-118.67957030571827	77.24387672851533	26.679	-0.7134360493570415	0.5643107401492606	-0.4154062975329222	-0.4859109207323591	0.395638084825542	0.7793337429808928	2.7951	22.384	0.0	0.0	0.0
2021-10-01T23:20:39.000000	-0.9474	0.56044	-0.60759	-136.03	67.563	25.444	-0.8715903331942728	0.6723020486970841	-0.60759	-126.72647944331878	83.7216774611098	25.444	-0.8715903331942728	0.6723020486970841	-0.41158999999999996	-126.72647944331878	83.7216774611098	25.444	-0.7134360493570415	0.5643107401492606	-0.4154062975329222	-0.4859109207323591	0.395638084825542	0.7793337429808928	2.7951	22.384	0.0	0.0	0.0
2021-10-01T23:20:39.000000	-0.91386	0.54364	-0.61345	-145.78	73.637	23.591	-0.8403615710095027	0.651518978365512	-0.61345	-135.65876288961013	90.94457773974509	23.591	-0.8403615710095027	0.651518978365512	-0.41745000000000004	-135.65876288961013	90.94457773974509	23.591	-0.7134360493570415	0.5643107401492606	-0.4154062975329222	-0.4859109207323591	0.395638084825542	0.7793337429808928	2.7951	22.384	0.0	0.0	0.0
2021-10-01T23:20:39.000000	-0.88032	0.52656	-0.61842	-156.61	80.42	21.002	-0.8091671172721037	0.6304580178929866	-0.61842	-145.57603441819916	99.00346813658248	21.002	-0.8091671172721037	0.6304580178929866	-0.42241999999999996	-145.57603441819916	99.00346813658248	21.002	-0.7134360493570415	0.5643107401492606	-0.4154062975329222	-0.4859109207323591	0.395638084825542	0.7793337429808928	2.7951	22.384	0.0	0.0	0.0
2021-10-01T23:20:39.000000	-0.84679	0.5092	-0.62242	-168.66	88.002	17.537	-0.778016896629967	0.6091203925812	-0.62242	-156.60621138433592	108.00482470632824	17.537	-0.778016896629967	0.6091203925812	-0.42641999999999997	-156.60621138433592	108.00482470632824	17.537	-0.7134360493570415	0.5643107401492606	-0.4154062975329222	-0.4859109207323591	0.395638084825542	0.7793337429808928	2.7951	22.384	0.0	0.0	0.0
2021-10-01T23:20:39.000000	-0.81328	0.49158	-0.62536	-182.09	96.492	13.032	-0.7469183831276002	0.5875271770276261	-0.62536	-168.89473236583862	118.07643093806547	13.032	-0.7469183831276002	0.5875271770276261	-0.42936	-168.89473236583862	118.07643093806547	13.032	-0.7134360493570415	0.5643107401492606	-0.4154062975329222	-0.4859109207323591	0.395638084825542	0.7793337429808928	2.7951	22.384	0.0	0.0	0.0
2021-10-01T23:20:39.000000	-0.77983	0.47372	-0.62718	-197.09	106.02	7.2871	-0.7159088247531842	0.5657031217348147	-0.62718	-182.614236750646	129.37058798652424	7.2871	-0.7159088247531842	0.5657031217348147	-0.43117999999999995	-182.614236750646	129.37058798652424	7.2871	-0.7134360493570415	0.5643107401492606	-0.4154062975329222	-0.4859109207323591	0.395638084825542	0.7793337429808928	2.7951	22.384	0.0	0.0	0.0
2021-10-01T23:20:39.000000	-0.74645	0.45563	-0.62781	-213.89	116.73	0.059715	-0.6849969208529184	0.5436593766523489	-0.62781	-197.97534709589306	142.05839272024963	0.059715	-0.6849969208529184	0.5436593766523489	-0.43180999999999997	-197.97534709589306	142.05839272024963	0.059715	-0.7134360493570415	0.5643107401492606	-0.4154062975329222	-0.4859109207323591	0.395638084825542	0.7793337429808928	2.7951	22.384	0.0	0.0	0.0
2021-10-01T23:20:39.000000	-0.71318	0.43735	-0.62718	-232.76	128.81	-8.9466	-0.6542174688116005	0.5214405415785606	-0.62718	-215.22299322283544	156.35951166527514	-8.9466	-0.6542174688116005	0.5214405415785606	-0.43117999999999995	-215.22299322283544	156.35951166527514	-8.9466	-0.7134360493570415	0.5643107401492606	-0.4154062975329222	-0.4859109207323591	0.395638084825542	0.7793337429808928	2.7951	22.384	0.0	0.0	0.0
2021-10-01T23:20:39.000000	-0.68006	0.4189	-0.62524	-254.05	142.48	-20.098	-0.6236077166174112	0.49907136701599947	-0.62524	-234.67758117044463	172.53517263442075	-20.098	-0.6236077166174112	0.49907136701599947	-0.42924	-234.67758117044463	172.53517263442075	-20.098	-0.7134360493570415	0.5643107401492606	-0.4154062975329222	-0.4859109207323591	0.395638084825542	0.7793337429808928	2.7951	22.384	0.0	0.0	0.0
2021-10-01T23:20:39.000000	-0.64712	0.4003	-0.62194	-278.16	158.0	-33.85	-0.5931949876106408	0.47657537816552353	-0.62194	-256.7042390103805	190.8924285405303	-33.85	-0.5931949876106408	0.47657537816552353	-0.42594000000000004	-256.7042390103805	190.8924285405303	-33.85	-0.7134360493570415	0.5643107401492606	-0.4154062975329222	-0.4859109207323591	0.395638084825542	0.7793337429808928	2.7951	22.384	0.0	0.0	0.0
