# Supplementary material for: Direct evidence of substorm-related impulsive injections of electrons at Mercury
Source: Nat Commun. 2023 Jul 18;14:4019. doi: 10.1038/s41467-023-39565-4 (PMC10354196; doi:10.1038/s41467-023-39565-4)
Supplement: Supplementary file 3 — SourceDatafile [file 41467_2023_39565_MOESM3_ESM.zip › SourceDataFile/FieldLinetracing/Final_KT17tracing_001027.txt]

2021-10-01T23:32:07.000000	-0.58529	-0.21504	0.56825	468.99	164.54	-106.17	-0.6072286040041932	-0.141703945531233	0.56825	485.61717548599125	105.83473235666996	-106.17	-0.6072286040041932	-0.141703945531233	0.7642500000000001	485.61717548599125	105.83473235666996	-106.17	-0.904869291130322	-0.20298122882190195	-0.37417935100063887	-0.6376382668088529	-0.1485162503822413	0.7558838297472711	2.8089	1.0264	0.0	0.0	0.0
2021-10-01T23:32:07.000000	-0.62048	-0.22733	0.57541	419.87	146.04	-76.125	-0.6436593357125275	-0.1495895011359681	0.57541	434.60049691461245	93.49281566822071	-76.125	-0.6436593357125275	-0.1495895011359681	0.7714099999999999	434.60049691461245	93.49281566822071	-76.125	-0.904869291130322	-0.20298122882190195	-0.37417935100063887	-0.6376382668088529	-0.1485162503822413	0.7558838297472711	2.8089	1.0264	0.0	0.0	0.0
2021-10-01T23:32:07.000000	-0.65596	-0.23962	0.58107	377.45	130.08	-52.024	-0.6803778822097061	-0.15743952299164035	0.58107	390.5445590600514	82.85080741060995	-52.024	-0.6803778822097061	-0.15743952299164035	0.7770699999999999	390.5445590600514	82.85080741060995	-52.024	-0.904869291130322	-0.20298122882190195	-0.37417935100063887	-0.6376382668088529	-0.1485162503822413	0.7558838297472711	2.8089	1.0264	0.0	0.0	0.0
2021-10-01T23:32:07.000000	-0.69165	-0.25186	0.58524	340.6	116.24	-32.681	-0.7172987198041405	-0.1652141902723283	0.58524	352.27641403954755	73.63033146358399	-32.681	-0.7172987198041405	-0.1652141902723283	0.7812399999999999	352.27641403954755	73.63033146358399	-32.681	-0.904869291130322	-0.20298122882190195	-0.37417935100063887	-0.6376382668088529	-0.1485162503822413	0.7558838297472711	2.8089	1.0264	0.0	0.0	0.0
2021-10-01T23:32:07.000000	-0.72751	-0.26403	0.58795	308.42	104.18	-17.174	-0.7543796993008822	-0.17289855488901695	0.58795	318.8611832853721	65.60422695110682	-17.174	-0.7543796993008822	-0.17289855488901695	0.7839499999999999	318.8611832853721	65.60422695110682	-17.174	-0.904869291130322	-0.20298122882190195	-0.37417935100063887	-0.6376382668088529	-0.1485162503822413	0.7558838297472711	2.8089	1.0264	0.0	0.0	0.0
2021-10-01T23:32:07.000000	-0.76348	-0.27612	0.58925	280.17	93.61	-4.7813	-0.7915600475108925	-0.180490044003966	0.58925	289.52890910451447	58.57535140952911	-4.7813	-0.7915600475108925	-0.180490044003966	0.78525	289.52890910451447	58.57535140952911	-4.7813	-0.904869291130322	-0.20298122882190195	-0.37417935100063887	-0.6376382668088529	-0.1485162503822413	0.7558838297472711	2.8089	1.0264	0.0	0.0	0.0
2021-10-01T23:32:07.000000	-0.79951	-0.28809	0.5892	255.28	84.322	5.0672	-0.828785239987948	-0.18795508553406998	0.5892	263.68840029198697	52.407114359148224	5.0672	-0.828785239987948	-0.18795508553406998	0.7851999999999999	263.68840029198697	52.407114359148224	5.0672	-0.904869291130322	-0.20298122882190195	-0.37417935100063887	-0.6376382668088529	-0.1485162503822413	0.7558838297472711	2.8089	1.0264	0.0	0.0	0.0
2021-10-01T23:32:07.000000	-0.83556	-0.29992	0.58784	233.26	76.129	12.824	-0.8660131275371	-0.19527873139031365	0.58784	240.83043595948456	46.97396466729839	12.824	-0.8660131275371	-0.19527873139031365	0.7838400000000001	240.83043595948456	46.97396466729839	12.824	-0.904869291130322	-0.20298122882190195	-0.37417935100063887	-0.6376382668088529	-0.1485162503822413	0.7558838297472711	2.8089	1.0264	0.0	0.0	0.0
2021-10-01T23:32:07.000000	-0.87159	-0.31161	0.58526	213.71	68.879	18.854	-0.9032040115667844	-0.20246588277946437	0.58526	220.53940560564405	42.174059753706594	18.854	-0.9032040115667844	-0.20246588277946437	0.7812600000000001	220.53940560564405	42.174059753706594	18.854	-0.904869291130322	-0.20298122882190195	-0.37417935100063887	-0.6376382668088529	-0.1485162503822413	0.7558838297472711	2.8089	1.0264	0.0	0.0	0.0
2021-10-01T23:32:07.000000	-0.90758	-0.32313	0.58152	196.3	62.447	23.448	-0.9403343668761431	-0.20948921636123216	0.58152	202.4724795789085	37.923776475563244	23.448	-0.9403343668761431	-0.20948921636123216	0.77752	202.4724795789085	37.923776475563244	23.448	-0.904869291130322	-0.20298122882190195	-0.37417935100063887	-0.6376382668088529	-0.1485162503822413	0.7558838297472711	2.8089	1.0264	0.0	0.0	0.0
2021-10-01T23:32:07.000000	-0.94349	-0.33448	0.5767	180.77	56.728	26.849	-0.9773644948736111	-0.21635363334238453	0.5767	186.3587513663429	34.15076387399834	26.849	-0.9773644948736111	-0.21635363334238453	0.7726999999999999	186.3587513663429	34.15076387399834	26.849	-0.904869291130322	-0.20298122882190195	-0.37417935100063887	-0.6376382668088529	-0.1485162503822413	0.7558838297472711	2.8089	1.0264	0.0	0.0	0.0
2021-10-01T23:32:07.000000	-0.97931	-0.34564	0.57089	166.88	51.636	29.251	-1.0142820203079137	-0.22304050972883074	0.57089	171.9494918240091	30.799077217751485	29.251	-1.0142820203079137	-0.22304050972883074	0.7668900000000001	171.9494918240091	30.799077217751485	29.251	-0.904869291130322	-0.20298122882190195	-0.37417935100063887	-0.6376382668088529	-0.1485162503822413	0.7558838297472711	2.8089	1.0264	0.0	0.0	0.0
2021-10-01T23:32:07.000000	-1.015	-0.35662	0.56419	154.45	47.096	30.82	-1.0510484698891782	-0.22956467137522935	0.56419	159.05686752717713	27.816337078091617	30.82	-1.0510484698891782	-0.22956467137522935	0.7601899999999999	159.05686752717713	27.816337078091617	30.82	-0.904869291130322	-0.20298122882190195	-0.37417935100063887	-0.6376382668088529	-0.1485162503822413	0.7558838297472711	2.8089	1.0264	0.0	0.0	0.0
2021-10-01T23:32:07.000000	-1.0507	-0.3674	0.55669	143.32	43.048	31.693	-1.0878003380844974	-0.23588911476211247	0.55669	147.51473229943707	25.162600394740856	31.693	-1.0878003380844974	-0.23588911476211247	0.7526900000000001	147.51473229943707	25.162600394740856	31.693	-0.904869291130322	-0.20298122882190195	-0.37417935100063887	-0.6376382668088529	-0.1485162503822413	0.7558838297472711	2.8089	1.0264	0.0	0.0	0.0
2021-10-01T23:32:07.000000	-1.0862	-0.37799	0.54849	133.35	39.437	31.989	-1.1243304325898482	-0.24204949587289942	0.54849	137.17740191100725	22.800435827983193	31.989	-1.1243304325898482	-0.24204949587289942	0.7444900000000001	137.17740191100725	22.800435827983193	31.989	-0.904869291130322	-0.20298122882190195	-0.37417935100063887	-0.6376382668088529	-0.1485162503822413	0.7558838297472711	2.8089	1.0264	0.0	0.0	0.0
2021-10-01T23:32:07.000000	-1.1216	-0.38839	0.5397	124.43	36.218	31.809	-1.1607379998841423	-0.24803356169067226	0.5397	127.93019137747144	20.69866078091841	31.809	-1.1607379998841423	-0.24803356169067226	0.7357	127.93019137747144	20.69866078091841	31.809	-0.904869291130322	-0.20298122882190195	-0.37417935100063887	-0.6376382668088529	-0.1485162503822413	0.7558838297472711	2.8089	1.0264	0.0	0.0	0.0
2021-10-01T23:32:07.000000	-1.157	-0.3986	0.53042	116.45	33.352	31.245	-1.1971222864462918	-0.2538290591985125	0.53042	119.65915089542847	18.832047445380912	31.245	-1.1971222864462918	-0.2538290591985125	0.7264200000000001	119.65915089542847	18.832047445380912	31.245	-0.904869291130322	-0.20298122882190195	-0.37417935100063887	-0.6376382668088529	-0.1485162503822413	0.7558838297472711	2.8089	1.0264	0.0	0.0	0.0
2021-10-01T23:32:07.000000	-1.1923	-0.40864	0.52077	109.34	30.806	30.377	-1.2333864964007686	-0.25946809070912086	0.52077	112.29076443405704	17.1764215951726	30.377	-1.2333864964007686	-0.25946809070912086	0.7167699999999999	112.29076443405704	17.1764215951726	30.377	-0.904869291130322	-0.20298122882190195	-0.37417935100063887	-0.6376382668088529	-0.1485162503822413	0.7558838297472711	2.8089	1.0264	0.0	0.0	0.0
2021-10-01T23:32:07.000000	-1.2276	-0.4185	0.51084	103.02	28.547	29.28	-1.2696286509247925	-0.26492847855768786	0.51084	105.74159131464461	15.708834305787132	29.28	-1.2696286509247925	-0.26492847855768786	0.7068399999999999	105.74159131464461	15.708834305787132	29.28	-0.904869291130322	-0.20298122882190195	-0.37417935100063887	-0.6376382668088529	-0.1485162503822413	0.7558838297472711	2.8089	1.0264	0.0	0.0	0.0
2021-10-01T23:32:07.000000	-1.2629	-0.4282	0.50074	97.408	26.549	28.022	-1.3058512006217469	-0.2702300720399959	0.50074	99.92706364008475	14.413528966580405	28.022	-1.3058512006217469	-0.2702300720399959	0.6967399999999999	99.92706364008475	14.413528966580405	28.022	-0.904869291130322	-0.20298122882190195	-0.37417935100063887	-0.6376382668088529	-0.1485162503822413	0.7558838297472711	2.8089	1.0264	0.0	0.0	0.0
2021-10-01T23:32:07.000000	-1.2982	-0.43774	0.49056	92.447	24.786	26.667	-1.3420541454916326	-0.275372871156045	0.49056	94.78742513299895	13.27168571267874	26.667	-1.3420541454916326	-0.275372871156045	0.6865600000000001	94.78742513299895	13.27168571267874	26.667	-0.904869291130322	-0.20298122882190195	-0.37417935100063887	-0.6376382668088529	-0.1485162503822413	0.7558838297472711	2.8089	1.0264	0.0	0.0	0.0
2021-10-01T23:32:07.000000	-1.3336	-0.44714	0.48038	88.071	23.233	25.273	-1.3783391826167442	-0.2803644721846992	0.48038	90.2541098630758	12.266579915520209	25.273	-1.3783391826167442	-0.2803644721846992	0.67638	90.2541098630758	12.266579915520209	25.273	-0.904869291130322	-0.20298122882190195	-0.37417935100063887	-0.6376382668088529	-0.1485162503822413	0.7558838297472711	2.8089	1.0264	0.0	0.0	0.0
2021-10-01T23:32:07.000000	-1.369	-0.45641	0.47028	84.217	21.867	23.889	-1.4146082908198625	-0.285227052790768	0.47028	86.26177435470966	11.38310428561359	23.889	-1.4146082908198625	-0.285227052790768	0.66628	86.26177435470966	11.38310428561359	23.889	-0.904869291130322	-0.20298122882190195	-0.37417935100063887	-0.6376382668088529	-0.1485162503822413	0.7558838297472711	2.8089	1.0264	0.0	0.0	0.0
2021-10-01T23:32:07.000000	-1.4045	-0.46555	0.46029	80.824	20.666	22.559	-1.4509607165798986	-0.28994835995733315	0.46029	82.74718259204228	10.606898937918402	22.559	-1.4509607165798986	-0.28994835995733315	0.65629	82.74718259204228	10.606898937918402	22.559	-0.904869291130322	-0.20298122882190195	-0.37417935100063887	-0.6376382668088529	-0.1485162503822413	0.7558838297472711	2.8089	1.0264	0.0	0.0	0.0
2021-10-01T23:32:07.000000	-1.44	-0.47457	0.45046	77.83	19.608	21.317	-1.4872984387196326	-0.29455057134920404	0.45046	79.6461060944263	9.923726517563354	21.317	-1.4872984387196326	-0.29455057134920404	0.64646	79.6461060944263	9.923726517563354	21.317	-0.904869291130322	-0.20298122882190195	-0.37417935100063887	-0.6376382668088529	-0.1485162503822413	0.7558838297472711	2.8089	1.0264	0.0	0.0	0.0
2021-10-01T23:32:07.000000	-1.4756	-0.48348	0.4408	75.176	18.673	20.187	-1.5237219290196689	-0.29903135859735375	0.4408	76.89753883592007	9.320967008747836	20.187	-1.5237219290196689	-0.29903135859735375	0.6368	76.89753883592007	9.320967008747836	20.187	-0.904869291130322	-0.20298122882190195	-0.37417935100063887	-0.6376382668088529	-0.1485162503822413	0.7558838297472711	2.8089	1.0264	0.0	0.0	0.0
2021-10-01T23:32:07.000000	-1.5113	-0.49229	0.43131	72.806	17.841	19.184	-1.5602324127816984	-0.3034006463496733	0.43131	74.44345218494928	8.78563280516371	19.184	-1.5602324127816984	-0.3034006463496733	0.62731	74.44345218494928	8.78563280516371	19.184	-0.904869291130322	-0.20298122882190195	-0.37417935100063887	-0.6376382668088529	-0.1485162503822413	0.7558838297472711	2.8089	1.0264	0.0	0.0	0.0
2021-10-01T23:32:07.000000	-1.5471	-0.50099	0.42197	70.671	17.096	18.311	-1.59682866470403	-0.3076485099582716	0.42197	72.23325488414025	8.307848448475003	18.311	-1.59682866470403	-0.3076485099582716	0.61797	72.23325488414025	8.307848448475003	18.311	-0.904869291130322	-0.20298122882190195	-0.37417935100063887	-0.6376382668088529	-0.1485162503822413	0.7558838297472711	2.8089	1.0264	0.0	0.0	0.0
2021-10-01T23:32:07.000000	-1.5829	-0.5096	0.41276	68.724	16.422	17.566	-1.633413888911135	-0.3118070517358491	0.41276	70.21834060569746	7.877493420007413	17.566	-1.633413888911135	-0.3118070517358491	0.60876	70.21834060569746	7.877493420007413	17.566	-0.904869291130322	-0.20298122882190195	-0.37417935100063887	-0.6376382668088529	-0.1485162503822413	0.7558838297472711	2.8089	1.0264	0.0	0.0	0.0
2021-10-01T23:32:07.000000	-1.6187	-0.51812	0.40364	66.927	15.807	16.94	-1.6699880854030134	-0.315876271682406	0.40364	68.35952532560421	7.487314288720437	16.94	-1.6699880854030134	-0.315876271682406	0.59964	68.35952532560421	7.487314288720437	16.94	-0.904869291130322	-0.20298122882190195	-0.37417935100063887	-0.6376382668088529	-0.1485162503822413	0.7558838297472711	2.8089	1.0264	0.0	0.0	0.0
2021-10-01T23:32:07.000000	-1.6546	-0.52655	0.39458	65.25	15.24	16.421	-1.7066505006585775	-0.31984391678102403	0.39458	66.62568726832593	7.130069847009257	16.421	-1.7066505006585775	-0.31984391678102403	0.59058	66.62568726832593	7.130069847009257	16.421	-0.904869291130322	-0.20298122882190195	-0.37417935100063887	-0.6376382668088529	-0.1485162503822413	0.7558838297472711	2.8089	1.0264	0.0	0.0	0.0
2021-10-01T23:32:07.000000	-1.6906	-0.5349	0.38555	63.666	14.712	15.996	-1.743402359979519	-0.32371991167959435	0.38555	64.98892711303381	6.800136226339728	15.996	-1.743402359979519	-0.32371991167959435	0.58155	64.98892711303381	6.800136226339728	15.996	-0.904869291130322	-0.20298122882190195	-0.37417935100063887	-0.6376382668088529	-0.1485162503822413	0.7558838297472711	2.8089	1.0264	0.0	0.0	0.0
2021-10-01T23:32:07.000000	-1.7265	-0.54316	0.37651	62.156	14.216	15.648	-1.7800439451063215	-0.3275188377640621	0.37651	63.4295303175503	6.4928942464024875	15.648	-1.7800439451063215	-0.3275188377640621	0.5725100000000001	63.4295303175503	6.4928942464024875	15.648	-0.904869291130322	-0.20298122882190195	-0.37417935100063887	-0.6376382668088529	-0.1485162503822413	0.7558838297472711	2.8089	1.0264	0.0	0.0	0.0
2021-10-01T23:32:07.000000	-1.7625	-0.55134	0.36744	60.703	13.747	15.363	-1.816774974298502	-0.33122611364848237	0.36744	61.93001232961448	6.205464596128045	15.363	-1.816774974298502	-0.33122611364848237	0.5634399999999999	61.93001232961448	6.205464596128045	15.363	-0.904869291130322	-0.20298122882190195	-0.37417935100063887	-0.6376382668088529	-0.1485162503822413	0.7558838297472711	2.8089	1.0264	0.0	0.0	0.0
2021-10-01T23:32:07.000000	-1.7984	-0.55945	0.35831	59.297	13.301	15.13	-1.8533981798999277	-0.3348761700145823	0.35831	60.47995838065842	5.935102718051755	15.13	-1.8533981798999277	-0.3348761700145823	0.5543100000000001	60.47995838065842	5.935102718051755	15.13	-0.904869291130322	-0.20298122882190195	-0.37417935100063887	-0.6376382668088529	-0.1485162503822413	0.7558838297472711	2.8089	1.0264	0.0	0.0	0.0
2021-10-01T23:32:07.000000	-1.8344	-0.56747	0.34909	57.93	12.875	14.935	-1.8901096042650385	-0.3384246515327435	0.34909	59.07106116186163	5.679811459159716	14.935	-1.8901096042650385	-0.3384246515327435	0.5450900000000001	59.07106116186163	5.679811459159716	14.935	-0.904869291130322	-0.20298122882190195	-0.37417935100063887	-0.6376382668088529	-0.1485162503822413	0.7558838297472711	2.8089	1.0264	0.0	0.0	0.0
2021-10-01T23:32:07.000000	-1.8703	-0.57542	0.33977	56.593	12.466	14.771	-1.9267132050393951	-0.34191591353258466	0.33977	57.69402089961451	5.437716196607217	14.771	-1.9267132050393951	-0.34191591353258466	0.5357700000000001	57.69402089961451	5.437716196607217	14.771	-0.904869291130322	-0.20298122882190195	-0.37417935100063887	-0.6376382668088529	-0.1485162503822413	0.7558838297472711	2.8089	1.0264	0.0	0.0	0.0
2021-10-01T23:32:07.000000	-1.9062	-0.5833	0.33033	55.282	12.071	14.63	-1.9633082287019086	-0.34533770299718747	0.33033	56.34450014425301	5.206329656703635	14.63	-1.9633082287019086	-0.34533770299718747	0.52633	56.34450014425301	5.206329656703635	14.63	-0.904869291130322	-0.20298122882190195	-0.37417935100063887	-0.6376382668088529	-0.1485162503822413	0.7558838297472711	2.8089	1.0264	0.0	0.0	0.0
2021-10-01T23:32:07.000000	-1.9421	-0.59111	0.32076	53.993	11.69	14.506	-1.9998946752525795	-0.3486900199265519	0.32076	55.01852903662069	4.986141960125697	14.506	-1.9998946752525795	-0.3486900199265519	0.51676	55.01852903662069	4.986141960125697	14.506	-0.904869291130322	-0.20298122882190195	-0.37417935100063887	-0.6376382668088529	-0.1485162503822413	0.7558838297472711	2.8089	1.0264	0.0	0.0	0.0
2021-10-01T23:32:07.000000	-1.978	-0.59884	0.31104	52.721	11.321	14.394	-2.0364713193897157	-0.351962939672787	0.31104	53.710900192433556	4.77578082814108	14.394	-2.0364713193897157	-0.351962939672787	0.5070399999999999	53.710900192433556	4.77578082814108	14.394	-0.904869291130322	-0.20298122882190195	-0.37417935100063887	-0.6376382668088529	-0.1485162503822413	0.7558838297472711	2.8089	1.0264	0.0	0.0	0.0
2021-10-01T23:32:07.000000	-2.0138	-0.60651	0.30117	51.461	10.962	14.292	-2.072941365237789	-0.3551885645485931	0.30117	52.416406227407684	4.573873982017457	14.292	-2.072941365237789	-0.3551885645485931	0.49717	52.416406227407684	4.573873982017457	14.292	-0.904869291130322	-0.20298122882190195	-0.37417935100063887	-0.6376382668088529	-0.1485162503822413	0.7558838297472711	2.8089	1.0264	0.0	0.0	0.0
2021-10-01T23:32:07.000000	-2.0497	-0.61411	0.29113	50.209	10.611	14.196	-2.109502080452932	-0.3583324638722427	0.29113	51.13083222204823	4.378926612853324	14.196	-2.109502080452932	-0.3583324638722427	0.48713	51.13083222204823	4.378926612853324	14.196	-0.904869291130322	-0.20298122882190195	-0.37417935100063887	-0.6376382668088529	-0.1485162503822413	0.7558838297472711	2.8089	1.0264	0.0	0.0	0.0
2021-10-01T23:32:07.000000	-2.0855	-0.62165	0.28092	48.96	10.268	14.106	-2.1459561973790118	-0.36142906832546345	0.28092	49.84921585240957	4.191551371494593	14.106	-2.1459561973790118	-0.36142906832546345	0.47692	49.84921585240957	4.191551371494593	14.106	-0.904869291130322	-0.20298122882190195	-0.37417935100063887	-0.6376382668088529	-0.1485162503822413	0.7558838297472711	2.8089	1.0264	0.0	0.0	0.0
2021-10-01T23:32:07.000000	-2.1212	-0.62911	0.27052	47.709	9.9313	14.018	-2.182301265412645	-0.36445852861247285	0.27052	48.566386493258534	4.010673718645671	14.018	-2.182301265412645	-0.36445852861247285	0.46652	48.566386493258534	4.010673718645671	14.018	-0.904869291130322	-0.20298122882190195	-0.37417935100063887	-0.6376382668088529	-0.1485162503822413	0.7558838297472711	2.8089	1.0264	0.0	0.0	0.0
2021-10-01T23:32:07.000000	-2.1569	-0.63652	0.25992	46.448	9.5986	13.931	-2.2186402069378186	-0.3674383656600265	0.25992	47.27412260689304	3.834991226645049	13.931	-2.2186402069378186	-0.3674383656600265	0.45592	47.27412260689304	3.834991226645049	13.931	-0.904869291130322	-0.20298122882190195	-0.37417935100063887	-0.6376382668088529	-0.1485162503822413	0.7558838297472711	2.8089	1.0264	0.0	0.0	0.0
2021-10-01T23:32:07.000000	-2.1925	-0.64386	0.24911	45.171	9.2687	13.843	-2.2548713248722385	-0.37036098318926003	0.24911	45.96632236837536	3.6640481187608787	13.843	-2.2548713248722385	-0.37036098318926003	0.44511	45.96632236837536	3.6640481187608787	13.843	-0.904869291130322	-0.20298122882190195	-0.37417935100063887	-0.6376382668088529	-0.1485162503822413	0.7558838297472711	2.8089	1.0264	0.0	0.0	0.0
2021-10-01T23:32:07.000000	-2.2281	-0.65114	0.23808	43.871	8.9401	13.752	-2.291095090996507	-0.37322405283114657	0.23808	44.63585472892789	3.497213408993759	13.752	-2.291095090996507	-0.37322405283114657	0.43408	44.63585472892789	3.497213408993759	13.752	-0.904869291130322	-0.20298122882190195	-0.37417935100063887	-0.6376382668088529	-0.1485162503822413	0.7558838297472711	2.8089	1.0264	0.0	0.0	0.0
2021-10-01T23:32:07.000000	-2.2637	-0.65835	0.22681	42.539	8.611	13.655	-2.327310280008933	-0.37601764993779463	0.22681	43.27356695114403	3.3338034322459222	13.655	-2.327310280008933	-0.37601764993779463	0.42281	43.27356695114403	3.3338034322459222	13.655	-0.904869291130322	-0.20298122882190195	-0.37417935100063887	-0.6376382668088529	-0.1485162503822413	0.7558838297472711	2.8089	1.0264	0.0	0.0	0.0
2021-10-01T23:32:07.000000	-2.2991	-0.66551	0.21529	41.166	8.2796	13.551	-2.363320849555076	-0.3787861298388233	0.21529	41.87030629761719	3.173134523419593	13.551	-2.363320849555076	-0.3787861298388233	0.41129000000000004	41.87030629761719	3.173134523419593	13.551	-0.904869291130322	-0.20298122882190195	-0.37417935100063887	-0.6376382668088529	-0.1485162503822413	0.7558838297472711	2.8089	1.0264	0.0	0.0	0.0
2021-10-01T23:32:07.000000	-2.3345	-0.6726	0.20348	39.742	7.944	13.437	-2.3993228419893757	-0.38148513720461374	0.20348	40.415915313134754	3.0145463011072726	13.437	-2.3993228419893757	-0.38148513720461374	0.39948	40.415915313134754	3.0145463011072726	13.437	-0.904869291130322	-0.20298122882190195	-0.37417935100063887	-0.6376382668088529	-0.1485162503822413	0.7558838297472711	2.8089	1.0264	0.0	0.0	0.0
2021-10-01T23:32:07.000000	-2.3698	-0.67964	0.19138	38.252	7.6018	13.311	-2.435219461436305	-0.3841467743478665	0.19138	38.89521295345388	2.8574948023528126	13.311	-2.435219461436305	-0.3841467743478665	0.38738	38.89521295345388	2.8574948023528126	13.311	-0.904869291130322	-0.20298122882190195	-0.37417935100063887	-0.6376382668088529	-0.1485162503822413	0.7558838297472711	2.8089	1.0264	0.0	0.0	0.0
2021-10-01T23:32:07.000000	-2.405	-0.68661	0.17894	36.681	7.25	13.171	-2.4710082572924796	-0.38675119197279917	0.17894	37.29294465623025	2.700840585326598	13.171	-2.4710082572924796	-0.38675119197279917	0.37494	37.29294465623025	2.700840585326598	13.171	-0.904869291130322	-0.20298122882190195	-0.37417935100063887	-0.6376382668088529	-0.1485162503822413	0.7558838297472711	2.8089	1.0264	0.0	0.0	0.0
2021-10-01T23:32:07.000000	-2.4401	-0.69353	0.16613	35.007	6.8847	13.017	-2.5066916801612837	-0.3893182393751941	0.16613	35.58679832844345	2.543408701073079	13.017	-2.5066916801612837	-0.3893182393751941	0.36213	35.58679832844345	2.543408701073079	13.017	-0.904869291130322	-0.20298122882190195	-0.37417935100063887	-0.6376382668088529	-0.1485162503822413	0.7558838297472711	2.8089	1.0264	0.0	0.0	0.0
2021-10-01T23:32:07.000000	-2.475	-0.70038	0.15289	33.201	6.5008	12.848	-2.542168032960421	-0.39184032027618726	0.15289	33.747367587346204	2.3836909540740434	12.848	-2.542168032960421	-0.39184032027618726	0.34889000000000003	33.747367587346204	2.3836909540740434	12.848	-0.904869291130322	-0.20298122882190195	-0.37417935100063887	-0.6376382668088529	-0.1485162503822413	0.7558838297472711	2.8089	1.0264	0.0	0.0	0.0
2021-10-01T23:32:07.000000	-2.5097	-0.70717	0.13914	31.225	6.0908	12.664	-2.577438540991583	-0.3943273593236698	0.13914	31.736019794683155	2.218900004840037	12.664	-2.577438540991583	-0.3943273593236698	0.33514	31.736019794683155	2.218900004840037	12.664	-0.904869291130322	-0.20298122882190195	-0.37417935100063887	-0.6376382668088529	-0.1485162503822413	0.7558838297472711	2.8089	1.0264	0.0	0.0	0.0
2021-10-01T23:32:07.000000	-2.5442	-0.71388	0.12476	29.02	5.644	12.466	-2.6125007536513873	-0.3967595072218594	0.12476	29.49288845508603	2.045645760109258	12.466	-2.6125007536513873	-0.3967595072218594	0.32076	29.49288845508603	2.045645760109258	12.466	-0.904869291130322	-0.20298122882190195	-0.37417935100063887	-0.6376382668088529	-0.1485162503822413	0.7558838297472711	2.8089	1.0264	0.0	0.0	0.0
2021-10-01T23:32:07.000000	-2.5784	-0.72052	0.10956	26.503	5.1439	12.254	-2.647256649762613	-0.3991589416355656	0.10956	26.933577243266498	1.8577225549033973	12.254	-2.647256649762613	-0.3991589416355656	0.30556	26.933577243266498	1.8577225549033973	12.254	-0.904869291130322	-0.20298122882190195	-0.37417935100063887	-0.6376382668088529	-0.1485162503822413	0.7558838297472711	2.8089	1.0264	0.0	0.0	0.0
2021-10-01T23:32:07.000000	-2.612	-0.72705	0.093242	23.538	4.564	12.032	-2.681403588681758	-0.40152272302397796	0.093242	23.919863898421102	1.6454941753196306	12.032	-2.681403588681758	-0.40152272302397796	0.289242	23.919863898421102	1.6454941753196306	12.032	-0.904869291130322	-0.20298122882190195	-0.37417935100063887	-0.6376382668088529	-0.1485162503822413	0.7558838297472711	2.8089	1.0264	0.0	0.0	0.0
2021-10-01T23:32:07.000000	-2.634	-0.73131	0.081488	21.204	4.1116	11.88	-2.703759792563083	-0.40305495930360824	0.081488	21.54801843208027	1.4824885195943285	11.88	-2.703759792563083	-0.40305495930360824	0.277488	21.54801843208027	1.4824885195943285	11.88	-0.904869291130322	-0.20298122882190195	-0.37417935100063887	-0.6376382668088529	-0.1485162503822413	0.7558838297472711	2.8089	1.0264	0.0	0.0	0.0
2021-10-01T23:32:07.000000	-2.6555	-0.73547	0.068729	18.46	3.5816	11.726	-2.7256075110329308	-0.4045492141889179	0.068729	18.759754061072275	1.2927049655982472	11.726	-2.7256075110329308	-0.4045492141889179	0.264729	18.759754061072275	1.2927049655982472	11.726	-0.904869291130322	-0.20298122882190195	-0.37417935100063887	-0.6376382668088529	-0.1485162503822413	0.7558838297472711	2.8089	1.0264	0.0	0.0	0.0
2021-10-01T23:32:07.000000	-2.6693	-0.73816	0.059447	16.316	3.1679	11.625	-2.7396331312778672	-0.4055280281369285	0.059447	16.581218822211323	1.14482696506716	11.625	-2.7396331312778672	-0.4055280281369285	0.255447	16.581218822211323	1.14482696506716	11.625	-0.904869291130322	-0.20298122882190195	-0.37417935100063887	-0.6376382668088529	-0.1485162503822413	0.7558838297472711	2.8089	1.0264	0.0	0.0	0.0
2021-10-01T23:32:07.000000	-2.6825	-0.74073	0.049295	13.826	2.6869	11.527	-2.753048569029031	-0.40646126441175423	0.049295	14.05104448592938	0.9725515227655357	11.527	-2.753048569029031	-0.40646126441175423	0.245295	14.05104448592938	0.9725515227655357	11.527	-0.904869291130322	-0.20298122882190195	-0.37417935100063887	-0.6376382668088529	-0.1485162503822413	0.7558838297472711	2.8089	1.0264	0.0	0.0	0.0
2021-10-01T23:32:07.000000	-2.6948	-0.74311	0.037932	10.865	2.1137	11.434	-2.7655475077378435	-0.40731620952891184	0.037932	11.042121952373977	0.7664825365921337	11.434	-2.7655475077378435	-0.40731620952891184	0.233932	11.042121952373977	0.7664825365921337	11.434	-0.904869291130322	-0.20298122882190195	-0.37417935100063887	-0.6376382668088529	-0.1485162503822413	0.7558838297472711	2.8089	1.0264	0.0	0.0	0.0
2021-10-01T23:32:07.000000	-2.7052	-0.74514	0.024848	7.2505	1.4122	11.354	-2.776117877788117	-0.40805659929132454	0.024848	7.368903058423493	0.5131537835355781	11.354	-2.776117877788117	-0.40805659929132454	0.22084800000000002	7.368903058423493	0.5131537835355781	11.354	-0.904869291130322	-0.20298122882190195	-0.37417935100063887	-0.6376382668088529	-0.1485162503822413	0.7558838297472711	2.8089	1.0264	0.0	0.0	0.0
2021-10-01T23:32:07.000000	-2.712	-0.74646	0.009553	2.8227	0.55024	11.301	-2.783028378177444	-0.4085334476625201	0.009553	2.868851360535879	0.2002279170131785	11.301	-2.783028378177444	-0.4085334476625201	0.205553	2.868851360535879	0.2002279170131785	11.301	-0.904869291130322	-0.20298122882190195	-0.37417935100063887	-0.6376382668088529	-0.1485162503822413	0.7558838297472711	2.8089	1.0264	0.0	0.0	0.0
2021-10-01T23:32:07.000000	-2.7125	-0.74657	-0.007179	-2.1233	-0.41393	11.297	-2.783538088890613	-0.40858135370473186	-0.007179	-2.1580193996651063	-0.15064264193466204	11.297	-2.783538088890613	-0.40858135370473186	0.18882100000000002	-2.1580193996651063	-0.15064264193466204	11.297	-0.904869291130322	-0.20298122882190195	-0.37417935100063887	-0.6376382668088529	-0.1485162503822413	0.7558838297472711	2.8089	1.0264	0.0	0.0	0.0
2021-10-01T23:32:07.000000	-2.7065	-0.74538	-0.022785	-6.6638	-1.2981	11.344	-2.7774374892545755	-0.40813550162077583	-0.022785	-6.772643274343924	-0.47180200135651784	11.344	-2.7774374892545755	-0.40813550162077583	0.173215	-6.772643274343924	-0.47180200135651784	11.344	-0.904869291130322	-0.20298122882190195	-0.37417935100063887	-0.6376382668088529	-0.1485162503822413	0.7558838297472711	2.8089	1.0264	0.0	0.0	0.0
2021-10-01T23:32:07.000000	-2.6964	-0.74343	-0.036166	-10.389	-2.0214	11.422	-2.7671746610545718	-0.4074377499907378	-0.036166	-10.558399178138007	-0.7332023970873565	11.422	-2.7671746610545718	-0.4074377499907378	0.159834	-10.558399178138007	-0.7332023970873565	11.422	-0.904869291130322	-0.20298122882190195	-0.37417935100063887	-0.6376382668088529	-0.1485162503822413	0.7558838297472711	2.8089	1.0264	0.0	0.0	0.0
2021-10-01T23:32:07.000000	-2.6713	-0.73854	-0.058042	-15.981	-3.1031	11.611	-2.7416646223203944	-0.40566010441842854	-0.058042	-16.240803162893588	-1.1215628534084119	11.611	-2.7416646223203944	-0.40566010441842854	0.137958	-16.240803162893588	-1.1215628534084119	11.611	-0.904869291130322	-0.20298122882190195	-0.37417935100063887	-0.6376382668088529	-0.1485162503822413	0.7558838297472711	2.8089	1.0264	0.0	0.0	0.0
2021-10-01T23:32:07.000000	-2.6433	-0.73312	-0.076153	-20.084	-3.8952	11.814	-2.713211494708106	-0.4037117899985157	-0.076153	-20.40994233965641	-1.4049529287134623	11.814	-2.713211494708106	-0.4037117899985157	0.11984700000000001	-20.40994233965641	-1.4049529287134623	11.814	-0.904869291130322	-0.20298122882190195	-0.37417935100063887	-0.6376382668088529	-0.1485162503822413	0.7558838297472711	2.8089	1.0264	0.0	0.0	0.0
2021-10-01T23:32:07.000000	-2.6142	-0.72746	-0.092147	-23.328	-4.5231	12.017	-2.683637248587183	-0.4016600672153151	-0.092147	-23.706434808786643	-1.6306337009730045	12.017	-2.683637248587183	-0.4016600672153151	0.103853	-23.706434808786643	-1.6306337009730045	12.017	-0.904869291130322	-0.20298122882190195	-0.37417935100063887	-0.6376382668088529	-0.1485162503822413	0.7558838297472711	2.8089	1.0264	0.0	0.0	0.0
2021-10-01T23:32:07.000000	-2.5843	-0.72167	-0.10679	-26.02	-5.049	12.216	-2.653253101712972	-0.39957734814487517	-0.10679	-26.442588637066827	-1.8227197181311894	12.216	-2.653253101712972	-0.39957734814487517	0.08921000000000001	-26.442588637066827	-1.8227197181311894	12.216	-0.904869291130322	-0.20298122882190195	-0.37417935100063887	-0.6376382668088529	-0.1485162503822413	0.7558838297472711	2.8089	1.0264	0.0	0.0	0.0
2021-10-01T23:32:07.000000	-2.554	-0.71579	-0.1205	-28.336	-5.5072	12.406	-2.6224609412078874	-0.39745431931108754	-0.1205	-28.797280412184783	-1.9936872126786636	12.406	-2.6224609412078874	-0.39745431931108754	0.07550000000000001	-28.797280412184783	-1.9936872126786636	12.406	-0.904869291130322	-0.20298122882190195	-0.37417935100063887	-0.6376382668088529	-0.1485162503822413	0.7558838297472711	2.8089	1.0264	0.0	0.0	0.0
2021-10-01T23:32:07.000000	-2.5235	-0.70984	-0.13351	-30.38	-5.9184	12.587	-2.591461710633136	-0.3952863239758981	-0.13351	-30.876262846710922	-2.1513370681552035	12.587	-2.591461710633136	-0.3952863239758981	0.06249000000000002	-30.876262846710922	-2.1513370681552035	12.587	-0.904869291130322	-0.20298122882190195	-0.37417935100063887	-0.6376382668088529	-0.1485162503822413	0.7558838297472711	2.8089	1.0264	0.0	0.0	0.0
2021-10-01T23:32:07.000000	-2.4927	-0.70384	-0.14597	-32.22	-6.2961	12.757	-2.5601586141131905	-0.39310546445200745	-0.14597	-32.748677703589266	-2.300735507709499	12.757	-2.5601586141131905	-0.39310546445200745	0.05003000000000002	-32.748677703589266	-2.300735507709499	12.757	-0.904869291130322	-0.20298122882190195	-0.37417935100063887	-0.6376382668088529	-0.1485162503822413	0.7558838297472711	2.8089	1.0264	0.0	0.0	0.0
2021-10-01T23:32:07.000000	-2.4617	-0.69778	-0.15798	-33.906	-6.6494	12.914	-2.5286496728252694	-0.3908895630746061	-0.15798	-34.4652632468153	-2.4447874524634052	12.914	-2.5286496728252694	-0.3908895630746061	0.03802	-34.4652632468153	-2.4447874524634052	12.914	-0.904869291130322	-0.20298122882190195	-0.37417935100063887	-0.6376382668088529	-0.1485162503822413	0.7558838297472711	2.8089	1.0264	0.0	0.0	0.0
2021-10-01T23:32:07.000000	-2.4306	-0.69167	-0.16962	-35.469	-6.9847	13.06	-2.497035358549978	-0.3886362914746672	-0.16962	-36.057570077934464	-2.5860462418226247	13.06	-2.497035358549978	-0.3886362914746672	0.026380000000000015	-36.057570077934464	-2.5860462418226247	13.06	-0.904869291130322	-0.20298122882190195	-0.37417935100063887	-0.6376382668088529	-0.1485162503822413	0.7558838297472711	2.8089	1.0264	0.0	0.0	0.0
2021-10-01T23:32:07.000000	-2.3995	-0.68551	-0.18093	-36.936	-7.3064	13.194	-2.465414917766227	-0.3863333966352724	-0.18093	-37.55293387899737	-2.72557040629135	13.194	-2.465414917766227	-0.3863333966352724	0.01507	-37.55293387899737	-2.72557040629135	13.194	-0.904869291130322	-0.20298122882190195	-0.37417935100063887	-0.6376382668088529	-0.1485162503822413	0.7558838297472711	2.8089	1.0264	0.0	0.0	0.0
2021-10-01T23:32:07.000000	-2.3682	-0.67931	-0.19195	-38.324	-7.6181	13.317	-2.4335910828178853	-0.38401530923814925	-0.19195	-38.96866766002809	-2.8648498062343064	13.317	-2.4335910828178853	-0.38401530923814925	0.004049999999999998	-38.96866766002809	-2.8648498062343064	13.317	-0.904869291130322	-0.20298122882190195	-0.37417935100063887	-0.6376382668088529	-0.1485162503822413	0.7558838297472711	2.8089	1.0264	0.0	0.0	0.0
2021-10-01T23:32:07.000000	-2.3368	-0.67306	-0.20272	-39.648	-7.9223	13.429	-2.4016618748821728	-0.3816598516184885	-0.20272	-40.31996471828636	-3.004527651086553	13.429	-2.4016618748821728	-0.3816598516184885	-0.006720000000000004	-40.31996471828636	-3.004527651086553	13.429	-0.904869291130322	-0.20298122882190195	-0.37417935100063887	-0.6376382668088529	-0.1485162503822413	0.7558838297472711	2.8089	1.0264	0.0	0.0	0.0
2021-10-01T23:32:07.000000	-2.3053	-0.66676	-0.21324	-40.921	-8.2212	13.532	-2.3696272939590886	-0.3792670237762901	-0.21324	-41.6199966624029	-3.1451944711847784	13.532	-2.3696272939590886	-0.3792670237762901	-0.017240000000000005	-41.6199966624029	-3.1451944711847784	13.532	-0.904869291130322	-0.20298122882190195	-0.37417935100063887	-0.6376382668088529	-0.1485162503822413	0.7558838297472711	2.8089	1.0264	0.0	0.0	0.0
2021-10-01T23:32:07.000000	-2.2738	-0.66041	-0.22354	-42.151	-8.5164	13.626	-2.337586586527546	-0.37682457269463576	-0.22354	-42.87689925896137	-3.2874579688381127	13.626	-2.337586586527546	-0.37682457269463576	-0.02753999999999998	-42.87689925896137	-3.2874579688381127	13.626	-0.904869291130322	-0.20298122882190195	-0.37417935100063887	-0.6376382668088529	-0.1485162503822413	0.7558838297472711	2.8089	1.0264	0.0	0.0	0.0
2021-10-01T23:32:07.000000	-2.2423	-0.65401	-0.23363	-43.346	-8.8094	13.714	-2.3055397525875443	-0.37433249837352534	-0.23363	-44.0987960215285	-3.431826599876773	13.714	-2.3055397525875443	-0.37433249837352534	-0.03763	-44.0987960215285	-3.431826599876773	13.714	-0.904869291130322	-0.20298122882190195	-0.37417935100063887	-0.6376382668088529	-0.1485162503822413	0.7558838297472711	2.8089	1.0264	0.0	0.0	0.0
2021-10-01T23:32:07.000000	-2.2107	-0.64757	-0.24353	-44.513	-9.1015	13.797	-2.273388770961863	-0.3718129784777685	-0.24353	-45.29279349284804	-3.5787328573423345	13.797	-2.273388770961863	-0.3718129784777685	-0.04752999999999999	-45.29279349284804	-3.5787328573423345	13.797	-0.904869291130322	-0.20298122882190195	-0.37417935100063887	-0.6376382668088529	-0.1485162503822413	0.7558838297472711	2.8089	1.0264	0.0	0.0	0.0
2021-10-01T23:32:07.000000	-2.179	-0.64108	-0.25325	-45.659	-9.3939	13.877	-2.2411324163488104	-0.36925608835947415	-0.25325	-46.46598596264685	-3.728509987797466	13.877	-2.2411324163488104	-0.36925608835947415	-0.05724999999999997	-46.46598596264685	-3.728509987797466	13.877	-0.904869291130322	-0.20298122882190195	-0.37417935100063887	-0.6376382668088529	-0.1485162503822413	0.7558838297472711	2.8089	1.0264	0.0	0.0	0.0
2021-10-01T23:32:07.000000	-2.1473	-0.63453	-0.26279	-46.788	-9.6878	13.954	-2.208868709925608	-0.36663965035383256	-0.26279	-47.622490326284414	-3.8818588283123763	13.954	-2.208868709925608	-0.36663965035383256	-0.06679000000000002	-47.622490326284414	-3.8818588283123763	13.954	-0.904869291130322	-0.20298122882190195	-0.37417935100063887	-0.6376382668088529	-0.1485162503822413	0.7558838297472711	2.8089	1.0264	0.0	0.0	0.0
2021-10-01T23:32:07.000000	-2.1156	-0.62794	-0.27218	-47.907	-9.9842	14.031	-2.176600102295638	-0.3639835137566262	-0.27218	-48.76937636745375	-4.038914132491909	14.031	-2.176600102295638	-0.3639835137566262	-0.07617999999999997	-48.76937636745375	-4.038914132491909	14.031	-0.904869291130322	-0.20298122882190195	-0.37417935100063887	-0.6376382668088529	-0.1485162503822413	0.7558838297472711	2.8089	1.0264	0.0	0.0	0.0
2021-10-01T23:32:07.000000	-2.0838	-0.62129	-0.2814	-49.019	-10.284	14.11	-2.1442248963766044	-0.361280082288991	-0.2814	-49.90973175767448	-4.200201528138723	14.11	-2.1442248963766044	-0.361280082288991	-0.08539999999999998	-49.90973175767448	-4.200201528138723	14.11	-0.904869291130322	-0.20298122882190195	-0.37417935100063887	-0.6376382668088529	-0.1485162503822413	0.7558838297472711	2.8089	1.0264	0.0	0.0	0.0
2021-10-01T23:32:07.000000	-2.052	-0.6146	-0.29048	-50.129	-10.589	14.19	-2.111844789250804	-0.35853695222979104	-0.29048	-51.048739375196725	-4.366894801027316	14.19	-2.111844789250804	-0.35853695222979104	-0.09448000000000001	-51.048739375196725	-4.366894801027316	14.19	-0.904869291130322	-0.20298122882190195	-0.37417935100063887	-0.6376382668088529	-0.1485162503822413	0.7558838297472711	2.8089	1.0264	0.0	0.0	0.0
2021-10-01T23:32:07.000000	-2.0201	-0.60785	-0.29942	-51.241	-10.9	14.274	-2.0793580838359405	-0.35574652730016226	-0.29942	-52.190467103312294	-4.539297802312256	14.274	-2.0793580838359405	-0.35574652730016226	-0.10342000000000001	-52.190467103312294	-4.539297802312256	14.274	-0.904869291130322	-0.20298122882190195	-0.37417935100063887	-0.6376382668088529	-0.1485162503822413	0.7558838297472711	2.8089	1.0264	0.0	0.0	0.0
2021-10-01T23:32:07.000000	-1.9883	-0.60105	-0.30823	-52.359	-11.217	14.364	-2.04696449839153	-0.3528942261141592	-0.30823	-53.33888480117768	-4.716920411316812	14.364	-2.04696449839153	-0.3528942261141592	-0.11223	-53.33888480117768	-4.716920411316812	14.364	-0.904869291130322	-0.20298122882190195	-0.37417935100063887	-0.6376382668088529	-0.1485162503822413	0.7558838297472711	2.8089	1.0264	0.0	0.0	0.0
2021-10-01T23:32:07.000000	-1.9564	-0.59419	-0.31691	-53.485	-11.542	14.46	-2.0144643146580568	-0.34999463005772746	-0.31691	-54.49622245870946	-4.901502497280857	14.46	-2.0144643146580568	-0.34999463005772746	-0.12091000000000002	-54.49622245870946	-4.901502497280857	14.46	-0.904869291130322	-0.20298122882190195	-0.37417935100063887	-0.6376382668088529	-0.1485162503822413	0.7558838297472711	2.8089	1.0264	0.0	0.0	0.0
2021-10-01T23:32:07.000000	-1.9245	-0.58728	-0.32548	-54.624	-11.876	14.565	-1.9819580044161242	-0.34704541076183965	-0.32548	-55.66756493002243	-5.093423874147596	14.565	-1.9819580044161242	-0.34704541076183965	-0.12947999999999998	-55.66756493002243	-5.093423874147596	14.565	-0.904869291130322	-0.20298122882190195	-0.37417935100063887	-0.6376382668088529	-0.1485162503822413	0.7558838297472711	2.8089	1.0264	0.0	0.0	0.0
2021-10-01T23:32:07.000000	-1.8926	-0.58031	-0.33393	-55.778	-12.22	14.682	-1.9494443423640408	-0.3440366435786048	-0.33393	-56.855019674864	-5.293431946367784	14.682	-1.9494443423640408	-0.3440366435786048	-0.13793	-56.855019674864	-5.293431946367784	14.682	-0.904869291130322	-0.20298122882190195	-0.37417935100063887	-0.6376382668088529	-0.1485162503822413	0.7558838297472711	2.8089	1.0264	0.0	0.0	0.0
2021-10-01T23:32:07.000000	-1.8606	-0.57329	-0.34229	-56.95	-12.574	14.813	-1.9168253073245867	-0.3409905061728322	-0.34229	-58.06156408760154	-5.501159123433872	14.813	-1.9168253073245867	-0.3409905061728322	-0.14628999999999998	-58.06156408760154	-5.501159123433872	14.813	-0.904869291130322	-0.20298122882190195	-0.37417935100063887	-0.6376382668088529	-0.1485162503822413	0.7558838297472711	2.8089	1.0264	0.0	0.0	0.0
2021-10-01T23:32:07.000000	-1.8287	-0.56621	-0.35055	-58.144	-12.941	14.964	-1.884298166953893	-0.3378725678627943	-0.35055	-59.291535617899044	-5.719092679036487	14.964	-1.884298166953893	-0.3378725678627943	-0.15454999999999997	-59.291535617899044	-5.719092679036487	14.964	-0.904869291130322	-0.20298122882190195	-0.37417935100063887	-0.6376382668088529	-0.1485162503822413	0.7558838297472711	2.8089	1.0264	0.0	0.0	0.0
2021-10-01T23:32:07.000000	-1.7967	-0.55907	-0.35874	-59.363	-13.322	15.14	-1.8516644282941366	-0.3347073346823275	-0.35874	-60.54803419029307	-5.947857487457197	15.14	-1.8516644282941366	-0.3347073346823275	-0.16274	-60.54803419029307	-5.947857487457197	15.14	-0.904869291130322	-0.20298122882190195	-0.37417935100063887	-0.6376382668088529	-0.1485162503822413	0.7558838297472711	2.8089	1.0264	0.0	0.0	0.0
2021-10-01T23:32:07.000000	-1.7648	-0.55186	-0.36686	-60.612	-13.718	15.347	-1.8191213590014494	-0.33146037594970423	-0.36686	-61.8361446588984	-6.187833362639215	15.347	-1.8191213590014494	-0.33146037594970423	-0.17086	-61.8361446588984	-6.187833362639215	15.347	-0.904869291130322	-0.20298122882190195	-0.37417935100063887	-0.6376382668088529	-0.1485162503822413	0.7558838297472711	2.8089	1.0264	0.0	0.0	0.0
2021-10-01T23:32:07.000000	-1.7328	-0.5446	-0.37493	-61.897	-14.132	15.594	-1.7864729167213913	-0.32817604699454317	-0.37493	-63.162189402957274	-6.441262517934793	15.594	-1.7864729167213913	-0.32817604699454317	-0.17892999999999998	-63.162189402957274	-6.441262517934793	15.594	-0.904869291130322	-0.20298122882190195	-0.37417935100063887	-0.6376382668088529	-0.1485162503822413	0.7558838297472711	2.8089	1.0264	0.0	0.0	0.0
2021-10-01T23:32:07.000000	-1.7009	-0.53727	-0.38297	-63.227	-14.567	15.889	-1.7539151438084022	-0.32480999248722564	-0.38297	-64.53546819607931	-6.710019576188651	15.889	-1.7539151438084022	-0.32480999248722564	-0.18696999999999997	-64.53546819607931	-6.710019576188651	15.889	-0.904869291130322	-0.20298122882190195	-0.37417935100063887	-0.6376382668088529	-0.1485162503822413	0.7558838297472711	2.8089	1.0264	0.0	0.0	0.0
2021-10-01T23:32:07.000000	-1.6689	-0.52988	-0.39099	-64.61	-15.026	16.242	-1.7212507726063504	-0.32139664310947924	-0.39099	-65.96428834708502	-6.996101690414681	16.242	-1.7212507726063504	-0.32139664310947924	-0.19499	-65.96428834708502	-6.996101690414681	16.242	-0.904869291130322	-0.20298122882190195	-0.37417935100063887	-0.6376382668088529	-0.1485162503822413	0.7558838297472711	2.8089	1.0264	0.0	0.0	0.0
2021-10-01T23:32:07.000000	-1.637	-0.52242	-0.39903	-66.061	-15.513	16.664	-1.6886770707713674	-0.31790156817957627	-0.39903	-67.4640269484879	-7.301640767231621	16.664	-1.6886770707713674	-0.31790156817957627	-0.20303	-67.4640269484879	-7.301640767231621	16.664	-0.904869291130322	-0.20298122882190195	-0.37417935100063887	-0.6376382668088529	-0.1485162503822413	0.7558838297472711	2.8089	1.0264	0.0	0.0	0.0
2021-10-01T23:32:07.000000	-1.6051	-0.51489	-0.4071	-67.595	-16.035	17.165	-1.656094791824542	-0.3143370207144349	-0.4071	-69.050428683309	-7.631746107625563	17.165	-1.656094791824542	-0.3143370207144349	-0.2111	-69.050428683309	-7.631746107625563	17.165	-0.904869291130322	-0.20298122882190195	-0.37417935100063887	-0.6376382668088529	-0.1485162503822413	0.7558838297472711	2.8089	1.0264	0.0	0.0	0.0
2021-10-01T23:32:07.000000	-1.5732	-0.5073	-0.41522	-69.232	-16.598	17.754	-1.6235051610675653	-0.3107129253619466	-0.41522	-70.74407802834578	-7.989921896947571	17.754	-1.6235051610675653	-0.3107129253619466	-0.21921999999999997	-70.74407802834578	-7.989921896947571	17.754	-0.904869291130322	-0.20298122882190195	-0.37417935100063887	-0.6376382668088529	-0.1485162503822413	0.7558838297472711	2.8089	1.0264	0.0	0.0	0.0
2021-10-01T23:32:07.000000	-1.5414	-0.49962	-0.42344	-70.995	-17.209	18.44	-1.5910037490742743	-0.30698725516151926	-0.42344	-72.56865938493227	-8.380297194830275	18.44	-1.5910037490742743	-0.30698725516151926	-0.22743999999999998	-72.56865938493227	-8.380297194830275	18.44	-0.904869291130322	-0.20298122882190195	-0.37417935100063887	-0.6376382668088529	-0.1485162503822413	0.7558838297472711	2.8089	1.0264	0.0	0.0	0.0
2021-10-01T23:32:07.000000	-1.5096	-0.49188	-0.43175	-72.912	-17.878	19.228	-1.5584949852708323	-0.3032020370737449	-0.43175	-74.5531870688556	-8.809365804427749	19.228	-1.5584949852708323	-0.3032020370737449	-0.23575000000000002	-74.5531870688556	-8.809365804427749	19.228	-0.904869291130322	-0.20298122882190195	-0.37417935100063887	-0.6376382668088529	-0.1485162503822413	0.7558838297472711	2.8089	1.0264	0.0	0.0	0.0
2021-10-01T23:32:07.000000	-1.4779	-0.48405	-0.44019	-75.016	-18.617	20.119	-1.5260744402310755	-0.29931524413803157	-0.44019	-76.73188278018688	-9.284993807626398	20.119	-1.5260744402310755	-0.29931524413803157	-0.24419000000000002	-76.73188278018688	-9.284993807626398	20.119	-0.904869291130322	-0.20298122882190195	-0.37417935100063887	-0.6376382668088529	-0.1485162503822413	0.7558838297472711	2.8089	1.0264	0.0	0.0	0.0
2021-10-01T23:32:07.000000	-1.4462	-0.47614	-0.44876	-77.342	-19.436	21.111	-1.493644092777784	-0.29534905401918876	-0.44876	-79.14070808823706	-9.812817296396016	21.111	-1.493644092777784	-0.29534905401918876	-0.25276	-79.14070808823706	-9.812817296396016	21.111	-0.904869291130322	-0.20298122882190195	-0.37417935100063887	-0.6376382668088529	-0.1485162503822413	0.7558838297472711	2.8089	1.0264	0.0	0.0	0.0
2021-10-01T23:32:07.000000	-1.4146	-0.46815	-0.45746	-79.928	-20.349	22.193	-1.4613031893898705	-0.29129121370029826	-0.45746	-81.81909207736122	-10.402074631355333	22.193	-1.4613031893898705	-0.29129121370029826	-0.26145999999999997	-81.81909207736122	-10.402074631355333	22.193	-0.904869291130322	-0.20298122882190195	-0.37417935100063887	-0.6376382668088529	-0.1485162503822413	0.7558838297472711	2.8089	1.0264	0.0	0.0	0.0
2021-10-01T23:32:07.000000	-1.3831	-0.46006	-0.46629	-82.817	-21.371	23.352	-1.4290492794639498	-0.28712187388557764	-0.46629	-84.81154868602918	-11.062383987066275	23.352	-1.4290492794639498	-0.28712187388557764	-0.27029	-84.81154868602918	-11.062383987066275	23.352	-0.904869291130322	-0.20298122882190195	-0.37417935100063887	-0.6376382668088529	-0.1485162503822413	0.7558838297472711	2.8089	1.0264	0.0	0.0	0.0
2021-10-01T23:32:07.000000	-1.3516	-0.45187	-0.47523	-86.05	-22.516	24.564	-1.396783116521111	-0.28285328759194506	-0.47523	-88.16048439296337	-11.80261613364002	24.564	-1.396783116521111	-0.28285328759194506	-0.27923	-88.16048439296337	-11.80261613364002	24.564	-0.904869291130322	-0.20298122882190195	-0.37417935100063887	-0.6376382668088529	-0.1485162503822413	0.7558838297472711	2.8089	1.0264	0.0	0.0	0.0
2021-10-01T23:32:07.000000	-1.3201	-0.44359	-0.48425	-89.67	-23.8	25.804	-1.3645059258630463	-0.2784953794672919	-0.48425	-91.91053566680282	-12.633381710427624	25.804	-1.3645059258630463	-0.2784953794672919	-0.28825	-91.91053566680282	-12.633381710427624	25.804	-0.904869291130322	-0.20298122882190195	-0.37417935100063887	-0.6376382668088529	-0.1485162503822413	0.7558838297472711	2.8089	1.0264	0.0	0.0	0.0
2021-10-01T23:32:07.000000	-1.2887	-0.43519	-0.4933	-93.722	-25.239	27.038	-1.3323132780635911	-0.2740061225510263	-0.4933	-96.10832390576473	-13.565046296441768	27.038	-1.3323132780635911	-0.2740061225510263	-0.2973	-96.10832390576473	-13.565046296441768	27.038	-0.904869291130322	-0.20298122882190195	-0.37417935100063887	-0.6376382668088529	-0.1485162503822413	0.7558838297472711	2.8089	1.0264	0.0	0.0	0.0
2021-10-01T23:32:07.000000	-1.2573	-0.42668	-0.50234	-98.25	-26.849	28.229	-1.300107151945526	-0.2694076945079576	-0.50234	-100.7994780432773	-14.608098000864315	28.229	-1.300107151945526	-0.2694076945079576	-0.30634	-100.7994780432773	-14.608098000864315	28.229	-0.904869291130322	-0.20298122882190195	-0.37417935100063887	-0.6376382668088529	-0.1485162503822413	0.7558838297472711	2.8089	1.0264	0.0	0.0	0.0
2021-10-01T23:32:07.000000	-1.226	-0.41804	-0.51131	-103.3	-28.647	29.335	-1.267984343384379	-0.26466799302538535	-0.51131	-106.03173447251605	-15.773772337327888	29.335	-1.267984343384379	-0.26466799302538535	-0.31531000000000003	-106.03173447251605	-15.773772337327888	29.335	-0.904869291130322	-0.20298122882190195	-0.37417935100063887	-0.6376382668088529	-0.1485162503822413	0.7558838297472711	2.8089	1.0264	0.0	0.0	0.0
2021-10-01T23:32:07.000000	-1.1946	-0.40927	-0.52014	-108.91	-30.652	30.312	-1.2357463594223264	-0.2598115241371458	-0.52014	-111.84513492868196	-17.07626999039681	30.312	-1.2357463594223264	-0.2598115241371458	-0.32414000000000004	-111.84513492868196	-17.07626999039681	30.312	-0.904869291130322	-0.20298122882190195	-0.37417935100063887	-0.6376382668088529	-0.1485162503822413	0.7558838297472711	2.8089	1.0264	0.0	0.0	0.0
2021-10-01T23:32:07.000000	-1.1632	-0.40037	-0.52876	-115.15	-32.884	31.112	-1.2034924465382801	-0.25482603482632094	-0.52876	-118.31160255039697	-18.52686314401067	31.112	-1.2034924465382801	-0.25482603482632094	-0.33276	-118.31160255039697	-18.52686314401067	31.112	-0.904869291130322	-0.20298122882190195	-0.37417935100063887	-0.6376382668088529	-0.1485162503822413	0.7558838297472711	2.8089	1.0264	0.0	0.0	0.0
2021-10-01T23:32:07.000000	-1.1318	-0.39133	-0.53709	-122.05	-35.363	31.683	-1.171221379430548	-0.2497016004450194	-0.53709	-125.4633618847183	-20.14172518887637	31.683	-1.171221379430548	-0.2497016004450194	-0.34108999999999995	-125.4633618847183	-20.14172518887637	31.683	-0.904869291130322	-0.20298122882190195	-0.37417935100063887	-0.6376382668088529	-0.1485162503822413	0.7558838297472711	2.8089	1.0264	0.0	0.0	0.0
2021-10-01T23:32:07.000000	-1.1003	-0.38215	-0.54506	-129.68	-38.113	31.969	-1.1388339116202189	-0.2444504740101595	-0.54506	-133.3728261909446	-21.936098168089977	31.969	-1.1388339116202189	-0.2444504740101595	-0.34906	-133.3728261909446	-21.936098168089977	31.969	-0.904869291130322	-0.20298122882190195	-0.37417935100063887	-0.6376382668088529	-0.1485162503822413	0.7558838297472711	2.8089	1.0264	0.0	0.0	0.0
2021-10-01T23:32:07.000000	-1.0793	-0.37594	-0.55014	-135.21	-40.109	31.971	-1.117231238698106	-0.2408604012225656	-0.55014	-139.10572669245838	-23.239466051591435	31.971	-1.117231238698106	-0.2408604012225656	-0.35413999999999995	-139.10572669245838	-23.239466051591435	31.971	-0.904869291130322	-0.20298122882190195	-0.37417935100063887	-0.6376382668088529	-0.1485162503822413	0.7558838297472711	2.8089	1.0264	0.0	0.0	0.0
2021-10-01T23:32:07.000000	-1.0652	-0.37176	-0.55341	-139.1	-41.517	31.878	-1.1027253090643518	-0.23843957378952316	-0.55341	-143.13893720033843	-24.160214116550463	31.878	-1.1027253090643518	-0.23843957378952316	-0.35740999999999995	-143.13893720033843	-24.160214116550463	31.878	-0.904869291130322	-0.20298122882190195	-0.37417935100063887	-0.6376382668088529	-0.1485162503822413	0.7558838297472711	2.8089	1.0264	0.0	0.0	0.0
2021-10-01T23:32:07.000000	-1.0559	-0.36896	-0.55553	-141.79	-42.493	31.77	-1.0931523020518386	-0.2368002029533884	-0.55553	-145.92825692818943	-24.799253595629267	31.77	-1.0931523020518386	-0.2368002029533884	-0.35952999999999996	-145.92825692818943	-24.799253595629267	31.77	-0.904869291130322	-0.20298122882190195	-0.37417935100063887	-0.6376382668088529	-0.1485162503822413	0.7558838297472711	2.8089	1.0264	0.0	0.0	1.0
2021-10-01T23:32:07.000000	-1.0203	-0.35821	-0.56314	-152.74	-46.474	30.988	-1.0565033562405066	-0.2304932804932606	-0.56314	-157.28353897255295	-27.40855056856194	30.988	-1.0565033562405066	-0.2304932804932606	-0.36713999999999997	-157.28353897255295	-27.40855056856194	30.988	-0.904869291130322	-0.20298122882190195	-0.37417935100063887	-0.6376382668088529	-0.1485162503822413	0.7558838297472711	2.8089	1.0264	0.0	0.0	490.47
2021-10-01T23:32:07.000000	-0.98455	-0.34726	-0.56996	-164.97	-50.938	29.529	-1.0196810346769707	-0.22400624460068655	-0.56996	-169.96835801870333	-30.340369418085288	29.529	-1.0196810346769707	-0.22400624460068655	-0.37396	-169.96835801870333	-30.340369418085288	29.529	-0.904869291130322	-0.20298122882190195	-0.37417935100063887	-0.6376382668088529	-0.1485162503822413	0.7558838297472711	2.8089	1.0264	0.0	0.0	0.0
2021-10-01T23:32:07.000000	-0.94874	-0.33613	-0.57591	-178.63	-55.945	27.259	-0.9827771097956346	-0.21734791685622207	-0.57591	-184.13893559515932	-33.63587850616904	27.259	-0.9827771097956346	-0.21734791685622207	-0.37991	-184.13893559515932	-33.63587850616904	27.259	-0.904869291130322	-0.20298122882190195	-0.37417935100063887	-0.6376382668088529	-0.1485162503822413	0.7558838297472711	2.8089	1.0264	0.0	0.0	0.0
2021-10-01T23:32:07.000000	-0.91284	-0.32481	-0.58088	-193.91	-61.567	24.016	-0.945760582351133	-0.21051204851705146	-0.58088	-199.99266218403457	-37.343254565485076	24.016	-0.945760582351133	-0.21051204851705146	-0.38487999999999994	-199.99266218403457	-37.343254565485076	24.016	-0.904869291130322	-0.20298122882190195	-0.37417935100063887	-0.6376382668088529	-0.1485162503822413	0.7558838297472711	2.8089	1.0264	0.0	0.0	0.0
2021-10-01T23:32:07.000000	-0.87687	-0.31331	-0.58478	-211.03	-67.888	19.61	-0.9086525269409407	-0.20350611362768228	-0.58478	-217.7581725731465	-41.51890800109919	19.61	-0.9086525269409407	-0.20350611362768228	-0.38877999999999996	-217.7581725731465	-41.51890800109919	19.61	-0.904869291130322	-0.20298122882190195	-0.37417935100063887	-0.6376382668088529	-0.1485162503822413	0.7558838297472711	2.8089	1.0264	0.0	0.0	0.0
2021-10-01T23:32:07.000000	-0.84084	-0.30165	-0.58754	-230.25	-75.011	13.808	-0.8714653188163317	-0.19634873618220514	-0.58754	-237.70612821509172	-46.23320484230315	13.808	-0.8714653188163317	-0.19634873618220514	-0.39153999999999994	-237.70612821509172	-46.23320484230315	13.808	-0.904869291130322	-0.20298122882190195	-0.37417935100063887	-0.6376382668088529	-0.1485162503822413	0.7558838297472711	2.8089	1.0264	0.0	0.0	0.0
2021-10-01T23:32:07.000000	-0.80479	-0.28983	-0.58908	-251.89	-83.058	6.3246	-0.8342386565688714	-0.18903501497385267	-0.58908	-260.16906652302845	-51.56801613923102	6.3246	-0.8342386565688714	-0.18903501497385267	-0.39308000000000004	-260.16906652302845	-51.56801613923102	6.3246	-0.904869291130322	-0.20298122882190195	-0.37417935100063887	-0.6376382668088529	-0.1485162503822413	0.7558838297472711	2.8089	1.0264	0.0	0.0	0.0
2021-10-01T23:32:07.000000	-0.76876	-0.27788	-0.58933	-276.33	-92.174	-3.1917	-0.7970159146951995	-0.18158982273953114	-0.58933	-285.54189099135317	-57.62068782201565	-3.1917	-0.7970159146951995	-0.18158982273953114	-0.39333	-285.54189099135317	-57.62068782201565	-3.1917	-0.904869291130322	-0.20298122882190195	-0.37417935100063887	-0.6376382668088529	-0.1485162503822413	0.7558838297472711	2.8089	1.0264	0.0	0.0	0.0
2021-10-01T23:32:07.000000	-0.73278	-0.26581	-0.58823	-304.05	-102.54	-15.179	-0.7598280924406818	-0.17401940822205622	-0.58823	-314.3231626794648	-64.5120415362799	-15.179	-0.7598280924406818	-0.17401940822205622	-0.39223	-314.3231626794648	-64.5120415362799	-15.179	-0.904869291130322	-0.20298122882190195	-0.37417935100063887	-0.6376382668088529	-0.1485162503822413	0.7558838297472711	2.8089	1.0264	0.0	0.0	0.0
