# Supplementary material for: Direct evidence of substorm-related impulsive injections of electrons at Mercury
Source: Nat Commun. 2023 Jul 18;14:4019. doi: 10.1038/s41467-023-39565-4 (PMC10354196; doi:10.1038/s41467-023-39565-4)
Supplement: Supplementary file 3 — SourceDatafile [file 41467_2023_39565_MOESM3_ESM.zip › SourceDataFile/FieldLinetracing/Final_KT17tracing_001741.txt]

2021-10-01T23:44:01.000000	0.67928	-1.7176	-0.86773	-29.493	-29.333	96.849	0.4637036633646022	-1.787889815112287	-0.86773	-32.86494147810305	-25.49818737951507	96.849	0.4637036633646022	-1.787889815112287	-0.6717299999999999	-32.86494147810305	-25.49818737951507	96.849	-0.9739337641609551	0.1202423201342662	0.19234034281970572	-0.9739337641609551	0.1202423201342662	0.19234034281970572	3.2751e+77	3.0	0.0	0.0	1.0
2021-10-01T23:44:01.000000	1.3908e-308	1.3908e-308	1.3908e-308	1.3908e-308	1.3908e-308	1.3908e-308	1.550734988005071e-308	1.2099050694070635e-308	1.3908e-308	1.550734988005071e-308	1.2099050694070635e-308	1.3908e-308	1.550734988005071e-308	1.2099050694070635e-308	0.196	1.550734988005071e-308	1.2099050694070635e-308	1.3908e-308	-0.9739337641609551	0.1202423201342662	0.19234034281970572	-0.9739337641609551	0.1202423201342662	0.19234034281970572	3.2751e+77	3.0	0.0	0.0	1.3908e-308
