# Supplementary material for: Direct evidence of substorm-related impulsive injections of electrons at Mercury
Source: Nat Commun. 2023 Jul 18;14:4019. doi: 10.1038/s41467-023-39565-4 (PMC10354196; doi:10.1038/s41467-023-39565-4)
Supplement: Supplementary file 3 — SourceDatafile [file 41467_2023_39565_MOESM3_ESM.zip › SourceDataFile/FieldLinetracing/Final_KT17tracing_001033.txt]

2021-10-01T23:32:13.000000	-0.57877	-0.22282	0.56865	470.13	172.84	-109.71	-0.6017110182953801	-0.15022421829364505	0.56865	487.76558574980106	113.93250571348582	-109.71	-0.6017110182953801	-0.15022421829364505	0.76465	487.76558574980106	113.93250571348582	-109.71	-0.9010805344501869	-0.21632782764588435	-0.3758405797954473	-0.6342192137462659	-0.15799754055577525	0.7568373445420057	2.8	1.0719	0.0	0.0	0.0
2021-10-01T23:32:13.000000	-0.61375	-0.23563	0.57601	420.83	153.38	-79.069	-0.6379970480859743	-0.15865158692425016	0.57601	436.4526345539657	100.65987825793565	-79.069	-0.6379970480859743	-0.15865158692425016	0.7720100000000001	436.4526345539657	100.65987825793565	-79.069	-0.9010805344501869	-0.21632782764588435	-0.3758405797954473	-0.6342192137462659	-0.15799754055577525	0.7568373445420057	2.8	1.0719	0.0	0.0	0.0
2021-10-01T23:32:13.000000	-0.64901	-0.24842	0.58185	378.28	136.61	-54.481	-0.6745585174141381	-0.1670247978117018	0.58185	392.1684268397815	89.22990244313257	-54.481	-0.6745585174141381	-0.1670247978117018	0.7778499999999999	392.1684268397815	89.22990244313257	-54.481	-0.9010805344501869	-0.21632782764588435	-0.3758405797954473	-0.6342192137462659	-0.15799754055577525	0.7568373445420057	2.8	1.0719	0.0	0.0	0.0
2021-10-01T23:32:13.000000	-0.6845	-0.26118	0.58621	341.32	122.06	-34.738	-0.7113445777387237	-0.17534005281656795	0.58621	353.704114272355	79.3182548144425	-34.738	-0.7113445777387237	-0.17534005281656795	0.7822100000000001	353.704114272355	79.3182548144425	-34.738	-0.9010805344501869	-0.21632782764588435	-0.3758405797954473	-0.6342192137462659	-0.15799754055577525	0.7568373445420057	2.8	1.0719	0.0	0.0	0.0
2021-10-01T23:32:13.000000	-0.72017	-0.27387	0.58911	309.06	109.38	-18.896	-0.7483007046135078	-0.18356377985574285	0.58911	320.13351763015686	70.68662454624643	-18.896	-0.7483007046135078	-0.18356377985574285	0.78511	320.13351763015686	70.68662454624643	-18.896	-0.9010805344501869	-0.21632782764588435	-0.3758405797954473	-0.6342192137462659	-0.15799754055577525	0.7568373445420057	2.8	1.0719	0.0	0.0	0.0
2021-10-01T23:32:13.000000	-0.75595	-0.28646	0.59059	280.76	98.281	-6.2221	-0.7853537495981768	-0.19167478209739586	0.59059	290.6868017503457	63.138861639684166	-6.2221	-0.7853537495981768	-0.19167478209739586	0.7865899999999999	290.6868017503457	63.138861639684166	-6.2221	-0.9010805344501869	-0.21632782764588435	-0.3758405797954473	-0.6342192137462659	-0.15799754055577525	0.7568373445420057	2.8	1.0719	0.0	0.0	0.0
2021-10-01T23:32:13.000000	-0.79181	-0.29894	0.59072	255.82	88.527	3.8651	-0.8224727134473651	-0.1996668107987113	0.59072	264.7395706395233	56.51426250603315	3.8651	-0.8224727134473651	-0.1996668107987113	0.7867200000000001	264.7395706395233	56.51426250603315	3.8651	-0.9010805344501869	-0.21632782764588435	-0.3758405797954473	-0.6342192137462659	-0.15799754055577525	0.7568373445420057	2.8	1.0719	0.0	0.0	0.0
2021-10-01T23:32:13.000000	-0.8277	-0.31129	0.58953	233.75	79.924	11.827	-0.8596055223182333	-0.2075261431723658	0.58953	241.78174569820018	50.68032875910384	11.827	-0.8596055223182333	-0.2075261431723658	0.7855300000000001	241.78174569820018	50.68032875910384	11.827	-0.9010805344501869	-0.21632782764588435	-0.3758405797954473	-0.6342192137462659	-0.15799754055577525	0.7568373445420057	2.8	1.0719	0.0	0.0	0.0
2021-10-01T23:32:13.000000	-0.86357	-0.32348	0.58711	214.17	72.312	18.032	-0.8966988770662498	-0.21522913178314496	0.58711	221.41658547944206	45.5248274969266	18.032	-0.8966988770662498	-0.21522913178314496	0.78311	221.41658547944206	45.5248274969266	18.032	-0.9010805344501869	-0.21632782764588435	-0.3758405797954473	-0.6342192137462659	-0.15799754055577525	0.7568373445420057	2.8	1.0719	0.0	0.0	0.0
2021-10-01T23:32:13.000000	-0.89941	-0.3355	0.58352	196.74	65.56	22.78	-0.933741627741832	-0.2227670772848495	0.58352	203.29060050278574	40.959406089648965	22.78	-0.933741627741832	-0.2227670772848495	0.77952	203.29060050278574	40.959406089648965	22.78	-0.9010805344501869	-0.21632782764588435	-0.3758405797954473	-0.6342192137462659	-0.15799754055577525	0.7568373445420057	2.8	1.0719	0.0	0.0	0.0
2021-10-01T23:32:13.000000	-0.93518	-0.34734	0.57884	181.18	59.557	26.314	-0.9706928504517228	-0.2301349562363554	0.57884	187.11229977849874	36.90820939304987	26.314	-0.9706928504517228	-0.2301349562363554	0.77484	187.11229977849874	36.90820939304987	26.314	-0.9010805344501869	-0.21632782764588435	-0.3758405797954473	-0.6342192137462659	-0.15799754055577525	0.7568373445420057	2.8	1.0719	0.0	0.0	0.0
2021-10-01T23:32:13.000000	-0.97086	-0.35899	0.57317	167.27	54.211	28.835	-1.0075314705984484	-0.23732529459315527	0.57317	172.65206827741025	33.306887283750555	28.835	-1.0075314705984484	-0.23732529459315527	0.7691699999999999	172.65206827741025	33.306887283750555	28.835	-0.9010805344501869	-0.21632782764588435	-0.3758405797954473	-0.6342192137462659	-0.15799754055577525	0.7568373445420057	2.8	1.0719	0.0	0.0	0.0
2021-10-01T23:32:13.000000	-1.0065	-0.37044	0.56659	154.81	49.445	30.508	-1.0443058861197725	-0.24432204119889872	0.56659	159.70197821866952	30.10352600682538	30.508	-1.0443058861197725	-0.24432204119889872	0.7625900000000001	159.70197821866952	30.10352600682538	30.508	-0.9010805344501869	-0.21632782764588435	-0.3758405797954473	-0.6342192137462659	-0.15799754055577525	0.7568373445420057	2.8	1.0719	0.0	0.0	0.0
2021-10-01T23:32:13.000000	-1.042	-0.38169	0.55919	143.66	45.193	31.473	-1.0809168505367839	-0.251137449070504	0.55919	148.1149975406338	27.249777109878075	31.473	-1.0809168505367839	-0.251137449070504	0.75519	148.1149975406338	27.249777109878075	31.473	-0.9010805344501869	-0.21632782764588435	-0.3758405797954473	-0.6342192137462659	-0.15799754055577525	0.7568373445420057	2.8	1.0719	0.0	0.0	0.0
2021-10-01T23:32:13.000000	-1.0774	-0.39275	0.55109	133.67	41.4	31.85	-1.1174052877427385	-0.257776541649095	0.55109	137.73551736563041	24.7094345548845	31.85	-1.1174052877427385	-0.257776541649095	0.74709	137.73551736563041	24.7094345548845	31.85	-0.9010805344501869	-0.21632782764588435	-0.3758405797954473	-0.6342192137462659	-0.15799754055577525	0.7568373445420057	2.8	1.0719	0.0	0.0	0.0
2021-10-01T23:32:13.000000	-1.1127	-0.4036	0.54237	124.72	38.018	31.742	-1.153768747134253	-0.26421946963888937	0.54237	128.4385604708443	22.449563652268857	31.742	-1.153768747134253	-0.26421946963888937	0.73837	128.4385604708443	22.449563652268857	31.742	-0.9010805344501869	-0.21632782764588435	-0.3758405797954473	-0.6342192137462659	-0.15799754055577525	0.7568373445420057	2.8	1.0719	0.0	0.0	0.0
2021-10-01T23:32:13.000000	-1.1479	-0.41426	0.53316	116.72	35.006	31.24	-1.1900096793147108	-0.2704860823356695	0.53316	120.12978128831831	20.44050106090371	31.24	-1.1900096793147108	-0.2704860823356695	0.72916	120.12978128831831	20.44050106090371	31.24	-0.9010805344501869	-0.21632782764588435	-0.3758405797954473	-0.6342192137462659	-0.15799754055577525	0.7568373445420057	2.8	1.0719	0.0	0.0	0.0
2021-10-01T23:32:13.000000	-1.1832	-0.42473	0.52355	109.58	32.327	30.426	-1.2263265772419363	-0.2765518737055988	0.52355	112.71532437077205	18.656553298818096	30.426	-1.2263265772419363	-0.2765518737055988	0.7195499999999999	112.71532437077205	18.656553298818096	30.426	-0.9010805344501869	-0.21632782764588435	-0.3758405797954473	-0.6342192137462659	-0.15799754055577525	0.7568373445420057	2.8	1.0719	0.0	0.0	0.0
2021-10-01T23:32:13.000000	-1.2183	-0.43503	0.51365	103.23	29.95	29.375	-1.2624241520825765	-0.28247345209521446	0.51365	106.12191874772253	17.07553106939212	29.375	-1.2624241520825765	-0.28247345209521446	0.7096500000000001	106.12191874772253	17.07553106939212	29.375	-0.9010805344501869	-0.21632782764588435	-0.3758405797954473	-0.6342192137462659	-0.15799754055577525	0.7568373445420057	2.8	1.0719	0.0	0.0	0.0
2021-10-01T23:32:13.000000	-1.2535	-0.44515	0.50356	97.586	27.846	28.154	-1.2985989179716761	-0.2882041338058705	0.50356	100.26264400197753	15.67894542795267	28.154	-1.2985989179716761	-0.2882041338058705	0.69956	100.26264400197753	15.67894542795267	28.154	-0.9010805344501869	-0.21632782764588435	-0.3758405797954473	-0.6342192137462659	-0.15799754055577525	0.7568373445420057	2.8	1.0719	0.0	0.0	0.0
2021-10-01T23:32:13.000000	-1.2887	-0.45511	0.49338	92.594	25.988	26.828	-1.3347540790337062	-0.2937760211502677	0.49338	95.0805987203567	14.4466164543294	26.828	-1.3347540790337062	-0.2937760211502677	0.68938	95.0805987203567	14.4466164543294	26.828	-0.9010805344501869	-0.21632782764588435	-0.3758405797954473	-0.6342192137462659	-0.15799754055577525	0.7568373445420057	2.8	1.0719	0.0	0.0	0.0
2021-10-01T23:32:13.000000	-1.3239	-0.46492	0.48319	88.187	24.351	25.454	-1.3708908605703591	-0.29919903877629694	0.48319	90.50622450775957	13.361942050129569	25.454	-1.3708908605703591	-0.29919903877629694	0.67919	90.50622450775957	13.361942050129569	25.454	-0.9010805344501869	-0.21632782764588435	-0.3758405797954473	-0.6342192137462659	-0.15799754055577525	0.7568373445420057	2.8	1.0719	0.0	0.0	0.0
2021-10-01T23:32:13.000000	-1.3592	-0.47458	0.47305	84.303	22.91	24.084	-1.4071085090605464	-0.3044609336670403	0.47305	86.47492529303119	12.407707466114534	24.084	-1.4071085090605464	-0.3044609336670403	0.66905	86.47492529303119	12.407707466114534	24.084	-0.9010805344501869	-0.21632782764588435	-0.3758405797954473	-0.6342192137462659	-0.15799754055577525	0.7568373445420057	2.8	1.0719	0.0	0.0	0.0
2021-10-01T23:32:13.000000	-1.3946	-0.48412	0.46302	80.881	21.643	22.761	-1.443410700409344	-0.3095914797661711	0.46302	82.92346506031332	11.569552817243816	22.761	-1.443410700409344	-0.3095914797661711	0.6590199999999999	82.92346506031332	11.569552817243816	22.761	-0.9010805344501869	-0.21632782764588435	-0.3758405797954473	-0.6342192137462659	-0.15799754055577525	0.7568373445420057	2.8	1.0719	0.0	0.0	0.0
2021-10-01T23:32:13.000000	-1.43	-0.49353	0.45314	77.862	20.526	21.52	-1.4796969628361472	-0.3145930054427165	0.45314	79.79034766298761	10.830888228560333	21.52	-1.4796969628361472	-0.3145930054427165	0.64914	79.79034766298761	10.830888228560333	21.52	-0.9010805344501869	-0.21632782764588435	-0.3758405797954473	-0.6342192137462659	-0.15799754055577525	0.7568373445420057	2.8	1.0719	0.0	0.0	0.0
2021-10-01T23:32:13.000000	-1.4655	-0.50282	0.44341	75.186	19.539	20.386	-1.5160677681215609	-0.3194631823276495	0.44341	77.01357461032329	10.179216214432671	20.386	-1.5160677681215609	-0.3194631823276495	0.63941	77.01357461032329	10.179216214432671	20.386	-0.9010805344501869	-0.21632782764588435	-0.3758405797954473	-0.6342192137462659	-0.15799754055577525	0.7568373445420057	2.8	1.0719	0.0	0.0	0.0
2021-10-01T23:32:13.000000	-1.5011	-0.512	0.43386	72.798	18.662	19.376	-1.5525243415672763	-0.32421193506886115	0.43386	74.53610973553516	9.601426638383487	19.376	-1.5525243415672763	-0.32421193506886115	0.6298600000000001	74.53610973553516	9.601426638383487	19.376	-0.9010805344501869	-0.21632782764588435	-0.3758405797954473	-0.6342192137462659	-0.15799754055577525	0.7568373445420057	2.8	1.0719	0.0	0.0	0.0
2021-10-01T23:32:13.000000	-1.5368	-0.52108	0.42445	70.648	17.877	18.494	-1.589067908474985	-0.3288491883142427	0.42445	72.30612425612205	9.085781642667781	18.494	-1.589067908474985	-0.3288491883142427	0.62045	72.30612425612205	9.085781642667781	18.494	-0.9010805344501869	-0.21632782764588435	-0.3758405797954473	-0.6342192137462659	-0.15799754055577525	0.7568373445420057	2.8	1.0719	0.0	0.0	0.0
2021-10-01T23:32:13.000000	-1.5725	-0.53006	0.41517	68.69	17.168	17.739	-1.6255992223657758	-0.3333871950807123	0.41517	70.27600430907756	8.622038178442049	17.739	-1.6255992223657758	-0.3333871950807123	0.61117	70.27600430907756	8.622038178442049	17.739	-0.9010805344501869	-0.21632782764588435	-0.3758405797954473	-0.6342192137462659	-0.15799754055577525	0.7568373445420057	2.8	1.0719	0.0	0.0	0.0
2021-10-01T23:32:13.000000	-1.6082	-0.53895	0.40598	66.886	16.521	17.103	-1.66211950854134	-0.3378358800161614	0.40598	68.40632081004664	8.20095788508756	17.103	-1.66211950854134	-0.3378358800161614	0.60198	68.40632081004664	8.20095788508756	17.103	-0.9010805344501869	-0.21632782764588435	-0.3758405797954473	-0.6342192137462659	-0.15799754055577525	0.7568373445420057	2.8	1.0719	0.0	0.0	0.0
2021-10-01T23:32:13.000000	-1.644	-0.54774	0.39686	65.204	15.925	16.576	-1.6987267881788979	-0.3421730654557803	0.39686	66.66396705391648	7.815544615337854	16.576	-1.6987267881788979	-0.3421730654557803	0.5928599999999999	66.66396705391648	7.815544615337854	16.576	-0.9010805344501869	-0.21632782764588435	-0.3758405797954473	-0.6342192137462659	-0.15799754055577525	0.7568373445420057	2.8	1.0719	0.0	0.0	0.0
2021-10-01T23:32:13.000000	-1.6798	-0.55644	0.38777	63.617	15.371	16.142	-1.7353230401012292	-0.3464209290643786	0.38777	65.02104371985826	7.460174500658788	16.142	-1.7353230401012292	-0.3464209290643786	0.58377	65.02104371985826	7.460174500658788	16.142	-0.9010805344501869	-0.21632782764588435	-0.3758405797954473	-0.6342192137462659	-0.15799754055577525	0.7568373445420057	2.8	1.0719	0.0	0.0	0.0
2021-10-01T23:32:13.000000	-1.7157	-0.56505	0.37867	62.106	14.852	15.787	-1.7720075107872462	-0.35056721782503797	0.37867	63.45783626569444	7.130228360741004	15.787	-1.7720075107872462	-0.35056721782503797	0.57467	63.45783626569444	7.130228360741004	15.787	-0.9010805344501869	-0.21632782764588435	-0.3758405797954473	-0.6342192137462659	-0.15799754055577525	0.7568373445420057	2.8	1.0719	0.0	0.0	0.0
2021-10-01T23:32:13.000000	-1.7515	-0.57358	0.36953	60.653	14.361	15.498	-1.8085829325808165	-0.354646362419486	0.36953	61.95562261403659	6.820964485105955	15.498	-1.8085829325808165	-0.354646362419486	0.5655300000000001	61.95562261403659	6.820964485105955	15.498	-0.9010805344501869	-0.21632782764588435	-0.3758405797954473	-0.6342192137462659	-0.15799754055577525	0.7568373445420057	2.8	1.0719	0.0	0.0	0.0
2021-10-01T23:32:13.000000	-1.7874	-0.58203	0.36034	59.248	13.895	15.26	-1.8452477984397642	-0.3586338568138864	0.36034	60.504110526486	6.530630781078108	15.26	-1.8452477984397642	-0.3586338568138864	0.5563400000000001	60.504110526486	6.530630781078108	15.26	-0.9010805344501869	-0.21632782764588435	-0.3758405797954473	-0.6342192137462659	-0.15799754055577525	0.7568373445420057	2.8	1.0719	0.0	0.0	0.0
2021-10-01T23:32:13.000000	-1.8232	-0.5904	0.35105	57.881	13.449	15.064	-1.8818036154062654	-0.3625542070420756	0.35105	59.09276270430557	6.2554902264037	15.064	-1.8818036154062654	-0.3625542070420756	0.54705	59.09276270430557	6.2554902264037	15.064	-0.9010805344501869	-0.21632782764588435	-0.3758405797954473	-0.6342192137462659	-0.15799754055577525	0.7568373445420057	2.8	1.0719	0.0	0.0	0.0
2021-10-01T23:32:13.000000	-1.8591	-0.59869	0.34167	56.546	13.021	14.898	-1.9184488764381438	-0.366382907070217	0.34167	57.715379298422214	5.994293072519586	14.898	-1.9184488764381438	-0.366382907070217	0.53767	57.715379298422214	5.994293072519586	14.898	-0.9010805344501869	-0.21632782764588435	-0.3758405797954473	-0.6342192137462659	-0.15799754055577525	0.7568373445420057	2.8	1.0719	0.0	0.0	0.0
2021-10-01T23:32:13.000000	-1.8949	-0.60691	0.33217	55.236	12.609	14.756	-1.9549863138792678	-0.37015438758003827	0.33217	56.36476799497373	5.745912101031806	14.756	-1.9549863138792678	-0.37015438758003827	0.52817	56.36476799497373	5.745912101031806	14.756	-0.9010805344501869	-0.21632782764588435	-0.3758405797954473	-0.6342192137462659	-0.15799754055577525	0.7568373445420057	2.8	1.0719	0.0	0.0	0.0
2021-10-01T23:32:13.000000	-1.9307	-0.61505	0.32253	53.948	12.21	14.631	-1.991513948906857	-0.37384647090673007	0.32253	55.03758380908525	5.507737508080552	14.631	-1.991513948906857	-0.37384647090673007	0.5185299999999999	55.03758380908525	5.507737508080552	14.631	-0.9010805344501869	-0.21632782764588435	-0.3758405797954473	-0.6342192137462659	-0.15799754055577525	0.7568373445420057	2.8	1.0719	0.0	0.0	0.0
2021-10-01T23:32:13.000000	-1.9665	-0.62311	0.31274	52.676	11.824	14.52	-2.0280317815209115	-0.3774591570502926	0.31274	53.72787195202202	5.280504474680917	14.52	-2.0280317815209115	-0.3774591570502926	0.50874	53.72787195202202	5.280504474680917	14.52	-0.9010805344501869	-0.21632782764588435	-0.3758405797954473	-0.6342192137462659	-0.15799754055577525	0.7568373445420057	2.8	1.0719	0.0	0.0	0.0
2021-10-01T23:32:13.000000	-2.0023	-0.63111	0.3028	51.417	11.449	14.418	-2.064542262324815	-0.3810122953065078	0.3028	52.43240996907835	5.062595661762217	14.418	-2.064542262324815	-0.3810122953065078	0.4988	52.43240996907835	5.062595661762217	14.418	-0.9010805344501869	-0.21632782764588435	-0.3758405797954473	-0.6342192137462659	-0.15799754055577525	0.7568373445420057	2.8	1.0719	0.0	0.0	0.0
2021-10-01T23:32:13.000000	-2.038	-0.63903	0.29269	50.166	11.083	14.323	-2.100943694236272	-0.38449828939651187	0.29269	51.14599047597025	4.852638790592123	14.323	-2.100943694236272	-0.38449828939651187	0.48869	51.14599047597025	4.852638790592123	14.323	-0.9010805344501869	-0.21632782764588435	-0.3758405797954473	-0.6342192137462659	-0.15799754055577525	0.7568373445420057	2.8	1.0719	0.0	0.0	0.0
2021-10-01T23:32:13.000000	-2.0737	-0.64689	0.2824	48.917	10.725	14.234	-2.137337774337579	-0.38792473559916874	0.2824	49.86253615379387	4.650376577396611	14.234	-2.137337774337579	-0.38792473559916874	0.4784	49.86253615379387	4.650376577396611	14.234	-0.9010805344501869	-0.21632782764588435	-0.3758405797954473	-0.6342192137462659	-0.15799754055577525	0.7568373445420057	2.8	1.0719	0.0	0.0	0.0
2021-10-01T23:32:13.000000	-2.1093	-0.65468	0.27193	47.665	10.373	14.147	-2.1736240308481305	-0.39129396228350566	0.27193	48.57683961826522	4.454436743443359	14.147	-2.1736240308481305	-0.39129396228350566	0.46793	48.57683961826522	4.454436743443359	14.147	-0.9010805344501869	-0.21632782764588435	-0.3758405797954473	-0.6342192137462659	-0.15799754055577525	0.7568373445420057	2.8	1.0719	0.0	0.0	0.0
2021-10-01T23:32:13.000000	-2.145	-0.6624	0.26125	46.404	10.026	14.062	-2.2100009567257515	-0.394581463415686	0.26125	47.28282355048042	4.264562004958342	14.062	-2.2100009567257515	-0.394581463415686	0.45725	47.28282355048042	4.264562004958342	14.062	-0.9010805344501869	-0.21632782764588435	-0.3758405797954473	-0.6342192137462659	-0.15799754055577525	0.7568373445420057	2.8	1.0719	0.0	0.0	0.0
2021-10-01T23:32:13.000000	-2.1805	-0.67005	0.25036	45.126	9.6811	13.975	-2.2461708125337054	-0.39782399804646457	0.25036	45.97219289463588	4.078854455406578	13.975	-2.2461708125337054	-0.39782399804646457	0.44636000000000003	45.97219289463588	4.078854455406578	13.975	-0.9010805344501869	-0.21632782764588435	-0.3758405797954473	-0.6342192137462659	-0.15799754055577525	0.7568373445420057	2.8	1.0719	0.0	0.0	0.0
2021-10-01T23:32:13.000000	-2.216	-0.67764	0.23924	43.825	9.3378	13.886	-2.2823333165315085	-0.4010069847898959	0.23924	44.638931596912315	3.897553043408597	13.886	-2.2823333165315085	-0.4010069847898959	0.43524	44.638931596912315	3.897553043408597	13.886	-0.9010805344501869	-0.21632782764588435	-0.3758405797954473	-0.6342192137462659	-0.15799754055577525	0.7568373445420057	2.8	1.0719	0.0	0.0	0.0
2021-10-01T23:32:13.000000	-2.2515	-0.68517	0.22787	42.491	8.9939	13.791	-2.318488468719161	-0.40413042364598023	0.22787	43.27284544304632	3.7196996481201703	13.791	-2.318488468719161	-0.40413042364598023	0.42386999999999997	43.27284544304632	3.7196996481201703	13.791	-0.9010805344501869	-0.21632782764588435	-0.3758405797954473	-0.6342192137462659	-0.15799754055577525	0.7568373445420057	2.8	1.0719	0.0	0.0	0.0
2021-10-01T23:32:13.000000	-2.2868	-0.69263	0.21625	41.116	8.6475	13.689	-2.3544365508371468	-0.40720889600066273	0.21625	41.86576190740351	3.544388827795429	13.689	-2.3544365508371468	-0.40720889600066273	0.41225	41.86576190740351	3.544388827795429	13.689	-0.9010805344501869	-0.21632782764588435	-0.3758405797954473	-0.6342192137462659	-0.15799754055577525	0.7568373445420057	2.8	1.0719	0.0	0.0	0.0
2021-10-01T23:32:13.000000	-2.3221	-0.70003	0.20434	39.688	8.2964	13.577	-2.3903772811449815	-0.4102278204679982	0.20434	40.405501846142265	3.3709075219285003	13.577	-2.3903772811449815	-0.4102278204679982	0.40034000000000003	40.405501846142265	3.3709075219285003	13.577	-0.9010805344501869	-0.21632782764588435	-0.3758405797954473	-0.6342192137462659	-0.15799754055577525	0.7568373445420057	2.8	1.0719	0.0	0.0	0.0
2021-10-01T23:32:13.000000	-2.3573	-0.70737	0.19212	38.193	7.9381	13.454	-2.4262114131637538	-0.4131994500649047	0.19212	38.87786442679196	3.198489990915146	13.454	-2.4262114131637538	-0.4131994500649047	0.38812	38.87786442679196	3.198489990915146	13.454	-0.9010805344501869	-0.21632782764588435	-0.3758405797954473	-0.6342192137462659	-0.15799754055577525	0.7568373445420057	2.8	1.0719	0.0	0.0	0.0
2021-10-01T23:32:13.000000	-2.3924	-0.71464	0.17957	36.615	7.5694	13.318	-2.461937721591771	-0.4161138601434912	0.17957	37.266578116185315	3.025920830137104	13.318	-2.461937721591771	-0.4161138601434912	0.37557	37.266578116185315	3.025920830137104	13.318	-0.9010805344501869	-0.21632782764588435	-0.3758405797954473	-0.6342192137462659	-0.15799754055577525	0.7568373445420057	2.8	1.0719	0.0	0.0	0.0
2021-10-01T23:32:13.000000	-2.4273	-0.72185	0.16663	34.931	7.1861	13.167	-2.4974581852518143	-0.41899322836856706	0.16663	35.54830159746204	2.851849881371277	13.167	-2.4974581852518143	-0.41899322836856706	0.36263	35.54830159746204	2.851849881371277	13.167	-0.9010805344501869	-0.21632782764588435	-0.3758405797954473	-0.6342192137462659	-0.15799754055577525	0.7568373445420057	2.8	1.0719	0.0	0.0	0.0
2021-10-01T23:32:13.000000	-2.4622	-0.72899	0.15324	33.113	6.7826	13.0	-2.532970071800014	-0.42180312405840453	0.15324	33.6945596875794	2.674150186535708	13.0	-2.532970071800014	-0.42180312405840453	0.34924	33.6945596875794	2.674150186535708	13.0	-0.9010805344501869	-0.21632782764588435	-0.3758405797954473	-0.6342192137462659	-0.15799754055577525	0.7568373445420057	2.8	1.0719	0.0	0.0	0.0
2021-10-01T23:32:13.000000	-2.4968	-0.73607	0.13933	31.119	6.351	12.819	-2.568176867101328	-0.4245902309116498	0.13933	31.66270087705787	2.4901275409020256	12.819	-2.568176867101328	-0.4245902309116498	0.33533	31.66270087705787	2.4901275409020256	12.819	-0.9010805344501869	-0.21632782764588435	-0.3758405797954473	-0.6342192137462659	-0.15799754055577525	0.7568373445420057	2.8	1.0719	0.0	0.0	0.0
2021-10-01T23:32:13.000000	-2.5311	-0.74307	0.12477	28.891	5.8794	12.623	-2.603076120552371	-0.42733469963252035	0.12477	29.393704099115293	2.2950783632923044	12.623	-2.603076120552371	-0.42733469963252035	0.32077	29.393704099115293	2.2950783632923044	12.623	-0.9010805344501869	-0.21632782764588435	-0.3758405797954473	-0.6342192137462659	-0.15799754055577525	0.7568373445420057	2.8	1.0719	0.0	0.0	0.0
2021-10-01T23:32:13.000000	-2.5651	-0.74998	0.10937	26.341	5.3502	12.414	-2.637666606851453	-0.4300266055731247	0.10937	26.798075921331645	2.0823179283061153	12.414	-2.637666606851453	-0.4300266055731247	0.30537000000000003	26.798075921331645	2.0823179283061153	12.414	-0.9010805344501869	-0.21632782764588435	-0.3758405797954473	-0.6342192137462659	-0.15799754055577525	0.7568373445420057	2.8	1.0719	0.0	0.0	0.0
2021-10-01T23:32:13.000000	-2.5986	-0.75678	0.092796	23.329	4.7344	12.194	-2.6717473824373643	-0.4326706054715176	0.092796	23.733317898324024	1.8402189807445692	12.194	-2.6717473824373643	-0.4326706054715176	0.288796	23.733317898324024	1.8402189807445692	12.194	-0.9010805344501869	-0.21632782764588435	-0.3758405797954473	-0.6342192137462659	-0.15799754055577525	0.7568373445420057	2.8	1.0719	0.0	0.0	0.0
2021-10-01T23:32:13.000000	-2.6205	-0.76122	0.080837	20.951	4.2523	12.043	-2.694026395270231	-0.4343937384301074	0.080837	21.314164835237253	1.6531284482264765	12.043	-2.694026395270231	-0.4343937384301074	0.276837	21.314164835237253	1.6531284482264765	12.043	-0.9010805344501869	-0.21632782764588435	-0.3758405797954473	-0.6342192137462659	-0.15799754055577525	0.7568373445420057	2.8	1.0719	0.0	0.0	0.0
2021-10-01T23:32:13.000000	-2.6417	-0.76554	0.067826	18.146	3.6855	11.892	-2.7155959791304123	-0.4360835467324307	0.067826	18.46085100186711	1.4342965303109652	11.892	-2.7155959791304123	-0.4360835467324307	0.263826	18.46085100186711	1.4342965303109652	11.892	-0.9010805344501869	-0.21632782764588435	-0.3758405797954473	-0.6342192137462659	-0.15799754055577525	0.7568373445420057	2.8	1.0719	0.0	0.0	0.0
2021-10-01T23:32:13.000000	-2.6554	-0.76831	0.058335	15.949	3.2416	11.792	-2.7295321553099723	-0.43715401088048905	0.058335	16.226014718073568	1.2629401921151697	11.792	-2.7295321553099723	-0.43715401088048905	0.254335	16.226014718073568	1.2629401921151697	11.792	-0.9010805344501869	-0.21632782764588435	-0.3758405797954473	-0.6342192137462659	-0.15799754055577525	0.7568373445420057	2.8	1.0719	0.0	0.0	0.0
2021-10-01T23:32:13.000000	-2.6684	-0.77096	0.047928	13.389	2.724	11.695	-2.7427589025168464	-0.4381911503722808	0.047928	13.621883242361246	1.062917650374581	11.695	-2.7427589025168464	-0.4381911503722808	0.243928	13.621883242361246	1.062917650374581	11.695	-0.9010805344501869	-0.21632782764588435	-0.3758405797954473	-0.6342192137462659	-0.15799754055577525	0.7568373445420057	2.8	1.0719	0.0	0.0	0.0
2021-10-01T23:32:13.000000	-2.6803	-0.77339	0.036242	10.336	2.1051	11.604	-2.7548669818184703	-0.4391447307965673	0.036242	10.5160543194753	0.8227657989032502	11.604	-2.7548669818184703	-0.4391447307965673	0.232242	10.5160543194753	0.8227657989032502	11.604	-0.9010805344501869	-0.21632782764588435	-0.3758405797954473	-0.6342192137462659	-0.15799754055577525	0.7568373445420057	2.8	1.0719	0.0	0.0	0.0
2021-10-01T23:32:13.000000	-2.6902	-0.7754	0.02276	6.6074	1.3473	11.528	-2.764938668870801	-0.4399265363477889	0.02276	6.722696744561416	0.5275419705230423	11.528	-2.764938668870801	-0.4399265363477889	0.21876	6.722696744561416	0.5275419705230423	11.528	-0.9010805344501869	-0.21632782764588435	-0.3758405797954473	-0.6342192137462659	-0.15799754055577525	0.7568373445420057	2.8	1.0719	0.0	0.0	0.0
2021-10-01T23:32:13.000000	-2.6962	-0.77661	0.0070989	2.0837	0.42519	11.482	-2.7710417191102232	-0.44039223772752745	0.0070989	2.1200974837210067	0.1666699901597633	11.482	-2.7710417191102232	-0.44039223772752745	0.2030989	2.1200974837210067	0.1666699901597633	11.482	-0.9010805344501869	-0.21632782764588435	-0.3758405797954473	-0.6342192137462659	-0.15799754055577525	0.7568373445420057	2.8	1.0719	0.0	0.0	0.0
2021-10-01T23:32:13.000000	-2.6956	-0.7765	-0.0096378	-2.826	-0.57663	11.487	-2.770432761918142	-0.4403565847022338	-0.0096378	-2.8753600655046956	-0.22601471323971456	11.487	-2.770432761918142	-0.4403565847022338	0.1863622	-2.8753600655046956	-0.22601471323971456	11.487	-0.9010805344501869	-0.21632782764588435	-0.3758405797954473	-0.6342192137462659	-0.15799754055577525	0.7568373445420057	2.8	1.0719	0.0	0.0	0.0
2021-10-01T23:32:13.000000	-2.6889	-0.77513	-0.024976	-7.233	-1.4746	11.539	-2.7636153814992674	-0.43981786007466417	-0.024976	-7.3591808071709055	-0.5772278643372685	11.539	-2.7636153814992674	-0.43981786007466417	0.171024	-7.3591808071709055	-0.5772278643372685	11.539	-0.9010805344501869	-0.21632782764588435	-0.3758405797954473	-0.6342192137462659	-0.15799754055577525	0.7568373445420057	2.8	1.0719	0.0	0.0	0.0
2021-10-01T23:32:13.000000	-2.6786	-0.77303	-0.038144	-10.845	-2.2085	11.618	-2.753135680816063	-0.43899574476009484	-0.038144	-11.033888516630107	-0.8630188019842207	11.618	-2.753135680816063	-0.43899574476009484	0.157856	-11.033888516630107	-0.8630188019842207	11.618	-0.9010805344501869	-0.21632782764588435	-0.3758405797954473	-0.6342192137462659	-0.15799754055577525	0.7568373445420057	2.8	1.0719	0.0	0.0	0.0
2021-10-01T23:32:13.000000	-2.6533	-0.76789	-0.059848	-16.308	-3.3142	11.807	-2.727396516581767	-0.4369944890243424	-0.059848	-16.591205267649777	-1.2910048050686624	11.807	-2.727396516581767	-0.4369944890243424	0.136152	-16.591205267649777	-1.2910048050686624	11.807	-0.9010805344501869	-0.21632782764588435	-0.3758405797954473	-0.6342192137462659	-0.15799754055577525	0.7568373445420057	2.8	1.0719	0.0	0.0	0.0
2021-10-01T23:32:13.000000	-2.6254	-0.76223	-0.077942	-20.347	-4.1302	12.008	-2.699013228207786	-0.43479573003812294	-0.077942	-20.69975516895247	-1.6059567196613256	12.008	-2.699013228207786	-0.43479573003812294	0.11805800000000001	-20.69975516895247	-1.6059567196613256	12.008	-0.9010805344501869	-0.21632782764588435	-0.3758405797954473	-0.6342192137462659	-0.15799754055577525	0.7568373445420057	2.8	1.0719	0.0	0.0	0.0
2021-10-01T23:32:13.000000	-2.5963	-0.75632	-0.093976	-23.554	-4.7801	12.209	-2.669408349544568	-0.43249589105764275	-0.093976	-23.96222210460733	-1.8580053335412279	12.209	-2.669408349544568	-0.43249589105764275	0.102024	-23.96222210460733	-1.8580053335412279	12.209	-0.9010805344501869	-0.21632782764588435	-0.3758405797954473	-0.6342192137462659	-0.15799754055577525	0.7568373445420057	2.8	1.0719	0.0	0.0	0.0
2021-10-01T23:32:13.000000	-2.5666	-0.75028	-0.10868	-26.223	-5.3259	12.405	-2.6391920630858854	-0.4301405497560865	-0.10868	-26.67798759310452	-2.0726595938940684	12.405	-2.6391920630858854	-0.4301405497560865	0.08732000000000001	-26.67798759310452	-2.0726595938940684	12.405	-0.9010805344501869	-0.21632782764588435	-0.3758405797954473	-0.6342192137462659	-0.15799754055577525	0.7568373445420057	2.8	1.0719	0.0	0.0	0.0
2021-10-01T23:32:13.000000	-2.5364	-0.74414	-0.12246	-28.522	-5.8023	12.592	-2.608467291215725	-0.4277472270602099	-0.12246	-29.018037515886583	-2.263772960479602	12.592	-2.608467291215725	-0.4277472270602099	0.07354000000000001	-29.018037515886583	-2.263772960479602	12.592	-0.9010805344501869	-0.21632782764588435	-0.3758405797954473	-0.6342192137462659	-0.15799754055577525	0.7568373445420057	2.8	1.0719	0.0	0.0	0.0
2021-10-01T23:32:13.000000	-2.5059	-0.73793	-0.13555	-30.554	-6.2305	12.768	-2.577436202796986	-0.42532119087984954	-0.13555	-31.087193385819404	-2.4397650794013472	12.768	-2.577436202796986	-0.42532119087984954	0.060450000000000004	-31.087193385819404	-2.4397650794013472	12.768	-0.9010805344501869	-0.21632782764588435	-0.3758405797954473	-0.6342192137462659	-0.15799754055577525	0.7568373445420057	2.8	1.0719	0.0	0.0	0.0
2021-10-01T23:32:13.000000	-2.4752	-0.73166	-0.14808	-32.386	-6.6241	12.934	-2.5461992696102724	-0.42286011284597874	-0.14808	-32.9536167540748	-2.605923950456088	12.934	-2.5461992696102724	-0.42286011284597874	0.04792000000000002	-32.9536167540748	-2.605923950456088	12.934	-0.9010805344501869	-0.21632782764588435	-0.3758405797954473	-0.6342192137462659	-0.15799754055577525	0.7568373445420057	2.8	1.0719	0.0	0.0	0.0
2021-10-01T23:32:13.000000	-2.4443	-0.72534	-0.16017	-34.064	-6.9925	13.088	-2.5147577169572766	-0.4203739176064884	-0.16017	-34.66411278454254	-2.7659423548791437	13.088	-2.5147577169572766	-0.4203739176064884	0.03583	-34.66411278454254	-2.7659423548791437	13.088	-0.9010805344501869	-0.21632782764588435	-0.3758405797954473	-0.6342192137462659	-0.15799754055577525	0.7568373445420057	2.8	1.0719	0.0	0.0	0.0
2021-10-01T23:32:13.000000	-2.4133	-0.71896	-0.17188	-35.622	-7.3422	13.229	-2.4832095660152174	-0.41784042749656924	-0.17188	-36.25322172615235	-2.9221052880475824	13.229	-2.4832095660152174	-0.41784042749656924	0.024120000000000003	-36.25322172615235	-2.9221052880475824	13.229	-0.9010805344501869	-0.21632782764588435	-0.3758405797954473	-0.6342192137462659	-0.15799754055577525	0.7568373445420057	2.8	1.0719	0.0	0.0	0.0
2021-10-01T23:32:13.000000	-2.3822	-0.71253	-0.18326	-37.083	-7.6779	13.359	-2.4515560420857874	-0.41526956716411245	-0.18326	-37.74434616084909	-3.0762591405790625	13.359	-2.4515560420857874	-0.41526956716411245	0.012740000000000001	-37.74434616084909	-3.0762591405790625	13.359	-0.9010805344501869	-0.21632782764588435	-0.3758405797954473	-0.6342192137462659	-0.15799754055577525	0.7568373445420057	2.8	1.0719	0.0	0.0	0.0
2021-10-01T23:32:13.000000	-2.351	-0.70605	-0.19434	-38.467	-8.0031	13.477	-2.419797145168986	-0.4126613366091178	-0.19434	-39.157764240007296	-3.2294269358518495	13.477	-2.419797145168986	-0.4126613366091178	0.0016599999999999948	-39.157764240007296	-3.2294269358518495	13.477	-0.9010805344501869	-0.21632782764588435	-0.3758405797954473	-0.6342192137462659	-0.15799754055577525	0.7568373445420057	2.8	1.0719	0.0	0.0	0.0
2021-10-01T23:32:13.000000	-2.3197	-0.69953	-0.20516	-39.787	-8.3206	13.585	-2.387934100566506	-0.41002566047947686	-0.20516	-40.506721090359214	-3.382794683076103	13.585	-2.387934100566506	-0.41002566047947686	-0.009160000000000001	-40.506721090359214	-3.382794683076103	13.585	-0.9010805344501869	-0.21632782764588435	-0.3758405797954473	-0.6342192137462659	-0.15799754055577525	0.7568373445420057	2.8	1.0719	0.0	0.0	0.0
2021-10-01T23:32:13.000000	-2.2883	-0.69295	-0.21574	-41.056	-8.6326	13.685	-2.355964457674963	-0.4073426894794069	-0.21574	-41.80438832053558	-3.53695291258851	13.685	-2.355964457674963	-0.4073426894794069	-0.01973999999999998	-41.80438832053558	-3.53695291258851	13.685	-0.9010805344501869	-0.21632782764588435	-0.3758405797954473	-0.6342192137462659	-0.15799754055577525	0.7568373445420057	2.8	1.0719	0.0	0.0	0.0
2021-10-01T23:32:13.000000	-2.2569	-0.68632	-0.2261	-42.283	-8.9408	13.776	-2.3239886882749605	-0.40461009523988123	-0.2261	-43.05990641492607	-3.692486043007933	13.776	-2.3239886882749605	-0.40461009523988123	-0.030099999999999988	-43.05990641492607	-3.692486043007933	13.776	-0.9010805344501869	-0.21632782764588435	-0.3758405797954473	-0.6342192137462659	-0.15799754055577525	0.7568373445420057	2.8	1.0719	0.0	0.0	0.0
2021-10-01T23:32:13.000000	-2.2254	-0.67965	-0.23625	-43.475	-9.2468	13.861	-2.29190877118928	-0.40185005542570873	-0.23625	-44.280418675325215	-3.850124306812681	13.861	-2.29190877118928	-0.40185005542570873	-0.04024999999999998	-44.280418675325215	-3.850124306812681	13.861	-0.9010805344501869	-0.21632782764588435	-0.3758405797954473	-0.6342192137462659	-0.15799754055577525	0.7568373445420057	2.8	1.0719	0.0	0.0	0.0
2021-10-01T23:32:13.000000	-2.1939	-0.67292	-0.2462	-44.64	-9.552	13.942	-2.259821502293448	-0.3990304677241893	-0.2462	-45.47403636228281	-4.010276913354061	13.942	-2.259821502293448	-0.3990304677241893	-0.050199999999999995	-45.47403636228281	-4.010276913354061	13.942	-0.9010805344501869	-0.21632782764588435	-0.3758405797954473	-0.6342192137462659	-0.15799754055577525	0.7568373445420057	2.8	1.0719	0.0	0.0	0.0
2021-10-01T23:32:13.000000	-2.1623	-0.66614	-0.25597	-45.784	-9.8576	14.02	-2.2276288604102445	-0.3961735098001323	-0.25597	-46.64686130073659	-4.1733996393639226	14.02	-2.2276288604102445	-0.3961735098001323	-0.05996999999999997	-46.64686130073659	-4.1733996393639226	14.02	-0.9010805344501869	-0.21632782764588435	-0.3758405797954473	-0.6342192137462659	-0.15799754055577525	0.7568373445420057	2.8	1.0719	0.0	0.0	0.0
2021-10-01T23:32:13.000000	-2.1307	-0.65931	-0.26556	-46.912	-10.165	14.096	-2.195430092018582	-0.39326692863661916	-0.26556	-47.804027356869	-4.340269284701116	14.096	-2.195430092018582	-0.39326692863661916	-0.06956000000000001	-47.804027356869	-4.340269284701116	14.096	-0.9010805344501869	-0.21632782764588435	-0.3758405797954473	-0.6342192137462659	-0.15799754055577525	0.7568373445420057	2.8	1.0719	0.0	0.0	0.0
2021-10-01T23:32:13.000000	-2.099	-0.65242	-0.27499	-48.029	-10.475	14.172	-2.163124725337857	-0.39031305260267735	-0.27499	-48.95059487876099	-4.511067170351025	14.172	-2.163124725337857	-0.39031305260267735	-0.07899	-48.95059487876099	-4.511067170351025	14.172	-0.9010805344501869	-0.21632782764588435	-0.3758405797954473	-0.6342192137462659	-0.15799754055577525	0.7568373445420057	2.8	1.0719	0.0	0.0	0.0
2021-10-01T23:32:13.000000	-2.0673	-0.64549	-0.28426	-49.141	-10.789	14.25	-2.1308144574503647	-0.38731947797717076	-0.28426	-50.0926901973841	-4.686447566003322	14.25	-2.1308144574503647	-0.38731947797717076	-0.08826	-50.0926901973841	-4.686447566003322	14.25	-0.9010805344501869	-0.21632782764588435	-0.3758405797954473	-0.6342192137462659	-0.15799754055577525	0.7568373445420057	2.8	1.0719	0.0	0.0	0.0
2021-10-01T23:32:13.000000	-2.0356	-0.63849	-0.29339	-50.251	-11.108	14.33	-2.0984956124510292	-0.38425643081642574	-0.29339	-51.233413237274895	-4.867035345939576	14.33	-2.0984956124510292	-0.38425643081642574	-0.09738999999999998	-51.233413237274895	-4.867035345939576	14.33	-0.9010805344501869	-0.21632782764588435	-0.3758405797954473	-0.6342192137462659	-0.15799754055577525	0.7568373445420057	2.8	1.0719	0.0	0.0	0.0
2021-10-01T23:32:13.000000	-2.0038	-0.63145	-0.30237	-51.363	-11.433	14.414	-2.066072619766015	-0.3811659380810343	-0.30237	-52.37685638775902	-5.053332854272174	14.414	-2.066072619766015	-0.3811659380810343	-0.10637000000000002	-52.37685638775902	-5.053332854272174	14.414	-0.9010805344501869	-0.21632782764588435	-0.3758405797954473	-0.6342192137462659	-0.15799754055577525	0.7568373445420057	2.8	1.0719	0.0	0.0	0.0
2021-10-01T23:32:13.000000	-1.972	-0.62435	-0.31122	-52.482	-11.766	14.504	-2.0336422752708496	-0.3780158974582959	-0.31122	-53.52822703312044	-5.246712369733445	14.504	-2.0336422752708496	-0.3780158974582959	-0.11521999999999999	-53.52822703312044	-5.246712369733445	14.504	-0.9010805344501869	-0.21632782764588435	-0.3758405797954473	-0.6342192137462659	-0.15799754055577525	0.7568373445420057	2.8	1.0719	0.0	0.0	0.0
2021-10-01T23:32:13.000000	-1.9402	-0.61719	-0.31995	-53.609	-12.107	14.601	-2.0012045789655333	-0.3748063089482102	-0.31995	-54.68851763814827	-5.4470513621542045	14.601	-2.0012045789655333	-0.3748063089482102	-0.12395	-54.68851763814827	-5.4470513621542045	14.601	-0.9010805344501869	-0.21632782764588435	-0.3758405797954473	-0.6342192137462659	-0.15799754055577525	0.7568373445420057	2.8	1.0719	0.0	0.0	0.0
2021-10-01T23:32:13.000000	-1.9084	-0.60998	-0.32856	-54.749	-12.457	14.707	-1.9687607561517582	-0.3715470971986686	-0.32856	-55.86281305695728	-5.654729645477659	14.707	-1.9687607561517582	-0.3715470971986686	-0.13256	-55.86281305695728	-5.654729645477659	14.707	-0.9010805344501869	-0.21632782764588435	-0.3758405797954473	-0.6342192137462659	-0.15799754055577525	0.7568373445420057	2.8	1.0719	0.0	0.0	0.0
2021-10-01T23:32:13.000000	-1.8765	-0.6027	-0.33706	-55.905	-12.818	14.826	-1.9362091097472283	-0.36823066593080694	-0.33706	-57.05433574425319	-5.871364558774496	14.826	-1.9362091097472283	-0.36823066593080694	-0.14106000000000002	-57.05433574425319	-5.871364558774496	14.826	-0.9010805344501869	-0.21632782764588435	-0.3758405797954473	-0.6342192137462659	-0.15799754055577525	0.7568373445420057	2.8	1.0719	0.0	0.0	0.0
2021-10-01T23:32:13.000000	-1.8447	-0.59537	-0.34545	-57.079	-13.191	14.961	-1.903750583313151	-0.36485235840657115	-0.34545	-58.265193159783415	-6.097703506495472	14.961	-1.903750583313151	-0.36485235840657115	-0.14944999999999997	-58.265193159783415	-6.097703506495472	14.961	-0.9010805344501869	-0.21632782764588435	-0.3758405797954473	-0.6342192137462659	-0.15799754055577525	0.7568373445420057	2.8	1.0719	0.0	0.0	0.0
2021-10-01T23:32:13.000000	-1.8128	-0.58798	-0.35376	-58.275	-13.576	15.117	-1.871185458590011	-0.36142675601190644	-0.35376	-59.49935516270445	-6.333256367963855	15.117	-1.871185458590011	-0.36142675601190644	-0.15776	-59.49935516270445	-6.333256367963855	15.117	-0.9010805344501869	-0.21632782764588435	-0.3758405797954473	-0.6342192137462659	-0.15799754055577525	0.7568373445420057	2.8	1.0719	0.0	0.0	0.0
2021-10-01T23:32:13.000000	-1.7809	-0.58052	-0.36199	-59.497	-13.977	15.3	-1.838611756755028	-0.35793168108200357	-0.36199	-60.76128173284949	-6.581502881659391	15.3	-1.838611756755028	-0.35793168108200357	-0.16598999999999997	-60.76128173284949	-6.581502881659391	15.3	-0.9010805344501869	-0.21632782764588435	-0.3758405797954473	-0.6342192137462659	-0.15799754055577525	0.7568373445420057	2.8	1.0719	0.0	0.0	0.0
2021-10-01T23:32:13.000000	-1.7491	-0.573	-0.37016	-60.751	-14.394	15.516	-1.8061299495888063	-0.3543648052478351	-0.37016	-62.056927658953235	-6.841707866566982	15.516	-1.8061299495888063	-0.3543648052478351	-0.17415999999999998	-62.056927658953235	-6.841707866566982	15.516	-0.9010805344501869	-0.21632782764588435	-0.3758405797954473	-0.6342192137462659	-0.15799754055577525	0.7568373445420057	2.8	1.0719	0.0	0.0	0.0
2021-10-01T23:32:13.000000	-1.7172	-0.56542	-0.37828	-62.042	-14.83	15.774	-1.7735415441335216	-0.35075063454323807	-0.37828	-63.39162285546884	-7.116236066208074	15.774	-1.7735415441335216	-0.35075063454323807	-0.18228	-63.39162285546884	-7.116236066208074	15.774	-0.9010805344501869	-0.21632782764588435	-0.3758405797954473	-0.6342192137462659	-0.15799754055577525	0.7568373445420057	2.8	1.0719	0.0	0.0	0.0
2021-10-01T23:32:13.000000	-1.6853	-0.55777	-0.38637	-63.38	-15.289	16.082	-1.740944561566394	-0.34706699130340246	-0.38637	-64.77578209096421	-7.407832038047316	16.082	-1.740944561566394	-0.34706699130340246	-0.19036999999999998	-64.77578209096421	-7.407832038047316	16.082	-0.9010805344501869	-0.21632782764588435	-0.3758405797954473	-0.6342192137462659	-0.15799754055577525	0.7568373445420057	2.8	1.0719	0.0	0.0	0.0
2021-10-01T23:32:13.000000	-1.6535	-0.55005	-0.39445	-64.775	-15.775	16.452	-1.7084382483663356	-0.3433016225114106	-0.39445	-66.21982013400726	-7.7192403395493585	16.452	-1.7084382483663356	-0.3433016225114106	-0.19845000000000002	-66.21982013400726	-7.7192403395493585	16.452	-0.9010805344501869	-0.21632782764588435	-0.3758405797954473	-0.6342192137462659	-0.15799754055577525	0.7568373445420057	2.8	1.0719	0.0	0.0	0.0
2021-10-01T23:32:13.000000	-1.6217	-0.54226	-0.40255	-66.241	-16.291	16.893	-1.6759233580544344	-0.33946678118418017	-0.40255	-67.73799908215321	-8.051722942712999	16.893	-1.6759233580544344	-0.33946678118418017	-0.20655	-67.73799908215321	-8.051722942712999	16.893	-0.9010805344501869	-0.21632782764588435	-0.3758405797954473	-0.6342192137462659	-0.15799754055577525	0.7568373445420057	2.8	1.0719	0.0	0.0	0.0
2021-10-01T23:32:13.000000	-1.5899	-0.5344	-0.41068	-67.794	-16.846	17.415	-1.6433998906306906	-0.3355624673217115	-0.41068	-69.34730114355058	-8.412251547933385	17.415	-1.6433998906306906	-0.3355624673217115	-0.21467999999999998	-69.34730114355058	-8.412251547933385	17.415	-0.9010805344501869	-0.21632782764588435	-0.3758405797954473	-0.6342192137462659	-0.15799754055577525	0.7568373445420057	2.8	1.0719	0.0	0.0	0.0
2021-10-01T23:32:13.000000	-1.5581	-0.52647	-0.41888	-69.456	-17.444	18.027	-1.6108678460951036	-0.3315886809240046	-0.41888	-71.07005066423672	-8.802100350644977	18.027	-1.6108678460951036	-0.3315886809240046	-0.22287999999999997	-71.07005066423672	-8.802100350644977	18.027	-0.9010805344501869	-0.21632782764588435	-0.3758405797954473	-0.6342192137462659	-0.15799754055577525	0.7568373445420057	2.8	1.0719	0.0	0.0	0.0
2021-10-01T23:32:13.000000	-1.5264	-0.51846	-0.42717	-71.251	-18.097	18.737	-1.5784252456248942	-0.3275232443262499	-0.42717	-72.93153716118069	-9.230238204256821	18.737	-1.5784252456248942	-0.3275232443262499	-0.23117	-72.93153716118069	-9.230238204256821	18.737	-0.9010805344501869	-0.21632782764588435	-0.3758405797954473	-0.6342192137462659	-0.15799754055577525	0.7568373445420057	2.8	1.0719	0.0	0.0	0.0
2021-10-01T23:32:13.000000	-1.4947	-0.51036	-0.43556	-73.208	-18.812	19.548	-1.545971617439458	-0.32336848589747463	-0.43556	-74.96139982445114	-9.700058987386452	19.548	-1.545971617439458	-0.32336848589747463	-0.23956	-74.96139982445114	-9.700058987386452	19.548	-0.9010805344501869	-0.21632782764588435	-0.3758405797954473	-0.6342192137462659	-0.15799754055577525	0.7568373445420057	2.8	1.0719	0.0	0.0	0.0
2021-10-01T23:32:13.000000	-1.4631	-0.50219	-0.44407	-75.359	-19.603	20.46	-1.5136086586210915	-0.3191320019165428	-0.44407	-77.19311294966846	-10.22153624166769	20.46	-1.5136086586210915	-0.3191320019165428	-0.24807	-77.19311294966846	-10.22153624166769	20.46	-0.9010805344501869	-0.21632782764588435	-0.3758405797954473	-0.6342192137462659	-0.15799754055577525	0.7568373445420057	2.8	1.0719	0.0	0.0	0.0
2021-10-01T23:32:13.000000	-1.4315	-0.49393	-0.45272	-77.741	-20.481	21.469	-1.481234672087498	-0.31480619610459015	-0.45272	-79.66474556589107	-10.801053463521082	21.469	-1.481234672087498	-0.31480619610459015	-0.25672	-79.66474556589107	-10.801053463521082	21.469	-0.9010805344501869	-0.21632782764588435	-0.3758405797954473	-0.6342192137462659	-0.15799754055577525	0.7568373445420057	2.8	1.0719	0.0	0.0	0.0
2021-10-01T23:32:13.000000	-1.4	-0.48557	-0.46149	-80.392	-21.461	22.564	-1.4489476790158984	-0.3103688907968076	-0.46149	-82.41584928764314	-11.448841478354476	22.564	-1.4489476790158984	-0.3103688907968076	-0.26549	-82.41584928764314	-11.448841478354476	22.564	-0.9010805344501869	-0.21632782764588435	-0.3758405797954473	-0.6342192137462659	-0.15799754055577525	0.7568373445420057	2.8	1.0719	0.0	0.0	0.0
2021-10-01T23:32:13.000000	-1.3686	-0.47712	-0.47038	-83.354	-22.558	23.727	-1.4167489047079842	-0.30583001064108595	-0.47038	-85.48994558860545	-12.174640990898988	23.727	-1.4167489047079842	-0.30583001064108595	-0.27438	-85.48994558860545	-12.174640990898988	23.727	-0.9010805344501869	-0.21632782764588435	-0.3758405797954473	-0.6342192137462659	-0.15799754055577525	0.7568373445420057	2.8	1.0719	0.0	0.0	0.0
2021-10-01T23:32:13.000000	-1.3372	-0.46857	-0.47936	-86.668	-23.787	24.936	-1.3845378773831518	-0.3011918840064526	-0.47936	-88.92956347766959	-12.988315236054909	24.936	-1.3845378773831518	-0.3011918840064526	-0.28336	-88.92956347766959	-12.988315236054909	24.936	-0.9010805344501869	-0.21632782764588435	-0.3758405797954473	-0.6342192137462659	-0.15799754055577525	0.7568373445420057	2.8	1.0719	0.0	0.0	0.0
2021-10-01T23:32:13.000000	-1.3059	-0.45991	-0.48841	-90.377	-25.164	26.161	-1.3524126182186211	-0.29643233322809787	-0.48841	-92.77933942347454	-13.9004748531733	26.161	-1.3524126182186211	-0.29643233322809787	-0.29241	-92.77933942347454	-13.9004748531733	26.161	-0.9010805344501869	-0.21632782764588435	-0.3758405797954473	-0.6342192137462659	-0.15799754055577525	0.7568373445420057	2.8	1.0719	0.0	0.0	0.0
2021-10-01T23:32:13.000000	-1.2746	-0.45113	-0.49748	-94.525	-26.707	27.37	-1.3202726554337885	-0.2915536866750489	-0.49748	-97.08514741978684	-14.923592881014248	27.37	-1.3202726554337885	-0.2915536866750489	-0.30147999999999997	-97.08514741978684	-14.923592881014248	27.37	-0.9010805344501869	-0.21632782764588435	-0.3758405797954473	-0.6342192137462659	-0.15799754055577525	0.7568373445420057	2.8	1.0719	0.0	0.0	0.0
2021-10-01T23:32:13.000000	-1.2433	-0.44222	-0.50651	-99.156	-28.431	28.522	-1.2881167637269622	-0.28654601969941457	-0.50651	-101.8924938698654	-16.067164963970512	28.522	-1.2881167637269622	-0.28654601969941457	-0.31051	-101.8924938698654	-16.067164963970512	28.522	-0.9010805344501869	-0.21632782764588435	-0.3758405797954473	-0.6342192137462659	-0.15799754055577525	0.7568373445420057	2.8	1.0719	0.0	0.0	0.0
2021-10-01T23:32:13.000000	-1.212	-0.43319	-0.51545	-104.31	-30.356	29.578	-1.2559461683998339	-0.281419256949086	-0.51545	-107.24352796865865	-17.34613919105717	29.578	-1.2559461683998339	-0.281419256949086	-0.31944999999999996	-107.24352796865865	-17.34613919105717	29.578	-0.9010805344501869	-0.21632782764588435	-0.3758405797954473	-0.6342192137462659	-0.15799754055577525	0.7568373445420057	2.8	1.0719	0.0	0.0	0.0
2021-10-01T23:32:13.000000	-1.1808	-0.42402	-0.52422	-110.04	-32.5	30.49	-1.2238576653279323	-0.2761412961113626	-0.52422	-113.19305589303515	-18.771885829511664	30.49	-1.2238576653279323	-0.2761412961113626	-0.32822	-113.19305589303515	-18.771885829511664	30.49	-0.9010805344501869	-0.21632782764588435	-0.3758405797954473	-0.6342192137462659	-0.15799754055577525	0.7568373445420057	2.8	1.0719	0.0	0.0	0.0
2021-10-01T23:32:13.000000	-1.1495	-0.41471	-0.53276	-116.4	-34.885	31.211	-1.191652761553433	-0.27073664322008084	-0.53276	-119.7973664053293	-20.35962247555876	31.211	-1.191652761553433	-0.27073664322008084	-0.33676	-119.7973664053293	-20.35962247555876	31.211	-0.9010805344501869	-0.21632782764588435	-0.3758405797954473	-0.6342192137462659	-0.15799754055577525	0.7568373445420057	2.8	1.0719	0.0	0.0	0.0
2021-10-01T23:32:13.000000	-1.1181	-0.40525	-0.54099	-123.43	-37.531	31.688	-1.1593302317746443	-0.2651953736273495	-0.54099	-127.0986087004895	-22.124297218213535	31.688	-1.1593302317746443	-0.2651953736273495	-0.34498999999999996	-127.0986087004895	-22.124297218213535	31.688	-0.9010805344501869	-0.21632782764588435	-0.3758405797954473	-0.6342192137462659	-0.15799754055577525	0.7568373445420057	2.8	1.0719	0.0	0.0	0.0
2021-10-01T23:32:13.000000	-1.0867	-0.39564	-0.54883	-131.2	-40.465	31.865	-1.1269893224704783	-0.2595052343162505	-0.54883	-135.16956362832198	-24.08412949493941	31.865	-1.1269893224704783	-0.2595052343162505	-0.35283000000000003	-135.16956362832198	-24.08412949493941	31.865	-0.9010805344501869	-0.21632782764588435	-0.3758405797954473	-0.6342192137462659	-0.15799754055577525	0.7568373445420057	2.8	1.0719	0.0	0.0	0.0
2021-10-01T23:32:13.000000	-1.0658	-0.38915	-0.55381	-136.82	-42.595	31.785	-1.1054515875799067	-0.2556250183707851	-0.55381	-141.00820500352688	-25.509459944956323	31.785	-1.1054515875799067	-0.2556250183707851	-0.35781	-141.00820500352688	-25.509459944956323	31.785	-0.9010805344501869	-0.21632782764588435	-0.3758405797954473	-0.6342192137462659	-0.15799754055577525	0.7568373445420057	2.8	1.0719	0.0	0.0	0.0
2021-10-01T23:32:13.000000	-1.0518	-0.38478	-0.55701	-140.78	-44.097	31.632	-1.0910216236929196	-0.25300336961089187	-0.55701	-145.1224058825484	-26.51492258824972	31.632	-1.0910216236929196	-0.25300336961089187	-0.36101	-145.1224058825484	-26.51492258824972	31.632	-0.9010805344501869	-0.21632782764588435	-0.3758405797954473	-0.6342192137462659	-0.15799754055577525	0.7568373445420057	2.8	1.0719	0.0	0.0	0.0
2021-10-01T23:32:13.000000	-1.0425	-0.38185	-0.55908	-143.51	-45.137	31.482	-1.0814326877584122	-0.2512349783521718	-0.55908	-147.9592661327918	-27.21257860706481	31.482	-1.0814326877584122	-0.2512349783521718	-0.36308	-147.9592661327918	-27.21257860706481	31.482	-0.9010805344501869	-0.21632782764588435	-0.3758405797954473	-0.6342192137462659	-0.15799754055577525	0.7568373445420057	2.8	1.0719	0.0	0.0	1.0
2021-10-01T23:32:13.000000	-1.007	-0.3706	-0.56649	-154.65	-49.382	30.526	-1.044821723341401	-0.24441957048056645	-0.56649	-159.53546445175203	-30.060605552180107	30.526	-1.044821723341401	-0.24441957048056645	-0.37049000000000004	-159.53546445175203	-30.060605552180107	30.526	-0.9010805344501869	-0.21632782764588435	-0.3758405797954473	-0.6342192137462659	-0.15799754055577525	0.7568373445420057	2.8	1.0719	0.0	0.0	0.37511
2021-10-01T23:32:13.000000	-0.97136	-0.35915	-0.57308	-167.08	-54.14	28.863	-1.008047307820077	-0.23742282387482305	-0.57308	-172.45480032546578	-33.2597030158678	28.863	-1.008047307820077	-0.23742282387482305	-0.37708	-172.45480032546578	-33.2597030158678	28.863	-0.9010805344501869	-0.21632782764588435	-0.3758405797954473	-0.6342192137462659	-0.15799754055577525	0.7568373445420057	2.8	1.0719	0.0	0.0	0.0
2021-10-01T23:32:13.000000	-0.93567	-0.3475	-0.57877	-180.97	-59.478	26.356	-0.97119876302546	-0.23023371081971497	-0.57877	-186.89420228941844	-36.85553601023783	26.356	-0.97119876302546	-0.23023371081971497	-0.38277	-186.89420228941844	-36.85553601023783	26.356	-0.9010805344501869	-0.21632782764588435	-0.3758405797954473	-0.6342192137462659	-0.15799754055577525	0.7568373445420057	2.8	1.0719	0.0	0.0	0.0
2021-10-01T23:32:13.000000	-0.89991	-0.33566	-0.58346	-196.51	-65.471	22.837	-0.9342574649634603	-0.2228646065665172	-0.58346	-203.05142841623123	-40.89925866232939	22.837	-0.9342574649634603	-0.2228646065665172	-0.38745999999999997	-203.05142841623123	-40.89925866232939	22.837	-0.9010805344501869	-0.21632782764588435	-0.3758405797954473	-0.6342192137462659	-0.15799754055577525	0.7568373445420057	2.8	1.0719	0.0	0.0	0.0
2021-10-01T23:32:13.000000	-0.86407	-0.32365	-0.58707	-213.91	-72.213	18.108	-0.8972159395895702	-0.21533658571270387	-0.58707	-221.14641414752217	-45.45843132679131	18.108	-0.8972159395895702	-0.21533658571270387	-0.39107	-221.14641414752217	-45.45843132679131	18.108	-0.9010805344501869	-0.21632782764588435	-0.3758405797954473	-0.6342192137462659	-0.15799754055577525	0.7568373445420057	2.8	1.0719	0.0	0.0	0.0
2021-10-01T23:32:13.000000	-0.8282	-0.31146	-0.58951	-233.46	-79.812	11.924	-0.8601225848415537	-0.20763359710192472	-0.58951	-241.4802075304074	-50.60470645178548	11.924	-0.8601225848415537	-0.20763359710192472	-0.39350999999999997	-241.4802075304074	-50.60470645178548	11.924	-0.9010805344501869	-0.21632782764588435	-0.3758405797954473	-0.6342192137462659	-0.15799754055577525	0.7568373445420057	2.8	1.0719	0.0	0.0	0.0
2021-10-01T23:32:13.000000	-0.79231	-0.29912	-0.59071	-255.49	-88.4	3.9898	-0.8229910012723771	-0.19978418937616138	-0.59071	-264.39649592762805	-56.42865443364532	3.9898	-0.8229910012723771	-0.19978418937616138	-0.39470999999999995	-264.39649592762805	-56.42865443364532	3.9898	-0.9010805344501869	-0.21632782764588435	-0.3758405797954473	-0.6342192137462659	-0.15799754055577525	0.7568373445420057	2.8	1.0719	0.0	0.0	0.0
2021-10-01T23:32:13.000000	-0.75645	-0.28664	-0.59061	-280.39	-98.136	-6.0648	-0.7858720374231889	-0.19179216067484597	-0.59061	-290.3018229038404	-63.04029040785949	-6.0648	-0.7858720374231889	-0.19179216067484597	-0.39460999999999996	-290.3018229038404	-63.04029040785949	-6.0648	-0.9010805344501869	-0.21632782764588435	-0.3758405797954473	-0.6342192137462659	-0.15799754055577525	0.7568373445420057	2.8	1.0719	0.0	0.0	0.0
2021-10-01T23:32:13.000000	-0.72067	-0.27404	-0.58914	-308.64	-109.21	-18.699	-0.7488177671368281	-0.18367123378530176	-0.58914	-319.69585228996607	-70.56936820315293	-18.699	-0.7488177671368281	-0.18367123378530176	-0.39314	-319.69585228996607	-70.56936820315293	-18.699	-0.9010805344501869	-0.21632782764588435	-0.3758405797954473	-0.6342192137462659	-0.15799754055577525	0.7568373445420057	2.8	1.0719	0.0	0.0	0.0
