# Supplementary material for: Direct evidence of substorm-related impulsive injections of electrons at Mercury
Source: Nat Commun. 2023 Jul 18;14:4019. doi: 10.1038/s41467-023-39565-4 (PMC10354196; doi:10.1038/s41467-023-39565-4)
Supplement: Supplementary file 3 — SourceDatafile [file 41467_2023_39565_MOESM3_ESM.zip › SourceDataFile/FieldLinetracing/Final_KT17tracing_000305.txt]

2021-10-01T23:20:05.000000	-0.4744	0.31781	0.59195	450.96	-287.1	-176.42	-0.4318839828899496	0.37354354688993574	0.59195	412.38350972860525	-340.1928460504679	-176.42	-0.4318839828899496	0.37354354688993574	0.7879499999999999	412.38350972860525	-340.1928460504679	-176.42	-0.692788229555053	0.5793255583282315	-0.42944891018333947	-0.46735132425584325	0.40302478411508097	0.7868632429496895	2.8473	22.324	0.0	0.0	0.0
2021-10-01T23:20:05.000000	-0.50505	0.33723	0.60313	404.26	-254.8	-136.74	-0.45992349279090905	0.39657276278006104	0.60313	369.9931285413637	-302.4140744611168	-136.74	-0.45992349279090905	0.39657276278006104	0.7991300000000001	369.9931285413637	-302.4140744611168	-136.74	-0.692788229555053	0.5793255583282315	-0.42944891018333947	-0.46735132425584325	0.40302478411508097	0.7868632429496895	2.8473	22.324	0.0	0.0	0.0
2021-10-01T23:20:05.000000	-0.53615	0.35672	0.61284	364.11	-227.05	-104.6	-0.488401034735129	0.4197265897815568	0.61284	333.5458794530683	-269.9535902704004	-104.6	-0.488401034735129	0.4197265897815568	0.80884	333.5458794530683	-269.9535902704004	-104.6	-0.692788229555053	0.5793255583282315	-0.42944891018333947	-0.46735132425584325	0.40302478411508097	0.7868632429496895	2.8473	22.324	0.0	0.0	0.0
2021-10-01T23:20:05.000000	-0.56764	0.37625	0.62111	329.37	-203.07	-78.48	-0.5172607367403379	0.44296790214059845	0.62111	302.00592613608626	-241.89758654993813	-78.48	-0.5172607367403379	0.44296790214059845	0.81711	302.00592613608626	-241.89758654993813	-78.48	-0.692788229555053	0.5793255583282315	-0.42944891018333947	-0.46735132425584325	0.40302478411508097	0.7868632429496895	2.8473	22.324	0.0	0.0	0.0
2021-10-01T23:20:05.000000	-0.59948	0.39577	0.62794	299.14	-182.24	-57.19	-0.5464690267234301	0.4662421754109628	0.62794	274.55601898510395	-217.52045797821233	-57.19	-0.5464690267234301	0.4662421754109628	0.8239400000000001	274.55601898510395	-217.52045797821233	-57.19	-0.692788229555053	0.5793255583282315	-0.42944891018333947	-0.46735132425584325	0.40302478411508097	0.7868632429496895	2.8473	22.324	0.0	0.0	0.0
2021-10-01T23:20:05.000000	-0.63163	0.41523	0.63336	272.69	-164.04	-39.815	-0.5759923326013	0.4894948851464266	0.63336	250.53537439203978	-196.21667584137805	-39.815	-0.5759923326013	0.4894948851464266	0.8293600000000001	250.53537439203978	-196.21667584137805	-39.815	-0.692788229555053	0.5793255583282315	-0.42944891018333947	-0.46735132425584325	0.40302478411508097	0.7868632429496895	2.8473	22.324	0.0	0.0	0.0
2021-10-01T23:20:05.000000	-0.66403	0.43459	0.63738	249.43	-148.07	-25.634	-0.6057760076933677	0.5126789809452741	0.63738	229.40745019898685	-177.5169614239703	-25.634	-0.6057760076933677	0.5126789809452741	0.83338	229.40745019898685	-177.5169614239703	-25.634	-0.692788229555053	0.5793255583282315	-0.42944891018333947	-0.46735132425584325	0.40302478411508097	0.7868632429496895	2.8473	22.324	0.0	0.0	0.0
2021-10-01T23:20:05.000000	-0.69666	0.45383	0.64006	228.88	-134.01	-14.075	-0.6358026533072347	0.5357721629083394	0.64006	210.7350729613066	-161.04491151226347	-14.075	-0.6358026533072347	0.5357721629083394	0.83606	210.7350729613066	-161.04491151226347	-14.075	-0.692788229555053	0.5793255583282315	-0.42944891018333947	-0.46735132425584325	0.40302478411508097	0.7868632429496895	2.8473	22.324	0.0	0.0	0.0
2021-10-01T23:20:05.000000	-0.72946	0.4729	0.64142	210.65	-121.58	-4.6795	-0.6660188480640129	0.5587174559860156	0.64142	194.1654898586139	-146.47484919932327	-4.6795	-0.6660188480640129	0.5587174559860156	0.83742	194.1654898586139	-146.47484919932327	-4.6795	-0.692788229555053	0.5793255583282315	-0.42944891018333947	-0.46735132425584325	0.40302478411508097	0.7868632429496895	2.8473	22.324	0.0	0.0	0.0
2021-10-01T23:20:05.000000	-0.7624	0.49177	0.64154	194.42	-110.54	2.9188	-0.6963984939251041	0.5814814103295536	0.64154	179.41051939899464	-133.5293732816228	2.9188	-0.6963984939251041	0.5814814103295536	0.83754	179.41051939899464	-133.5293732816228	2.9188	-0.692788229555053	0.5793255583282315	-0.42944891018333947	-0.46735132425584325	0.40302478411508097	0.7868632429496895	2.8473	22.324	0.0	0.0	0.0
2021-10-01T23:20:05.000000	-0.79546	0.51042	0.64045	179.92	-100.73	9.0183	-0.7269241921981096	0.6040417260397875	0.64045	166.22180091645598	-122.01660624722383	9.0183	-0.7269241921981096	0.6040417260397875	0.8364499999999999	166.22180091645598	-122.01660624722383	9.0183	-0.692788229555053	0.5793255583282315	-0.42944891018333947	-0.46735132425584325	0.40302478411508097	0.7868632429496895	2.8473	22.324	0.0	0.0	0.0
2021-10-01T23:20:05.000000	-0.82859	0.52882	0.63824	166.93	-91.977	13.863	-0.7575499955486492	0.6263625026645845	0.63824	154.40218987666046	-111.73789505038873	13.863	-0.7575499955486492	0.6263625026645845	0.8342400000000001	154.40218987666046	-111.73789505038873	13.863	-0.692788229555053	0.5793255583282315	-0.42944891018333947	-0.46735132425584325	0.40302478411508097	0.7868632429496895	2.8473	22.324	0.0	0.0	0.0
2021-10-01T23:20:05.000000	-0.86179	0.54696	0.63497	155.27	-84.154	17.653	-0.7882771292784144	0.6484338155560534	0.63497	143.78860394905288	-102.54514123244658	17.653	-0.7882771292784144	0.6484338155560534	0.83097	143.78860394905288	-102.54514123244658	17.653	-0.692788229555053	0.5793255583282315	-0.42944891018333947	-0.46735132425584325	0.40302478411508097	0.7868632429496895	2.8473	22.324	0.0	0.0	0.0
2021-10-01T23:20:05.000000	-0.89502	0.56483	0.63071	144.77	-77.15	20.555	-0.8190671200975325	0.6702408388595359	0.63071	134.22592496826235	-94.3073510730442	20.555	-0.8190671200975325	0.6702408388595359	0.8267100000000001	134.22592496826235	-94.3073510730442	20.555	-0.692788229555053	0.5793255583282315	-0.42944891018333947	-0.46735132425584325	0.40302478411508097	0.7868632429496895	2.8473	22.324	0.0	0.0	0.0
2021-10-01T23:20:05.000000	-0.92828	0.5824	0.62556	135.31	-70.871	22.708	-0.8499236439110789	0.6917537986313581	0.62556	125.60657499549777	-86.91652926170254	22.708	-0.8499236439110789	0.6917537986313581	0.8215600000000001	125.60657499549777	-86.91652926170254	22.708	-0.692788229555053	0.5793255583282315	-0.42944891018333947	-0.46735132425584325	0.40302478411508097	0.7868632429496895	2.8473	22.324	0.0	0.0	0.0
2021-10-01T23:20:05.000000	-0.96155	0.59967	0.61958	126.78	-65.239	24.232	-0.8808268514232711	0.7129702442681367	0.61958	117.83094025715236	-80.28178522626031	24.232	-0.8808268514232711	0.7129702442681367	0.81558	117.83094025715236	-80.28178522626031	24.232	-0.692788229555053	0.5793255583282315	-0.42944891018333947	-0.46735132425584325	0.40302478411508097	0.7868632429496895	2.8473	22.324	0.0	0.0	0.0
2021-10-01T23:20:05.000000	-0.99484	0.61665	0.61286	119.08	-60.184	25.228	-0.9117854419803088	0.7339013257194545	0.61286	110.80835138615709	-74.32139341456092	25.228	-0.9117854419803088	0.7339013257194545	0.8088599999999999	110.80835138615709	-74.32139341456092	25.228	-0.692788229555053	0.5793255583282315	-0.42944891018333947	-0.46735132425584325	0.40302478411508097	0.7868632429496895	2.8473	22.324	0.0	0.0	0.0
2021-10-01T23:20:05.000000	-1.0281	0.63333	0.6055	112.13	-55.648	25.782	-0.9427510176444276	0.7545309918289612	0.6055	104.46651794919497	-68.96798845530093	25.782	-0.9427510176444276	0.7545309918289612	0.8015000000000001	104.46651794919497	-68.96798845530093	25.782	-0.692788229555053	0.5793255583282315	-0.42944891018333947	-0.46735132425584325	0.40302478411508097	0.7868632429496895	2.8473	22.324	0.0	0.0	0.0
2021-10-01T23:20:05.000000	-1.0615	0.64972	0.59757	105.87	-51.579	25.973	-0.9738910721280859	0.7748899973733093	0.59757	98.75226362771646	-64.16261036929521	25.973	-0.9738910721280859	0.7748899973733093	0.7935700000000001	98.75226362771646	-64.16261036929521	25.973	-0.692788229555053	0.5793255583282315	-0.42944891018333947	-0.46735132425584325	0.40302478411508097	0.7868632429496895	2.8473	22.324	0.0	0.0	0.0
2021-10-01T23:20:05.000000	-1.0948	0.66581	0.58917	100.22	-47.931	25.869	-1.0049686391835873	0.7949390104640035	0.58917	93.59182762637441	-59.849803362709714	25.869	-1.0049686391835873	0.7949390104640035	0.7851699999999999	93.59182762637441	-59.849803362709714	25.869	-0.692788229555053	0.5793255583282315	-0.42944891018333947	-0.46735132425584325	0.40302478411508097	0.7868632429496895	2.8473	22.324	0.0	0.0	0.0
2021-10-01T23:20:05.000000	-1.1282	0.68163	0.58038	95.139	-44.665	25.53	-1.0361785358636795	0.8147323110785538	0.58038	88.9492975654131	-55.985837571832334	25.53	-1.0361785358636795	0.8147323110785538	0.7763800000000001	88.9492975654131	-55.985837571832334	25.53	-0.692788229555053	0.5793255583282315	-0.42944891018333947	-0.46735132425584325	0.40302478411508097	0.7868632429496895	2.8473	22.324	0.0	0.0	0.0
2021-10-01T23:20:05.000000	-1.1616	0.69718	0.57127	90.572	-41.744	25.013	-1.0674215156894509	0.8342576462000423	0.57127	84.77462149769077	-52.527252640160654	25.013	-1.0674215156894509	0.8342576462000423	0.7672699999999999	84.77462149769077	-52.527252640160654	25.013	-0.692788229555053	0.5793255583282315	-0.42944891018333947	-0.46735132425584325	0.40302478411508097	0.7868632429496895	2.8473	22.324	0.0	0.0	0.0
2021-10-01T23:20:05.000000	-1.1951	0.71246	0.56193	86.474	-39.134	24.367	-1.098796825139814	0.8535272688453869	0.56193	81.02730453344928	-49.43479090725143	24.367	-1.098796825139814	0.8535272688453869	0.75793	81.02730453344928	-49.43479090725143	24.367	-0.692788229555053	0.5793255583282315	-0.42944891018333947	-0.46735132425584325	0.40302478411508097	0.7868632429496895	2.8473	22.324	0.0	0.0	0.0
2021-10-01T23:20:05.000000	-1.2286	0.72751	0.55241	82.8	-36.806	23.637	-1.1302003165290884	0.8725686245892342	0.55241	77.66623913208458	-46.674157036607006	23.637	-1.1302003165290884	0.8725686245892342	0.74841	77.66623913208458	-46.674157036607006	23.637	-0.692788229555053	0.5793255583282315	-0.42944891018333947	-0.46735132425584325	0.40302478411508097	0.7868632429496895	2.8473	22.324	0.0	0.0	0.0
2021-10-01T23:20:05.000000	-1.2622	0.74232	0.54278	79.508	-34.728	22.863	-1.1617324616378788	0.8913840418006114	0.54278	74.65366273786756	-44.20844588786993	22.863	-1.1617324616378788	0.8913840418006114	0.73878	74.65366273786756	-44.20844588786993	22.863	-0.692788229555053	0.5793255583282315	-0.42944891018333947	-0.46735132425584325	0.40302478411508097	0.7868632429496895	2.8473	22.324	0.0	0.0	0.0
2021-10-01T23:20:05.000000	-1.2959	0.7569	0.53307	76.558	-32.875	22.079	-1.193392035164493	0.9099834451274097	0.53307	71.95294001346302	-42.00794463454493	22.079	-1.193392035164493	0.9099834451274097	0.7290700000000001	71.95294001346302	-42.00794463454493	22.079	-0.692788229555053	0.5793255583282315	-0.42944891018333947	-0.46735132425584325	0.40302478411508097	0.7868632429496895	2.8473	22.324	0.0	0.0	0.0
2021-10-01T23:20:05.000000	-1.3297	0.77128	0.52333	73.909	-31.22	21.313	-1.2251753612038556	0.9283966085133023	0.52333	69.52668821708502	-40.04083299038933	21.313	-1.2251753612038556	0.9283966085133023	0.71933	69.52668821708502	-40.04083299038933	21.313	-0.692788229555053	0.5793255583282315	-0.42944891018333947	-0.46735132425584325	0.40302478411508097	0.7868632429496895	2.8473	22.324	0.0	0.0	0.0
2021-10-01T23:20:05.000000	-1.3635	0.78546	0.51358	71.525	-29.738	20.587	-1.2569831932770543	0.9466112789413713	0.51358	67.34224187055486	-38.277888249584606	20.587	-1.2569831932770543	0.9466112789413713	0.7095800000000001	67.34224187055486	-38.277888249584606	20.587	-0.692788229555053	0.5793255583282315	-0.42944891018333947	-0.46735132425584325	0.40302478411508097	0.7868632429496895	2.8473	22.324	0.0	0.0	0.0
2021-10-01T23:20:05.000000	-1.3974	0.79946	0.50383	69.368	-28.407	19.917	-1.2889123272596184	0.9646595587243172	0.50383	65.36458297560806	-36.692620040341204	19.917	-1.2889123272596184	0.9646595587243172	0.69983	65.36458297560806	-36.692620040341204	19.917	-0.692788229555053	0.5793255583282315	-0.42944891018333947	-0.46735132425584325	0.40302478411508097	0.7868632429496895	2.8473	22.324	0.0	0.0	0.0
2021-10-01T23:20:05.000000	-1.4314	0.81328	0.49408	67.405	-27.206	19.313	-1.3209627631515466	0.9825414478621401	0.49408	63.56353332775653	-35.260143106504614	19.313	-1.3209627631515466	0.9825414478621401	0.69008	63.56353332775653	-35.260143106504614	19.313	-0.692788229555053	0.5793255583282315	-0.42944891018333947	-0.46735132425584325	0.40302478411508097	0.7868632429496895	2.8473	22.324	0.0	0.0	0.0
2021-10-01T23:20:05.000000	-1.4655	0.82693	0.48433	65.604	-26.115	18.78	-1.353133275651148	1.0002668710027312	0.48433	61.90978465713212	-33.956687186878625	18.78	-1.353133275651148	1.0002668710027312	0.68033	61.90978465713212	-33.956687186878625	18.78	-0.692788229555053	0.5793255583282315	-0.42944891018333947	-0.46735132425584325	0.40302478411508097	0.7868632429496895	2.8473	22.324	0.0	0.0	0.0
2021-10-01T23:20:05.000000	-1.4996	0.84042	0.47456	63.939	-25.118	18.318	-1.3853233929778186	1.0178334997770628	0.47456	60.3794933619247	-32.7631870604386	18.318	-1.3853233929778186	1.0178334997770628	0.67056	60.3794933619247	-32.7631870604386	18.318	-0.692788229555053	0.5793255583282315	-0.42944891018333947	-0.46735132425584325	0.40302478411508097	0.7868632429496895	2.8473	22.324	0.0	0.0	0.0
2021-10-01T23:20:05.000000	-1.5338	0.85376	0.46476	62.386	-24.2	17.925	-1.4176311363087784	1.0352635118499454	0.46476	58.95067823973312	-31.66181503128737	17.925	-1.4176311363087784	1.0352635118499454	0.66076	58.95067823973312	-31.66181503128737	17.925	-0.692788229555053	0.5793255583282315	-0.42944891018333947	-0.46735132425584325	0.40302478411508097	0.7868632429496895	2.8473	22.324	0.0	0.0	0.0
2021-10-01T23:20:05.000000	-1.568	0.86695	0.4549	60.923	-23.349	17.595	-1.4499572591651155	1.05254465420446	0.4549	57.602975427226994	-30.637965858233514	17.595	-1.4499572591651155	1.05254465420446	0.6509	57.602975427226994	-30.637965858233514	17.595	-0.692788229555053	0.5793255583282315	-0.42944891018333947	-0.46735132425584325	0.40302478411508097	0.7868632429496895	2.8473	22.324	0.0	0.0	0.0
2021-10-01T23:20:05.000000	-1.6023	0.88	0.44498	59.534	-22.555	17.321	-1.48239978272405	1.0696991045054163	0.44498	56.32173078947224	-29.679754410678918	17.321	-1.48239978272405	1.0696991045054163	0.64098	56.32173078947224	-29.679754410678918	17.321	-0.692788229555053	0.5793255583282315	-0.42944891018333947	-0.46735132425584325	0.40302478411508097	0.7868632429496895	2.8473	22.324	0.0	0.0	0.0
2021-10-01T23:20:05.000000	-1.6365	0.89292	0.43496	58.205	-21.808	17.095	-1.5147589887260664	1.0867122813668688	0.43496	55.094275121113014	-28.77554061836384	17.095	-1.5147589887260664	1.0867122813668688	0.63096	55.094275121113014	-28.77554061836384	17.095	-0.692788229555053	0.5793255583282315	-0.42944891018333947	-0.46735132425584325	0.40302478411508097	0.7868632429496895	2.8473	22.324	0.0	0.0	0.0
2021-10-01T23:20:05.000000	-1.6708	0.90569	0.42483	56.924	-21.103	16.91	-1.547235820732372	1.103588841526872	0.42483	53.90931149552582	-27.918891795312504	16.91	-1.547235820732372	1.103588841526872	0.62083	53.90931149552582	-27.918891795312504	16.91	-0.692788229555053	0.5793255583282315	-0.42944891018333947	-0.46735132425584325	0.40302478411508097	0.7868632429496895	2.8473	22.324	0.0	0.0	0.0
2021-10-01T23:20:05.000000	-1.7051	0.91834	0.41458	55.683	-20.432	16.758	-1.5797273563589793	1.120346305912181	0.41458	52.75988043575116	-27.10088798185849	16.758	-1.5797273563589793	1.120346305912181	0.61058	52.75988043575116	-27.10088798185849	16.758	-0.692788229555053	0.5793255583282315	-0.42944891018333947	-0.46735132425584325	0.40302478411508097	0.7868632429496895	2.8473	22.324	0.0	0.0	0.0
2021-10-01T23:20:05.000000	-1.7394	0.93087	0.40418	54.473	-19.791	16.633	-1.6122335956058886	1.1369846745227954	0.40418	51.6375398793637	-26.316456547322698	16.633	-1.6122335956058886	1.1369846745227954	0.6001799999999999	51.6375398793637	-26.316456547322698	16.633	-0.692788229555053	0.5793255583282315	-0.42944891018333947	-0.46735132425584325	0.40302478411508097	0.7868632429496895	2.8473	22.324	0.0	0.0	0.0
2021-10-01T23:20:05.000000	-1.7737	0.94327	0.39363	53.289	-19.177	16.528	-1.644755763774792	1.1534940227108248	0.39363	50.53769509292539	-25.562007446491847	16.528	-1.644755763774792	1.1534940227108248	0.58963	50.53769509292539	-25.562007446491847	16.528	-0.692788229555053	0.5793255583282315	-0.42944891018333947	-0.46735132425584325	0.40302478411508097	0.7868632429496895	2.8473	22.324	0.0	0.0	0.0
2021-10-01T23:20:05.000000	-1.808	0.95555	0.3829	52.126	-18.586	16.439	-1.677292635563997	1.1698842751241598	0.3829	49.45587387316737	-24.832958169363557	16.439	-1.677292635563997	1.1698842751241598	0.5789	49.45587387316737	-24.832958169363557	16.439	-0.692788229555053	0.5793255583282315	-0.42944891018333947	-0.46735132425584325	0.40302478411508097	0.7868632429496895	2.8473	22.324	0.0	0.0	0.0
2021-10-01T23:20:05.000000	-1.8423	0.96772	0.372	50.979	-18.015	16.361	-1.709842985671812	1.1861653564106918	0.372	48.38748148665161	-24.12571867072456	16.361	-1.709842985671812	1.1861653564106918	0.5680000000000001	48.38748148665161	-24.12571867072456	16.361	-0.692788229555053	0.5793255583282315	-0.42944891018333947	-0.46735132425584325	0.40302478411508097	0.7868632429496895	2.8473	22.324	0.0	0.0	0.0
2021-10-01T23:20:05.000000	-1.8765	0.97977	0.36091	49.844	-17.461	16.291	-1.7423087929210173	1.2023150889056113	0.36091	47.328915664729166	-23.43682143553076	16.291	-1.7423087929210173	1.2023150889056113	0.55691	47.328915664729166	-23.43682143553076	16.291	-0.692788229555053	0.5793255583282315	-0.42944891018333947	-0.46735132425584325	0.40302478411508097	0.7868632429496895	2.8473	22.324	0.0	0.0	0.0
2021-10-01T23:20:05.000000	-1.9108	0.99171	0.34961	48.716	-16.924	16.226	-1.7748873249677442	1.218367903290646	0.34961	46.27521408345445	-22.76565381293626	16.226	-1.7748873249677442	1.218367903290646	0.5456099999999999	46.27521408345445	-22.76565381293626	16.226	-0.692788229555053	0.5793255583282315	-0.42944891018333947	-0.46735132425584325	0.40302478411508097	0.7868632429496895	2.8473	22.324	0.0	0.0	0.0
2021-10-01T23:20:05.000000	-1.945	1.0035	0.33811	47.593	-16.399	16.165	-1.8073849900609367	1.2342595949403947	0.33811	45.22500446409513	-22.107008418657095	16.165	-1.8073849900609367	1.2342595949403947	0.5341100000000001	45.22500446409513	-22.107008418657095	16.165	-0.692788229555053	0.5793255583282315	-0.42944891018333947	-0.46735132425584325	0.40302478411508097	0.7868632429496895	2.8473	22.324	0.0	0.0	0.0
2021-10-01T23:20:05.000000	-1.9791	1.0153	0.32639	46.468	-15.885	16.105	-1.8397821833735257	1.2501489582211163	0.32639	44.171462083296575	-21.459035076719864	16.105	-1.8397821833735257	1.2501489582211163	0.52239	44.171462083296575	-21.459035076719864	16.105	-0.692788229555053	0.5793255583282315	-0.42944891018333947	-0.46735132425584325	0.40302478411508097	0.7868632429496895	2.8473	22.324	0.0	0.0	0.0
2021-10-01T23:20:05.000000	-2.0132	1.0269	0.31445	45.338	-15.381	16.045	-1.872203882719951	1.2658398285440142	0.31445	43.11173207686059	-20.820373731827907	16.045	-1.872203882719951	1.2658398285440142	0.5104500000000001	43.11173207686059	-20.820373731827907	16.045	-0.692788229555053	0.5793255583282315	-0.42944891018333947	-0.46735132425584325	0.40302478411508097	0.7868632429496895	2.8473	22.324	0.0	0.0	0.0
2021-10-01T23:20:05.000000	-2.0473	1.0384	0.30226	44.196	-14.883	15.982	-1.9046378350832947	1.2814314523880002	0.30226	42.03935731194009	-20.18619681364047	15.982	-1.9046378350832947	1.2814314523880002	0.49826	42.03935731194009	-20.18619681364047	15.982	-0.692788229555053	0.5793255583282315	-0.42944891018333947	-0.46735132425584325	0.40302478411508097	0.7868632429496895	2.8473	22.324	0.0	0.0	0.0
2021-10-01T23:20:05.000000	-2.0813	1.0498	0.28982	43.038	-14.389	15.915	-1.9369847939846452	1.2969115767361563	0.28982	40.95061298971697	-19.554029271902593	15.915	-1.9369847939846452	1.2969115767361563	0.48582000000000003	40.95061298971697	-19.554029271902593	15.915	-0.692788229555053	0.5793255583282315	-0.42944891018333947	-0.46735132425584325	0.40302478411508097	0.7868632429496895	2.8473	22.324	0.0	0.0	0.0
2021-10-01T23:20:05.000000	-2.1153	1.0611	0.27712	41.857	-13.898	15.843	-1.9693440059029128	1.3122924546054002	0.27712	39.83867438683658	-18.92202093064087	15.843	-1.9693440059029128	1.3122924546054002	0.47312	39.83867438683658	-18.92202093064087	15.843	-0.692788229555053	0.5793255583282315	-0.42944891018333947	-0.46735132425584325	0.40302478411508097	0.7868632429496895	2.8473	22.324	0.0	0.0	0.0
2021-10-01T23:20:05.000000	-2.1491	1.0723	0.26415	40.644	-13.406	15.764	-2.001516977880276	1.327549579961896	0.26415	38.69509944087357	-18.28509915917619	15.764	-2.001516977880276	1.327549579961896	0.46015	38.69509944087357	-18.28509915917619	15.764	-0.692788229555053	0.5793255583282315	-0.42944891018333947	-0.46735132425584325	0.40302478411508097	0.7868632429496895	2.8473	22.324	0.0	0.0	0.0
2021-10-01T23:20:05.000000	-2.1829	1.0834	0.25087	39.393	-12.912	15.676	-2.0337022028745575	1.3427074588394798	0.25087	37.51405589326242	-17.64153631170434	15.676	-2.0337022028745575	1.3427074588394798	0.44687	37.51405589326242	-17.64153631170434	15.676	-0.692788229555053	0.5793255583282315	-0.42944891018333947	-0.46735132425584325	0.40302478411508097	0.7868632429496895	2.8473	22.324	0.0	0.0	0.0
2021-10-01T23:20:05.000000	-2.2166	1.0945	0.23728	38.092	-12.411	15.577	-2.0657881813899266	1.3578530847001455	0.23728	36.284246817379625	-16.984899702249535	15.577	-2.0657881813899266	1.3578530847001455	0.43328	36.284246817379625	-16.984899702249535	15.577	-0.692788229555053	0.5793255583282315	-0.42944891018333947	-0.46735132425584325	0.40302478411508097	0.7868632429496895	2.8473	22.324	0.0	0.0	0.0
2021-10-01T23:20:05.000000	-2.2502	1.1054	0.22334	36.728	-11.9	15.466	-2.09779941946022	1.3727879645860692	0.22334	34.99313776147419	-16.310619044245048	15.466	-2.09779941946022	1.3727879645860692	0.41934000000000005	34.99313776147419	-16.310619044245048	15.466	-0.692788229555053	0.5793255583282315	-0.42944891018333947	-0.46735132425584325	0.40302478411508097	0.7868632429496895	2.8473	22.324	0.0	0.0	0.0
2021-10-01T23:20:05.000000	-2.2837	1.1162	0.20903	35.288	-11.375	15.342	-2.1297236640685204	1.387611344976163	0.20903	33.62831680396429	-15.61313158633503	15.342	-2.1297236640685204	1.387611344976163	0.40503	33.62831680396429	-15.61313158633503	15.342	-0.692788229555053	0.5793255583282315	-0.42944891018333947	-0.46735132425584325	0.40302478411508097	0.7868632429496895	2.8473	22.324	0.0	0.0	0.0
2021-10-01T23:20:05.000000	-2.317	1.1269	0.19429	33.749	-10.829	15.205	-2.1614616687359156	1.402310972853508	0.19429	32.167814965884496	-14.882671881104457	15.205	-2.1614616687359156	1.402310972853508	0.39029	32.167814965884496	-14.882671881104457	15.205	-0.692788229555053	0.5793255583282315	-0.42944891018333947	-0.46735132425584325	0.40302478411508097	0.7868632429496895	2.8473	22.324	0.0	0.0	0.0
2021-10-01T23:20:05.000000	-2.3501	1.1375	0.17907	32.086	-10.254	15.053	-2.1930134334624043	1.4168868482181047	0.17907	30.58780086886029	-14.108236956010819	15.053	-2.1930134334624043	1.4168868482181047	0.37507	30.58780086886029	-14.108236956010819	15.053	-0.692788229555053	0.5793255583282315	-0.42944891018333947	-0.46735132425584325	0.40302478411508097	0.7868632429496895	2.8473	22.324	0.0	0.0	0.0
2021-10-01T23:20:05.000000	-2.383	1.148	0.16327	30.262	-9.64	14.887	-2.2243789582479883	1.4313389710699536	0.16327	28.852778617386118	-13.275368546903179	14.887	-2.2243789582479883	1.4313389710699536	0.35927	28.852778617386118	-13.275368546903179	14.887	-0.692788229555053	0.5793255583282315	-0.42944891018333947	-0.46735132425584325	0.40302478411508097	0.7868632429496895	2.8473	22.324	0.0	0.0	0.0
2021-10-01T23:20:05.000000	-2.4156	1.1584	0.14679	28.224	-8.9696	14.708	-2.2554589966137546	1.4456550883921353	0.14679	26.912279602582473	-12.360303667484198	14.708	-2.2554589966137546	1.4456550883921353	0.34279000000000004	26.912279602582473	-12.360303667484198	14.708	-0.692788229555053	0.5793255583282315	-0.42944891018333947	-0.46735132425584325	0.40302478411508097	0.7868632429496895	2.8473	22.324	0.0	0.0	0.0
2021-10-01T23:20:05.000000	-2.4478	1.1686	0.12942	25.898	-8.2189	14.517	-2.2861665550977106	1.4597237006888206	0.12942	24.69578990109804	-11.330255176774443	14.517	-2.2861665550977106	1.4597237006888206	0.32542000000000004	24.69578990109804	-11.330255176774443	14.517	-0.692788229555053	0.5793255583282315	-0.42944891018333947	-0.46735132425584325	0.40302478411508097	0.7868632429496895	2.8473	22.324	0.0	0.0	0.0
2021-10-01T23:20:05.000000	-2.4794	1.1786	0.11088	23.167	-7.3503	14.317	-2.316303140742032	1.4735203019261727	0.11088	22.09179826696721	-10.133570368908705	14.317	-2.316303140742032	1.4735203019261727	0.30688000000000004	22.09179826696721	-10.133570368908705	14.317	-0.692788229555053	0.5793255583282315	-0.42944891018333947	-0.46735132425584325	0.40302478411508097	0.7868632429496895	2.8473	22.324	0.0	0.0	0.0
2021-10-01T23:20:05.000000	-2.4999	1.1851	0.097632	21.032	-6.6764	14.179	-2.3358522228192755	1.4824831915236842	0.097632	20.055459023211203	-9.203146436317109	14.179	-2.3358522228192755	1.4824831915236842	0.293632	20.055459023211203	-9.203146436317109	14.179	-0.692788229555053	0.5793255583282315	-0.42944891018333947	-0.46735132425584325	0.40302478411508097	0.7868632429496895	2.8473	22.324	0.0	0.0	0.0
2021-10-01T23:20:05.000000	-2.5199	1.1915	0.083415	18.548	-5.8946	14.041	-2.3549173255188784	1.4912855695576925	0.083415	17.685970573307614	-8.122872523934934	14.041	-2.3549173255188784	1.4912855695576925	0.279415	17.685970573307614	-8.122872523934934	14.041	-0.692788229555053	0.5793255583282315	-0.42944891018333947	-0.46735132425584325	0.40302478411508097	0.7868632429496895	2.8473	22.324	0.0	0.0	0.0
2021-10-01T23:20:05.000000	-2.5389	1.1975	0.06786	15.586	-4.9614	13.905	-2.373038975497036	1.4995684315068711	0.06786	14.860635021819594	-6.833770021610983	13.905	-2.373038975497036	1.4995684315068711	0.26386	14.860635021819594	-6.833770021610983	13.905	-0.692788229555053	0.5793255583282315	-0.42944891018333947	-0.46735132425584325	0.40302478411508097	0.7868632429496895	2.8473	22.324	0.0	0.0	0.0
2021-10-01T23:20:05.000000	-2.5508	1.2013	0.056469	13.249	-4.2233	13.819	-2.3843836918446533	1.5047979067187933	0.056469	12.631684327523155	-5.8148787553831145	13.819	-2.3843836918446533	1.5047979067187933	0.252469	12.631684327523155	-5.8148787553831145	13.819	-0.692788229555053	0.5793255583282315	-0.42944891018333947	-0.46735132425584325	0.40302478411508097	0.7868632429496895	2.8473	22.324	0.0	0.0	0.0
2021-10-01T23:20:05.000000	-2.5615	1.2047	0.043973	10.528	-3.361	13.739	-2.394586462513001	1.509483359812049	0.043973	10.036845401217663	-4.6256717773806475	13.739	-2.394586462513001	1.509483359812049	0.239973	10.036845401217663	-4.6256717773806475	13.739	-0.692788229555053	0.5793255583282315	-0.42944891018333947	-0.46735132425584325	0.40302478411508097	0.7868632429496895	2.8473	22.324	0.0	0.0	0.0
2021-10-01T23:20:05.000000	-2.5706	1.2076	0.030067	7.3267	-2.3424	13.671	-2.403262554603351	1.5134765322400532	0.030067	6.984477102141758	-3.222491312580603	13.671	-2.403262554603351	1.5134765322400532	0.22606700000000002	6.984477102141758	-3.222491312580603	13.671	-0.692788229555053	0.5793255583282315	-0.42944891018333947	-0.46735132425584325	0.40302478411508097	0.7868632429496895	2.8473	22.324	0.0	0.0	0.0
2021-10-01T23:20:05.000000	-2.5752	1.2091	0.019896	4.8927	-1.5655	13.636	-2.407644097379522	1.5155288682019705	0.019896	4.664011493865103	-2.1532069861242333	13.636	-2.407644097379522	1.5155288682019705	0.215896	4.664011493865103	-2.1532069861242333	13.636	-0.692788229555053	0.5793255583282315	-0.42944891018333947	-0.46735132425584325	0.40302478411508097	0.7868632429496895	2.8473	22.324	0.0	0.0	0.0
2021-10-01T23:20:05.000000	-2.578	1.21	0.0090654	2.2422	-0.7178	13.614	-2.4103127216367897	1.516765170985888	0.0090654	2.137352394722404	-0.9871283709702627	13.614	-2.4103127216367897	1.516765170985888	0.2050654	2.137352394722404	-0.9871283709702627	13.614	-0.692788229555053	0.5793255583282315	-0.42944891018333947	-0.46735132425584325	0.40302478411508097	0.7868632429496895	2.8473	22.324	0.0	0.0	0.0
2021-10-01T23:20:05.000000	-2.5787	1.2102	-0.0021391	-0.52983	0.16964	13.609	-2.410982940955336	1.5170494350621393	-0.0021391	-0.5050516013185595	0.23328188636402675	13.609	-2.410982940955336	1.5170494350621393	0.1938609	-0.5050516013185595	0.23328188636402675	13.609	-0.692788229555053	0.5793255583282315	-0.42944891018333947	-0.46735132425584325	0.40302478411508097	0.7868632429496895	2.8473	22.324	0.0	0.0	0.0
2021-10-01T23:20:05.000000	-2.5772	1.2097	-0.01325	-3.2716	1.0472	13.621	-2.4095555088562497	1.5163694074138063	-0.01325	-3.118634210912319	1.4401788286623627	13.621	-2.4095555088562497	1.5163694074138063	0.18275	-3.118634210912319	1.4401788286623627	13.621	-0.692788229555053	0.5793255583282315	-0.42944891018333947	-0.46735132425584325	0.40302478411508097	0.7868632429496895	2.8473	22.324	0.0	0.0	0.0
2021-10-01T23:20:05.000000	-2.5685	1.207	-0.033742	-8.1887	2.6171	13.686	-2.4012518966477105	1.512623740011299	-0.033742	-7.806322712887512	3.600742395986771	13.686	-2.4012518966477105	1.512623740011299	0.162258	-7.806322712887512	3.600742395986771	13.686	-0.692788229555053	0.5793255583282315	-0.42944891018333947	-0.46735132425584325	0.40302478411508097	0.7868632429496895	2.8473	22.324	0.0	0.0	0.0
2021-10-01T23:20:05.000000	-2.5554	1.2028	-0.051457	-12.176	3.8839	13.785	-2.388765234620825	1.5068502426807104	-0.051457	-11.608356348219496	5.3465613344234715	13.785	-2.388765234620825	1.5068502426807104	0.144543	-11.608356348219496	5.3465613344234715	13.785	-0.692788229555053	0.5793255583282315	-0.42944891018333947	-0.46735132425584325	0.40302478411508097	0.7868632429496895	2.8473	22.324	0.0	0.0	0.0
2021-10-01T23:20:05.000000	-2.5399	1.1978	-0.066985	-15.411	4.9063	13.898	-2.3739946812353994	1.499988701112789	-0.066985	-14.693705096045802	6.757642432123616	13.898	-2.3739946812353994	1.499988701112789	0.129015	-14.693705096045802	6.757642432123616	13.898	-0.692788229555053	0.5793255583282315	-0.42944891018333947	-0.46735132425584325	0.40302478411508097	0.7868632429496895	2.8473	22.324	0.0	0.0	0.0
2021-10-01T23:20:05.000000	-2.5231	1.1925	-0.080963	-18.099	5.7531	14.019	-2.3579706826748756	1.492670130888195	-0.080963	-17.257691901932713	7.927422710311724	14.019	-2.3579706826748756	1.492670130888195	0.11503700000000001	-17.257691901932713	7.927422710311724	14.019	-0.692788229555053	0.5793255583282315	-0.42944891018333947	-0.46735132425584325	0.40302478411508097	0.7868632429496895	2.8473	22.324	0.0	0.0	0.0
2021-10-01T23:20:05.000000	-2.5114	1.1888	-0.089642	-19.662	6.245	14.1	-2.346812206268164	1.4875644081890214	-0.089642	-18.748641777104126	8.607130794511361	14.1	-2.346812206268164	1.4875644081890214	0.10635800000000001	-18.748641777104126	8.607130794511361	14.1	-0.692788229555053	0.5793255583282315	-0.42944891018333947	-0.46735132425584325	0.40302478411508097	0.7868632429496895	2.8473	22.324	0.0	0.0	0.0
2021-10-01T23:20:05.000000	-2.5035	1.1863	-0.095199	-20.621	6.5471	14.155	-2.3392780598570835	1.4841152578796832	-0.095199	-19.663399145758774	9.024460839550079	14.155	-2.3392780598570835	1.4841152578796832	0.100801	-19.663399145758774	9.024460839550079	14.155	-0.692788229555053	0.5793255583282315	-0.42944891018333947	-0.46735132425584325	0.40302478411508097	0.7868632429496895	2.8473	22.324	0.0	0.0	1.0
2021-10-01T23:20:05.000000	-2.4726	1.1765	-0.11499	-23.798	7.5501	14.36	-2.3098116935313087	1.470602920718583	-0.11499	-22.693562021098348	10.409181370528739	14.36	-2.3098116935313087	1.470602920718583	0.08101000000000001	-22.693562021098348	10.409181370528739	14.36	-0.692788229555053	0.5793255583282315	-0.42944891018333947	-0.46735132425584325	0.40302478411508097	0.7868632429496895	2.8473	22.324	0.0	0.0	0.37511
2021-10-01T23:20:05.000000	-2.4409	1.1664	-0.13325	-26.429	8.3891	14.559	-2.2795881144249943	1.4566948199854006	-0.13325	-25.201934069325123	11.56423620371832	14.559	-2.2795881144249943	1.4566948199854006	0.06275	-25.201934069325123	11.56423620371832	14.559	-0.692788229555053	0.5793255583282315	-0.42944891018333947	-0.46735132425584325	0.40302478411508097	0.7868632429496895	2.8473	22.324	0.0	0.0	0.0
2021-10-01T23:20:05.000000	-2.4086	1.1561	-0.15041	-28.685	9.1199	14.748	-2.2487935624790447	1.4425147081928853	-0.15041	-27.35138958593799	12.565957533281841	14.748	-2.2487935624790447	1.4425147081928853	0.04559000000000002	-27.35138958593799	12.565957533281841	14.748	-0.692788229555053	0.5793255583282315	-0.42944891018333947	-0.46735132425584325	0.40302478411508097	0.7868632429496895	2.8473	22.324	0.0	0.0	0.0
2021-10-01T23:20:05.000000	-2.3759	1.1457	-0.16673	-30.671	9.7766	14.924	-2.217614277634367	1.4281863378537851	-0.16673	-29.241959095025276	13.461054076292408	14.924	-2.217614277634367	1.4281863378537851	0.029270000000000018	-29.241959095025276	13.461054076292408	14.924	-0.692788229555053	0.5793255583282315	-0.42944891018333947	-0.46735132425584325	0.40302478411508097	0.7868632429496895	2.8473	22.324	0.0	0.0	0.0
2021-10-01T23:20:05.000000	-2.343	1.1352	-0.18239	-32.457	10.381	15.087	-2.1862487528487824	1.4137342150019367	-0.18239	-30.940443974137093	14.279738676995578	15.087	-2.1862487528487824	1.4137342150019367	0.013610000000000011	-30.940443974137093	14.279738676995578	15.087	-0.692788229555053	0.5793255583282315	-0.42944891018333947	-0.46735132425584325	0.40302478411508097	0.7868632429496895	2.8473	22.324	0.0	0.0	0.0
2021-10-01T23:20:05.000000	-2.3098	1.1246	-0.1975	-34.09	10.949	15.236	-2.1545977416433812	1.3991460866204215	-0.1975	-32.49154183867202	15.043550443489913	15.236	-2.1545977416433812	1.3991460866204215	-0.0015000000000000013	-32.49154183867202	15.043550443489913	15.236	-0.692788229555053	0.5793255583282315	-0.42944891018333947	-0.46735132425584325	0.40302478411508097	0.7868632429496895	2.8473	22.324	0.0	0.0	0.0
2021-10-01T23:20:05.000000	-2.2765	1.1139	-0.21215	-35.606	11.49	15.37	-2.1228597369759865	1.3844464587430763	-0.21215	-33.92982963744801	15.766229630883693	15.37	-2.1228597369759865	1.3844464587430763	-0.016149999999999998	-33.92982963744801	15.766229630883693	15.37	-0.692788229555053	0.5793255583282315	-0.42944891018333947	-0.46735132425584325	0.40302478411508097	0.7868632429496895	2.8473	22.324	0.0	0.0	0.0
2021-10-01T23:20:05.000000	-2.243	1.103	-0.22638	-37.028	12.011	15.491	-2.0909477453846046	1.3695238318740708	-0.22638	-35.277276349430494	16.45754168659195	15.491	-2.0909477453846046	1.3695238318740708	-0.03037999999999999	-35.277276349430494	16.45754168659195	15.491	-0.692788229555053	0.5793255583282315	-0.42944891018333947	-0.46735132425584325	0.40302478411508097	0.7868632429496895	2.8473	22.324	0.0	0.0	0.0
2021-10-01T23:20:05.000000	-2.2094	1.0921	-0.24024	-38.377	12.52	15.599	-2.0589365073143107	1.354588951988147	-0.24024	-36.55374349383752	17.127999462480464	15.599	-2.0589365073143107	1.354588951988147	-0.04424	-36.55374349383752	17.127999462480464	15.599	-0.692788229555053	0.5793255583282315	-0.42944891018333947	-0.46735132425584325	0.40302478411508097	0.7868632429496895	2.8473	22.324	0.0	0.0	0.0
2021-10-01T23:20:05.000000	-2.1756	1.0811	-0.25376	-39.666	13.019	15.695	-2.0267390293031116	1.3395303195894752	-0.25376	-37.771888052589254	17.781180780326842	15.695	-2.0267390293031116	1.3395303195894752	-0.05775999999999998	-37.771888052589254	17.781180780326842	15.695	-0.692788229555053	0.5793255583282315	-0.42944891018333947	-0.46735132425584325	0.40302478411508097	0.7868632429496895	2.8473	22.324	0.0	0.0	0.0
2021-10-01T23:20:05.000000	-2.1418	1.0699	-0.26697	-40.909	13.513	15.782	-1.9945660573257484	1.3242731942329793	-0.26697	-38.944991881887454	18.423763386445234	15.782	-1.9945660573257484	1.3242731942329793	-0.07096999999999998	-38.944991881887454	18.423763386445234	15.782	-0.692788229555053	0.5793255583282315	-0.42944891018333947	-0.46735132425584325	0.40302478411508097	0.7868632429496895	2.8473	22.324	0.0	0.0	0.0
2021-10-01T23:20:05.000000	-2.1079	1.0587	-0.27988	-42.114	14.004	15.859	-1.962293838869474	1.3090038158595654	-0.27988	-40.080749639706696	19.058712451767335	15.859	-1.962293838869474	1.3090038158595654	-0.08388000000000001	-40.080749639706696	19.058712451767335	15.859	-0.692788229555053	0.5793255583282315	-0.42944891018333947	-0.46735132425584325	0.40302478411508097	0.7868632429496895	2.8473	22.324	0.0	0.0	0.0
2021-10-01T23:20:05.000000	-2.074	1.0474	-0.29253	-43.29	14.495	15.93	-1.9300338734301172	1.2936351910072397	-0.29253	-41.1877259186415	19.690108142183142	15.93	-1.9300338734301172	1.2936351910072397	-0.09653	-41.1877259186415	19.690108142183142	15.93	-0.692788229555053	0.5793255583282315	-0.42944891018333947	-0.46735132425584325	0.40302478411508097	0.7868632429496895	2.8473	22.324	0.0	0.0	0.0
2021-10-01T23:20:05.000000	-2.04	1.0359	-0.30491	-44.444	14.99	15.996	-1.8976991675456856	1.278055820180172	-0.30491	-42.27237785153897	20.32277802803341	15.996	-1.8976991675456856	1.278055820180172	-0.10891	-42.27237785153897	20.32277802803341	15.996	-0.692788229555053	0.5793255583282315	-0.42944891018333947	-0.46735132425584325	0.40302478411508097	0.7868632429496895	2.8473	22.324	0.0	0.0	0.0
2021-10-01T23:20:05.000000	-2.0059	1.0244	-0.31704	-45.582	15.489	16.058	-1.865265215182342	1.2624641963361856	-0.31704	-43.3406602271338	20.957457290333238	16.058	-1.865265215182342	1.2624641963361856	-0.12103999999999998	-43.3406602271338	20.957457290333238	16.058	-0.692788229555053	0.5793255583282315	-0.42944891018333947	-0.46735132425584325	0.40302478411508097	0.7868632429496895	2.8473	22.324	0.0	0.0	0.0
2021-10-01T23:20:05.000000	-1.9718	1.0127	-0.32894	-46.711	15.995	16.118	-1.8328557688528349	1.2466740795343758	-0.32894	-44.399152708442294	21.597981034634245	16.118	-1.8328557688528349	1.2466740795343758	-0.13294	-44.399152708442294	21.597981034634245	16.118	-0.692788229555053	0.5793255583282315	-0.42944891018333947	-0.46735132425584325	0.40302478411508097	0.7868632429496895	2.8473	22.324	0.0	0.0	0.0
2021-10-01T23:20:05.000000	-1.9376	1.001	-0.34061	-47.835	16.511	16.178	-1.8003470760444158	1.2308717097156476	-0.34061	-45.451457564113376	22.24781677598053	16.178	-1.8003470760444158	1.2308717097156476	-0.14461000000000002	-45.451457564113376	22.24781677598053	16.178	-0.692788229555053	0.5793255583282315	-0.42944891018333947	-0.46735132425584325	0.40302478411508097	0.7868632429496895	2.8473	22.324	0.0	0.0	0.0
2021-10-01T23:20:05.000000	-1.9034	0.98915	-0.35207	-48.959	17.038	16.24	-1.7678567627613742	1.214920470178552	-0.35207	-46.50241458792345	22.908569630007122	16.24	-1.7678567627613742	1.214920470178552	-0.15607	-46.50241458792345	22.908569630007122	16.24	-0.692788229555053	0.5793255583282315	-0.42944891018333947	-0.46735132425584325	0.40302478411508097	0.7868632429496895	2.8473	22.324	0.0	0.0	0.0
2021-10-01T23:20:05.000000	-1.8692	0.97718	-0.36332	-50.087	17.579	16.305	-1.7353811530986345	1.1988501348667622	-0.36332	-47.55562604852144	23.583707111758095	16.305	-1.7353811530986345	1.1988501348667622	-0.16731999999999997	-47.55562604852144	23.583707111758095	16.305	-0.692788229555053	0.5793255583282315	-0.42944891018333947	-0.46735132425584325	0.40302478411508097	0.7868632429496895	2.8473	22.324	0.0	0.0	0.0
2021-10-01T23:20:05.000000	-1.8349	0.96511	-0.37437	-51.225	18.136	16.377	-1.7028185499739008	1.182668300059142	-0.37437	-48.616801674303694	24.275949331826794	16.377	-1.7028185499739008	1.182668300059142	-0.17836999999999997	-48.616801674303694	24.275949331826794	16.377	-0.692788229555053	0.5793255583282315	-0.42944891018333947	-0.46735132425584325	0.40302478411508097	0.7868632429496895	2.8473	22.324	0.0	0.0	0.0
2021-10-01T23:20:05.000000	-1.8006	0.95292	-0.38523	-52.375	18.711	16.457	-1.6702706504694695	1.1663673694768275	-0.38523	-49.68768133451008	24.987526280129813	16.457	-1.6702706504694695	1.1663673694768275	-0.18923	-49.68768133451008	24.987526280129813	16.457	-0.692788229555053	0.5793255583282315	-0.42944891018333947	-0.46735132425584325	0.40302478411508097	0.7868632429496895	2.8473	22.324	0.0	0.0	0.0
2021-10-01T23:20:05.000000	-1.7663	0.94061	-0.39592	-53.542	19.307	16.549	-1.63773745458534	1.149947343119819	-0.39592	-50.77285976257866	25.722028001880428	16.549	-1.63773745458534	1.149947343119819	-0.19992	-50.77285976257866	25.722028001880428	16.549	-0.692788229555053	0.5793255583282315	-0.42944891018333947	-0.46735132425584325	0.40302478411508097	0.7868632429496895	2.8473	22.324	0.0	0.0	0.0
2021-10-01T23:20:05.000000	-1.732	0.92818	-0.40644	-54.731	19.927	16.658	-1.6052189623215125	1.1334082209881162	-0.40644	-51.87693169194746	26.4830445422919	16.658	-1.6052189623215125	1.1334082209881162	-0.21044000000000002	-51.87693169194746	26.4830445422919	16.658	-0.692788229555053	0.5793255583282315	-0.42944891018333947	-0.46735132425584325	0.40302478411508097	0.7868632429496895	2.8473	22.324	0.0	0.0	0.0
2021-10-01T23:20:05.000000	-1.6977	0.91563	-0.4168	-55.947	20.574	16.789	-1.5727151736779867	1.1167500030817192	-0.4168	-53.00449185605454	27.274165946577504	16.789	-1.5727151736779867	1.1167500030817192	-0.2208	-53.00449185605454	27.274165946577504	16.789	-0.692788229555053	0.5793255583282315	-0.42944891018333947	-0.46735132425584325	0.40302478411508097	0.7868632429496895	2.8473	22.324	0.0	0.0	0.0
2021-10-01T23:20:05.000000	-1.6634	0.90295	-0.42703	-57.197	21.252	16.947	-1.5402273139564544	1.0999627647527368	-0.42703	-54.16199738774699	28.100219785077982	16.947	-1.5402273139564544	1.0999627647527368	-0.23103	-54.16199738774699	28.100219785077982	16.947	-0.692788229555053	0.5793255583282315	-0.42944891018333947	-0.46735132425584325	0.40302478411508097	0.7868632429496895	2.8473	22.324	0.0	0.0	0.0
2021-10-01T23:20:05.000000	-1.6291	0.89014	-0.43713	-58.487	21.966	17.14	-1.5077553831569164	1.083046506001169	-0.43713	-55.35479042491361	28.966903562754034	17.14	-1.5077553831569164	1.083046506001169	-0.24113	-55.35479042491361	28.966903562754034	17.14	-0.692788229555053	0.5793255583282315	-0.42944891018333947	-0.46735132425584325	0.40302478411508097	0.7868632429496895	2.8473	22.324	0.0	0.0	0.0
2021-10-01T23:20:05.000000	-1.5949	0.8772	-0.44712	-59.828	22.722	17.375	-1.4753986277582836	1.066013479843934	-0.44712	-56.59305289921962	29.881519900201365	17.375	-1.4753986277582836	1.066013479843934	-0.25112	-56.59305289921962	29.881519900201365	17.375	-0.692788229555053	0.5793255583282315	-0.42944891018333947	-0.46735132425584325	0.40302478411508097	0.7868632429496895	2.8473	22.324	0.0	0.0	0.0
2021-10-01T23:20:05.000000	-1.5606	0.86412	-0.45703	-61.231	23.528	17.661	-1.4429597801044245	1.0488292555993042	-0.45703	-57.886721681991844	30.853356347593937	17.661	-1.4429597801044245	1.0488292555993042	-0.26103	-57.886721681991844	30.853356347593937	17.661	-0.692788229555053	0.5793255583282315	-0.42944891018333947	-0.46735132425584325	0.40302478411508097	0.7868632429496895	2.8473	22.324	0.0	0.0	0.0
2021-10-01T23:20:05.000000	-1.5264	0.8509	-0.46687	-62.712	24.392	18.004	-1.410637333153163	1.0315183393011158	-0.46687	-59.25069596850273	31.892313105951622	18.004	-1.410637333153163	1.0315183393011158	-0.27087	-59.25069596850273	31.892313105951622	18.004	-0.692788229555053	0.5793255583282315	-0.42944891018333947	-0.46735132425584325	0.40302478411508097	0.7868632429496895	2.8473	22.324	0.0	0.0	0.0
2021-10-01T23:20:05.000000	-1.4923	0.83753	-0.47667	-64.288	25.325	18.411	-1.3784325122061905	1.0140708063014783	-0.47667	-60.70049982830629	33.01139030083082	18.411	-1.3784325122061905	1.0140708063014783	-0.28067	-60.70049982830629	33.01139030083082	18.411	-0.692788229555053	0.5793255583282315	-0.42944891018333947	-0.46735132425584325	0.40302478411508097	0.7868632429496895	2.8473	22.324	0.0	0.0	0.0
2021-10-01T23:20:05.000000	-1.4582	0.824	-0.48643	-65.98	26.341	18.888	-1.3462472960862875	0.9964644789355814	-0.48643	-62.255259599605466	34.22705557283203	18.888	-1.3462472960862875	0.9964644789355814	-0.29042999999999997	-62.255259599605466	34.22705557283203	18.888	-0.692788229555053	0.5793255583282315	-0.42944891018333947	-0.46735132425584325	0.40302478411508097	0.7868632429496895	2.8473	22.324	0.0	0.0	0.0
2021-10-01T23:20:05.000000	-1.4241	0.81032	-0.49618	-67.813	27.455	19.437	-1.3140804594917614	0.9787092818513171	-0.49618	-63.93794894959046	35.557259148021586	19.437	-1.3140804594917614	0.9787092818513171	-0.30018	-63.93794894959046	35.557259148021586	19.437	-0.692788229555053	0.5793255583282315	-0.42944891018333947	-0.46735132425584325	0.40302478411508097	0.7868632429496895	2.8473	22.324	0.0	0.0	0.0
2021-10-01T23:20:05.000000	-1.3901	0.79646	-0.50593	-69.815	28.682	20.056	-1.2820349248066003	0.9607876941219294	-0.50593	-65.77451893981886	37.02031884297337	20.056	-1.2820349248066003	0.9607876941219294	-0.30993	-65.77451893981886	37.02031884297337	20.056	-0.692788229555053	0.5793255583282315	-0.42944891018333947	-0.46735132425584325	0.40302478411508097	0.7868632429496895	2.8473	22.324	0.0	0.0	0.0
2021-10-01T23:20:05.000000	-1.3562	0.78242	-0.51568	-72.018	30.044	20.739	-1.250110692030804	0.9426997157474188	-0.51568	-67.79403277982045	38.64198984846185	20.739	-1.250110692030804	0.9426997157474188	-0.31968	-67.79403277982045	38.64198984846185	20.739	-0.692788229555053	0.5793255583282315	-0.42944891018333947	-0.46735132425584325	0.40302478411508097	0.7868632429496895	2.8473	22.324	0.0	0.0	0.0
2021-10-01T23:20:05.000000	-1.3224	0.7682	-0.52543	-74.457	31.561	21.475	-1.2183077611643722	0.9244453467277851	-0.52543	-70.02877613383075	40.44641001619076	21.475	-1.2183077611643722	0.9244453467277851	-0.32942999999999995	-70.02877613383075	40.44641001619076	21.475	-0.692788229555053	0.5793255583282315	-0.42944891018333947	-0.46735132425584325	0.40302478411508097	0.7868632429496895	2.8473	22.324	0.0	0.0	0.0
2021-10-01T23:20:05.000000	-1.2887	0.75378	-0.53517	-77.167	33.257	22.247	-1.1866285828106888	0.9060047377672459	-0.53517	-72.5105445454085	42.46168705702035	22.247	-1.1866285828106888	0.9060047377672459	-0.33917	-72.5105445454085	42.46168705702035	22.247	-0.692788229555053	0.5793255583282315	-0.42944891018333947	-0.46735132425584325	0.40302478411508097	0.7868632429496895	2.8473	22.324	0.0	0.0	0.0
2021-10-01T23:20:05.000000	-1.255	0.73914	-0.54486	-80.187	35.156	23.032	-1.1549763610942256	0.8873457865531006	-0.54486	-75.27510341726895	44.716418802487574	23.032	-1.1549763610942256	0.8873457865531006	-0.34886	-75.27510341726895	44.716418802487574	23.032	-0.692788229555053	0.5793255583282315	-0.42944891018333947	-0.46735132425584325	0.40302478411508097	0.7868632429496895	2.8473	22.324	0.0	0.0	0.0
2021-10-01T23:20:05.000000	-1.2214	0.72428	-0.55447	-83.558	37.285	23.8	-1.1234503424938944	0.8684807461022676	-0.55447	-78.35983549119804	47.24242553883511	23.8	-1.1234503424938944	0.8684807461022676	-0.35847	-78.35983549119804	47.24242553883511	23.8	-0.692788229555053	0.5793255583282315	-0.42944891018333947	-0.46735132425584325	0.40302478411508097	0.7868632429496895	2.8473	22.324	0.0	0.0	0.0
2021-10-01T23:20:05.000000	-1.1879	0.70919	-0.56396	-87.32	39.672	24.515	-1.092051752311387	0.8493996917668554	-0.56396	-81.80100851402338	50.07239748692559	24.515	-1.092051752311387	0.8493996917668554	-0.36796	-81.80100851402338	50.07239748692559	24.515	-0.692788229555053	0.5793255583282315	-0.42944891018333947	-0.46735132425584325	0.40302478411508097	0.7868632429496895	2.8473	22.324	0.0	0.0	0.0
2021-10-01T23:20:05.000000	-1.1544	0.69385	-0.57326	-91.515	42.346	25.137	-1.0606837946711754	0.8300705212341636	-0.57326	-85.6367526319817	53.2402623927491	25.137	-1.0606837946711754	0.8300705212341636	-0.37726	-85.6367526319817	53.2402623927491	25.137	-0.692788229555053	0.5793255583282315	-0.42944891018333947	-0.46735132425584325	0.40302478411508097	0.7868632429496895	2.8473	22.324	0.0	0.0	0.0
2021-10-01T23:20:05.000000	-1.121	0.67824	-0.5823	-96.189	45.339	25.62	-1.0294481666555546	0.810485638225328	-0.5823	-89.90880025995857	56.78341551733985	25.62	-1.0294481666555546	0.810485638225328	-0.38630000000000003	-89.90880025995857	56.78341551733985	25.62	-0.692788229555053	0.5793255583282315	-0.42944891018333947	-0.46735132425584325	0.40302478411508097	0.7868632429496895	2.8473	22.324	0.0	0.0	0.0
2021-10-01T23:20:05.000000	-1.0876	0.66237	-0.59102	-101.39	48.684	25.913	-0.9982443964839212	0.7906427143713217	-0.59102	-94.6607462122487	60.74048964685948	25.913	-0.9982443964839212	0.7906427143713217	-0.39502	-94.6607462122487	60.74048964685948	25.913	-0.692788229555053	0.5793255583282315	-0.42944891018333947	-0.46735132425584325	0.40302478411508097	0.7868632429496895	2.8473	22.324	0.0	0.0	0.0
2021-10-01T23:20:05.000000	-1.0543	0.64621	-0.59932	-107.16	52.419	25.959	-0.9671754065402629	0.7705242287453893	-0.59932	-99.92961786356608	65.15434471040018	25.959	-0.9671754065402629	0.7705242287453893	-0.40331999999999996	-99.92961786356608	65.15434471040018	25.959	-0.692788229555053	0.5793255583282315	-0.42944891018333947	-0.46735132425584325	0.40302478411508097	0.7868632429496895	2.8473	22.324	0.0	0.0	0.0
2021-10-01T23:20:05.000000	-1.021	0.62976	-0.60713	-113.57	56.585	25.696	-0.9361419503456673	0.7501179283306124	-0.60713	-105.78085647700169	70.07437140632777	25.696	-0.9361419503456673	0.7501179283306124	-0.41112999999999994	-105.78085647700169	70.07437140632777	25.696	-0.692788229555053	0.5793255583282315	-0.42944891018333947	-0.46735132425584325	0.40302478411508097	0.7868632429496895	2.8473	22.324	0.0	0.0	0.0
2021-10-01T23:20:05.000000	-0.98767	0.61302	-0.61437	-120.67	61.228	25.053	-0.9051142539564613	0.7294201372219158	-0.61437	-112.25844890422906	75.55234962340083	25.053	-0.9051142539564613	0.7294201372219158	-0.41836999999999996	-112.25844890422906	75.55234962340083	25.053	-0.692788229555053	0.5793255583282315	-0.42944891018333947	-0.46735132425584325	0.40302478411508097	0.7868632429496895	2.8473	22.324	0.0	0.0	0.0
2021-10-01T23:20:05.000000	-0.95438	0.59598	-0.62093	-128.54	66.402	23.952	-0.8741630152095746	0.7084295078832508	-0.62093	-119.43517569924177	81.65167487376634	23.952	-0.8741630152095746	0.7084295078832508	-0.42493	-119.43517569924177	81.65167487376634	23.952	-0.692788229555053	0.5793255583282315	-0.42944891018333947	-0.46735132425584325	0.40302478411508097	0.7868632429496895	2.8473	22.324	0.0	0.0	0.0
2021-10-01T23:20:05.000000	-0.92111	0.57863	-0.62674	-137.27	72.167	22.301	-0.8432696101109168	0.6871336650633427	-0.62674	-127.39300688290962	88.44292275999784	22.301	-0.8432696101109168	0.6871336650633427	-0.43073999999999996	-127.39300688290962	88.44292275999784	22.301	-0.692788229555053	0.5793255583282315	-0.42944891018333947	-0.46735132425584325	0.40302478411508097	0.7868632429496895	2.8473	22.324	0.0	0.0	0.0
2021-10-01T23:20:05.000000	-0.88785	0.561	-0.63171	-146.94	78.595	19.997	-0.8124204381075215	0.6655611574041734	-0.63171	-136.20251746618086	96.00735316044648	19.997	-0.8124204381075215	0.6655611574041734	-0.43571	-136.20251746618086	96.00735316044648	19.997	-0.692788229555053	0.5793255583282315	-0.42944891018333947	-0.46735132425584325	0.40302478411508097	0.7868632429496895	2.8473	22.324	0.0	0.0	0.0
2021-10-01T23:20:05.000000	-0.85463	0.54308	-0.63576	-157.68	85.767	16.916	-0.7816464984447538	0.6437057361629268	-0.63576	-145.9828029279372	104.44128464502458	16.916	-0.7816464984447538	0.6437057361629268	-0.43976	-145.9828029279372	104.44128464502458	16.916	-0.692788229555053	0.5793255583282315	-0.42944891018333947	-0.46735132425584325	0.40302478411508097	0.7868632429496895	2.8473	22.324	0.0	0.0	0.0
2021-10-01T23:20:05.000000	-0.82144	0.52488	-0.63881	-169.62	93.781	12.914	-0.7509366411730306	0.6215761006858027	-0.63881	-156.85087573418414	113.85790768505947	12.914	-0.7509366411730306	0.6215761006858027	-0.44281	-156.85087573418414	113.85790768505947	12.914	-0.692788229555053	0.5793255583282315	-0.42944891018333947	-0.46735132425584325	0.40302478411508097	0.7868632429496895	2.8473	22.324	0.0	0.0	0.0
2021-10-01T23:20:05.000000	-0.78832	0.50642	-0.64078	-182.91	102.75	7.8173	-0.7203281142805332	0.5991970014753503	-0.64078	-168.94175969417182	124.38775032709893	7.8173	-0.7203281142805332	0.5991970014753503	-0.44478	-168.94175969417182	124.38775032709893	7.8173	-0.692788229555053	0.5793255583282315	-0.42944891018333947	-0.46735132425584325	0.40302478411508097	0.7868632429496895	2.8473	22.324	0.0	0.0	0.0
2021-10-01T23:20:05.000000	-0.75529	0.48772	-0.64161	-197.77	112.81	1.4169	-0.6898383164596603	0.576590738430736	-0.64161	-182.4571329584975	136.19274441968324	1.4169	-0.6898383164596603	0.576590738430736	-0.44561	-182.4571329584975	136.19274441968324	1.4169	-0.692788229555053	0.5793255583282315	-0.42944891018333947	-0.46735132425584325	0.40302478411508097	0.7868632429496895	2.8473	22.324	0.0	0.0	0.0
2021-10-01T23:20:05.000000	-0.72238	0.4688	-0.64124	-214.4	124.13	-6.5413	-0.6594945710507018	0.5537808367528175	-0.64124	-197.5747808863931	149.46512254600987	-6.5413	-0.6594945710507018	0.5537808367528175	-0.44524	-197.5747808863931	149.46512254600987	-6.5413	-0.692788229555053	0.5793255583282315	-0.42944891018333947	-0.46735132425584325	0.40302478411508097	0.7868632429496895	2.8473	22.324	0.0	0.0	0.0
2021-10-01T23:20:05.000000	-0.68961	0.4497	-0.63959	-233.1	136.89	-16.369	-0.6293118261426727	0.5308094456365433	-0.63959	-214.57038748414126	164.42028741887498	-16.369	-0.6293118261426727	0.5308094456365433	-0.44359	-214.57038748414126	164.42028741887498	-16.369	-0.692788229555053	0.5793255583282315	-0.42944891018333947	-0.46735132425584325	0.40302478411508097	0.7868632429496895	2.8473	22.324	0.0	0.0	0.0
2021-10-01T23:20:05.000000	-0.65703	0.43043	-0.63663	-254.2	151.34	-28.452	-0.5993384796733372	0.5076926162382636	-0.63663	-233.74083358985555	181.3467901913884	-28.452	-0.5993384796733372	0.5076926162382636	-0.44063	-233.74083358985555	181.3467901913884	-28.452	-0.692788229555053	0.5793255583282315	-0.42944891018333947	-0.46735132425584325	0.40302478411508097	0.7868632429496895	2.8473	22.324	0.0	0.0	0.0
2021-10-01T23:20:05.000000	-0.62467	0.41104	-0.63231	-278.1	167.76	-43.268	-0.5695981790779095	0.4844836477025098	-0.63231	-255.44879667181226	200.5715330721763	-43.268	-0.5695981790779095	0.4844836477025098	-0.43631000000000003	-255.44879667181226	200.5715330721763	-43.268	-0.692788229555053	0.5793255583282315	-0.42944891018333947	-0.46735132425584325	0.40302478411508097	0.7868632429496895	2.8473	22.324	0.0	0.0	0.0
