# Supplementary material for: Direct evidence of substorm-related impulsive injections of electrons at Mercury
Source: Nat Commun. 2023 Jul 18;14:4019. doi: 10.1038/s41467-023-39565-4 (PMC10354196; doi:10.1038/s41467-023-39565-4)
Supplement: Supplementary file 3 — SourceDatafile [file 41467_2023_39565_MOESM3_ESM.zip › SourceDataFile/FieldLinetracing/Final_KT17tracing_002274.txt]

2021-10-01T23:52:54.000000	1.9716	-2.5721	-1.0302	-152.68	-411.23	822.9	1.6415837300718399	-2.7942991656519927	-1.0302	-201.91760547553326	-389.4233889984356	822.9	1.6415837300718399	-2.7942991656519927	-0.8342	-201.91760547553326	-389.4233889984356	822.9	-0.9739337641609551	0.1202423201342662	0.19234034281970572	-0.9739337641609551	0.1202423201342662	0.19234034281970572	3.2751e+77	3.0	0.0	0.0	1.0
2021-10-01T23:52:54.000000	7.2911e-304	1.3907e-308	1.3907e-308	1.3907e-308	1.3907e-308	1.3907e-308	7.236177064212825e-304	-8.932416944482125e-305	1.3907e-308	1.550623488509241e-308	1.2098180759450704e-308	1.3907e-308	7.236177064212825e-304	-8.932416944482125e-305	0.196	1.550623488509241e-308	1.2098180759450704e-308	1.3907e-308	-0.9739337641609551	0.1202423201342662	0.19234034281970572	-0.9739337641609551	0.1202423201342662	0.19234034281970572	3.2751e+77	3.0	0.0	0.0	1.3907e-308
