# Supplementary material for: Direct evidence of substorm-related impulsive injections of electrons at Mercury
Source: Nat Commun. 2023 Jul 18;14:4019. doi: 10.1038/s41467-023-39565-4 (PMC10354196; doi:10.1038/s41467-023-39565-4)
Supplement: Supplementary file 3 — SourceDatafile [file 41467_2023_39565_MOESM3_ESM.zip › SourceDataFile/FieldLinetracing/Final_KT17tracing_000463.txt]

2021-10-01T23:22:43.000000	-0.55674	0.27406	0.56995	451.22	-211.63	-109.19	-0.5189642285277042	0.34021234649648563	0.56995	421.8889024419785	-265.32338625967895	-109.19	-0.5189642285277042	0.34021234649648563	0.7659499999999999	421.8889024419785	-265.32338625967895	-109.19	-0.7804404356096004	0.49907694609994174	-0.37660978258278566	-0.5458389736073762	0.35736594215909406	0.7578584289139951	2.6804	22.644	0.0	0.0	0.0
2021-10-01T23:22:43.000000	-0.59049	0.28982	0.5773	404.21	-187.87	-78.572	-0.5505288396941389	0.3599889847829028	0.5773	378.1444495252917	-235.98227961695366	-78.572	-0.5505288396941389	0.3599889847829028	0.7733000000000001	378.1444495252917	-235.98227961695366	-78.572	-0.7804404356096004	0.49907694609994174	-0.37660978258278566	-0.5458389736073762	0.35736594215909406	0.7578584289139951	2.6804	22.644	0.0	0.0	0.0
2021-10-01T23:22:43.000000	-0.62454	0.30557	0.58313	363.61	-167.37	-53.981	-0.5823924155990011	0.3797924574721835	0.58313	340.3622475553199	-210.6620265712146	-53.981	-0.5823924155990011	0.3797924574721835	0.7791300000000001	340.3622475553199	-210.6620265712146	-53.981	-0.7804404356096004	0.49907694609994174	-0.37660978258278566	-0.5458389736073762	0.35736594215909406	0.7578584289139951	2.6804	22.644	0.0	0.0	0.0
2021-10-01T23:22:43.000000	-0.65883	0.32128	0.58746	328.35	-149.6	-34.213	-0.614499084260019	0.3995856388105033	0.58746	307.5453001973729	-188.70551350320358	-34.213	-0.614499084260019	0.3995856388105033	0.78346	307.5453001973729	-188.70551350320358	-34.213	-0.7804404356096004	0.49907694609994174	-0.37660978258278566	-0.5458389736073762	0.35736594215909406	0.7578584289139951	2.6804	22.644	0.0	0.0	0.0
2021-10-01T23:22:43.000000	-0.69331	0.3369	0.59031	297.55	-134.11	-18.331	-0.6468053489461958	0.41931277904994707	0.59031	278.87537701315864	-169.55830470893676	-18.331	-0.6468053489461958	0.41931277904994707	0.7863100000000001	278.87537701315864	-169.55830470893676	-18.331	-0.7804404356096004	0.49907694609994174	-0.37660978258278566	-0.5458389736073762	0.35736594215909406	0.7578584289139951	2.6804	22.644	0.0	0.0	0.0
2021-10-01T23:22:43.000000	-0.72794	0.35242	0.59173	270.52	-120.54	-5.6053	-0.6792727363676588	0.4389590523358564	0.59173	253.71178815909076	-152.77856704759552	-5.6053	-0.6792727363676588	0.4389590523358564	0.78773	253.71178815909076	-152.77856704759552	-5.6053	-0.7804404356096004	0.49907694609994174	-0.37660978258278566	-0.5458389736073762	0.35736594215909406	0.7578584289139951	2.6804	22.644	0.0	0.0	0.0
2021-10-01T23:22:43.000000	-0.76265	0.3678	0.59177	246.68	-108.61	4.5411	-0.7118366751959367	0.45847618296482373	0.59177	231.51321250485182	-138.0173428801008	4.5411	-0.7118366751959367	0.45847618296482373	0.7877700000000001	231.51321250485182	-138.0173428801008	4.5411	-0.7804404356096004	0.49907694609994174	-0.37660978258278566	-0.5458389736073762	0.35736594215909406	0.7578584289139951	2.6804	22.644	0.0	0.0	0.0
2021-10-01T23:22:43.000000	-0.79741	0.38301	0.59048	225.59	-98.087	12.567	-0.7444710673924315	0.4778307210881	0.59048	211.8715150726491	-124.98947463614775	12.567	-0.7444710673924315	0.4778307210881	0.7864800000000001	211.8715150726491	-124.98947463614775	12.567	-0.7804404356096004	0.49907694609994174	-0.37660978258278566	-0.5458389736073762	0.35736594215909406	0.7578584289139951	2.6804	22.644	0.0	0.0	0.0
2021-10-01T23:22:43.000000	-0.83219	0.39803	0.58792	206.85	-88.771	18.839	-0.7771485896168534	0.4969991415048274	0.58792	194.41421598067168	-113.4474572902396	18.839	-0.7771485896168534	0.4969991415048274	0.78392	194.41421598067168	-113.4474572902396	18.839	-0.7804404356096004	0.49907694609994174	-0.37660978258278566	-0.5458389736073762	0.35736594215909406	0.7578584289139951	2.6804	22.644	0.0	0.0	0.0
2021-10-01T23:22:43.000000	-0.86694	0.41285	0.58417	190.15	-80.503	23.656	-0.8098208439314383	0.5159653930586556	0.58417	178.85313344119285	-103.19550458845995	23.656	-0.8098208439314383	0.5159653930586556	0.78017	178.85313344119285	-103.19550458845995	23.656	-0.7804404356096004	0.49907694609994174	-0.37660978258278566	-0.5458389736073762	0.35736594215909406	0.7578584289139951	2.6804	22.644	0.0	0.0	0.0
2021-10-01T23:22:43.000000	-0.90165	0.42744	0.5793	175.24	-73.148	27.258	-0.8424815815933704	0.5346984765042193	0.5793	164.9566928297726	-94.06900124198218	27.258	-0.8424815815933704	0.5346984765042193	0.7753000000000001	164.9566928297726	-94.06900124198218	27.258	-0.7804404356096004	0.49907694609994174	-0.37660978258278566	-0.5458389736073762	0.35736594215909406	0.7578584289139951	2.6804	22.644	0.0	0.0	0.0
2021-10-01T23:22:43.000000	-0.9363	0.4418	0.57341	161.89	-66.594	29.844	-0.8751109533068674	0.5531959412381348	0.57341	152.51035062386205	-85.92860925551307	29.844	-0.8751109533068674	0.5531959412381348	0.7694099999999999	152.51035062386205	-85.92860925551307	29.844	-0.7804404356096004	0.49907694609994174	-0.37660978258278566	-0.5458389736073762	0.35736594215909406	0.7578584289139951	2.6804	22.644	0.0	0.0	0.0
2021-10-01T23:22:43.000000	-0.97088	0.45591	0.56657	149.93	-60.746	31.58	-0.9077014850274215	0.5714367126629277	0.56657	141.35702817538353	-78.65921434532528	31.58	-0.9077014850274215	0.5714367126629277	0.76257	141.35702817538353	-78.65921434532528	31.58	-0.7804404356096004	0.49907694609994174	-0.37660978258278566	-0.5458389736073762	0.35736594215909406	0.7578584289139951	2.6804	22.644	0.0	0.0	0.0
2021-10-01T23:22:43.000000	-1.0054	0.46978	0.55889	139.19	-55.525	32.603	-0.9402618761012327	0.5894319407281814	0.55889	131.33768635355213	-72.16158166431745	32.603	-0.9402618761012327	0.5894319407281814	0.7548900000000001	131.33768635355213	-72.16158166431745	32.603	-0.7804404356096004	0.49907694609994174	-0.37660978258278566	-0.5458389736073762	0.35736594215909406	0.7578584289139951	2.6804	22.644	0.0	0.0	0.0
2021-10-01T23:22:43.000000	-1.0398	0.48341	0.55046	129.57	-50.864	33.032	-0.9727325786409532	0.6071742736237448	0.55046	122.36128820079136	-66.3569630547004	33.032	-0.9727325786409532	0.6071742736237448	0.7464599999999999	122.36128820079136	-66.3569630547004	33.032	-0.7804404356096004	0.49907694609994174	-0.37660978258278566	-0.5458389736073762	0.35736594215909406	0.7578584289139951	2.6804	22.644	0.0	0.0	0.0
2021-10-01T23:22:43.000000	-1.0742	0.49678	0.54139	120.93	-46.703	32.969	-1.005235139024661	0.6246585656741371	0.54139	114.29624045677551	-61.16865640544147	32.969	-1.005235139024661	0.6246585656741371	0.73739	114.29624045677551	-61.16865640544147	32.969	-0.7804404356096004	0.49907694609994174	-0.37660978258278566	-0.5458389736073762	0.35736594215909406	0.7578584289139951	2.6804	22.644	0.0	0.0	0.0
2021-10-01T23:22:43.000000	-1.1085	0.50992	0.53178	113.2	-42.993	32.503	-1.037666634868369	0.6419023378061142	0.53178	107.0790745645562	-56.53945383003104	32.503	-1.037666634868369	0.6419023378061142	0.7277800000000001	107.0790745645562	-56.53945383003104	32.503	-0.7804404356096004	0.49907694609994174	-0.37660978258278566	-0.5458389736073762	0.35736594215909406	0.7578584289139951	2.6804	22.644	0.0	0.0	0.0
2021-10-01T23:22:43.000000	-1.1427	0.52283	0.52174	106.29	-39.691	31.716	-1.0700270661720772	0.6589055900196756	0.52174	100.62573749038765	-52.41565162731064	31.716	-1.0700270661720772	0.6589055900196756	0.71774	100.62573749038765	-52.41565162731064	31.716	-0.7804404356096004	0.49907694609994174	-0.37660978258278566	-0.5458389736073762	0.35736594215909406	0.7578584289139951	2.6804	22.644	0.0	0.0	0.0
2021-10-01T23:22:43.000000	-1.177	0.53551	0.51137	100.13	-36.757	30.679	-1.1025149258936096	0.6756928283486581	0.51137	94.87165790579886	-48.748974093872704	30.679	-1.1025149258936096	0.6756928283486581	0.70737	94.87165790579886	-48.748974093872704	30.679	-0.7804404356096004	0.49907694609994174	-0.37660978258278566	-0.5458389736073762	0.35736594215909406	0.7578584289139951	2.6804	22.644	0.0	0.0	0.0
2021-10-01T23:22:43.000000	-1.2112	0.54798	0.50078	94.645	-34.157	29.462	-1.134929270471758	0.6922593960550073	0.50078	89.74656697735813	-45.496487664198554	29.462	-1.134929270471758	0.6922593960550073	0.69678	89.74656697735813	-45.496487664198554	29.462	-0.7804404356096004	0.49907694609994174	-0.37660978258278566	-0.5458389736073762	0.35736594215909406	0.7578584289139951	2.6804	22.644	0.0	0.0	0.0
2021-10-01T23:22:43.000000	-1.2455	0.56025	0.49006	89.785	-31.859	28.128	-1.1674673675626548	0.7086397238204512	0.49006	85.20476243102337	-42.62030695657726	28.128	-1.1674673675626548	0.7086397238204512	0.68606	85.20476243102337	-42.62030695657726	28.128	-0.7804404356096004	0.49907694609994174	-0.37660978258278566	-0.5458389736073762	0.35736594215909406	0.7578584289139951	2.6804	22.644	0.0	0.0	0.0
2021-10-01T23:22:43.000000	-1.2799	0.57234	0.47931	85.489	-29.833	26.734	-1.2001267665629163	0.7248536609407719	0.47931	81.18937981973384	-40.08318368701512	26.734	-1.2001267665629163	0.7248536609407719	0.6753100000000001	81.18937981973384	-40.08318368701512	26.734	-0.7804404356096004	0.49907694609994174	-0.37660978258278566	-0.5458389736073762	0.35736594215909406	0.7578584289139951	2.6804	22.644	0.0	0.0	0.0
2021-10-01T23:22:43.000000	-1.3143	0.58425	0.46858	81.699	-28.05	25.333	-1.2328082209936306	0.7408889543990513	0.46858	77.64640956062695	-37.84922962681514	25.333	-1.2328082209936306	0.7408889543990513	0.66458	77.64640956062695	-37.84922962681514	25.333	-0.7804404356096004	0.49907694609994174	-0.37660978258278566	-0.5458389736073762	0.35736594215909406	0.7578584289139951	2.6804	22.644	0.0	0.0	0.0
2021-10-01T23:22:43.000000	-1.3488	0.59601	0.45795	78.359	-26.482	23.971	-1.2656073014286342	0.7567876311558812	0.45795	74.52370447024914	-35.88379407240775	23.971	-1.2656073014286342	0.7567876311558812	0.65395	74.52370447024914	-35.88379407240775	23.971	-0.7804404356096004	0.49907694609994174	-0.37660978258278566	-0.5458389736073762	0.35736594215909406	0.7578584289139951	2.6804	22.644	0.0	0.0	0.0
2021-10-01T23:22:43.000000	-1.3834	0.60761	0.44746	75.412	-25.103	22.685	-1.2985252331696189	0.7725397665633703	0.44746	71.76787984001946	-34.1540887196325	22.685	-1.2985252331696189	0.7725397665633703	0.64346	71.76787984001946	-34.1540887196325	22.685	-0.7804404356096004	0.49907694609994174	-0.37660978258278566	-0.5458389736073762	0.35736594215909406	0.7578584289139951	2.6804	22.644	0.0	0.0	0.0
2021-10-01T23:22:43.000000	-1.4181	0.61907	0.43711	72.803	-23.885	21.504	-1.3315595656132009	0.788165209917301	0.43711	69.32778095127345	-32.625585395089004	21.504	-1.3315595656132009	0.788165209917301	0.6331100000000001	69.32778095127345	-32.625585395089004	21.504	-0.7804404356096004	0.49907694609994174	-0.37660978258278566	-0.5458389736073762	0.35736594215909406	0.7578584289139951	2.6804	22.644	0.0	0.0	0.0
2021-10-01T23:22:43.000000	-1.4529	0.6304	0.42693	70.476	-22.805	20.446	-1.3647090734576888	0.8036738858655647	0.42693	67.1506479697117	-31.268595719153332	20.446	-1.3647090734576888	0.8036738858655647	0.62293	67.1506479697117	-31.268595719153332	20.446	-0.7804404356096004	0.49907694609994174	-0.37660978258278566	-0.5458389736073762	0.35736594215909406	0.7578584289139951	2.6804	22.644	0.0	0.0	0.0
2021-10-01T23:22:43.000000	-1.4877	0.64161	0.4169	68.384	-21.84	19.52	-1.3978732849224782	0.8190634660391342	0.4169	65.1926532441368	-30.05453408372417	19.52	-1.3978732849224782	0.8190634660391342	0.6129	65.1926532441368	-30.05453408372417	19.52	-0.7804404356096004	0.49907694609994174	-0.37660978258278566	-0.5458389736073762	0.35736594215909406	0.7578584289139951	2.6804	22.644	0.0	0.0	0.0
2021-10-01T23:22:43.000000	-1.5227	0.6527	0.407	66.48	-20.97	18.726	-1.4312506929653932	0.8343584564718458	0.407	63.40960153284388	-28.95779227506759	18.726	-1.4312506929653932	0.8343584564718458	0.603	63.40960153284388	-28.95779227506759	18.726	-0.7804404356096004	0.49907694609994174	-0.37660978258278566	-0.5458389736073762	0.35736594215909406	0.7578584289139951	2.6804	22.644	0.0	0.0	0.0
2021-10-01T23:22:43.000000	-1.5577	0.66367	0.39719	64.726	-20.179	18.058	-1.4646428046286106	0.8495343511298632	0.39719	61.7657396565533	-27.957834710128736	18.058	-1.4646428046286106	0.8495343511298632	0.59319	61.7657396565533	-27.957834710128736	18.058	-0.7804404356096004	0.49907694609994174	-0.37660978258278566	-0.5458389736073762	0.35736594215909406	0.7578584289139951	2.6804	22.644	0.0	0.0	0.0
2021-10-01T23:22:43.000000	-1.5927	0.67454	0.38744	63.089	-19.45	17.505	-1.4980471693087458	0.8646109993089689	0.38744	60.23039929010027	-27.03374599190959	17.505	-1.4980471693087458	0.8646109993089689	0.58344	60.23039929010027	-27.03374599190959	17.505	-0.7804404356096004	0.49907694609994174	-0.37660978258278566	-0.5458389736073762	0.35736594215909406	0.7578584289139951	2.6804	22.644	0.0	0.0	0.0
2021-10-01T23:22:43.000000	-1.6278	0.6853	0.37772	61.542	-18.773	17.052	-1.531564258786403	0.8795907293781897	0.37772	58.77800918587044	-26.172293157951028	17.052	-1.531564258786403	0.8795907293781897	0.57372	58.77800918587044	-26.172293157951028	17.052	-0.7804404356096004	0.49907694609994174	-0.37660978258278566	-0.5458389736073762	0.35736594215909406	0.7578584289139951	2.6804	22.644	0.0	0.0	0.0
2021-10-01T23:22:43.000000	-1.6629	0.69596	0.36798	60.064	-18.138	16.685	-1.5650936012809784	0.8944712129684987	0.36798	57.388952884984114	-25.360978426809037	16.685	-1.5650936012809784	0.8944712129684987	0.5639799999999999	57.388952884984114	-25.360978426809037	16.685	-0.7804404356096004	0.49907694609994174	-0.37660978258278566	-0.5458389736073762	0.35736594215909406	0.7578584289139951	2.6804	22.644	0.0	0.0	0.0
2021-10-01T23:22:43.000000	-1.6981	0.70652	0.35819	58.637	-17.537	16.388	-1.5987344432713841	0.9092647030968141	0.35819	56.046346262590625	-24.589656537125386	16.388	-1.5987344432713841	0.9092647030968141	0.55419	56.046346262590625	-24.589656537125386	16.388	-0.7804404356096004	0.49907694609994174	-0.37660978258278566	-0.5458389736073762	0.35736594215909406	0.7578584289139951	2.6804	22.644	0.0	0.0	0.0
2021-10-01T23:22:43.000000	-1.7332	0.71698	0.34833	57.25	-16.965	16.149	-1.632288291799796	0.9239466937292993	0.34833	54.73988485685559	-23.852017333093467	16.149	-1.632288291799796	0.9239466937292993	0.54433	54.73988485685559	-23.852017333093467	16.149	-0.7804404356096004	0.49907694609994174	-0.37660978258278566	-0.5458389736073762	0.35736594215909406	0.7578584289139951	2.6804	22.644	0.0	0.0	0.0
2021-10-01T23:22:43.000000	-1.7683	0.72734	0.33836	55.893	-16.416	15.953	-1.6658543933451262	0.9385294378828728	0.33836	53.46037920090292	-23.140880724286756	15.953	-1.6658543933451262	0.9385294378828728	0.53436	53.46037920090292	-23.140880724286756	15.953	-0.7804404356096004	0.49907694609994174	-0.37660978258278566	-0.5458389736073762	0.35736594215909406	0.7578584289139951	2.6804	22.644	0.0	0.0	0.0
2021-10-01T23:22:43.000000	-1.8035	0.73762	0.32826	54.558	-15.888	15.792	-1.699529543782903	0.953045037870235	0.32826	52.200134636758015	-22.453281539773542	15.792	-1.699529543782903	0.953045037870235	0.52426	52.200134636758015	-22.453281539773542	15.792	-0.7804404356096004	0.49907694609994174	-0.37660978258278566	-0.5458389736073762	0.35736594215909406	0.7578584289139951	2.6804	22.644	0.0	0.0	0.0
2021-10-01T23:22:43.000000	-1.8386	0.7478	0.31802	53.24	-15.377	15.656	-1.733117700758686	0.9674491383617669	0.31802	50.954678961152034	-21.78463726955145	15.656	-1.733117700758686	0.9674491383617669	0.51402	50.954678961152034	-21.78463726955145	15.656	-0.7804404356096004	0.49907694609994174	-0.37660978258278566	-0.5458389736073762	0.35736594215909406	0.7578584289139951	2.6804	22.644	0.0	0.0	0.0
2021-10-01T23:22:43.000000	-1.8737	0.7579	0.30761	51.932	-14.881	15.539	-1.7667156601480036	0.9817738416701696	0.30761	49.71730998089949	-21.13210527285796	15.539	-1.7667156601480036	0.9817738416701696	0.50361	49.71730998089949	-21.13210527285796	15.539	-0.7804404356096004	0.49907694609994174	-0.37660978258278566	-0.5458389736073762	0.35736594215909406	0.7578584289139951	2.6804	22.644	0.0	0.0	0.0
2021-10-01T23:22:43.000000	-1.9087	0.7679	0.29702	50.631	-14.398	15.435	-1.800226626075328	0.995987045482742	0.29702	48.48529536197141	-20.493333029607285	15.435	-1.800226626075328	0.995987045482742	0.49302	48.48529536197141	-20.493333029607285	15.435	-0.7804404356096004	0.49907694609994174	-0.37660978258278566	-0.5458389736073762	0.35736594215909406	0.7578584289139951	2.6804	22.644	0.0	0.0	0.0
2021-10-01T23:22:43.000000	-1.9438	0.77783	0.28624	49.33	-13.925	15.342	-1.8338454155934065	1.0101430297769944	0.28624	47.2520554413515	-19.8644854342478	15.342	-1.8338454155934065	1.0101430297769944	0.48224	47.2520554413515	-19.8644854342478	15.342	-0.7804404356096004	0.49907694609994174	-0.37660978258278566	-0.5458389736073762	0.35736594215909406	0.7578584289139951	2.6804	22.644	0.0	0.0	0.0
2021-10-01T23:22:43.000000	-1.9787	0.78767	0.27524	48.023	-13.461	15.257	-1.8672767398688879	1.0241851862063895	0.27524	46.011757960474256	-19.24383484097529	15.257	-1.8672767398688879	1.0241851862063895	0.47124	46.011757960474256	-19.24383484097529	15.257	-0.7804404356096004	0.49907694609994174	-0.37660978258278566	-0.5458389736073762	0.35736594215909406	0.7578584289139951	2.6804	22.644	0.0	0.0	0.0
2021-10-01T23:22:43.000000	-2.0137	0.79743	0.26402	46.705	-13.003	15.177	-1.9008171130368159	1.0381601984695736	0.26402	44.75980818590159	-18.627791204576475	15.177	-1.9008171130368159	1.0381601984695736	0.46002	44.75980818590159	-18.627791204576475	15.177	-0.7804404356096004	0.49907694609994174	-0.37660978258278566	-0.5458389736073762	0.35736594215909406	0.7578584289139951	2.6804	22.644	0.0	0.0	0.0
2021-10-01T23:22:43.000000	-2.0486	0.8071	0.25255	45.365	-12.548	15.1	-1.9342692674410582	1.0520336358848188	0.25255	43.485656595460775	-18.01202929882301	15.1	-1.9342692674410582	1.0520336358848188	0.44855	43.485656595460775	-18.01202929882301	15.1	-0.7804404356096004	0.49907694609994174	-0.37660978258278566	-0.5458389736073762	0.35736594215909406	0.7578584289139951	2.6804	22.644	0.0	0.0	0.0
2021-10-01T23:22:43.000000	-2.0834	0.8167	0.24081	43.997	-12.095	15.025	-1.9676307524782317	1.0658253477479074	0.24081	42.183470930586275	-17.394821477910664	15.025	-1.9676307524782317	1.0658253477479074	0.43681000000000003	42.183470930586275	-17.394821477910664	15.025	-0.7804404356096004	0.49907694609994174	-0.37660978258278566	-0.5458389736073762	0.35736594215909406	0.7578584289139951	2.6804	22.644	0.0	0.0	0.0
2021-10-01T23:22:43.000000	-2.1181	0.82622	0.22879	42.587	-11.639	14.95	-2.000902793450028	1.079525409410948	0.22879	40.839969335076354	-16.7694899955253	14.95	-2.000902793450028	1.079525409410948	0.42479	40.839969335076354	-16.7694899955253	14.95	-0.7804404356096004	0.49907694609994174	-0.37660978258278566	-0.5458389736073762	0.35736594215909406	0.7578584289139951	2.6804	22.644	0.0	0.0	0.0
2021-10-01T23:22:43.000000	-2.1527	0.83567	0.21645	41.123	-11.177	14.872	-2.0340841650547548	1.0931437455218325	0.21645	39.44360982196911	-16.131587095269374	14.872	-2.0340841650547548	1.0931437455218325	0.41245	39.44360982196911	-16.131587095269374	14.872	-0.7804404356096004	0.49907694609994174	-0.37660978258278566	-0.5458389736073762	0.35736594215909406	0.7578584289139951	2.6804	22.644	0.0	0.0	0.0
2021-10-01T23:22:43.000000	-2.1873	0.84503	0.20376	39.591	-10.705	14.789	-2.067276564374708	1.106672759801696	0.20376	37.980988004893646	-15.475427495617852	14.789	-2.067276564374708	1.106672759801696	0.39976	37.980988004893646	-15.475427495617852	14.789	-0.7804404356096004	0.49907694609994174	-0.37660978258278566	-0.5458389736073762	0.35736594215909406	0.7578584289139951	2.6804	22.644	0.0	0.0	0.0
2021-10-01T23:22:43.000000	-2.2217	0.85431	0.19067	37.97	-10.218	14.699	-2.1002802731503722	1.1200978708645937	0.19067	36.43187477412436	-14.79347573907231	14.699	-2.1002802731503722	1.1200978708645937	0.38667	36.43187477412436	-14.79347573907231	14.699	-0.7804404356096004	0.49907694609994174	-0.37660978258278566	-0.5458389736073762	0.35736594215909406	0.7578584289139951	2.6804	22.644	0.0	0.0	0.0
2021-10-01T23:22:43.000000	-2.256	0.86351	0.17715	36.236	-9.7094	14.6	-2.133194537860659	1.1334313317274436	0.17715	34.77325967383902	-14.076240833964185	14.6	-2.133194537860659	1.1334313317274436	0.37315	34.77325967383902	-14.076240833964185	14.6	-0.7804404356096004	0.49907694609994174	-0.37660978258278566	-0.5458389736073762	0.35736594215909406	0.7578584289139951	2.6804	22.644	0.0	0.0	0.0
2021-10-01T23:22:43.000000	-2.29	0.87262	0.16311	34.358	-9.1717	14.489	-2.1658220908494377	1.1466387117085182	0.16311	32.97529527184383	-13.312480859130435	14.489	-2.1658220908494377	1.1466387117085182	0.35911000000000004	32.97529527184383	-13.312480859130435	14.489	-0.7804404356096004	0.49907694609994174	-0.37660978258278566	-0.5458389736073762	0.35736594215909406	0.7578584289139951	2.6804	22.644	0.0	0.0	0.0
2021-10-01T23:22:43.000000	-2.3239	0.88164	0.14846	32.293	-8.5934	14.364	-2.19836142507453	1.1597445168416538	0.14846	30.996714679152273	-12.485513672221344	14.364	-2.19836142507453	1.1597445168416538	0.34446	30.996714679152273	-12.485513672221344	14.364	-0.7804404356096004	0.49907694609994174	-0.37660978258278566	-0.5458389736073762	0.35736594215909406	0.7578584289139951	2.6804	22.644	0.0	0.0	0.0
2021-10-01T23:22:43.000000	-2.3574	0.89056	0.13306	29.978	-7.9585	14.224	-2.2305160264008936	1.1727020634282046	0.13306	28.77695309675681	-11.571740435952524	14.224	-2.2305160264008936	1.1727020634282046	0.32906	28.77695309675681	-11.571740435952524	14.224	-0.7804404356096004	0.49907694609994174	-0.37660978258278566	-0.5458389736073762	0.35736594215909406	0.7578584289139951	2.6804	22.644	0.0	0.0	0.0
2021-10-01T23:22:43.000000	-2.3906	0.89935	0.11672	27.324	-7.2425	14.068	-2.262388817212515	1.1854938305414149	0.11672	26.23068314757086	-10.535940577933326	14.068	-2.262388817212515	1.1854938305414149	0.31272	26.23068314757086	-10.535940577933326	14.068	-0.7804404356096004	0.49907694609994174	-0.37660978258278566	-0.5458389736073762	0.35736594215909406	0.7578584289139951	2.6804	22.644	0.0	0.0	0.0
2021-10-01T23:22:43.000000	-2.4231	0.90796	0.099088	24.185	-6.4069	13.897	-2.293588938102206	1.1980211828741565	0.099088	23.217722383896643	-9.322014799082044	13.897	-2.293588938102206	1.1980211828741565	0.295088	23.217722383896643	-9.322014799082044	13.897	-0.7804404356096004	0.49907694609994174	-0.37660978258278566	-0.5458389736073762	0.35736594215909406	0.7578584289139951	2.6804	22.644	0.0	0.0	0.0
2021-10-01T23:22:43.000000	-2.4442	0.91356	0.086349	21.71	-5.7525	13.776	-2.3138437762051858	1.206164372262971	0.086349	20.841555773541273	-8.369283672356215	13.776	-2.3138437762051858	1.206164372262971	0.282349	20.841555773541273	-8.369283672356215	13.776	-0.7804404356096004	0.49907694609994174	-0.37660978258278566	-0.5458389736073762	0.35736594215909406	0.7578584289139951	2.6804	22.644	0.0	0.0	0.0
2021-10-01T23:22:43.000000	-2.4647	0.91899	0.072499	18.799	-4.9847	13.651	-2.333523965563455	1.2140653245361255	0.072499	18.046569436315515	-7.250583884780777	13.651	-2.333523965563455	1.2140653245361255	0.268499	18.046569436315515	-7.250583884780777	13.651	-0.7804404356096004	0.49907694609994174	-0.37660978258278566	-0.5458389736073762	0.35736594215909406	0.7578584289139951	2.6804	22.644	0.0	0.0	0.0
2021-10-01T23:22:43.000000	-2.4778	0.92246	0.062425	16.529	-4.3861	13.567	-2.3461000746138443	1.2191143225706573	0.062425	15.867020924289061	-6.378350977970172	13.567	-2.3461000746138443	1.2191143225706573	0.258425	15.867020924289061	-6.378350977970172	13.567	-0.7804404356096004	0.49907694609994174	-0.37660978258278566	-0.5458389736073762	0.35736594215909406	0.7578584289139951	2.6804	22.644	0.0	0.0	0.0
2021-10-01T23:22:43.000000	-2.4901	0.92574	0.051437	13.905	-3.6932	13.484	-2.357905492565084	1.2238767281599108	0.051437	13.347694471868556	-5.369152961655087	13.484	-2.357905492565084	1.2238767281599108	0.24743700000000002	13.347694471868556	-5.369152961655087	13.484	-0.7804404356096004	0.49907694609994174	-0.37660978258278566	-0.5458389736073762	0.35736594215909406	0.7578584289139951	2.6804	22.644	0.0	0.0	0.0
2021-10-01T23:22:43.000000	-2.5014	0.92873	0.039224	10.814	-2.8754	13.407	-2.368753979476268	1.2282287887911374	0.039224	10.380190981060581	-4.178774504170875	13.407	-2.368753979476268	1.2282287887911374	0.23522400000000002	10.380190981060581	-4.178774504170875	13.407	-0.7804404356096004	0.49907694609994174	-0.37660978258278566	-0.5458389736073762	0.35736594215909406	0.7578584289139951	2.6804	22.644	0.0	0.0	0.0
2021-10-01T23:22:43.000000	-2.5107	0.9312	0.025388	7.1194	-1.8948	13.341	-2.3776812524971898	1.2318197073936572	0.025388	6.833583655083566	-2.752863568899614	13.341	-2.3776812524971898	1.2318197073936572	0.221388	6.833583655083566	-2.752863568899614	13.341	-0.7804404356096004	0.49907694609994174	-0.37660978258278566	-0.5458389736073762	0.35736594215909406	0.7578584289139951	2.6804	22.644	0.0	0.0	0.0
2021-10-01T23:22:43.000000	-2.5165	0.93275	0.0096925	2.748	-0.73189	13.299	-2.3832476265118445	1.2340687027980495	0.0096925	2.637614634974781	-1.0630879594214453	13.299	-2.3832476265118445	1.2340687027980495	0.2056925	2.637614634974781	-1.0630879594214453	13.299	-0.7804404356096004	0.49907694609994174	-0.37660978258278566	-0.5458389736073762	0.35736594215909406	0.7578584289139951	2.6804	22.644	0.0	0.0	0.0
2021-10-01T23:22:43.000000	-2.517	0.93287	-0.0070817	-2.0095	0.53525	13.296	-2.3837291552861015	1.2342490636573349	-0.0070817	-1.9287737206787825	0.777441153347908	13.296	-2.3837291552861015	1.2342490636573349	0.1889183	-1.9287737206787825	0.777441153347908	13.296	-0.7804404356096004	0.49907694609994174	-0.37660978258278566	-0.5458389736073762	0.35736594215909406	0.7578584289139951	2.6804	22.644	0.0	0.0	0.0
2021-10-01T23:22:43.000000	-2.5119	0.93152	-0.023039	-6.4752	1.7236	13.333	-2.378833000589993	1.2322843323291943	-0.023039	-6.215215002897445	2.5040196620151614	13.333	-2.378833000589993	1.2322843323291943	0.172961	-6.215215002897445	2.5040196620151614	13.333	-0.7804404356096004	0.49907694609994174	-0.37660978258278566	-0.5458389736073762	0.35736594215909406	0.7578584289139951	2.6804	22.644	0.0	0.0	0.0
2021-10-01T23:22:43.000000	-2.503	0.92916	-0.037165	-10.277	2.7328	13.396	-2.370289235166109	1.2288515969211504	-0.037165	-9.864710191429348	3.971450324391575	13.396	-2.370289235166109	1.2288515969211504	0.158835	-9.864710191429348	3.971450324391575	13.396	-0.7804404356096004	0.49907694609994174	-0.37660978258278566	-0.5458389736073762	0.35736594215909406	0.7578584289139951	2.6804	22.644	0.0	0.0	0.0
2021-10-01T23:22:43.000000	-2.4798	0.92299	-0.060762	-16.142	4.2839	13.554	-2.348020063202415	1.2198853892472552	-0.060762	-15.495459634190638	6.229501901048634	13.554	-2.348020063202415	1.2198853892472552	0.13523800000000002	-15.495459634190638	6.229501901048634	13.554	-0.7804404356096004	0.49907694609994174	-0.37660978258278566	-0.5458389736073762	0.35736594215909406	0.7578584289139951	2.6804	22.644	0.0	0.0	0.0
2021-10-01T23:22:43.000000	-2.4533	0.91596	-0.080437	-20.497	5.4323	13.721	-2.3225811333801265	1.209661312296416	-0.080437	-19.676930144512717	7.902867351662101	13.721	-2.3225811333801265	1.209661312296416	0.11556300000000001	-19.676930144512717	7.902867351662101	13.721	-0.7804404356096004	0.49907694609994174	-0.37660978258278566	-0.5458389736073762	0.35736594215909406	0.7578584289139951	2.6804	22.644	0.0	0.0	0.0
2021-10-01T23:22:43.000000	-2.4253	0.90855	-0.097793	-23.942	6.3425	13.885	-2.2957000678384496	1.1988763034719379	-0.097793	-22.98444438303619	9.228325235551466	13.885	-2.2957000678384496	1.1988763034719379	0.098207	-22.98444438303619	9.228325235551466	13.885	-0.7804404356096004	0.49907694609994174	-0.37660978258278566	-0.5458389736073762	0.35736594215909406	0.7578584289139951	2.6804	22.644	0.0	0.0	0.0
2021-10-01T23:22:43.000000	-2.3965	0.90092	-0.11363	-26.797	7.1015	14.038	-2.2680519871026976	1.187774928258508	-0.11363	-25.72493095756012	10.331429643508441	14.038	-2.2680519871026976	1.187774928258508	0.08237000000000001	-25.72493095756012	10.331429643508441	14.038	-0.7804404356096004	0.49907694609994174	-0.37660978258278566	-0.5458389736073762	0.35736594215909406	0.7578584289139951	2.6804	22.644	0.0	0.0	0.0
2021-10-01T23:22:43.000000	-2.3672	0.89314	-0.1284	-29.243	7.759	14.18	-2.239926053497764	1.1764634182421188	-0.1284	-28.071936245506585	11.283684036174247	14.18	-2.239926053497764	1.1764634182421188	0.06760000000000002	-28.071936245506585	11.283684036174247	14.18	-0.7804404356096004	0.49907694609994174	-0.37660978258278566	-0.5458389736073762	0.35736594215909406	0.7578584289139951	2.6804	22.644	0.0	0.0	0.0
2021-10-01T23:22:43.000000	-2.3375	0.88525	-0.14235	-31.394	8.3453	14.309	-2.2114166122957934	1.1649937250312534	-0.14235	-30.134888568708874	12.129128535945977	14.309	-2.2114166122957934	1.1649937250312534	0.05365	-30.134888568708874	12.129128535945977	14.309	-0.7804404356096004	0.49907694609994174	-0.37660978258278566	-0.5458389736073762	0.35736594215909406	0.7578584289139951	2.6804	22.644	0.0	0.0	0.0
2021-10-01T23:22:43.000000	-2.3075	0.87728	-0.15565	-33.323	8.8801	14.426	-2.182619234070622	1.153407875586504	-0.15565	-31.98382401243975	12.896259401519593	14.426	-2.182619234070622	1.153407875586504	0.04035	-31.98382401243975	12.896259401519593	14.426	-0.7804404356096004	0.49907694609994174	-0.37660978258278566	-0.5458389736073762	0.35736594215909406	0.7578584289139951	2.6804	22.644	0.0	0.0	0.0
2021-10-01T23:22:43.000000	-2.2773	0.86922	-0.16843	-35.081	9.3771	14.532	-2.1536343906028526	1.1417081982768975	-0.16843	-33.66767961762645	13.604922439134322	14.532	-2.1536343906028526	1.1417081982768975	0.02757000000000001	-33.66767961762645	13.604922439134322	14.532	-0.7804404356096004	0.49907694609994174	-0.37660978258278566	-0.5458389736073762	0.35736594215909406	0.7578584289139951	2.6804	22.644	0.0	0.0	0.0
2021-10-01T23:22:43.000000	-2.247	0.8611	-0.18076	-36.705	9.8457	14.627	-2.1245576524663226	1.1299367200630255	-0.18076	-35.222024797876045	14.268980434067629	14.627	-2.1245576524663226	1.1299367200630255	0.015240000000000004	-35.222024797876045	14.268980434067629	14.627	-0.7804404356096004	0.49907694609994174	-0.37660978258278566	-0.5458389736073762	0.35736594215909406	0.7578584289139951	2.6804	22.644	0.0	0.0	0.0
2021-10-01T23:22:43.000000	-2.2266	0.85564	-0.18875	-37.728	10.146	14.686	-2.1049803854920404	1.1220182468631155	-0.18875	-36.20052046733881	14.692365973313613	14.686	-2.1049803854920404	1.1220182468631155	0.0072500000000000064	-36.20052046733881	14.692365973313613	14.686	-0.7804404356096004	0.49907694609994174	-0.37660978258278566	-0.5458389736073762	0.35736594215909406	0.7578584289139951	2.6804	22.644	0.0	0.0	0.0
2021-10-01T23:22:43.000000	-2.2131	0.85199	-0.194	-38.386	10.342	14.723	-2.092029345956456	1.1167415930988693	-0.194	-36.82954638541905	14.967513923302924	14.723	-2.092029345956456	1.1167415930988693	0.0020000000000000018	-36.82954638541905	14.967513923302924	14.723	-0.7804404356096004	0.49907694609994174	-0.37660978258278566	-0.5458389736073762	0.35736594215909406	0.7578584289139951	2.6804	22.644	0.0	0.0	0.0
2021-10-01T23:22:43.000000	-2.204	0.84955	-0.19746	-38.816	10.47	14.747	-2.0832968899882833	1.1132049544738596	-0.19746	-37.240622383084656	15.147237389058567	14.747	-2.0832968899882833	1.1132049544738596	-0.001459999999999989	-37.240622383084656	15.147237389058567	14.747	-0.7804404356096004	0.49907694609994174	-0.37660978258278566	-0.5458389736073762	0.35736594215909406	0.7578584289139951	2.6804	22.644	0.0	0.0	1.0
2021-10-01T23:22:43.000000	-2.1695	0.84022	-0.21033	-40.389	10.949	14.832	-2.050200061242166	1.0997179671545876	-0.21033	-38.74307754532971	15.8153679791704	14.832	-2.050200061242166	1.0997179671545876	-0.014329999999999982	-38.74307754532971	15.8153679791704	14.832	-0.7804404356096004	0.49907694609994174	-0.37660978258278566	-0.5458389736073762	0.35736594215909406	0.7578584289139951	2.6804	22.644	0.0	0.0	0.37511
2021-10-01T23:22:43.000000	-2.1349	0.83082	-0.22284	-41.884	11.415	14.912	-2.0170125631289797	1.0861492542831592	-0.22284	-40.16971334622289	16.46103917382746	14.912	-2.0170125631289797	1.0861492542831592	-0.026840000000000003	-40.16971334622289	16.46103917382746	14.912	-0.7804404356096004	0.49907694609994174	-0.37660978258278566	-0.5458389736073762	0.35736594215909406	0.7578584289139951	2.6804	22.644	0.0	0.0	0.0
2021-10-01T23:22:43.000000	-2.1003	0.82134	-0.23501	-43.318	11.874	14.988	-1.9838348674293282	1.0725011442286014	-0.23501	-41.53666650616412	17.092288774640558	14.988	-1.9838348674293282	1.0725011442286014	-0.03900999999999999	-41.53666650616412	17.092288774640558	14.988	-0.7804404356096004	0.49907694609994174	-0.37660978258278566	-0.5458389736073762	0.35736594215909406	0.7578584289139951	2.6804	22.644	0.0	0.0	0.0
2021-10-01T23:22:43.000000	-2.0655	0.81178	-0.24689	-44.705	12.328	15.063	-1.9504684811853876	1.0587491309570776	-0.24689	-42.85758647186269	17.712817133556484	15.063	-1.9504684811853876	1.0587491309570776	-0.05088999999999999	-42.85758647186269	17.712817133556484	15.063	-0.7804404356096004	0.49907694609994174	-0.37660978258278566	-0.5458389736073762	0.35736594215909406	0.7578584289139951	2.6804	22.644	0.0	0.0	0.0
2021-10-01T23:22:43.000000	-2.0306	0.80214	-0.25848	-46.057	12.782	15.139	-1.9170126508760696	1.044905467485506	-0.25848	-44.14377016994211	18.329056936551027	15.139	-1.9170126508760696	1.044905467485506	-0.06247999999999998	-44.14377016994211	18.329056936551027	15.139	-0.7804404356096004	0.49907694609994174	-0.37660978258278566	-0.5458389736073762	0.35736594215909406	0.7578584289139951	2.6804	22.644	0.0	0.0	0.0
2021-10-01T23:22:43.000000	-1.9957	0.79242	-0.26982	-47.385	13.238	15.217	-1.8835666229802863	1.030982406830805	-0.26982	-45.40588965274431	18.944340945063423	15.217	-1.8835666229802863	1.030982406830805	-0.07382	-45.40588965274431	18.944340945063423	15.217	-0.7804404356096004	0.49907694609994174	-0.37660978258278566	-0.5458389736073762	0.35736594215909406	0.7578584289139951	2.6804	22.644	0.0	0.0	0.0
2021-10-01T23:22:43.000000	-1.9608	0.78262	-0.28093	-48.696	13.699	15.3	-1.8501303974980376	1.0169799489929745	-0.28093	-46.65052458328559	19.562504264645312	15.3	-1.8501303974980376	1.0169799489929745	-0.08493	-46.65052458328559	19.562504264645312	15.3	-0.7804404356096004	0.49907694609994174	-0.37660978258278566	-0.5458389736073762	0.35736594215909406	0.7578584289139951	2.6804	22.644	0.0	0.0	0.0
2021-10-01T23:22:43.000000	-1.9258	0.77273	-0.29181	-49.999	14.167	15.389	-1.8166059532521035	1.0028759163072052	-0.29181	-47.886362084329654	20.186634596397575	15.389	-1.8166059532521035	1.0028759163072052	-0.09581	-47.886362084329654	20.186634596397575	15.389	-0.7804404356096004	0.49907694609994174	-0.37660978258278566	-0.5458389736073762	0.35736594215909406	0.7578584289139951	2.6804	22.644	0.0	0.0	0.0
2021-10-01T23:22:43.000000	-1.8907	0.76277	-0.30249	-51.3	14.645	15.487	-1.7829908396391003	0.988690158069279	-0.30249	-49.11898935410365	20.82044451570265	15.487	-1.7829908396391003	0.988690158069279	-0.10648999999999997	-49.11898935410365	20.82044451570265	15.487	-0.7804404356096004	0.49907694609994174	-0.37660978258278566	-0.5458389736073762	0.35736594215909406	0.7578584289139951	2.6804	22.644	0.0	0.0	0.0
2021-10-01T23:22:43.000000	-1.8556	0.75271	-0.31299	-52.604	15.134	15.597	-1.7493879790430151	0.9744051533524413	-0.31299	-50.353246186383984	21.46553913819558	15.597	-1.7493879790430151	0.9744051533524413	-0.11698999999999998	-50.353246186383984	21.46553913819558	15.597	-0.7804404356096004	0.49907694609994174	-0.37660978258278566	-0.5458389736073762	0.35736594215909406	0.7578584289139951	2.6804	22.644	0.0	0.0	0.0
2021-10-01T23:22:43.000000	-1.8205	0.74257	-0.32331	-53.916	15.638	15.723	-1.7157949208604648	0.9600407514524738	-0.32331	-51.593604784439535	22.126500973878752	15.723	-1.7157949208604648	0.9600407514524738	-0.12730999999999998	-51.593604784439535	22.126500973878752	15.723	-0.7804404356096004	0.49907694609994174	-0.37660978258278566	-0.5458389736073762	0.35736594215909406	0.7578584289139951	2.6804	22.644	0.0	0.0	0.0
2021-10-01T23:22:43.000000	-1.7854	0.73235	-0.33347	-55.242	16.157	15.871	-1.6822116650914491	0.945596952369377	-0.33347	-52.84601993700501	22.80406520376725	15.871	-1.6822116650914491	0.945596952369377	-0.13746999999999998	-52.84601993700501	22.80406520376725	15.871	-0.7804404356096004	0.49907694609994174	-0.37660978258278566	-0.5458389736073762	0.35736594215909406	0.7578584289139951	2.6804	22.644	0.0	0.0	0.0
2021-10-01T23:22:43.000000	-1.7503	0.72202	-0.3435	-56.588	16.696	16.049	-1.6486418876410431	0.9310439821594773	-0.3435	-54.11583378196921	23.503929332821777	16.049	-1.6486418876410431	0.9310439821594773	-0.14750000000000002	-54.11583378196921	23.503929332821777	16.049	-0.7804404356096004	0.49907694609994174	-0.37660978258278566	-0.5458389736073762	0.35736594215909406	0.7578584289139951	2.6804	22.644	0.0	0.0	0.0
2021-10-01T23:22:43.000000	-1.7151	0.71161	-0.35341	-57.959	17.256	16.266	-1.6149826661252604	0.9163993617495296	-0.35341	-55.40788611310854	24.227698476677347	16.266	-1.6149826661252604	0.9163993617495296	-0.15741	-55.40788611310854	24.227698476677347	16.266	-0.7804404356096004	0.49907694609994174	-0.37660978258278566	-0.5458389736073762	0.35736594215909406	0.7578584289139951	2.6804	22.644	0.0	0.0	0.0
2021-10-01T23:22:43.000000	-1.68	0.7011	-0.36323	-59.365	17.843	16.533	-1.5814349441053075	0.9016677478775885	-0.36323	-56.731366397299084	24.98255272576051	16.533	-1.5814349441053075	0.9016677478775885	-0.16723	-56.731366397299084	24.98255272576051	16.533	-0.7804404356096004	0.49907694609994174	-0.37660978258278566	-0.5458389736073762	0.35736594215909406	0.7578584289139951	2.6804	22.644	0.0	0.0	0.0
2021-10-01T23:22:43.000000	-1.6449	0.69049	-0.37299	-60.817	18.46	16.864	-1.547899475102273	0.8868368875267355	-0.37299	-58.096824156713616	25.772817306299622	16.864	-1.547899475102273	0.8868368875267355	-0.17698999999999998	-58.096824156713616	25.772817306299622	16.864	-0.7804404356096004	0.49907694609994174	-0.37660978258278566	-0.5458389736073762	0.35736594215909406	0.7578584289139951	2.6804	22.644	0.0	0.0	0.0
2021-10-01T23:22:43.000000	-1.6098	0.67978	-0.38272	-62.328	19.116	17.273	-1.5143762591161565	0.8719067806969707	-0.38272	-59.51605866208802	26.609017293596125	17.273	-1.5143762591161565	0.8719067806969707	-0.18672	-59.51605866208802	26.609017293596125	17.273	-0.7804404356096004	0.49907694609994174	-0.37660978258278566	-0.5458389736073762	0.35736594215909406	0.7578584289139951	2.6804	22.644	0.0	0.0	0.0
2021-10-01T23:22:43.000000	-1.5747	0.66896	-0.39245	-63.918	19.818	17.776	-1.4808665214486503	0.8568675027404027	-0.39245	-61.00806149802039	27.500550544557495	17.776	-1.4808665214486503	0.8568675027404027	-0.19645	-61.00806149802039	27.500550544557495	17.776	-0.7804404356096004	0.49907694609994174	-0.37660978258278566	-0.5458389736073762	0.35736594215909406	0.7578584289139951	2.6804	22.644	0.0	0.0	0.0
2021-10-01T23:22:43.000000	-1.5397	0.65804	-0.40223	-65.612	20.577	18.387	-1.447468283276974	0.8417412313218411	-0.40223	-62.59629645237769	28.461397426093605	18.387	-1.447468283276974	0.8417412313218411	-0.20622999999999997	-62.59629645237769	28.461397426093605	18.387	-0.7804404356096004	0.49907694609994174	-0.37660978258278566	-0.5458389736073762	0.35736594215909406	0.7578584289139951	2.6804	22.644	0.0	0.0	0.0
2021-10-01T23:22:43.000000	-1.5047	0.64701	-0.41208	-67.438	21.407	19.119	-1.4140835234239078	0.8265057887764765	-0.41208	-64.30683711688668	29.508883289989214	19.119	-1.4140835234239078	0.8265057887764765	-0.21608	-64.30683711688668	29.508883289989214	19.119	-0.7804404356096004	0.49907694609994174	-0.37660978258278566	-0.5458389736073762	0.35736594215909406	0.7578584289139951	2.6804	22.644	0.0	0.0	0.0
2021-10-01T23:22:43.000000	-1.4698	0.63586	-0.42205	-69.434	22.323	19.98	-1.3808127136700556	0.811163503473336	-0.42205	-66.17555920099613	30.662551254510042	19.98	-1.3808127136700556	0.811163503473336	-0.22604999999999997	-66.17555920099613	30.662551254510042	19.98	-0.7804404356096004	0.49907694609994174	-0.37660978258278566	-0.5458389736073762	0.35736594215909406	0.7578584289139951	2.6804	22.644	0.0	0.0	0.0
2021-10-01T23:22:43.000000	-1.435	0.62459	-0.43215	-71.641	23.345	20.974	-1.347655854015417	0.7957143754124194	-0.43215	-68.24070315767625	31.94727435237494	20.974	-1.347655854015417	0.7957143754124194	-0.23614999999999997	-68.24070315767625	31.94727435237494	20.974	-0.7804404356096004	0.49907694609994174	-0.37660978258278566	-0.5458389736073762	0.35736594215909406	0.7578584289139951	2.6804	22.644	0.0	0.0	0.0
2021-10-01T23:22:43.000000	-1.4002	0.61319	-0.44241	-74.106	24.492	22.097	-1.314514923282772	0.7801362269289175	-0.44241	-70.54658675880114	33.38766833252874	22.097	-1.314514923282772	0.7801362269289175	-0.24641000000000002	-70.54658675880114	33.38766833252874	22.097	-0.7804404356096004	0.49907694609994174	-0.37660978258278566	-0.5458389736073762	0.35736594215909406	0.7578584289139951	2.6804	22.644	0.0	0.0	0.0
2021-10-01T23:22:43.000000	-1.3656	0.60166	-0.45284	-76.883	25.79	23.335	-1.2815884144299448	0.7644535640566666	-0.45284	-73.14361731858446	35.016153908624375	23.335	-1.2815884144299448	0.7644535640566666	-0.25684	-73.14361731858446	35.016153908624375	23.335	-0.7804404356096004	0.49907694609994174	-0.37660978258278566	-0.5458389736073762	0.35736594215909406	0.7578584289139951	2.6804	22.644	0.0	0.0	0.0
2021-10-01T23:22:43.000000	-1.3311	0.58998	-0.46341	-80.025	27.264	24.664	-1.2487795315814063	0.7486342844829663	-0.46341	-76.08133221661994	36.864036799356484	24.664	-1.2487795315814063	0.7486342844829663	-0.26741	-76.08133221661994	36.864036799356484	24.664	-0.7804404356096004	0.49907694609994174	-0.37660978258278566	-0.5458389736073762	0.35736594215909406	0.7578584289139951	2.6804	22.644	0.0	0.0	0.0
2021-10-01T23:22:43.000000	-1.2966	0.57815	-0.47409	-83.589	28.939	26.051	-1.2159890282582455	0.7326661351908982	-0.47409	-79.41323869165775	38.96311284409642	26.051	-1.2159890282582455	0.7326661351908982	-0.27809	-79.41323869165775	38.96311284409642	26.051	-0.7804404356096004	0.49907694609994174	-0.37660978258278566	-0.5458389736073762	0.35736594215909406	0.7578584289139951	2.6804	22.644	0.0	0.0	0.0
2021-10-01T23:22:43.000000	-1.2622	0.56615	-0.48484	-87.632	30.843	27.455	-1.1833186015427577	0.7165415199015981	-0.48484	-83.19247639194056	41.34815527658292	27.455	-1.1833186015427577	0.7165415199015981	-0.28884	-83.19247639194056	41.34815527658292	27.455	-0.7804404356096004	0.49907694609994174	-0.37660978258278566	-0.5458389736073762	0.35736594215909406	0.7578584289139951	2.6804	22.644	0.0	0.0	0.0
2021-10-01T23:22:43.000000	-1.2279	0.55397	-0.49559	-92.211	33.005	28.825	-1.1507694767366343	0.7002505139671749	-0.49559	-87.47206243554182	44.054929795343824	28.825	-1.1507694767366343	0.7002505139671749	-0.29958999999999997	-87.47206243554182	44.054929795343824	28.825	-0.7804404356096004	0.49907694609994174	-0.37660978258278566	-0.5458389736073762	0.35736594215909406	0.7578584289139951	2.6804	22.644	0.0	0.0	0.0
2021-10-01T23:22:43.000000	-1.1936	0.54159	-0.50625	-97.383	35.455	30.107	-1.1182448579643476	0.683761015074928	-0.50625	-92.30489141036583	47.120194563696074	30.107	-1.1182448579643476	0.683761015074928	-0.31024999999999997	-92.30489141036583	47.120194563696074	30.107	-0.7804404356096004	0.49907694609994174	-0.37660978258278566	-0.5458389736073762	0.35736594215909406	0.7578584289139951	2.6804	22.644	0.0	0.0	0.0
2021-10-01T23:22:43.000000	-1.1594	0.52901	-0.51674	-103.21	38.222	31.239	-1.0858439917048093	0.6670852762417757	-0.51674	-97.74894275843161	50.580327931013436	31.239	-1.0858439917048093	0.6670852762417757	-0.32073999999999997	-97.74894275843161	50.580327931013436	31.239	-0.7804404356096004	0.49907694609994174	-0.37660978258278566	-0.5458389736073762	0.35736594215909406	0.7578584289139951	2.6804	22.644	0.0	0.0	0.0
2021-10-01T23:22:43.000000	-1.1251	0.51622	-0.52695	-109.75	41.341	32.156	-1.053369610301887	0.6501888667859902	-0.52695	-103.8574908815867	54.47717291472763	32.156	-1.053369610301887	0.6501888667859902	-0.33095	-103.8574908815867	54.47717291472763	32.156	-0.7804404356096004	0.49907694609994174	-0.37660978258278566	-0.5458389736073762	0.35736594215909406	0.7578584289139951	2.6804	22.644	0.0	0.0	0.0
2021-10-01T23:22:43.000000	-1.0908	0.50319	-0.53678	-117.07	44.848	32.788	-1.020924636139569	0.6330542657808164	-0.53678	-110.69261983461143	58.85466776858216	32.788	-1.020924636139569	0.6330542657808164	-0.34078	-110.69261983461143	58.85466776858216	32.788	-0.7804404356096004	0.49907694609994174	-0.37660978258278566	-0.5458389736073762	0.35736594215909406	0.7578584289139951	2.6804	22.644	0.0	0.0	0.0
2021-10-01T23:22:43.000000	-1.0565	0.48993	-0.54613	-125.26	48.784	33.057	-0.9885078439161629	0.6156913978741451	-0.54613	-118.33862771159002	63.76453126415731	33.057	-0.9885078439161629	0.6156913978741451	-0.35013	-118.33862771159002	63.76453126415731	33.057	-0.7804404356096004	0.49907694609994174	-0.37660978258278566	-0.5458389736073762	0.35736594215909406	0.7578584289139951	2.6804	22.644	0.0	0.0	0.0
2021-10-01T23:22:43.000000	-1.0221	0.47643	-0.55488	-134.39	53.195	32.879	-0.9560212124544487	0.5980780854011672	-0.55488	-126.85935065997833	69.26099389359531	32.879	-0.9560212124544487	0.5980780854011672	-0.35888000000000003	-126.85935065997833	69.26099389359531	32.879	-0.7804404356096004	0.49907694609994174	-0.37660978258278566	-0.5458389736073762	0.35736594215909406	0.7578584289139951	2.6804	22.644	0.0	0.0	0.0
2021-10-01T23:22:43.000000	-0.98764	0.46268	-0.56294	-144.57	58.137	32.158	-0.9235056656476828	0.5802093049207587	-0.56294	-136.35709811710524	75.41311200369688	32.158	-0.9235056656476828	0.5802093049207587	-0.36694	-136.35709811710524	75.41311200369688	32.158	-0.7804404356096004	0.49907694609994174	-0.37660978258278566	-0.5458389736073762	0.35736594215909406	0.7578584289139951	2.6804	22.644	0.0	0.0	0.0
2021-10-01T23:22:43.000000	-0.95311	0.44868	-0.5702	-155.92	63.671	30.784	-0.8909512788479744	0.562083831131228	-0.5702	-146.9434915173448	82.2961295669001	30.784	-0.8909512788479744	0.562083831131228	-0.37420000000000003	-146.9434915173448	82.2961295669001	30.784	-0.7804404356096004	0.49907694609994174	-0.37660978258278566	-0.5458389736073762	0.35736594215909406	0.7578584289139951	2.6804	22.644	0.0	0.0	0.0
2021-10-01T23:22:43.000000	-0.91849	0.43444	-0.57656	-168.57	69.871	28.63	-0.8583369774578492	0.5437091380770822	-0.57656	-158.73848405076293	89.99941789959354	28.63	-0.8583369774578492	0.5437091380770822	-0.38055999999999995	-158.73848405076293	89.99941789959354	28.63	-0.7804404356096004	0.49907694609994174	-0.37660978258278566	-0.5458389736073762	0.35736594215909406	0.7578584289139951	2.6804	22.644	0.0	0.0	0.0
2021-10-01T23:22:43.000000	-0.88381	0.41996	-0.58194	-182.7	76.824	25.544	-0.8256925354209805	0.525088901663397	-0.58194	-171.91005925468207	98.63137686888331	25.544	-0.8256925354209805	0.525088901663397	-0.38594	-171.91005925468207	98.63137686888331	25.544	-0.7804404356096004	0.49907694609994174	-0.37660978258278566	-0.5458389736073762	0.35736594215909406	0.7578584289139951	2.6804	22.644	0.0	0.0	0.0
2021-10-01T23:22:43.000000	-0.84907	0.40525	-0.58624	-198.5	84.634	21.344	-0.7930167274356769	0.5062330465380636	-0.58624	-186.63404230143982	108.31850354498242	21.344	-0.7930167274356769	0.5062330465380636	-0.39024	-186.63404230143982	108.31850354498242	21.344	-0.7804404356096004	0.49907694609994174	-0.37660978258278566	-0.5458389736073762	0.35736594215909406	0.7578584289139951	2.6804	22.644	0.0	0.0	0.0
2021-10-01T23:22:43.000000	-0.8143	0.39033	-0.58939	-216.21	93.423	15.812	-0.760336876842228	0.4871650979019399	-0.58939	-203.1336760597843	119.21128587276715	15.812	-0.760336876842228	0.4871650979019399	-0.39338999999999996	-203.1336760597843	119.21128587276715	15.812	-0.7804404356096004	0.49907694609994174	-0.37660978258278566	-0.5458389736073762	0.35736594215909406	0.7578584289139951	2.6804	22.644	0.0	0.0	0.0
2021-10-01T23:22:43.000000	-0.77953	0.37521	-0.5913	-236.12	103.34	8.6792	-0.7276815322826155	0.46789865630799243	-0.5913	-221.67851832335174	131.49313485487903	8.6792	-0.7276815322826155	0.46789865630799243	-0.39530000000000004	-221.67851832335174	131.49313485487903	8.6792	-0.7804404356096004	0.49907694609994174	-0.37660978258278566	-0.5458389736073762	0.35736594215909406	0.7578584289139951	2.6804	22.644	0.0	0.0	0.0
2021-10-01T23:22:43.000000	-0.74479	0.35991	-0.59192	-258.57	114.56	-0.38613	-0.6950780170971294	0.44845724695707917	-0.59192	-242.58456434083547	145.37939208693592	-0.38613	-0.6950780170971294	0.44845724695707917	-0.39592	-242.58456434083547	145.37939208693592	-0.38613	-0.7804404356096004	0.49907694609994174	-0.37660978258278566	-0.5458389736073762	0.35736594215909406	0.7578584289139951	2.6804	22.644	0.0	0.0	0.0
2021-10-01T23:22:43.000000	-0.71011	0.34446	-0.59118	-283.99	127.3	-11.795	-0.6625524293243678	0.42887431969794904	-0.59118	-266.2519849248439	161.13811040092497	-11.795	-0.6625524293243678	0.42887431969794904	-0.39518000000000003	-266.2519849248439	161.13811040092497	-11.795	-0.7804404356096004	0.49907694609994174	-0.37660978258278566	-0.5458389736073762	0.35736594215909406	0.7578584289139951	2.6804	22.644	0.0	0.0	0.0
