# Supplementary material for: Direct evidence of substorm-related impulsive injections of electrons at Mercury
Source: Nat Commun. 2023 Jul 18;14:4019. doi: 10.1038/s41467-023-39565-4 (PMC10354196; doi:10.1038/s41467-023-39565-4)
Supplement: Supplementary file 3 — SourceDatafile [file 41467_2023_39565_MOESM3_ESM.zip › SourceDataFile/FieldLinetracing/Final_KT17tracing_000477.txt]

2021-10-01T23:22:57.000000	-0.57651	0.2748	0.57151	431.63	-195.59	-92.38	-0.5384945850833828	0.3433691918851711	0.57151	404.41190113683325	-247.00388502793263	-92.38	-0.5384945850833828	0.3433691918851711	0.7675099999999999	404.41190113683325	-247.00388502793263	-92.38	-0.7873644917026256	0.49053269891763845	-0.3734097327312767	-0.5517890894964592	0.35184191044403734	0.7561323103582855	2.6752	22.677	0.0	0.0	0.0
2021-10-01T23:22:57.000000	-0.61061	0.29018	0.57801	387.3	-173.89	-64.851	-0.5704531203902983	0.3628115791109371	0.57801	363.07484170646836	-220.0356367042006	-64.851	-0.5704531203902983	0.3628115791109371	0.7740100000000001	363.07484170646836	-220.0356367042006	-64.851	-0.7873644917026256	0.49053269891763845	-0.3734097327312767	-0.5517890894964592	0.35184191044403734	0.7561323103582855	2.6752	22.677	0.0	0.0	0.0
2021-10-01T23:22:57.000000	-0.64497	0.30554	0.58299	348.92	-155.12	-42.746	-0.6026721471457686	0.3822659748849081	0.58299	327.28393437565404	-196.7043647192217	-42.746	-0.6026721471457686	0.3822659748849081	0.7789900000000001	327.28393437565404	-196.7043647192217	-42.746	-0.7873644917026256	0.49053269891763845	-0.3734097327312767	-0.5517890894964592	0.35184191044403734	0.7561323103582855	2.6752	22.677	0.0	0.0	0.0
2021-10-01T23:22:57.000000	-0.67955	0.32083	0.58647	315.49	-138.81	-24.996	-0.6351180932666873	0.40167785476086104	0.58647	296.10430353478756	-176.42108045292773	-24.996	-0.6351180932666873	0.40167785476086104	0.78247	296.10430353478756	-176.42108045292773	-24.996	-0.7873644917026256	0.49053269891763845	-0.3734097327312767	-0.5517890894964592	0.35184191044403734	0.7561323103582855	2.6752	22.677	0.0	0.0	0.0
2021-10-01T23:22:57.000000	-0.71428	0.33603	0.58849	286.23	-124.56	-10.767	-0.6677239368212005	0.4210187923311707	0.58849	268.8108387160295	-158.69322445770894	-10.767	-0.6677239368212005	0.4210187923311707	0.7844899999999999	268.8108387160295	-158.69322445770894	-10.767	-0.7873644917026256	0.49053269891763845	-0.3734097327312767	-0.5517890894964592	0.35184191044403734	0.7561323103582855	2.6752	22.677	0.0	0.0	0.0
2021-10-01T23:22:57.000000	-0.74912	0.3511	0.5891	260.49	-112.06	0.5957	-0.7004548804245103	0.44024418779750496	0.5891	244.7964221588993	-143.13348803896994	0.5957	-0.7004548804245103	0.44024418779750496	0.7850999999999999	244.7964221588993	-143.13348803896994	0.5957	-0.7873644917026256	0.49053269891763845	-0.3734097327312767	-0.5517890894964592	0.35184191044403734	0.7561323103582855	2.6752	22.677	0.0	0.0	0.0
2021-10-01T23:22:57.000000	-0.78402	0.36603	0.58835	237.77	-101.05	9.6089	-0.733262526138853	0.45933799000351366	0.58835	223.59667931282524	-129.42256526694868	9.6089	-0.733262526138853	0.45933799000351366	0.7843500000000001	223.59667931282524	-129.42256526694868	9.6089	-0.7873644917026256	0.49053269891763845	-0.3734097327312767	-0.5517890894964592	0.35184191044403734	0.7561323103582855	2.6752	22.677	0.0	0.0	0.0
2021-10-01T23:22:57.000000	-0.81895	0.38078	0.5863	217.62	-91.322	16.686	-0.7661220012273219	0.4782568244525564	0.5863	204.79048729789386	-117.29888488937638	16.686	-0.7661220012273219	0.4782568244525564	0.7823	204.79048729789386	-117.29888488937638	16.686	-0.7873644917026256	0.49053269891763845	-0.3734097327312767	-0.5517890894964592	0.35184191044403734	0.7561323103582855	2.6752	22.677	0.0	0.0	0.0
2021-10-01T23:22:57.000000	-0.85386	0.39533	0.58302	199.69	-82.702	22.159	-0.7989861330538449	0.49697471534039184	0.58302	188.05180368735145	-106.54687247373255	22.159	-0.7989861330538449	0.49697471534039184	0.77902	188.05180368735145	-106.54687247373255	22.159	-0.7873644917026256	0.49053269891763845	-0.3734097327312767	-0.5517890894964592	0.35184191044403734	0.7561323103582855	2.6752	22.677	0.0	0.0	0.0
2021-10-01T23:22:57.000000	-0.88873	0.40968	0.57859	183.71	-75.044	26.298	-0.8318350723226398	0.5154892120636362	0.57859	173.13055239283665	-96.98854501512662	26.298	-0.8318350723226398	0.5154892120636362	0.7745900000000001	173.13055239283665	-96.98854501512662	26.298	-0.7873644917026256	0.49053269891763845	-0.3734097327312767	-0.5517890894964592	0.35184191044403734	0.7561323103582855	2.6752	22.677	0.0	0.0	0.0
2021-10-01T23:22:57.000000	-0.92354	0.4238	0.57307	169.42	-68.227	29.323	-0.8646526456429996	0.5337680900752324	0.57307	159.7835187196497	-88.47195643008777	29.323	-0.8646526456429996	0.5337680900752324	0.7690699999999999	159.7835187196497	-88.47195643008777	29.323	-0.7873644917026256	0.49053269891763845	-0.3734097327312767	-0.5517890894964592	0.35184191044403734	0.7561323103582855	2.6752	22.677	0.0	0.0	0.0
2021-10-01T23:22:57.000000	-0.95828	0.43768	0.56658	156.62	-62.15	31.416	-0.8974301536687247	0.5518001994255974	0.56658	147.82458525705434	-80.87236174107855	31.416	-0.8974301536687247	0.5518001994255974	0.76258	147.82458525705434	-80.87236174107855	31.416	-0.7873644917026256	0.49053269891763845	-0.3734097327312767	-0.5517890894964592	0.35184191044403734	0.7561323103582855	2.6752	22.677	0.0	0.0	0.0
2021-10-01T23:22:57.000000	-0.99293	0.45133	0.55919	145.16	-56.728	32.727	-0.9301465218023411	0.5695930141592387	0.55919	137.11529735106333	-74.08702191564652	32.727	-0.9301465218023411	0.5695930141592387	0.75519	137.11529735106333	-74.08702191564652	32.727	-0.7873644917026256	0.49053269891763845	-0.3734097327312767	-0.5517890894964592	0.35184191044403734	0.7561323103582855	2.6752	22.677	0.0	0.0	0.0
2021-10-01T23:22:57.000000	-1.0275	0.46473	0.551	134.87	-51.887	33.387	-0.962814125295124	0.5871279102820657	0.551	127.49600322004594	-68.02166443063587	33.387	-0.962814125295124	0.5871279102820657	0.7470000000000001	127.49600322004594	-68.02166443063587	33.387	-0.7873644917026256	0.49053269891763845	-0.3734097327312767	-0.5517890894964592	0.35184191044403734	0.7561323103582855	2.6752	22.677	0.0	0.0	0.0
2021-10-01T23:22:57.000000	-1.062	0.4779	0.54213	125.65	-47.567	33.504	-0.9954404381915803	0.6044259623915528	0.54213	118.87480819524134	-62.60448838178122	33.504	-0.9954404381915803	0.6044259623915528	0.73813	118.87480819524134	-62.60448838178122	33.504	-0.7873644917026256	0.49053269891763845	-0.3734097327312767	-0.5517890894964592	0.35184191044403734	0.7561323103582855	2.6752	22.677	0.0	0.0	0.0
2021-10-01T23:22:57.000000	-1.0964	0.49082	0.53267	117.38	-43.715	33.174	-1.0279981371514204	0.6214636452868418	0.53267	111.13911060092194	-57.76818951495743	33.174	-1.0279981371514204	0.6214636452868418	0.7286699999999999	111.13911060092194	-57.76818951495743	33.174	-0.7873644917026256	0.49053269891763845	-0.3734097327312767	-0.5517890894964592	0.35184191044403734	0.7561323103582855	2.6752	22.677	0.0	0.0	0.0
2021-10-01T23:22:57.000000	-1.1308	0.50352	0.52272	109.99	-40.284	32.483	-1.0605827927484803	0.6382829859285248	0.52272	104.22519681980103	-53.45754487323313	32.483	-1.0605827927484803	0.6382829859285248	0.71872	104.22519681980103	-53.45754487323313	32.483	-0.7873644917026256	0.49053269891763845	-0.3734097327312767	-0.5517890894964592	0.35184191044403734	0.7561323103582855	2.6752	22.677	0.0	0.0	0.0
2021-10-01T23:22:57.000000	-1.1651	0.51599	0.51241	103.4	-37.234	31.508	-1.093096383805541	0.6548618066517924	0.51241	98.05857087551645	-49.623053451508994	31.508	-1.093096383805541	0.6548618066517924	0.70841	98.05857087551645	-49.623053451508994	31.508	-0.7873644917026256	0.49053269891763845	-0.3734097327312767	-0.5517890894964592	0.35184191044403734	0.7561323103582855	2.6752	22.677	0.0	0.0	0.0
2021-10-01T23:22:57.000000	-1.1995	0.52825	0.50183	97.531	-34.53	30.321	-1.1257349526770415	0.6712444627862634	0.50183	92.56511660564917	-46.22029909880043	30.321	-1.1257349526770415	0.6712444627862634	0.69783	92.56511660564917	-46.22029909880043	30.321	-0.7873644917026256	0.49053269891763845	-0.3734097327312767	-0.5517890894964592	0.35184191044403734	0.7561323103582855	2.6752	22.677	0.0	0.0	0.0
2021-10-01T23:22:57.000000	-1.2338	0.54031	0.49109	92.324	-32.138	28.988	-1.1582987811034666	0.6874163729459922	0.49109	87.69044461339342	-43.20830873229566	28.988	-1.1582987811034666	0.6874163729459922	0.68709	87.69044461339342	-43.20830873229566	28.988	-0.7873644917026256	0.49053269891763845	-0.3734097327312767	-0.5517890894964592	0.35184191044403734	0.7561323103582855	2.6752	22.677	0.0	0.0	0.0
2021-10-01T23:22:57.000000	-1.2682	0.55219	0.48027	87.719	-30.029	27.569	-1.1909839114392564	0.703421892460598	0.48027	83.37856038630841	-40.550949062959305	27.569	-1.1909839114392564	0.703421892460598	0.6762699999999999	83.37856038630841	-40.550949062959305	27.569	-0.7873644917026256	0.49053269891763845	-0.3734097327312767	-0.5517890894964592	0.35184191044403734	0.7561323103582855	2.6752	22.677	0.0	0.0	0.0
2021-10-01T23:22:57.000000	-1.3027	0.56389	0.46947	83.658	-28.173	26.122	-1.2237903436844109	0.7192610213300809	0.46947	79.57557687170072	-38.21133939730521	26.122	-1.2237903436844109	0.7192610213300809	0.66547	79.57557687170072	-38.21133939730521	26.122	-0.7873644917026256	0.49053269891763845	-0.3734097327312767	-0.5517890894964592	0.35184191044403734	0.7561323103582855	2.6752	22.677	0.0	0.0	0.0
2021-10-01T23:22:57.000000	-1.3373	0.57543	0.45874	80.081	-26.541	24.697	-1.2567156272355466	0.7349536088502229	0.45874	76.22549955712951	-36.153346446297995	24.697	-1.2567156272355466	0.7349536088502229	0.65474	76.22549955712951	-36.153346446297995	24.697	-0.7873644917026256	0.49053269891763845	-0.3734097327312767	-0.5517890894964592	0.35184191044403734	0.7561323103582855	2.6752	22.677	0.0	0.0	0.0
2021-10-01T23:22:57.000000	-1.3719	0.58682	0.44815	76.932	-25.108	23.335	-1.2896592903120596	0.7504973266519972	0.44815	73.27581366863373	-34.34529690073547	23.335	-1.2896592903120596	0.7504973266519972	0.64415	73.27581366863373	-34.34529690073547	23.335	-0.7873644917026256	0.49053269891763845	-0.3734097327312767	-0.5517890894964592	0.35184191044403734	0.7561323103582855	2.6752	22.677	0.0	0.0	0.0
2021-10-01T23:22:57.000000	-1.4066	0.59807	0.43771	74.152	-23.847	22.071	-1.3227193540911701	0.7659143524002131	0.43771	70.6712720982233	-32.75316493132968	22.071	-1.3227193540911701	0.7659143524002131	0.63371	70.6712720982233	-32.75316493132968	22.071	-0.7873644917026256	0.49053269891763845	-0.3734097327312767	-0.5517890894964592	0.35184191044403734	0.7561323103582855	2.6752	22.677	0.0	0.0	0.0
2021-10-01T23:22:57.000000	-1.4414	0.60919	0.42745	71.685	-22.732	20.927	-1.3558945932711859	0.7812146107427618	0.42745	68.35948260210633	-31.344284764089306	20.927	-1.3558945932711859	0.7812146107427618	0.6234500000000001	68.35948260210633	-31.344284764089306	20.927	-0.7873644917026256	0.49053269891763845	-0.3734097327312767	-0.5517890894964592	0.35184191044403734	0.7561323103582855	2.6752	22.677	0.0	0.0	0.0
2021-10-01T23:22:57.000000	-1.4763	0.62019	0.41735	69.478	-21.74	19.917	-1.3891837825504156	0.7964080263275346	0.41735	66.29066274035074	-30.089335609897958	19.917	-1.3891837825504156	0.7964080263275346	0.6133500000000001	66.29066274035074	-30.089335609897958	19.917	-0.7873644917026256	0.49053269891763845	-0.3734097327312767	-0.5517890894964592	0.35184191044403734	0.7561323103582855	2.6752	22.677	0.0	0.0	0.0
2021-10-01T23:22:57.000000	-1.5113	0.63107	0.4074	67.482	-20.85	19.044	-1.4225869219288592	0.8114945991545315	0.4074	64.41875487184255	-28.961471729894214	19.044	-1.4225869219288592	0.8114945991545315	0.6033999999999999	64.41875487184255	-28.961471729894214	19.044	-0.7873644917026256	0.49053269891763845	-0.3734097327312767	-0.5517890894964592	0.35184191044403734	0.7561323103582855	2.6752	22.677	0.0	0.0	0.0
2021-10-01T23:22:57.000000	-1.5464	0.64184	0.39757	65.655	-20.045	18.304	-1.4561027861048246	0.8264842538716435	0.39757	62.70415848831487	-27.93867495555739	18.304	-1.4561027861048246	0.8264842538716435	0.5935699999999999	62.70415848831487	-27.93867495555739	18.304	-0.7873644917026256	0.49053269891763845	-0.3734097327312767	-0.5517890894964592	0.35184191044403734	0.7561323103582855	2.6752	22.677	0.0	0.0	0.0
2021-10-01T23:22:57.000000	-1.5815	0.6525	0.38782	63.961	-19.307	17.688	-1.4896321285994	0.8413647374619524	0.38782	61.11335040040474	-26.998669834592768	17.688	-1.4896321285994	0.8413647374619524	0.58382	61.11335040040474	-26.998669834592768	17.688	-0.7873644917026256	0.49053269891763845	-0.3734097327312767	-0.5517890894964592	0.35184191044403734	0.7561323103582855	2.6752	22.677	0.0	0.0	0.0
2021-10-01T23:22:57.000000	-1.6167	0.66305	0.37812	62.368	-18.625	17.182	-1.5232741958914975	0.8561483029423765	0.37812	59.61591956672137	-26.12661828890622	17.182	-1.5232741958914975	0.8561483029423765	0.57412	59.61591956672137	-26.12661828890622	17.182	-0.7873644917026256	0.49053269891763845	-0.3734097327312767	-0.5517890894964592	0.35184191044403734	0.7561323103582855	2.6752	22.677	0.0	0.0	0.0
2021-10-01T23:22:57.000000	-1.6519	0.67351	0.36843	60.852	-17.987	16.771	-1.5569272908988212	0.8708425465917801	0.36843	58.18951719435608	-25.307670016967936	16.771	-1.5569272908988212	0.8708425465917801	0.56443	58.18951719435608	-25.307670016967936	16.771	-0.7873644917026256	0.49053269891763845	-0.3734097327312767	-0.5517890894964592	0.35184191044403734	0.7561323103582855	2.6752	22.677	0.0	0.0	0.0
2021-10-01T23:22:57.000000	-1.6871	0.68386	0.35871	59.396	-17.385	16.439	-1.5905938642247552	0.8854276191143806	0.35871	56.81825162324734	-24.531802287588878	16.439	-1.5905938642247552	0.8854276191143806	0.55471	56.81825162324734	-24.531802287588878	16.439	-0.7873644917026256	0.49053269891763845	-0.3734097327312767	-0.5517890894964592	0.35184191044403734	0.7561323103582855	2.6752	22.677	0.0	0.0	0.0
2021-10-01T23:22:57.000000	-1.7223	0.69412	0.34892	57.984	-16.814	16.171	-1.6242714652659154	0.8999233698059602	0.34892	55.48685606761516	-23.792092294116514	16.171	-1.6242714652659154	0.8999233698059602	0.5449200000000001	55.48685606761516	-23.792092294116514	16.171	-0.7873644917026256	0.49053269891763845	-0.3734097327312767	-0.5517890894964592	0.35184191044403734	0.7561323103582855	2.6752	22.677	0.0	0.0	0.0
2021-10-01T23:22:57.000000	-1.7575	0.70429	0.33905	56.606	-16.267	15.954	-1.6579600940223025	0.9143297986665193	0.33905	54.18626359075263	-23.080367481335205	15.954	-1.6579600940223025	0.9143297986665193	0.53505	54.18626359075263	-23.080367481335205	15.954	-0.7873644917026256	0.49053269891763845	-0.3734097327312767	-0.5517890894964592	0.35184191044403734	0.7561323103582855	2.6752	22.677	0.0	0.0	0.0
2021-10-01T23:22:57.000000	-1.7927	0.71437	0.32906	55.253	-15.742	15.775	-1.6916597504939155	0.9286469056960579	0.32906	52.90778706989605	-22.393540148144066	15.775	-1.6916597504939155	0.9286469056960579	0.5250600000000001	52.90778706989605	-22.393540148144066	15.775	-0.7873644917026256	0.49053269891763845	-0.3734097327312767	-0.5517890894964592	0.35184191044403734	0.7561323103582855	2.6752	22.677	0.0	0.0	0.0
2021-10-01T23:22:57.000000	-1.8279	0.72436	0.31894	53.918	-15.235	15.626	-1.7253704346807552	0.9428746908945757	0.31894	51.64496937219832	-21.726782724202344	15.626	-1.7253704346807552	0.9428746908945757	0.51494	51.64496937219832	-21.726782724202344	15.626	-0.7873644917026256	0.49053269891763845	-0.3734097327312767	-0.5517890894964592	0.35184191044403734	0.7561323103582855	2.6752	22.677	0.0	0.0	0.0
2021-10-01T23:22:57.000000	-1.8631	0.73426	0.30866	52.597	-14.743	15.499	-1.759092146582821	0.9570131542620729	0.30866	50.39420822901051	-21.076627694465955	15.499	-1.759092146582821	0.9570131542620729	0.50466	50.39420822901051	-21.076627694465955	15.499	-0.7873644917026256	0.49053269891763845	-0.3734097327312767	-0.5517890894964592	0.35184191044403734	0.7561323103582855	2.6752	22.677	0.0	0.0	0.0
2021-10-01T23:22:57.000000	-1.8983	0.74407	0.2982	51.283	-14.264	15.388	-1.7928248862001137	0.9710622957985493	0.2982	49.14880144714716	-20.440232418172386	15.388	-1.7928248862001137	0.9710622957985493	0.49420000000000003	49.14880144714716	-20.440232418172386	15.388	-0.7873644917026256	0.49053269891763845	-0.3734097327312767	-0.5517890894964592	0.35184191044403734	0.7561323103582855	2.6752	22.677	0.0	0.0	0.0
2021-10-01T23:22:57.000000	-1.9334	0.75381	0.28756	49.972	-13.797	15.289	-1.826466956450337	0.9850297117828691	0.28756	47.90490169762097	-19.816114309855784	15.289	-1.826466956450337	0.9850297117828691	0.48356	47.90490169762097	-19.816114309855784	15.289	-0.7873644917026256	0.49053269891763845	-0.3734097327312767	-0.5517890894964592	0.35184191044403734	0.7561323103582855	2.6752	22.677	0.0	0.0	0.0
2021-10-01T23:22:57.000000	-1.9685	0.76346	0.27672	48.658	-13.338	15.198	-1.8601200544157868	0.9989078059361685	0.27672	46.65704431237397	-19.199568329344586	15.198	-1.8601200544157868	0.9989078059361685	0.47272000000000003	46.65704431237397	-19.199568329344586	15.198	-0.7873644917026256	0.49053269891763845	-0.3734097327312767	-0.5517890894964592	0.35184191044403734	0.7561323103582855	2.6752	22.677	0.0	0.0	0.0
2021-10-01T23:22:57.000000	-2.0035	0.77303	0.26565	47.335	-12.887	15.114	-1.893683708315859	1.0126942498894198	0.26565	45.399274502671446	-18.589859295623693	15.114	-1.893683708315859	1.0126942498894198	0.46165	45.399274502671446	-18.589859295623693	15.114	-0.7873644917026256	0.49053269891763845	-0.3734097327312767	-0.5517890894964592	0.35184191044403734	0.7561323103582855	2.6752	22.677	0.0	0.0	0.0
2021-10-01T23:22:57.000000	-2.0385	0.78252	0.25435	45.994	-12.44	15.035	-1.9272571646294667	1.026401296659542	0.25435	44.12315020608805	-17.98191457801399	15.035	-1.9272571646294667	1.026401296659542	0.45035000000000003	44.12315020608805	-17.98191457801399	15.035	-0.7873644917026256	0.49053269891763845	-0.3734097327312767	-0.5517890894964592	0.35184191044403734	0.7561323103582855	2.6752	22.677	0.0	0.0	0.0
2021-10-01T23:22:57.000000	-2.0734	0.79194	0.2428	44.627	-11.995	14.958	-1.9607399515760044	1.0400266178775073	0.2428	42.82097676464921	-17.372769005583777	14.958	-1.9607399515760044	1.0400266178775073	0.43879999999999997	42.82097676464921	-17.372769005583777	14.958	-0.7873644917026256	0.49053269891763845	-0.3734097327312767	-0.5517890894964592	0.35184191044403734	0.7561323103582855	2.6752	22.677	0.0	0.0	0.0
2021-10-01T23:22:57.000000	-2.1083	0.80128	0.23096	43.223	-11.548	14.882	-1.994232540936077	1.0535725419123434	0.23096	41.48232718635135	-16.757104887315577	14.882	-1.994232540936077	1.0535725419123434	0.42696	41.48232718635135	-16.757104887315577	14.882	-0.7873644917026256	0.49053269891763845	-0.3734097327312767	-0.5517890894964592	0.35184191044403734	0.7561323103582855	2.6752	22.677	0.0	0.0	0.0
2021-10-01T23:22:57.000000	-2.143	0.81054	0.21882	41.769	-11.097	14.804	-2.0275364397518607	1.0670145627302134	0.21882	40.09454448927429	-16.131344401431775	14.804	-2.0275364397518607	1.0670145627302134	0.41481999999999997	40.09454448927429	-16.131344401431775	14.804	-0.7873644917026256	0.49053269891763845	-0.3734097327312767	-0.5517890894964592	0.35184191044403734	0.7561323103582855	2.6752	22.677	0.0	0.0	0.0
2021-10-01T23:22:57.000000	-2.1777	0.81972	0.20634	40.252	-10.638	14.723	-2.060850140981179	1.080377186364954	0.20634	38.64521675183623	-15.489924796576533	14.723	-2.060850140981179	1.080377186364954	0.40234000000000003	38.64521675183623	-15.489924796576533	14.723	-0.7873644917026256	0.49053269891763845	-0.3734097327312767	-0.5517890894964592	0.35184191044403734	0.7561323103582855	2.6752	22.677	0.0	0.0	0.0
2021-10-01T23:22:57.000000	-2.2122	0.82883	0.19349	38.652	-10.165	14.636	-2.0939739263645163	1.0936458314306197	0.19349	37.11522985926988	-14.824440680631483	14.636	-2.0939739263645163	1.0936458314306197	0.38949	37.11522985926988	-14.824440680631483	14.636	-0.7873644917026256	0.49053269891763845	-0.3734097327312767	-0.5517890894964592	0.35184191044403734	0.7561323103582855	2.6752	22.677	0.0	0.0	0.0
2021-10-01T23:22:57.000000	-2.2467	0.83786	0.18021	36.948	-9.6738	14.541	-2.127107514161388	1.106835079313156	0.18021	35.48425667771431	-14.128150567929495	14.541	-2.127107514161388	1.106835079313156	0.37621000000000004	35.48425667771431	-14.128150567929495	14.541	-0.7873644917026256	0.49053269891763845	-0.3734097327312767	-0.5517890894964592	0.35184191044403734	0.7561323103582855	2.6752	22.677	0.0	0.0	0.0
2021-10-01T23:22:57.000000	-2.2809	0.8468	0.16644	35.111	-9.1565	14.434	-2.159954390236751	1.1198982463139169	0.16644	33.724483716621656	-13.389660611730246	14.434	-2.159954390236751	1.1198982463139169	0.36244	33.724483716621656	-13.389660611730246	14.434	-0.7873644917026256	0.49053269891763845	-0.3734097327312767	-0.5517890894964592	0.35184191044403734	0.7561323103582855	2.6752	22.677	0.0	0.0	0.0
2021-10-01T23:22:57.000000	-2.3149	0.85566	0.15211	33.1	-8.6032	14.315	-2.192612575767824	1.1328575100977116	0.15211	31.796432968312942	-12.594121673684974	14.315	-2.192612575767824	1.1328575100977116	0.34811000000000003	31.796432968312942	-12.594121673684974	14.315	-0.7873644917026256	0.49053269891763845	-0.3734097327312767	-0.5517890894964592	0.35184191044403734	0.7561323103582855	2.6752	22.677	0.0	0.0	0.0
2021-10-01T23:22:57.000000	-2.3487	0.86442	0.13708	30.861	-8.0001	14.181	-2.225084521357992	1.145693021368758	0.13708	29.64820225051049	-11.721221110567992	14.181	-2.225084521357992	1.145693021368758	0.33308000000000004	29.64820225051049	-11.721221110567992	14.181	-0.7873644917026256	0.49053269891763845	-0.3734097327312767	-0.5517890894964592	0.35184191044403734	0.7561323103582855	2.6752	22.677	0.0	0.0	0.0
2021-10-01T23:22:57.000000	-2.382	0.87306	0.12117	28.314	-7.3262	14.031	-2.2570749381739033	1.158348171780519	0.12117	27.202967513637642	-10.74031474827321	14.031	-2.2570749381739033	1.158348171780519	0.31717	27.202967513637642	-10.74031474827321	14.031	-0.7873644917026256	0.49053269891763845	-0.3734097327312767	-0.5517890894964592	0.35184191044403734	0.7561323103582855	2.6752	22.677	0.0	0.0	0.0
2021-10-01T23:22:57.000000	-2.4149	0.88156	0.10411	25.334	-6.549	13.866	-2.288685523297852	1.1708153650541306	0.10411	24.340652889553017	-9.603831210006469	13.866	-2.288685523297852	1.1708153650541306	0.30011	24.340652889553017	-9.603831210006469	13.866	-0.7873644917026256	0.49053269891763845	-0.3734097327312767	-0.5517890894964592	0.35184191044403734	0.7561323103582855	2.6752	22.677	0.0	0.0	0.0
2021-10-01T23:22:57.000000	-2.4363	0.8871	0.091866	23.011	-5.9481	13.747	-2.3092454526477177	1.1789357656063526	0.091866	22.1087855630924	-8.722821535214218	13.747	-2.3092454526477177	1.1789357656063526	0.287866	22.1087855630924	-8.722821535214218	13.747	-0.7873644917026256	0.49053269891763845	-0.3734097327312767	-0.5517890894964592	0.35184191044403734	0.7561323103582855	2.6752	22.677	0.0	0.0	0.0
2021-10-01T23:22:57.000000	-2.4572	0.8925	0.078666	20.31	-5.2524	13.624	-2.3293263038267096	1.1868559560035066	0.078666	19.513382406383478	-7.701409794462549	13.624	-2.3293263038267096	1.1868559560035066	0.274666	19.513382406383478	-7.701409794462549	13.624	-0.7873644917026256	0.49053269891763845	-0.3734097327312767	-0.5517890894964592	0.35184191044403734	0.7561323103582855	2.6752	22.677	0.0	0.0	0.0
2021-10-01T23:22:57.000000	-2.4773	0.89769	0.064135	17.084	-4.4221	13.498	-2.348638914509935	1.1944697046596	0.064135	16.413427796159283	-6.48208395427472	13.498	-2.348638914509935	1.1944697046596	0.260135	16.413427796159283	-6.48208395427472	13.498	-0.7873644917026256	0.49053269891763845	-0.3734097327312767	-0.5517890894964592	0.35184191044403734	0.7561323103582855	2.6752	22.677	0.0	0.0	0.0
2021-10-01T23:22:57.000000	-2.4899	0.90096	0.053409	14.526	-3.7633	13.415	-2.3607432971996025	1.1992589446517168	0.053409	13.955425741051476	-5.514815978434622	13.415	-2.3607432971996025	1.1992589446517168	0.249409	13.955425741051476	-5.514815978434622	13.415	-0.7873644917026256	0.49053269891763845	-0.3734097327312767	-0.5517890894964592	0.35184191044403734	0.7561323103582855	2.6752	22.677	0.0	0.0	0.0
2021-10-01T23:22:57.000000	-2.5015	0.90396	0.041525	11.522	-2.988	13.336	-2.37188829824583	1.2036576889815893	0.041525	11.069059154706562	-4.3772773992068235	13.336	-2.37188829824583	1.2036576889815893	0.23752500000000001	11.069059154706562	-4.3772773992068235	13.336	-0.7873644917026256	0.49053269891763845	-0.3734097327312767	-0.5517890894964592	0.35184191044403734	0.7561323103582855	2.6752	22.677	0.0	0.0	0.0
2021-10-01T23:22:57.000000	-2.5113	0.90652	0.028085	7.9323	-2.0592	13.267	-2.3813007759460842	1.2073991944997213	0.028085	7.620214322344427	-3.0156295547591467	13.267	-2.3813007759460842	1.2073991944997213	0.224085	7.620214322344427	-3.0156295547591467	13.267	-0.7873644917026256	0.49053269891763845	-0.3734097327312767	-0.5517890894964592	0.35184191044403734	0.7561323103582855	2.6752	22.677	0.0	0.0	0.0
2021-10-01T23:22:57.000000	-2.518	0.90826	0.012762	3.6497	-0.9482	13.219	-2.3877370875388007	1.20994703536631	0.012762	3.506015634427106	-1.3882534715075259	13.219	-2.3877370875388007	1.20994703536631	0.208762	3.506015634427106	-1.3882534715075259	13.219	-0.7873644917026256	0.49053269891763845	-0.3734097327312767	-0.5517890894964592	0.35184191044403734	0.7561323103582855	2.6752	22.677	0.0	0.0	0.0
2021-10-01T23:22:57.000000	-2.5196	0.90867	-0.0039379	-1.1296	0.29353	13.208	-2.3892747938320262	1.2105499942005407	-0.0039379	-1.0851219452281688	0.42972826865850344	13.208	-2.3892747938320262	1.2105499942005407	0.1920621	-1.0851219452281688	0.42972826865850344	13.208	-0.7873644917026256	0.49053269891763845	-0.3734097327312767	-0.5517890894964592	0.35184191044403734	0.7561323103582855	2.6752	22.677	0.0	0.0	0.0
2021-10-01T23:22:57.000000	-2.5154	0.90758	-0.020158	-5.7367	1.4899	13.238	-2.385239999602137	1.208953580869835	-0.020158	-5.510915056671348	2.1815921108568914	13.238	-2.385239999602137	1.208953580869835	0.175842	-5.510915056671348	2.1815921108568914	13.238	-0.7873644917026256	0.49053269891763845	-0.3734097327312767	-0.5517890894964592	0.35184191044403734	0.7561323103582855	2.6752	22.677	0.0	0.0	0.0
2021-10-01T23:22:57.000000	-2.507	0.9054	-0.034586	-9.6919	2.5148	13.298	-2.3771704111423593	1.2057607542084239	-0.034586	-9.310730620197873	3.6834005983750595	13.298	-2.3771704111423593	1.2057607542084239	0.161414	-9.310730620197873	3.6834005983750595	13.298	-0.7873644917026256	0.49053269891763845	-0.3734097327312767	-0.5517890894964592	0.35184191044403734	0.7561323103582855	2.6752	22.677	0.0	0.0	0.0
2021-10-01T23:22:57.000000	-2.4841	0.89946	-0.058543	-15.769	4.0835	13.454	-2.355170796676489	1.1970595724867807	-0.058543	-15.149825313753592	5.98490820420421	13.454	-2.355170796676489	1.1970595724867807	0.137457	-15.149825313753592	5.98490820420421	13.454	-0.7873644917026256	0.49053269891763845	-0.3734097327312767	-0.5517890894964592	0.35184191044403734	0.7561323103582855	2.6752	22.677	0.0	0.0	0.0
2021-10-01T23:22:57.000000	-2.4577	0.89262	-0.078364	-20.246	5.2358	13.621	-2.3298078326009675	1.187036316862792	-0.078364	-19.45189866068832	7.677092948135503	13.621	-2.3298078326009675	1.187036316862792	0.117636	-19.45189866068832	7.677092948135503	13.621	-0.7873644917026256	0.49053269891763845	-0.3734097327312767	-0.5517890894964592	0.35184191044403734	0.7561323103582855	2.6752	22.677	0.0	0.0	0.0
2021-10-01T23:22:57.000000	-2.4297	0.88539	-0.095768	-23.769	6.144	13.785	-2.3029047116288375	1.1764299517003556	-0.095768	-22.837070213101406	9.010123255642865	13.785	-2.3029047116288375	1.1764299517003556	0.100232	-22.837070213101406	9.010123255642865	13.785	-0.7873644917026256	0.49053269891763845	-0.3734097327312767	-0.5517890894964592	0.35184191044403734	0.7561323103582855	2.6752	22.677	0.0	0.0	0.0
2021-10-01T23:22:57.000000	-2.4008	0.87793	-0.11161	-26.679	6.8985	13.938	-2.275136554285413	1.1654850424841572	-0.11161	-25.632693736788173	10.115500731353844	13.938	-2.275136554285413	1.1654850424841572	0.08439	-25.632693736788173	10.115500731353844	13.938	-0.7873644917026256	0.49053269891763845	-0.3734097327312767	-0.5517890894964592	0.35184191044403734	0.7561323103582855	2.6752	22.677	0.0	0.0	0.0
2021-10-01T23:22:57.000000	-2.3714	0.87032	-0.12635	-29.166	7.5503	14.08	-2.2468905440728064	1.154329998465	-0.12635	-28.021088503052844	11.067121811658156	14.08	-2.2468905440728064	1.154329998465	0.06965000000000002	-28.021088503052844	11.067121811658156	14.08	-0.7873644917026256	0.49053269891763845	-0.3734097327312767	-0.5517890894964592	0.35184191044403734	0.7561323103582855	2.6752	22.677	0.0	0.0	0.0
2021-10-01T23:22:57.000000	-2.3417	0.86261	-0.14026	-31.348	8.1303	14.21	-2.2183590474403827	1.143038948916176	-0.14026	-30.115579174783655	11.910112218503098	14.21	-2.2183590474403827	1.143038948916176	0.05574000000000001	-30.115579174783655	11.910112218503098	14.21	-0.7873644917026256	0.49053269891763845	-0.3734097327312767	-0.5517890894964592	0.35184191044403734	0.7561323103582855	2.6752	22.677	0.0	0.0	0.0
2021-10-01T23:22:57.000000	-2.3116	0.85481	-0.15352	-33.303	8.6585	14.327	-2.189441592607538	1.1316095654686587	-0.15352	-31.99112740214821	12.673878600867274	14.327	-2.189441592607538	1.1316095654686587	0.04248000000000002	-31.99112740214821	12.673878600867274	14.327	-0.7873644917026256	0.49053269891763845	-0.3734097327312767	-0.5517890894964592	0.35184191044403734	0.7561323103582855	2.6752	22.677	0.0	0.0	0.0
2021-10-01T23:22:57.000000	-2.2814	0.84693	-0.16624	-35.083	9.1487	14.433	-2.160434693709316	1.1200885318210934	-0.16624	-33.697650437845965	13.378488541638012	14.433	-2.160434693709316	1.1200885318210934	0.02976000000000001	-33.697650437845965	13.378488541638012	14.433	-0.7873644917026256	0.49053269891763845	-0.3734097327312767	-0.5517890894964592	0.35184191044403734	0.7561323103582855	2.6752	22.677	0.0	0.0	0.0
2021-10-01T23:22:57.000000	-2.251	0.83899	-0.17851	-36.725	9.6104	14.528	-2.131236653663421	1.1084834442523446	-0.17851	-35.270705442467055	14.037904072571688	14.528	-2.131236653663421	1.1084834442523446	0.017490000000000006	-35.270705442467055	14.037904072571688	14.528	-0.7873644917026256	0.49053269891763845	-0.3734097327312767	-0.5517890894964592	0.35184191044403734	0.7561323103582855	2.6752	22.677	0.0	0.0	0.0
2021-10-01T23:22:57.000000	-2.2204	0.83098	-0.19038	-38.259	10.051	14.615	-2.101848697771546	1.096784378114521	-0.19038	-36.739159636433094	14.663145338183252	14.615	-2.101848697771546	1.096784378114521	0.005620000000000014	-36.739159636433094	14.663145338183252	14.615	-0.7873644917026256	0.49053269891763845	-0.3734097327312767	-0.5517890894964592	0.35184191044403734	0.7561323103582855	2.6752	22.677	0.0	0.0	0.0
2021-10-01T23:22:57.000000	-2.2	0.8256	-0.1981	-39.232	10.335	14.668	-2.0822616283837294	1.0889453020977404	-0.1981	-37.670029308197606	15.064227192907477	14.668	-2.0822616283837294	1.0889453020977404	-0.0020999999999999908	-37.670029308197606	15.064227192907477	14.668	-0.7873644917026256	0.49053269891763845	-0.3734097327312767	-0.5517890894964592	0.35184191044403734	0.7561323103582855	2.6752	22.677	0.0	0.0	0.0
2021-10-01T23:22:57.000000	-2.1863	0.822	-0.20317	-39.862	10.521	14.702	-2.0691059693818623	1.0836937655391137	-0.20317	-38.27249151387435	15.326019650268496	14.702	-2.0691059693818623	1.0836937655391137	-0.007169999999999982	-38.27249151387435	15.326019650268496	14.702	-0.7873644917026256	0.49053269891763845	-0.3734097327312767	-0.5517890894964592	0.35184191044403734	0.7561323103582855	2.6752	22.677	0.0	0.0	0.0
2021-10-01T23:22:57.000000	-2.1772	0.81959	-0.20652	-40.274	10.644	14.724	-2.0603698375086137	1.0801869008577774	-0.20652	-38.66631579618174	15.49857524903326	14.724	-2.0603698375086137	1.0801869008577774	-0.010520000000000002	-38.66631579618174	15.49857524903326	14.724	-0.7873644917026256	0.49053269891763845	-0.3734097327312767	-0.5517890894964592	0.35184191044403734	0.7561323103582855	2.6752	22.677	0.0	0.0	1.0
2021-10-01T23:22:57.000000	-2.1425	0.81041	-0.21899	-41.79	11.104	14.805	-2.0270561362792954	1.0668242772230367	-0.21899	-40.1145285386615	16.140864788508438	14.805	-2.0270561362792954	1.0668242772230367	-0.022989999999999983	-40.1145285386615	16.140864788508438	14.805	-0.7873644917026256	0.49053269891763845	-0.3734097327312767	-0.5517890894964592	0.35184191044403734	0.7561323103582855	2.6752	22.677	0.0	0.0	490.47
2021-10-01T23:22:57.000000	-2.1078	0.80115	-0.23113	-43.243	11.555	14.883	-1.9937522374635115	1.053382256405167	-0.23113	-41.50131877094944	16.766502744223054	14.883	-1.9937522374635115	1.053382256405167	-0.035129999999999995	-41.50131877094944	16.766502744223054	14.883	-0.7873644917026256	0.49053269891763845	-0.3734097327312767	-0.5517890894964592	0.35184191044403734	0.7561323103582855	2.6752	22.677	0.0	0.0	0.0
2021-10-01T23:22:57.000000	-2.0729	0.79181	-0.24296	-44.646	12.001	14.959	-1.9602596481034393	1.0398363323703308	-0.24296	-42.839098414627365	17.381051867532957	14.959	-1.9602596481034393	1.0398363323703308	-0.04696	-42.839098414627365	17.381051867532957	14.959	-0.7873644917026256	0.49053269891763845	-0.3734097327312767	-0.5517890894964592	0.35184191044403734	0.7561323103582855	2.6752	22.677	0.0	0.0	0.0
2021-10-01T23:22:57.000000	-2.038	0.78239	-0.25452	-46.013	12.446	15.036	-1.9267768611569007	1.0262110111523652	-0.25452	-44.141271856066204	17.99019743996317	15.036	-1.9267768611569007	1.0262110111523652	-0.058520000000000016	-44.141271856066204	17.99019743996317	15.036	-0.7873644917026256	0.49053269891763845	-0.3734097327312767	-0.5517890894964592	0.35184191044403734	0.7561323103582855	2.6752	22.677	0.0	0.0	0.0
2021-10-01T23:22:57.000000	-2.003	0.7729	-0.26581	-47.354	12.893	15.115	-1.8932034048432937	1.0125039643822433	-0.26581	-45.4173961526496	18.59814215757287	15.115	-1.8932034048432937	1.0125039643822433	-0.06980999999999998	-45.4173961526496	18.59814215757287	15.115	-0.7873644917026256	0.49053269891763845	-0.3734097327312767	-0.5517890894964592	0.35184191044403734	0.7561323103582855	2.6752	22.677	0.0	0.0	0.0
2021-10-01T23:22:57.000000	-1.968	0.76332	-0.27687	-48.677	13.345	15.199	-1.859640976244913	0.9987075957811006	-0.27687	-46.67504343218294	19.208843656082884	15.199	-1.859640976244913	0.9987075957811006	-0.08087	-46.67504343218294	19.208843656082884	15.199	-0.7873644917026256	0.49053269891763845	-0.3734097327312767	-0.5517890894964592	0.35184191044403734	0.7561323103582855	2.6752	22.677	0.0	0.0	0.0
2021-10-01T23:22:57.000000	-1.9329	0.75367	-0.28771	-49.991	13.803	15.29	-1.8259878782794634	0.9848295016278013	-0.28771	-47.92302334759913	19.824397171804964	15.29	-1.8259878782794634	0.9848295016278013	-0.09171000000000001	-47.92302334759913	19.824397171804964	15.29	-0.7873644917026256	0.49053269891763845	-0.3734097327312767	-0.5517890894964592	0.35184191044403734	0.7561323103582855	2.6752	22.677	0.0	0.0	0.0
2021-10-01T23:22:57.000000	-1.8978	0.74394	-0.29835	-51.302	14.271	15.389	-1.792344582727548	0.9708720102913726	-0.29835	-49.16680056695613	20.449507744910683	15.389	-1.792344582727548	0.9708720102913726	-0.10235	-49.16680056695613	20.449507744910683	15.389	-0.7873644917026256	0.49053269891763845	-0.3734097327312767	-0.5517890894964592	0.35184191044403734	0.7561323103582855	2.6752	22.677	0.0	0.0	0.0
2021-10-01T23:22:57.000000	-1.8626	0.73412	-0.3088	-52.615	14.749	15.501	-1.7586130684119476	0.956812944107005	-0.3088	-50.41133741419955	21.084788026245953	15.501	-1.7586130684119476	0.956812944107005	-0.11280000000000001	-50.41133741419955	21.084788026245953	15.501	-0.7873644917026256	0.49053269891763845	-0.3734097327312767	-0.5517890894964592	0.35184191044403734	0.7561323103582855	2.6752	22.677	0.0	0.0	0.0
2021-10-01T23:22:57.000000	-1.8274	0.72422	-0.31908	-53.937	15.242	15.628	-1.7248913565098813	0.9426744807395078	-0.31908	-51.66296849200729	21.736058050940642	15.628	-1.7248913565098813	0.9426744807395078	-0.12307999999999997	-51.66296849200729	21.736058050940642	15.628	-0.7873644917026256	0.49053269891763845	-0.3734097327312767	-0.5517890894964592	0.35184191044403734	0.7561323103582855	2.6752	22.677	0.0	0.0	0.0
2021-10-01T23:22:57.000000	-1.7922	0.71423	-0.3292	-55.272	15.749	15.777	-1.6911806723230418	0.9284466955409901	-0.3292	-52.92578618970502	22.402815474882363	15.777	-1.6911806723230418	0.9284466955409901	-0.13319999999999999	-52.92578618970502	22.402815474882363	15.777	-0.7873644917026256	0.49053269891763845	-0.3734097327312767	-0.5517890894964592	0.35184191044403734	0.7561323103582855	2.6752	22.677	0.0	0.0	0.0
2021-10-01T23:22:57.000000	-1.757	0.70415	-0.33919	-56.625	16.275	15.956	-1.6574810158514284	0.9141295885114515	-0.33919	-54.20414018039242	23.09063527286262	15.956	-1.6574810158514284	0.9141295885114515	-0.14318999999999998	-54.20414018039242	23.09063527286262	15.956	-0.7873644917026256	0.49053269891763845	-0.3734097327312767	-0.5517890894964592	0.35184191044403734	0.7561323103582855	2.6752	22.677	0.0	0.0	0.0
2021-10-01T23:22:57.000000	-1.7218	0.69398	-0.34906	-58.004	16.822	16.174	-1.6237923870950417	0.8997231596508924	-0.34906	-55.50572512204407	23.802482615813112	16.174	-1.6237923870950417	0.8997231596508924	-0.15305999999999997	-55.50572512204407	23.802482615813112	16.174	-0.7873644917026256	0.49053269891763845	-0.3734097327312767	-0.5517890894964592	0.35184191044403734	0.7561323103582855	2.6752	22.677	0.0	0.0	0.0
2021-10-01T23:22:57.000000	-1.6866	0.68372	-0.35884	-59.417	17.394	16.443	-1.5901147860538816	0.8852274089593127	-0.35884	-56.83799061229619	24.543307604243772	16.443	-1.5901147860538816	0.8852274089593127	-0.16283999999999998	-56.83799061229619	24.543307604243772	16.443	-0.7873644917026256	0.49053269891763845	-0.3734097327312767	-0.5517890894964592	0.35184191044403734	0.7561323103582855	2.6752	22.677	0.0	0.0	0.0
2021-10-01T23:22:57.000000	-1.6514	0.67336	-0.36857	-60.873	17.996	16.776	-1.5564494380296394	0.8706324117888209	-0.36857	-58.209256183404925	25.319175333622837	16.776	-1.5564494380296394	0.8706324117888209	-0.17257	-58.209256183404925	25.319175333622837	16.776	-0.7873644917026256	0.49053269891763845	-0.3734097327312767	-0.5517890894964592	0.35184191044403734	0.7561323103582855	2.6752	22.677	0.0	0.0	0.0
2021-10-01T23:22:57.000000	-1.6162	0.6629	-0.37826	-62.39	18.634	17.188	-1.5227963430223157	0.8559381681394176	-0.37826	-59.63665102055933	26.138246135730302	17.188	-1.5227963430223157	0.8559381681394176	-0.18225999999999998	-59.63665102055933	26.138246135730302	17.188	-0.7873644917026256	0.49053269891763845	-0.3734097327312767	-0.5517890894964592	0.35184191044403734	0.7561323103582855	2.6752	22.677	0.0	0.0	0.0
2021-10-01T23:22:57.000000	-1.581	0.65235	-0.38796	-63.984	19.317	17.696	-1.489154275730218	0.8411546026589933	-0.38796	-61.134951788862644	27.01141267637515	17.696	-1.489154275730218	0.8411546026589933	-0.19196000000000002	-61.134951788862644	27.01141267637515	17.696	-0.7873644917026256	0.49053269891763845	-0.3734097327312767	-0.5517890894964592	0.35184191044403734	0.7561323103582855	2.6752	22.677	0.0	0.0	0.0
2021-10-01T23:22:57.000000	-1.5459	0.64169	-0.39771	-65.68	20.056	18.314	-1.4556249332356428	0.8262741190686844	-0.39771	-62.72762227618183	27.95265532246725	18.314	-1.4556249332356428	0.8262741190686844	-0.20171	-62.72762227618183	27.95265532246725	18.314	-0.7873644917026256	0.49053269891763845	-0.3734097327312767	-0.5517890894964592	0.35184191044403734	0.7561323103582855	2.6752	22.677	0.0	0.0	0.0
2021-10-01T23:22:57.000000	-1.5108	0.63092	-0.40754	-67.509	20.862	19.055	-1.4221090690596772	0.8112844643515724	-0.40754	-64.44408105911856	28.976689621931563	19.055	-1.4221090690596772	0.8112844643515724	-0.21154	-64.44408105911856	28.976689621931563	19.055	-0.7873644917026256	0.49053269891763845	-0.3734097327312767	-0.5517890894964592	0.35184191044403734	0.7561323103582855	2.6752	22.677	0.0	0.0	0.0
2021-10-01T23:22:57.000000	-1.4759	0.62004	-0.41749	-69.507	21.753	19.93	-1.3888051761601456	0.7962101445414939	-0.41749	-66.31785132703581	30.105791027062793	19.93	-1.3888051761601456	0.7962101445414939	-0.22149000000000002	-66.31785132703581	30.105791027062793	19.93	-0.7873644917026256	0.49053269891763845	-0.3734097327312767	-0.5517890894964592	0.35184191044403734	0.7561323103582855	2.6752	22.677	0.0	0.0	0.0
2021-10-01T23:22:57.000000	-1.4409	0.60904	-0.42759	-71.718	22.747	20.942	-1.355416740402004	0.7810044759398028	-0.42759	-68.39039598760952	31.363215231509106	20.942	-1.355416740402004	0.7810044759398028	-0.23159000000000002	-68.39039598760952	31.363215231509106	20.942	-0.7873644917026256	0.49053269891763845	-0.3734097327312767	-0.5517890894964592	0.35184191044403734	0.7561323103582855	2.6752	22.677	0.0	0.0	0.0
2021-10-01T23:22:57.000000	-1.4061	0.59792	-0.43786	-74.189	23.863	22.088	-1.3222415012219881	0.765704217597254	-0.43786	-70.70603281271376	32.77357798421532	22.088	-1.3222415012219881	0.765704217597254	-0.24186000000000002	-70.70603281271376	32.77357798421532	22.088	-0.7873644917026256	0.49053269891763845	-0.3734097327312767	-0.5517890894964592	0.35184191044403734	0.7561323103582855	2.6752	22.677	0.0	0.0	0.0
2021-10-01T23:22:57.000000	-1.3714	0.58666	-0.4483	-76.974	25.127	23.354	-1.2891826627445695	0.7502772672011468	-0.4483	-73.31516911656225	34.369299998834386	23.354	-1.2891826627445695	0.7502772672011468	-0.25229999999999997	-73.31516911656225	34.369299998834386	23.354	-0.7873644917026256	0.49053269891763845	-0.3734097327312767	-0.5517890894964592	0.35184191044403734	0.7561323103582855	2.6752	22.677	0.0	0.0	0.0
2021-10-01T23:22:57.000000	-1.3368	0.57527	-0.45889	-80.129	26.563	24.717	-1.2562389996680565	0.7347335493993726	-0.45889	-76.2704422032852	36.18106211977936	24.717	-1.2562389996680565	0.7347335493993726	-0.26289	-76.2704422032852	36.18106211977936	24.717	-0.7873644917026256	0.49053269891763845	-0.3734097327312767	-0.5517890894964592	0.35184191044403734	0.7561323103582855	2.6752	22.677	0.0	0.0	0.0
2021-10-01T23:22:57.000000	-1.3022	0.56373	-0.46962	-83.712	28.197	26.143	-1.223313716116921	0.7190409618792306	-0.46962	-79.62622924625273	38.24177518137991	26.143	-1.223313716116921	0.7190409618792306	-0.27362	-79.62622924625273	38.24177518137991	26.143	-0.7873644917026256	0.49053269891763845	-0.3734097327312767	-0.5517890894964592	0.35184191044403734	0.7561323103582855	2.6752	22.677	0.0	0.0	0.0
2021-10-01T23:22:57.000000	-1.2678	0.55202	-0.48043	-87.781	30.057	27.59	-1.1906077556523702	0.703204161378775	-0.48043	-83.43666235849666	40.58633494754394	27.59	-1.1906077556523702	0.703204161378775	-0.28443	-83.43666235849666	40.58633494754394	27.59	-0.7873644917026256	0.49053269891763845	-0.3734097327312767	-0.5517890894964592	0.35184191044403734	0.7561323103582855	2.6752	22.677	0.0	0.0	0.0
2021-10-01T23:22:57.000000	-1.2333	0.54014	-0.49124	-92.394	32.17	29.007	-1.1578233788376684	0.6871863888472508	-0.49124	-87.75599618321789	43.248644717390235	29.007	-1.1578233788376684	0.6871863888472508	-0.29524	-87.75599618321789	43.248644717390235	29.007	-0.7873644917026256	0.49053269891763845	-0.3734097327312767	-0.5517890894964592	0.35184191044403734	0.7561323103582855	2.6752	22.677	0.0	0.0	0.0
2021-10-01T23:22:57.000000	-1.199	0.52808	-0.50198	-97.609	34.566	30.339	-1.1252595504112433	0.671014478687522	-0.50198	-92.63811777310984	46.265585184404934	30.339	-1.1252595504112433	0.671014478687522	-0.30598	-92.63811777310984	46.265585184404934	30.339	-0.7873644917026256	0.49053269891763845	-0.3734097327312767	-0.5517890894964592	0.35184191044403734	0.7561323103582855	2.6752	22.677	0.0	0.0	0.0
2021-10-01T23:22:57.000000	-1.1646	0.51581	-0.51256	-103.49	37.275	31.524	-1.0926222068414344	0.6546218979051599	-0.51256	-98.14286896960061	49.67477222308927	31.524	-1.0926222068414344	0.6546218979051599	-0.31656	-98.14286896960061	49.67477222308927	31.524	-0.7873644917026256	0.49053269891763845	-0.3734097327312767	-0.5517890894964592	0.35184191044403734	0.7561323103582855	2.6752	22.677	0.0	0.0	0.0
2021-10-01T23:22:57.000000	-1.1303	0.50334	-0.52287	-110.09	40.33	32.495	-1.060108615784374	0.6380430771818923	-0.52287	-104.3188069109305	53.515451270450825	32.495	-1.060108615784374	0.6380430771818923	-0.32686999999999994	-104.3188069109305	53.515451270450825	32.495	-0.7873644917026256	0.49053269891763845	-0.3734097327312767	-0.5517890894964592	0.35184191044403734	0.7561323103582855	2.6752	22.677	0.0	0.0	0.0
2021-10-01T23:22:57.000000	-1.0959	0.49064	-0.5328	-117.5	43.766	33.181	-1.027523960187314	0.6212237365402093	-0.5328	-111.25195733698786	57.83350883950437	33.181	-1.027523960187314	0.6212237365402093	-0.33680000000000004	-111.25195733698786	57.83350883950437	33.181	-0.7873644917026256	0.49053269891763845	-0.3734097327312767	-0.5517890894964592	0.35184191044403734	0.7561323103582855	2.6752	22.677	0.0	0.0	0.0
2021-10-01T23:22:57.000000	-1.0615	0.47771	-0.54226	-125.77	47.625	33.505	-0.9949674865291656	0.6041761289970291	-0.54226	-118.98679722012298	62.676754959852	33.505	-0.9949674865291656	0.6041761289970291	-0.34625999999999996	-118.98679722012298	62.676754959852	33.505	-0.7873644917026256	0.49053269891763845	-0.3734097327312767	-0.5517890894964592	0.35184191044403734	0.7561323103582855	2.6752	22.677	0.0	0.0	0.0
2021-10-01T23:22:57.000000	-1.027	0.46454	-0.55113	-135.01	51.952	33.381	-0.9623411736327092	0.5868780768875419	-0.55113	-127.62698382952566	68.1033288656141	33.381	-0.9623411736327092	0.5868780768875419	-0.35513	-127.62698382952566	68.1033288656141	33.381	-0.7873644917026256	0.49053269891763845	-0.3734097327312767	-0.5517890894964592	0.35184191044403734	0.7561323103582855	2.6752	22.677	0.0	0.0	0.0
2021-10-01T23:22:57.000000	-0.99244	0.45114	-0.5593	-145.31	56.8	32.714	-0.9296834947878179	0.5693444060664067	-0.5593	-137.25534489724998	74.17685890584042	32.714	-0.9296834947878179	0.5693444060664067	-0.3633	-137.25534489724998	74.17685890584042	32.714	-0.7873644917026256	0.49053269891763845	-0.3734097327312767	-0.5517890894964592	0.35184191044403734	0.7561323103582855	2.6752	22.677	0.0	0.0	0.0
2021-10-01T23:22:57.000000	-0.95779	0.43749	-0.56668	-156.8	62.231	31.392	-0.8969671266542013	0.5515515913327654	-0.56668	-147.99330397539194	80.97480681945001	31.392	-0.8969671266542013	0.5515515913327654	-0.37067999999999995	-147.99330397539194	80.97480681945001	31.392	-0.7873644917026256	0.49053269891763845	-0.3734097327312767	-0.5517890894964592	0.35184191044403734	0.7561323103582855	2.6752	22.677	0.0	0.0	0.0
2021-10-01T23:22:57.000000	-0.92305	0.4236	-0.57316	-169.61	68.318	29.287	-0.864190843930168	0.5335095573345093	-0.57316	-159.96093678418663	88.58555145804223	29.287	-0.864190843930168	0.5335095573345093	-0.37716	-159.96093678418663	88.58555145804223	29.287	-0.7873644917026256	0.49053269891763845	-0.3734097327312767	-0.5517890894964592	0.35184191044403734	0.7561323103582855	2.6752	22.677	0.0	0.0	0.0
2021-10-01T23:22:57.000000	-0.88824	0.40947	-0.57866	-183.92	75.146	26.248	-0.8313744959115	0.5152207546750219	-0.57866	-173.3264719212949	97.11550775914503	26.248	-0.8313744959115	0.5152207546750219	-0.38265999999999994	-173.3264719212949	97.11550775914503	26.248	-0.7873644917026256	0.49053269891763845	-0.3734097327312767	-0.5517890894964592	0.35184191044403734	0.7561323103582855	2.6752	22.677	0.0	0.0	0.0
2021-10-01T23:22:57.000000	-0.85337	0.39513	-0.58308	-199.93	82.817	22.092	-0.7985243313410133	0.4967161825996687	-0.58308	-188.27590426728392	106.69041316508498	22.092	-0.7985243313410133	0.4967161825996687	-0.38708000000000004	-188.27590426728392	106.69041316508498	22.092	-0.7873644917026256	0.49053269891763845	-0.3734097327312767	-0.5517890894964592	0.35184191044403734	0.7561323103582855	2.6752	22.677	0.0	0.0	0.0
2021-10-01T23:22:57.000000	-0.81846	0.38057	-0.58634	-217.88	91.451	16.598	-0.765661424816182	0.4779883670639421	-0.58634	-205.03272175124013	117.45877069116011	16.598	-0.765661424816182	0.4779883670639421	-0.39033999999999996	-205.03272175124013	117.45877069116011	16.598	-0.7873644917026256	0.49053269891763845	-0.3734097327312767	-0.5517890894964592	0.35184191044403734	0.7561323103582855	2.6752	22.677	0.0	0.0	0.0
2021-10-01T23:22:57.000000	-0.78353	0.36582	-0.58837	-238.07	101.19	9.4957	-0.7328019497277131	0.4590695326148993	-0.58837	-223.87726452587523	129.59826938818003	9.4957	-0.7328019497277131	0.4590695326148993	-0.39236999999999994	-223.87726452587523	129.59826938818003	9.4957	-0.7873644917026256	0.49053269891763845	-0.3734097327312767	-0.5517890894964592	0.35184191044403734	0.7561323103582855	2.6752	22.677	0.0	0.0	0.0
2021-10-01T23:22:57.000000	-0.74863	0.35089	-0.58911	-260.84	112.22	0.45244	-0.6999943040133707	0.43997573040889065	-0.58911	-245.12418000802157	143.33516796444277	0.45244	-0.6999943040133707	0.43997573040889065	-0.39311	-245.12418000802157	143.33516796444277	0.45244	-0.7873644917026256	0.49053269891763845	-0.3734097327312767	-0.5517890894964592	0.35184191044403734	0.7561323103582855	2.6752	22.677	0.0	0.0	0.0
2021-10-01T23:22:57.000000	-0.71379	0.33581	-0.58848	-286.62	124.75	-10.947	-0.6672645857117525	0.42074041029466525	-0.58848	-269.17461925164105	158.92957953362264	-10.947	-0.6672645857117525	0.42074041029466525	-0.39248	-269.17461925164105	158.92957953362264	-10.947	-0.7873644917026256	0.49053269891763845	-0.3734097327312767	-0.5517890894964592	0.35184191044403734	0.7561323103582855	2.6752	22.677	0.0	0.0	0.0
