# Supplementary material for: Direct evidence of substorm-related impulsive injections of electrons at Mercury
Source: Nat Commun. 2023 Jul 18;14:4019. doi: 10.1038/s41467-023-39565-4 (PMC10354196; doi:10.1038/s41467-023-39565-4)
Supplement: Supplementary file 3 — SourceDatafile [file 41467_2023_39565_MOESM3_ESM.zip › SourceDataFile/FieldLinetracing/Final_KT17tracing_000311.txt]

2021-10-01T23:20:11.000000	-0.49842	0.32955	0.59846	419.1	-262.21	-145.95	-0.4542844829383746	0.3881382581779508	0.59846	383.81335745824066	-311.5865862591533	-145.95	-0.4542844829383746	0.3881382581779508	0.7944599999999999	383.81335745824066	-311.5865862591533	-145.95	-0.6964417237217001	0.5768257048848328	-0.42689698012947214	-0.47067816216420494	0.40182877877102036	0.7854907384642525	2.8251	22.332	0.0	0.0	0.0
2021-10-01T23:20:11.000000	-0.52604	0.34675	0.60744	381.27	-236.35	-115.33	-0.4795888415038899	0.40859293582361	0.60744	349.43704466094533	-281.2861305123743	-115.33	-0.4795888415038899	0.40859293582361	0.8034399999999999	349.43704466094533	-281.2861305123743	-115.33	-0.6964417237217001	0.5768257048848328	-0.42689698012947214	-0.47067816216420494	0.40182877877102036	0.7854907384642525	2.8251	22.332	0.0	0.0	0.0
2021-10-01T23:20:11.000000	-0.55397	0.36398	0.61527	348.08	-213.68	-89.905	-0.5051971882489564	0.42911537176538933	0.61527	319.27489724546797	-254.7201774278902	-89.905	-0.5051971882489564	0.42911537176538933	0.8112699999999999	319.27489724546797	-254.7201774278902	-89.905	-0.6964417237217001	0.5768257048848328	-0.42689698012947214	-0.47067816216420494	0.40182877877102036	0.7854907384642525	2.8251	22.332	0.0	0.0	0.0
2021-10-01T23:20:11.000000	-0.58221	0.38122	0.62195	318.83	-193.73	-68.737	-0.5311119737769581	0.44968571670750646	0.62195	292.68977903894125	-231.33649743638753	-68.737	-0.5311119737769581	0.44968571670750646	0.81795	292.68977903894125	-231.33649743638753	-68.737	-0.6964417237217001	0.5768257048848328	-0.42689698012947214	-0.47067816216420494	0.40182877877102036	0.7854907384642525	2.8251	22.332	0.0	0.0	0.0
2021-10-01T23:20:11.000000	-0.61069	0.39844	0.6275	292.93	-176.08	-51.089	-0.5572674014577316	0.470265619594445	0.6275	269.1475984868419	-210.6459625266189	-51.089	-0.5572674014577316	0.470265619594445	0.8234999999999999	269.1475984868419	-210.6459625266189	-51.089	-0.6964417237217001	0.5768257048848328	-0.42689698012947214	-0.47067816216420494	0.40182877877102036	0.7854907384642525	2.8251	22.332	0.0	0.0	0.0
2021-10-01T23:20:11.000000	-0.63941	0.41561	0.63194	269.9	-160.42	-36.364	-0.583667147196353	0.49082530648253136	0.63194	248.20995684283966	-192.2820941327498	-36.364	-0.583667147196353	0.49082530648253136	0.8279399999999999	248.20995684283966	-192.2820941327498	-36.364	-0.6964417237217001	0.5768257048848328	-0.42689698012947214	-0.47067816216420494	0.40182877877102036	0.7854907384642525	2.8251	22.332	0.0	0.0	0.0
2021-10-01T23:20:11.000000	-0.66832	0.43269	0.63528	249.34	-146.48	-24.081	-0.6102664889601331	0.5113189522717418	0.63528	229.51295133696632	-175.9279146940454	-24.081	-0.6102664889601331	0.5113189522717418	0.83128	229.51295133696632	-175.9279146940454	-24.081	-0.6964417237217001	0.5768257048848328	-0.42689698012947214	-0.47067816216420494	0.40182877877102036	0.7854907384642525	2.8251	22.332	0.0	0.0	0.0
2021-10-01T23:20:11.000000	-0.6974	0.44967	0.63755	230.93	-134.02	-13.847	-0.6370468027549816	0.5317341817108014	0.63755	212.7684004773078	-161.3060230069788	-13.847	-0.6370468027549816	0.5317341817108014	0.83355	212.7684004773078	-161.3060230069788	-13.847	-0.6964417237217001	0.5768257048848328	-0.42689698012947214	-0.47067816216420494	0.40182877877102036	0.7854907384642525	2.8251	22.332	0.0	0.0	0.0
2021-10-01T23:20:11.000000	-0.72662	0.46652	0.63878	214.39	-122.85	-5.3426	-0.6639819905423004	0.552037544950961	0.63878	197.7216948550555	-148.19354231424632	-5.3426	-0.6639819905423004	0.552037544950961	0.8347800000000001	197.7216948550555	-148.19354231424632	-5.3426	-0.6964417237217001	0.5768257048848328	-0.42689698012947214	-0.47067816216420494	0.40182877877102036	0.7854907384642525	2.8251	22.332	0.0	0.0	0.0
2021-10-01T23:20:11.000000	-0.75595	0.48322	0.63902	199.47	-112.82	1.6984	-0.6910447289817998	0.572205516791363	0.63902	184.1430977983072	-136.41097035518462	1.6984	-0.6910447289817998	0.572205516791363	0.8350200000000001	184.1430977983072	-136.41097035518462	1.6984	-0.6964417237217001	0.5768257048848328	-0.42689698012947214	-0.47067816216420494	0.40182877877102036	0.7854907384642525	2.8251	22.332	0.0	0.0	0.0
2021-10-01T23:20:11.000000	-0.78536	0.49974	0.6383	185.99	-103.78	7.4948	-0.7182089200348813	0.5922046473832584	0.6383	171.87234517039897	-125.7873819809731	7.4948	-0.7182089200348813	0.5922046473832584	0.8343	171.87234517039897	-125.7873819809731	7.4948	-0.6964417237217001	0.5768257048848328	-0.42689698012947214	-0.47067816216420494	0.40182877877102036	0.7854907384642525	2.8251	22.332	0.0	0.0	0.0
2021-10-01T23:20:11.000000	-0.81485	0.51608	0.63666	173.78	-95.628	12.229	-0.7454745637015453	0.6120349367266468	0.63666	160.7532160344372	-116.20071565436058	12.229	-0.7454745637015453	0.6120349367266468	0.83266	160.7532160344372	-116.20071565436058	12.229	-0.6964417237217001	0.5768257048848328	-0.42689698012947214	-0.47067816216420494	0.40182877877102036	0.7854907384642525	2.8251	22.332	0.0	0.0	0.0
2021-10-01T23:20:11.000000	-0.84438	0.53222	0.63416	162.69	-88.256	16.056	-0.7728044119936105	0.631671634318979	0.63416	150.6500739303259	-107.5254056527449	16.056	-0.7728044119936105	0.631671634318979	0.83016	150.6500739303259	-107.5254056527449	16.056	-0.6964417237217001	0.5768257048848328	-0.42689698012947214	-0.47067816216420494	0.40182877877102036	0.7854907384642525	2.8251	22.332	0.0	0.0	0.0
2021-10-01T23:20:11.000000	-0.87395	0.54814	0.63085	152.61	-81.581	19.104	-0.8002009155144605	0.6510948908644723	0.63085	141.4639177353041	-99.66559908001916	19.104	-0.8002009155144605	0.6510948908644723	0.8268500000000001	141.4639177353041	-99.66559908001916	19.104	-0.6964417237217001	0.5768257048848328	-0.42689698012947214	-0.47067816216420494	0.40182877877102036	0.7854907384642525	2.8251	22.332	0.0	0.0	0.0
2021-10-01T23:20:11.000000	-0.90355	0.56385	0.62677	143.43	-75.53	21.484	-0.8276529243145124	0.6703134057093262	0.62677	133.09452102491912	-92.53536768796762	21.484	-0.8276529243145124	0.6703134057093262	0.82277	133.09452102491912	-92.53536768796762	21.484	-0.6964417237217001	0.5768257048848328	-0.42689698012947214	-0.47067816216420494	0.40182877877102036	0.7854907384642525	2.8251	22.332	0.0	0.0	0.0
2021-10-01T23:20:11.000000	-0.93316	0.57932	0.622	135.06	-70.04	23.29	-0.8551442650030594	0.6892949543064835	0.622	125.46028136880877	-86.06115847964942	23.29	-0.8551442650030594	0.6892949543064835	0.8180000000000001	125.46028136880877	-86.06115847964942	23.29	-0.6964417237217001	0.5768257048848328	-0.42689698012947214	-0.47067816216420494	0.40182877877102036	0.7854907384642525	2.8251	22.332	0.0	0.0	0.0
2021-10-01T23:20:11.000000	-0.96278	0.59456	0.61658	127.43	-65.056	24.603	-0.8826737122784094	0.7080494613038354	0.61658	118.49846539103983	-80.17980877982022	24.603	-0.8826737122784094	0.7080494613038354	0.8125800000000001	118.49846539103983	-80.17980877982022	24.603	-0.6964417237217001	0.5768257048848328	-0.42689698012947214	-0.47067816216420494	0.40182877877102036	0.7854907384642525	2.8251	22.332	0.0	0.0	0.0
2021-10-01T23:20:11.000000	-0.99241	0.60957	0.61058	120.46	-60.529	25.496	-0.9102412661405628	0.7265769267013816	0.61058	112.1356798867727	-74.83288540027866	25.496	-0.9102412661405628	0.7265769267013816	0.8065800000000001	112.1356798867727	-74.83288540027866	25.496	-0.6964417237217001	0.5768257048848328	-0.42689698012947214	-0.47067816216420494	0.40182877877102036	0.7854907384642525	2.8251	22.332	0.0	0.0	0.0
2021-10-01T23:20:11.000000	-1.022	0.62434	0.60406	114.11	-56.419	26.031	-0.937798528651755	0.7448612993427725	0.60406	106.33712747121	-69.97578854269264	26.031	-0.937798528651755	0.7448612993427725	0.80006	106.33712747121	-69.97578854269264	26.031	-0.6964417237217001	0.5768257048848328	-0.42689698012947214	-0.47067816216420494	0.40182877877102036	0.7854907384642525	2.8251	22.332	0.0	0.0	0.0
2021-10-01T23:20:11.000000	-1.0517	0.63888	0.59708	108.31	-52.688	26.263	-0.9654931442286625	0.7629308834012759	0.59708	101.03799175554232	-65.56222743323295	26.263	-0.9654931442286625	0.7629308834012759	0.79308	101.03799175554232	-65.56222743323295	26.263	-0.6964417237217001	0.5768257048848328	-0.42689698012947214	-0.47067816216420494	0.40182877877102036	0.7854907384642525	2.8251	22.332	0.0	0.0	0.0
2021-10-01T23:20:11.000000	-1.0813	0.65319	0.5897	103.02	-49.302	26.242	-0.9931166952655697	0.7807599475413639	0.5897	96.20274017395712	-61.553557062302204	26.242	-0.9931166952655697	0.7807599475413639	0.7857000000000001	96.20274017395712	-61.553557062302204	26.242	-0.6964417237217001	0.5768257048848328	-0.42689698012947214	-0.47067816216420494	0.40182877877102036	0.7854907384642525	2.8251	22.332	0.0	0.0	0.0
2021-10-01T23:20:11.000000	-1.111	0.66728	0.58198	98.207	-46.233	26.015	-1.0208664494186093	0.798382922444764	0.58198	91.80205223315065	-57.917944920222084	26.015	-1.0208664494186093	0.798382922444764	0.7779800000000001	91.80205223315065	-57.917944920222084	26.015	-0.6964417237217001	0.5768257048848328	-0.42689698012947214	-0.47067816216420494	0.40182877877102036	0.7854907384642525	2.8251	22.332	0.0	0.0	0.0
2021-10-01T23:20:11.000000	-1.1407	0.68115	0.57398	93.828	-43.452	25.621	-1.0486431602088688	0.8157875550945581	0.57398	87.79680532209706	-54.6213407308333	25.621	-1.0486431602088688	0.8157875550945581	0.7699800000000001	87.79680532209706	-54.6213407308333	25.621	-0.6964417237217001	0.5768257048848328	-0.42689698012947214	-0.47067816216420494	0.40182877877102036	0.7854907384642525	2.8251	22.332	0.0	0.0	0.0
2021-10-01T23:20:11.000000	-1.1705	0.69482	0.56576	89.849	-40.937	25.1	-1.0765436235118768	0.8330059478034466	0.56576	84.15595130168833	-51.63774424302305	25.1	-1.0765436235118768	0.8330059478034466	0.76176	84.15595130168833	-51.63774424302305	25.1	-0.6964417237217001	0.5768257048848328	-0.42689698012947214	-0.47067816216420494	0.40182877877102036	0.7854907384642525	2.8251	22.332	0.0	0.0	0.0
2021-10-01T23:20:11.000000	-1.2003	0.70828	0.55737	86.238	-38.663	24.485	-1.104469818150413	0.8500159229066204	0.55737	80.85079455290226	-48.93842287164953	24.485	-1.104469818150413	0.8500159229066204	0.7533700000000001	80.85079455290226	-48.93842287164953	24.485	-0.6964417237217001	0.5768257048848328	-0.42689698012947214	-0.47067816216420494	0.40182877877102036	0.7854907384642525	2.8251	22.332	0.0	0.0	0.0
2021-10-01T23:20:11.000000	-1.2301	0.72155	0.54885	82.963	-36.609	23.808	-1.1324192935210937	0.8668373296998616	0.54885	77.85214933603986	-46.4986138907274	23.808	-1.1324192935210937	0.8668373296998616	0.74485	77.85214933603986	-46.4986138907274	23.808	-0.6964417237217001	0.5768257048848328	-0.42689698012947214	-0.47067816216420494	0.40182877877102036	0.7854907384642525	2.8251	22.332	0.0	0.0	0.0
2021-10-01T23:20:11.000000	-1.26	0.73464	0.54024	79.995	-34.754	23.097	-1.1604900708011394	0.8834923458479795	0.54024	75.13380730576955	-44.293922164778884	23.097	-1.1604900708011394	0.8834923458479795	0.73624	75.13380730576955	-44.293922164778884	23.097	-0.6964417237217001	0.5768257048848328	-0.42689698012947214	-0.47067816216420494	0.40182877877102036	0.7854907384642525	2.8251	22.332	0.0	0.0	0.0
2021-10-01T23:20:11.000000	-1.29	0.74755	0.53158	77.304	-33.079	22.376	-1.1886821499905498	0.8999809713509747	0.53158	72.66832259163223	-42.30181495773525	22.376	-1.1886821499905498	0.8999809713509747	0.7275800000000001	72.66832259163223	-42.30181495773525	22.376	-0.6964417237217001	0.5768257048848328	-0.42689698012947214	-0.47067816216420494	0.40182877877102036	0.7854907384642525	2.8251	22.332	0.0	0.0	0.0
2021-10-01T23:20:11.000000	-1.32	0.7603	0.52289	74.862	-31.566	21.667	-1.2168938340070294	0.9163108024877107	0.52289	70.43011172257783	-40.50099705865526	21.667	-1.2168938340070294	0.9163108024877107	0.71889	70.43011172257783	-40.50099705865526	21.667	-0.6964417237217001	0.5768257048848328	-0.42689698012947214	-0.47067816216420494	0.40182877877102036	0.7854907384642525	2.8251	22.332	0.0	0.0	0.0
2021-10-01T23:20:11.000000	-1.3501	0.7729	0.51419	72.641	-30.196	20.986	-1.245223144027798	0.9325040169229972	0.51419	68.39371375772558	-38.86918079180856	20.986	-1.245223144027798	0.9325040169229972	0.7101900000000001	68.39371375772558	-38.86918079180856	20.986	-0.6964417237217001	0.5768257048848328	-0.42689698012947214	-0.47067816216420494	0.40182877877102036	0.7854907384642525	2.8251	22.332	0.0	0.0	0.0
2021-10-01T23:20:11.000000	-1.3802	0.78534	0.50549	70.616	-28.954	20.346	-1.273572058875636	0.9485384369920248	0.50549	66.53615502988518	-37.38841593112879	20.346	-1.273572058875636	0.9485384369920248	0.70149	66.53615502988518	-37.38841593112879	20.346	-0.6964417237217001	0.5768257048848328	-0.42689698012947214	-0.47067816216420494	0.40182877877102036	0.7854907384642525	2.8251	22.332	0.0	0.0	0.0
2021-10-01T23:20:11.000000	-1.4104	0.79764	0.4968	68.76	-27.823	19.756	-1.3020373744260716	0.9644461650074938	0.4968	64.83272200262657	-36.03852226063302	19.756	-1.3020373744260716	0.9644461650074938	0.6928000000000001	64.83272200262657	-36.03852226063302	19.756	-0.6964417237217001	0.5768257048848328	-0.42689698012947214	-0.47067816216420494	0.40182877877102036	0.7854907384642525	2.8251	22.332	0.0	0.0	0.0
2021-10-01T23:20:11.000000	-1.4407	0.80981	0.48812	67.05	-26.79	19.223	-1.3306178653774126	0.9802371256172959	0.48812	63.26218087799936	-34.80377954417152	19.223	-1.3306178653774126	0.9802371256172959	0.6841200000000001	63.26218087799936	-34.80377954417152	19.223	-0.6964417237217001	0.5768257048848328	-0.42689698012947214	-0.47067816216420494	0.40182877877102036	0.7854907384642525	2.8251	22.332	0.0	0.0	0.0
2021-10-01T23:20:11.000000	-1.471	0.82185	0.47944	65.466	-25.84	18.748	-1.359214285250747	0.9958990658045125	0.47944	61.80652031275894	-33.66685020652384	18.748	-1.359214285250747	0.9958990658045125	0.67544	61.80652031275894	-33.66685020652384	18.748	-0.6964417237217001	0.5768257048848328	-0.42689698012947214	-0.47067816216420494	0.40182877877102036	0.7854907384642525	2.8251	22.332	0.0	0.0	0.0
2021-10-01T23:20:11.000000	-1.5013	0.83376	0.47074	63.986	-24.964	18.332	-1.3878266340460754	1.0114319855691436	0.47074	60.44500885306737	-32.61610640086592	18.332	-1.3878266340460754	1.0114319855691436	0.66674	60.44500885306737	-32.61610640086592	18.332	-0.6964417237217001	0.5768257048848328	-0.42689698012947214	-0.47067816216420494	0.40182877877102036	0.7854907384642525	2.8251	22.332	0.0	0.0	0.0
2021-10-01T23:20:11.000000	-1.5317	0.84555	0.46202	62.596	-24.15	17.971	-1.4165529329406175	1.0268580625759989	0.46202	59.16522235390714	-31.637923127359763	17.971	-1.4165529329406175	1.0268580625759989	0.65802	59.16522235390714	-31.637923127359763	17.971	-0.6964417237217001	0.5768257048848328	-0.42689698012947214	-0.47067816216420494	0.40182877877102036	0.7854907384642525	2.8251	22.332	0.0	0.0	0.0
2021-10-01T23:20:11.000000	-1.5622	0.85723	0.45327	61.279	-23.389	17.662	-1.4453919566326814	1.0421872214729695	0.45327	57.9513916853859	-30.721285190027224	17.662	-1.4453919566326814	1.0421872214729695	0.64927	57.9513916853859	-30.721285190027224	17.662	-0.6964417237217001	0.5768257048848328	-0.42689698012947214	-0.47067816216420494	0.40182877877102036	0.7854907384642525	2.8251	22.332	0.0	0.0	0.0
2021-10-01T23:20:11.000000	-1.5926	0.86879	0.44447	60.023	-22.674	17.399	-1.4741464374661355	1.0573850315783273	0.44447	56.79246498121849	-29.85777497331426	17.399	-1.4741464374661355	1.0573850315783273	0.64047	56.79246498121849	-29.85777497331426	17.399	-0.6964417237217001	0.5768257048848328	-0.42689698012947214	-0.47067816216420494	0.40182877877102036	0.7854907384642525	2.8251	22.332	0.0	0.0	0.0
2021-10-01T23:20:11.000000	-1.6231	0.88025	0.4356	58.818	-21.999	17.179	-1.50301241779542	1.0724958482216917	0.4356	55.67925277452883	-29.040212386794344	17.179	-1.50301241779542	1.0724958482216917	0.6315999999999999	55.67925277452883	-29.040212386794344	17.179	-0.6964417237217001	0.5768257048848328	-0.42689698012947214	-0.47067816216420494	0.40182877877102036	0.7854907384642525	2.8251	22.332	0.0	0.0	0.0
2021-10-01T23:20:11.000000	-1.6536	0.8916	0.42665	57.655	-21.358	16.993	-1.5318918764433143	1.0874974937382529	0.42665	54.60355806322993	-28.26153987021013	16.993	-1.5318918764433143	1.0874974937382529	0.6226499999999999	54.60355806322993	-28.26153987021013	16.993	-0.6964417237217001	0.5768257048848328	-0.42689698012947214	-0.47067816216420494	0.40182877877102036	0.7854907384642525	2.8251	22.332	0.0	0.0	0.0
2021-10-01T23:20:11.000000	-1.6841	0.90285	0.41762	56.527	-20.747	16.838	-1.5607835881081267	1.1023998927759024	0.41762	53.55892371447472	-27.516929853220855	16.838	-1.5607835881081267	1.1023998927759024	0.61362	53.55892371447472	-27.516929853220855	16.838	-0.6964417237217001	0.5768257048848328	-0.42689698012947214	-0.47067816216420494	0.40182877877102036	0.7854907384642525	2.8251	22.332	0.0	0.0	0.0
2021-10-01T23:20:11.000000	-1.7146	0.914	0.40847	55.427	-20.162	16.708	-1.5896875527898573	1.11720304533464	0.40847	52.53889259541608	-26.801554765485772	16.708	-1.5896875527898573	1.11720304533464	0.6044700000000001	52.53889259541608	-26.801554765485772	16.708	-0.6964417237217001	0.5768257048848328	-0.42689698012947214	-0.47067816216420494	0.40182877877102036	0.7854907384642525	2.8251	22.332	0.0	0.0	0.0
2021-10-01T23:20:11.000000	-1.7451	0.92506	0.39921	54.351	-19.599	16.598	-1.6186025451868147	1.131916876062357	0.39921	51.53998496757427	-26.110954627171676	16.598	-1.6186025451868147	1.131916876062357	0.59521	51.53998496757427	-26.110954627171676	16.598	-0.6964417237217001	0.5768257048848328	-0.42689698012947214	-0.47067816216420494	0.40182877877102036	0.7854907384642525	2.8251	22.332	0.0	0.0	0.0
2021-10-01T23:20:11.000000	-1.7757	0.93601	0.38983	53.295	-19.057	16.504	-1.647630262381294	1.1465337886801892	0.38983	50.558353501962	-25.44364685281272	16.504	-1.647630262381294	1.1465337886801892	0.5858300000000001	50.558353501962	-25.44364685281272	16.504	-0.6964417237217001	0.5768257048848328	-0.42689698012947214	-0.47067816216420494	0.40182877877102036	0.7854907384642525	2.8251	22.332	0.0	0.0	0.0
2021-10-01T23:20:11.000000	-1.8062	0.94687	0.38032	52.254	-18.533	16.423	-1.6765697608120875	1.1610491264500824	0.38032	49.58940346514122	-24.796041397195637	16.423	-1.6765697608120875	1.1610491264500824	0.5763199999999999	49.58940346514122	-24.796041397195637	16.423	-0.6964417237217001	0.5768257048848328	-0.42689698012947214	-0.47067816216420494	0.40182877877102036	0.7854907384642525	2.8251	22.332	0.0	0.0	0.0
2021-10-01T23:20:11.000000	-1.8366	0.95765	0.37066	51.227	-18.025	16.351	-1.705419815177504	1.175472814019928	0.37066	48.632387452661185	-24.166030800572997	16.351	-1.705419815177504	1.175472814019928	0.5666599999999999	48.632387452661185	-24.166030800572997	16.351	-0.6964417237217001	0.5768257048848328	-0.42689698012947214	-0.47067816216420494	0.40182877877102036	0.7854907384642525	2.8251	22.332	0.0	0.0	0.0
2021-10-01T23:20:11.000000	-1.8671	0.96833	0.36085	50.209	-17.531	16.286	-1.7343813690387504	1.1898095081277797	0.36085	47.68258820091466	-23.551017482520667	16.286	-1.7343813690387504	1.1898095081277797	0.5568500000000001	47.68258820091466	-23.551017482520667	16.286	-0.6964417237217001	0.5768257048848328	-0.42689698012947214	-0.47067816216420494	0.40182877877102036	0.7854907384642525	2.8251	22.332	0.0	0.0	0.0
2021-10-01T23:20:11.000000	-1.8976	0.97892	0.35089	49.198	-17.05	16.226	-1.7633539506152234	1.204056880404611	0.35089	46.73814331049259	-22.949763917911156	16.226	-1.7633539506152234	1.204056880404611	0.54689	46.73814331049259	-22.949763917911156	16.226	-0.6964417237217001	0.5768257048848328	-0.42689698012947214	-0.47067816216420494	0.40182877877102036	0.7854907384642525	2.8251	22.332	0.0	0.0	0.0
2021-10-01T23:20:11.000000	-1.928	0.98943	0.34077	48.191	-16.579	16.17	-1.792237088126319	1.2182126024813944	0.34077	45.79644297753517	-22.35892512186956	16.17	-1.792237088126319	1.2182126024813944	0.53677	45.79644297753517	-22.35892512186956	16.17	-0.6964417237217001	0.5768257048848328	-0.42689698012947214	-0.47067816216420494	0.40182877877102036	0.7854907384642525	2.8251	22.332	0.0	0.0	0.0
2021-10-01T23:20:11.000000	-1.9584	0.99985	0.33048	47.185	-16.119	16.115	-1.8211312533526411	1.2322790027271573	0.33048	44.85438727750586	-21.779125968677445	16.115	-1.8211312533526411	1.2322790027271573	0.5264800000000001	44.85438727750586	-21.779125968677445	16.115	-0.6964417237217001	0.5768257048848328	-0.42689698012947214	-0.47067816216420494	0.40182877877102036	0.7854907384642525	2.8251	22.332	0.0	0.0	0.0
2021-10-01T23:20:11.000000	-1.9888	1.0102	0.32001	46.177	-15.666	16.061	-1.850033995690806	1.2462759304376818	0.32001	43.909488936714034	-21.206029008670797	16.061	-1.850033995690806	1.2462759304376818	0.5160100000000001	43.909488936714034	-21.206029008670797	16.061	-0.6964417237217001	0.5768257048848328	-0.42689698012947214	-0.47067816216420494	0.40182877877102036	0.7854907384642525	2.8251	22.332	0.0	0.0	0.0
2021-10-01T23:20:11.000000	-2.0191	1.0205	0.30936	45.162	-15.219	16.007	-1.8788436180585182	1.2602109818918321	0.30936	42.95690816138328	-20.638029126214587	16.007	-1.8788436180585182	1.2602109818918321	0.50536	42.95690816138328	-20.638029126214587	16.007	-0.6964417237217001	0.5768257048848328	-0.42689698012947214	-0.47067816216420494	0.40182877877102036	0.7854907384642525	2.8251	22.332	0.0	0.0	0.0
2021-10-01T23:20:11.000000	-2.0494	1.0306	0.29851	44.138	-14.777	15.95	-1.907677746460067	1.2739475403881586	0.29851	41.99478255210456	-20.073888796181322	15.95	-1.907677746460067	1.2739475403881586	0.49451	41.99478255210456	-20.073888796181322	15.95	-0.6964417237217001	0.5768257048848328	-0.42689698012947214	-0.47067816216420494	0.40182877877102036	0.7854907384642525	2.8251	22.332	0.0	0.0	0.0
2021-10-01T23:20:11.000000	-2.0797	1.0407	0.28747	43.099	-14.339	15.891	-1.9365118748616157	1.2876840988844855	0.28747	41.01727985031233	-19.511880372766797	15.891	-1.9365118748616157	1.2876840988844855	0.48347	41.01727985031233	-19.511880372766797	15.891	-0.6964417237217001	0.5768257048848328	-0.42689698012947214	-0.47067816216420494	0.40182877877102036	0.7854907384642525	2.8251	22.332	0.0	0.0	0.0
2021-10-01T23:20:11.000000	-2.1099	1.0507	0.27622	42.041	-13.902	15.828	-1.965259009801171	1.301309157884982	0.27622	40.02079778735766	-18.94853634092692	15.828	-1.965259009801171	1.301309157884982	0.47222000000000003	40.02079778735766	-18.94853634092692	15.828	-0.6964417237217001	0.5768257048848328	-0.42689698012947214	-0.47067816216420494	0.40182877877102036	0.7854907384642525	2.8251	22.332	0.0	0.0	0.0
2021-10-01T23:20:11.000000	-2.14	1.0607	0.26475	40.958	-13.464	15.759	-1.993906898261814	1.3149219638685603	0.26475	38.999626634844205	-18.38113659006837	15.759	-1.993906898261814	1.3149219638685603	0.46075	38.999626634844205	-18.38113659006837	15.759	-0.6964417237217001	0.5768257048848328	-0.42689698012947214	-0.47067816216420494	0.40182877877102036	0.7854907384642525	2.8251	22.332	0.0	0.0	0.0
2021-10-01T23:20:11.000000	-2.1701	1.0705	0.25304	39.846	-13.025	15.683	-2.022579292756294	1.3283362768943148	0.25304	37.9497965336155	-17.8091909995144	15.683	-2.022579292756294	1.3283362768943148	0.44904	37.9497965336155	-17.8091909995144	15.683	-0.6964417237217001	0.5768257048848328	-0.42689698012947214	-0.47067816216420494	0.40182877877102036	0.7854907384642525	2.8251	22.332	0.0	0.0	0.0
2021-10-01T23:20:11.000000	-2.2001	1.0803	0.24109	38.696	-12.581	15.6	-2.0511524407718618	1.3417383369031513	0.24109	36.8628654212462	-17.227626938585907	15.6	-2.0511524407718618	1.3417383369031513	0.43709	36.8628654212462	-17.227626938585907	15.6	-0.6964417237217001	0.5768257048848328	-0.42689698012947214	-0.47067816216420494	0.40182877877102036	0.7854907384642525	2.8251	22.332	0.0	0.0	0.0
2021-10-01T23:20:11.000000	-2.23	1.09	0.22887	37.5	-12.131	15.508	-2.0796385953254357	1.3550288974161573	0.22887	35.731016109592545	-16.63447170114031	15.508	-2.0796385953254357	1.3550288974161573	0.42486999999999997	35.731016109592545	-16.63447170114031	15.508	-0.6964417237217001	0.5768257048848328	-0.42689698012947214	-0.47067816216420494	0.40182877877102036	0.7854907384642525	2.8251	22.332	0.0	0.0	0.0
2021-10-01T23:20:11.000000	-2.2599	1.0997	0.21637	36.249	-11.67	15.406	-2.1081247498790106	1.3683194579291635	0.21637	34.54592906639838	-16.02366019170937	15.406	-2.1081247498790106	1.3683194579291635	0.41237	34.54592906639838	-16.02366019170937	15.406	-0.6964417237217001	0.5768257048848328	-0.42689698012947214	-0.47067816216420494	0.40182877877102036	0.7854907384642525	2.8251	22.332	0.0	0.0	0.0
2021-10-01T23:20:11.000000	-2.2896	1.1092	0.20355	34.929	-11.196	15.294	-2.1364369175085973	1.3813870194505098	0.20355	33.293954844954406	-15.391492058346298	15.294	-2.1364369175085973	1.3813870194505098	0.39955	33.293954844954406	-15.391492058346298	15.294	-0.6964417237217001	0.5768257048848328	-0.42689698012947214	-0.47067816216420494	0.40182877877102036	0.7854907384642525	2.8251	22.332	0.0	0.0	0.0
2021-10-01T23:20:11.000000	-2.3192	1.1187	0.19038	33.525	-10.704	15.17	-2.1646498386592725	1.3944423279549376	0.19038	31.960819124269754	-14.731167024567764	15.17	-2.1646498386592725	1.3944423279549376	0.38638	31.960819124269754	-14.731167024567764	15.17	-0.6964417237217001	0.5768257048848328	-0.42689698012947214	-0.47067816216420494	0.40182877877102036	0.7854907384642525	2.8251	22.332	0.0	0.0	0.0
2021-10-01T23:20:11.000000	-2.3486	1.1281	0.17681	32.017	-10.188	15.035	-2.192676519869042	1.407373883946617	0.17681	30.52740778957716	-14.034279698255407	15.035	-2.192676519869042	1.407373883946617	0.37281	30.52740778957716	-14.034279698255407	15.035	-0.6964417237217001	0.5768257048848328	-0.42689698012947214	-0.47067816216420494	0.40182877877102036	0.7854907384642525	2.8251	22.332	0.0	0.0	0.0
2021-10-01T23:20:11.000000	-2.3779	1.1374	0.16278	30.377	-9.6385	14.889	-2.220616207616818	1.4201939404424662	0.16278	28.967095863388526	-13.287970819175488	14.889	-2.220616207616818	1.4201939404424662	0.35878	28.967095863388526	-13.287970819175488	14.889	-0.6964417237217001	0.5768257048848328	-0.42689698012947214	-0.47067816216420494	0.40182877877102036	0.7854907384642525	2.8251	22.332	0.0	0.0	0.0
2021-10-01T23:20:11.000000	-2.4069	1.1465	0.1482	28.567	-9.0448	14.733	-2.248282661961695	1.4327787449297371	0.1482	27.24348075652761	-12.476964867655507	14.733	-2.248282661961695	1.4327787449297371	0.3442	27.24348075652761	-12.476964867655507	14.733	-0.6964417237217001	0.5768257048848328	-0.42689698012947214	-0.47067816216420494	0.40182877877102036	0.7854907384642525	2.8251	22.332	0.0	0.0	0.0
2021-10-01T23:20:11.000000	-2.4356	1.1556	0.13295	26.537	-8.3903	14.566	-2.2756513768698365	1.4453267903662532	0.13295	25.308973230346908	-11.57866041973697	14.566	-2.2756513768698365	1.4453267903662532	0.32895	25.308973230346908	-11.57866041973697	14.566	-0.6964417237217001	0.5768257048848328	-0.42689698012947214	-0.47067816216420494	0.40182877877102036	0.7854907384642525	2.8251	22.332	0.0	0.0	0.0
2021-10-01T23:20:11.000000	-2.4639	1.1646	0.11683	24.21	-7.6504	14.391	-2.3026353588792494	1.4577265772561845	0.11683	23.090167738246183	-10.559208018580513	14.391	-2.3026353588792494	1.4577265772561845	0.31283	23.090167738246183	-10.559208018580513	14.391	-0.6964417237217001	0.5768257048848328	-0.42689698012947214	-0.47067816216420494	0.40182877877102036	0.7854907384642525	2.8251	22.332	0.0	0.0	0.0
2021-10-01T23:20:11.000000	-2.4915	1.1733	0.099539	21.47	-6.7876	14.21	-2.328961374587033	1.4697428535909525	0.099539	20.47653324603203	-9.36717673496902	14.21	-2.328961374587033	1.4697428535909525	0.295539	20.47653324603203	-9.36717673496902	14.21	-0.6964417237217001	0.5768257048848328	-0.42689698012947214	-0.47067816216420494	0.40182877877102036	0.7854907384642525	2.8251	22.332	0.0	0.0	0.0
2021-10-01T23:20:11.000000	-2.5094	1.179	0.087134	19.327	-6.1154	14.088	-2.3460280723479148	1.4775931929172947	0.087134	18.432045982675465	-8.437459751165466	14.088	-2.3460280723479148	1.4775931929172947	0.283134	18.432045982675465	-8.437459751165466	14.088	-0.6964417237217001	0.5768257048848328	-0.42689698012947214	-0.47067816216420494	0.40182877877102036	0.7854907384642525	2.8251	22.332	0.0	0.0	0.0
2021-10-01T23:20:11.000000	-2.5267	1.1844	0.073764	16.836	-5.3343	13.966	-2.36253605028608	1.4850722747053917	0.073764	16.05552450812962	-7.3570228529513955	13.966	-2.36253605028608	1.4850722747053917	0.269764	16.05552450812962	-7.3570228529513955	13.966	-0.6964417237217001	0.5768257048848328	-0.42689698012947214	-0.47067816216420494	0.40182877877102036	0.7854907384642525	2.8251	22.332	0.0	0.0	0.0
2021-10-01T23:20:11.000000	-2.5429	1.1896	0.059077	13.875	-4.4036	13.849	-2.3779768229900515	1.4922180803495646	0.059077	13.230875096007761	-6.070524042769423	13.849	-2.3779768229900515	1.4922180803495646	0.255077	13.230875096007761	-6.070524042769423	13.849	-0.6964417237217001	0.5768257048848328	-0.42689698012947214	-0.47067816216420494	0.40182877877102036	0.7854907384642525	2.8251	22.332	0.0	0.0	0.0
2021-10-01T23:20:11.000000	-2.5574	1.1942	0.042531	10.263	-3.2635	13.742	-2.3918039236540314	1.4985601058326559	0.042531	9.785788923596542	-4.49643596560823	13.742	-2.3918039236540314	1.4985601058326559	0.238531	9.785788923596542	-4.49643596560823	13.742	-0.6964417237217001	0.5768257048848328	-0.42689698012947214	-0.47067816216420494	0.40182877877102036	0.7854907384642525	2.8251	22.332	0.0	0.0	0.0
2021-10-01T23:20:11.000000	-2.5686	1.1977	0.023425	5.7781	-1.8407	13.657	-2.40249067370002	1.5034060704894145	0.023425	5.50901951559164	-2.534821507883831	13.657	-2.40249067370002	1.5034060704894145	0.219425	5.50901951559164	-2.534821507883831	13.657	-0.6964417237217001	0.5768257048848328	-0.42689698012947214	-0.47067816216420494	0.40182877877102036	0.7854907384642525	2.8251	22.332	0.0	0.0	0.0
2021-10-01T23:20:11.000000	-2.5736	1.1993	0.001679	0.41833	-0.13338	13.619	-2.4072569493749207	1.505606664997917	0.001679	0.39883472126639924	-0.18363299924674106	13.619	-2.4072569493749207	1.505606664997917	0.197679	0.39883472126639924	-0.18363299924674106	13.619	-0.6964417237217001	0.5768257048848328	-0.42689698012947214	-0.47067816216420494	0.40182877877102036	0.7854907384642525	2.8251	22.332	0.0	0.0	0.0
2021-10-01T23:20:11.000000	-2.5698	1.1981	-0.020323	-5.0255	1.6013	13.648	-2.403632619379289	1.5039500926080809	-0.020323	-4.791424237803313	2.2050092320421117	13.648	-2.403632619379289	1.5039500926080809	0.175677	-4.791424237803313	2.2050092320421117	13.648	-0.6964417237217001	0.5768257048848328	-0.42689698012947214	-0.47067816216420494	0.40182877877102036	0.7854907384642525	2.8251	22.332	0.0	0.0	0.0
2021-10-01T23:20:11.000000	-2.5593	1.1948	-0.039858	-9.6538	3.0707	13.727	-2.393616088651847	1.4993883920275737	-0.039858	-9.204803190683911	4.2304433752002035	13.727	-2.393616088651847	1.4993883920275737	0.156142	-9.204803190683911	4.2304433752002035	13.727	-0.6964417237217001	0.5768257048848328	-0.42689698012947214	-0.47067816216420494	0.40182877877102036	0.7854907384642525	2.8251	22.332	0.0	0.0	0.0
2021-10-01T23:20:11.000000	-2.5452	1.1903	-0.056741	-13.382	4.2484	13.832	-2.3801737208865967	1.4931946250910673	-0.056741	-12.76060663722944	5.85608613409126	13.832	-2.3801737208865967	1.4931946250910673	0.13925900000000002	-12.76060663722944	5.85608613409126	13.832	-0.6964417237217001	0.5768257048848328	-0.42689698012947214	-0.47067816216420494	0.40182877877102036	0.7854907384642525	2.8251	22.332	0.0	0.0	0.0
2021-10-01T23:20:11.000000	-2.5292	1.1852	-0.071666	-16.428	5.2061	13.948	-2.3649191881235305	1.486172571959643	-0.071666	-15.66630724185845	7.1797965579599445	13.948	-2.3649191881235305	1.486172571959643	0.12433400000000001	-15.66630724185845	7.1797965579599445	13.948	-0.6964417237217001	0.5768257048848328	-0.42689698012947214	-0.47067816216420494	0.40182877877102036	0.7854907384642525	2.8251	22.332	0.0	0.0	0.0
2021-10-01T23:20:11.000000	-2.512	1.1798	-0.085206	-18.98	6.0065	14.069	-2.348510456664277	1.4787057431884638	-0.085206	-18.101004236275305	8.286862366924133	14.069	-2.348510456664277	1.4787057431884638	0.110794	-18.101004236275305	8.286862366924133	14.069	-0.6964417237217001	0.5768257048848328	-0.42689698012947214	-0.47067816216420494	0.40182877877102036	0.7854907384642525	2.8251	22.332	0.0	0.0	0.0
2021-10-01T23:20:11.000000	-2.5002	1.176	-0.093655	-20.473	6.4748	14.151	-2.3372649867955717	1.47348852099346	-0.093655	-19.525373288201127	8.9345711702578	14.151	-2.3372649867955717	1.47348852099346	0.102345	-19.525373288201127	8.9345711702578	14.151	-0.6964417237217001	0.5768257048848328	-0.42689698012947214	-0.47067816216420494	0.40182877877102036	0.7854907384642525	2.8251	22.332	0.0	0.0	0.0
2021-10-01T23:20:11.000000	-2.4922	1.1735	-0.09908	-21.394	6.7636	14.205	-2.32963159390558	1.470027117667204	-0.09908	-20.4040466461194	9.334045287172305	14.205	-2.32963159390558	1.470027117667204	0.09692	-20.4040466461194	9.334045287172305	14.205	-0.6964417237217001	0.5768257048848328	-0.42689698012947214	-0.47067816216420494	0.40182877877102036	0.7854907384642525	2.8251	22.332	0.0	0.0	1.0
2021-10-01T23:20:11.000000	-2.4646	1.1648	-0.1164	-24.146	7.6302	14.387	-2.3033055781977954	1.458010841332436	-0.1164	-23.029125101160087	10.53131829901264	14.387	-2.3033055781977954	1.458010841332436	0.0796	-23.029125101160087	10.53131829901264	14.387	-0.6964417237217001	0.5768257048848328	-0.42689698012947214	-0.47067816216420494	0.40182877877102036	0.7854907384642525	2.8251	22.332	0.0	0.0	0.0
2021-10-01T23:20:11.000000	-2.4363	1.1559	-0.13255	-26.482	8.3726	14.562	-2.276309343171465	1.4457103009214163	-0.13255	-25.256556450939918	11.554354633664536	14.562	-2.276309343171465	1.4457103009214163	0.06345	-25.256556450939918	11.554354633664536	14.562	-0.6964417237217001	0.5768257048848328	-0.42689698012947214	-0.47067816216420494	0.40182877877102036	0.7854907384642525	2.8251	22.332	0.0	0.0	0.0
2021-10-01T23:20:11.000000	-2.4076	1.1468	-0.14782	-28.519	9.029	14.729	-2.2489406282633233	1.4331622554849004	-0.14782	-27.197778423323	12.455402475866673	14.729	-2.2489406282633233	1.4331622554849004	0.04818	-27.197778423323	12.455402475866673	14.729	-0.6964417237217001	0.5768257048848328	-0.42689698012947214	-0.47067816216420494	0.40182877877102036	0.7854907384642525	2.8251	22.332	0.0	0.0	0.0
2021-10-01T23:20:11.000000	-2.3786	1.1376	-0.16242	-30.333	9.624	14.886	-2.2212864269353645	1.4204782045187176	-0.16242	-28.925204100120453	13.268188752289237	14.886	-2.2212864269353645	1.4204782045187176	0.03358	-28.925204100120453	13.268188752289237	14.886	-0.6964417237217001	0.5768257048848328	-0.42689698012947214	-0.47067816216420494	0.40182877877102036	0.7854907384642525	2.8251	22.332	0.0	0.0	0.0
2021-10-01T23:20:11.000000	-2.3494	1.1283	-0.17646	-31.977	10.174	15.032	-2.193445985666501	1.4076704010397867	-0.17646	-30.48942462038097	14.015483984440445	15.032	-2.193445985666501	1.4076704010397867	0.019540000000000002	-30.48942462038097	14.015483984440445	15.032	-0.6964417237217001	0.5768257048848328	-0.42689698012947214	-0.47067816216420494	0.40182877877102036	0.7854907384642525	2.8251	22.332	0.0	0.0	0.0
2021-10-01T23:20:11.000000	-2.3199	1.1189	-0.19004	-33.488	10.692	15.167	-2.165320057977819	1.3947265920311889	-0.19004	-31.925568289102557	14.714723830838588	15.167	-2.165320057977819	1.3947265920311889	0.005960000000000021	-31.925568289102557	14.714723830838588	15.167	-0.6964417237217001	0.5768257048848328	-0.42689698012947214	-0.47067816216420494	0.40182877877102036	0.7854907384642525	2.8251	22.332	0.0	0.0	0.0
2021-10-01T23:20:11.000000	-2.2904	1.1094	-0.20322	-34.894	11.184	15.291	-2.1372063833060557	1.3816835365436793	-0.20322	-33.260688939365444	15.37529392495549	15.291	-2.1372063833060557	1.3816835365436793	-0.007220000000000004	-33.260688939365444	15.37529392495549	15.291	-0.6964417237217001	0.5768257048848328	-0.42689698012947214	-0.47067816216420494	0.40182877877102036	0.7854907384642525	2.8251	22.332	0.0	0.0	0.0
2021-10-01T23:20:11.000000	-2.2606	1.0999	-0.21604	-36.216	11.658	15.403	-2.1087949691975565	1.3686037220054152	-0.21604	-34.51464809038765	16.007707118656924	15.403	-2.1087949691975565	1.3686037220054152	-0.020040000000000002	-34.51464809038765	16.007707118656924	15.403	-0.6964417237217001	0.5768257048848328	-0.42689698012947214	-0.47067816216420494	0.40182877877102036	0.7854907384642525	2.8251	22.332	0.0	0.0	0.0
2021-10-01T23:20:11.000000	-2.2308	1.0903	-0.22856	-37.469	12.119	15.505	-2.080395808105976	1.355424660988239	-0.22856	-35.70172006316006	16.61876368842623	15.505	-2.080395808105976	1.355424660988239	-0.032560000000000006	-35.70172006316006	16.61876368842623	15.505	-0.6964417237217001	0.5768257048848328	-0.42689698012947214	-0.47067816216420494	0.40182877877102036	0.7854907384642525	2.8251	22.332	0.0	0.0	0.0
2021-10-01T23:20:11.000000	-2.2009	1.0806	-0.24078	-38.666	12.57	15.598	-2.0519096535524013	1.3421341004752327	-0.24078	-36.83443930943365	17.213033920830128	15.598	-2.0519096535524013	1.3421341004752327	-0.044779999999999986	-36.83443930943365	17.213033920830128	15.598	-0.6964417237217001	0.5768257048848328	-0.42689698012947214	-0.47067816216420494	0.40182877877102036	0.7854907384642525	2.8251	22.332	0.0	0.0	0.0
2021-10-01T23:20:11.000000	-2.1709	1.0708	-0.25274	-39.817	13.014	15.681	-2.023336505536834	1.3287320404663965	-0.25274	-37.92236288659207	17.794720511927807	15.681	-2.023336505536834	1.3287320404663965	-0.05674000000000001	-37.92236288659207	17.794720511927807	15.681	-0.6964417237217001	0.5768257048848328	-0.42689698012947214	-0.47067816216420494	0.40182877877102036	0.7854907384642525	2.8251	22.332	0.0	0.0	0.0
2021-10-01T23:20:11.000000	-2.1408	1.0609	-0.26445	-40.93	13.453	15.757	-1.9946763640592724	1.3152184809617298	-0.26445	-38.9731854526099	18.36678863265095	15.757	-1.9946763640592724	1.3152184809617298	-0.06845000000000001	-38.9731854526099	18.36678863265095	15.757	-0.6964417237217001	0.5768257048848328	-0.42689698012947214	-0.47067816216420494	0.40182877877102036	0.7854907384642525	2.8251	22.332	0.0	0.0	0.0
2021-10-01T23:20:11.000000	-2.1106	1.051	-0.27593	-42.013	13.89	15.826	-1.9659169761027986	1.301692668440145	-0.27593	-39.99447913529253	18.933195918720394	15.826	-1.9659169761027986	1.301692668440145	-0.07993	-39.99447913529253	18.933195918720394	15.826	-0.6964417237217001	0.5768257048848328	-0.42689698012947214	-0.47067816216420494	0.40182877877102036	0.7854907384642525	2.8251	22.332	0.0	0.0	0.0
2021-10-01T23:20:11.000000	-2.0804	1.041	-0.28719	-43.072	14.327	15.89	-1.9371698411632443	1.2880676094396486	-0.28719	-40.99195366303632	19.496662480729448	15.89	-1.9371698411632443	1.2880676094396486	-0.09119	-40.99195366303632	19.496662480729448	15.89	-0.6964417237217001	0.5768257048848328	-0.42689698012947214	-0.47067816216420494	0.40182877877102036	0.7854907384642525	2.8251	22.332	0.0	0.0	0.0
2021-10-01T23:20:11.000000	-2.0502	1.0309	-0.29823	-44.111	14.766	15.949	-1.9084349592406071	1.2743433039602403	-0.29823	-41.969333834659366	20.05966336893309	15.949	-1.9084349592406071	1.2743433039602403	-0.10222999999999999	-41.969333834659366	20.05966336893309	15.949	-0.6964417237217001	0.5768257048848328	-0.42689698012947214	-0.47067816216420494	0.40182877877102036	0.7854907384642525	2.8251	22.332	0.0	0.0	0.0
2021-10-01T23:20:11.000000	-2.0199	1.0207	-0.30908	-45.136	15.208	16.005	-1.8796130838559766	1.2605074989850018	-0.30908	-42.93245190872722	20.623926229135538	16.005	-1.8796130838559766	1.2605074989850018	-0.11308000000000001	-42.93245190872722	20.623926229135538	16.005	-0.6964417237217001	0.5768257048848328	-0.42689698012947214	-0.47067816216420494	0.40182877877102036	0.7854907384642525	2.8251	22.332	0.0	0.0	0.0
2021-10-01T23:20:11.000000	-1.9896	1.0105	-0.31974	-46.151	15.654	16.06	-1.8507912084713463	1.2466716940097633	-0.31974	-43.88515521422715	21.190933646802634	16.06	-1.8507912084713463	1.2466716940097633	-0.12374000000000002	-43.88515521422715	21.190933646802634	16.06	-0.6964417237217001	0.5768257048848328	-0.42689698012947214	-0.47067816216420494	0.40182877877102036	0.7854907384642525	2.8251	22.332	0.0	0.0	0.0
2021-10-01T23:20:11.000000	-1.9592	1.0001	-0.33021	-47.16	16.107	16.114	-1.8218945926416406	1.2326251430597828	-0.33021	-44.83104601980808	21.764153136978457	16.114	-1.8218945926416406	1.2326251430597828	-0.13421	-44.83104601980808	21.764153136978457	16.114	-0.6964417237217001	0.5768257048848328	-0.42689698012947214	-0.47067816216420494	0.40182877877102036	0.7854907384642525	2.8251	22.332	0.0	0.0	0.0
2021-10-01T23:20:11.000000	-1.9288	0.9897	-0.34051	-48.166	16.568	16.168	-1.7929979768119348	1.2185785921098025	-0.34051	-45.772979189668206	22.34494475495969	16.168	-1.7929979768119348	1.2185785921098025	-0.14450999999999997	-45.772979189668206	22.34494475495969	16.168	-0.6964417237217001	0.5768257048848328	-0.42689698012947214	-0.47067816216420494	0.40182877877102036	0.7854907384642525	2.8251	22.332	0.0	0.0	0.0
2021-10-01T23:20:11.000000	-1.8984	0.97919	-0.35064	-49.173	17.038	16.225	-1.764114839300839	1.204422870033019	-0.35064	-46.714802052794816	22.934791086212172	16.225	-1.764114839300839	1.204422870033019	-0.15464	-46.714802052794816	22.934791086212172	16.225	-0.6964417237217001	0.5768257048848328	-0.42689698012947214	-0.47067816216420494	0.40182877877102036	0.7854907384642525	2.8251	22.332	0.0	0.0	0.0
2021-10-01T23:20:11.000000	-1.8679	0.9686	-0.3606	-50.183	17.519	16.284	-1.735142257724366	1.1901754977561878	-0.3606	-47.658254478427764	23.535922120652497	16.284	-1.735142257724366	1.1901754977561878	-0.16459999999999997	-47.658254478427764	23.535922120652497	16.284	-0.6964417237217001	0.5768257048848328	-0.42689698012947214	-0.47067816216420494	0.40182877877102036	0.7854907384642525	2.8251	22.332	0.0	0.0	0.0
2021-10-01T23:20:11.000000	-1.8374	0.95792	-0.37041	-51.201	18.012	16.349	-1.7061807038631194	1.1758388036483358	-0.37041	-48.60817626034347	24.149942973915714	16.349	-1.7061807038631194	1.1758388036483358	-0.17441	-48.60817626034347	24.149942973915714	16.349	-0.6964417237217001	0.5768257048848328	-0.42689698012947214	-0.47067816216420494	0.40182877877102036	0.7854907384642525	2.8251	22.332	0.0	0.0	0.0
2021-10-01T23:20:11.000000	-1.8069	0.94715	-0.38007	-52.228	18.52	16.421	-1.6772301777170995	1.1614127877094633	-0.38007	-49.565192272823516	24.77995357053835	16.421	-1.6772301777170995	1.1614127877094633	-0.18407	-49.565192272823516	24.77995357053835	16.421	-0.6964417237217001	0.5768257048848328	-0.42689698012947214	-0.47067816216420494	0.40182877877102036	0.7854907384642525	2.8251	22.332	0.0	0.0	0.0
2021-10-01T23:20:11.000000	-1.7764	0.93629	-0.38959	-53.268	19.044	16.502	-1.6482906792863057	1.14689744993957	-0.38959	-50.533149844855174	25.42743649598625	16.502	-1.6482906792863057	1.14689744993957	-0.19358999999999998	-50.533149844855174	25.42743649598625	16.502	-0.6964417237217001	0.5768257048848328	-0.42689698012947214	-0.47067816216420494	0.40182877877102036	0.7854907384642525	2.8251	22.332	0.0	0.0	0.0
2021-10-01T23:20:11.000000	-1.7459	0.92534	-0.39898	-54.324	19.585	16.596	-1.6193622085707384	1.1322927903386562	-0.39898	-51.51490384063663	26.09375180555609	16.596	-1.6193622085707384	1.1322927903386562	-0.20298	-51.51490384063663	26.09375180555609	16.596	-0.6964417237217001	0.5768257048848328	-0.42689698012947214	-0.47067816216420494	0.40182877877102036	0.7854907384642525	2.8251	22.332	0.0	0.0	0.0
2021-10-01T23:20:11.000000	-1.7154	0.91429	-0.40824	-55.399	20.147	16.705	-1.5904459908720894	1.1175888842588306	-0.40824	-52.5129415338585	26.78323694891188	16.705	-1.5904459908720894	1.1175888842588306	-0.21223999999999998	-52.5129415338585	26.78323694891188	16.705	-0.6964417237217001	0.5768257048848328	-0.42689698012947214	-0.47067816216420494	0.40182877877102036	0.7854907384642525	2.8251	22.332	0.0	0.0	0.0
2021-10-01T23:20:11.000000	-1.6849	0.90314	-0.41738	-56.499	20.732	16.835	-1.5615420261903588	1.1027857317000929	-0.41738	-53.53297265291714	27.498612036646968	16.835	-1.5615420261903588	1.1027857317000929	-0.22137999999999997	-53.53297265291714	27.498612036646968	16.835	-0.6964417237217001	0.5768257048848328	-0.42689698012947214	-0.47067816216420494	0.40182877877102036	0.7854907384642525	2.8251	22.332	0.0	0.0	0.0
2021-10-01T23:20:11.000000	-1.6544	0.89189	-0.42643	-57.626	21.342	16.989	-1.5326503145255463	1.0878833326624433	-0.42643	-54.57673706705241	28.242107058677938	16.989	-1.5326503145255463	1.0878833326624433	-0.23042999999999997	-54.57673706705241	28.242107058677938	16.989	-0.6964417237217001	0.5768257048848328	-0.42689698012947214	-0.47067816216420494	0.40182877877102036	0.7854907384642525	2.8251	22.332	0.0	0.0	0.0
2021-10-01T23:20:11.000000	-1.6239	0.88054	-0.43537	-58.788	21.982	17.174	-1.5037708558776517	1.072881687145882	-0.43537	-55.651561843731365	29.019664580303857	17.174	-1.5037708558776517	1.072881687145882	-0.23936999999999997	-55.651561843731365	29.019664580303857	17.174	-0.6964417237217001	0.5768257048848328	-0.42689698012947214	-0.47067816216420494	0.40182877877102036	0.7854907384642525	2.8251	22.332	0.0	0.0	0.0
2021-10-01T23:20:11.000000	-1.5934	0.86909	-0.44424	-59.992	22.657	17.393	-1.4749036502466757	1.0577807951504088	-0.44424	-56.76378158563191	29.837104636654587	17.393	-1.4749036502466757	1.0577807951504088	-0.24824000000000002	-56.76378158563191	29.837104636654587	17.393	-0.6964417237217001	0.5768257048848328	-0.42689698012947214	-0.47067816216420494	0.40182877877102036	0.7854907384642525	2.8251	22.332	0.0	0.0	0.0
2021-10-01T23:20:11.000000	-1.5629	0.85752	-0.45305	-61.246	23.37	17.654	-1.4460511482360017	1.0425608073802413	-0.45305	-57.920968420559454	30.69838486345095	17.654	-1.4460511482360017	1.0425608073802413	-0.25705	-57.920968420559454	30.69838486345095	17.654	-0.6964417237217001	0.5768257048848328	-0.42689698012947214	-0.47067816216420494	0.40182877877102036	0.7854907384642525	2.8251	22.332	0.0	0.0	0.0
2021-10-01T23:20:11.000000	-1.5325	0.84585	-0.4618	-62.562	24.13	17.962	-1.4173101457211577	1.0272538261480804	-0.4618	-59.13392915446076	31.613907805825193	17.962	-1.4173101457211577	1.0272538261480804	-0.2658	-59.13392915446076	31.613907805825193	17.962	-0.6964417237217001	0.5768257048848328	-0.42689698012947214	-0.47067816216420494	0.40182877877102036	0.7854907384642525	2.8251	22.332	0.0	0.0	0.0
2021-10-01T23:20:11.000000	-1.5021	0.83406	-0.47052	-63.95	24.942	18.322	-1.3885838468266154	1.0118277491412253	-0.47052	-60.41197578438112	32.58986108941474	18.322	-1.3885838468266154	1.0118277491412253	-0.27452	-60.41197578438112	32.58986108941474	18.322	-0.6964417237217001	0.5768257048848328	-0.42689698012947214	-0.47067816216420494	0.40182877877102036	0.7854907384642525	2.8251	22.332	0.0	0.0	0.0
2021-10-01T23:20:11.000000	-1.4717	0.82215	-0.47921	-65.427	25.817	18.737	-1.3598722515523753	0.9962825763596759	-0.47921	-61.77063237987453	33.639244839776	18.737	-1.3598722515523753	0.9962825763596759	-0.28321	-61.77063237987453	33.639244839776	18.737	-0.6964417237217001	0.5768257048848328	-0.42689698012947214	-0.47067816216420494	0.40182877877102036	0.7854907384642525	2.8251	22.332	0.0	0.0	0.0
2021-10-01T23:20:11.000000	-1.4414	0.81012	-0.4879	-67.009	26.765	19.21	-1.3312746063773488	0.9806305608203503	-0.4879	-63.22455307587506	34.77394418750707	19.21	-1.3312746063773488	0.9806305608203503	-0.2919	-63.22455307587506	34.77394418750707	19.21	-0.6964417237217001	0.5768257048848328	-0.42689698012947214	-0.47067816216420494	0.40182877877102036	0.7854907384642525	2.8251	22.332	0.0	0.0	0.0
2021-10-01T23:20:11.000000	-1.4112	0.79795	-0.49658	-68.715	27.796	19.742	-1.3027933619049197	0.9648518532274666	-0.49658	-64.79136940168415	36.00621185371361	19.742	-1.3027933619049197	0.9648518532274666	-0.30058	-64.79136940168415	36.00621185371361	19.742	-0.6964417237217001	0.5768257048848328	-0.42689698012947214	-0.47067816216420494	0.40182877877102036	0.7854907384642525	2.8251	22.332	0.0	0.0	0.0
2021-10-01T23:20:11.000000	-1.381	0.78566	-0.50527	-70.566	28.924	20.33	-1.2743268210527925	0.9489540498598886	-0.50527	-66.49020769550472	37.35251547899611	20.33	-1.2743268210527925	0.9489540498598886	-0.30927	-66.49020769550472	37.35251547899611	20.33	-0.6964417237217001	0.5768257048848328	-0.42689698012947214	-0.47067816216420494	0.40182877877102036	0.7854907384642525	2.8251	22.332	0.0	0.0	0.0
2021-10-01T23:20:11.000000	-1.3508	0.77322	-0.51397	-72.587	30.163	20.969	-1.2458786597260425	0.9329073767739428	-0.51397	-68.3441641546962	38.82981282463179	20.969	-1.2458786597260425	0.9329073767739428	-0.31797000000000003	-68.3441641546962	38.82981282463179	20.969	-0.6964417237217001	0.5768257048848328	-0.42689698012947214	-0.47067816216420494	0.40182877877102036	0.7854907384642525	2.8251	22.332	0.0	0.0	0.0
2021-10-01T23:20:11.000000	-1.3207	0.76063	-0.52267	-74.803	31.529	21.649	-1.2175481244035822	0.9167240869865475	-0.52267	-70.37608991627961	40.45704658147611	21.649	-1.2175481244035822	0.9167240869865475	-0.32666999999999996	-70.37608991627961	40.45704658147611	21.649	-0.6964417237217001	0.5768257048848328	-0.42689698012947214	-0.47067816216420494	0.40182877877102036	0.7854907384642525	2.8251	22.332	0.0	0.0	0.0
2021-10-01T23:20:11.000000	-1.2907	0.74788	-0.53136	-77.239	33.039	22.358	-1.1893364403871025	0.9003942558498115	-0.53136	-72.60871358710682	42.25415190517365	22.358	-1.1893364403871025	0.9003942558498115	-0.33536000000000005	-72.60871358710682	42.25415190517365	22.358	-0.6964417237217001	0.5768257048848328	-0.42689698012947214	-0.47067816216420494	0.40182877877102036	0.7854907384642525	2.8251	22.332	0.0	0.0	0.0
2021-10-01T23:20:11.000000	-1.2608	0.73497	-0.54002	-79.923	34.709	23.079	-1.161243607676604	0.8839178833637347	-0.54002	-75.06786369856623	44.24043907708741	23.079	-1.161243607676604	0.8839178833637347	-0.34401999999999994	-75.06786369856623	44.24043907708741	23.079	-0.6964417237217001	0.5768257048848328	-0.42689698012947214	-0.47067816216420494	0.40182877877102036	0.7854907384642525	2.8251	22.332	0.0	0.0	0.0
2021-10-01T23:20:11.000000	-1.2309	0.72189	-0.54863	-82.884	36.559	23.79	-1.1331716050948668	0.8672727918635079	-0.54863	-77.77987112615862	46.43931076790606	23.79	-1.1331716050948668	0.8672727918635079	-0.35262999999999994	-77.77987112615862	46.43931076790606	23.79	-0.6964417237217001	0.5768257048848328	-0.42689698012947214	-0.47067816216420494	0.40182877877102036	0.7854907384642525	2.8251	22.332	0.0	0.0	0.0
2021-10-01T23:20:11.000000	-1.201	0.70862	-0.55715	-86.15	38.608	24.468	-1.105122883245274	0.8504391320533484	-0.55715	-80.77019681076486	48.87305465335995	24.468	-1.105122883245274	0.8504391320533484	-0.36115	-80.77019681076486	48.87305465335995	24.468	-0.6964417237217001	0.5768257048848328	-0.42689698012947214	-0.47067816216420494	0.40182877877102036	0.7854907384642525	2.8251	22.332	0.0	0.0	0.0
2021-10-01T23:20:11.000000	-1.1712	0.69516	-0.56555	-89.753	40.876	25.085	-1.0771966886067377	0.8334291569501746	-0.56555	-84.06814902225308	51.56544099464531	25.085	-1.0771966886067377	0.8334291569501746	-0.36955	-84.06814902225308	51.56544099464531	25.085	-0.6964417237217001	0.5768257048848328	-0.42689698012947214	-0.47067816216420494	0.40182877877102036	0.7854907384642525	2.8251	22.332	0.0	0.0	0.0
2021-10-01T23:20:11.000000	-1.1415	0.6815	-0.57378	-93.722	43.385	25.609	-1.0493942464809498	0.8162329419060955	-0.57378	-87.69981357578571	54.541857392029016	25.609	-1.0493942464809498	0.8162329419060955	-0.37777999999999995	-87.69981357578571	54.541857392029016	25.609	-0.6964417237217001	0.5768257048848328	-0.42689698012947214	-0.47067816216420494	0.40182877877102036	0.7854907384642525	2.8251	22.332	0.0	0.0	0.0
2021-10-01T23:20:11.000000	-1.1118	0.66764	-0.58178	-98.091	46.158	26.007	-1.0216163103889981	0.7988382339041926	-0.58178	-91.69611608030158	57.829296561413024	26.007	-1.0216163103889981	0.7988382339041926	-0.38577999999999996	-91.69611608030158	57.829296561413024	26.007	-0.6964417237217001	0.5768257048848328	-0.42689698012947214	-0.47067816216420494	0.40182877877102036	0.7854907384642525	2.8251	22.332	0.0	0.0	0.0
2021-10-01T23:20:11.000000	-1.0821	0.65355	-0.5895	-102.89	49.22	26.239	-0.993866556235959	0.7812152590007925	-0.5895	-96.08376722524469	61.456246027600756	26.239	-0.993866556235959	0.7812152590007925	-0.3935	-96.08376722524469	61.456246027600756	26.239	-0.6964417237217001	0.5768257048848328	-0.42689698012947214	-0.47067816216420494	0.40182877877102036	0.7854907384642525	2.8251	22.332	0.0	0.0	0.0
2021-10-01T23:20:11.000000	-1.0524	0.63925	-0.59689	-108.17	52.597	26.265	-0.9661425334184477	0.7633838664916774	-0.59689	-100.91019693046132	65.4547589137376	26.265	-0.9661425334184477	0.7633838664916774	-0.40089	-100.91019693046132	65.4547589137376	26.265	-0.6964417237217001	0.5768257048848328	-0.42689698012947214	-0.47067816216420494	0.40182877877102036	0.7854907384642525	2.8251	22.332	0.0	0.0	0.0
2021-10-01T23:20:11.000000	-1.0228	0.62471	-0.60389	-113.95	56.32	26.04	-0.9385471643204523	0.7453265354500923	-0.60389	-106.19046359170011	69.85792970150071	26.04	-0.9385471643204523	0.7453265354500923	-0.40789000000000003	-106.19046359170011	69.85792970150071	26.04	-0.6964417237217001	0.5768257048848328	-0.42689698012947214	-0.47067816216420494	0.40182877877102036	0.7854907384642525	2.8251	22.332	0.0	0.0	0.0
2021-10-01T23:20:11.000000	-0.99316	0.60995	-0.61042	-120.29	60.42	25.514	-0.9109390532681123	0.7270459609481337	-0.61042	-111.98031666106345	74.70387660950371	25.514	-0.9109390532681123	0.7270459609481337	-0.41441999999999996	-111.98031666106345	74.70387660950371	25.514	-0.6964417237217001	0.5768257048848328	-0.42689698012947214	-0.47067816216420494	0.40182877877102036	0.7854907384642525	2.8251	22.332	0.0	0.0	0.0
2021-10-01T23:20:11.000000	-0.96353	0.59495	-0.61643	-127.24	64.935	24.631	-0.8833702741042672	0.7085284201984785	-0.61643	-118.32472323157837	80.03643980819221	24.631	-0.8833702741042672	0.7085284201984785	-0.42043	-118.32472323157837	80.03643980819221	24.631	-0.6964417237217001	0.5768257048848328	-0.42689698012947214	-0.47067816216420494	0.40182877877102036	0.7854907384642525	2.8251	22.332	0.0	0.0	0.0
2021-10-01T23:20:11.000000	-0.93391	0.57971	-0.62187	-134.86	69.907	23.329	-0.8558408268289172	0.6897739132011266	-0.62187	-125.27808492348636	85.90465462886016	23.329	-0.8558408268289172	0.6897739132011266	-0.42587	-125.27808492348636	85.90465462886016	23.329	-0.6964417237217001	0.5768257048848328	-0.42689698012947214	-0.47067816216420494	0.40182877877102036	0.7854907384642525	2.8251	22.332	0.0	0.0	0.0
2021-10-01T23:20:11.000000	-0.9043	0.56424	-0.62666	-143.21	75.384	21.536	-0.8283494861403702	0.6707923646039693	-0.62666	-132.8940681760137	92.36351119153616	21.536	-0.8283494861403702	0.6707923646039693	-0.43066	-132.8940681760137	92.36351119153616	21.536	-0.6964417237217001	0.5768257048848328	-0.42689698012947214	-0.47067816216420494	0.40182877877102036	0.7854907384642525	2.8251	22.332	0.0	0.0	0.0
2021-10-01T23:20:11.000000	-0.87471	0.54855	-0.63075	-152.37	81.42	19.172	-0.8009049513848258	0.6515949243565895	-0.63075	-141.245453543154	99.47640500836727	19.172	-0.8009049513848258	0.6515949243565895	-0.43475	-141.245453543154	99.47640500836727	19.172	-0.6964417237217001	0.5768257048848328	-0.42689698012947214	-0.47067816216420494	0.40182877877102036	0.7854907384642525	2.8251	22.332	0.0	0.0	0.0
2021-10-01T23:20:11.000000	-0.84513	0.53263	-0.63409	-162.43	88.078	16.143	-0.7734985232160846	0.6321704425094045	-0.63409	-150.41384345526956	107.31688907629436	16.143	-0.7734985232160846	0.6321704425094045	-0.43809000000000003	-150.41384345526956	107.31688907629436	16.143	-0.6964417237217001	0.5768257048848328	-0.42689698012947214	-0.47067816216420494	0.40182877877102036	0.7854907384642525	2.8251	22.332	0.0	0.0	0.0
2021-10-01T23:20:11.000000	-0.8156	0.5165	-0.63661	-173.49	95.431	12.338	-0.7461674496223276	0.6125436695649634	-0.63661	-160.48953968892178	115.9696663418413	12.338	-0.7461674496223276	0.6125436695649634	-0.44061	-160.48953968892178	115.9696663418413	12.338	-0.6964417237217001	0.5768257048848328	-0.42689698012947214	-0.47067816216420494	0.40182877877102036	0.7854907384642525	2.8251	22.332	0.0	0.0	0.0
2021-10-01T23:20:11.000000	-0.78611	0.50016	-0.63827	-185.67	103.56	7.6277	-0.7189018059556636	0.592713380221575	-0.63827	-171.58171307510116	125.52983007322862	7.6277	-0.7189018059556636	0.592713380221575	-0.44227	-171.58171307510116	125.52983007322862	7.6277	-0.6964417237217001	0.5768257048848328	-0.42689698012947214	-0.47067816216420494	0.40182877877102036	0.7854907384642525	2.8251	22.332	0.0	0.0	0.0
2021-10-01T23:20:11.000000	-0.75669	0.48364	-0.63901	-199.11	112.58	1.8605	-0.6917276902546907	0.5727130243279879	-0.63901	-183.81521771482835	136.12866794489048	1.8605	-0.6917276902546907	0.5727130243279879	-0.44300999999999996	-183.81521771482835	136.12866794489048	1.8605	-0.6964417237217001	0.5768257048848328	-0.42689698012947214	-0.47067816216420494	0.40182877877102036	0.7854907384642525	2.8251	22.332	0.0	0.0	0.0
2021-10-01T23:20:11.000000	-0.72736	0.46695	-0.6388	-213.99	122.58	-5.1462	-0.6646637265134997	0.5525549771354771	-0.6388	-197.35779208508737	147.87656475351133	-5.1462	-0.6646637265134997	0.5525549771354771	-0.4428	-197.35779208508737	147.87656475351133	-5.1462	-0.6964417237217001	0.5768257048848328	-0.42689698012947214	-0.47067816216420494	0.40182877877102036	0.7854907384642525	2.8251	22.332	0.0	0.0	0.0
2021-10-01T23:20:11.000000	-0.69814	0.4501	-0.63759	-230.49	133.72	-13.611	-0.6377285387261808	0.5322516138953174	-0.63759	-212.36847502085038	160.95437029580293	-13.611	-0.6377285387261808	0.5322516138953174	-0.44159	-212.36847502085038	160.95437029580293	-13.611	-0.6964417237217001	0.5768257048848328	-0.42689698012947214	-0.47067816216420494	0.40182877877102036	0.7854907384642525	2.8251	22.332	0.0	0.0	0.0
2021-10-01T23:20:11.000000	-0.66906	0.43313	-0.63535	-248.85	146.14	-23.796	-0.6109469996296404	0.511846309104149	-0.63535	-229.06830384782032	175.53043688284566	-23.796	-0.6109469996296404	0.511846309104149	-0.43934999999999996	-229.06830384782032	175.53043688284566	-23.796	-0.6964417237217001	0.5768257048848328	-0.42689698012947214	-0.47067816216420494	0.40182877877102036	0.7854907384642525	2.8251	22.332	0.0	0.0	0.0
2021-10-01T23:20:11.000000	-0.64014	0.41604	-0.63204	-269.35	160.05	-36.023	-0.584338958519661	0.4913415133653556	-0.63204	-247.70943737142198	191.8474905677256	-36.023	-0.584338958519661	0.4913415133653556	-0.43604000000000004	-247.70943737142198	191.8474905677256	-36.023	-0.6964417237217001	0.5768257048848328	-0.42689698012947214	-0.47067816216420494	0.40182877877102036	0.7854907384642525	2.8251	22.332	0.0	0.0	0.0
