# Supplementary material for: Direct evidence of substorm-related impulsive injections of electrons at Mercury
Source: Nat Commun. 2023 Jul 18;14:4019. doi: 10.1038/s41467-023-39565-4 (PMC10354196; doi:10.1038/s41467-023-39565-4)
Supplement: Supplementary file 3 — SourceDatafile [file 41467_2023_39565_MOESM3_ESM.zip › SourceDataFile/FieldLinetracing/Final_KT17tracing_000476.txt]

2021-10-01T23:22:56.000000	-0.56345	0.26947	0.5688	449.89	-205.0	-104.56	-0.5261860807392372	0.33647911054964597	0.5688	421.38129929413066	-258.58037958281034	-104.56	-0.5261860807392372	0.33647911054964597	0.7647999999999999	421.38129929413066	-258.58037958281034	-104.56	-0.7867727078756214	0.49130845564949066	-0.37363713352579764	-0.5514932313912312	0.35226281507939894	0.756152183652203	2.6759	22.675	0.0	0.0	0.0
2021-10-01T23:22:56.000000	-0.59742	0.28488	0.57589	403.05	-182.0	-74.638	-0.5580119197184918	0.3559353427970918	0.57589	377.7124424630154	-230.01437630857615	-74.638	-0.5580119197184918	0.3559353427970918	0.77189	377.7124424630154	-230.01437630857615	-74.638	-0.7867727078756214	0.49130845564949066	-0.37363713352579764	-0.5514932313912312	0.35226281507939894	0.756152183652203	2.6759	22.675	0.0	0.0	0.0
2021-10-01T23:22:56.000000	-0.63168	0.30028	0.58145	362.58	-162.16	-50.621	-0.5901267987882829	0.37541718414570935	0.58145	339.97839100396857	-205.36507894564903	-50.621	-0.5901267987882829	0.37541718414570935	0.77745	339.97839100396857	-205.36507894564903	-50.621	-0.7867727078756214	0.49130845564949066	-0.37363713352579764	-0.5514932313912312	0.35226281507939894	0.756152183652203	2.6759	22.675	0.0	0.0	0.0
2021-10-01T23:22:56.000000	-0.66617	0.31562	0.5855	327.41	-144.94	-31.331	-0.6224772965697221	0.3948676595458918	0.5855	307.1833738839919	-183.96544922687963	-31.331	-0.6224772965697221	0.3948676595458918	0.7815000000000001	307.1833738839919	-183.96544922687963	-31.331	-0.7867727078756214	0.49130845564949066	-0.37363713352579764	-0.5514932313912312	0.35226281507939894	0.756152183652203	2.6759	22.675	0.0	0.0	0.0
2021-10-01T23:22:56.000000	-0.70083	0.33089	0.58808	296.69	-129.93	-15.853	-0.6550050904771539	0.41426949253959694	0.58808	278.53403340169945	-165.30442594492433	-15.853	-0.6550050904771539	0.41426949253959694	0.7840800000000001	278.53403340169945	-165.30442594492433	-15.853	-0.7867727078756214	0.49130845564949066	-0.37363713352579764	-0.5514932313912312	0.35226281507939894	0.756152183652203	2.6759	22.675	0.0	0.0	0.0
2021-10-01T23:22:56.000000	-0.73563	0.34604	0.58923	269.71	-116.79	-3.4705	-0.6876865330753646	0.4335693839822934	0.58923	253.36737981433907	-148.9575746513632	-3.4705	-0.6876865330753646	0.4335693839822934	0.7852300000000001	253.36737981433907	-148.9575746513632	-3.4705	-0.7867727078756214	0.49130845564949066	-0.37363713352579764	-0.5514932313912312	0.35226281507939894	0.756152183652203	2.6759	22.675	0.0	0.0	0.0
2021-10-01T23:22:56.000000	-0.7705	0.36105	0.58899	245.92	-105.22	6.3813	-0.720454602432499	0.45273890746635603	0.58899	231.17431653865034	-134.55976431641028	6.3813	-0.720454602432499	0.45273890746635603	0.7849900000000001	231.17431653865034	-134.55976431641028	6.3813	-0.7867727078756214	0.49130845564949066	-0.37363713352579764	-0.5514932313912312	0.35226281507939894	0.756152183652203	2.6759	22.675	0.0	0.0	0.0
2021-10-01T23:22:56.000000	-0.80541	0.3759	0.58744	224.85	-95.02	14.152	-0.7532819752082672	0.471754537790927	0.58744	211.51289115758408	-121.85491280272613	14.152	-0.7532819752082672	0.471754537790927	0.7834399999999999	211.51289115758408	-121.85491280272613	14.152	-0.7867727078756214	0.49130845564949066	-0.37363713352579764	-0.5514932313912312	0.35226281507939894	0.756152183652203	2.6759	22.675	0.0	0.0	0.0
2021-10-01T23:22:56.000000	-0.84032	0.39055	0.58462	206.14	-85.987	20.201	-0.7861338540178722	0.4905716751576743	0.58462	194.05068997140157	-110.597438897214	20.201	-0.7861338540178722	0.4905716751576743	0.7806200000000001	194.05068997140157	-110.597438897214	20.201	-0.7867727078756214	0.49130845564949066	-0.37363713352579764	-0.5514932313912312	0.35226281507939894	0.756152183652203	2.6759	22.675	0.0	0.0	0.0
2021-10-01T23:22:56.000000	-0.8752	0.40501	0.58062	189.47	-77.969	24.821	-0.8189792396159482	0.5091965683094135	0.58062	178.48874883330066	-100.59727829778947	24.821	-0.8189792396159482	0.5091965683094135	0.7766200000000001	178.48874883330066	-100.59727829778947	24.821	-0.7867727078756214	0.49130845564949066	-0.37363713352579764	-0.5514932313912312	0.35226281507939894	0.756152183652203	2.6759	22.675	0.0	0.0	0.0
2021-10-01T23:22:56.000000	-0.91003	0.41924	0.57552	174.58	-70.836	28.248	-0.8518031839134802	0.5275870680511965	0.57552	164.58495582010428	-91.69355273787967	28.248	-0.8518031839134802	0.5275870680511965	0.77152	164.58495582010428	-91.69355273787967	28.248	-0.7867727078756214	0.49130845564949066	-0.37363713352579764	-0.5514932313912312	0.35226281507939894	0.756152183652203	2.6759	22.675	0.0	0.0	0.0
2021-10-01T23:22:56.000000	-0.94478	0.43324	0.56939	161.25	-64.481	30.678	-0.8845759129667945	0.5457394984779476	0.56939	152.1340794063088	-83.75311184782879	30.678	-0.8845759129667945	0.5457394984779476	0.76539	152.1340794063088	-83.75311184782879	30.678	-0.7867727078756214	0.49130845564949066	-0.37363713352579764	-0.5514932313912312	0.35226281507939894	0.756152183652203	2.6759	22.675	0.0	0.0	0.0
2021-10-01T23:22:56.000000	-0.97946	0.447	0.56234	149.3	-58.812	32.274	-0.9173085767254746	0.5636451602434673	0.56234	140.9687487054378	-76.66259343658506	32.274	-0.9173085767254746	0.5636451602434673	0.75834	140.9687487054378	-76.66259343658506	32.274	-0.7867727078756214	0.49130845564949066	-0.37363713352579764	-0.5514932313912312	0.35226281507939894	0.756152183652203	2.6759	22.675	0.0	0.0	0.0
2021-10-01T23:22:56.000000	-1.0141	0.46052	0.55445	138.59	-53.751	33.17	-0.9500309491331937	0.5813077292528314	0.55445	130.95957600021077	-70.32743102691168	33.17	-0.9500309491331937	0.5813077292528314	0.7504500000000001	130.95957600021077	-70.32743102691168	33.17	-0.7867727078756214	0.49130845564949066	-0.37363713352579764	-0.5514932313912312	0.35226281507939894	0.756152183652203	2.6759	22.675	0.0	0.0	0.0
2021-10-01T23:22:56.000000	-1.0486	0.4738	0.54583	128.99	-49.234	33.485	-0.9826437837110398	0.5987149524891213	0.54583	121.98538279887006	-64.66817795031135	33.485	-0.9826437837110398	0.5987149524891213	0.74183	121.98538279887006	-64.66817795031135	33.485	-0.7867727078756214	0.49130845564949066	-0.37363713352579764	-0.5514932313912312	0.35226281507939894	0.756152183652203	2.6759	22.675	0.0	0.0	0.0
2021-10-01T23:22:56.000000	-1.083	0.48684	0.53659	120.38	-45.204	33.318	-1.0151867790505782	0.6158717311591048	0.53659	113.93405754636484	-59.6135600935024	33.318	-1.0151867790505782	0.6158717311591048	0.7325900000000001	113.93405754636484	-59.6135600935024	33.318	-0.7867727078756214	0.49130845564949066	-0.37363713352579764	-0.5514932313912312	0.35226281507939894	0.756152183652203	2.6759	22.675	0.0	0.0	0.0
2021-10-01T23:22:56.000000	-1.1174	0.49965	0.52682	112.67	-41.613	32.758	-1.0477579563290282	0.6328002429275907	0.52682	106.72215985979521	-55.10491143138074	32.758	-1.0477579563290282	0.6328002429275907	0.72282	106.72215985979521	-55.10491143138074	32.758	-0.7867727078756214	0.49130845564949066	-0.37363713352579764	-0.5514932313912312	0.35226281507939894	0.756152183652203	2.6759	22.675	0.0	0.0	0.0
2021-10-01T23:22:56.000000	-1.1517	0.51223	0.51664	105.79	-38.418	31.886	-1.0802580690674783	0.6494882347776614	0.51664	100.2854860011977	-51.09097886617148	31.886	-1.0802580690674783	0.6494882347776614	0.7126399999999999	100.2854860011977	-51.09097886617148	31.886	-0.7867727078756214	0.49130845564949066	-0.37363713352579764	-0.5514932313912312	0.35226281507939894	0.756152183652203	2.6759	22.675	0.0	0.0	0.0
2021-10-01T23:22:56.000000	-1.1861	0.52459	0.50616	99.658	-35.583	30.775	-1.1128843849220609	0.6659701373910442	0.50616	94.54706494395515	-47.525986191593404	30.775	-1.1128843849220609	0.6659701373910442	0.7021600000000001	94.54706494395515	-47.525986191593404	30.775	-0.7867727078756214	0.49130845564949066	-0.37363713352579764	-0.5514932313912312	0.35226281507939894	0.756152183652203	2.6759	22.675	0.0	0.0	0.0
2021-10-01T23:22:56.000000	-1.2204	0.53675	0.49547	94.211	-33.072	29.493	-1.1454359603315676	0.6822412940296849	0.49547	89.44878249244367	-44.366485274579745	29.493	-1.1454359603315676	0.6822412940296849	0.69147	89.44878249244367	-44.366485274579745	29.493	-0.7867727078756214	0.49130845564949066	-0.37363713352579764	-0.5514932313912312	0.35226281507939894	0.756152183652203	2.6759	22.675	0.0	0.0	0.0
2021-10-01T23:22:56.000000	-1.2548	0.54872	0.48468	89.387	-30.855	28.104	-1.178110062952131	0.6983361353753114	0.48468	84.9327817348134	-41.575105300967614	28.104	-1.178110062952131	0.6983361353753114	0.68068	84.9327817348134	-41.575105300967614	28.104	-0.7867727078756214	0.49130845564949066	-0.37363713352579764	-0.5514932313912312	0.35226281507939894	0.756152183652203	2.6759	22.675	0.0	0.0	0.0
2021-10-01T23:22:56.000000	-1.2892	0.5605	0.47387	85.128	-28.903	26.664	-1.2108074463048393	0.7142424084110055	0.47387	80.94505308820176	-39.11595804206	26.664	-1.2108074463048393	0.7142424084110055	0.66987	80.94505308820176	-39.11595804206	26.664	-0.7867727078756214	0.49130845564949066	-0.37363713352579764	-0.5514932313912312	0.35226281507939894	0.756152183652203	2.6759	22.675	0.0	0.0	0.0
2021-10-01T23:22:56.000000	-1.3237	0.57213	0.46311	81.376	-27.187	25.228	-1.2436224556618367	0.7300120647452499	0.46311	77.43158696974615	-36.95315526915989	25.228	-1.2436224556618367	0.7300120647452499	0.6591100000000001	77.43158696974615	-36.95315526915989	25.228	-0.7867727078756214	0.49130845564949066	-0.37363713352579764	-0.5514932313912312	0.35226281507939894	0.756152183652203	2.6759	22.675	0.0	0.0	0.0
2021-10-01T23:22:56.000000	-1.3583	0.58359	0.45246	78.073	-25.679	23.84	-1.276557541626507	0.7456252550822625	0.45246	74.33825126641477	-35.05180121835937	23.84	-1.276557541626507	0.7456252550822625	0.64846	74.33825126641477	-35.05180121835937	23.84	-0.7867727078756214	0.49130845564949066	-0.37363713352579764	-0.5514932313912312	0.35226281507939894	0.756152183652203	2.6759	22.675	0.0	0.0	0.0
2021-10-01T23:22:56.000000	-1.393	0.59492	0.44196	75.16	-24.353	22.538	-1.3096078029920826	0.7611216780136079	0.44196	71.60967634004845	-33.378862525159605	22.538	-1.3096078029920826	0.7611216780136079	0.6379600000000001	71.60967634004845	-33.378862525159605	22.538	-0.7867727078756214	0.49130845564949066	-0.37363713352579764	-0.5514932313912312	0.35226281507939894	0.756152183652203	2.6759	22.675	0.0	0.0	0.0
2021-10-01T23:22:56.000000	-1.4278	0.6061	0.43163	72.581	-23.183	21.348	-1.3427756903619479	0.7764814842435037	0.43163	69.19346994685525	-31.901673415569277	21.348	-1.3427756903619479	0.7764814842435037	0.62763	69.19346994685525	-31.901673415569277	21.348	-0.7867727078756214	0.49130845564949066	-0.37363713352579764	-0.5514932313912312	0.35226281507939894	0.756152183652203	2.6759	22.675	0.0	0.0	0.0
2021-10-01T23:22:56.000000	-1.4627	0.61717	0.42147	70.282	-22.145	20.287	-1.3760563025293346	0.7917443723635147	0.42147	67.03897971228314	-30.58979810551369	20.287	-1.3760563025293346	0.7917443723635147	0.61747	67.03897971228314	-30.58979810551369	20.287	-0.7867727078756214	0.49130845564949066	-0.37363713352579764	-0.5514932313912312	0.35226281507939894	0.756152183652203	2.6759	22.675	0.0	0.0	0.0
2021-10-01T23:22:56.000000	-1.4976	0.62811	0.41147	68.212	-21.217	19.363	-1.4093528436187153	0.8068782400609404	0.41147	65.09828559580912	-29.415153331003935	19.363	-1.4093528436187153	0.8068782400609404	0.60747	65.09828559580912	-29.415153331003935	19.363	-0.7867727078756214	0.49130845564949066	-0.37363713352579764	-0.5514932313912312	0.35226281507939894	0.756152183652203	2.6759	22.675	0.0	0.0	0.0
2021-10-01T23:22:56.000000	-1.5326	0.63894	0.4016	66.326	-20.38	18.574	-1.442762109505618	0.8219151896484812	0.4016	63.32905475513727	-28.353368403433542	18.574	-1.442762109505618	0.8219151896484812	0.5976	63.32905475513727	-28.353368403433542	18.574	-0.7867727078756214	0.49130845564949066	-0.37363713352579764	-0.5514932313912312	0.35226281507939894	0.756152183652203	2.6759	22.675	0.0	0.0	0.0
2021-10-01T23:22:56.000000	-1.5677	0.64966	0.39182	64.585	-19.616	17.914	-1.4762841001900426	0.8368552211261374	0.39182	61.694786606537306	-27.38180028000027	17.914	-1.4762841001900426	0.8368552211261374	0.58782	61.694786606537306	-27.38180028000027	17.914	-0.7867727078756214	0.49130845564949066	-0.37363713352579764	-0.5514932313912312	0.35226281507939894	0.756152183652203	2.6759	22.675	0.0	0.0	0.0
2021-10-01T23:22:56.000000	-1.6029	0.66027	0.3821	62.957	-18.913	17.368	-1.509918815671989	0.8516983344939086	0.3821	60.16519263878763	-26.484618417820847	17.368	-1.509918815671989	0.8516983344939086	0.5781000000000001	60.16519263878763	-26.484618417820847	17.368	-0.7867727078756214	0.49130845564949066	-0.37363713352579764	-0.5514932313912312	0.35226281507939894	0.756152183652203	2.6759	22.675	0.0	0.0	0.0
2021-10-01T23:22:56.000000	-1.638	0.67078	0.37241	61.415	-18.258	16.923	-1.5434665376919416	0.86642994836585	0.37241	58.715069194781364	-25.645612460068804	16.923	-1.5434665376919416	0.86642994836585	0.5684100000000001	58.715069194781364	-25.645612460068804	16.923	-0.7867727078756214	0.49130845564949066	-0.37363713352579764	-0.5514932313912312	0.35226281507939894	0.756152183652203	2.6759	22.675	0.0	0.0	0.0
2021-10-01T23:22:56.000000	-1.6732	0.68119	0.3627	59.938	-17.642	16.563	-1.5771257592077248	0.8810745687757974	0.3627	57.32467728546969	-24.853277090089247	16.563	-1.5771257592077248	0.8810745687757974	0.5587	57.32467728546969	-24.853277090089247	16.563	-0.7867727078756214	0.49130845564949066	-0.37363713352579764	-0.5514932313912312	0.35226281507939894	0.756152183652203	2.6759	22.675	0.0	0.0	0.0
2021-10-01T23:22:56.000000	-1.7085	0.69151	0.35294	58.512	-17.059	16.272	-1.6108952549176458	0.8956421203716426	0.35294	55.98085758482004	-24.09994209677891	16.272	-1.6108952549176458	0.8956421203716426	0.54894	55.98085758482004	-24.09994209677891	16.272	-0.7867727078756214	0.49130845564949066	-0.37363713352579764	-0.5514932313912312	0.35226281507939894	0.756152183652203	2.6759	22.675	0.0	0.0	0.0
2021-10-01T23:22:56.000000	-1.7437	0.70173	0.3431	57.122	-16.503	16.037	-1.6445777571655735	0.9100981724716576	0.3431	54.66945830201073	-23.377814738865347	16.037	-1.6445777571655735	0.9100981724716576	0.5391	54.66945830201073	-23.377814738865347	16.037	-0.7867727078756214	0.49130845564949066	-0.37363713352579764	-0.5514932313912312	0.35226281507939894	0.756152183652203	2.6759	22.675	0.0	0.0	0.0
2021-10-01T23:22:56.000000	-1.7789	0.71186	0.33316	55.761	-15.969	15.846	-1.6782712871287278	0.9244649027406522	0.33316	53.384144834363845	-22.68107498121868	15.846	-1.6782712871287278	0.9244649027406522	0.5291600000000001	53.384144834363845	-22.68107498121868	15.846	-0.7867727078756214	0.49130845564949066	-0.37363713352579764	-0.5514932313912312	0.35226281507939894	0.756152183652203	2.6759	22.675	0.0	0.0	0.0
2021-10-01T23:22:56.000000	-1.8141	0.7219	0.32308	54.42	-15.454	15.687	-1.7119758448071083	0.9387423111786257	0.32308	52.116352589284865	-22.00564265794891	15.687	-1.7119758448071083	0.9387423111786257	0.51908	52.116352589284865	-22.00564265794891	15.687	-0.7867727078756214	0.49130845564949066	-0.37363713352579764	-0.5514932313912312	0.35226281507939894	0.756152183652203	2.6759	22.675	0.0	0.0	0.0
2021-10-01T23:22:56.000000	-1.8493	0.73185	0.31286	53.095	-14.955	15.552	-1.7456914302007152	0.9529303977855788	0.31286	50.86247929812485	-21.348050254011966	15.552	-1.7456914302007152	0.9529303977855788	0.5088600000000001	50.86247929812485	-21.348050254011966	15.552	-0.7867727078756214	0.49130845564949066	-0.37363713352579764	-0.5514932313912312	0.35226281507939894	0.756152183652203	2.6759	22.675	0.0	0.0	0.0
2021-10-01T23:22:56.000000	-1.8844	0.74171	0.30247	51.78	-14.471	15.435	-1.7793187968306368	0.9670169095445929	0.30247	49.616692702318296	-20.70657012360362	15.435	-1.7793187968306368	0.9670169095445929	0.49847	49.616692702318296	-20.70657012360362	15.435	-0.7867727078756214	0.49130845564949066	-0.37363713352579764	-0.5514932313912312	0.35226281507939894	0.756152183652203	2.6759	22.675	0.0	0.0	0.0
2021-10-01T23:22:56.000000	-1.9196	0.75149	0.2919	50.469	-13.999	15.332	-1.8130552123530046	0.9810362771373958	0.2919	48.37340560363802	-20.077489691341427	15.332	-1.8130552123530046	0.9810362771373958	0.4879	48.37340560363802	-20.077489691341427	15.332	-0.7867727078756214	0.49130845564949066	-0.37363713352579764	-0.5514932313912312	0.35226281507939894	0.756152183652203	2.6759	22.675	0.0	0.0	0.0
2021-10-01T23:22:56.000000	-1.9547	0.76119	0.28113	49.158	-13.537	15.239	-1.8467021838099953	0.994963994530151	0.28113	47.128893203265925	-19.45833390697042	15.239	-1.8467021838099953	0.994963994530151	0.47713	47.128893203265925	-19.45833390697042	15.239	-0.7867727078756214	0.49130845564949066	-0.37363713352579764	-0.5514932313912312	0.35226281507939894	0.756152183652203	2.6759	22.675	0.0	0.0	0.0
2021-10-01T23:22:56.000000	-1.9897	0.77081	0.27015	47.84	-13.083	15.153	-1.8802597112016086	1.0088000617228585	0.27015	45.876453308016536	-18.846260129728083	15.153	-1.8802597112016086	1.0088000617228585	0.46615	45.876453308016536	-18.846260129728083	15.153	-0.7867727078756214	0.49130845564949066	-0.37363713352579764	-0.5514932313912312	0.35226281507939894	0.756152183652203	2.6759	22.675	0.0	0.0	0.0
2021-10-01T23:22:56.000000	-2.0247	0.78035	0.25894	46.507	-12.634	15.072	-1.9138270410067568	1.0225567317324364	0.25894	44.60851379008446	-18.2373107238936	15.072	-1.9138270410067568	1.0225567317324364	0.45494	44.60851379008446	-18.2373107238936	15.072	-0.7867727078756214	0.49130845564949066	-0.37363713352579764	-0.5514932313912312	0.35226281507939894	0.756152183652203	2.6759	22.675	0.0	0.0	0.0
2021-10-01T23:22:56.000000	-2.0597	0.78981	0.24748	45.152	-12.187	14.994	-1.9474041732254392	1.036234004558885	0.24748	43.31849498645341	-17.627650583915344	14.994	-1.9474041732254392	1.036234004558885	0.44348	43.31849498645341	-17.627650583915344	14.994	-0.7867727078756214	0.49130845564949066	-0.37363713352579764	-0.5514932313912312	0.35226281507939894	0.756152183652203	2.6759	22.675	0.0	0.0	0.0
2021-10-01T23:22:56.000000	-2.0945	0.79919	0.23575	43.764	-11.741	14.918	-1.9807926148998325	1.0498073741683673	0.23575	41.99560231461226	-17.014939413143182	14.918	-1.9807926148998325	1.0498073741683673	0.43174999999999997	41.99560231461226	-17.014939413143182	14.918	-0.7867727078756214	0.49130845564949066	-0.37363713352579764	-0.5514932313912312	0.35226281507939894	0.756152183652203	2.6759	22.675	0.0	0.0	0.0
2021-10-01T23:22:56.000000	-2.1293	0.8085	0.22372	42.332	-11.292	14.842	-2.014189633686069	1.0633112712426116	0.22372	40.62940878255745	-16.393859520559634	14.842	-2.014189633686069	1.0633112712426116	0.41972	40.62940878255745	-16.393859520559634	14.842	-0.7867727078756214	0.49130845564949066	-0.37363713352579764	-0.5514932313912312	0.35226281507939894	0.756152183652203	2.6759	22.675	0.0	0.0	0.0
2021-10-01T23:22:56.000000	-2.164	0.81773	0.21137	40.843	-10.835	14.762	-2.0474972084069285	1.076723518116808	0.21137	39.207624998876334	-15.757855690019738	14.762	-2.0474972084069285	1.076723518116808	0.40737	39.207624998876334	-15.757855690019738	14.762	-0.7867727078756214	0.49130845564949066	-0.37363713352579764	-0.5514932313912312	0.35226281507939894	0.756152183652203	2.6759	22.675	0.0	0.0	0.0
2021-10-01T23:22:56.000000	-2.1986	0.82688	0.19866	39.278	-10.368	14.678	-2.08071533906241	1.0900441147909565	0.19866	37.711639192914035	-15.102614918730785	14.678	-2.08071533906241	1.0900441147909565	0.39466	37.711639192914035	-15.102614918730785	14.678	-0.7867727078756214	0.49130845564949066	-0.37363713352579764	-0.5514932313912312	0.35226281507939894	0.756152183652203	2.6759	22.675	0.0	0.0	0.0
2021-10-01T23:22:56.000000	-2.2331	0.83596	0.18555	37.619	-9.8837	14.586	-2.113842800350822	1.103282985912949	0.18555	36.124481468701454	-14.418686670686927	14.586	-2.113842800350822	1.103282985912949	0.38155	36.124481468701454	-14.418686670686927	14.586	-0.7867727078756214	0.49130845564949066	-0.37363713352579764	-0.5514932313912312	0.35226281507939894	0.756152183652203	2.6759	22.675	0.0	0.0	0.0
2021-10-01T23:22:56.000000	-2.2674	0.84495	0.17198	35.838	-9.3769	14.484	-2.1467827963966375	1.1164080291700837	0.17198	34.41899996902302	-13.69747928424764	14.484	-2.1467827963966375	1.1164080291700837	0.36798	34.41899996902302	-13.69747928424764	14.484	-0.7867727078756214	0.49130845564949066	-0.37363713352579764	-0.5514932313912312	0.35226281507939894	0.756152183652203	2.6759	22.675	0.0	0.0	0.0
2021-10-01T23:22:56.000000	-2.3015	0.85386	0.15787	33.901	-8.8383	14.37	-2.179534101898164	1.129429169210253	0.15787	32.56259042162209	-12.925596811121917	14.37	-2.179534101898164	1.129429169210253	0.35387	32.56259042162209	-12.925596811121917	14.37	-0.7867727078756214	0.49130845564949066	-0.37363713352579764	-0.5514932313912312	0.35226281507939894	0.756152183652203	2.6759	22.675	0.0	0.0	0.0
2021-10-01T23:22:56.000000	-2.3353	0.86267	0.14312	31.76	-8.2558	14.242	-2.2119999209798733	1.1423143037207555	0.14312	30.509097131668096	-12.08514897924066	14.242	-2.2119999209798733	1.1423143037207555	0.33912	30.509097131668096	-12.08514897924066	14.242	-0.7867727078756214	0.49130845564949066	-0.37363713352579764	-0.5514932313912312	0.35226281507939894	0.756152183652203	2.6759	22.675	0.0	0.0	0.0
2021-10-01T23:22:56.000000	-2.3689	0.87137	0.12758	29.347	-7.6118	14.098	-2.2442807254223682	1.1550657610706183	0.12758	28.193189024478574	-11.150336356810977	14.098	-2.2442807254223682	1.1550657610706183	0.32358	28.193189024478574	-11.150336356810977	14.098	-0.7867727078756214	0.49130845564949066	-0.37363713352579764	-0.5514932313912312	0.35226281507939894	0.756152183652203	2.6759	22.675	0.0	0.0	0.0
2021-10-01T23:22:56.000000	-2.4019	0.87994	0.111	26.556	-6.8789	13.939	-2.2759819799133862	1.1676146798963862	0.111	25.513022159042574	-10.080977210677673	13.939	-2.2759819799133862	1.1676146798963862	0.307	25.513022159042574	-10.080977210677673	13.939	-0.7867727078756214	0.49130845564949066	-0.37363713352579764	-0.5514932313912312	0.35226281507939894	0.756152183652203	2.6759	22.675	0.0	0.0	0.0
2021-10-01T23:22:56.000000	-2.4343	0.88833	0.09301	23.22	-6.0131	13.764	-2.307109810961386	1.1799114369586035	0.09301	22.308246243021316	-8.812940551866062	13.764	-2.307109810961386	1.1799114369586035	0.28901	22.308246243021316	-8.812940551866062	13.764	-0.7867727078756214	0.49130845564949066	-0.37363713352579764	-0.5514932313912312	0.35226281507939894	0.756152183652203	2.6759	22.675	0.0	0.0	0.0
2021-10-01T23:22:56.000000	-2.4552	0.89375	0.0799	20.559	-5.3259	13.641	-2.3271882115369946	1.18785147665154	0.0799	19.751500171439083	-7.804865968589202	13.641	-2.3271882115369946	1.18785147665154	0.27590000000000003	19.751500171439083	-7.804865968589202	13.641	-0.7867727078756214	0.49130845564949066	-0.37363713352579764	-0.5514932313912312	0.35226281507939894	0.756152183652203	2.6759	22.675	0.0	0.0	0.0
2021-10-01T23:22:56.000000	-2.4754	0.89897	0.065499	17.387	-4.5083	13.516	-2.3465963927940563	1.195507252268225	0.065499	16.703582526678673	-6.604761060359031	13.516	-2.3465963927940563	1.195507252268225	0.26149900000000004	16.703582526678673	-6.604761060359031	13.516	-0.7867727078756214	0.49130845564949066	-0.37363713352579764	-0.5514932313912312	0.35226281507939894	0.756152183652203	2.6759	22.675	0.0	0.0	0.0
2021-10-01T23:22:56.000000	-2.4881	0.90227	0.054897	14.88	-3.8614	13.432	-2.3587963460575603	1.2003385192209337	0.054897	14.294738066802639	-5.6555524541377515	13.432	-2.3587963460575603	1.2003385192209337	0.25089700000000004	14.294738066802639	-5.6555524541377515	13.432	-0.7867727078756214	0.49130845564949066	-0.37363713352579764	-0.5514932313912312	0.35226281507939894	0.756152183652203	2.6759	22.675	0.0	0.0	0.0
2021-10-01T23:22:56.000000	-2.4998	0.90532	0.043181	11.943	-3.1024	13.353	-2.37003446707424	1.2047991398071805	0.043181	11.47286937957099	-4.542400572307812	13.353	-2.37003446707424	1.2047991398071805	0.239181	11.47286937957099	-4.542400572307812	13.353	-0.7867727078756214	0.49130845564949066	-0.37363713352579764	-0.5514932313912312	0.35226281507939894	0.756152183652203	2.6759	22.675	0.0	0.0	0.0
2021-10-01T23:22:56.000000	-2.51	0.90795	0.029967	8.4399	-2.1947	13.282	-2.379835353578299	1.2086591299282234	0.029967	8.107386611376771	-3.2123048475617395	13.282	-2.379835353578299	1.2086591299282234	0.225967	8.107386611376771	-3.2123048475617395	13.282	-0.7867727078756214	0.49130845564949066	-0.37363713352579764	-0.5514932313912312	0.35226281507939894	0.756152183652203	2.6759	22.675	0.0	0.0	0.0
2021-10-01T23:22:56.000000	-2.5172	0.90983	0.01489	4.2504	-1.1062	13.23	-2.3867507433418895	1.2114071809498803	0.01489	4.08282946651978	-1.6186667808161759	13.23	-2.3867507433418895	1.2114071809498803	0.21089000000000002	4.08282946651978	-1.6186667808161759	13.23	-0.7867727078756214	0.49130845564949066	-0.37363713352579764	-0.5514932313912312	0.35226281507939894	0.756152183652203	2.6759	22.675	0.0	0.0	0.0
2021-10-01T23:22:56.000000	-2.5196	0.91045	-0.0017151	-0.49176	0.12802	13.213	-2.3890566901308814	1.2123165815251717	-0.0017151	-0.47236817243819185	0.18731077830013576	13.213	-2.3890566901308814	1.2123165815251717	0.1942849	-0.47236817243819185	0.18731077830013576	13.213	-0.7867727078756214	0.49130845564949066	-0.37363713352579764	-0.5514932313912312	0.35226281507939894	0.756152183652203	2.6759	22.675	0.0	0.0	0.0
2021-10-01T23:22:56.000000	-2.5161	0.90954	-0.01811	-5.1582	1.3423	13.238	-2.385694565822922	1.2109845829749353	-0.01811	-4.954859629137608	1.9642206051109257	13.238	-2.385694565822922	1.2109845829749353	0.17789	-4.954859629137608	1.9642206051109257	13.238	-0.7867727078756214	0.49130845564949066	-0.37363713352579764	-0.5514932313912312	0.35226281507939894	0.756152183652203	2.6759	22.675	0.0	0.0	0.0
2021-10-01T23:22:56.000000	-2.5081	0.90746	-0.032795	-9.2049	2.3931	13.295	-2.378009710261874	1.2079400148601087	-0.032795	-8.842312189486652	3.502945441147461	13.295	-2.378009710261874	1.2079400148601087	0.16320500000000002	-8.842312189486652	3.502945441147461	13.295	-0.7867727078756214	0.49130845564949066	-0.37363713352579764	-0.5514932313912312	0.35226281507939894	0.756152183652203	2.6759	22.675	0.0	0.0	0.0
2021-10-01T23:22:56.000000	-2.4976	0.90473	-0.04567	-12.581	3.2674	13.368	-2.367923337337997	1.2039440192093989	-0.04567	-12.085844437113508	4.784331510450798	13.368	-2.367923337337997	1.2039440192093989	0.15033000000000002	-12.085844437113508	4.784331510450798	13.368	-0.7867727078756214	0.49130845564949066	-0.37363713352579764	-0.5514932313912312	0.35226281507939894	0.756152183652203	2.6759	22.675	0.0	0.0	0.0
2021-10-01T23:22:56.000000	-2.4856	0.90162	-0.057132	-15.42	4.001	13.449	-2.356394828694732	1.1993870916850504	-0.057132	-14.813563841308776	5.860266830057243	13.449	-2.356394828694732	1.1993870916850504	0.138868	-14.813563841308776	5.860266830057243	13.449	-0.7867727078756214	0.49130845564949066	-0.37363713352579764	-0.5514932313912312	0.35226281507939894	0.756152183652203	2.6759	22.675	0.0	0.0	0.0
2021-10-01T23:22:56.000000	-2.4593	0.89481	-0.077168	-19.977	5.1761	13.617	-2.331127435193047	1.1894058630216537	-0.077168	-19.192240683515628	7.5848821847150365	13.617	-2.331127435193047	1.1894058630216537	0.11883200000000001	-19.192240683515628	7.5848821847150365	13.617	-0.7867727078756214	0.49130845564949066	-0.37363713352579764	-0.5514932313912312	0.35226281507939894	0.756152183652203	2.6759	22.675	0.0	0.0	0.0
2021-10-01T23:22:56.000000	-2.4314	0.88758	-0.094709	-23.55	6.0985	13.781	-2.3043235606998294	1.1788117508761353	-0.094709	-22.62529554698225	8.938132000687006	13.781	-2.3043235606998294	1.1788117508761353	0.101291	-22.62529554698225	8.938132000687006	13.781	-0.7867727078756214	0.49130845564949066	-0.37363713352579764	-0.5514932313912312	0.35226281507939894	0.756152183652203	2.6759	22.675	0.0	0.0	0.0
2021-10-01T23:22:56.000000	-2.4026	0.88012	-0.11064	-26.493	6.8625	13.935	-2.276654649835317	1.1678790946768554	-0.11064	-25.452506372102697	10.056981387477633	13.935	-2.276654649835317	1.1678790946768554	0.08536	-25.452506372102697	10.056981387477633	13.935	-0.7867727078756214	0.49130845564949066	-0.37363713352579764	-0.5514932313912312	0.35226281507939894	0.756152183652203	2.6759	22.675	0.0	0.0	0.0
2021-10-01T23:22:56.000000	-2.3732	0.87251	-0.12546	-29.003	7.5209	14.078	-2.2484086396227108	1.1567240506576981	-0.12546	-27.862919129400485	11.017970929281326	14.078	-2.2484086396227108	1.1567240506576981	0.07054000000000002	-27.862919129400485	11.017970929281326	14.078	-0.7867727078756214	0.49130845564949066	-0.37363713352579764	-0.5514932313912312	0.35226281507939894	0.756152183652203	2.6759	22.675	0.0	0.0	0.0
2021-10-01T23:22:56.000000	-2.3435	0.8648	-0.13942	-31.202	8.1058	14.208	-2.219877142990287	1.1454330011088742	-0.13942	-29.973681304717324	11.867907426469051	14.208	-2.219877142990287	1.1454330011088742	0.05658000000000002	-29.973681304717324	11.867907426469051	14.208	-0.7867727078756214	0.49130845564949066	-0.37363713352579764	-0.5514932313912312	0.35226281507939894	0.756152183652203	2.6759	22.675	0.0	0.0	0.0
2021-10-01T23:22:56.000000	-2.3135	0.85699	-0.15273	-33.169	8.6378	14.326	-2.1910601599380453	1.1340059460303837	-0.15273	-31.860673494908404	12.636915537062068	14.326	-2.1910601599380453	1.1340059460303837	0.04327	-31.860673494908404	12.636915537062068	14.326	-0.7867727078756214	0.49130845564949066	-0.37363713352579764	-0.5514932313912312	0.35226281507939894	0.756152183652203	2.6759	22.675	0.0	0.0	0.0
2021-10-01T23:22:56.000000	-2.2833	0.8491	-0.16549	-34.959	9.1309	14.433	-2.1620544863415154	1.1224749877349274	-0.16549	-33.57676584100671	13.345628927413074	14.433	-2.1620544863415154	1.1224749877349274	0.03051000000000001	-33.57676584100671	13.345628927413074	14.433	-0.7867727078756214	0.49130845564949066	-0.37363713352579764	-0.5514932313912312	0.35226281507939894	0.756152183652203	2.6759	22.675	0.0	0.0	0.0
2021-10-01T23:22:56.000000	-2.2529	0.84115	-0.17779	-36.609	9.5949	14.529	-2.1328576715973124	1.1108599755182873	-0.17779	-35.15747874455163	14.008307368715181	14.529	-2.1328576715973124	1.1108599755182873	0.018210000000000004	-35.15747874455163	14.008307368715181	14.529	-0.7867727078756214	0.49130845564949066	-0.37363713352579764	-0.5514932313912312	0.35226281507939894	0.756152183652203	2.6759	22.675	0.0	0.0	0.0
2021-10-01T23:22:56.000000	-2.2223	0.83313	-0.1897	-38.149	10.037	14.616	-2.103470941007129	1.0991509847325727	-0.1897	-36.63170393199861	14.63577251252552	14.616	-2.103470941007129	1.0991509847325727	0.0063	-36.63170393199861	14.63577251252552	14.616	-0.7867727078756214	0.49130845564949066	-0.37363713352579764	-0.5514932313912312	0.35226281507939894	0.756152183652203	2.6759	22.675	0.0	0.0	0.0
2021-10-01T23:22:56.000000	-2.2019	0.82775	-0.19744	-39.125	10.323	14.67	-2.083883871619312	1.091311908715792	-0.19744	-37.56530593779211	15.03920688733553	14.67	-2.083883871619312	1.091311908715792	-0.0014399999999999968	-37.56530593779211	15.03920688733553	14.67	-0.7867727078756214	0.49130845564949066	-0.37363713352579764	-0.5514932313912312	0.35226281507939894	0.756152183652203	2.6759	22.675	0.0	0.0	0.0
2021-10-01T23:22:56.000000	-2.1882	0.82414	-0.20252	-39.757	10.509	14.704	-2.070729437919137	1.086050447509274	-0.20252	-38.16975307304709	15.301244405034911	14.704	-2.070729437919137	1.086050447509274	-0.006519999999999998	-38.16975307304709	15.301244405034911	14.704	-0.7867727078756214	0.49130845564949066	-0.37363713352579764	-0.5514932313912312	0.35226281507939894	0.756152183652203	2.6759	22.675	0.0	0.0	0.0
2021-10-01T23:22:56.000000	-2.1791	0.82173	-0.20587	-40.17	10.633	14.726	-2.0619933060458884	1.0825435828279377	-0.20587	-38.56444728997442	15.474914998757978	14.726	-2.0619933060458884	1.0825435828279377	-0.00986999999999999	-38.56444728997442	15.474914998757978	14.726	-0.7867727078756214	0.49130845564949066	-0.37363713352579764	-0.5514932313912312	0.35226281507939894	0.756152183652203	2.6759	22.675	0.0	0.0	1.0
2021-10-01T23:22:56.000000	-2.1445	0.81254	-0.21837	-41.69	11.093	14.807	-2.0287800765971733	1.0691832875622242	-0.21837	-40.016629891610656	16.117694658909887	14.807	-2.0287800765971733	1.0691832875622242	-0.02237	-40.016629891610656	16.117694658909887	14.807	-0.7867727078756214	0.49130845564949066	-0.37363713352579764	-0.5514932313912312	0.35226281507939894	0.756152183652203	2.6759	22.675	0.0	0.0	0.37511
2021-10-01T23:22:56.000000	-2.1097	0.80326	-0.23054	-43.146	11.545	14.885	-1.9953793819058618	1.0557091644316536	-0.23054	-41.40627498809677	16.74469266992117	14.885	-1.9953793819058618	1.0557091644316536	-0.03453999999999999	-41.40627498809677	16.74469266992117	14.885	-0.7867727078756214	0.49130845564949066	-0.37363713352579764	-0.5514932313912312	0.35226281507939894	0.756152183652203	2.6759	22.675	0.0	0.0	0.0
2021-10-01T23:22:56.000000	-2.0749	0.79391	-0.24239	-44.551	11.993	14.961	-1.961987264326393	1.0421655687658447	-0.24239	-42.745794501014565	17.36147178314767	14.961	-1.961987264326393	1.0421655687658447	-0.04638999999999999	-42.745794501014565	17.36147178314767	14.961	-0.7867727078756214	0.49130845564949066	-0.37363713352579764	-0.5514932313912312	0.35226281507939894	0.756152183652203	2.6759	22.675	0.0	0.0	0.0
2021-10-01T23:22:56.000000	-2.04	0.78449	-0.25397	-45.919	12.439	15.038	-1.9285044773798548	1.0285402475478793	-0.25397	-44.04883787707333	17.971732350536183	15.038	-1.9285044773798548	1.0285402475478793	-0.057969999999999966	-44.04883787707333	17.971732350536183	15.038	-0.7867727078756214	0.49130845564949066	-0.37363713352579764	-0.5514932313912312	0.35226281507939894	0.756152183652203	2.6759	22.675	0.0	0.0	0.0
2021-10-01T23:22:56.000000	-2.005	0.77498	-0.26529	-47.26	12.886	15.117	-1.8949334716696313	1.0148133514819748	-0.26529	-45.32496217365673	18.579677068145887	15.117	-1.8949334716696313	1.0148133514819748	-0.06929000000000002	-45.32496217365673	18.579677068145887	15.117	-0.7867727078756214	0.49130845564949066	-0.37363713352579764	-0.5514932313912312	0.35226281507939894	0.756152183652203	2.6759	22.675	0.0	0.0	0.0
2021-10-01T23:22:56.000000	-1.97	0.7654	-0.27637	-48.584	13.338	15.2	-1.8613710430712507	1.001016982880832	-0.27637	-46.5836019179792	19.19050109682508	15.2	-1.8613710430712507	1.001016982880832	-0.08037	-46.5836019179792	19.19050109682508	15.2	-0.7867727078756214	0.49130845564949066	-0.37363713352579764	-0.5514932313912312	0.35226281507939894	0.756152183652203	2.6759	22.675	0.0	0.0	0.0
2021-10-01T23:22:56.000000	-1.9349	0.75574	-0.28723	-49.897	13.796	15.29	-1.8277191704074927	0.9871289640796417	-0.28723	-47.83058936860626	19.80593208237798	15.29	-1.8277191704074927	0.9871289640796417	-0.09122999999999998	-47.83058936860626	19.80593208237798	15.29	-0.7867727078756214	0.49130845564949066	-0.37363713352579764	-0.5514932313912312	0.35226281507939894	0.756152183652203	2.6759	22.675	0.0	0.0	0.0
2021-10-01T23:22:56.000000	-1.8998	0.74599	-0.29788	-51.208	14.264	15.389	-1.794078325458961	0.9731516234474307	-0.29788	-49.07436658796327	20.431042655483697	15.389	-1.794078325458961	0.9731516234474307	-0.10187999999999997	-49.07436658796327	20.431042655483697	15.389	-0.7867727078756214	0.49130845564949066	-0.37363713352579764	-0.5514932313912312	0.35226281507939894	0.756152183652203	2.6759	22.675	0.0	0.0	0.0
2021-10-01T23:22:56.000000	-1.8646	0.73616	-0.30835	-52.52	14.743	15.499	-1.7603480364450523	0.9590826326151718	-0.30835	-50.317788440248385	21.067192871438905	15.499	-1.7603480364450523	0.9590826326151718	-0.11235	-50.317788440248385	21.067192871438905	15.499	-0.7867727078756214	0.49130845564949066	-0.37363713352579764	-0.5514932313912312	0.35226281507939894	0.756152183652203	2.6759	22.675	0.0	0.0	0.0
2021-10-01T23:22:56.000000	-1.8295	0.72625	-0.31864	-53.841	15.234	15.625	-1.7267267963235897	0.9449464976167017	-0.31864	-51.56867211360537	21.716355436386173	15.625	-1.7267267963235897	0.9449464976167017	-0.12263999999999997	-51.56867211360537	21.716355436386173	15.625	-0.7867727078756214	0.49130845564949066	-0.37363713352579764	-0.5514932313912312	0.35226281507939894	0.756152183652203	2.6759	22.675	0.0	0.0	0.0
2021-10-01T23:22:56.000000	-1.7943	0.71625	-0.32878	-55.174	15.742	15.773	-1.693017337438442	0.9307087877702928	-0.32878	-52.82938235155569	22.383860264778647	15.773	-1.693017337438442	0.9307087877702928	-0.13278	-52.82938235155569	22.383860264778647	15.773	-0.7867727078756214	0.49130845564949066	-0.37363713352579764	-0.5514932313912312	0.35226281507939894	0.756152183652203	2.6759	22.675	0.0	0.0	0.0
2021-10-01T23:22:56.000000	-1.759	0.70616	-0.33878	-56.525	16.267	15.949	-1.659219659789609	0.9163695030759449	-0.33878	-54.10587394283403	23.070442537631422	15.949	-1.659219659789609	0.9163695030759449	-0.14278000000000002	-54.10587394283403	23.070442537631422	15.949	-0.7867727078756214	0.49130845564949066	-0.37363713352579764	-0.5514932313912312	0.35226281507939894	0.756152183652203	2.6759	22.675	0.0	0.0	0.0
2021-10-01T23:22:56.000000	-1.7238	0.69598	-0.34866	-57.901	16.813	16.164	-1.6255322563349142	0.9019531495674946	-0.34866	-55.40460402028751	23.78092982528525	16.164	-1.6255322563349142	0.9019531495674946	-0.15266000000000002	-55.40460402028751	23.78092982528525	16.164	-0.7867727078756214	0.49130845564949066	-0.37363713352579764	-0.5514932313912312	0.35226281507939894	0.756152183652203	2.6759	22.675	0.0	0.0	0.0
2021-10-01T23:22:56.000000	-1.6886	0.6857	-0.35845	-59.31	17.384	16.428	-1.5918571058971374	0.8874375495801323	-0.35845	-56.73302218155233	24.520272228250064	16.428	-1.5918571058971374	0.8874375495801323	-0.16244999999999998	-56.73302218155233	24.520272228250064	16.428	-0.7867727078756214	0.49130845564949066	-0.37363713352579764	-0.5514932313912312	0.35226281507939894	0.756152183652203	2.6759	22.675	0.0	0.0	0.0
2021-10-01T23:22:56.000000	-1.6534	0.67534	-0.36818	-60.763	17.985	16.756	-1.558191757872895	0.8728425524096408	-0.36818	-58.101432888462895	25.29477990233246	16.756	-1.558191757872895	0.8728425524096408	-0.17218	-58.101432888462895	25.29477990233246	16.756	-0.7867727078756214	0.49130845564949066	-0.37363713352579764	-0.5514932313912312	0.35226281507939894	0.756152183652203	2.6759	22.675	0.0	0.0	0.0
2021-10-01T23:22:56.000000	-1.6182	0.66487	-0.37787	-62.274	18.622	17.162	-1.5245398881672632	0.858138384112346	-0.37787	-59.522995467051764	26.11212305863571	17.162	-1.5245398881672632	0.858138384112346	-0.18186999999999998	-59.522995467051764	26.11212305863571	17.162	-0.7867727078756214	0.49130845564949066	-0.37363713352579764	-0.5514932313912312	0.35226281507939894	0.756152183652203	2.6759	22.675	0.0	0.0	0.0
2021-10-01T23:22:56.000000	-1.5831	0.6543	-0.38757	-63.862	19.303	17.662	-1.490999517957461	0.8433472223530578	-0.38757	-61.01558650695873	26.982569488687226	17.662	-1.490999517957461	0.8433472223530578	-0.19157000000000002	-61.01558650695873	26.982569488687226	17.662	-0.7867727078756214	0.49130845564949066	-0.37363713352579764	-0.5514932313912312	0.35226281507939894	0.756152183652203	2.6759	22.675	0.0	0.0	0.0
2021-10-01T23:22:56.000000	-1.548	0.64363	-0.39732	-65.55	20.038	18.271	-1.4574714007645777	0.8284568141148576	-0.39732	-62.600807396641706	27.91886203426939	18.271	-1.4574714007645777	0.8284568141148576	-0.20132	-62.600807396641706	27.91886203426939	18.271	-0.7867727078756214	0.49130845564949066	-0.37363713352579764	-0.5514932313912312	0.35226281507939894	0.756152183652203	2.6759	22.675	0.0	0.0	0.0
2021-10-01T23:22:56.000000	-1.5129	0.63285	-0.40715	-67.368	20.841	19.003	-1.423956761890304	0.8134572347498543	-0.40715	-64.30671665740567	28.938571107505343	19.003	-1.423956761890304	0.8134572347498543	-0.21115	-64.30671665740567	28.938571107505343	19.003	-0.7867727078756214	0.49130845564949066	-0.37363713352579764	-0.5514932313912312	0.35226281507939894	0.756152183652203	2.6759	22.675	0.0	0.0	0.0
2021-10-01T23:22:56.000000	-1.4779	0.62196	-0.41709	-69.353	21.727	19.867	-1.3905548478135523	0.7983607372749664	-0.41709	-66.16819753391029	30.06111729649161	19.867	-1.3905548478135523	0.7983607372749664	-0.22109	-66.16819753391029	30.06111729649161	19.867	-0.7867727078756214	0.49130845564949066	-0.37363713352579764	-0.5514932313912312	0.35226281507939894	0.756152183652203	2.6759	22.675	0.0	0.0	0.0
2021-10-01T23:22:56.000000	-1.443	0.61095	-0.42718	-71.546	22.715	20.868	-1.3572668838360147	0.7831573970423025	-0.42718	-68.22361300929497	31.310381169157925	20.868	-1.3572668838360147	0.7831573970423025	-0.23118	-68.22361300929497	31.310381169157925	20.868	-0.7867727078756214	0.49130845564949066	-0.37363713352579764	-0.5514932313912312	0.35226281507939894	0.756152183652203	2.6759	22.675	0.0	0.0	0.0
2021-10-01T23:22:56.000000	-1.4082	0.59982	-0.43743	-73.997	23.824	22.003	-1.3240928699576902	0.7678472140518624	-0.43743	-70.52025824980112	32.711346064956665	22.003	-1.3240928699576902	0.7678472140518624	-0.24142999999999998	-70.52025824980112	32.711346064956665	22.003	-0.7867727078756214	0.49130845564949066	-0.37363713352579764	-0.5514932313912312	0.35226281507939894	0.756152183652203	2.6759	22.675	0.0	0.0	0.0
2021-10-01T23:22:56.000000	-1.3735	0.58855	-0.44786	-76.757	25.079	23.26	-1.2910352567819634	0.7524103390078642	-0.44786	-73.10568570544427	34.2950726422441	23.26	-1.2910352567819634	0.7524103390078642	-0.25186	-73.10568570544427	34.2950726422441	23.26	-0.7867727078756214	0.49130845564949066	-0.37363713352579764	-0.5514932313912312	0.35226281507939894	0.756152183652203	2.6759	22.675	0.0	0.0	0.0
2021-10-01T23:22:56.000000	-1.3388	0.57715	-0.45844	-79.883	26.505	24.614	-1.2579935725282305	0.7368444435412806	-0.45844	-76.0334026149746	36.0933567403916	24.614	-1.2579935725282305	0.7368444435412806	-0.26244	-76.0334026149746	36.0933567403916	24.614	-0.7867727078756214	0.49130845564949066	-0.37363713352579764	-0.5514932313912312	0.35226281507939894	0.756152183652203	2.6759	22.675	0.0	0.0	0.0
2021-10-01T23:22:56.000000	-1.3043	0.5656	-0.46916	-83.432	28.127	26.034	-1.2251687607576986	0.7211541843901655	-0.46916	-79.35691621714231	38.137994198770514	26.034	-1.2251687607576986	0.7211541843901655	-0.27316	-79.35691621714231	38.137994198770514	26.034	-0.7867727078756214	0.49130845564949066	-0.37363713352579764	-0.5514932313912312	0.35226281507939894	0.756152183652203	2.6759	22.675	0.0	0.0	0.0
2021-10-01T23:22:56.000000	-1.2698	0.55388	-0.47996	-87.463	29.973	27.478	-1.1923647791159278	0.7052952062249005	-0.47996	-83.13135108976829	40.46400331145795	27.478	-1.1923647791159278	0.7052952062249005	-0.28396	-83.13135108976829	40.46400331145795	27.478	-0.7867727078756214	0.49130845564949066	-0.37363713352579764	-0.5514932313912312	0.35226281507939894	0.756152183652203	2.6759	22.675	0.0	0.0	0.0
2021-10-01T23:22:56.000000	-1.2354	0.54199	-0.49077	-92.032	32.07	28.897	-1.1596808740818298	0.6892797620624034	-0.49077	-87.40897694647522	43.10504231723432	28.897	-1.1596808740818298	0.6892797620624034	-0.29477	-87.40897694647522	43.10504231723432	28.897	-0.7867727078756214	0.49130845564949066	-0.37363713352579764	-0.5514932313912312	0.35226281507939894	0.756152183652203	2.6759	22.675	0.0	0.0	0.0
2021-10-01T23:22:56.000000	-1.2011	0.52992	-0.50151	-97.2	34.449	30.233	-1.1271182709570962	0.6730979272547832	-0.50151	-92.24653570415471	46.09935196488242	30.233	-1.1271182709570962	0.6730979272547832	-0.30551	-92.24653570415471	46.09935196488242	30.233	-0.7867727078756214	0.49130845564949066	-0.37363713352579764	-0.5514932313912312	0.35226281507939894	0.756152183652203	2.6759	22.675	0.0	0.0	0.0
2021-10-01T23:22:56.000000	-1.1667	0.51765	-0.5121	-103.03	37.139	31.427	-1.0944809273872877	0.6567053464724213	-0.5121	-97.7029992696149	49.48343313394521	31.427	-1.0944809273872877	0.6567053464724213	-0.3161	-97.7029992696149	49.48343313394521	31.427	-0.7867727078756214	0.49130845564949066	-0.37363713352579764	-0.5514932313912312	0.35226281507939894	0.756152183652203	2.6759	22.675	0.0	0.0	0.0
2021-10-01T23:22:56.000000	-1.1324	0.50516	-0.52243	-109.57	40.172	32.411	-1.061969786933611	0.6401066764533714	-0.52243	-103.82208498731968	53.29492614579521	32.411	-1.061969786933611	0.6401066764533714	-0.32642999999999994	-103.82208498731968	53.29492614579521	32.411	-0.7867727078756214	0.49130845564949066	-0.37363713352579764	-0.5514932313912312	0.35226281507939894	0.756152183652203	2.6759	22.675	0.0	0.0	0.0
2021-10-01T23:22:56.000000	-1.098	0.49246	-0.53238	-116.91	43.586	33.117	-1.0293851313365507	0.6232873358116883	-0.53238	-110.68845854186077	57.58257237764537	33.117	-1.0293851313365507	0.6232873358116883	-0.33637999999999996	-110.68845854186077	57.58257237764537	33.117	-0.7867727078756214	0.49130845564949066	-0.37363713352579764	-0.5514932313912312	0.35226281507939894	0.756152183652203	2.6759	22.675	0.0	0.0	0.0
2021-10-01T23:22:56.000000	-1.0636	0.47952	-0.54187	-125.11	47.419	33.465	-0.9968298829800943	0.6062298036206168	-0.54187	-118.35701167415634	62.39143730163313	33.465	-0.9968298829800943	0.6062298036206168	-0.34586999999999996	-118.35701167415634	62.39143730163313	33.465	-0.7867727078756214	0.49130845564949066	-0.37363713352579764	-0.5514932313912312	0.35226281507939894	0.756152183652203	2.6759	22.675	0.0	0.0	0.0
2021-10-01T23:22:56.000000	-1.0291	0.46635	-0.55077	-134.27	51.717	33.373	-0.9642035700836378	0.5889317515111298	-0.55077	-126.92135447533586	67.7794273149762	33.373	-0.9642035700836378	0.5889317515111298	-0.35477	-126.92135447533586	67.7794273149762	33.373	-0.7867727078756214	0.49130845564949066	-0.37363713352579764	-0.5514932313912312	0.35226281507939894	0.756152183652203	2.6759	22.675	0.0	0.0	0.0
2021-10-01T23:22:56.000000	-0.99457	0.45293	-0.55899	-144.49	56.533	32.744	-0.9315781157858035	0.5713819072992876	-0.55899	-136.47423932534448	73.81139606841613	32.744	-0.9315781157858035	0.5713819072992876	-0.36299	-136.47423932534448	73.81139606841613	32.744	-0.7867727078756214	0.49130845564949066	-0.37363713352579764	-0.5514932313912312	0.35226281507939894	0.756152183652203	2.6759	22.675	0.0	0.0	0.0
2021-10-01T23:22:56.000000	-0.95993	0.43928	-0.56642	-155.87	61.927	31.469	-0.8988716723000783	0.5535903178673381	-0.56642	-147.10756089294313	80.55914446621824	31.469	-0.8988716723000783	0.5535903178673381	-0.37042	-147.10756089294313	80.55914446621824	31.469	-0.7867727078756214	0.49130845564949066	-0.37363713352579764	-0.5514932313912312	0.35226281507939894	0.756152183652203	2.6759	22.675	0.0	0.0	0.0
2021-10-01T23:22:56.000000	-0.92521	0.42538	-0.57296	-168.58	67.973	29.421	-0.8661164641735192	0.5355408098245744	-0.57296	-158.98097095976252	88.11694503153836	29.421	-0.8661164641735192	0.5355408098245744	-0.37696	-158.98097095976252	88.11694503153836	29.421	-0.7867727078756214	0.49130845564949066	-0.37363713352579764	-0.5514932313912312	0.35226281507939894	0.756152183652203	2.6759	22.675	0.0	0.0	0.0
2021-10-01T23:22:56.000000	-0.89041	0.41124	-0.57853	-182.76	74.754	26.451	-0.8333112661044343	0.5172433078188877	-0.57853	-172.22324459223694	96.58432656555888	26.451	-0.8333112661044343	0.5172433078188877	-0.38253	-172.22324459223694	96.58432656555888	26.451	-0.7867727078756214	0.49130845564949066	-0.37363713352579764	-0.5514932313912312	0.35226281507939894	0.756152183652203	2.6759	22.675	0.0	0.0	0.0
2021-10-01T23:22:56.000000	-0.85555	0.39689	-0.58302	-198.63	82.371	22.378	-0.8004722514835306	0.4987300363973352	-0.58302	-187.0403484968852	106.08848464920088	22.378	-0.8004722514835306	0.4987300363973352	-0.38702	-187.0403484968852	106.08848464920088	22.378	-0.7867727078756214	0.49130845564949066	-0.37363713352579764	-0.5514932313912312	0.35226281507939894	0.756152183652203	2.6759	22.675	0.0	0.0	0.0
2021-10-01T23:22:56.000000	-0.82065	0.38232	-0.58636	-216.42	90.944	16.985	-0.7676204949082823	0.4799935215154092	-0.58636	-203.64584595490257	116.7766969960706	16.985	-0.7676204949082823	0.4799935215154092	-0.39036	-203.64584595490257	116.7766969960706	16.985	-0.7867727078756214	0.49130845564949066	-0.37363713352579764	-0.5514932313912312	0.35226281507939894	0.756152183652203	2.6759	22.675	0.0	0.0	0.0
2021-10-01T23:22:56.000000	-0.78573	0.36755	-0.58847	-236.41	100.62	10.005	-0.7347733950710883	0.46105606307227587	-0.58847	-222.29961517237246	128.82916437753954	10.005	-0.7347733950710883	0.46105606307227587	-0.39247000000000004	-222.29961517237246	128.82916437753954	10.005	-0.7867727078756214	0.49130845564949066	-0.37363713352579764	-0.5514932313912312	0.35226281507939894	0.756152183652203	2.6759	22.675	0.0	0.0	0.0
2021-10-01T23:22:56.000000	-0.75084	0.35261	-0.58929	-258.96	111.56	1.1115	-0.7019768993063286	0.4419535615200678	-0.58929	-243.33921611613917	142.44978448556145	1.1115	-0.7019768993063286	0.4419535615200678	-0.39329	-243.33921611613917	142.44978448556145	1.1115	-0.7867727078756214	0.49130845564949066	-0.37363713352579764	-0.5514932313912312	0.35226281507939894	0.756152183652203	2.6759	22.675	0.0	0.0	0.0
2021-10-01T23:22:56.000000	-0.71601	0.33752	-0.58875	-284.49	123.98	-10.105	-0.6692583309542937	0.422709542059643	-0.58875	-267.15501748108903	157.90439238564267	-10.105	-0.6692583309542937	0.422709542059643	-0.39275	-267.15501748108903	157.90439238564267	-10.105	-0.7867727078756214	0.49130845564949066	-0.37363713352579764	-0.5514932313912312	0.35226281507939894	0.756152183652203	2.6759	22.675	0.0	0.0	0.0
