# Supplementary material for: Direct evidence of substorm-related impulsive injections of electrons at Mercury
Source: Nat Commun. 2023 Jul 18;14:4019. doi: 10.1038/s41467-023-39565-4 (PMC10354196; doi:10.1038/s41467-023-39565-4)
Supplement: Supplementary file 3 — SourceDatafile [file 41467_2023_39565_MOESM3_ESM.zip › SourceDataFile/FieldLinetracing/Final_KT17tracing_001768.txt]

2021-10-01T23:44:28.000000	0.74557	-1.7624	-0.87653	-31.028	-27.035	102.5	0.5240048026558948	-1.8404747625799047	-0.87653	-34.106800600618655	-23.029419484425542	102.5	0.5240048026558948	-1.8404747625799047	-0.6805300000000001	-34.106800600618655	-23.029419484425542	102.5	-0.9739337641609551	0.1202423201342662	0.19234034281970572	-0.9739337641609551	0.1202423201342662	0.19234034281970572	3.2751e+77	3.0	0.0	0.0	1.0
2021-10-01T23:44:28.000000	7.2911e-304	1.3907e-308	1.3907e-308	1.3907e-308	1.3907e-308	1.3907e-308	7.236177064212825e-304	-8.932416944482125e-305	1.3907e-308	1.550623488509241e-308	1.2098180759450704e-308	1.3907e-308	7.236177064212825e-304	-8.932416944482125e-305	0.196	1.550623488509241e-308	1.2098180759450704e-308	1.3907e-308	-0.9739337641609551	0.1202423201342662	0.19234034281970572	-0.9739337641609551	0.1202423201342662	0.19234034281970572	3.2751e+77	3.0	0.0	0.0	1.3907e-308
