# Supplementary material for: Direct evidence of substorm-related impulsive injections of electrons at Mercury
Source: Nat Commun. 2023 Jul 18;14:4019. doi: 10.1038/s41467-023-39565-4 (PMC10354196; doi:10.1038/s41467-023-39565-4)
Supplement: Supplementary file 3 — SourceDatafile [file 41467_2023_39565_MOESM3_ESM.zip › SourceDataFile/FieldLinetracing/Final_KT17tracing_000310.txt]

2021-10-01T23:20:10.000000	-0.49855	0.33021	0.5989	418.01	-261.94	-145.57	-0.4543326334492996	0.3888092138607628	0.5989	382.76465398378065	-311.18506288168237	-145.57	-0.4543326334492996	0.3888092138607628	0.7948999999999999	382.76465398378065	-311.18506288168237	-145.57	-0.6958442511362579	0.5772528701199799	-0.4272936953652208	-0.47014590332777995	0.4020131838733455	0.7857151071324272	2.8277	22.33	0.0	0.0	0.0
2021-10-01T23:20:10.000000	-0.52615	0.34743	0.60787	380.32	-236.12	-115.04	-0.4796146921156489	0.4092812901988207	0.60787	348.52238505019466	-280.94145995015367	-115.04	-0.4796146921156489	0.4092812901988207	0.8038700000000001	348.52238505019466	-280.94145995015367	-115.04	-0.6958442511362579	0.5772528701199799	-0.4272936953652208	-0.47014590332777995	0.4020131838733455	0.7857151071324272	2.8277	22.33	0.0	0.0	0.0
2021-10-01T23:20:10.000000	-0.55408	0.36468	0.6157	347.25	-213.5	-89.687	-0.5052205882573318	0.4298235754363824	0.6157	318.4732069009524	-254.4398337254274	-89.687	-0.5052205882573318	0.4298235754363824	0.8117000000000001	318.4732069009524	-254.4398337254274	-89.687	-0.6958442511362579	0.5772528701199799	-0.4272936953652208	-0.47014590332777995	0.4020131838733455	0.7857151071324272	2.8277	22.33	0.0	0.0	0.0
2021-10-01T23:20:10.000000	-0.5823	0.38194	0.62238	318.1	-193.57	-68.578	-0.5311130738861674	0.45041131907089826	0.62238	291.9848845699539	-231.08825604662533	-68.578	-0.5311130738861674	0.45041131907089826	0.8183800000000001	291.9848845699539	-231.08825604662533	-68.578	-0.6958442511362579	0.5772528701199799	-0.4272936953652208	-0.47014590332777995	0.4020131838733455	0.7857151071324272	2.8277	22.33	0.0	0.0	0.0
2021-10-01T23:20:10.000000	-0.61078	0.39918	0.62793	292.28	-175.95	-50.978	-0.5572660509635573	0.47101107125361913	0.62793	268.51842529590857	-210.4372974940648	-50.978	-0.5572660509635573	0.47101107125361913	0.82393	268.51842529590857	-210.4372974940648	-50.978	-0.6958442511362579	0.5772528701199799	-0.4272936953652208	-0.47014590332777995	0.4020131838733455	0.7857151071324272	2.8277	22.33	0.0	0.0	0.0
2021-10-01T23:20:10.000000	-0.63948	0.41637	0.63236	269.33	-160.32	-36.291	-0.5836434968030125	0.4915881568341043	0.63236	247.65650492996036	-192.11300545740394	-36.291	-0.5836434968030125	0.4915881568341043	0.82836	247.65650492996036	-192.11300545740394	-36.291	-0.6958442511362579	0.5772528701199799	-0.4272936953652208	-0.47014590332777995	0.4020131838733455	0.7857151071324272	2.8277	22.33	0.0	0.0	0.0
2021-10-01T23:20:10.000000	-0.66839	0.43347	0.6357	248.84	-146.39	-24.038	-0.610240387963409	0.5121016519190971	0.6357	229.0277466576335	-175.7773277784335	-24.038	-0.610240387963409	0.5121016519190971	0.8317000000000001	229.0277466576335	-175.7773277784335	-24.038	-0.6958442511362579	0.5772528701199799	-0.4272936953652208	-0.47014590332777995	0.4020131838733455	0.7857151071324272	2.8277	22.33	0.0	0.0	0.0
2021-10-01T23:20:10.000000	-0.69745	0.45047	0.63797	230.49	-133.95	-13.829	-0.6369984018590915	0.5325342800505553	0.63797	212.3402930819384	-161.18263719730018	-13.829	-0.6369984018590915	0.5325342800505553	0.8339700000000001	212.3402930819384	-161.18263719730018	-13.829	-0.6958442511362579	0.5772528701199799	-0.4272936953652208	-0.47014590332777995	0.4020131838733455	0.7857151071324272	2.8277	22.33	0.0	0.0	0.0
2021-10-01T23:20:10.000000	-0.72666	0.46733	0.63921	213.99	-122.79	-5.3435	-0.6639224396968274	0.5528463426369145	0.63921	197.33206074955905	-148.08498235922622	-5.3435	-0.6639224396968274	0.5528463426369145	0.83521	197.33206074955905	-148.08498235922622	-5.3435	-0.6958442511362579	0.5772528701199799	-0.4272936953652208	-0.47014590332777995	0.4020131838733455	0.7857151071324272	2.8277	22.33	0.0	0.0	0.0
2021-10-01T23:20:10.000000	-0.75598	0.48405	0.63945	199.12	-112.77	1.6822	-0.6909728028850518	0.5730329384714069	0.63945	183.80186163057485	-136.31846155651482	1.6822	-0.6909728028850518	0.5730329384714069	0.83545	183.80186163057485	-136.31846155651482	1.6822	-0.6958442511362579	0.5772528701199799	-0.4272936953652208	-0.47014590332777995	0.4020131838733455	0.7857151071324272	2.8277	22.33	0.0	0.0	0.0
2021-10-01T23:20:10.000000	-0.78538	0.50059	0.63873	185.68	-103.75	7.4667	-0.7181246186868585	0.5930506930573927	0.63873	171.5683569908477	-125.71962368485296	7.4667	-0.7181246186868585	0.5930506930573927	0.83473	171.5683569908477	-125.71962368485296	7.4667	-0.6958442511362579	0.5772528701199799	-0.4272936953652208	-0.47014590332777995	0.4020131838733455	0.7857151071324272	2.8277	22.33	0.0	0.0	0.0
2021-10-01T23:20:10.000000	-0.81486	0.51695	0.6371	173.5	-95.602	12.192	-0.7453778871022477	0.6128996063948717	0.6371	160.47851167788275	-116.1406031224724	12.192	-0.7453778871022477	0.6128996063948717	0.8331	160.47851167788275	-116.1406031224724	12.192	-0.6958442511362579	0.5772528701199799	-0.4272936953652208	-0.47014590332777995	0.4020131838733455	0.7857151071324272	2.8277	22.33	0.0	0.0	0.0
2021-10-01T23:20:10.000000	-0.84439	0.5331	0.6346	162.45	-88.238	16.012	-0.772706510092621	0.6325462286350951	0.6346	150.41408792398272	-107.47813404593697	16.012	-0.772706510092621	0.6325462286350951	0.8306	150.41408792398272	-107.47813404593697	16.012	-0.6958442511362579	0.5772528701199799	-0.4272936953652208	-0.47014590332777995	0.4020131838733455	0.7857151071324272	2.8277	22.33	0.0	0.0	0.0
2021-10-01T23:20:10.000000	-0.87395	0.54904	0.63129	152.39	-81.569	19.055	-0.8000906383621963	0.651988109174679	0.63129	141.24704584372816	-99.62673286532959	19.055	-0.8000906383621963	0.651988109174679	0.8272900000000001	141.24704584372816	-99.62673286532959	19.055	-0.6958442511362579	0.5772528701199799	-0.4272936953652208	-0.47014590332777995	0.4020131838733455	0.7857151071324272	2.8277	22.33	0.0	0.0	0.0
2021-10-01T23:20:10.000000	-0.90354	0.56476	0.62722	143.24	-75.524	21.431	-0.8275314972126652	0.6712153233657323	0.62722	132.9066878960017	-92.50613216708825	21.431	-0.8275314972126652	0.6712153233657323	0.8232200000000001	132.9066878960017	-92.50613216708825	21.431	-0.6958442511362579	0.5772528701199799	-0.4272936953652208	-0.47014590332777995	0.4020131838733455	0.7857151071324272	2.8277	22.33	0.0	0.0	0.0
2021-10-01T23:20:10.000000	-0.93314	0.58025	0.62245	134.89	-70.038	23.235	-0.8550104626499373	0.6902154959569802	0.62245	125.29180741499698	-86.03834342131015	23.235	-0.8550104626499373	0.6902154959569802	0.8184499999999999	125.29180741499698	-86.03834342131015	23.235	-0.6958442511362579	0.5772528701199799	-0.4272936953652208	-0.47014590332777995	0.4020131838733455	0.7857151071324272	2.8277	22.33	0.0	0.0	0.0
2021-10-01T23:20:10.000000	-0.96275	0.5955	0.61704	127.28	-65.058	24.548	-0.8825287599757043	0.7089787023005314	0.61704	118.34935061233367	-80.1634141840211	24.548	-0.8825287599757043	0.7089787023005314	0.81304	118.34935061233367	-80.1634141840211	24.548	-0.6958442511362579	0.5772528701199799	-0.4272936953652208	-0.47014590332777995	0.4020131838733455	0.7857151071324272	2.8277	22.33	0.0	0.0	0.0
2021-10-01T23:20:10.000000	-0.99238	0.61053	0.61105	120.33	-60.536	25.441	-0.910093863234474	0.7275260169938601	0.61105	112.00580175300301	-74.82390373180876	25.441	-0.910093863234474	0.7275260169938601	0.80705	112.00580175300301	-74.82390373180876	25.441	-0.6958442511362579	0.5772528701199799	-0.4272936953652208	-0.47014590332777995	0.4020131838733455	0.7857151071324272	2.8277	22.33	0.0	0.0	0.0
2021-10-01T23:20:10.000000	-1.022	0.62531	0.60453	113.99	-56.429	25.977	-0.937679674387648	0.7458239901882174	0.60453	106.21680639482393	-69.97100957028194	25.977	-0.937679674387648	0.7458239901882174	0.80053	106.21680639482393	-69.97100957028194	25.977	-0.6958442511362579	0.5772528701199799	-0.4272936953652208	-0.47014590332777995	0.4020131838733455	0.7857151071324272	2.8277	22.33	0.0	0.0	0.0
2021-10-01T23:20:10.000000	-1.0516	0.63987	0.59756	108.2	-52.7	26.211	-0.96527259288226	0.7639011705255851	0.59756	100.9273502667091	-65.56065869209229	26.211	-0.96527259288226	0.7639011705255851	0.79356	100.9273502667091	-65.56065869209229	26.211	-0.6958442511362579	0.5772528701199799	-0.4272936953652208	-0.47014590332777995	0.4020131838733455	0.7857151071324272	2.8277	22.33	0.0	0.0	0.0
2021-10-01T23:20:10.000000	-1.0813	0.65419	0.59019	102.93	-49.317	26.193	-0.9929941650963872	0.7817524123304825	0.59019	96.11158039039874	-61.55741631891255	26.193	-0.9929941650963872	0.7817524123304825	0.7861899999999999	96.11158039039874	-61.55741631891255	26.193	-0.6958442511362579	0.5772528701199799	-0.4272936953652208	-0.47014590332777995	0.4020131838733455	0.7857151071324272	2.8277	22.33	0.0	0.0	0.0
2021-10-01T23:20:10.000000	-1.111	0.6683	0.58248	98.128	-46.249	25.968	-1.0207414686460432	0.799395236529665	0.58248	91.72168703210336	-57.92414447348257	25.968	-1.0207414686460432	0.799395236529665	0.7784800000000001	91.72168703210336	-57.92414447348257	25.968	-0.6958442511362579	0.5772528701199799	-0.4272936953652208	-0.47014590332777995	0.4020131838733455	0.7857151071324272	2.8277	22.33	0.0	0.0	0.0
2021-10-01T23:20:10.000000	-1.1407	0.68218	0.57449	93.759	-43.471	25.578	-1.0485169541346109	0.8168097938273502	0.57449	87.72599717843342	-54.631742980152964	25.578	-1.0485169541346109	0.8168097938273502	0.7704899999999999	87.72599717843342	-54.631742980152964	25.578	-0.6958442511362579	0.5772528701199799	-0.4272936953652208	-0.47014590332777995	0.4020131838733455	0.7857151071324272	2.8277	22.33	0.0	0.0	0.0
2021-10-01T23:20:10.000000	-1.1704	0.69586	0.56628	89.789	-40.956	25.06	-1.0763169456570152	0.8340258581672118	0.56628	84.09407534112675	-51.64924926386536	25.06	-1.0763169456570152	0.8340258581672118	0.7622800000000001	84.09407534112675	-51.64924926386536	25.06	-0.6958442511362579	0.5772528701199799	-0.4272936953652208	-0.47014590332777995	0.4020131838733455	0.7857151071324272	2.8277	22.33	0.0	0.0	0.0
2021-10-01T23:20:10.000000	-1.2002	0.70934	0.5579	86.185	-38.683	24.449	-1.1042406896921675	0.8510556825661677	0.5579	80.79574331569533	-48.95177806846523	24.449	-1.1042406896921675	0.8510556825661677	0.7539	80.79574331569533	-48.95177806846523	24.449	-0.6958442511362579	0.5772528701199799	-0.4272936953652208	-0.47014590332777995	0.4020131838733455	0.7857151071324272	2.8277	22.33	0.0	0.0	0.0
2021-10-01T23:20:10.000000	-1.23	0.72262	0.54939	82.917	-36.63	23.776	-1.1321889397611566	0.8678870140073001	0.54939	77.80392282218759	-46.513819263516496	23.776	-1.1321889397611566	0.8678870140073001	0.74539	77.80392282218759	-46.513819263516496	23.776	-0.6958442511362579	0.5772528701199799	-0.4272936953652208	-0.47014590332777995	0.4020131838733455	0.7857151071324272	2.8277	22.33	0.0	0.0	0.0
2021-10-01T23:20:10.000000	-1.2599	0.73572	0.54078	79.955	-34.776	23.068	-1.1602584917395107	0.8845519548033095	0.54078	75.09141305048279	-44.3108551833722	23.068	-1.1602584917395107	0.8845519548033095	0.73678	75.09141305048279	-44.3108551833722	23.068	-0.6958442511362579	0.5772528701199799	-0.4272936953652208	-0.47014590332777995	0.4020131838733455	0.7857151071324272	2.8277	22.33	0.0	0.0	0.0
2021-10-01T23:20:10.000000	-1.2899	0.74865	0.53213	77.269	-33.101	22.352	-1.1884481203255373	0.9010604296020868	0.53213	72.63089066029106	-42.319360627174476	22.352	-1.1884481203255373	0.9010604296020868	0.7281299999999999	72.63089066029106	-42.319360627174476	22.352	-0.6958442511362579	0.5772528701199799	-0.4272936953652208	-0.47014590332777995	0.4020131838733455	0.7857151071324272	2.8277	22.33	0.0	0.0	0.0
2021-10-01T23:20:10.000000	-1.3199	0.76142	0.52345	74.831	-31.588	21.646	-1.2166573537386332	0.9174101100346052	0.52345	70.39664965039316	-40.51903284877122	21.646	-1.2166573537386332	0.9174101100346052	0.7194499999999999	70.39664965039316	-40.51903284877122	21.646	-0.6958442511362579	0.5772528701199799	-0.4272936953652208	-0.47014590332777995	0.4020131838733455	0.7857151071324272	2.8277	22.33	0.0	0.0	0.0
2021-10-01T23:20:10.000000	-1.35	0.77402	0.51475	72.614	-30.219	20.968	-1.244986663759402	0.9336033244698917	0.51475	68.36409901452818	-38.88869916739036	20.968	-1.244986663759402	0.9336033244698917	0.71075	68.36409901452818	-38.88869916739036	20.968	-0.6958442511362579	0.5772528701199799	-0.4272936953652208	-0.47014590332777995	0.4020131838733455	0.7857151071324272	2.8277	22.33	0.0	0.0	0.0
2021-10-01T23:20:10.000000	-1.3801	0.78648	0.50606	70.592	-28.976	20.332	-1.2733331280038562	0.9496575938347015	0.50606	66.50964021122432	-37.40730943242902	20.332	-1.2733331280038562	0.9496575938347015	0.7020599999999999	66.50964021122432	-37.40730943242902	20.332	-0.6958442511362579	0.5772528701199799	-0.4272936953652208	-0.47014590332777995	0.4020131838733455	0.7857151071324272	2.8277	22.33	0.0	0.0	0.0
2021-10-01T23:20:10.000000	-1.4103	0.79879	0.49738	68.738	-27.845	19.745	-1.3017972182525999	0.9655752464980619	0.49738	64.80819211354392	-36.057660822271615	19.745	-1.3017972182525999	0.9655752464980619	0.69338	64.80819211354392	-36.057660822271615	19.745	-0.6958442511362579	0.5772528701199799	-0.4272936953652208	-0.47014590332777995	0.4020131838733455	0.7857151071324272	2.8277	22.33	0.0	0.0	0.0
2021-10-01T23:20:10.000000	-1.4406	0.81097	0.48869	67.031	-26.811	19.214	-1.3303764839022487	0.9813761317557551	0.48869	63.24075091345329	-34.82229323152854	19.214	-1.3303764839022487	0.9813761317557551	0.68469	63.24075091345329	-34.82229323152854	19.214	-0.6958442511362579	0.5772528701199799	-0.4272936953652208	-0.47014590332777995	0.4020131838733455	0.7857151071324272	2.8277	22.33	0.0	0.0	0.0
2021-10-01T23:20:10.000000	-1.4709	0.82302	0.48001	65.448	-25.862	18.742	-1.3589716784738917	0.997047996590863	0.48001	61.785960282832804	-33.68647888883916	18.742	-1.3589716784738917	0.997047996590863	0.67601	61.785960282832804	-33.68647888883916	18.742	-0.6958442511362579	0.5772528701199799	-0.4272936953652208	-0.47014590332777995	0.4020131838733455	0.7857151071324272	2.8277	22.33	0.0	0.0	0.0
2021-10-01T23:20:10.000000	-1.5012	0.83494	0.47132	63.97	-24.985	18.327	-1.3875828019675283	1.0125908410033853	0.47132	60.42655628288865	-32.63498767873049	18.327	-1.3875828019675283	1.0125908410033853	0.66732	60.42655628288865	-32.63498767873049	18.327	-0.6958442511362579	0.5772528701199799	-0.4272936953652208	-0.47014590332777995	0.4020131838733455	0.7857151071324272	2.8277	22.33	0.0	0.0	0.0
2021-10-01T23:20:10.000000	-1.5316	0.84675	0.4626	62.581	-24.17	17.968	-1.4163066502586867	1.028036767306023	0.4626	59.147884778686716	-31.655934470604404	17.968	-1.4163066502586867	1.028036767306023	0.6586000000000001	59.147884778686716	-31.655934470604404	17.968	-0.6958442511362579	0.5772528701199799	-0.4272936953652208	-0.47014590332777995	0.4020131838733455	0.7857151071324272	2.8277	22.33	0.0	0.0	0.0
2021-10-01T23:20:10.000000	-1.5621	0.85843	0.45385	61.265	-23.409	17.66	-1.4451456739507507	1.0433659262029935	0.45385	57.93504657495458	-30.739419063441034	17.66	-1.4451456739507507	1.0433659262029935	0.64985	57.93504657495458	-30.739419063441034	17.66	-0.6958442511362579	0.5772528701199799	-0.4272936953652208	-0.47014590332777995	0.4020131838733455	0.7857151071324272	2.8277	22.33	0.0	0.0	0.0
2021-10-01T23:20:10.000000	-1.5925	0.87001	0.44505	60.01	-22.694	17.399	-1.4738977041808212	1.0585835856041337	0.44505	56.7771123355763	-29.87603137689726	17.399	-1.4738977041808212	1.0585835856041337	0.64105	56.7771123355763	-29.87603137689726	17.399	-0.6958442511362579	0.5772528701199799	-0.4272936953652208	-0.47014590332777995	0.4020131838733455	0.7857151071324272	2.8277	22.33	0.0	0.0	0.0
2021-10-01T23:20:10.000000	-1.623	0.88148	0.43618	58.806	-22.018	17.179	-1.5027624592084134	1.0737043268953892	0.43618	55.66501512384493	-29.057598855757412	17.179	-1.5027624592084134	1.0737043268953892	0.63218	55.66501512384493	-29.057598855757412	17.179	-0.6958442511362579	0.5772528701199799	-0.4272936953652208	-0.47014590332777995	0.4020131838733455	0.7857151071324272	2.8277	22.33	0.0	0.0	0.0
2021-10-01T23:20:10.000000	-1.6535	0.89284	0.42723	57.644	-21.377	16.995	-1.531640692554616	1.0887158970598416	0.42723	54.590312877335165	-28.279048869342372	16.995	-1.531640692554616	1.0887158970598416	0.62323	54.590312877335165	-28.279048869342372	16.995	-0.6958442511362579	0.5772528701199799	-0.4272936953652208	-0.47014590332777995	0.4020131838733455	0.7857151071324272	2.8277	22.33	0.0	0.0	0.0
2021-10-01T23:20:10.000000	-1.684	0.9041	0.41819	56.517	-20.765	16.841	-1.5605311789177367	1.1036282207453822	0.41819	53.546793523538255	-27.533568917733163	16.841	-1.5605311789177367	1.1036282207453822	0.61419	53.546793523538255	-27.533568917733163	16.841	-0.6958442511362579	0.5772528701199799	-0.4272936953652208	-0.47014590332777995	0.4020131838733455	0.7857151071324272	2.8277	22.33	0.0	0.0	0.0
2021-10-01T23:20:10.000000	-1.7145	0.91526	0.40905	55.418	-20.179	16.711	-1.5894339182977757	1.118441297952011	0.40905	52.52787739943791	-26.81732389537814	16.711	-1.5894339182977757	1.118441297952011	0.6050500000000001	52.52787739943791	-26.81732389537814	16.711	-0.6958442511362579	0.5772528701199799	-0.4272936953652208	-0.47014590332777995	0.4020131838733455	0.7857151071324272	2.8277	22.33	0.0	0.0	0.0
2021-10-01T23:20:10.000000	-1.745	0.92632	0.39979	54.343	-19.617	16.601	-1.6183489106947329	1.1331551286797281	0.39979	51.52983970621604	-26.12783875202235	16.601	-1.6183489106947329	1.1331551286797281	0.59579	51.52983970621604	-26.12783875202235	16.601	-0.6958442511362579	0.5772528701199799	-0.4272936953652208	-0.47014590332777995	0.4020131838733455	0.7857151071324272	2.8277	22.33	0.0	0.0	0.0
2021-10-01T23:20:10.000000	-1.7755	0.93729	0.3904	53.287	-19.074	16.508	-1.6472749308069166	1.1477796375764242	0.3904	50.54833077077295	-25.459538512874275	16.508	-1.6472749308069166	1.1477796375764242	0.5864	50.54833077077295	-25.459538512874275	16.508	-0.6958442511362579	0.5772528701199799	-0.4272936953652208	-0.47014590332777995	0.4020131838733455	0.7857151071324272	2.8277	22.33	0.0	0.0	0.0
2021-10-01T23:20:10.000000	-1.806	0.94816	0.38088	52.248	-18.55	16.426	-1.6762132039360185	1.1623048999942087	0.38088	49.581365663530406	-24.812178117595554	16.426	-1.6762132039360185	1.1623048999942087	0.5768800000000001	49.581365663530406	-24.812178117595554	16.426	-0.6958442511362579	0.5772528701199799	-0.4272936953652208	-0.47014590332777995	0.4020131838733455	0.7857151071324272	2.8277	22.33	0.0	0.0	0.0
2021-10-01T23:20:10.000000	-1.8365	0.95894	0.37122	51.221	-18.041	16.355	-1.7051625047803467	1.1767408405809725	0.37122	48.62447218121955	-24.1811750561838	16.355	-1.7051625047803467	1.1767408405809725	0.5672200000000001	48.62447218121955	-24.1811750561838	16.355	-0.6958442511362579	0.5772528701199799	-0.4272936953652208	-0.47014590332777995	0.4020131838733455	0.7857151071324272	2.8277	22.33	0.0	0.0	0.0
2021-10-01T23:20:10.000000	-1.867	0.96963	0.36142	50.205	-17.547	16.29	-1.7341228333399015	1.1910874593367156	0.36142	47.67665785905126	-23.566406798469835	16.29	-1.7341228333399015	1.1910874593367156	0.55742	47.67665785905126	-23.566406798469835	16.29	-0.6958442511362579	0.5772528701199799	-0.4272936953652208	-0.47014590332777995	0.4020131838733455	0.7857151071324272	2.8277	22.33	0.0	0.0	0.0
2021-10-01T23:20:10.000000	-1.8974	0.98024	0.35145	49.195	-17.066	16.231	-1.7629937178340789	1.205342427892411	0.35145	46.73320543341831	-22.965275764029503	16.231	-1.7629937178340789	1.205342427892411	0.54745	46.73320543341831	-22.965275764029503	16.231	-0.6958442511362579	0.5772528701199799	-0.4272936953652208	-0.47014590332777995	0.4020131838733455	0.7857151071324272	2.8277	22.33	0.0	0.0	0.0
2021-10-01T23:20:10.000000	-1.9279	0.99075	0.34133	48.19	-16.595	16.174	-1.7919761018240863	1.2195104029861128	0.34133	45.79349003003913	-22.37468202832627	16.174	-1.7919761018240863	1.2195104029861128	0.5373300000000001	45.79349003003913	-22.37468202832627	16.174	-0.6958442511362579	0.5772528701199799	-0.4272936953652208	-0.47014590332777995	0.4020131838733455	0.7857151071324272	2.8277	22.33	0.0	0.0	0.0
2021-10-01T23:20:10.000000	-1.9583	1.0012	0.33103	47.185	-16.134	16.12	-1.820866591145333	1.2336065771755491	0.33103	44.85254932496812	-21.794012940514225	16.12	-1.820866591145333	1.2336065771755491	0.52703	44.85254932496812	-21.794012940514225	16.12	-0.6958442511362579	0.5772528701199799	-0.4272936953652208	-0.47014590332777995	0.4020131838733455	0.7857151071324272	2.8277	22.33	0.0	0.0	0.0
2021-10-01T23:20:10.000000	-1.9886	1.0115	0.32056	46.178	-15.681	16.066	-1.8496762135130451	1.2475416286296994	0.32056	43.908643448965414	-21.221038510676756	16.066	-1.8496762135130451	1.2475416286296994	0.51656	43.908643448965414	-21.221038510676756	16.066	-0.6958442511362579	0.5772528701199799	-0.4272936953652208	-0.47014590332777995	0.4020131838733455	0.7857151071324272	2.8277	22.33	0.0	0.0	0.0
2021-10-01T23:20:10.000000	-2.019	1.0218	0.30991	45.164	-15.234	16.012	-1.8785850823596695	1.2614889331007682	0.30991	42.95705513842379	-20.65316115838973	16.012	-1.8785850823596695	1.2614889331007682	0.5059100000000001	42.95705513842379	-20.65316115838973	16.012	-0.6958442511362579	0.5772528701199799	-0.4272936953652208	-0.47014590332777995	0.4020131838733455	0.7857151071324272	2.8277	22.33	0.0	0.0	0.0
2021-10-01T23:20:10.000000	-2.0493	1.032	0.29907	44.141	-14.792	15.955	-1.9074069577442998	1.2753247380760064	0.29907	41.99592199393418	-20.089143358525646	15.955	-1.9074069577442998	1.2753247380760064	0.49507	41.99592199393418	-20.089143358525646	15.955	-0.6958442511362579	0.5772528701199799	-0.4272936953652208	-0.47014590332777995	0.4020131838733455	0.7857151071324272	2.8277	22.33	0.0	0.0	0.0
2021-10-01T23:20:10.000000	-2.0795	1.0421	0.28802	43.104	-14.354	15.896	-1.9361418396669365	1.289049043555415	0.28802	41.02040422172018	-19.527379995449486	15.896	-1.9361418396669365	1.289049043555415	0.48402	41.02040422172018	-19.527379995449486	15.896	-0.6958442511362579	0.5772528701199799	-0.4272936953652208	-0.47014590332777995	0.4020131838733455	0.7857151071324272	2.8277	22.33	0.0	0.0	0.0
2021-10-01T23:20:10.000000	-2.1097	1.0521	0.27677	42.048	-13.917	15.833	-1.9648889746064915	1.3026741025559117	0.27677	40.02590708834375	-18.96428102394798	15.833	-1.9648889746064915	1.3026741025559117	0.47277	40.02590708834375	-18.96428102394798	15.833	-0.6958442511362579	0.5772528701199799	-0.4272936953652208	-0.47014590332777995	0.4020131838733455	0.7857151071324272	2.8277	22.33	0.0	0.0	0.0
2021-10-01T23:20:10.000000	-2.1398	1.0621	0.2653	40.967	-13.479	15.764	-1.9935368630671348	1.31628690853949	0.2653	39.00672086540854	-18.39712633342779	15.764	-1.9935368630671348	1.31628690853949	0.4613	39.00672086540854	-18.39712633342779	15.764	-0.6958442511362579	0.5772528701199799	-0.4272936953652208	-0.47014590332777995	0.4020131838733455	0.7857151071324272	2.8277	22.33	0.0	0.0	0.0
2021-10-01T23:20:10.000000	-2.1699	1.0719	0.25359	39.857	-13.04	15.688	-2.022209257561615	1.3297012215652444	0.25359	37.95887569375807	-17.825425803212184	15.688	-2.022209257561615	1.3297012215652444	0.44959	37.95887569375807	-17.825425803212184	15.688	-0.6958442511362579	0.5772528701199799	-0.4272936953652208	-0.47014590332777995	0.4020131838733455	0.7857151071324272	2.8277	22.33	0.0	0.0	0.0
2021-10-01T23:20:10.000000	-2.1999	1.0817	0.24164	38.71	-12.597	15.605	-2.0507824055771824	1.3431032815740807	0.24164	36.874799445586945	-17.24522179758036	15.605	-2.0507824055771824	1.3431032815740807	0.43764000000000003	36.874799445586945	-17.24522179758036	15.605	-0.6958442511362579	0.5772528701199799	-0.4272936953652208	-0.47014590332777995	0.4020131838733455	0.7857151071324272	2.8277	22.33	0.0	0.0	0.0
2021-10-01T23:20:10.000000	-2.2299	1.0914	0.22942	37.517	-12.147	15.513	-2.079367806609669	1.356406095104005	0.22942	35.74592752830064	-16.652434150642307	15.513	-2.079367806609669	1.356406095104005	0.42542	35.74592752830064	-16.652434150642307	15.513	-0.6958442511362579	0.5772528701199799	-0.4272936953652208	-0.47014590332777995	0.4020131838733455	0.7857151071324272	2.8277	22.33	0.0	0.0	0.0
2021-10-01T23:20:10.000000	-2.2597	1.1011	0.21692	36.269	-11.687	15.411	-2.1077547146843307	1.3696844026000932	0.21692	34.563695349304645	-16.042982696508034	15.411	-2.1077547146843307	1.3696844026000932	0.41292	34.563695349304645	-16.042982696508034	15.411	-0.6958442511362579	0.5772528701199799	-0.4272936953652208	-0.47014590332777995	0.4020131838733455	0.7857151071324272	2.8277	22.33	0.0	0.0	0.0
2021-10-01T23:20:10.000000	-2.2894	1.1106	0.20411	34.953	-11.213	15.299	-2.1360668823139184	1.3827519641214392	0.20411	33.31569098701714	-15.411304683821692	15.299	-2.1360668823139184	1.3827519641214392	0.40011	33.31569098701714	-15.411304683821692	15.299	-0.6958442511362579	0.5772528701199799	-0.4272936953652208	-0.47014590332777995	0.4020131838733455	0.7857151071324272	2.8277	22.33	0.0	0.0	0.0
2021-10-01T23:20:10.000000	-2.319	1.1201	0.19094	33.554	-10.722	15.175	-2.164279803464593	1.395807272625867	0.19094	31.98739506010891	-14.752584765678188	15.175	-2.164279803464593	1.395807272625867	0.38694	31.98739506010891	-14.752584765678188	15.175	-0.6958442511362579	0.5772528701199799	-0.4272936953652208	-0.47014590332777995	0.4020131838733455	0.7857151071324272	2.8277	22.33	0.0	0.0	0.0
2021-10-01T23:20:10.000000	-2.3484	1.1295	0.17738	32.051	-10.207	15.04	-2.1923064846743627	1.4087388286175464	0.17738	30.55882351919272	-14.057302555000863	15.04	-2.1923064846743627	1.4087388286175464	0.37338000000000005	30.55882351919272	-14.057302555000863	15.04	-0.6958442511362579	0.5772528701199799	-0.4272936953652208	-0.47014590332777995	0.4020131838733455	0.7857151071324272	2.8277	22.33	0.0	0.0	0.0
2021-10-01T23:20:10.000000	-2.3777	1.1388	0.16336	30.418	-9.6589	14.895	-2.220246172422139	1.4215588851133956	0.16336	29.005287304291063	-13.313240837809985	14.895	-2.220246172422139	1.4215588851133956	0.35936	29.005287304291063	-13.313240837809985	14.895	-0.6958442511362579	0.5772528701199799	-0.4272936953652208	-0.47014590332777995	0.4020131838733455	0.7857151071324272	2.8277	22.33	0.0	0.0	0.0
2021-10-01T23:20:10.000000	-2.4067	1.148	0.1488	28.617	-9.0672	14.738	-2.2479003737500975	1.4342429360795783	0.1488	27.290359320193847	-12.505322587390886	14.738	-2.2479003737500975	1.4342429360795783	0.3448	27.290359320193847	-12.505322587390886	14.738	-0.6958442511362579	0.5772528701199799	-0.4272936953652208	-0.47014590332777995	0.4020131838733455	0.7857151071324272	2.8277	22.33	0.0	0.0	0.0
2021-10-01T23:20:10.000000	-2.4354	1.1571	0.13357	26.598	-8.4154	14.571	-2.275269088658239	1.4467909815160946	0.13357	25.36643807523666	-11.611045626263977	14.571	-2.275269088658239	1.4467909815160946	0.32957000000000003	25.36643807523666	-11.611045626263977	14.571	-0.6958442511362579	0.5772528701199799	-0.4272936953652208	-0.47014590332777995	0.4020131838733455	0.7857151071324272	2.8277	22.33	0.0	0.0	0.0
2021-10-01T23:20:10.000000	-2.4637	1.166	0.11747	24.285	-7.6793	14.396	-2.3022653236845696	1.4590915219271137	0.11747	23.1610614755407	-10.597080013674725	14.396	-2.3022653236845696	1.4590915219271137	0.31347	23.1610614755407	-10.597080013674725	14.396	-0.6958442511362579	0.5772528701199799	-0.4272936953652208	-0.47014590332777995	0.4020131838733455	0.7857151071324272	2.8277	22.33	0.0	0.0	0.0
2021-10-01T23:20:10.000000	-2.4914	1.1748	0.10023	21.565	-6.822	14.215	-2.3286783328543477	1.471219297757712	0.10023	20.56660236317842	-9.412957889787034	14.215	-2.3286783328543477	1.471219297757712	0.29623	20.56660236317842	-9.412957889787034	14.215	-0.6958442511362579	0.5772528701199799	-0.4272936953652208	-0.47014590332777995	0.4020131838733455	0.7857151071324272	2.8277	22.33	0.0	0.0	0.0
2021-10-01T23:20:10.000000	-2.5093	1.1805	0.087867	19.44	-6.1549	14.093	-2.3457450306152294	1.4790696370840544	0.087867	18.539354562163155	-8.49050801945327	14.093	-2.3457450306152294	1.4790696370840544	0.283867	18.539354562163155	-8.49050801945327	14.093	-0.6958442511362579	0.5772528701199799	-0.4272936953652208	-0.47014590332777995	0.4020131838733455	0.7857151071324272	2.8277	22.33	0.0	0.0	0.0
2021-10-01T23:20:10.000000	-2.5266	1.1859	0.074554	16.973	-5.3808	13.971	-2.362253008553395	1.4865487188721513	0.074554	16.185794531371876	-7.419959098823409	13.971	-2.362253008553395	1.4865487188721513	0.270554	16.185794531371876	-7.419959098823409	13.971	-0.6958442511362579	0.5772528701199799	-0.4272936953652208	-0.47014590332777995	0.4020131838733455	0.7857151071324272	2.8277	22.33	0.0	0.0	0.0
2021-10-01T23:20:10.000000	-2.5429	1.1911	0.059947	14.044	-4.4598	13.854	-2.3777930277362778	1.4937067775332422	0.059947	13.391715449860737	-6.147008162509727	13.854	-2.3777930277362778	1.4937067775332422	0.25594700000000004	13.391715449860737	-6.147008162509727	13.854	-0.6958442511362579	0.5772528701199799	-0.4272936953652208	-0.47014590332777995	0.4020131838733455	0.7857151071324272	2.8277	22.33	0.0	0.0	0.0
2021-10-01T23:20:10.000000	-2.5575	1.1958	0.043517	10.476	-3.3332	13.745	-2.391707121862251	1.5001603025121637	0.043517	9.988643570886772	-4.591709687445662	13.745	-2.391707121862251	1.5001603025121637	0.239517	9.988643570886772	-4.591709687445662	13.745	-0.6958442511362579	0.5772528701199799	-0.4272936953652208	-0.47014590332777995	0.4020131838733455	0.7857151071324272	2.8277	22.33	0.0	0.0	0.0
2021-10-01T23:20:10.000000	-2.569	1.1994	0.024566	6.0478	-1.9278	13.659	-2.4026793583280575	1.5051422726985892	0.024566	5.766014891481115	-2.6543115776445725	13.659	-2.4026793583280575	1.5051422726985892	0.220566	5.766014891481115	-2.6543115776445725	13.659	-0.6958442511362579	0.5772528701199799	-0.4272936953652208	-0.47014590332777995	0.4020131838733455	0.7857151071324272	2.8277	22.33	0.0	0.0	0.0
2021-10-01T23:20:10.000000	-2.5744	1.2011	0.0029304	0.72933	-0.23271	13.618	-2.4078303669016874	1.507491125753676	0.0029304	0.6953203489773692	-0.32032140936563946	13.618	-2.4078303669016874	1.507491125753676	0.1989304	0.6953203489773692	-0.32032140936563946	13.618	-0.6958442511362579	0.5772528701199799	-0.4272936953652208	-0.47014590332777995	0.4020131838733455	0.7857151071324272	2.8277	22.33	0.0	0.0	0.0
2021-10-01T23:20:10.000000	-2.5711	1.2001	-0.019152	-4.7351	1.51	13.643	-2.404677763266778	1.5060943114062553	-0.019152	-4.51439946748965	2.0788144356649947	13.643	-2.404677763266778	1.5060943114062553	0.176848	-4.51439946748965	2.0788144356649947	13.643	-0.6958442511362579	0.5772528701199799	-0.4272936953652208	-0.47014590332777995	0.4020131838733455	0.7857151071324272	2.8277	22.33	0.0	0.0	0.0
2021-10-01T23:20:10.000000	-2.5609	1.1968	-0.03885	-9.4133	2.9967	13.72	-2.3949589719760715	1.501569369876503	-0.03885	-8.975182641420405	4.127532475117043	13.72	-2.3949589719760715	1.501569369876503	0.15715	-8.975182641420405	4.127532475117043	13.72	-0.6958442511362579	0.5772528701199799	-0.4272936953652208	-0.47014590332777995	0.4020131838733455	0.7857151071324272	2.8277	22.33	0.0	0.0	0.0
2021-10-01T23:20:10.000000	-2.5469	1.1924	-0.055867	-13.184	4.1889	13.824	-2.381603597672815	1.4954871024358263	-0.055867	-12.571389154050326	5.772773505640574	13.824	-2.381603597672815	1.4954871024358263	0.140133	-12.571389154050326	5.772773505640574	13.824	-0.6958442511362579	0.5772528701199799	-0.4272936953652208	-0.47014590332777995	0.4020131838733455	0.7857151071324272	2.8277	22.33	0.0	0.0	0.0
2021-10-01T23:20:10.000000	-2.531	1.1873	-0.07089	-16.26	5.1569	13.94	-2.366448311388661	1.4884773023213203	-0.07089	-15.505601641610314	7.110382221912655	13.94	-2.366448311388661	1.4884773023213203	0.12511	-15.505601641610314	7.110382221912655	13.94	-0.6958442511362579	0.5772528701199799	-0.4272936953652208	-0.47014590332777995	0.4020131838733455	0.7857151071324272	2.8277	22.33	0.0	0.0	0.0
2021-10-01T23:20:10.000000	-2.5139	1.1819	-0.0845	-18.834	5.9648	14.061	-2.3501388264083194	1.4810227265670597	-0.0845	-17.96121388511891	8.227587180517247	14.061	-2.3501388264083194	1.4810227265670597	0.1115	-17.96121388511891	8.227587180517247	14.061	-0.6958442511362579	0.5772528701199799	-0.4272936953652208	-0.47014590332777995	0.4020131838733455	0.7857151071324272	2.8277	22.33	0.0	0.0	0.0
2021-10-01T23:20:10.000000	-2.5021	1.1782	-0.092987	-20.339	6.4369	14.143	-2.3388811035226955	1.4759047508509675	-0.092987	-19.397026899871257	8.880537712079754	14.143	-2.3388811035226955	1.4759047508509675	0.10301300000000001	-19.397026899871257	8.880537712079754	14.143	-0.6958442511362579	0.5772528701199799	-0.4272936953652208	-0.47014590332777995	0.4020131838733455	0.7857151071324272	2.8277	22.33	0.0	0.0	0.0
2021-10-01T23:20:10.000000	-2.4941	1.1756	-0.098433	-21.265	6.7279	14.197	-2.3312599636496216	1.4723441010457996	-0.098433	-20.280393015362925	9.282807902376234	14.197	-2.3312599636496216	1.4723441010457996	0.097567	-20.280393015362925	9.282807902376234	14.197	-0.6958442511362579	0.5772528701199799	-0.4272936953652208	-0.47014590332777995	0.4020131838733455	0.7857151071324272	2.8277	22.33	0.0	0.0	1.0
2021-10-01T23:20:10.000000	-2.4665	1.1669	-0.11581	-24.034	7.6001	14.379	-2.3049339479418376	1.4603278247110316	-0.11581	-22.9216572028712	10.487721729911733	14.379	-2.3049339479418376	1.4603278247110316	0.08019000000000001	-22.9216572028712	10.487721729911733	14.379	-0.6958442511362579	0.5772528701199799	-0.4272936953652208	-0.47014590332777995	0.4020131838733455	0.7857151071324272	2.8277	22.33	0.0	0.0	0.37511
2021-10-01T23:20:10.000000	-2.4383	1.158	-0.13201	-26.382	8.3463	14.554	-2.2780369593944187	1.4480395373169304	-0.13201	-25.160532515477566	11.51599979279247	14.554	-2.2780369593944187	1.4480395373169304	0.06399000000000002	-25.160532515477566	11.51599979279247	14.554	-0.6958442511362579	0.5772528701199799	-0.4272936953652208	-0.47014590332777995	0.4020131838733455	0.7857151071324272	2.8277	22.33	0.0	0.0	0.0
2021-10-01T23:20:10.000000	-2.4096	1.1489	-0.14732	-28.427	9.0053	14.722	-2.2506682444862776	1.4354914918804142	-0.14732	-27.10937562773372	12.420608284799776	14.722	-2.2506682444862776	1.4354914918804142	0.04868	-27.10937562773372	12.420608284799776	14.722	-0.6958442511362579	0.5772528701199799	-0.4272936953652208	-0.47014590332777995	0.4020131838733455	0.7857151071324272	2.8277	22.33	0.0	0.0	0.0
2021-10-01T23:20:10.000000	-2.3806	1.1397	-0.16194	-30.246	9.6021	14.879	-2.2230140431583187	1.4228074409142315	-0.16194	-28.841543074172236	13.235793648688666	14.879	-2.2230140431583187	1.4228074409142315	0.03406000000000001	-28.841543074172236	13.235793648688666	14.879	-0.6958442511362579	0.5772528701199799	-0.4272936953652208	-0.47014590332777995	0.4020131838733455	0.7857151071324272	2.8277	22.33	0.0	0.0	0.0
2021-10-01T23:20:10.000000	-2.3514	1.1304	-0.17601	-31.895	10.154	15.026	-2.1951736018894543	1.4099996374353005	-0.17601	-30.4104931110569	13.985587214785111	15.026	-2.1951736018894543	1.4099996374353005	0.019990000000000008	-30.4104931110569	13.985587214785111	15.026	-0.6958442511362579	0.5772528701199799	-0.4272936953652208	-0.47014590332777995	0.4020131838733455	0.7857151071324272	2.8277	22.33	0.0	0.0	0.0
2021-10-01T23:20:10.000000	-2.3219	1.121	-0.18961	-33.409	10.672	15.162	-2.1670476742007727	1.397055828426703	-0.18961	-31.84961417414584	14.685194651690802	15.162	-2.1670476742007727	1.397055828426703	0.006390000000000007	-31.84961417414584	14.685194651690802	15.162	-0.6958442511362579	0.5772528701199799	-0.4272936953652208	-0.47014590332777995	0.4020131838733455	0.7857151071324272	2.8277	22.33	0.0	0.0	0.0
2021-10-01T23:20:10.000000	-2.2924	1.1116	-0.20281	-34.818	11.165	15.287	-2.1389217465120915	1.3841120194181051	-0.20281	-33.1875896886069	15.347124801104368	15.287	-2.1389217465120915	1.3841120194181051	-0.006809999999999983	-33.1875896886069	15.347124801104368	15.287	-0.6958442511362579	0.5772528701199799	-0.4272936953652208	-0.47014590332777995	0.4020131838733455	0.7857151071324272	2.8277	22.33	0.0	0.0	0.0
2021-10-01T23:20:10.000000	-2.2627	1.102	-0.21566	-36.141	11.64	15.4	-2.1106218318994223	1.3709452114178475	-0.21566	-34.44241877424905	15.980652989764106	15.4	-2.1106218318994223	1.3709452114178475	-0.019659999999999983	-34.44241877424905	15.980652989764106	15.4	-0.6958442511362579	0.5772528701199799	-0.4272936953652208	-0.47014590332777995	0.4020131838733455	0.7857151071324272	2.8277	22.33	0.0	0.0	0.0
2021-10-01T23:20:10.000000	-2.2328	1.0924	-0.22819	-37.395	12.101	15.503	-2.08212342432893	1.357753897383753	-0.22819	-35.63048321181058	16.591832089702592	15.503	-2.08212342432893	1.357753897383753	-0.032189999999999996	-35.63048321181058	16.591832089702592	15.503	-0.6958442511362579	0.5772528701199799	-0.4272936953652208	-0.47014590332777995	0.4020131838733455	0.7857151071324272	2.8277	22.33	0.0	0.0	0.0
2021-10-01T23:20:10.000000	-2.2029	1.0827	-0.24044	-38.593	12.552	15.596	-2.053637269775356	1.3444633368707466	-0.24044	-36.76419492287329	17.186224852275675	15.596	-2.053637269775356	1.3444633368707466	-0.04443999999999998	-36.76419492287329	17.186224852275675	15.596	-0.6958442511362579	0.5772528701199799	-0.4272936953652208	-0.47014590332777995	0.4020131838733455	0.7857151071324272	2.8277	22.33	0.0	0.0	0.0
2021-10-01T23:20:10.000000	-2.1729	1.0729	-0.25241	-39.744	12.996	15.68	-2.0250641217597876	1.3310612768619101	-0.25241	-37.8521185000317	17.76791144337335	15.68	-2.0250641217597876	1.3310612768619101	-0.056410000000000016	-37.8521185000317	17.76791144337335	15.68	-0.6958442511362579	0.5772528701199799	-0.4272936953652208	-0.47014590332777995	0.4020131838733455	0.7857151071324272	2.8277	22.33	0.0	0.0	0.0
2021-10-01T23:20:10.000000	-2.1428	1.063	-0.26414	-40.858	13.436	15.757	-1.996403980282226	1.3175477173572439	-0.26414	-38.90381100066946	18.3410945590548	15.757	-1.996403980282226	1.3175477173572439	-0.06813999999999998	-38.90381100066946	18.3410945590548	15.757	-0.6958442511362579	0.5772528701199799	-0.4272936953652208	-0.47014590332777995	0.4020131838733455	0.7857151071324272	2.8277	22.33	0.0	0.0	0.0
2021-10-01T23:20:10.000000	-2.1127	1.0531	-0.27564	-41.941	13.873	15.826	-1.9677438388046649	1.3040341578525774	-0.27564	-39.925104683352096	18.907501845124237	15.826	-1.9677438388046649	1.3040341578525774	-0.07963999999999999	-39.925104683352096	18.907501845124237	15.826	-0.6958442511362579	0.5772528701199799	-0.4272936953652208	-0.47014590332777995	0.4020131838733455	0.7857151071324272	2.8277	22.33	0.0	0.0	0.0
2021-10-01T23:20:10.000000	-2.0825	1.0431	-0.28691	-42.999	14.31	15.89	-1.9389967038651097	1.2904090988520809	-0.28691	-40.921586746306765	19.470845876964113	15.89	-1.9389967038651097	1.2904090988520809	-0.09090999999999999	-40.921586746306765	19.470845876964113	15.89	-0.6958442511362579	0.5772528701199799	-0.4272936953652208	-0.47014590332777995	0.4020131838733455	0.7857151071324272	2.8277	22.33	0.0	0.0	0.0
2021-10-01T23:20:10.000000	-2.0523	1.033	-0.29797	-44.038	14.748	15.95	-1.9102618219424727	1.2766847933726724	-0.29797	-41.89908944809899	20.032854300378638	15.95	-1.9102618219424727	1.2766847933726724	-0.10197	-41.89908944809899	20.032854300378638	15.95	-0.6958442511362579	0.5772528701199799	-0.4272936953652208	-0.47014590332777995	0.4020131838733455	0.7857151071324272	2.8277	22.33	0.0	0.0	0.0
2021-10-01T23:20:10.000000	-2.022	1.0228	-0.30884	-45.063	15.19	16.006	-1.8814399465578422	1.2628489883974339	-0.30884	-42.86220752216685	20.59711716058108	16.006	-1.8814399465578422	1.2628489883974339	-0.11284	-42.86220752216685	20.59711716058108	16.006	-0.6958442511362579	0.5772528701199799	-0.4272936953652208	-0.47014590332777995	0.4020131838733455	0.7857151071324272	2.8277	22.33	0.0	0.0	0.0
2021-10-01T23:20:10.000000	-1.9917	1.0126	-0.31951	-46.077	15.636	16.061	-1.852618071173212	1.2490131834221956	-0.31951	-43.81391836287765	21.16400204807899	16.061	-1.852618071173212	1.2490131834221956	-0.12351000000000001	-43.81391836287765	21.16400204807899	16.061	-0.6958442511362579	0.5772528701199799	-0.4272936953652208	-0.47014590332777995	0.4020131838733455	0.7857151071324272	2.8277	22.33	0.0	0.0	0.0
2021-10-01T23:20:10.000000	-1.9613	1.0022	-0.33	-47.085	16.088	16.114	-1.8237214553435064	1.234966632472215	-0.33	-44.75893923383867	21.736106543296522	16.114	-1.8237214553435064	1.234966632472215	-0.134	-44.75893923383867	21.736106543296522	16.114	-0.6958442511362579	0.5772528701199799	-0.4272936953652208	-0.47014590332777995	0.4020131838733455	0.7857151071324272	2.8277	22.33	0.0	0.0	0.0
2021-10-01T23:20:10.000000	-1.9309	0.9918	-0.34031	-48.089	16.549	16.169	-1.7948248395138007	1.2209200815222345	-0.34031	-45.69888747412055	22.316653100939387	16.169	-1.7948248395138007	1.2209200815222345	-0.14431	-45.69888747412055	22.316653100939387	16.169	-0.6958442511362579	0.5772528701199799	-0.4272936953652208	-0.47014590332777995	0.4020131838733455	0.7857151071324272	2.8277	22.33	0.0	0.0	0.0
2021-10-01T23:20:10.000000	-1.9005	0.98129	-0.35045	-49.095	17.018	16.225	-1.7659417020027048	1.2067643594454511	-0.35045	-46.639840402627215	22.905384437233565	16.225	-1.7659417020027048	1.2067643594454511	-0.15444999999999998	-46.639840402627215	22.905384437233565	16.225	-0.6958442511362579	0.5772528701199799	-0.4272936953652208	-0.47014590332777995	0.4020131838733455	0.7857151071324272	2.8277	22.33	0.0	0.0	0.0
2021-10-01T23:20:10.000000	-1.87	0.97069	-0.36043	-50.104	17.499	16.284	-1.7369703457279235	1.1925070625207288	-0.36043	-47.58230036347105	23.506392941504714	16.284	-1.7369703457279235	1.1925070625207288	-0.16442999999999997	-47.58230036347105	23.506392941504714	16.284	-0.6958442511362579	0.5772528701199799	-0.4272936953652208	-0.47014590332777995	0.4020131838733455	0.7857151071324272	2.8277	22.33	0.0	0.0	0.0
2021-10-01T23:20:10.000000	-1.8395	0.96001	-0.37025	-51.12	17.991	16.348	-1.7080087918666769	1.1781703684128768	-0.37025	-48.530359745977705	24.11917626964044	16.348	-1.7080087918666769	1.1781703684128768	-0.17425000000000002	-48.530359745977705	24.11917626964044	16.348	-0.6958442511362579	0.5772528701199799	-0.4272936953652208	-0.47014590332777995	0.4020131838733455	0.7857151071324272	2.8277	22.33	0.0	0.0	0.0
2021-10-01T23:20:10.000000	-1.8091	0.94924	-0.37993	-52.145	18.498	16.419	-1.6791575121995685	1.1637566054909225	-0.37993	-49.48551335904869	24.747949341135595	16.419	-1.6791575121995685	1.1637566054909225	-0.18392999999999998	-49.48551335904869	24.747949341135595	16.419	-0.6958442511362579	0.5772528701199799	-0.4272936953652208	-0.47014590332777995	0.4020131838733455	0.7857151071324272	2.8277	22.33	0.0	0.0	0.0
2021-10-01T23:20:10.000000	-1.7786	0.93838	-0.38946	-53.183	19.021	16.499	-1.650218013768775	1.1492412677210293	-0.38946	-50.45160853167129	25.394194741456012	16.499	-1.650218013768775	1.1492412677210293	-0.19345999999999997	-50.45160853167129	25.394194741456012	16.499	-0.6958442511362579	0.5772528701199799	-0.4272936953652208	-0.47014590332777995	0.4020131838733455	0.7857151071324272	2.8277	22.33	0.0	0.0	0.0
2021-10-01T23:20:10.000000	-1.748	0.92742	-0.39886	-54.237	19.562	16.591	-1.6211915218759878	1.134614430455306	-0.39886	-51.43137759787451	26.06026499068749	16.591	-1.6211915218759878	1.134614430455306	-0.20285999999999998	-51.43137759787451	26.06026499068749	16.591	-0.6958442511362579	0.5772528701199799	-0.4272936953652208	-0.47014590332777995	0.4020131838733455	0.7857151071324272	2.8277	22.33	0.0	0.0	0.0
2021-10-01T23:20:10.000000	-1.7175	0.91637	-0.40813	-55.31	20.122	16.699	-1.5922753041773388	1.1199105243754803	-0.40813	-52.42767542185651	26.74752014412668	16.699	-1.5922753041773388	1.1199105243754803	-0.21212999999999999	-52.42767542185651	26.74752014412668	16.699	-0.6958442511362579	0.5772528701199799	-0.4272936953652208	-0.47014590332777995	0.4020131838733455	0.7857151071324272	2.8277	22.33	0.0	0.0	0.0
2021-10-01T23:20:10.000000	-1.687	0.90522	-0.41728	-56.406	20.705	16.827	-1.563371339495608	1.1051073718167426	-0.41728	-53.443981742097044	27.460420181606793	16.827	-1.563371339495608	1.1051073718167426	-0.22127999999999998	-53.443981742097044	27.460420181606793	16.827	-0.6958442511362579	0.5772528701199799	-0.4272936953652208	-0.47014590332777995	0.4020131838733455	0.7857151071324272	2.8277	22.33	0.0	0.0	0.0
2021-10-01T23:20:10.000000	-1.6565	0.89397	-0.42633	-57.53	21.314	16.978	-1.5344796278307955	1.0902049727790932	-0.42633	-54.48489129203415	28.2025551483411	16.978	-1.5344796278307955	1.0902049727790932	-0.23032999999999998	-54.48489129203415	28.2025551483411	16.978	-0.6958442511362579	0.5772528701199799	-0.4272936953652208	-0.47014590332777995	0.4020131838733455	0.7857151071324272	2.8277	22.33	0.0	0.0	0.0
2021-10-01T23:20:10.000000	-1.626	0.88262	-0.43529	-58.689	21.953	17.16	-1.505600169182901	1.0752033272625319	-0.43529	-55.55686120451493	28.978752614670356	17.16	-1.505600169182901	1.0752033272625319	-0.23929	-55.55686120451493	28.978752614670356	17.16	-0.6958442511362579	0.5772528701199799	-0.4272936953652208	-0.47014590332777995	0.4020131838733455	0.7857151071324272	2.8277	22.33	0.0	0.0	0.0
2021-10-01T23:20:10.000000	-1.5955	0.87116	-0.44417	-59.888	22.624	17.376	-1.476734188853617	1.0600925106191674	-0.44417	-56.66460874314661	29.791610161018696	17.376	-1.476734188853617	1.0600925106191674	-0.24817	-56.66460874314661	29.791610161018696	17.376	-0.6958442511362579	0.5772528701199799	-0.4272936953652208	-0.47014590332777995	0.4020131838733455	0.7857151071324272	2.8277	22.33	0.0	0.0	0.0
2021-10-01T23:20:10.000000	-1.5651	0.85959	-0.45298	-61.137	23.335	17.632	-1.4479809333218547	1.0448847758659183	-0.45298	-57.81707831446692	30.650292807390908	17.632	-1.4479809333218547	1.0448847758659183	-0.25698	-57.81707831446692	30.650292807390908	17.632	-0.6958442511362579	0.5772528701199799	-0.4272936953652208	-0.47014590332777995	0.4020131838733455	0.7857151071324272	2.8277	22.33	0.0	0.0	0.0
2021-10-01T23:20:10.000000	-1.5347	0.84792	-0.46173	-62.446	24.092	17.935	-1.4192399308070107	1.0295777946337572	-0.46173	-59.02345938535194	31.56198064421352	17.935	-1.4192399308070107	1.0295777946337572	-0.26572999999999997	-59.02345938535194	31.56198064421352	17.935	-0.6958442511362579	0.5772528701199799	-0.4272936953652208	-0.47014590332777995	0.4020131838733455	0.7857151071324272	2.8277	22.33	0.0	0.0	0.0
2021-10-01T23:20:10.000000	-1.5043	0.83612	-0.47045	-63.828	24.901	18.289	-1.3905148572141603	1.0141417929790109	-0.47045	-60.29591881704514	32.534221352420616	18.289	-1.3905148572141603	1.0141417929790109	-0.27444999999999997	-60.29591881704514	32.534221352420616	18.289	-0.6958442511362579	0.5772528701199799	-0.4272936953652208	-0.47014590332777995	0.4020131838733455	0.7857151071324272	2.8277	22.33	0.0	0.0	0.0
2021-10-01T23:20:10.000000	-1.4739	0.82421	-0.47915	-65.296	25.771	18.698	-1.36180326193992	0.9985966201974615	-0.47915	-61.6462558802824	33.577540007313644	18.698	-1.36180326193992	0.9985966201974615	-0.28315	-61.6462558802824	33.577540007313644	18.698	-0.6958442511362579	0.5772528701199799	-0.4272936953652208	-0.47014590332777995	0.4020131838733455	0.7857151071324272	2.8277	22.33	0.0	0.0	0.0
2021-10-01T23:20:10.000000	-1.4436	0.81218	-0.48783	-66.868	26.713	19.165	-1.3332056167648936	0.982944604658136	-0.48783	-63.09098710940683	34.70505926461818	19.165	-1.3332056167648936	0.982944604658136	-0.29183	-63.09098710940683	34.70505926461818	19.165	-0.6958442511362579	0.5772528701199799	-0.4272936953652208	-0.47014590332777995	0.4020131838733455	0.7857151071324272	2.8277	22.33	0.0	0.0	0.0
2021-10-01T23:20:10.000000	-1.4133	0.80001	-0.49651	-68.562	27.738	19.69	-1.3046251258135526	0.967153644048334	-0.49651	-64.64662903876159	35.929901780059815	19.69	-1.3046251258135526	0.967153644048334	-0.30051	-64.64662903876159	35.929901780059815	19.69	-0.6958442511362579	0.5772528701199799	-0.4272936953652208	-0.47014590332777995	0.4020131838733455	0.7857151071324272	2.8277	22.33	0.0	0.0	0.0
2021-10-01T23:20:10.000000	-1.3831	0.78771	-0.5052	-70.4	28.859	20.271	-1.2761598102631173	0.9512459160328648	-0.5052	-66.33342300150791	37.267665259619115	20.271	-1.2761598102631173	0.9512459160328648	-0.3092	-66.33342300150791	37.267665259619115	20.271	-0.6958442511362579	0.5772528701199799	-0.4272936953652208	-0.47014590332777995	0.4020131838733455	0.7857151071324272	2.8277	22.33	0.0	0.0	0.0
2021-10-01T23:20:10.000000	-1.353	0.77527	-0.51389	-72.404	30.09	20.903	-1.2478108954152793	0.9352114959638373	-0.51389	-68.17148780063782	38.734939874065745	20.903	-1.2478108954152793	0.9352114959638373	-0.31788999999999995	-68.17148780063782	38.734939874065745	20.903	-0.6958442511362579	0.5772528701199799	-0.4272936953652208	-0.47014590332777995	0.4020131838733455	0.7857151071324272	2.8277	22.33	0.0	0.0	0.0
2021-10-01T23:20:10.000000	-1.3229	0.76268	-0.52258	-74.601	31.446	21.577	-1.2194803600928188	0.9190282061764421	-0.52258	-70.1857820329198	40.34992090980441	21.577	-1.2194803600928188	0.9190282061764421	-0.32658000000000004	-70.1857820329198	40.34992090980441	21.577	-0.6958442511362579	0.5772528701199799	-0.4272936953652208	-0.47014590332777995	0.4020131838733455	0.7857151071324272	2.8277	22.33	0.0	0.0	0.0
2021-10-01T23:20:10.000000	-1.2929	0.74993	-0.53127	-77.015	32.944	22.28	-1.1912686760763394	0.902698375039706	-0.53127	-72.3980418404166	42.132420992310514	22.28	-1.1912686760763394	0.902698375039706	-0.33527	-72.3980418404166	42.132420992310514	22.28	-0.6958442511362579	0.5772528701199799	-0.4272936953652208	-0.47014590332777995	0.4020131838733455	0.7857151071324272	2.8277	22.33	0.0	0.0	0.0
2021-10-01T23:20:10.000000	-1.2629	0.73702	-0.53992	-79.675	34.601	22.997	-1.1630765968869288	0.886209749536711	-0.53992	-74.83496568913654	44.10286539790535	22.997	-1.1630765968869288	0.886209749536711	-0.34391999999999995	-74.83496568913654	44.10286539790535	22.997	-0.6958442511362579	0.5772528701199799	-0.4272936953652208	-0.47014590332777995	0.4020131838733455	0.7857151071324272	2.8277	22.33	0.0	0.0	0.0
2021-10-01T23:20:10.000000	-1.233	0.72394	-0.54853	-82.608	36.436	23.706	-1.1350045943051914	0.8695646580364841	-0.54853	-77.52102205517136	46.28341927215011	23.706	-1.1350045943051914	0.8695646580364841	-0.35252999999999995	-77.52102205517136	46.28341927215011	23.706	-0.6958442511362579	0.5772528701199799	-0.4272936953652208	-0.47014590332777995	0.4020131838733455	0.7857151071324272	2.8277	22.33	0.0	0.0	0.0
2021-10-01T23:20:10.000000	-1.2032	0.71067	-0.55705	-85.845	38.469	24.384	-1.1070551189345106	0.8527432512432429	-0.55705	-80.48452674360007	48.69773034607182	24.384	-1.1070551189345106	0.8527432512432429	-0.36105000000000004	-80.48452674360007	48.69773034607182	24.384	-0.6958442511362579	0.5772528701199799	-0.4272936953652208	-0.47014590332777995	0.4020131838733455	0.7857151071324272	2.8277	22.33	0.0	0.0	0.0
2021-10-01T23:20:10.000000	-1.1734	0.69721	-0.56545	-89.414	40.719	25.003	-1.0791289242959743	0.8357332761400692	-0.56545	-83.75094069530356	51.36808629540083	25.003	-1.0791289242959743	0.8357332761400692	-0.36945	-83.75094069530356	51.36808629540083	25.003	-0.6958442511362579	0.5772528701199799	-0.4272936953652208	-0.47014590332777995	0.4020131838733455	0.7857151071324272	2.8277	22.33	0.0	0.0	0.0
2021-10-01T23:20:10.000000	-1.1436	0.68356	-0.57369	-93.346	43.209	25.531	-1.0512260103895827	0.8185347327269629	-0.57369	-87.34821212485326	54.32111224553155	25.531	-1.0512260103895827	0.8185347327269629	-0.37769	-87.34821212485326	54.32111224553155	25.531	-0.6958442511362579	0.5772528701199799	-0.4272936953652208	-0.47014590332777995	0.4020131838733455	0.7857151071324272	2.8277	22.33	0.0	0.0	0.0
2021-10-01T23:20:10.000000	-1.1139	0.66969	-0.5817	-97.674	45.96	25.936	-1.0234492995993232	0.8011301000771689	-0.5817	-91.3065192367373	57.58169345261845	25.936	-1.0234492995993232	0.8011301000771689	-0.3857	-91.3065192367373	57.58169345261845	25.936	-0.6958442511362579	0.5772528701199799	-0.4272936953652208	-0.47014590332777995	0.4020131838733455	0.7857151071324272	2.8277	22.33	0.0	0.0	0.0
2021-10-01T23:20:10.000000	-1.0843	0.65561	-0.58944	-102.43	48.997	26.179	-0.9957975666235037	0.7835293028385782	-0.58944	-95.65455764997786	61.17856250180337	26.179	-0.9957975666235037	0.7835293028385782	-0.39343999999999996	-95.65455764997786	61.17856250180337	26.179	-0.6958442511362579	0.5772528701199799	-0.4272936953652208	-0.47014590332777995	0.4020131838733455	0.7857151071324272	2.8277	22.33	0.0	0.0	0.0
2021-10-01T23:20:10.000000	-1.0546	0.64131	-0.59684	-107.66	52.348	26.219	-0.9680735438059926	0.7656979103294633	-0.59684	-100.43454990013731	65.14514479496403	26.219	-0.9680735438059926	0.7656979103294633	-0.40084000000000003	-100.43454990013731	65.14514479496403	26.219	-0.6958442511362579	0.5772528701199799	-0.4272936953652208	-0.47014590332777995	0.4020131838733455	0.7857151071324272	2.8277	22.33	0.0	0.0	0.0
2021-10-01T23:20:10.000000	-1.025	0.62677	-0.60386	-113.39	56.04	26.013	-0.9404781747079972	0.747640579287878	-0.60386	-105.6689917571648	69.51142266580533	26.013	-0.9404781747079972	0.747640579287878	-0.40785999999999994	-105.6689917571648	69.51142266580533	26.013	-0.6958442511362579	0.5772528701199799	-0.4272936953652208	-0.47014590332777995	0.4020131838733455	0.7857151071324272	2.8277	22.33	0.0	0.0	0.0
2021-10-01T23:20:10.000000	-0.99533	0.61201	-0.61042	-119.67	60.108	25.51	-0.9128402897119836	0.7293563288808439	-0.61042	-111.4032179045949	74.31825889040557	25.51	-0.9128402897119836	0.7293563288808439	-0.41441999999999996	-111.4032179045949	74.31825889040557	25.51	-0.6958442511362579	0.5772528701199799	-0.4272936953652208	-0.47014590332777995	0.4020131838733455	0.7857151071324272	2.8277	22.33	0.0	0.0	0.0
2021-10-01T23:20:10.000000	-0.96571	0.59701	-0.61647	-126.56	64.588	24.655	-0.8852814351960296	0.7108400134328805	-0.61647	-117.6923651436841	79.60873401132397	24.655	-0.8852814351960296	0.7108400134328805	-0.42046999999999995	-117.6923651436841	79.60873401132397	24.655	-0.6958442511362579	0.5772528701199799	-0.4272936953652208	-0.47014590332777995	0.4020131838733455	0.7857151071324272	2.8277	22.33	0.0	0.0	0.0
2021-10-01T23:20:10.000000	-0.93609	0.58178	-0.62194	-134.1	69.52	23.387	-0.8577507626189877	0.6920954310834198	-0.62194	-124.57123085922987	85.42744782689259	23.387	-0.8577507626189877	0.6920954310834198	-0.42594000000000004	-124.57123085922987	85.42744782689259	23.387	-0.6958442511362579	0.5772528701199799	-0.4272936953652208	-0.47014590332777995	0.4020131838733455	0.7857151071324272	2.8277	22.33	0.0	0.0	0.0
2021-10-01T23:20:10.000000	-0.90649	0.56631	-0.62678	-142.37	74.953	21.636	-0.8302693465783322	0.6731151077879544	-0.62678	-132.11320825607174	91.8328335253128	21.636	-0.8302693465783322	0.6731151077879544	-0.43078	-132.11320825607174	91.8328335253128	21.636	-0.6958442511362579	0.5772528701199799	-0.4272936953652208	-0.47014590332777995	0.4020131838733455	0.7857151071324272	2.8277	22.33	0.0	0.0	0.0
2021-10-01T23:20:10.000000	-0.8769	0.55062	-0.63092	-151.44	80.94	19.32	-0.8028248118227876	0.6539176675405746	-0.63092	-140.38127577048135	98.88606885225066	19.32	-0.8028248118227876	0.6539176675405746	-0.43492000000000003	-140.38127577048135	98.88606885225066	19.32	-0.6958442511362579	0.5772528701199799	-0.4272936953652208	-0.47014590332777995	0.4020131838733455	0.7857151071324272	2.8277	22.33	0.0	0.0	0.0
2021-10-01T23:20:10.000000	-0.84733	0.5347	-0.6343	-161.4	87.543	16.348	-0.7754283083019377	0.6344944109950812	-0.6343	-149.45715836299007	106.65971433985797	16.348	-0.7754283083019377	0.6344944109950812	-0.43829999999999997	-149.45715836299007	106.65971433985797	16.348	-0.6958442511362579	0.5772528701199799	-0.4272936953652208	-0.47014590332777995	0.4020131838733455	0.7857151071324272	2.8277	22.33	0.0	0.0	0.0
2021-10-01T23:20:10.000000	-0.8178	0.51856	-0.63688	-172.35	94.835	12.611	-0.7480984600098723	0.6148577134027492	-0.63688	-159.4311578101594	115.2384729346586	12.611	-0.7480984600098723	0.6148577134027492	-0.44088	-159.4311578101594	115.2384729346586	12.611	-0.6958442511362579	0.5772528701199799	-0.4272936953652208	-0.47014590332777995	0.4020131838733455	0.7857151071324272	2.8277	22.33	0.0	0.0	0.0
2021-10-01T23:20:10.000000	-0.78832	0.50223	-0.63861	-184.41	102.9	7.9824	-0.7208415156894079	0.5950385740089436	-0.63861	-170.41207735247224	124.72041529924044	7.9824	-0.7208415156894079	0.5950385740089436	-0.44261	-170.41207735247224	124.72041529924044	7.9824	-0.6958442511362579	0.5772528701199799	-0.4272936953652208	-0.47014590332777995	0.4020131838733455	0.7857151071324272	2.8277	22.33	0.0	0.0	0.0
2021-10-01T23:20:10.000000	-0.7589	0.4857	-0.63942	-197.72	111.83	2.3112	-0.6936686252901269	0.5750282934674654	-0.63942	-182.52758928484042	135.21400241788794	2.3112	-0.6936686252901269	0.5750282934674654	-0.44342	-182.52758928484042	135.21400241788794	2.3112	-0.6958442511362579	0.5772528701199799	-0.4272936953652208	-0.47014590332777995	0.4020131838733455	0.7857151071324272	2.8277	22.33	0.0	0.0	0.0
2021-10-01T23:20:10.000000	-0.72958	0.46901	-0.63928	-212.44	121.75	-4.5817	-0.6666145861968269	0.5548714715766464	-0.63928	-195.92117170237506	146.86289721631007	-4.5817	-0.6666145861968269	0.5548714715766464	-0.44327999999999995	-195.92117170237506	146.86289721631007	-4.5817	-0.6958442511362579	0.5772528701199799	-0.4272936953652208	-0.47014590332777995	0.4020131838733455	0.7857151071324272	2.8277	22.33	0.0	0.0	0.0
2021-10-01T23:20:10.000000	-0.70036	0.45215	-0.63814	-228.76	132.78	-12.911	-0.6396806237111998	0.5345581836885955	-0.63814	-210.76668929470685	159.80947620134577	-12.911	-0.6396806237111998	0.5345581836885955	-0.44214000000000003	-210.76668929470685	159.80947620134577	-12.911	-0.6958442511362579	0.5772528701199799	-0.4272936953652208	-0.47014590332777995	0.4020131838733455	0.7857151071324272	2.8277	22.33	0.0	0.0	0.0
2021-10-01T23:20:10.000000	-0.67128	0.43517	-0.63598	-246.92	145.09	-22.935	-0.6129003099163514	0.5141429542495359	-0.63598	-227.2815034824631	174.251865627749	-22.935	-0.6129003099163514	0.5141429542495359	-0.43998	-227.2815034824631	174.251865627749	-22.935	-0.6958442511362579	0.5772528701199799	-0.4272936953652208	-0.47014590332777995	0.4020131838733455	0.7857151071324272	2.8277	22.33	0.0	0.0	0.0
2021-10-01T23:20:10.000000	-0.64236	0.41807	-0.63274	-267.18	158.86	-34.967	-0.5862934941080638	0.4936282338628514	-0.63274	-245.7015996803619	190.40056700154852	-34.967	-0.5862934941080638	0.4936282338628514	-0.43673999999999996	-245.7015996803619	190.40056700154852	-34.967	-0.6958442511362579	0.5772528701199799	-0.4272936953652208	-0.47014590332777995	0.4020131838733455	0.7857151071324272	2.8277	22.33	0.0	0.0	0.0
