# Supplementary material for: Direct evidence of substorm-related impulsive injections of electrons at Mercury
Source: Nat Commun. 2023 Jul 18;14:4019. doi: 10.1038/s41467-023-39565-4 (PMC10354196; doi:10.1038/s41467-023-39565-4)
Supplement: Supplementary file 3 — SourceDatafile [file 41467_2023_39565_MOESM3_ESM.zip › SourceDataFile/FieldLinetracing/Final_KT17tracing_000304.txt]

2021-10-01T23:20:04.000000	-0.49497	0.33144	0.60003	417.84	-264.67	-148.57	-0.4506288973961608	0.38959128754570527	0.60003	382.2614276077623	-313.873661627215	-148.57	-0.4506288973961608	0.38959128754570527	0.79603	382.2614276077623	-313.873661627215	-148.57	-0.6921884220885005	0.5797483894074745	-0.42984531323031916	-0.46673114012586986	0.4033429656911609	0.7870682911058383	2.849	22.322	0.0	0.0	0.0
2021-10-01T23:20:04.000000	-0.52591	0.35094	0.61023	375.81	-235.56	-114.23	-0.47894641967242996	0.41273543436802296	0.61023	344.1149857460123	-279.83306860523425	-114.23	-0.47894641967242996	0.41273543436802296	0.80623	344.1149857460123	-279.83306860523425	-114.23	-0.6921884220885005	0.5797483894074745	-0.42984531323031916	-0.46673114012586986	0.4033429656911609	0.7870682911058383	2.849	22.322	0.0	0.0	0.0
2021-10-01T23:20:04.000000	-0.55726	0.37049	0.61897	339.52	-210.45	-86.341	-0.5076647260037785	0.43597944179916137	0.61897	311.1751710970727	-250.4656579108352	-86.341	-0.5076647260037785	0.43597944179916137	0.81497	311.1751710970727	-250.4656579108352	-86.341	-0.6921884220885005	0.5797483894074745	-0.42984531323031916	-0.46673114012586986	0.4033429656911609	0.7870682911058383	2.849	22.322	0.0	0.0	0.0
2021-10-01T23:20:04.000000	-0.58898	0.39003	0.62628	308.0	-188.67	-63.626	-0.5367514696087928	0.4592588607450062	0.62628	282.56138802885084	-224.98762387120138	-63.626	-0.5367514696087928	0.4592588607450062	0.8222799999999999	282.56138802885084	-224.98762387120138	-63.626	-0.6921884220885005	0.5797483894074745	-0.42984531323031916	-0.46673114012586986	0.4033429656911609	0.7870682911058383	2.849	22.322	0.0	0.0	0.0
2021-10-01T23:20:04.000000	-0.62102	0.40954	0.63216	280.46	-169.68	-45.092	-0.5661594778514006	0.4825477154013159	0.63216	257.55575564930166	-202.76623666655456	-45.092	-0.5661594778514006	0.4825477154013159	0.82816	257.55575564930166	-202.76623666655456	-45.092	-0.6921884220885005	0.5797483894074745	-0.42984531323031916	-0.46673114012586986	0.4033429656911609	0.7870682911058383	2.849	22.322	0.0	0.0	0.0
2021-10-01T23:20:04.000000	-0.65333	0.42896	0.63664	256.28	-153.04	-29.962	-0.5958464793022967	0.5057803313722842	0.63664	235.59685906361187	-183.28884308478948	-29.962	-0.5958464793022967	0.5057803313722842	0.83264	235.59685906361187	-183.28884308478948	-29.962	-0.6921884220885005	0.5797483894074745	-0.42984531323031916	-0.46673114012586986	0.4033429656911609	0.7870682911058383	2.849	22.322	0.0	0.0	0.0
2021-10-01T23:20:04.000000	-0.68588	0.44826	0.63975	234.95	-138.4	-17.619	-0.6257863759228833	0.528923258809162	0.63975	216.22142678854502	-166.1455900634316	-17.619	-0.6257863759228833	0.528923258809162	0.83575	216.22142678854502	-166.1455900634316	-17.619	-0.6921884220885005	0.5797483894074745	-0.42984531323031916	-0.46673114012586986	0.4033429656911609	0.7870682911058383	2.849	22.322	0.0	0.0	0.0
2021-10-01T23:20:04.000000	-0.71861	0.46741	0.64155	216.05	-125.47	-7.5749	-0.6559232957308885	0.5519393719581248	0.64155	199.04815736173416	-150.99720014257983	-7.5749	-0.6559232957308885	0.5519393719581248	0.83755	199.04815736173416	-150.99720014257983	-7.5749	-0.6921884220885005	0.5797483894074745	-0.42984531323031916	-0.46673114012586986	0.4033429656911609	0.7870682911058383	2.849	22.322	0.0	0.0	0.0
2021-10-01T23:20:04.000000	-0.7515	0.48637	0.64207	199.24	-114.01	0.56486	-0.6862422906372974	0.5747865216242244	0.64207	183.76901999548278	-137.56382151532372	0.56486	-0.6862422906372974	0.5747865216242244	0.8380700000000001	183.76901999548278	-137.56382151532372	0.56486	-0.6921884220885005	0.5797483894074745	-0.42984531323031916	-0.46673114012586986	0.4033429656911609	0.7870682911058383	2.849	22.322	0.0	0.0	0.0
2021-10-01T23:20:04.000000	-0.78451	0.50512	0.64138	184.24	-103.82	7.1181	-0.7167061126539288	0.597439957304911	0.64138	170.13063058267423	-125.61265277646848	7.1181	-0.7167061126539288	0.597439957304911	0.83738	170.13063058267423	-125.61265277646848	7.1181	-0.6921884220885005	0.5797483894074745	-0.42984531323031916	-0.46673114012586986	0.4033429656911609	0.7870682911058383	2.849	22.322	0.0	0.0	0.0
2021-10-01T23:20:04.000000	-0.81761	0.52362	0.63954	170.81	-94.741	12.344	-0.7472898890438765	0.6198563045035443	0.63954	157.91427987082002	-114.95648478394044	12.344	-0.7472898890438765	0.6198563045035443	0.83554	157.91427987082002	-114.95648478394044	12.344	-0.6921884220885005	0.5797483894074745	-0.42984531323031916	-0.46673114012586986	0.4033429656911609	0.7870682911058383	2.849	22.322	0.0	0.0	0.0
2021-10-01T23:20:04.000000	-0.85078	0.54187	0.63661	158.76	-86.631	16.456	-0.7779737705113582	0.6420331126167407	0.63661	146.94879883401154	-105.43110680554008	16.456	-0.7779737705113582	0.6420331126167407	0.8326100000000001	146.94879883401154	-105.43110680554008	16.456	-0.6921884220885005	0.5797483894074745	-0.42984531323031916	-0.46673114012586986	0.4033429656911609	0.7870682911058383	2.849	22.322	0.0	0.0	0.0
2021-10-01T23:20:04.000000	-0.88399	0.55984	0.63268	147.92	-79.374	19.631	-0.8087316590177757	0.6639369317957514	0.63268	137.07968195772386	-96.90056279696866	19.631	-0.8087316590177757	0.6639369317957514	0.8286800000000001	137.07968195772386	-96.90056279696866	19.631	-0.6921884220885005	0.5797483894074745	-0.42984531323031916	-0.46673114012586986	0.4033429656911609	0.7870682911058383	2.849	22.322	0.0	0.0	0.0
2021-10-01T23:20:04.000000	-0.91724	0.57753	0.62782	138.16	-72.871	22.016	-0.8395635545631289	0.6855677620405761	0.62782	128.19003930612064	-89.25066982210971	22.016	-0.8395635545631289	0.6855677620405761	0.82382	128.19003930612064	-89.25066982210971	22.016	-0.6921884220885005	0.5797483894074745	-0.42984531323031916	-0.46673114012586986	0.4033429656911609	0.7870682911058383	2.849	22.322	0.0	0.0	0.0
2021-10-01T23:20:04.000000	-0.9505	0.59492	0.62211	129.35	-67.038	23.735	-0.8704421338071282	0.7069020781503571	0.62211	120.16114299082774	-82.38213191668355	23.735	-0.8704421338071282	0.7069020781503571	0.8181100000000001	120.16114299082774	-82.38213191668355	23.735	-0.6921884220885005	0.5797483894074745	-0.42984531323031916	-0.46673114012586986	0.4033429656911609	0.7870682911058383	2.849	22.322	0.0	0.0	0.0
2021-10-01T23:20:04.000000	-0.98378	0.61201	0.61564	121.41	-61.803	24.895	-0.9013773213976645	0.7279411054267861	0.61564	112.92241800089684	-76.21368920233903	24.895	-0.9013773213976645	0.7279411054267861	0.8116399999999999	112.92241800089684	-76.21368920233903	24.895	-0.6921884220885005	0.5797483894074745	-0.42984531323031916	-0.46673114012586986	0.4033429656911609	0.7870682911058383	2.849	22.322	0.0	0.0	0.0
2021-10-01T23:20:04.000000	-1.0171	0.62881	0.60849	114.24	-57.105	25.588	-0.9323877413288284	0.7486972191211381	0.60849	106.38209219773621	-70.67254831002168	25.588	-0.9323877413288284	0.7486972191211381	0.8044899999999999	106.38209219773621	-70.67254831002168	25.588	-0.6921884220885005	0.5797483894074745	-0.42984531323031916	-0.46673114012586986	0.4033429656911609	0.7870682911058383	2.849	22.322	0.0	0.0	0.0
2021-10-01T23:20:04.000000	-1.0504	0.64531	0.60075	107.77	-52.89	25.893	-0.9634150710149648	0.769153142775371	0.60075	100.47730967524343	-65.69653902927635	25.893	-0.9634150710149648	0.769153142775371	0.7967500000000001	100.47730967524343	-65.69653902927635	25.893	-0.6921884220885005	0.5797483894074745	-0.42984531323031916	-0.46673114012586986	0.4033429656911609	0.7870682911058383	2.849	22.322	0.0	0.0	0.0
2021-10-01T23:20:04.000000	-1.0837	0.66152	0.59251	101.94	-49.11	25.882	-0.9944779344501642	0.7893212516407593	0.59251	95.15440399419214	-61.23067124007435	25.882	-0.9944779344501642	0.7893212516407593	0.78851	95.15440399419214	-61.23067124007435	25.882	-0.6921884220885005	0.5797483894074745	-0.42984531323031916	-0.46673114012586986	0.4033429656911609	0.7870682911058383	2.849	22.322	0.0	0.0	0.0
2021-10-01T23:20:04.000000	-1.1171	0.67744	0.58385	96.686	-45.724	25.618	-1.0256755781133382	0.8092137987342216	0.58385	90.35488114501524	-57.226411955234184	25.618	-1.0256755781133382	0.8092137987342216	0.7798499999999999	90.35488114501524	-57.226411955234184	25.618	-0.6921884220885005	0.5797483894074745	-0.42984531323031916	-0.46673114012586986	0.4033429656911609	0.7870682911058383	2.849	22.322	0.0	0.0	0.0
2021-10-01T23:20:04.000000	-1.1505	0.69309	0.57484	91.965	-42.694	25.158	-1.0569063049221916	0.8288383803346218	0.57484	86.04072128820954	-53.64077871549448	25.158	-1.0569063049221916	0.8288383803346218	0.77084	86.04072128820954	-53.64077871549448	25.158	-0.6921884220885005	0.5797483894074745	-0.42984531323031916	-0.46673114012586986	0.4033429656911609	0.7870682911058383	2.849	22.322	0.0	0.0	0.0
2021-10-01T23:20:04.000000	-1.1839	0.70848	0.56558	87.726	-39.986	24.554	-1.0881688895750323	0.8482049210898513	0.56558	82.16547474528221	-50.4337786793969	24.554	-1.0881688895750323	0.8482049210898513	0.7615799999999999	82.16547474528221	-50.4337786793969	24.554	-0.6921884220885005	0.5797483894074745	-0.42984531323031916	-0.46673114012586986	0.4033429656911609	0.7870682911058383	2.849	22.322	0.0	0.0	0.0
2021-10-01T23:20:04.000000	-1.2174	0.72362	0.55612	83.924	-37.569	23.852	-1.1195613532490807	0.8673355986647194	0.55612	78.6882790359676	-47.56913158086557	23.852	-1.1195613532490807	0.8673355986647194	0.7521199999999999	78.6882790359676	-47.56913158086557	23.852	-0.6921884220885005	0.5797483894074745	-0.42984531323031916	-0.46673114012586986	0.4033429656911609	0.7870682911058383	2.849	22.322	0.0	0.0	0.0
2021-10-01T23:20:04.000000	-1.251	0.73852	0.54653	80.518	-35.412	23.093	-1.1510824706426444	0.8862403377071171	0.54653	75.57224153915647	-45.01104727450132	23.093	-1.1510824706426444	0.8862403377071171	0.7425299999999999	75.57224153915647	-45.01104727450132	23.093	-0.6921884220885005	0.5797483894074745	-0.42984531323031916	-0.46673114012586986	0.4033429656911609	0.7870682911058383	2.849	22.322	0.0	0.0	0.0
2021-10-01T23:20:04.000000	-1.2847	0.75319	0.53686	77.464	-33.488	22.313	-1.1827310164540323	0.904929062864936	0.53686	72.77700211869555	-42.72733788355393	22.313	-1.1827310164540323	0.904929062864936	0.7328600000000001	72.77700211869555	-42.72733788355393	22.313	-0.6921884220885005	0.5797483894074745	-0.42984531323031916	-0.46673114012586986	0.4033429656911609	0.7870682911058383	2.849	22.322	0.0	0.0	0.0
2021-10-01T23:20:04.000000	-1.3184	0.76765	0.52713	74.725	-31.77	21.542	-1.2144052936009484	0.9234093704170401	0.52713	70.26914789195537	-40.686673242457445	21.542	-1.2144052936009484	0.9234093704170401	0.72313	70.26914789195537	-40.686673242457445	21.542	-0.6921884220885005	0.5797483894074745	-0.42984531323031916	-0.46673114012586986	0.4033429656911609	0.7870682911058383	2.849	22.322	0.0	0.0	0.0
2021-10-01T23:20:04.000000	-1.3522	0.78191	0.51739	72.261	-30.233	20.805	-1.246203323260613	0.9417034380282383	0.51739	68.01204352160076	-38.8593405247166	20.805	-1.246203323260613	0.9417034380282383	0.71339	68.01204352160076	-38.8593405247166	20.805	-0.6921884220885005	0.5797483894074745	-0.42984531323031916	-0.46673114012586986	0.4033429656911609	0.7870682911058383	2.849	22.322	0.0	0.0	0.0
2021-10-01T23:20:04.000000	-1.3861	0.79598	0.50764	70.036	-28.855	20.118	-1.278123880131334	0.9598211903464227	0.50764	65.9726559389455	-37.21909441888022	20.118	-1.278123880131334	0.9598211903464227	0.70364	65.9726559389455	-37.21909441888022	20.118	-0.6921884220885005	0.5797483894074745	-0.42984531323031916	-0.46673114012586986	0.4033429656911609	0.7870682911058383	2.849	22.322	0.0	0.0	0.0
2021-10-01T23:20:04.000000	-1.4201	0.80987	0.4979	68.015	-27.612	19.494	-1.3101657389114192	0.9777725520194838	0.4979	64.11918960043074	-35.73782721408806	19.494	-1.3101657389114192	0.9777725520194838	0.6939	64.11918960043074	-35.73782721408806	19.494	-0.6921884220885005	0.5797483894074745	-0.42984531323031916	-0.46673114012586986	0.4033429656911609	0.7870682911058383	2.849	22.322	0.0	0.0	0.0
2021-10-01T23:20:04.000000	-1.4541	0.82359	0.48815	66.166	-26.486	18.94	-1.342228427820266	0.9955551946783947	0.48815	62.42209117585004	-34.39375357872216	18.94	-1.342228427820266	0.9955551946783947	0.68415	62.42209117585004	-34.39375357872216	18.94	-0.6921884220885005	0.5797483894074745	-0.42984531323031916	-0.46673114012586986	0.4033429656911609	0.7870682911058383	2.849	22.322	0.0	0.0	0.0
2021-10-01T23:20:04.000000	-1.4882	0.83715	0.47839	64.46	-25.459	18.458	-1.3744099680350939	1.0131912959879648	0.47839	60.85478472936422	-33.16545577167209	18.458	-1.3744099680350939	1.0131912959879648	0.67439	60.85478472936422	-33.16545577167209	18.458	-0.6921884220885005	0.5797483894074745	-0.42984531323031916	-0.46673114012586986	0.4033429656911609	0.7870682911058383	2.849	22.322	0.0	0.0	0.0
2021-10-01T23:20:04.000000	-1.5224	0.85055	0.4686	62.874	-24.516	18.044	-1.4067103595559027	1.0306808559481946	0.4686	59.39628152336131	-32.03522862720988	18.044	-1.4067103595559027	1.0306808559481946	0.6646000000000001	59.39628152336131	-32.03522862720988	18.044	-0.6921884220885005	0.5797483894074745	-0.42984531323031916	-0.46673114012586986	0.4033429656911609	0.7870682911058383	2.849	22.322	0.0	0.0	0.0
2021-10-01T23:20:04.000000	-1.5566	0.8638	0.45877	61.384	-23.644	17.696	-1.4390291306020888	1.0480215461900562	0.45877	58.02435529510181	-30.98722937901661	17.696	-1.4390291306020888	1.0480215461900562	0.6547700000000001	58.02435529510181	-30.98722937901661	17.696	-0.6921884220885005	0.5797483894074745	-0.42984531323031916	-0.46673114012586986	0.4033429656911609	0.7870682911058383	2.849	22.322	0.0	0.0	0.0
2021-10-01T23:20:04.000000	-1.5908	0.87691	0.44887	59.974	-22.831	17.405	-1.4713650558719606	1.0652232913614412	0.44887	56.72459696999003	-30.007587966915928	17.405	-1.4713650558719606	1.0652232913614412	0.64487	56.72459696999003	-30.007587966915928	17.405	-0.6921884220885005	0.5797483894074745	-0.42984531323031916	-0.46673114012586986	0.4033429656911609	0.7870682911058383	2.849	22.322	0.0	0.0	0.0
2021-10-01T23:20:04.000000	-1.625	0.88988	0.43888	58.627	-22.069	17.166	-1.5037181353655178	1.08228609146235	0.43888	55.48111488796441	-29.08628165971879	17.166	-1.5037181353655178	1.08228609146235	0.63488	55.48111488796441	-29.08628165971879	17.166	-0.6921884220885005	0.5797483894074745	-0.42984531323031916	-0.46673114012586986	0.4033429656911609	0.7870682911058383	2.849	22.322	0.0	0.0	0.0
2021-10-01T23:20:04.000000	-1.6593	0.90271	0.42879	57.333	-21.35	16.969	-1.5361876155616725	1.0992221995097002	0.42879	54.284964642487225	-28.21414543742042	16.969	-1.5361876155616725	1.0992221995097002	0.62479	54.284964642487225	-28.21414543742042	16.969	-0.6921884220885005	0.5797483894074745	-0.42984531323031916	-0.46673114012586986	0.4033429656911609	0.7870682911058383	2.849	22.322	0.0	0.0	0.0
2021-10-01T23:20:04.000000	-1.6936	0.91542	0.41858	56.08	-20.668	16.808	-1.568671799378129	1.116039211782356	0.41858	53.12497183710415	-27.383754149255914	16.808	-1.568671799378129	1.116039211782356	0.61458	53.12497183710415	-27.383754149255914	16.808	-0.6921884220885005	0.5797483894074745	-0.42984531323031916	-0.46673114012586986	0.4033429656911609	0.7870682911058383	2.849	22.322	0.0	0.0	0.0
2021-10-01T23:20:04.000000	-1.7279	0.92799	0.40823	54.862	-20.017	16.675	-1.601173137418271	1.1327172789845354	0.40823	51.99591686409556	-26.588417825475474	16.675	-1.601173137418271	1.1327172789845354	0.60423	51.99591686409556	-26.588417825475474	16.675	-0.6921884220885005	0.5797483894074745	-0.42984531323031916	-0.46673114012586986	0.4033429656911609	0.7870682911058383	2.849	22.322	0.0	0.0	0.0
2021-10-01T23:20:04.000000	-1.7622	0.94045	0.39773	53.671	-19.394	16.564	-1.633687953777023	1.149286175059912	0.39773	50.89022759565607	-25.82417883035828	16.564	-1.633687953777023	1.149286175059912	0.59373	50.89022759565607	-25.82417883035828	16.564	-0.6921884220885005	0.5797483894074745	-0.42984531323031916	-0.46673114012586986	0.4033429656911609	0.7870682911058383	2.849	22.322	0.0	0.0	0.0
2021-10-01T23:20:04.000000	-1.7965	0.95278	0.38706	52.503	-18.795	16.47	-1.6662186990577692	1.1657260507127027	0.38706	49.80442429330592	-25.086577184071132	16.47	-1.6662186990577692	1.1657260507127027	0.58306	49.80442429330592	-25.086577184071132	16.47	-0.6921884220885005	0.5797483894074745	-0.42984531323031916	-0.46673114012586986	0.4033429656911609	0.7870682911058383	2.849	22.322	0.0	0.0	0.0
2021-10-01T23:20:04.000000	-1.8308	0.96499	0.37621	51.352	-18.218	16.389	-1.698764147958817	1.1820468305907996	0.37621	48.73279722864878	-24.37289277602069	16.389	-1.698764147958817	1.1820468305907996	0.57221	48.73279722864878	-24.37289277602069	16.389	-0.6921884220885005	0.5797483894074745	-0.42984531323031916	-0.46673114012586986	0.4033429656911609	0.7870682911058383	2.849	22.322	0.0	0.0	0.0
2021-10-01T23:20:04.000000	-1.865	0.97709	0.36518	50.215	-17.659	16.317	-1.731223828699563	1.198246186325175	0.36518	47.672859127994016	-23.678788156542936	16.317	-1.731223828699563	1.198246186325175	0.56118	47.672859127994016	-23.678788156542936	16.317	-0.6921884220885005	0.5797483894074745	-0.42984531323031916	-0.46673114012586986	0.4033429656911609	0.7870682911058383	2.849	22.322	0.0	0.0	0.0
2021-10-01T23:20:04.000000	-1.8993	0.98908	0.35396	49.086	-17.116	16.252	-1.7637962342378308	1.2143486239496655	0.35396	46.61890026294526	-23.001543215044542	16.252	-1.7637962342378308	1.2143486239496655	0.54996	46.61890026294526	-23.001543215044542	16.252	-0.6921884220885005	0.5797483894074745	-0.42984531323031916	-0.46673114012586986	0.4033429656911609	0.7870682911058383	2.849	22.322	0.0	0.0	0.0
2021-10-01T23:20:04.000000	-1.9335	1.001	0.34252	47.963	-16.587	16.19	-1.7962779704090297	1.2303693360219996	0.34252	45.56918076426268	-22.3389279616089	16.19	-1.7962779704090297	1.2303693360219996	0.53852	45.56918076426268	-22.3389279616089	16.19	-0.6921884220885005	0.5797483894074745	-0.42984531323031916	-0.46673114012586986	0.4033429656911609	0.7870682911058383	2.849	22.322	0.0	0.0	0.0
2021-10-01T23:20:04.000000	-1.9676	1.0127	0.33087	46.841	-16.07	16.13	-1.828687416738537	1.2461594528238094	0.33087	44.51898336833903	-21.68834481581186	16.13	-1.828687416738537	1.2461594528238094	0.52687	44.51898336833903	-21.68834481581186	16.13	-0.6921884220885005	0.5797483894074745	-0.42984531323031916	-0.46673114012586986	0.4033429656911609	0.7870682911058383	2.849	22.322	0.0	0.0	0.0
2021-10-01T23:20:04.000000	-2.0018	1.0244	0.319	45.715	-15.562	16.07	-1.8611961095469558	1.2619618226425373	0.319	43.46371334173625	-21.046203732440162	16.07	-1.8611961095469558	1.2619618226425373	0.515	43.46371334173625	-21.046203732440162	16.07	-0.6921884220885005	0.5797483894074745	-0.42984531323031916	-0.46673114012586986	0.4033429656911609	0.7870682911058383	2.849	22.322	0.0	0.0	0.0
2021-10-01T23:20:04.000000	-2.0358	1.0359	0.30689	44.579	-15.062	16.008	-1.893530815431388	1.2775411934696055	0.30689	42.397538425888825	-20.410777065689583	16.008	-1.893530815431388	1.2775411934696055	0.5028900000000001	42.397538425888825	-20.410777065689583	16.008	-0.6921884220885005	0.5797483894074745	-0.42984531323031916	-0.46673114012586986	0.4033429656911609	0.7870682911058383	2.849	22.322	0.0	0.0	0.0
2021-10-01T23:20:04.000000	-2.0699	1.0474	0.29454	43.429	-14.567	15.943	-1.9259647677947316	1.2931328173135914	0.29454	41.31685635214784	-19.778597300516047	15.943	-1.9259647677947316	1.2931328173135914	0.49054000000000003	41.31685635214784	-19.778597300516047	15.943	-0.6921884220885005	0.5797483894074745	-0.42984531323031916	-0.46673114012586986	0.4033429656911609	0.7870682911058383	2.849	22.322	0.0	0.0	0.0
2021-10-01T23:20:04.000000	-2.1038	1.0588	0.28193	42.258	-14.076	15.873	-1.9582124802171696	1.308600688644829	0.28193	40.21484239715863	-19.14781426094615	15.873	-1.9582124802171696	1.308600688644829	0.47793	40.21484239715863	-19.14781426094615	15.873	-0.6921884220885005	0.5797483894074745	-0.42984531323031916	-0.46673114012586986	0.4033429656911609	0.7870682911058383	2.849	22.322	0.0	0.0	0.0
2021-10-01T23:20:04.000000	-2.1377	1.07	0.26904	41.059	-13.584	15.796	-1.9904846986734444	1.323870067018243	0.26904	39.08516195824328	-18.512607911850022	15.796	-1.9904846986734444	1.323870067018243	0.46504	39.08516195824328	-18.512607911850022	15.796	-0.6921884220885005	0.5797483894074745	-0.42984531323031916	-0.46673114012586986	0.4033429656911609	0.7870682911058383	2.849	22.322	0.0	0.0	0.0
2021-10-01T23:20:04.000000	-2.1716	1.0812	0.25587	39.824	-13.091	15.711	-2.0227569171297195	1.339139445391657	0.25587	37.91987531708885	-17.87199801187421	15.711	-2.0227569171297195	1.339139445391657	0.45187	37.91987531708885	-17.87199801187421	15.711	-0.6921884220885005	0.5797483894074745	-0.42984531323031916	-0.46673114012586986	0.4033429656911609	0.7870682911058383	2.849	22.322	0.0	0.0	0.0
2021-10-01T23:20:04.000000	-2.2053	1.0922	0.24239	38.544	-12.593	15.616	-2.054855148662006	1.3541858247734109	0.24239	36.71054041126999	-17.220911930339593	15.616	-2.054855148662006	1.3541858247734109	0.43839	36.71054041126999	-17.220911930339593	15.616	-0.6921884220885005	0.5797483894074745	-0.42984531323031916	-0.46673114012586986	0.4033429656911609	0.7870682911058383	2.849	22.322	0.0	0.0	0.0
2021-10-01T23:20:04.000000	-2.2389	1.1032	0.22857	37.206	-12.087	15.509	-2.086854133715382	1.3692199511382461	0.22857	35.444622789035726	-16.55477938067944	15.509	-2.086854133715382	1.3692199511382461	0.42457	35.444622789035726	-16.55477938067944	15.509	-0.6921884220885005	0.5797483894074745	-0.42984531323031916	-0.46673114012586986	0.4033429656911609	0.7870682911058383	2.849	22.322	0.0	0.0	0.0
2021-10-01T23:20:04.000000	-2.2724	1.114	0.21439	35.797	-11.567	15.39	-2.1187783783236824	1.38404333152834	0.21439	34.10995558914259	-15.866052681959676	15.39	-2.1187783783236824	1.38404333152834	0.41039000000000003	34.10995558914259	-15.866052681959676	15.39	-0.6921884220885005	0.5797483894074745	-0.42984531323031916	-0.46673114012586986	0.4033429656911609	0.7870682911058383	2.849	22.322	0.0	0.0	0.0
2021-10-01T23:20:04.000000	-2.3058	1.1248	0.1998	34.298	-11.03	15.257	-2.1506033764530708	1.3988544589015153	0.1998	32.6880495711049	-15.149426366598469	15.257	-2.1506033764530708	1.3988544589015153	0.39580000000000004	32.6880495711049	-15.149426366598469	15.257	-0.6921884220885005	0.5797483894074745	-0.42984531323031916	-0.46673114012586986	0.4033429656911609	0.7870682911058383	2.849	22.322	0.0	0.0	0.0
2021-10-01T23:20:04.000000	-2.339	1.1354	0.18476	32.686	-10.467	15.11	-2.182254387658472	1.4134425872830303	0.18476	31.15718081629555	-14.393150057602561	15.11	-2.182254387658472	1.4134425872830303	0.38076	31.15718081629555	-14.393150057602561	15.11	-0.6921884220885005	0.5797483894074745	-0.42984531323031916	-0.46673114012586986	0.4033429656911609	0.7870682911058383	2.849	22.322	0.0	0.0	0.0
2021-10-01T23:20:04.000000	-2.3719	1.146	0.16917	30.927	-9.8689	14.949	-2.2136076594271374	1.4279939566137907	0.16917	29.48472054642408	-13.584026299638765	14.949	-2.2136076594271374	1.4279939566137907	0.36517	29.48472054642408	-13.584026299638765	14.949	-0.6921884220885005	0.5797483894074745	-0.42984531323031916	-0.46673114012586986	0.4033429656911609	0.7870682911058383	2.849	22.322	0.0	0.0	0.0
2021-10-01T23:20:04.000000	-2.4047	1.1564	0.15295	28.976	-9.2213	14.774	-2.244886190750728	1.4423345799698093	0.15295	27.62777228041638	-12.702249742130565	14.774	-2.244886190750728	1.4423345799698093	0.34895	27.62777228041638	-12.702249742130565	14.774	-0.6921884220885005	0.5797483894074745	-0.42984531323031916	-0.46673114012586986	0.4033429656911609	0.7870682911058383	2.849	22.322	0.0	0.0	0.0
2021-10-01T23:20:04.000000	-2.437	1.1667	0.13592	26.768	-8.5036	14.587	-2.275680742696677	1.4565146917623246	0.13592	25.52434992846492	-11.719411149425257	14.587	-2.275680742696677	1.4565146917623246	0.33192	25.52434992846492	-11.719411149425257	14.587	-0.6921884220885005	0.5797483894074745	-0.42984531323031916	-0.46673114012586986	0.4033429656911609	0.7870682911058383	2.849	22.322	0.0	0.0	0.0
2021-10-01T23:20:04.000000	-2.4688	1.1768	0.11785	24.204	-7.6838	14.389	-2.3060035682819033	1.4704350455124249	0.11785	23.080120441860778	-10.591621161521978	14.389	-2.3060035682819033	1.4704350455124249	0.31385	23.080120441860778	-10.591621161521978	14.389	-0.6921884220885005	0.5797483894074745	-0.42984531323031916	-0.46673114012586986	0.4033429656911609	0.7870682911058383	2.849	22.322	0.0	0.0	0.0
2021-10-01T23:20:04.000000	-2.4998	1.1866	0.098314	21.126	-6.7103	14.184	-2.33556918108659	1.4839596356904439	0.098314	20.14459694065306	-9.248308828571382	14.184	-2.33556918108659	1.4839596356904439	0.294314	20.14459694065306	-9.248308828571382	14.184	-0.6921884220885005	0.5797483894074745	-0.42984531323031916	-0.46673114012586986	0.4033429656911609	0.7870682911058383	2.849	22.322	0.0	0.0	0.0
2021-10-01T23:20:04.000000	-2.5198	1.193	0.084145	18.663	-5.9346	14.046	-2.354634283786193	1.4927620137244522	0.084145	17.79520281728895	-8.17666208495566	14.046	-2.354634283786193	1.4927620137244522	0.280145	17.79520281728895	-8.17666208495566	14.046	-0.6921884220885005	0.5797483894074745	-0.42984531323031916	-0.46673114012586986	0.4033429656911609	0.7870682911058383	2.849	22.322	0.0	0.0	0.0
2021-10-01T23:20:04.000000	-2.5389	1.1991	0.068661	15.729	-5.01	13.91	-2.3728429272263436	1.5011563751694608	0.068661	14.996602520441275	-6.89952562455524	13.91	-2.3728429272263436	1.5011563751694608	0.26466100000000004	14.996602520441275	-6.89952562455524	13.91	-0.6921884220885005	0.5797483894074745	-0.42984531323031916	-0.46673114012586986	0.4033429656911609	0.7870682911058383	2.849	22.322	0.0	0.0	0.0
2021-10-01T23:20:04.000000	-2.5508	1.2028	0.057335	13.418	-4.2797	13.823	-2.3841998965908795	1.506286603902471	0.057335	12.792500175342296	-5.8915613680812395	13.823	-2.3841998965908795	1.506286603902471	0.253335	12.792500175342296	-5.8915613680812395	13.823	-0.6921884220885005	0.5797483894074745	-0.42984531323031916	-0.46673114012586986	0.4033429656911609	0.7870682911058383	2.849	22.322	0.0	0.0	0.0
2021-10-01T23:20:04.000000	-2.5617	1.2063	0.044926	10.73	-3.4275	13.742	-2.394588907200133	1.5110958095084748	0.044926	10.229175032368973	-4.716421780031892	13.742	-2.394588907200133	1.5110958095084748	0.240926	10.229175032368973	-4.716421780031892	13.742	-0.6921884220885005	0.5797483894074745	-0.42984531323031916	-0.46673114012586986	0.4033429656911609	0.7870682911058383	2.849	22.322	0.0	0.0	0.0
2021-10-01T23:20:04.000000	-2.5709	1.2093	0.031128	7.5692	-2.4213	13.673	-2.403351992752476	1.5152004814323097	0.031128	7.215482183154506	-3.330510350468809	13.673	-2.403351992752476	1.5152004814323097	0.227128	7.215482183154506	-3.330510350468809	13.673	-0.6921884220885005	0.5797483894074745	-0.42984531323031916	-0.46673114012586986	0.4033429656911609	0.7870682911058383	2.849	22.322	0.0	0.0	0.0
2021-10-01T23:20:04.000000	-2.5756	1.2108	0.021034	5.1632	-1.653	13.637	-2.4078327820075596	1.517265070411145	0.021034	4.9217518295182	-2.273192065935969	13.637	-2.4078327820075596	1.517265070411145	0.217034	4.9217518295182	-2.273192065935969	13.637	-0.6921884220885005	0.5797483894074745	-0.42984531323031916	-0.46673114012586986	0.4033429656911609	0.7870682911058383	2.849	22.322	0.0	0.0	0.0
2021-10-01T23:20:04.000000	-2.5787	1.2118	0.010265	2.5354	-0.81216	13.614	-2.4107868926846443	1.5186373787247291	0.010265	2.416781124127901	-1.1167031940757937	13.614	-2.4107868926846443	1.5186373787247291	0.206265	2.416781124127901	-1.1167031940757937	13.614	-0.6921884220885005	0.5797483894074745	-0.42984531323031916	-0.46673114012586986	0.4033429656911609	0.7870682911058383	2.849	22.322	0.0	0.0	0.0
2021-10-01T23:20:04.000000	-2.5796	1.2121	-0.00091974	-0.22761	0.072922	13.607	-2.4116433519440963	1.5190453953137288	-0.00091974	-0.21695976565414585	0.10026160915972827	13.607	-2.4116433519440963	1.5190453953137288	0.19508026	-0.21695976565414585	0.10026160915972827	13.607	-0.6921884220885005	0.5797483894074745	-0.42984531323031916	-0.46673114012586986	0.4033429656911609	0.7870682911058383	2.849	22.322	0.0	0.0	0.0
2021-10-01T23:20:04.000000	-2.5783	1.2116	-0.012064	-2.9775	0.95374	13.617	-2.4104144128028335	1.5183898736992325	-0.012064	-2.8382019860443513	1.3113869467147745	13.617	-2.4104144128028335	1.5183898736992325	0.18393600000000002	-2.8382019860443513	1.3113869467147745	13.617	-0.6921884220885005	0.5797483894074745	-0.42984531323031916	-0.46673114012586986	0.4033429656911609	0.7870682911058383	2.849	22.322	0.0	0.0	0.0
2021-10-01T23:20:04.000000	-2.57	1.209	-0.032708	-7.9394	2.5394	13.68	-2.402495533493024	1.5147924648433098	-0.032708	-7.568421835105738	3.493081110695066	13.68	-2.402495533493024	1.5147924648433098	0.163292	-7.568421835105738	3.493081110695066	13.68	-0.6921884220885005	0.5797483894074745	-0.42984531323031916	-0.46673114012586986	0.4033429656911609	0.7870682911058383	2.849	22.322	0.0	0.0	0.0
2021-10-01T23:20:04.000000	-2.557	1.2048	-0.050566	-11.972	3.8215	13.777	-2.390108117945049	1.5090312205296394	-0.050566	-11.4135394137963	5.259635377069247	13.777	-2.390108117945049	1.5090312205296394	0.145434	-11.4135394137963	5.259635377069247	13.777	-0.6921884220885005	0.5797483894074745	-0.42984531323031916	-0.46673114012586986	0.4033429656911609	0.7870682911058383	2.849	22.322	0.0	0.0	0.0
2021-10-01T23:20:04.000000	-2.5416	1.1999	-0.0662	-15.239	4.8552	13.89	-2.375424558021618	1.5022811784575483	-0.0662	-14.52926244396264	6.68585229230027	13.89	-2.375424558021618	1.5022811784575483	0.12980000000000003	-14.52926244396264	6.68585229230027	13.89	-0.6921884220885005	0.5797483894074745	-0.42984531323031916	-0.46673114012586986	0.4033429656911609	0.7870682911058383	2.849	22.322	0.0	0.0	0.0
2021-10-01T23:20:04.000000	-2.5249	1.1946	-0.080254	-17.95	5.7101	14.01	-2.3594998059400054	1.4949748612498728	-0.080254	-17.115083445628898	7.866489729171435	14.01	-2.3594998059400054	1.4949748612498728	0.115746	-17.115083445628898	7.866489729171435	14.01	-0.6921884220885005	0.5797483894074745	-0.42984531323031916	-0.46673114012586986	0.4033429656911609	0.7870682911058383	2.849	22.322	0.0	0.0	0.0
2021-10-01T23:20:04.000000	-2.5133	1.1909	-0.088972	-19.525	6.2061	14.092	-2.3484405760122056	1.489881391567617	-0.088972	-18.617440524576082	8.55173728103665	14.092	-2.3484405760122056	1.489881391567617	0.10702800000000001	-18.617440524576082	8.55173728103665	14.092	-0.6921884220885005	0.5797483894074745	-0.42984531323031916	-0.46673114012586986	0.4033429656911609	0.7870682911058383	2.849	22.322	0.0	0.0	0.0
2021-10-01T23:20:04.000000	-2.5054	1.1884	-0.094552	-20.492	6.5105	14.146	-2.3409064296011253	1.4864322412582789	-0.094552	-19.539855792154565	8.9723302364438	14.146	-2.3409064296011253	1.4864322412582789	0.10144800000000001	-19.539855792154565	8.9723302364438	14.146	-0.6921884220885005	0.5797483894074745	-0.42984531323031916	-0.46673114012586986	0.4033429656911609	0.7870682911058383	2.849	22.322	0.0	0.0	1.0
2021-10-01T23:20:04.000000	-2.4745	1.1786	-0.11442	-23.688	7.52	14.352	-2.3114400632753505	1.4729199040971785	-0.11442	-22.588079052387698	10.365829861766196	14.352	-2.3114400632753505	1.4729199040971785	0.08158000000000001	-22.588079052387698	10.365829861766196	14.352	-0.6921884220885005	0.5797483894074745	-0.42984531323031916	-0.46673114012586986	0.4033429656911609	0.7870682911058383	2.849	22.322	0.0	0.0	0.0
2021-10-01T23:20:04.000000	-2.4428	1.1685	-0.13272	-26.331	8.3631	14.552	-2.281216484169036	1.4590118033639965	-0.13272	-25.107858304390252	11.526424162621353	14.552	-2.281216484169036	1.4590118033639965	0.06328	-25.107858304390252	11.526424162621353	14.552	-0.6921884220885005	0.5797483894074745	-0.42984531323031916	-0.46673114012586986	0.4033429656911609	0.7870682911058383	2.849	22.322	0.0	0.0	0.0
2021-10-01T23:20:04.000000	-2.4106	1.1583	-0.14992	-28.596	9.0967	14.741	-2.2505089256850805	1.4449431910673112	-0.14992	-27.265902919631475	12.53202716511705	14.741	-2.2505089256850805	1.4449431910673112	0.04608000000000001	-27.265902919631475	12.53202716511705	14.741	-0.6921884220885005	0.5797483894074745	-0.42984531323031916	-0.46673114012586986	0.4033429656911609	0.7870682911058383	2.849	22.322	0.0	0.0	0.0
2021-10-01T23:20:04.000000	-2.3779	1.1479	-0.16627	-30.587	9.7552	14.918	-2.219329640840402	1.4306148207282108	-0.16627	-29.161214198359826	13.429522795593943	14.918	-2.219329640840402	1.4306148207282108	0.029730000000000006	-29.161214198359826	13.429522795593943	14.918	-0.6921884220885005	0.5797483894074745	-0.42984531323031916	-0.46673114012586986	0.4033429656911609	0.7870682911058383	2.849	22.322	0.0	0.0	0.0
2021-10-01T23:20:04.000000	-2.345	1.1374	-0.18196	-32.377	10.361	15.082	-2.187964116054818	1.4161626978763624	-0.18196	-30.863497394391263	14.250086967678609	15.082	-2.187964116054818	1.4161626978763624	0.014039999999999997	-30.863497394391263	14.250086967678609	15.082	-0.6921884220885005	0.5797483894074745	-0.42984531323031916	-0.46673114012586986	0.4033429656911609	0.7870682911058383	2.849	22.322	0.0	0.0	0.0
2021-10-01T23:20:04.000000	-2.3118	1.1267	-0.1971	-34.014	10.93	15.231	-2.156325357866335	1.4014753230159354	-0.1971	-32.41844258791348	15.01538131963879	15.231	-2.156325357866335	1.4014753230159354	-0.0010999999999999899	-32.41844258791348	15.01538131963879	15.231	-0.6921884220885005	0.5797483894074745	-0.42984531323031916	-0.46673114012586986	0.4033429656911609	0.7870682911058383	2.849	22.322	0.0	0.0	0.0
2021-10-01T23:20:04.000000	-2.2785	1.116	-0.21177	-35.531	11.471	15.367	-2.1245873531989408	1.3867756951385903	-0.21177	-33.85772285147858	15.738183037201754	15.367	-2.1245873531989408	1.3867756951385903	-0.015770000000000006	-33.85772285147858	15.738183037201754	15.367	-0.6921884220885005	0.5797483894074745	-0.42984531323031916	-0.46673114012586986	0.4033429656911609	0.7870682911058383	2.849	22.322	0.0	0.0	0.0
2021-10-01T23:20:04.000000	-2.245	1.1051	-0.22602	-36.955	11.993	15.488	-2.092675361607559	1.3718530682695846	-0.22602	-35.207031962870126	16.430732618037496	15.488	-2.092675361607559	1.3718530682695846	-0.03001999999999999	-35.207031962870126	16.430732618037496	15.488	-0.6921884220885005	0.5797483894074745	-0.42984531323031916	-0.46673114012586986	0.4033429656911609	0.7870682911058383	2.849	22.322	0.0	0.0	0.0
2021-10-01T23:20:04.000000	-2.2114	1.0942	-0.2399	-38.305	12.502	15.597	-2.0606641235372645	1.356918188383661	-0.2399	-36.48449157206627	17.101312924095193	15.597	-2.0606641235372645	1.356918188383661	-0.043899999999999995	-36.48449157206627	17.101312924095193	15.597	-0.6921884220885005	0.5797483894074745	-0.42984531323031916	-0.46673114012586986	0.4033429656911609	0.7870682911058383	2.849	22.322	0.0	0.0	0.0
2021-10-01T23:20:04.000000	-2.1777	1.0832	-0.25344	-39.595	13.001	15.694	-2.0285658920049774	1.341871809001907	-0.25344	-37.70362859560712	17.75461677211075	15.694	-2.0285658920049774	1.341871809001907	-0.05743999999999999	-37.70362859560712	17.75461677211075	15.694	-0.6921884220885005	0.5797483894074745	-0.42984531323031916	-0.46673114012586986	0.4033429656911609	0.7870682911058383	2.849	22.322	0.0	0.0	0.0
2021-10-01T23:20:04.000000	-2.1439	1.072	-0.26667	-40.837	13.495	15.781	-1.996392920027614	1.3266146836454116	-0.26667	-38.87573996011621	18.39707684805996	15.781	-1.996392920027614	1.3266146836454116	-0.07067000000000001	-38.87573996011621	18.39707684805996	15.781	-0.6921884220885005	0.5797483894074745	-0.42984531323031916	-0.46673114012586986	0.4033429656911609	0.7870682911058383	2.849	22.322	0.0	0.0	0.0
2021-10-01T23:20:04.000000	-2.11	1.0608	-0.2796	-42.042	13.986	15.859	-1.9641207015713396	1.3113453052719974	-0.2796	-40.01149771793545	19.032025913382064	15.859	-1.9641207015713396	1.3113453052719974	-0.08360000000000001	-40.01149771793545	19.032025913382064	15.859	-0.6921884220885005	0.5797483894074745	-0.42984531323031916	-0.46673114012586986	0.4033429656911609	0.7870682911058383	2.849	22.322	0.0	0.0	0.0
2021-10-01T23:20:04.000000	-2.0761	1.0495	-0.29226	-43.218	14.478	15.93	-1.9318607361319828	1.2959766804196717	-0.29226	-41.11835146670107	19.664414068586993	15.93	-1.9318607361319828	1.2959766804196717	-0.09626000000000001	-41.11835146670107	19.664414068586993	15.93	-0.6921884220885005	0.5797483894074745	-0.42984531323031916	-0.46673114012586986	0.4033429656911609	0.7870682911058383	2.849	22.322	0.0	0.0	0.0
2021-10-01T23:20:04.000000	-2.042	1.038	-0.30466	-44.371	14.972	15.996	-1.8994267837686392	1.2803850565756856	-0.30466	-42.2021334649786	20.29596895947896	15.996	-1.8994267837686392	1.2803850565756856	-0.10865999999999998	-42.2021334649786	20.29596895947896	15.996	-0.6921884220885005	0.5797483894074745	-0.42984531323031916	-0.46673114012586986	0.4033429656911609	0.7870682911058383	2.849	22.322	0.0	0.0	0.0
2021-10-01T23:20:04.000000	-2.008	1.0265	-0.31681	-45.509	15.471	16.058	-1.8670920778842077	1.2648056857486178	-0.31681	-43.270415840573435	20.93064822177878	16.058	-1.8670920778842077	1.2648056857486178	-0.12080999999999997	-43.270415840573435	20.93064822177878	16.058	-0.6921884220885005	0.5797483894074745	-0.42984531323031916	-0.46673114012586986	0.4033429656911609	0.7870682911058383	2.849	22.322	0.0	0.0	0.0
2021-10-01T23:20:04.000000	-1.9739	1.0149	-0.32873	-46.636	15.977	16.119	-1.8346703785377823	1.2491148154257197	-0.32873	-44.3269233923037	21.570926905741427	16.119	-1.8346703785377823	1.2491148154257197	-0.13273000000000001	-44.3269233923037	21.570926905741427	16.119	-0.6921884220885005	0.5797483894074745	-0.42984531323031916	-0.46673114012586986	0.4033429656911609	0.7870682911058383	2.849	22.322	0.0	0.0	0.0
2021-10-01T23:20:04.000000	-1.9397	1.0031	-0.34042	-47.759	16.492	16.179	-1.8021739387462814	1.2332131991280801	-0.34042	-45.37835831335483	22.21964765212941	16.179	-1.8021739387462814	1.2332131991280801	-0.14442	-45.37835831335483	22.21964765212941	16.179	-0.6921884220885005	0.5797483894074745	-0.42984531323031916	-0.46673114012586986	0.4033429656911609	0.7870682911058383	2.849	22.322	0.0	0.0	0.0
2021-10-01T23:20:04.000000	-1.9055	0.99125	-0.35189	-48.882	17.018	16.24	-1.7696836254632398	1.2172619595909842	-0.35189	-46.428445402544966	22.879285511197697	16.24	-1.7696836254632398	1.2172619595909842	-0.15588999999999997	-46.428445402544966	22.879285511197697	16.24	-0.6921884220885005	0.5797483894074745	-0.42984531323031916	-0.46673114012586986	0.4033429656911609	0.7870682911058383	2.849	22.322	0.0	0.0	0.0
2021-10-01T23:20:04.000000	-1.8713	0.97928	-0.36315	-50.009	17.559	16.305	-1.7372080158005	1.2011916242791942	-0.36315	-47.48066439835384	23.554300462779494	16.305	-1.7372080158005	1.2011916242791942	-0.16714999999999997	-47.48066439835384	23.554300462779494	16.305	-0.6921884220885005	0.5797483894074745	-0.42984531323031916	-0.46673114012586986	0.4033429656911609	0.7870682911058383	2.849	22.322	0.0	0.0	0.0
2021-10-01T23:20:04.000000	-1.837	0.9672	-0.37422	-51.144	18.115	16.376	-1.7046466379774585	1.1849998648236828	-0.37422	-48.538985159937916	24.24518262755152	16.376	-1.7046466379774585	1.1849998648236828	-0.17822	-48.538985159937916	24.24518262755152	16.376	-0.6921884220885005	0.5797483894074745	-0.42984531323031916	-0.46673114012586986	0.4033429656911609	0.7870682911058383	2.849	22.322	0.0	0.0	0.0
2021-10-01T23:20:04.000000	-1.8027	0.95501	-0.3851	-52.292	18.689	16.455	-1.6720987384730273	1.1686989342413685	-0.3851	-49.60800242073526	24.955522050727062	16.455	-1.6720987384730273	1.1686989342413685	-0.1891	-49.60800242073526	24.955522050727062	16.455	-0.6921884220885005	0.5797483894074745	-0.42984531323031916	-0.46673114012586986	0.4033429656911609	0.7870682911058383	2.849	22.322	0.0	0.0	0.0
2021-10-01T23:20:04.000000	-1.7685	0.9427	-0.3958	-53.457	19.284	16.546	-1.6396647890678095	1.1522911609012783	-0.3958	-50.69131844939478	25.68878624735019	16.546	-1.6396647890678095	1.1522911609012783	-0.19979999999999998	-50.69131844939478	25.68878624735019	16.546	-0.6921884220885005	0.5797483894074745	-0.42984531323031916	-0.46673114012586986	0.4033429656911609	0.7870682911058383	2.849	22.322	0.0	0.0	0.0
2021-10-01T23:20:04.000000	-1.7342	0.93027	-0.40633	-54.643	19.902	16.653	-1.6071462968039816	1.1357520387695756	-0.40633	-51.79265804473459	26.44745026767588	16.653	-1.6071462968039816	1.1357520387695756	-0.21033000000000002	-51.79265804473459	26.44745026767588	16.653	-0.6921884220885005	0.5797483894074745	-0.42984531323031916	-0.46673114012586986	0.4033429656911609	0.7870682911058383	2.849	22.322	0.0	0.0	0.0
2021-10-01T23:20:04.000000	-1.6999	0.91772	-0.41671	-55.856	20.547	16.782	-1.574642508160456	1.1190938208631784	-0.41671	-52.91748587481268	27.236219151875698	16.782	-1.574642508160456	1.1190938208631784	-0.22071000000000002	-52.91748587481268	27.236219151875698	16.782	-0.6921884220885005	0.5797483894074745	-0.42984531323031916	-0.46673114012586986	0.4033429656911609	0.7870682911058383	2.849	22.322	0.0	0.0	0.0
2021-10-01T23:20:04.000000	-1.6656	0.90503	-0.42694	-57.102	21.224	16.937	-1.5421558737406158	1.102296657886305	-0.42694	-54.071144077517836	28.06079040491033	16.937	-1.5421558737406158	1.102296657886305	-0.23093999999999998	-54.071144077517836	28.06079040491033	16.937	-0.6921884220885005	0.5797483894074745	-0.42984531323031916	-0.46673114012586986	0.4033429656911609	0.7870682911058383	2.849	22.322	0.0	0.0	0.0
2021-10-01T23:20:04.000000	-1.6313	0.89222	-0.43706	-58.388	21.936	17.127	-1.5096839429410776	1.085380399134737	-0.43706	-55.26021231586635	28.924999132331408	17.127	-1.5096839429410776	1.085380399134737	-0.24106	-55.26021231586635	28.924999132331408	17.127	-0.6921884220885005	0.5797483894074745	-0.42984531323031916	-0.46673114012586986	0.4033429656911609	0.7870682911058383	2.849	22.322	0.0	0.0	0.0
2021-10-01T23:20:04.000000	-1.597	0.87928	-0.44706	-59.724	22.689	17.358	-1.477227941063533	1.0683351199605837	-0.44706	-56.493880056734305	29.836025424565477	17.358	-1.477227941063533	1.0683351199605837	-0.25106	-56.493880056734305	29.836025424565477	17.358	-0.6921884220885005	0.5797483894074745	-0.42984531323031916	-0.46673114012586986	0.4033429656911609	0.7870682911058383	2.849	22.322	0.0	0.0	0.0
2021-10-01T23:20:04.000000	-1.5628	0.8662	-0.45697	-61.122	23.492	17.639	-1.444888339888586	1.051163148732872	-0.45697	-57.78295410606849	30.80427182674478	17.639	-1.444888339888586	1.051163148732872	-0.26097	-57.78295410606849	30.80427182674478	17.639	-0.6921884220885005	0.5797483894074745	-0.42984531323031916	-0.46673114012586986	0.4033429656911609	0.7870682911058383	2.849	22.322	0.0	0.0	0.0
2021-10-01T23:20:04.000000	-1.5286	0.85297	-0.46682	-62.596	24.353	17.976	-1.412567118239016	1.0338423077867929	-0.46682	-59.1403487295631	31.83939347955083	17.976	-1.412567118239016	1.0338423077867929	-0.27082	-59.1403487295631	31.83939347955083	17.976	-0.6921884220885005	0.5797483894074745	-0.42984531323031916	-0.46673114012586986	0.4033429656911609	0.7870682911058383	2.849	22.322	0.0	0.0	0.0
2021-10-01T23:20:04.000000	-1.4944	0.8396	-0.47661	-64.163	25.282	18.377	-1.3802630508131317	1.016382521770237	-0.47661	-60.581710526941315	32.953398043750916	18.377	-1.3802630508131317	1.016382521770237	-0.28060999999999997	-60.581710526941315	32.953398043750916	18.377	-0.6921884220885005	0.5797483894074745	-0.42984531323031916	-0.46673114012586986	0.4033429656911609	0.7870682911058383	2.849	22.322	0.0	0.0	0.0
2021-10-01T23:20:04.000000	-1.4603	0.82607	-0.48637	-65.845	26.292	18.847	-1.3480778346932285	0.9987761944043401	-0.48637	-62.12728083136439	34.16188322532559	18.847	-1.3480778346932285	0.9987761944043401	-0.29037	-62.12728083136439	34.16188322532559	18.847	-0.6921884220885005	0.5797483894074745	-0.42984531323031916	-0.46673114012586986	0.4033429656911609	0.7870682911058383	2.849	22.322	0.0	0.0	0.0
2021-10-01T23:20:04.000000	-1.4263	0.81238	-0.49612	-67.666	27.399	19.388	-1.3160114698793062	0.9810233256891027	-0.49612	-63.79891831506424	35.48366918496112	19.388	-1.3160114698793062	0.9810233256891027	-0.30012	-63.79891831506424	35.48366918496112	19.388	-0.6921884220885005	0.5797483894074745	-0.42984531323031916	-0.46673114012586986	0.4033429656911609	0.7870682911058383	2.849	22.322	0.0	0.0	0.0
2021-10-01T23:20:04.000000	-1.3923	0.79852	-0.50587	-69.654	28.619	20.0	-1.2839659351941455	0.9631017379597151	-0.50587	-65.62245150942927	36.93806620402053	20.0	-1.2839659351941455	0.9631017379597151	-0.30987000000000003	-65.62245150942927	36.93806620402053	20.0	-0.6921884220885005	0.5797483894074745	-0.42984531323031916	-0.46673114012586986	0.4033429656911609	0.7870682911058383	2.849	22.322	0.0	0.0	0.0
2021-10-01T23:20:04.000000	-1.3584	0.78449	-0.51562	-71.839	29.971	20.675	-1.252040477116657	0.9450236842330957	-0.51562	-67.62532628491856	38.547607018572535	20.675	-1.252040477116657	0.9450236842330957	-0.31961999999999996	-67.62532628491856	38.547607018572535	20.675	-0.6921884220885005	0.5797483894074745	-0.42984531323031916	-0.46673114012586986	0.4033429656911609	0.7870682911058383	2.849	22.322	0.0	0.0	0.0
2021-10-01T23:20:04.000000	-1.3246	0.77026	-0.52536	-74.257	31.477	21.405	-1.220238771551917	0.9267593905655707	-0.52536	-69.84057571021836	40.33853694006831	21.405	-1.220238771551917	0.9267593905655707	-0.32936000000000004	-69.84057571021836	40.33853694006831	21.405	-0.6921884220885005	0.5797483894074745	-0.42984531323031916	-0.46673114012586986	0.4033429656911609	0.7870682911058383	2.849	22.322	0.0	0.0	0.0
2021-10-01T23:20:04.000000	-1.2908	0.75584	-0.53509	-76.944	33.16	22.171	-1.1884603467193218	0.9083065285881132	-0.53509	-72.30111032384576	42.33809374474815	22.171	-1.1884603467193218	0.9083065285881132	-0.33908999999999995	-72.30111032384576	42.33809374474815	22.171	-0.6921884220885005	0.5797483894074745	-0.42984531323031916	-0.46673114012586986	0.4033429656911609	0.7870682911058383	2.849	22.322	0.0	0.0	0.0
2021-10-01T23:20:04.000000	-1.2571	0.7412	-0.54478	-79.937	35.045	22.951	-1.1568081250028588	0.8896475773739679	-0.54478	-75.04058806876856	44.5756226685998	22.951	-1.1568081250028588	0.8896475773739679	-0.34878000000000003	-75.04058806876856	44.5756226685998	22.951	-0.6921884220885005	0.5797483894074745	-0.42984531323031916	-0.46673114012586986	0.4033429656911609	0.7870682911058383	2.849	22.322	0.0	0.0	0.0
2021-10-01T23:20:04.000000	-1.2235	0.72635	-0.55439	-83.276	37.157	23.717	-1.1252808811008355	0.8707924615710262	-0.55439	-78.09564428232197	47.08083653811847	23.717	-1.1252808811008355	0.8707924615710262	-0.35839000000000004	-78.09564428232197	47.08083653811847	23.717	-0.6921884220885005	0.5797483894074745	-0.42984531323031916	-0.46673114012586986	0.4033429656911609	0.7870682911058383	2.849	22.322	0.0	0.0	0.0
2021-10-01T23:20:04.000000	-1.19	0.71125	-0.56387	-87.003	39.525	24.432	-1.09388351622002	0.8517014825877228	-0.56387	-81.50440911074264	49.887663099294315	24.432	-1.09388351622002	0.8517014825877228	-0.36787	-81.50440911074264	49.887663099294315	24.432	-0.6921884220885005	0.5797483894074745	-0.42984531323031916	-0.46673114012586986	0.4033429656911609	0.7870682911058383	2.849	22.322	0.0	0.0	0.0
2021-10-01T23:20:04.000000	-1.1566	0.69591	-0.57318	-91.159	42.178	25.058	-1.0626148050587203	0.8323845650719492	-0.57318	-85.30402023547816	53.02990756794822	25.058	-1.0626148050587203	0.8323845650719492	-0.37718	-85.30402023547816	53.02990756794822	25.058	-0.6921884220885005	0.5797483894074745	-0.42984531323031916	-0.46673114012586986	0.4033429656911609	0.7870682911058383	2.849	22.322	0.0	0.0	0.0
2021-10-01T23:20:04.000000	-1.1231	0.68031	-0.58223	-95.789	45.147	25.547	-1.0312787052624957	0.8127973536940867	-0.58223	-89.53534013679419	56.543850210156094	25.547	-1.0312787052624957	0.8127973536940867	-0.38623	-89.53534013679419	56.543850210156094	25.547	-0.6921884220885005	0.5797483894074745	-0.42984531323031916	-0.46673114012586986	0.4033429656911609	0.7870682911058383	2.849	22.322	0.0	0.0	0.0
2021-10-01T23:20:04.000000	-1.0898	0.66444	-0.59096	-100.94	48.465	25.851	-1.0001741815697744	0.7929666828569987	-0.59096	-94.2409711641963	60.468001281910404	25.851	-1.0001741815697744	0.7929666828569987	-0.39496000000000003	-94.2409711641963	60.468001281910404	25.851	-0.6921884220885005	0.5797483894074745	-0.42984531323031916	-0.46673114012586986	0.4033429656911609	0.7870682911058383	2.849	22.322	0.0	0.0	0.0
2021-10-01T23:20:04.000000	-1.0564	0.64828	-0.59928	-106.66	52.17	25.913	-0.9690059451472042	0.7728359442141479	-0.59928	-99.46389548113325	64.84595589331843	25.913	-0.9690059451472042	0.7728359442141479	-0.40328	-99.46389548113325	64.84595589331843	25.913	-0.6921884220885005	0.5797483894074745	-0.42984531323031916	-0.46673114012586986	0.4033429656911609	0.7870682911058383	2.849	22.322	0.0	0.0	0.0
2021-10-01T23:20:04.000000	-1.0231	0.63184	-0.60712	-113.01	56.303	25.67	-0.9379712636509168	0.7524395684472621	-0.60712	-105.25962970280477	69.72587944105415	25.67	-0.9379712636509168	0.7524395684472621	-0.41112	-105.25962970280477	69.72587944105415	25.67	-0.6921884220885005	0.5797483894074745	-0.42984531323031916	-0.46673114012586986	0.4033429656911609	0.7870682911058383	2.849	22.322	0.0	0.0	0.0
2021-10-01T23:20:04.000000	-0.98984	0.61509	-0.61439	-120.05	60.91	25.054	-0.9070142650986408	0.7317404298025172	-0.61439	-111.68208532877559	75.16077711556798	25.054	-0.9070142650986408	0.7317404298025172	-0.41839	-111.68208532877559	75.16077711556798	25.054	-0.6921884220885005	0.5797483894074745	-0.42984531323031916	-0.46673114012586986	0.4033429656911609	0.7870682911058383	2.849	22.322	0.0	0.0	0.0
2021-10-01T23:20:04.000000	-0.95656	0.59805	-0.62099	-127.84	66.042	23.985	-0.8760729509996453	0.710751025765544	-0.62099	-118.7845612077645	81.20861643125592	23.985	-0.8760729509996453	0.710751025765544	-0.42499000000000003	-118.7845612077645	81.20861643125592	23.985	-0.6921884220885005	0.5797483894074745	-0.42984531323031916	-0.46673114012586986	0.4033429656911609	0.7870682911058383	2.849	22.322	0.0	0.0	0.0
2021-10-01T23:20:04.000000	-0.92329	0.58072	-0.62684	-136.48	71.762	22.375	-0.8451770952976039	0.6894750322414184	-0.62684	-126.65858441802483	87.94417568675068	22.375	-0.8451770952976039	0.6894750322414184	-0.43083999999999995	-126.65858441802483	87.94417568675068	22.375	-0.6921884220885005	0.5797483894074745	-0.42984531323031916	-0.46673114012586986	0.4033429656911609	0.7870682911058383	2.849	22.322	0.0	0.0	0.0
2021-10-01T23:20:04.000000	-0.89004	0.56308	-0.63186	-146.07	78.137	20.12	-0.8143390732437915	0.6678938252360496	-0.63186	-135.39519191713333	95.44620303984144	20.12	-0.8143390732437915	0.6678938252360496	-0.43585999999999997	-135.39519191713333	95.44620303984144	20.12	-0.6921884220885005	0.5797483894074745	-0.42984531323031916	-0.46673114012586986	0.4033429656911609	0.7870682911058383	2.849	22.322	0.0	0.0	0.0
2021-10-01T23:20:04.000000	-0.85682	0.54516	-0.63597	-156.7	85.25	17.099	-0.7835651335810238	0.6460384039948031	-0.63597	-145.07353553206838	103.80810078325146	17.099	-0.7835651335810238	0.6460384039948031	-0.43997	-145.07353553206838	103.80810078325146	17.099	-0.6921884220885005	0.5797483894074745	-0.42984531323031916	-0.46673114012586986	0.4033429656911609	0.7870682911058383	2.849	22.322	0.0	0.0	0.0
2021-10-01T23:20:04.000000	-0.82365	0.52696	-0.63908	-168.52	93.196	13.17	-0.7528751256050831	0.6239112191210624	-0.63908	-155.8308446151255	113.14253259732439	13.17	-0.7528751256050831	0.6239112191210624	-0.44308	-155.8308446151255	113.14253259732439	13.17	-0.6921884220885005	0.5797483894074745	-0.42984531323031916	-0.46673114012586986	0.4033429656911609	0.7870682911058383	2.849	22.322	0.0	0.0	0.0
2021-10-01T23:20:04.000000	-0.79053	0.5085	-0.64113	-181.68	102.09	8.1614	-0.7222665987125856	0.6015321199106102	-0.64113	-167.80189791521647	123.58201145818624	8.1614	-0.7222665987125856	0.6015321199106102	-0.44512999999999997	-167.80189791521647	123.58201145818624	8.1614	-0.6921884220885005	0.5797483894074745	-0.42984531323031916	-0.46673114012586986	0.4033429656911609	0.7870682911058383	2.849	22.322	0.0	0.0	0.0
2021-10-01T23:20:04.000000	-0.75751	0.4898	-0.64203	-196.38	112.06	1.8676	-0.691786725539604	0.5789270821676877	-0.64203	-181.1695045285096	135.27807889268067	1.8676	-0.691786725539604	0.5789270821676877	-0.44603	-181.1695045285096	135.27807889268067	1.8676	-0.6921884220885005	0.5797483894074745	-0.42984531323031916	-0.46673114012586986	0.4033429656911609	0.7870682911058383	2.849	22.322	0.0	0.0	0.0
2021-10-01T23:20:04.000000	-0.72459	0.47088	-0.64174	-212.84	123.28	-5.9616	-0.6614330554827541	0.5561159551880774	-0.64174	-196.1306864591733	148.43038041133445	-5.9616	-0.6614330554827541	0.5561159551880774	-0.44573999999999997	-196.1306864591733	148.43038041133445	-5.9616	-0.6921884220885005	0.5797483894074745	-0.42984531323031916	-0.46673114012586986	0.4033429656911609	0.7870682911058383	2.849	22.322	0.0	0.0	0.0
2021-10-01T23:20:04.000000	-0.69182	0.45176	-0.64018	-231.34	135.92	-15.632	-0.6312527611781088	0.5331247147760209	-0.64018	-212.94250371939967	163.2419434756688	-15.632	-0.6312527611781088	0.5331247147760209	-0.44417999999999996	-212.94250371939967	163.2419434756688	-15.632	-0.6921884220885005	0.5797483894074745	-0.42984531323031916	-0.46673114012586986	0.4033429656911609	0.7870682911058383	2.849	22.322	0.0	0.0	0.0
2021-10-01T23:20:04.000000	-0.65924	0.43248	-0.6373	-252.2	150.23	-27.523	-0.6012806400104651	0.5099979607298499	-0.6373	-231.89191249941103	180.00009393710184	-27.523	-0.6012806400104651	0.5099979607298499	-0.44129999999999997	-231.89191249941103	180.00009393710184	-27.523	-0.6921884220885005	0.5797483894074745	-0.42984531323031916	-0.46673114012586986	0.4033429656911609	0.7870682911058383	2.849	22.322	0.0	0.0	0.0
2021-10-01T23:20:04.000000	-0.62688	0.41308	-0.63307	-275.82	166.49	-42.105	-0.5715415647167292	0.4867790675462049	-0.63307	-253.3415902674837	199.0317340042597	-42.105	-0.5715415647167292	0.4867790675462049	-0.43707	-253.3415902674837	199.0317340042597	-42.105	-0.6921884220885005	0.5797483894074745	-0.42984531323031916	-0.46673114012586986	0.4033429656911609	0.7870682911058383	2.849	22.322	0.0	0.0	0.0
