# Supplementary material for: Direct evidence of substorm-related impulsive injections of electrons at Mercury
Source: Nat Commun. 2023 Jul 18;14:4019. doi: 10.1038/s41467-023-39565-4 (PMC10354196; doi:10.1038/s41467-023-39565-4)
Supplement: Supplementary file 3 — SourceDatafile [file 41467_2023_39565_MOESM3_ESM.zip › SourceDataFile/FieldLinetracing/Final_KT17tracing_000462.txt]

2021-10-01T23:22:42.000000	-0.54771	0.27041	0.56792	464.42	-218.78	-118.48	-0.5104495065994799	0.335483402588485	0.56792	434.1133469486884	-274.0369077350854	-118.48	-0.5104495065994799	0.335483402588485	0.7639199999999999	434.1133469486884	-274.0369077350854	-118.48	-0.779833584004826	0.4998402407406261	-0.3768545010936458	-0.5454041988563434	0.3576935793575458	0.7580168620527232	2.6816	22.641	0.0	0.0	0.0
2021-10-01T23:22:42.000000	-0.58136	0.28619	0.57569	415.57	-194.03	-86.04	-0.5419124206836191	0.35526763715376636	0.57569	388.66406368751416	-243.48780543983696	-86.04	-0.5419124206836191	0.35526763715376636	0.77169	388.66406368751416	-243.48780543983696	-86.04	-0.779833584004826	0.4998402407406261	-0.3768545010936458	-0.5454041988563434	0.3576935793575458	0.7580168620527232	2.6816	22.641	0.0	0.0	0.0
2021-10-01T23:22:42.000000	-0.61532	0.30197	0.58193	373.45	-172.71	-59.999	-0.5736829988523852	0.3750898560714942	0.58193	349.4737899768119	-217.16748540986327	-59.999	-0.5736829988523852	0.3750898560714942	0.77793	349.4737899768119	-217.16748540986327	-59.999	-0.779833584004826	0.4998402407406261	-0.3768545010936458	-0.5454041988563434	0.3576935793575458	0.7580168620527232	2.6816	22.641	0.0	0.0	0.0
2021-10-01T23:22:42.000000	-0.64954	0.31772	0.58665	336.92	-154.25	-39.065	-0.6057152937713974	0.39491415888953596	0.58665	315.48095815342026	-194.3705583224987	-39.065	-0.6057152937713974	0.39491415888953596	0.7826500000000001	315.48095815342026	-194.3705583224987	-39.065	-0.779833584004826	0.4998402407406261	-0.3768545010936458	-0.5454041988563434	0.3576935793575458	0.7580168620527232	2.6816	22.641	0.0	0.0	0.0
2021-10-01T23:22:42.000000	-0.68397	0.33339	0.5899	305.05	-138.17	-22.24	-0.6379658087096592	0.4146847958599766	0.5899	285.8213904446668	-174.5066880216267	-22.24	-0.6379658087096592	0.4146847958599766	0.7859	285.8213904446668	-174.5066880216267	-22.24	-0.779833584004826	0.4998402407406261	-0.3768545010936458	-0.5454041988563434	0.3576935793575458	0.7580168620527232	2.6816	22.641	0.0	0.0	0.0
2021-10-01T23:22:42.000000	-0.71855	0.34897	0.5917	277.12	-124.11	-8.7458	-0.6703762210815153	0.43438449052477385	0.5917	259.8246230632917	-157.13036546135314	-8.7458	-0.6703762210815153	0.43438449052477385	0.7877000000000001	259.8246230632917	-157.13036546135314	-8.7458	-0.779833584004826	0.4998402407406261	-0.3768545010936458	-0.5454041988563434	0.3576935793575458	0.7580168620527232	2.6816	22.641	0.0	0.0	0.0
2021-10-01T23:22:42.000000	-0.75323	0.36441	0.5921	252.51	-111.77	2.0315	-0.7029030341559687	0.45395749313601286	0.5921	236.91208689079625	-141.8678825000493	2.0315	-0.7029030341559687	0.45395749313601286	0.7881	236.91208689079625	-141.8678825000493	2.0315	-0.779833584004826	0.4998402407406261	-0.3768545010936458	-0.5454041988563434	0.3576935793575458	0.7580168620527232	2.6816	22.641	0.0	0.0	0.0
2021-10-01T23:22:42.000000	-0.78797	0.37969	0.59116	230.76	-100.88	10.578	-0.7355089999448383	0.47337905319114376	0.59116	216.66033126986525	-128.3949097668293	10.578	-0.7355089999448383	0.47337905319114376	0.7871600000000001	216.66033126986525	-128.3949097668293	10.578	-0.779833584004826	0.4998402407406261	-0.3768545010936458	-0.5454041988563434	0.3576935793575458	0.7580168620527232	2.6816	22.641	0.0	0.0	0.0
2021-10-01T23:22:42.000000	-0.82273	0.39479	0.58894	211.45	-91.25	17.283	-0.7681568704599432	0.49262442018761693	0.58894	198.6758017212136	-116.4714162807039	17.283	-0.7681568704599432	0.49262442018761693	0.78494	198.6758017212136	-116.4714162807039	17.283	-0.779833584004826	0.4998402407406261	-0.3768545010936458	-0.5454041988563434	0.3576935793575458	0.7580168620527232	2.6816	22.641	0.0	0.0	0.0
2021-10-01T23:22:42.000000	-0.85749	0.40969	0.5855	194.26	-82.71	22.46	-0.8008292470088847	0.5116712942262664	0.5855	182.6617396410843	-105.88947337338459	22.46	-0.8008292470088847	0.5116712942262664	0.7815000000000001	182.6617396410843	-105.88947337338459	22.46	-0.779833584004826	0.4998402407406261	-0.3768545010936458	-0.5454041988563434	0.3576935793575458	0.7580168620527232	2.6816	22.641	0.0	0.0	0.0
2021-10-01T23:22:42.000000	-0.8922	0.42437	0.58093	178.92	-75.117	26.364	-0.8334789569555904	0.5304936995028509	0.58093	168.3677013506085	-96.47407543434815	26.364	-0.8334789569555904	0.5304936995028509	0.7769299999999999	168.3677013506085	-96.47407543434815	26.364	-0.779833584004826	0.4998402407406261	-0.3768545010936458	-0.5454041988563434	0.3576935793575458	0.7580168620527232	2.6816	22.641	0.0	0.0	0.0
2021-10-01T23:22:42.000000	-0.92686	0.43882	0.57531	165.19	-68.353	29.204	-0.8661072256017521	0.5490817113694788	0.57531	155.5699538603613	-88.07870437787477	29.204	-0.8661072256017521	0.5490817113694788	0.7713099999999999	155.5699538603613	-88.07870437787477	29.204	-0.779833584004826	0.4998402407406261	-0.3768545010936458	-0.5454041988563434	0.3576935793575458	0.7580168620527232	2.6816	22.641	0.0	0.0	0.0
2021-10-01T23:22:42.000000	-0.96145	0.45302	0.56872	152.89	-62.32	31.153	-0.8986966542549711	0.5674130299269843	0.56872	144.10186146488115	-80.58404322417802	31.153	-0.8986966542549711	0.5674130299269843	0.7647200000000001	144.10186146488115	-80.58404322417802	31.153	-0.779833584004826	0.4998402407406261	-0.3768545010936458	-0.5454041988563434	0.3576935793575458	0.7580168620527232	2.6816	22.641	0.0	0.0	0.0
2021-10-01T23:22:42.000000	-0.99596	0.46698	0.56126	141.86	-56.935	32.355	-0.9312360929656645	0.5854963545215668	0.56126	133.81479980195135	-73.88811256869184	32.355	-0.9312360929656645	0.5854963545215668	0.75726	133.81479980195135	-73.88811256869184	32.355	-0.779833584004826	0.4998402407406261	-0.3768545010936458	-0.5454041988563434	0.3576935793575458	0.7580168620527232	2.6816	22.641	0.0	0.0	0.0
2021-10-01T23:22:42.000000	-1.0304	0.48069	0.55303	131.96	-52.126	32.934	-0.9637366916834151	0.6033229858070268	0.55303	124.5786459732764	-67.90230072291415	32.934	-0.9637366916834151	0.6033229858070268	0.7490300000000001	124.5786459732764	-67.90230072291415	32.934	-0.779833584004826	0.4998402407406261	-0.3768545010936458	-0.5454041988563434	0.3576935793575458	0.7580168620527232	2.6816	22.641	0.0	0.0	0.0
2021-10-01T23:22:42.000000	-1.0648	0.49416	0.54412	123.08	-47.833	32.995	-0.9962269990502047	0.6209065243363312	0.54412	116.29158066220414	-62.553581480887765	32.995	-0.9962269990502047	0.6209065243363312	0.7401200000000001	116.29158066220414	-62.553581480887765	32.995	-0.779833584004826	0.4998402407406261	-0.3768545010936458	-0.5454041988563434	0.3576935793575458	0.7580168620527232	2.6816	22.641	0.0	0.0	0.0
2021-10-01T23:22:42.000000	-1.0991	0.50738	0.53465	115.13	-44.003	32.632	-1.0286486924803784	0.6382296936514377	0.53465	108.87077613668066	-57.77832649356297	32.632	-1.0286486924803784	0.6382296936514377	0.73065	108.87077613668066	-57.77832649356297	32.632	-0.779833584004826	0.4998402407406261	-0.3768545010936458	-0.5454041988563434	0.3576935793575458	0.7580168620527232	2.6816	22.641	0.0	0.0	0.0
2021-10-01T23:22:42.000000	-1.1333	0.52037	0.52472	108.01	-40.593	31.925	-1.060999321370552	0.6553123430481286	0.52472	102.22225471506894	-53.52160675808944	31.925	-1.060999321370552	0.6553123430481286	0.72072	102.22225471506894	-53.52160675808944	31.925	-0.779833584004826	0.4998402407406261	-0.3768545010936458	-0.5454041988563434	0.3576935793575458	0.7580168620527232	2.6816	22.641	0.0	0.0	0.0
2021-10-01T23:22:42.000000	-1.1676	0.53313	0.51444	101.66	-37.561	30.952	-1.0934773786785494	0.6721789785602404	0.51444	96.29161477712749	-49.73438694317322	30.952	-1.0934773786785494	0.6721789785602404	0.71044	96.29161477712749	-49.73438694317322	30.952	-0.779833584004826	0.4998402407406261	-0.3768545010936458	-0.5454041988563434	0.3576935793575458	0.7580168620527232	2.6816	22.641	0.0	0.0	0.0
2021-10-01T23:22:42.000000	-1.2018	0.54568	0.5039	96.01	-34.873	29.78	-1.1258819208431632	0.6888249434497193	0.5039	91.01354981337028	-46.374346134141526	29.78	-1.1258819208431632	0.6888249434497193	0.6999	91.01354981337028	-46.374346134141526	29.78	-0.779833584004826	0.4998402407406261	-0.3768545010936458	-0.5454041988563434	0.3576935793575458	0.7580168620527232	2.6816	22.641	0.0	0.0	0.0
2021-10-01T23:22:42.000000	-1.2361	0.55803	0.49322	90.995	-32.495	28.474	-1.1584102155205254	0.7052846683982925	0.49322	86.32771563825675	-43.39977606716746	28.474	-1.1584102155205254	0.7052846683982925	0.6892199999999999	86.32771563825675	-43.39977606716746	28.474	-0.779833584004826	0.4998402407406261	-0.3768545010936458	-0.5454041988563434	0.3576935793575458	0.7580168620527232	2.6816	22.641	0.0	0.0	0.0
2021-10-01T23:22:42.000000	-1.2704	0.57018	0.48247	86.558	-30.397	27.094	-1.1909630162317242	0.7215459003890421	0.48247	82.18121766388265	-40.773918578934065	27.094	-1.1909630162317242	0.7215459003890421	0.67847	82.18121766388265	-40.773918578934065	27.094	-0.779833584004826	0.4998402407406261	-0.3768545010936458	-0.5454041988563434	0.3576935793575458	0.7580168620527232	2.6816	22.641	0.0	0.0	0.0
2021-10-01T23:22:42.000000	-1.3048	0.58216	0.47173	82.643	-28.549	25.693	-1.223635893550596	0.7376506663825598	0.47173	78.52215376713279	-38.46013803629356	25.693	-1.223635893550596	0.7376506663825598	0.6677299999999999	78.52215376713279	-38.46013803629356	25.693	-0.779833584004826	0.4998402407406261	-0.3768545010936458	-0.5454041988563434	0.3576935793575458	0.7580168620527232	2.6816	22.641	0.0	0.0	0.0
2021-10-01T23:22:42.000000	-1.3393	0.59397	0.46108	79.191	-26.925	24.32	-1.2564288474771403	0.7535989663788456	0.46108	75.29515430984794	-36.4254010747471	24.32	-1.2564288474771403	0.7535989663788456	0.65708	75.29515430984794	-36.4254010747471	24.32	-0.779833584004826	0.4998402407406261	-0.3768545010936458	-0.5454041988563434	0.3576935793575458	0.7580168620527232	2.6816	22.641	0.0	0.0	0.0
2021-10-01T23:22:42.000000	-1.3739	0.60564	0.45054	76.147	-25.495	23.013	-1.2893382021062822	0.7694205743215731	0.45054	72.44930963370206	-34.6331945913161	23.013	-1.2893382021062822	0.7694205743215731	0.64654	72.44930963370206	-34.6331945913161	23.013	-0.779833584004826	0.4998402407406261	-0.3768545010936458	-0.5454041988563434	0.3576935793575458	0.7580168620527232	2.6816	22.641	0.0	0.0	0.0
2021-10-01T23:22:42.000000	-1.4085	0.61715	0.44016	73.454	-24.235	21.805	-1.3222671615624935	0.7850833878980416	0.44016	69.93098996977575	-33.05271521141829	21.805	-1.3222671615624935	0.7850833878980416	0.6361600000000001	69.93098996977575	-33.05271521141829	21.805	-0.779833584004826	0.4998402407406261	-0.3768545010936458	-0.5454041988563434	0.3576935793575458	0.7580168620527232	2.6816	22.641	0.0	0.0	0.0
2021-10-01T23:22:42.000000	-1.4433	0.62854	0.42994	71.059	-23.119	20.715	-1.35540931759683	0.8006516117336524	0.42994	67.6907804686445	-31.651664751569943	20.715	-1.35540931759683	0.8006516117336524	0.6259399999999999	67.6907804686445	-31.651664751569943	20.715	-0.779833584004826	0.4998402407406261	-0.3768545010936458	-0.5454041988563434	0.3576935793575458	0.7580168620527232	2.6816	22.641	0.0	0.0	0.0
2021-10-01T23:22:42.000000	-1.4781	0.6398	0.41987	68.91	-22.124	19.755	-1.3885674025531605	0.8160908151466777	0.41987	65.67989115516532	-30.400844952823828	19.755	-1.3885674025531605	0.8160908151466777	0.61587	65.67989115516532	-30.400844952823828	19.755	-0.779833584004826	0.4998402407406261	-0.3768545010936458	-0.5454041988563434	0.3576935793575458	0.7580168620527232	2.6816	22.641	0.0	0.0	0.0
2021-10-01T23:22:42.000000	-1.513	0.65094	0.40994	66.961	-21.229	18.927	-1.4218394376087047	0.831423175801927	0.40994	63.85524178259163	-29.273777666826064	18.927	-1.4218394376087047	0.831423175801927	0.60594	63.85524178259163	-29.273777666826064	18.927	-0.779833584004826	0.4998402407406261	-0.3768545010936458	-0.5454041988563434	0.3576935793575458	0.7580168620527232	2.6816	22.641	0.0	0.0	0.0
2021-10-01T23:22:42.000000	-1.548	0.66196	0.4001	65.171	-20.417	18.228	-1.455225422763463	0.8466486936994004	0.4001	62.178224307445625	-28.24856725522516	18.228	-1.455225422763463	0.8466486936994004	0.5961000000000001	62.178224307445625	-28.24856725522516	18.228	-0.779833584004826	0.4998402407406261	-0.3768545010936458	-0.5454041988563434	0.3576935793575458	0.7580168620527232	2.6816	22.641	0.0	0.0	0.0
2021-10-01T23:22:42.000000	-1.583	0.67287	0.39034	63.506	-19.672	17.646	-1.4886248862368305	0.8617650404700707	0.39034	60.6170554096042	-27.305168255643004	17.646	-1.4886248862368305	0.8617650404700707	0.5863400000000001	60.6170554096042	-27.305168255643004	17.646	-0.779833584004826	0.4998402407406261	-0.3768545010936458	-0.5454041988563434	0.3576935793575458	0.7580168620527232	2.6816	22.641	0.0	0.0	0.0
2021-10-01T23:22:42.000000	-1.6181	0.68368	0.38061	61.938	-18.981	17.168	-1.5221358492060288	0.8767943937787475	0.38061	59.145538967171426	-26.427247781083953	17.168	-1.5221358492060288	0.8767943937787475	0.5766100000000001	59.145538967171426	-26.427247781083953	17.168	-0.779833584004826	0.4998402407406261	-0.3768545010936458	-0.5454041988563434	0.3576935793575458	0.7580168620527232	2.6816	22.641	0.0	0.0	0.0
2021-10-01T23:22:42.000000	-1.6532	0.69438	0.37088	60.444	-18.334	16.78	-1.555660290493837	0.8917145759606212	0.37088	57.74207359168939	-25.602062989765617	16.78	-1.555660290493837	0.8917145759606212	0.56688	57.74207359168939	-25.602062989765617	16.78	-0.779833584004826	0.4998402407406261	-0.3768545010936458	-0.5454041988563434	0.3576935793575458	0.7580168620527232	2.6816	22.641	0.0	0.0	0.0
2021-10-01T23:22:42.000000	-1.6883	0.70498	0.3611	59.005	-17.724	16.467	-1.5891969847985634	0.9065355116635831	0.3611	56.38866016334913	-24.820338554949707	16.467	-1.5891969847985634	0.9065355116635831	0.5570999999999999	56.38866016334913	-24.820338554949707	16.467	-0.779833584004826	0.4998402407406261	-0.3768545010936458	-0.5454041988563434	0.3576935793575458	0.7580168620527232	2.6816	22.641	0.0	0.0	0.0
2021-10-01T23:22:42.000000	-1.7235	0.71548	0.35126	57.61	-17.144	16.213	-1.62284517859912	0.9212694539045514	0.35126	55.0752392806546	-24.073779391251385	16.213	-1.62284517859912	0.9212694539045514	0.5472600000000001	55.0752392806546	-24.073779391251385	16.213	-0.779833584004826	0.4998402407406261	-0.3768545010936458	-0.5454041988563434	0.3576935793575458	0.7580168620527232	2.6816	22.641	0.0	0.0	0.0
2021-10-01T23:22:42.000000	-1.7586	0.72589	0.34132	56.246	-16.588	16.008	-1.656405153635991	0.9359018212975807	0.34132	53.78964408236237	-23.35483781773656	16.008	-1.656405153635991	0.9359018212975807	0.53732	53.78964408236237	-23.35483781773656	16.008	-0.779833584004826	0.4998402407406261	-0.3768545010936458	-0.5454041988563434	0.3576935793575458	0.7580168620527232	2.6816	22.641	0.0	0.0	0.0
2021-10-01T23:22:42.000000	-1.7937	0.73621	0.33125	54.906	-16.054	15.838	-1.6899761563880886	0.9504448668595894	0.33125	52.52517237528698	-22.660671193642724	15.838	-1.6899761563880886	0.9504448668595894	0.52725	52.52517237528698	-22.660671193642724	15.838	-0.779833584004826	0.4998402407406261	-0.3768545010936458	-0.5454041988563434	0.3576935793575458	0.7580168620527232	2.6816	22.641	0.0	0.0	0.0
2021-10-01T23:22:42.000000	-1.8289	0.74643	0.32105	53.585	-15.538	15.696	-1.7236586586360163	0.9649009189596044	0.32105	51.27735195615955	-21.986697008967493	15.696	-1.7236586586360163	0.9649009189596044	0.51705	51.27735195615955	-21.986697008967493	15.696	-0.779833584004826	0.4998402407406261	-0.3768545010936458	-0.5454041988563434	0.3576935793575458	0.7580168620527232	2.6816	22.641	0.0	0.0	0.0
2021-10-01T23:22:42.000000	-1.8639	0.75657	0.31068	52.275	-15.037	15.575	-1.7571524703396548	0.9792530678426534	0.31068	50.03861069717468	-21.328957627990047	15.575	-1.7571524703396548	0.9792530678426534	0.50668	50.03861069717468	-21.328957627990047	15.575	-0.779833584004826	0.4998402407406261	-0.3768545010936458	-0.5454041988563434	0.3576935793575458	0.7580168620527232	2.6816	22.641	0.0	0.0	0.0
2021-10-01T23:22:42.000000	-1.899	0.76661	0.30014	50.974	-14.55	15.468	-1.7907577815391234	0.993518223263709	0.30014	48.807086198923336	-20.6862155255829	15.468	-1.7907577815391234	0.993518223263709	0.49614	48.807086198923336	-20.6862155255829	15.468	-0.779833584004826	0.4998402407406261	-0.3768545010936458	-0.5454041988563434	0.3576935793575458	0.7580168620527232	2.6816	22.641	0.0	0.0	0.0
2021-10-01T23:22:42.000000	-1.934	0.77658	0.28941	49.674	-14.074	15.373	-1.8242724233715228	1.007701653132608	0.28941	47.57520633360009	-20.054513066025237	15.373	-1.8242724233715228	1.007701653132608	0.48541	47.57520633360009	-20.054513066025237	15.373	-0.779833584004826	0.4998402407406261	-0.3768545010936458	-0.5454041988563434	0.3576935793575458	0.7580168620527232	2.6816	22.641	0.0	0.0	0.0
2021-10-01T23:22:42.000000	-1.969	0.78645	0.27846	48.37	-13.607	15.286	-1.8577993182208408	1.021785836522595	0.27846	46.33825383759773	-19.431252668892917	15.286	-1.8577993182208408	1.021785836522595	0.47446	46.33825383759773	-19.431252668892917	15.286	-0.779833584004826	0.4998402407406261	-0.3768545010936458	-0.5454041988563434	0.3576935793575458	0.7580168620527232	2.6816	22.641	0.0	0.0	0.0
2021-10-01T23:22:42.000000	-2.004	0.79625	0.2673	47.057	-13.147	15.205	-1.8913347901820012	1.0358005473773437	0.2673	45.091511447309045	-18.813836753761784	15.205	-1.8913347901820012	1.0358005473773437	0.4633	45.091511447309045	-18.813836753761784	15.205	-0.779833584004826	0.4998402407406261	-0.3768545010936458	-0.5454041988563434	0.3576935793575458	0.7580168620527232	2.6816	22.641	0.0	0.0	0.0
2021-10-01T23:22:42.000000	-2.0389	0.80597	0.25589	45.725	-12.692	15.127	-1.9247808180777846	1.0497236080320447	0.25589	43.82529957518118	-18.19905508936177	15.127	-1.9247808180777846	1.0497236080320447	0.45189	43.82529957518118	-18.19905508936177	15.127	-0.779833584004826	0.4998402407406261	-0.3768545010936458	-0.5454041988563434	0.3576935793575458	0.7580168620527232	2.6816	22.641	0.0	0.0	0.0
2021-10-01T23:22:42.000000	-2.0737	0.8156	0.24423	44.366	-12.237	15.052	-1.9581386272098829	1.063545093838807	0.24423	42.53229115374711	-17.580965110393834	15.052	-1.9581386272098829	1.063545093838807	0.44023	42.53229115374711	-17.580965110393834	15.052	-0.779833584004826	0.4998402407406261	-0.3768545010936458	-0.5454041988563434	0.3576935793575458	0.7580168620527232	2.6816	22.641	0.0	0.0	0.0
2021-10-01T23:22:42.000000	-2.1084	0.82516	0.23228	42.969	-11.782	14.977	-1.9914057669749112	1.0772848540934126	0.23228	41.20156907032654	-16.958218984996964	14.977	-1.9914057669749112	1.0772848540934126	0.42828	41.20156907032654	-16.958218984996964	14.977	-0.779833584004826	0.4998402407406261	-0.3768545010936458	-0.5454041988563434	0.3576935793575458	0.7580168620527232	2.6816	22.641	0.0	0.0	0.0
2021-10-01T23:22:42.000000	-2.1431	0.83463	0.22002	41.523	-11.321	14.9	-2.0246839344551666	1.0909352925169973	0.22002	39.82295139325426	-16.32351409257544	14.9	-2.0246839344551666	1.0909352925169973	0.41602	39.82295139325426	-16.32351409257544	14.9	-0.779833584004826	0.4998402407406261	-0.3768545010936458	-0.5454041988563434	0.3576935793575458	0.7580168620527232	2.6816	22.641	0.0	0.0	0.0
2021-10-01T23:22:42.000000	-2.1777	0.84403	0.20743	40.012	-10.852	14.819	-2.0578714325683527	1.1045040053884256	0.20743	38.38080374624273	-15.672905020844103	14.819	-2.0578714325683527	1.1045040053884256	0.40343	38.38080374624273	-15.672905020844103	14.819	-0.779833584004826	0.4998402407406261	-0.3768545010936458	-0.5454041988563434	0.3576935793575458	0.7580168620527232	2.6816	22.641	0.0	0.0	0.0
2021-10-01T23:22:42.000000	-2.2121	0.85335	0.19445	38.418	-10.369	14.732	-2.0908702401372494	1.1179688150428881	0.19445	36.857996944102915	-14.998231438022962	14.732	-2.0908702401372494	1.1179688150428881	0.39045	36.857996944102915	-14.998231438022962	14.732	-0.779833584004826	0.4998402407406261	-0.3768545010936458	-0.5454041988563434	0.3576935793575458	0.7580168620527232	2.6816	22.641	0.0	0.0	0.0
2021-10-01T23:22:42.000000	-2.2464	0.86259	0.18104	36.719	-9.8666	14.635	-2.1237796036407692	1.1313419744973028	0.18104	35.23335842438779	-14.291438370528763	14.635	-2.1237796036407692	1.1313419744973028	0.37704000000000004	35.23335842438779	-14.291438370528763	14.635	-0.779833584004826	0.4998402407406261	-0.3768545010936458	-0.5454041988563434	0.3576935793575458	0.7580168620527232	2.6816	22.641	0.0	0.0	0.0
2021-10-01T23:22:42.000000	-2.2805	0.87174	0.16715	34.886	-9.3374	14.527	-2.1565015019016918	1.14460130608686	0.16715	33.47901343146488	-13.541628204015732	14.527	-2.1565015019016918	1.14460130608686	0.36315	33.47901343146488	-13.541628204015732	14.527	-0.779833584004826	0.4998402407406261	-0.3768545010936458	-0.5454041988563434	0.3576935793575458	0.7580168620527232	2.6816	22.641	0.0	0.0	0.0
2021-10-01T23:22:42.000000	-2.3144	0.8808	0.15267	32.879	-8.771	14.406	-2.1890359349200175	1.1577468098115604	0.15267	31.556537687528927	-12.733578097909737	14.406	-2.1890359349200175	1.1577468098115604	0.34867000000000004	31.556537687528927	-12.733578097909737	14.406	-0.779833584004826	0.4998402407406261	-0.3768545010936458	-0.5454041988563434	0.3576935793575458	0.7580168620527232	2.6816	22.641	0.0	0.0	0.0
2021-10-01T23:22:42.000000	-2.3481	0.88976	0.13749	30.642	-8.153	14.27	-2.2213841279974367	1.1707685610235123	0.13749	29.412117598825525	-11.846134869773252	14.27	-2.2213841279974367	1.1707685610235123	0.33349	29.412117598825525	-11.846134869773252	14.27	-0.779833584004826	0.4998402407406261	-0.3768545010936458	-0.5454041988563434	0.3576935793575458	0.7580168620527232	2.6816	22.641	0.0	0.0	0.0
2021-10-01T23:22:42.000000	-2.3813	0.8986	0.12143	28.094	-7.4618	14.119	-2.2532507923005993	1.1836099513761789	0.12143	26.968010169090416	-10.84793633645754	14.119	-2.2532507923005993	1.1836099513761789	0.31743	26.968010169090416	-10.84793633645754	14.119	-0.779833584004826	0.4998402407406261	-0.3768545010936458	-0.5454041988563434	0.3576935793575458	0.7580168620527232	2.6816	22.641	0.0	0.0	0.0
2021-10-01T23:22:42.000000	-2.414	0.90728	0.10419	25.11	-6.6635	13.952	-2.284640829036272	1.1962312822779952	0.10419	24.10431107241907	-9.690021670463665	13.952	-2.284640829036272	1.1962312822779952	0.30019	24.10431107241907	-9.690021670463665	13.952	-0.779833584004826	0.4998402407406261	-0.3768545010936458	-0.5454041988563434	0.3576935793575458	0.7580168620527232	2.6816	22.641	0.0	0.0	0.0
2021-10-01T23:22:42.000000	-2.4354	0.91294	0.091817	22.78	-6.0454	13.833	-2.3051860547658354	1.2044707786049114	0.091817	21.867604011344564	-8.791083890114297	13.833	-2.3051860547658354	1.2044707786049114	0.287817	21.867604011344564	-8.791083890114297	13.833	-0.779833584004826	0.4998402407406261	-0.3768545010936458	-0.5454041988563434	0.3576935793575458	0.7580168620527232	2.6816	22.641	0.0	0.0	0.0
2021-10-01T23:22:42.000000	-2.4561	0.91846	0.078469	20.069	-5.3287	13.709	-2.3250537093667023	1.2124855587429233	0.078469	19.264849340297285	-7.7476050870993145	13.709	-2.3250537093667023	1.2124855587429233	0.274469	19.264849340297285	-7.7476050870993145	13.709	-0.779833584004826	0.4998402407406261	-0.3768545010936458	-0.5454041988563434	0.3576935793575458	0.7580168620527232	2.6816	22.641	0.0	0.0	0.0
2021-10-01T23:22:42.000000	-2.476	0.92375	0.063763	16.827	-4.4722	13.583	-2.344155574075186	1.220174047844092	0.063763	16.152225583879776	-6.500316186729659	13.583	-2.344155574075186	1.220174047844092	0.259763	16.152225583879776	-6.500316186729659	13.583	-0.779833584004826	0.4998402407406261	-0.3768545010936458	-0.5454041988563434	0.3576935793575458	0.7580168620527232	2.6816	22.641	0.0	0.0	0.0
2021-10-01T23:22:42.000000	-2.4885	0.92706	0.052901	14.253	-3.7917	13.5	-2.3561558090791737	1.2249907334108554	0.052901	13.681002996817332	-5.50955124225877	13.5	-2.3561558090791737	1.2249907334108554	0.248901	13.681002996817332	-5.50955124225877	13.5	-0.779833584004826	0.4998402407406261	-0.3768545010936458	-0.5454041988563434	0.3576935793575458	0.7580168620527232	2.6816	22.641	0.0	0.0	0.0
2021-10-01T23:22:42.000000	-2.4999	0.9301	0.040859	11.23	-2.9906	13.422	-2.3670974159608096	1.229404670298456	0.040859	10.778940857844074	-4.344078998257245	13.422	-2.3670974159608096	1.229404670298456	0.23685900000000001	10.778940857844074	-4.344078998257245	13.422	-0.779833584004826	0.4998402407406261	-0.3768545010936458	-0.5454041988563434	0.3576935793575458	0.7580168620527232	2.6816	22.641	0.0	0.0	0.0
2021-10-01T23:22:42.000000	-2.5095	0.93266	0.027246	7.6203	-2.0314	13.354	-2.3763114007032407	1.2331216697827514	0.027246	7.313971646842716	-2.949809620836715	13.354	-2.3763114007032407	1.2331216697827514	0.223246	7.313971646842716	-2.949809620836715	13.354	-0.779833584004826	0.4998402407406261	-0.3768545010936458	-0.5454041988563434	0.3576935793575458	0.7580168620527232	2.6816	22.641	0.0	0.0	0.0
2021-10-01T23:22:42.000000	-2.5159	0.93436	0.011772	3.3322	-0.88895	13.308	-2.382454874065989	1.2355930530070207	0.011772	3.1981679764060313	-1.2905466040368125	13.308	-2.382454874065989	1.2355930530070207	0.207772	3.1981679764060313	-1.2905466040368125	13.308	-0.779833584004826	0.4998402407406261	-0.3768545010936458	-0.5454041988563434	0.3576935793575458	0.7580168620527232	2.6816	22.641	0.0	0.0	0.0
2021-10-01T23:22:42.000000	-2.5171	0.93468	-0.0049633	-1.4081	0.37571	13.3	-2.3836066221587933	1.2360576779425578	-0.0049633	-1.3514538596942656	0.545413677145588	13.3	-2.3836066221587933	1.2360576779425578	0.1910367	-1.3514538596942656	0.545413677145588	13.3	-0.779833584004826	0.4998402407406261	-0.3768545010936458	-0.5454041988563434	0.3576935793575458	0.7580168620527232	2.6816	22.641	0.0	0.0	0.0
2021-10-01T23:22:42.000000	-2.5126	0.93349	-0.021116	-5.9402	1.5841	13.332	-2.379286341509087	1.2343252590821856	-0.021116	-5.701339299319981	2.3000171834204943	13.332	-2.379286341509087	1.2343252590821856	0.174884	-5.701339299319981	2.3000171834204943	13.332	-0.779833584004826	0.4998402407406261	-0.3768545010936458	-0.5454041988563434	0.3576935793575458	0.7580168620527232	2.6816	22.641	0.0	0.0	0.0
2021-10-01T23:22:42.000000	-2.5042	0.93122	-0.035482	-9.8267	2.618	13.393	-2.3712277807645354	1.2310431105897537	-0.035482	-9.431869760311418	3.802340031417892	13.393	-2.3712277807645354	1.2310431105897537	0.160518	-9.431869760311418	3.802340031417892	13.393	-0.779833584004826	0.4998402407406261	-0.3768545010936458	-0.5454041988563434	0.3576935793575458	0.7580168620527232	2.6816	22.641	0.0	0.0	0.0
2021-10-01T23:22:42.000000	-2.4813	0.92513	-0.059422	-15.816	4.2052	13.549	-2.3492465458240424	1.2221930591497427	-0.059422	-15.181559237252657	6.111450086991514	13.549	-2.3492465458240424	1.2221930591497427	0.136578	-15.181559237252657	6.111450086991514	13.549	-0.779833584004826	0.4998402407406261	-0.3768545010936458	-0.5454041988563434	0.3576935793575458	0.7580168620527232	2.6816	22.641	0.0	0.0	0.0
2021-10-01T23:22:42.000000	-2.4549	0.91814	-0.079296	-20.244	5.3748	13.716	-2.323901961273898	1.2120209338073864	-0.079296	-19.432882037593718	7.814800493484614	13.716	-2.323901961273898	1.2120209338073864	0.116704	-19.432882037593718	7.814800493484614	13.716	-0.779833584004826	0.4998402407406261	-0.3768545010936458	-0.5454041988563434	0.3576935793575458	0.7580168620527232	2.6816	22.641	0.0	0.0	0.0
2021-10-01T23:22:42.000000	-2.427	0.91073	-0.096778	-23.734	6.2982	13.88	-2.297120142211133	1.2012481779998265	-0.096778	-22.783439793394322	9.158872770203557	13.88	-2.297120142211133	1.2012481779998265	0.099222	-22.783439793394322	9.158872770203557	13.88	-0.779833584004826	0.4998402407406261	-0.3768545010936458	-0.5454041988563434	0.3576935793575458	0.7580168620527232	2.6816	22.641	0.0	0.0	0.0
2021-10-01T23:22:42.000000	-2.3983	0.9031	-0.11271	-26.62	7.0662	14.035	-2.269571307954293	1.1901590558033148	-0.11271	-25.55359000485828	10.274707796507258	14.035	-2.269571307954293	1.1901590558033148	0.08329	-25.55359000485828	10.274707796507258	14.035	-0.779833584004826	0.4998402407406261	-0.3768545010936458	-0.5454041988563434	0.3576935793575458	0.7580168620527232	2.6816	22.641	0.0	0.0	0.0
2021-10-01T23:22:42.000000	-2.369	0.89532	-0.12754	-29.087	7.73	14.177	-2.24144537434936	1.1788475457869256	-0.12754	-27.920665113310385	11.235787850897342	14.177	-2.24144537434936	1.1788475457869256	0.06846000000000002	-27.920665113310385	11.235787850897342	14.177	-0.779833584004826	0.4998402407406261	-0.3768545010936458	-0.5454041988563434	0.3576935793575458	0.7580168620527232	2.6816	22.641	0.0	0.0	0.0
2021-10-01T23:22:42.000000	-2.3393	0.88743	-0.14154	-31.254	8.3209	14.307	-2.212935933147389	1.1673778525760605	-0.14154	-29.998933234360333	12.087758171405937	14.307	-2.212935933147389	1.1673778525760605	0.05446000000000001	-29.998933234360333	12.087758171405937	14.307	-0.779833584004826	0.4998402407406261	-0.3768545010936458	-0.5454041988563434	0.3576935793575458	0.7580168620527232	2.6816	22.641	0.0	0.0	0.0
2021-10-01T23:22:42.000000	-2.3093	0.87944	-0.15489	-33.194	8.8593	14.425	-2.1841410055256008	1.1557721538355286	-0.15489	-31.858344682162453	12.859809742081387	14.425	-2.1841410055256008	1.1557721538355286	0.04111000000000001	-31.858344682162453	12.859809742081387	14.425	-0.779833584004826	0.4998402407406261	-0.3768545010936458	-0.5454041988563434	0.3576935793575458	0.7580168620527232	2.6816	22.641	0.0	0.0	0.0
2021-10-01T23:22:42.000000	-2.2792	0.87138	-0.16771	-34.962	9.359	14.532	-2.1552554085367435	1.1440847295428402	-0.16771	-33.55179410378354	13.572377736318561	14.532	-2.1552554085367435	1.1440847295428402	0.02829000000000001	-33.55179410378354	13.572377736318561	14.532	-0.779833584004826	0.4998402407406261	-0.3768545010936458	-0.5454041988563434	0.3576935793575458	0.7580168620527232	2.6816	22.641	0.0	0.0	0.0
2021-10-01T23:22:42.000000	-2.2489	0.86325	-0.18007	-36.593	9.8298	14.628	-2.126179895701905	1.1323033266810771	-0.18007	-35.11281697118477	14.239476864972207	14.628	-2.126179895701905	1.1323033266810771	0.01593	-35.11281697118477	14.239476864972207	14.628	-0.779833584004826	0.4998402407406261	-0.3768545010936458	-0.5454041988563434	0.3576935793575458	0.7580168620527232	2.6816	22.641	0.0	0.0	0.0
2021-10-01T23:22:42.000000	-2.2286	0.85779	-0.18809	-37.619	10.131	14.687	-2.106701875206536	1.1243971064980856	-0.18809	-36.094179757862626	14.664123213035943	14.687	-2.106701875206536	1.1243971064980856	0.00791	-36.094179757862626	14.664123213035943	14.687	-0.779833584004826	0.4998402407406261	-0.3768545010936458	-0.5454041988563434	0.3576935793575458	0.7580168620527232	2.6816	22.641	0.0	0.0	0.0
2021-10-01T23:22:42.000000	-2.215	0.85413	-0.19334	-38.28	10.328	14.724	-2.0936528144937308	1.1190982750690297	-0.19334	-36.726060540141034	14.94063121832192	14.724	-2.0936528144937308	1.1190982750690297	0.0026599999999999957	-36.726060540141034	14.94063121832192	14.724	-0.779833584004826	0.4998402407406261	-0.3768545010936458	-0.5454041988563434	0.3576935793575458	0.7580168620527232	2.6816	22.641	0.0	0.0	0.0
2021-10-01T23:22:42.000000	-2.2059	0.85168	-0.19681	-38.711	10.457	14.748	-2.0849215838272497	1.1155517117961287	-0.19681	-37.13800647242658	15.121469679035863	14.748	-2.0849215838272497	1.1155517117961287	-0.0008100000000000052	-37.13800647242658	15.121469679035863	14.748	-0.779833584004826	0.4998402407406261	-0.3768545010936458	-0.5454041988563434	0.3576935793575458	0.7580168620527232	2.6816	22.641	0.0	0.0	1.0
2021-10-01T23:22:42.000000	-2.1715	0.84235	-0.20971	-40.289	10.937	14.834	-2.0519240015600446	1.102076977493775	-0.20971	-38.64530142844805	15.791205384782728	14.834	-2.0519240015600446	1.102076977493775	-0.01371	-38.64530142844805	15.791205384782728	14.834	-0.779833584004826	0.4998402407406261	-0.3768545010936458	-0.5454041988563434	0.3576935793575458	0.7580168620527232	2.6816	22.641	0.0	0.0	490.47
2021-10-01T23:22:42.000000	-2.1369	0.83294	-0.22225	-41.787	11.404	14.914	-2.0187377287485497	1.0884983399744557	-0.22225	-40.0747920935394	16.438236634736455	14.914	-2.0187377287485497	1.0884983399744557	-0.026249999999999996	-40.0747920935394	16.438236634736455	14.914	-0.779833584004826	0.4998402407406261	-0.3768545010936458	-0.5454041988563434	0.3576935793575458	0.7580168620527232	2.6816	22.641	0.0	0.0	0.0
2021-10-01T23:22:42.000000	-2.1022	0.82345	-0.23445	-43.223	11.864	14.991	-1.9854620118716784	1.0748280522550884	-0.23445	-41.44360765288968	17.070723760677037	14.991	-1.9854620118716784	1.0748280522550884	-0.038449999999999984	-41.44360765288968	17.070723760677037	14.991	-0.779833584004826	0.4998402407406261	-0.3768545010936458	-0.5454041988563434	0.3576935793575458	0.7580168620527232	2.6816	22.641	0.0	0.0	0.0
2021-10-01T23:22:42.000000	-2.0674	0.81388	-0.24634	-44.612	12.319	15.065	-1.9520968509294296	1.0610661143356732	-0.24634	-42.76639001799731	17.692489644720446	15.065	-1.9520968509294296	1.0610661143356732	-0.050339999999999996	-42.76639001799731	17.692489644720446	15.065	-0.779833584004826	0.4998402407406261	-0.3768545010936458	-0.5454041988563434	0.3576935793575458	0.7580168620527232	2.6816	22.641	0.0	0.0	0.0
2021-10-01T23:22:42.000000	-2.0326	0.80423	-0.25796	-45.965	12.773	15.141	-1.9187414924007151	1.0472247792331288	-0.25796	-44.05356618086584	18.30885197788417	15.141	-1.9187414924007151	1.0472247792331288	-0.061960000000000015	-44.05356618086584	18.30885197788417	15.141	-0.779833584004826	0.4998402407406261	-0.3768545010936458	-0.5454041988563434	0.3576935793575458	0.7580168620527232	2.6816	22.641	0.0	0.0	0.0
2021-10-01T23:22:42.000000	-1.9977	0.7945	-0.26932	-47.294	13.23	15.219	-1.8852966898066237	1.0332917939305366	-0.26932	-45.316555598287984	18.92525098135487	15.219	-1.8852966898066237	1.0332917939305366	-0.07332	-45.316555598287984	18.92525098135487	15.219	-0.779833584004826	0.4998402407406261	-0.3768545010936458	-0.5454041988563434	0.3576935793575458	0.7580168620527232	2.6816	22.641	0.0	0.0	0.0
2021-10-01T23:22:42.000000	-1.9628	0.78469	-0.28044	-48.605	13.691	15.301	-1.8518616896260671	1.019279411444815	-0.28044	-46.561190528829265	19.54341430093676	15.301	-1.8518616896260671	1.019279411444815	-0.08444000000000002	-46.561190528829265	19.54341430093676	15.301	-0.779833584004826	0.4998402407406261	-0.3768545010936458	-0.5454041988563434	0.3576935793575458	0.7580168620527232	2.6816	22.641	0.0	0.0	0.0
2021-10-01T23:22:42.000000	-1.9278	0.77479	-0.29135	-49.907	14.159	15.39	-1.8183384706818246	1.005165454111154	-0.29135	-47.7960355650842	20.167422102519836	15.39	-1.8183384706818246	1.005165454111154	-0.09534999999999999	-47.7960355650842	20.167422102519836	15.39	-0.779833584004826	0.4998402407406261	-0.3768545010936458	-0.5454041988563434	0.3576935793575458	0.7580168620527232	2.6816	22.641	0.0	0.0	0.0
2021-10-01T23:22:42.000000	-1.8927	0.76482	-0.30205	-51.207	14.636	15.487	-1.7847245823705131	0.9909697712253371	-0.30205	-49.02779290023826	20.800117026866612	15.487	-1.7847245823705131	0.9909697712253371	-0.10604999999999998	-49.02779290023826	20.800117026866612	15.487	-0.779833584004826	0.4998402407406261	-0.3768545010936458	-0.5454041988563434	0.3576935793575458	0.7580168620527232	2.6816	22.641	0.0	0.0	0.0
2021-10-01T23:22:42.000000	-1.8576	0.75475	-0.31256	-52.51	15.126	15.595	-1.7511229470761198	0.976674841860608	-0.31256	-50.260934737560305	21.446081583979478	15.595	-1.7511229470761198	0.976674841860608	-0.11656	-50.260934737560305	21.446081583979478	15.595	-0.779833584004826	0.4998402407406261	-0.3768545010936458	-0.5454041988563434	0.3576935793575458	0.7580168620527232	2.6816	22.641	0.0	0.0	0.0
2021-10-01T23:22:42.000000	-1.8226	0.7446	-0.32289	-53.821	15.629	15.72	-1.7176303606741734	0.9623127683296678	-0.32289	-51.50042340099592	22.105928424704345	15.72	-1.7176303606741734	0.9623127683296678	-0.12689	-51.50042340099592	22.105928424704345	15.72	-0.779833584004826	0.4998402407406261	-0.3768545010936458	-0.5454041988563434	0.3576935793575458	0.7580168620527232	2.6816	22.641	0.0	0.0	0.0
2021-10-01T23:22:42.000000	-1.7874	0.73436	-0.33307	-55.145	16.148	15.866	-1.6839503090296293	0.9478368669338704	-0.33307	-52.75085362398316	22.783247594254483	15.866	-1.6839503090296293	0.9478368669338704	-0.13706999999999997	-52.75085362398316	22.783247594254483	15.866	-0.779833584004826	0.4998402407406261	-0.3768545010936458	-0.5454041988563434	0.3576935793575458	0.7580168620527232	2.6816	22.641	0.0	0.0	0.0
2021-10-01T23:22:42.000000	-1.7523	0.72403	-0.34311	-56.489	16.686	16.041	-1.6503805315792237	0.9332838967239705	-0.34311	-54.018805069538296	23.481874198181522	16.041	-1.6503805315792237	0.9332838967239705	-0.14711000000000002	-54.018805069538296	23.481874198181522	16.041	-0.779833584004826	0.4998402407406261	-0.3768545010936458	-0.5454041988563434	0.3576935793575458	0.7580168620527232	2.6816	22.641	0.0	0.0	0.0
2021-10-01T23:22:42.000000	-1.7172	0.71361	-0.35303	-57.858	17.246	16.255	-1.6168217818440445	0.91864160468305	-0.35303	-55.308872471099384	24.20539828169873	16.255	-1.6168217818440445	0.91864160468305	-0.15703	-55.308872471099384	24.20539828169873	16.255	-0.779833584004826	0.4998402407406261	-0.3768545010936458	-0.5454041988563434	0.3576935793575458	0.7580168620527232	2.6816	22.641	0.0	0.0	0.0
2021-10-01T23:22:42.000000	-1.682	0.70309	-0.36286	-59.26	17.831	16.518	-1.5831760386468714	0.9038878131462993	-0.36286	-56.628627956471824	24.95777748052692	16.518	-1.5831760386468714	0.9038878131462993	-0.16686	-56.628627956471824	24.95777748052692	16.518	-0.779833584004826	0.4998402407406261	-0.3768545010936458	-0.5454041988563434	0.3576935793575458	0.7580168620527232	2.6816	22.641	0.0	0.0	0.0
2021-10-01T23:22:42.000000	-1.6469	0.69247	-0.37263	-60.707	18.448	16.844	-1.5496417949455288	0.8890470281475551	-0.37263	-57.989123391940765	25.747429410220125	16.844	-1.5496417949455288	0.8890470281475551	-0.17663	-57.989123391940765	25.747429410220125	16.844	-0.779833584004826	0.4998402407406261	-0.3768545010936458	-0.5454041988563434	0.3576935793575458	0.7580168620527232	2.6816	22.641	0.0	0.0	0.0
2021-10-01T23:22:42.000000	-1.6118	0.68174	-0.38236	-62.214	19.102	17.247	-1.5161210295627958	0.8740970720220079	-0.38236	-59.40463309849706	26.58115434726166	17.247	-1.5161210295627958	0.8740970720220079	-0.18635999999999997	-59.40463309849706	26.58115434726166	17.247	-0.779833584004826	0.4998402407406261	-0.3768545010936458	-0.5454041988563434	0.3576935793575458	0.7580168620527232	2.6816	22.641	0.0	0.0	0.0
2021-10-01T23:22:42.000000	-1.5767	0.67092	-0.39209	-63.797	19.801	17.742	-1.4826112918952896	0.8590577940654399	-0.39209	-60.89005627141315	27.4688524926714	17.742	-1.4826112918952896	0.8590577940654399	-0.19609	-60.89005627141315	27.4688524926714	17.742	-0.779833584004826	0.4998402407406261	-0.3768545010936458	-0.5454041988563434	0.3576935793575458	0.7580168620527232	2.6816	22.641	0.0	0.0	0.0
2021-10-01T23:22:42.000000	-1.5417	0.65999	-0.40186	-65.482	20.558	18.344	-1.4492142790253053	0.8439215979989872	-0.40186	-62.46960410300675	28.426611673106628	18.344	-1.4492142790253053	0.8439215979989872	-0.20586	-62.46960410300675	28.426611673106628	18.344	-0.779833584004826	0.4998402407406261	-0.3768545010936458	-0.5454041988563434	0.3576935793575458	0.7580168620527232	2.6816	22.641	0.0	0.0	0.0
2021-10-01T23:22:42.000000	-1.5068	0.64894	-0.41171	-67.298	21.383	19.066	-1.4159312162545348	0.8286785591747584	-0.41171	-64.17083277047047	29.46790991136482	19.066	-1.4159312162545348	0.8286785591747584	-0.21571	-64.17083277047047	29.46790991136482	19.066	-0.779833584004826	0.4998402407406261	-0.3768545010936458	-0.5454041988563434	0.3576935793575458	0.7580168620527232	2.6816	22.641	0.0	0.0	0.0
2021-10-01T23:22:42.000000	-1.4719	0.63779	-0.42167	-69.28	22.295	19.917	-1.3826604065006822	0.8133362738716179	-0.42167	-66.026150468209	30.615892594360623	19.917	-1.3826604065006822	0.8133362738716179	-0.22566999999999998	-66.026150468209	30.615892594360623	19.917	-0.779833584004826	0.4998402407406261	-0.3768545010936458	-0.5454041988563434	0.3576935793575458	0.7580168620527232	2.6816	22.641	0.0	0.0	0.0
2021-10-01T23:22:42.000000	-1.437	0.62651	-0.43176	-71.469	23.31	20.901	-1.3494055256688238	0.797864968145892	-0.43176	-68.07428776986924	31.891462895656403	20.901	-1.3494055256688238	0.797864968145892	-0.23575999999999997	-68.07428776986924	31.891462895656403	20.901	-0.779833584004826	0.4998402407406261	-0.3768545010936458	-0.5454041988563434	0.3576935793575458	0.7580168620527232	2.6816	22.641	0.0	0.0	0.0
2021-10-01T23:22:42.000000	-1.4023	0.6151	-0.44201	-73.914	24.45	22.013	-1.3163650667167826	0.7822891480314171	-0.44201	-70.36117978639605	33.32245901890273	22.013	-1.3163650667167826	0.7822891480314171	-0.24601	-70.36117978639605	33.32245901890273	22.013	-0.779833584004826	0.4998402407406261	-0.3768545010936458	-0.5454041988563434	0.3576935793575458	0.7580168620527232	2.6816	22.641	0.0	0.0	0.0
2021-10-01T23:22:42.000000	-1.3677	0.60355	-0.45242	-76.666	25.739	23.241	-1.2834410084673387	0.7665866358633839	-0.45242	-72.93450149797405	34.93894915766673	23.241	-1.2834410084673387	0.7665866358633839	-0.25642	-72.93450149797405	34.93894915766673	23.241	-0.779833584004826	0.4998402407406261	-0.3768545010936458	-0.5454041988563434	0.3576935793575458	0.7580168620527232	2.6816	22.641	0.0	0.0	0.0
2021-10-01T23:22:42.000000	-1.3331	0.59187	-0.46298	-79.779	27.201	24.562	-1.2505328791398886	0.7507551032727653	-0.46298	-75.84490527915526	36.77136909602312	24.562	-1.2505328791398886	0.7507551032727653	-0.26698	-75.84490527915526	36.77136909602312	24.562	-0.779833584004826	0.4998402407406261	-0.3768545010936458	-0.5454041988563434	0.3576935793575458	0.7580168620527232	2.6816	22.641	0.0	0.0	0.0
2021-10-01T23:22:42.000000	-1.2987	0.58002	-0.47366	-83.31	28.864	25.944	-1.2178440728990234	0.734779357701833	-0.47366	-79.14553077818236	38.854492067710616	25.944	-1.2178440728990234	0.734779357701833	-0.27766	-79.14553077818236	38.854492067710616	25.944	-0.779833584004826	0.4998402407406261	-0.3768545010936458	-0.5454041988563434	0.3576935793575458	0.7580168620527232	2.6816	22.641	0.0	0.0	0.0
2021-10-01T23:22:42.000000	-1.2643	0.56801	-0.4844	-87.315	30.754	27.344	-1.185174871485227	0.7186448177646417	-0.4844	-82.88877023884721	41.22098384672053	27.344	-1.185174871485227	0.7186448177646417	-0.2884	-82.88877023884721	41.22098384672053	27.344	-0.779833584004826	0.4998402407406261	-0.3768545010936458	-0.5454041988563434	0.3576935793575458	0.7580168620527232	2.6816	22.641	0.0	0.0	0.0
2021-10-01T23:22:42.000000	-1.23	0.55582	-0.49514	-91.851	32.9	28.716	-1.1526269719807956	0.7023438871823273	-0.49514	-87.1276407792233	43.90661013158068	28.716	-1.1526269719807956	0.7023438871823273	-0.29914	-87.1276407792233	43.90661013158068	28.716	-0.779833584004826	0.4998402407406261	-0.3768545010936458	-0.5454041988563434	0.3576935793575458	0.7580168620527232	2.6816	22.641	0.0	0.0	0.0
2021-10-01T23:22:42.000000	-1.1957	0.54344	-0.50581	-96.976	35.332	30.002	-1.1201023532085088	0.6858543882900805	-0.50581	-91.91602945200403	46.948251615777224	30.002	-1.1201023532085088	0.6858543882900805	-0.30981	-91.91602945200403	46.948251615777224	30.002	-0.779833584004826	0.4998402407406261	-0.3768545010936458	-0.5454041988563434	0.3576935793575458	0.7580168620527232	2.6816	22.641	0.0	0.0	0.0
2021-10-01T23:22:42.000000	-1.1614	0.53086	-0.51631	-102.75	38.079	31.143	-1.0876022404700587	0.6691663964400101	-0.51631	-97.30993076963018	50.382041588345544	31.143	-1.0876022404700587	0.6691663964400101	-0.32031000000000004	-97.30993076963018	50.382041588345544	31.143	-0.779833584004826	0.4998402407406261	-0.3768545010936458	-0.5454041988563434	0.3576935793575458	0.7580168620527232	2.6816	22.641	0.0	0.0	0.0
2021-10-01T23:22:42.000000	-1.1272	0.51806	-0.52654	-109.23	41.176	32.074	-1.0552283308477404	0.6522723153532516	-0.52654	-103.36162666916017	54.24970053654818	32.074	-1.0552283308477404	0.6522723153532516	-0.33054	-103.36162666916017	54.24970053654818	32.074	-0.779833584004826	0.4998402407406261	-0.3768545010936458	-0.5454041988563434	0.3576935793575458	0.7580168620527232	2.6816	22.641	0.0	0.0	0.0
2021-10-01T23:22:42.000000	-1.0929	0.50503	-0.53639	-116.49	44.659	32.724	-1.0227833566854223	0.6351377143480776	-0.53639	-110.14014845889818	58.59602442531291	32.724	-1.0227833566854223	0.6351377143480776	-0.34039	-110.14014845889818	58.59602442531291	32.724	-0.779833584004826	0.4998402407406261	-0.3768545010936458	-0.5454041988563434	0.3576935793575458	0.7580168620527232	2.6816	22.641	0.0	0.0	0.0
2021-10-01T23:22:42.000000	-1.0586	0.49176	-0.54577	-124.6	48.568	33.018	-0.9903677897637078	0.6177649217935153	-0.54577	-117.7100674673152	63.46928895804727	33.018	-0.9903677897637078	0.6177649217935153	-0.34976999999999997	-117.7100674673152	63.46928895804727	33.018	-0.779833584004826	0.4998402407406261	-0.3768545010936458	-0.5454041988563434	0.3576935793575458	0.7580168620527232	2.6816	22.641	0.0	0.0	0.0
2021-10-01T23:22:42.000000	-1.0242	0.47825	-0.55456	-133.66	52.949	32.871	-0.9578823836036855	0.6001416846726462	-0.55456	-126.16499378554072	68.92740053196894	32.871	-0.9578823836036855	0.6001416846726462	-0.35856000000000005	-126.16499378554072	68.92740053196894	32.871	-0.779833584004826	0.4998402407406261	-0.3768545010936458	-0.5454041988563434	0.3576935793575458	0.7580168620527232	2.6816	22.641	0.0	0.0	0.0
2021-10-01T23:22:42.000000	-0.98977	0.46449	-0.56266	-143.75	57.857	32.189	-0.9253978360422851	0.582266655449422	-0.56266	-135.57758543739914	75.03474712401405	32.189	-0.9253978360422851	0.582266655449422	-0.36666000000000004	-135.57758543739914	75.03474712401405	32.189	-0.779833584004826	0.4998402407406261	-0.3768545010936458	-0.5454041988563434	0.3576935793575458	0.7580168620527232	2.6816	22.641	0.0	0.0	0.0
2021-10-01T23:22:42.000000	-0.95525	0.45049	-0.56997	-155.0	63.353	30.862	-0.8928533738904679	0.564142406961583	-0.56997	-146.06938850515579	81.86779800831253	30.862	-0.8928533738904679	0.564142406961583	-0.37396999999999997	-146.06938850515579	81.86779800831253	30.862	-0.779833584004826	0.4998402407406261	-0.3768545010936458	-0.5454041988563434	0.3576935793575458	0.7580168620527232	2.6816	22.641	0.0	0.0	0.0
2021-10-01T23:22:42.000000	-0.92064	0.43624	-0.57639	-167.54	69.511	28.764	-0.8602502224499256	0.5457590145612379	-0.57639	-157.76035617887652	89.5159245012529	28.764	-0.8602502224499256	0.5457590145612379	-0.38038999999999995	-157.76035617887652	89.5159245012529	28.764	-0.779833584004826	0.4998402407406261	-0.3768545010936458	-0.5454041988563434	0.3576935793575458	0.7580168620527232	2.6816	22.641	0.0	0.0	0.0
2021-10-01T23:22:42.000000	-0.88597	0.42175	-0.58183	-181.55	76.416	25.747	-0.8276169303626401	0.5271300788013533	-0.58183	-170.81871705622225	98.08554154036307	25.747	-0.8276169303626401	0.5271300788013533	-0.38582999999999995	-170.81871705622225	98.08554154036307	25.747	-0.779833584004826	0.4998402407406261	-0.3768545010936458	-0.5454041988563434	0.3576935793575458	0.7580168620527232	2.6816	22.641	0.0	0.0	0.0
2021-10-01T23:22:42.000000	-0.85125	0.40703	-0.58621	-197.2	84.169	21.631	-0.7949621969748104	0.5082667496315125	-0.58621	-185.40081460425557	107.69771819810505	21.631	-0.7949621969748104	0.5082667496315125	-0.39021	-185.40081460425557	107.69771819810505	21.631	-0.779833584004826	0.4998402407406261	-0.3768545010936458	-0.5454041988563434	0.3576935793575458	0.7580168620527232	2.6816	22.641	0.0	0.0	0.0
2021-10-01T23:22:42.000000	-0.81649	0.3921	-0.58943	-214.75	92.894	16.2	-0.7622934963309446	0.48919010164918936	-0.58943	-201.74949592716877	118.507377952317	16.2	-0.7622934963309446	0.48919010164918936	-0.39343	-201.74949592716877	118.507377952317	16.2	-0.779833584004826	0.4998402407406261	-0.3768545010936458	-0.5454041988563434	0.3576935793575458	0.7580168620527232	2.6816	22.641	0.0	0.0	0.0
2021-10-01T23:22:42.000000	-0.78173	0.37696	-0.59143	-234.47	102.74	9.1896	-0.7296505270226069	0.4699050360611514	-0.59143	-220.11446952281563	130.69548120225681	9.1896	-0.7296505270226069	0.4699050360611514	-0.39543	-220.11446952281563	130.69548120225681	9.1896	-0.779833584004826	0.4998402407406261	-0.3768545010936458	-0.5454041988563434	0.3576935793575458	0.7580168620527232	2.6816	22.641	0.0	0.0	0.0
2021-10-01T23:22:42.000000	-0.747	0.36165	-0.59213	-256.71	113.87	0.27367	-0.6970581617867038	0.45045492736403875	-0.59213	-240.8231256498109	144.4666852677647	0.27367	-0.6970581617867038	0.45045492736403875	-0.39613000000000004	-240.8231256498109	144.4666852677647	0.27367	-0.779833584004826	0.4998402407406261	-0.3768545010936458	-0.5454041988563434	0.3576935793575458	0.7580168620527232	2.6816	22.641	0.0	0.0	0.0
2021-10-01T23:22:42.000000	-0.71233	0.34618	-0.59148	-281.87	126.5	-10.952	-0.6645449492652171	0.430853376110818	-0.59148	-264.24598370725863	160.08437461096327	-10.952	-0.6645449492652171	0.430853376110818	-0.39548	-264.24598370725863	160.08437461096327	-10.952	-0.779833584004826	0.4998402407406261	-0.3768545010936458	-0.5454041988563434	0.3576935793575458	0.7580168620527232	2.6816	22.641	0.0	0.0	0.0
