# Supplementary material for: Direct evidence of substorm-related impulsive injections of electrons at Mercury
Source: Nat Commun. 2023 Jul 18;14:4019. doi: 10.1038/s41467-023-39565-4 (PMC10354196; doi:10.1038/s41467-023-39565-4)
Supplement: Supplementary file 3 — SourceDatafile [file 41467_2023_39565_MOESM3_ESM.zip › SourceDataFile/FieldLinetracing/Final_KT17tracing_001032.txt]

2021-10-01T23:32:12.000000	-0.57992	-0.22155	0.56859	469.87	171.42	-109.07	-0.6026967394880047	-0.14882287831690466	0.56859	487.3335520643911	112.55506355692492	-109.07	-0.6026967394880047	-0.14882287831690466	0.7645900000000001	487.3335520643911	112.55506355692492	-109.07	-0.9017261145525816	-0.21411228861983256	-0.3755608368771724	-0.63480098436519	-0.15641382869762518	0.7566785476284734	2.8015	1.0642	0.0	0.0	0.0
2021-10-01T23:32:12.000000	-0.61493	-0.23427	0.57592	420.62	152.12	-78.531	-0.6390015155070461	-0.1571572492114136	0.57592	436.0898289350809	99.4351039591746	-78.531	-0.6390015155070461	-0.1571572492114136	0.7719199999999999	436.0898289350809	99.4351039591746	-78.531	-0.9017261145525816	-0.21411228861983256	-0.3755608368771724	-0.63480098436519	-0.15641382869762518	0.7566785476284734	2.8015	1.0642	0.0	0.0	0.0
2021-10-01T23:32:12.000000	-0.65023	-0.24697	0.58173	378.09	135.49	-54.034	-0.6755916557115481	-0.1654362370610773	0.58173	391.84262474036456	88.14162261146446	-54.034	-0.6755916557115481	-0.1654362370610773	0.77773	391.84262474036456	88.14162261146446	-54.034	-0.9017261145525816	-0.21411228861983256	-0.3755608368771724	-0.63480098436519	-0.15641382869762518	0.7566785476284734	2.8015	1.0642	0.0	0.0	0.0
2021-10-01T23:32:12.000000	-0.68576	-0.25964	0.58605	341.16	121.06	-34.364	-0.7124063869124722	-0.1736572690281554	0.58605	353.42278973691356	78.34539485239316	-34.364	-0.7124063869124722	-0.1736572690281554	0.7820499999999999	353.42278973691356	78.34539485239316	-34.364	-0.9017261145525816	-0.21411228861983256	-0.3755608368771724	-0.63480098436519	-0.15641382869762518	0.7566785476284734	2.8015	1.0642	0.0	0.0	0.0
2021-10-01T23:32:12.000000	-0.72146	-0.27225	0.58892	308.92	108.49	-18.584	-0.7493824853173952	-0.1817979229791254	0.58892	319.88552070910794	69.82048510761649	-18.584	-0.7493824853173952	-0.1817979229791254	0.7849200000000001	319.88552070910794	69.82048510761649	-18.584	-0.9017261145525816	-0.21411228861983256	-0.3755608368771724	-0.63480098436519	-0.15641382869762518	0.7566785476284734	2.8015	1.0642	0.0	0.0	0.0
2021-10-01T23:32:12.000000	-0.75728	-0.28476	0.59037	280.63	97.481	-5.9616	-0.7864654264800942	-0.1898246268308817	0.59037	290.4597571924144	62.36081873038304	-5.9616	-0.7864654264800942	-0.1898246268308817	0.78637	290.4597571924144	62.36081873038304	-5.9616	-0.9017261145525816	-0.21411228861983256	-0.3755608368771724	-0.63480098436519	-0.15641382869762518	0.7566785476284734	2.8015	1.0642	0.0	0.0	0.0
2021-10-01T23:32:12.000000	-0.79316	-0.29715	0.59046	255.7	87.807	4.0819	-0.8235932119098385	-0.19772488309779276	0.59046	264.5322531430177	55.814391478169696	4.0819	-0.8235932119098385	-0.19772488309779276	0.7864599999999999	264.5322531430177	55.814391478169696	4.0819	-0.9017261145525816	-0.21411228861983256	-0.3755608368771724	-0.63480098436519	-0.15641382869762518	0.7566785476284734	2.8015	1.0642	0.0	0.0	0.0
2021-10-01T23:32:12.000000	-0.82908	-0.30941	0.58924	233.65	79.274	12.006	-0.8607447670091538	-0.2054912177353511	0.58924	241.60285460931973	50.04747966309503	12.006	-0.8607447670091538	-0.2054912177353511	0.7852399999999999	241.60285460931973	50.04747966309503	12.006	-0.9017261145525816	-0.21411228861983256	-0.3755608368771724	-0.63480098436519	-0.15641382869762518	0.7566785476284734	2.8015	1.0642	0.0	0.0	0.0
2021-10-01T23:32:12.000000	-0.86498	-0.32152	0.58679	214.07	71.725	18.179	-0.8978580932873093	-0.21311113325792533	0.58679	221.24541379122007	44.954503682632264	18.179	-0.8978580932873093	-0.21311113325792533	0.7827900000000001	221.24541379122007	44.954503682632264	18.179	-0.9017261145525816	-0.21411228861983256	-0.3755608368771724	-0.63480098436519	-0.15641382869762518	0.7566785476284734	2.8015	1.0642	0.0	0.0	0.0
2021-10-01T23:32:12.000000	-0.90084	-0.33345	0.58317	196.64	65.027	22.9	-0.9349096655434473	-0.22055730632522558	0.58317	203.12604544369958	40.442675373967035	22.9	-0.9349096655434473	-0.22055730632522558	0.7791699999999999	203.12604544369958	40.442675373967035	22.9	-0.9017261145525816	-0.21411228861983256	-0.3755608368771724	-0.63480098436519	-0.15641382869762518	0.7566785476284734	2.8015	1.0642	0.0	0.0	0.0
2021-10-01T23:32:12.000000	-0.93663	-0.34521	0.57847	181.09	59.073	26.41	-0.971870935135586	-0.22784333749021837	0.57847	186.96367334559375	36.43888415034292	26.41	-0.971870935135586	-0.22784333749021837	0.77447	186.96367334559375	36.43888415034292	26.41	-0.9017261145525816	-0.21411228861983256	-0.3755608368771724	-0.63480098436519	-0.15641382869762518	0.7566785476284734	2.8015	1.0642	0.0	0.0	0.0
2021-10-01T23:32:12.000000	-0.97234	-0.35678	0.57278	167.19	53.77	28.909	-1.0087295268124505	-0.23495060275881324	0.57278	172.5186352896713	32.879012725283886	28.909	-1.0087295268124505	-0.23495060275881324	0.76878	172.5186352896713	32.879012725283886	28.909	-0.9017261145525816	-0.21411228861983256	-0.3755608368771724	-0.63480098436519	-0.15641382869762518	0.7566785476284734	2.8015	1.0642	0.0	0.0	0.0
2021-10-01T23:32:12.000000	-1.008	-0.36815	0.56617	154.74	49.043	30.563	-1.0455139892160226	-0.24186550157804354	0.56617	159.58324855541986	29.713132273442497	30.563	-1.0455139892160226	-0.24186550157804354	0.76217	159.58324855541986	29.713132273442497	30.563	-0.9017261145525816	-0.21411228861983256	-0.3755608368771724	-0.63480098436519	-0.15641382869762518	0.7566785476284734	2.8015	1.0642	0.0	0.0	0.0
2021-10-01T23:32:12.000000	-1.0435	-0.37932	0.55876	143.59	44.826	31.512	-1.0821151512194993	-0.2486015122665193	0.55876	148.00055643330555	26.894119644114344	31.512	-1.0821151512194993	-0.2486015122665193	0.7547600000000001	148.00055643330555	26.894119644114344	31.512	-0.9017261145525816	-0.21411228861983256	-0.3755608368771724	-0.63480098436519	-0.15641382869762518	0.7566785476284734	2.8015	1.0642	0.0	0.0	0.0
2021-10-01T23:32:12.000000	-1.0789	-0.3903	0.55064	133.6	41.064	31.874	-1.1185937860119193	-0.2551612076619808	0.55064	137.6248746935468	24.384543497583444	31.874	-1.1185937860119193	-0.2551612076619808	0.74664	137.6248746935468	24.384543497583444	31.874	-0.9017261145525816	-0.21411228861983256	-0.3755608368771724	-0.63480098436519	-0.15641382869762518	0.7566785476284734	2.8015	1.0642	0.0	0.0	0.0
2021-10-01T23:32:12.000000	-1.1143	-0.40108	0.54191	124.66	37.71	31.753	-1.155047914770503	-0.2615224100996187	0.54191	128.34127329138897	22.151236307371295	31.753	-1.155047914770503	-0.2615224100996187	0.7379100000000001	128.34127329138897	22.151236307371295	31.753	-0.9017261145525816	-0.21411228861983256	-0.3755608368771724	-0.63480098436519	-0.15641382869762518	0.7566785476284734	2.8015	1.0642	0.0	0.0	0.0
2021-10-01T23:32:12.000000	-1.1495	-0.41166	0.53268	116.67	34.723	31.24	-1.1912790445374262	-0.2677096256132693	0.53268	120.04548201098375	20.165760034042286	31.24	-1.1912790445374262	-0.2677096256132693	0.72868	120.04548201098375	20.165760034042286	31.24	-0.9017261145525816	-0.21411228861983256	-0.3755608368771724	-0.63480098436519	-0.15641382869762518	0.7566785476284734	2.8015	1.0642	0.0	0.0	0.0
2021-10-01T23:32:12.000000	-1.1848	-0.42206	0.52307	109.53	32.067	30.417	-1.2275873653528087	-0.27370594444796026	0.52307	112.63384328732867	18.404638962106404	30.417	-1.2275873653528087	-0.27370594444796026	0.7190700000000001	112.63384328732867	18.404638962106404	30.417	-0.9017261145525816	-0.21411228861983256	-0.3755608368771724	-0.63480098436519	-0.15641382869762518	0.7566785476284734	2.8015	1.0642	0.0	0.0	0.0
2021-10-01T23:32:12.000000	-1.22	-0.43228	0.51316	103.18	29.711	29.357	-1.2637743842588263	-0.2795358726375282	0.51316	106.043010797832	16.844458493251913	29.357	-1.2637743842588263	-0.2795358726375282	0.70916	106.043010797832	16.844458493251913	29.357	-0.9017261145525816	-0.21411228861983256	-0.3755608368771724	-0.63480098436519	-0.15641382869762518	0.7566785476284734	2.8015	1.0642	0.0	0.0	0.0
2021-10-01T23:32:12.000000	-1.2552	-0.44233	0.50307	97.55	27.625	28.13	-1.299940573036083	-0.285197081812946	0.50307	100.19983610217993	15.464021795648044	28.13	-1.299940573036083	-0.285197081812946	0.6990700000000001	100.19983610217993	15.464021795648044	28.13	-0.9017261145525816	-0.21411228861983256	-0.3755608368771724	-0.63480098436519	-0.15641382869762518	0.7566785476284734	2.8015	1.0642	0.0	0.0	0.0
2021-10-01T23:32:12.000000	-1.2904	-0.45222	0.49289	92.563	25.783	26.799	-1.3360871569862702	-0.2906994966221048	0.49289	95.02471362721163	14.246959607804758	26.799	-1.3360871569862702	-0.2906994966221048	0.68889	95.02471362721163	14.246959607804758	26.799	-0.9017261145525816	-0.21411228861983256	-0.3755608368771724	-0.63480098436519	-0.15641382869762518	0.7566785476284734	2.8015	1.0642	0.0	0.0	0.0
2021-10-01T23:32:12.000000	-1.3256	-0.46196	0.4827	88.162	24.16	25.422	-1.3722153614110804	-0.29605304171289587	0.4827	90.45800962571775	13.175444529637492	25.422	-1.3722153614110804	-0.29605304171289587	0.6787000000000001	90.45800962571775	13.175444529637492	25.422	-0.9017261145525816	-0.21411228861983256	-0.3755608368771724	-0.63480098436519	-0.15641382869762518	0.7566785476284734	2.8015	1.0642	0.0	0.0	0.0
2021-10-01T23:32:12.000000	-1.3609	-0.47156	0.47256	84.284	22.733	24.049	-1.408425658091117	-0.30125538871629204	0.47256	86.43438062209265	12.234369271655018	24.049	-1.408425658091117	-0.30125538871629204	0.66856	86.43438062209265	12.234369271655018	24.049	-0.9017261145525816	-0.21411228861983256	-0.3755608368771724	-0.63480098436519	-0.15641382869762518	0.7566785476284734	2.8015	1.0642	0.0	0.0	0.0
2021-10-01T23:32:12.000000	-1.3963	-0.48103	0.46254	80.868	21.477	22.725	-1.4447192723280715	-0.3063164622801846	0.46254	82.89022300997048	11.40639655444951	22.725	-1.4447192723280715	-0.3063164622801846	0.65854	82.89022300997048	11.40639655444951	22.725	-0.9017261145525816	-0.21411228861983256	-0.3755608368771724	-0.63480098436519	-0.15641382869762518	0.7566785476284734	2.8015	1.0642	0.0	0.0	0.0
2021-10-01T23:32:12.000000	-1.4318	-0.49038	0.45267	77.853	20.37	21.484	-1.4810974294236359	-0.31124618705246465	0.45267	79.76230077349307	10.677166492980485	21.484	-1.4810974294236359	-0.31124618705246465	0.6486700000000001	79.76230077349307	10.677166492980485	21.484	-0.9017261145525816	-0.21411228861983256	-0.3755608368771724	-0.63480098436519	-0.15641382869762518	0.7566785476284734	2.8015	1.0642	0.0	0.0	0.0
2021-10-01T23:32:12.000000	-1.4673	-0.4996	0.44296	75.181	19.392	20.351	-1.5174596575972068	-0.31604689140215925	0.44296	76.99060035150785	10.033936541278155	20.351	-1.5174596575972068	-0.31604689140215925	0.63896	76.99060035150785	10.033936541278155	20.351	-0.9017261145525816	-0.21411228861983256	-0.3755608368771724	-0.63480098436519	-0.15641382869762518	0.7566785476284734	2.8015	1.0642	0.0	0.0	0.0
2021-10-01T23:32:12.000000	-1.5029	-0.50872	0.43341	72.797	18.523	19.342	-1.5539088792327709	-0.3207360962560238	0.43341	74.51808557722967	9.463596562865193	19.342	-1.5539088792327709	-0.3207360962560238	0.62941	74.51808557722967	9.463596562865193	19.342	-0.9017261145525816	-0.21411228861983256	-0.3755608368771724	-0.63480098436519	-0.15641382869762518	0.7566785476284734	2.8015	1.0642	0.0	0.0	0.0
2021-10-01T23:32:12.000000	-1.5386	-0.51774	0.42402	70.649	17.745	18.461	-1.590445094330329	-0.3253138016140582	0.42402	72.29094273857908	8.954653760334953	18.461	-1.590445094330329	-0.3253138016140582	0.62002	72.29094273857908	8.954653760334953	18.461	-0.9017261145525816	-0.21411228861983256	-0.3755608368771724	-0.63480098436519	-0.15641382869762518	0.7566785476284734	2.8015	1.0642	0.0	0.0	0.0
2021-10-01T23:32:12.000000	-1.5743	-0.52666	0.41475	68.694	17.042	17.708	-1.6269690564109687	-0.3297922604931809	0.41475	70.26453536691704	8.496497494336383	17.708	-1.6269690564109687	-0.3297922604931809	0.61075	70.26453536691704	8.496497494336383	17.708	-0.9017261145525816	-0.21411228861983256	-0.3755608368771724	-0.63480098436519	-0.15641382869762518	0.7566785476284734	2.8015	1.0642	0.0	0.0	0.0
2021-10-01T23:32:12.000000	-1.6101	-0.53548	0.40557	66.891	16.4	17.075	-1.663580011953602	-0.33415921987647323	0.40557	68.39645698352115	8.080256994758303	17.075	-1.663580011953602	-0.33415921987647323	0.6015699999999999	68.39645698352115	8.080256994758303	17.075	-0.9017261145525816	-0.21411228861983256	-0.3755608368771724	-0.63480098436519	-0.15641382869762518	0.7566785476284734	2.8015	1.0642	0.0	0.0	0.0
2021-10-01T23:32:12.000000	-1.6459	-0.54421	0.39646	65.21	15.809	16.549	-1.700179939781009	-0.33843685742874513	0.39646	66.65570834302602	7.699683518785007	16.549	-1.700179939781009	-0.33843685742874513	0.59246	66.65570834302602	7.699683518785007	16.549	-0.9017261145525816	-0.21411228861983256	-0.3755608368771724	-0.63480098436519	-0.15641382869762518	0.7566785476284734	2.8015	1.0642	0.0	0.0	0.0
2021-10-01T23:32:12.000000	-1.6817	-0.55285	0.38738	63.624	15.26	16.116	-1.7367688398931893	-0.3426251731499963	0.38738	65.01439012460284	7.349153197882352	16.116	-1.7367688398931893	-0.3426251731499963	0.58338	65.01439012460284	7.349153197882352	16.116	-0.9017261145525816	-0.21411228861983256	-0.3755608368771724	-0.63480098436519	-0.15641382869762518	0.7566785476284734	2.8015	1.0642	0.0	0.0	0.0
2021-10-01T23:32:12.000000	-1.7176	-0.56141	0.37829	62.112	14.745	15.763	-1.773447184070747	-0.34672183867119966	0.37829	63.450680326326626	7.023299447290224	15.763	-1.773447184070747	-0.34672183867119966	0.57429	63.450680326326626	7.023299447290224	15.763	-0.9017261145525816	-0.21411228861983256	-0.3755608368771724	-0.63480098436519	-0.15641382869762518	0.7566785476284734	2.8015	1.0642	0.0	0.0	0.0
2021-10-01T23:32:12.000000	-1.7534	-0.56988	0.36917	60.66	14.258	15.474	-1.8100152540541665	-0.3507414353783007	0.36917	61.94994926013462	6.717882900642468	15.474	-1.8100152540541665	-0.3507414353783007	0.56517	61.94994926013462	6.717882900642468	15.474	-0.9017261145525816	-0.21411228861983256	-0.3755608368771724	-0.63480098436519	-0.15641382869762518	0.7566785476284734	2.8015	1.0642	0.0	0.0	0.0
2021-10-01T23:32:12.000000	-1.7893	-0.57827	0.35998	59.255	13.794	15.238	-1.846672768102963	-0.3546693818853539	0.35998	60.49868223292241	6.42953412619286	15.238	-1.846672768102963	-0.3546693818853539	0.55598	60.49868223292241	6.42953412619286	15.238	-0.9017261145525816	-0.21411228861983256	-0.3755608368771724	-0.63480098436519	-0.15641382869762518	0.7566785476284734	2.8015	1.0642	0.0	0.0	0.0
2021-10-01T23:32:12.000000	-1.8252	-0.58658	0.35071	57.888	13.352	15.041	-1.8833204797382253	-0.35851793120927766	0.35071	59.0878245314187	6.158363430674925	15.041	-1.8833204797382253	-0.35851793120927766	0.54671	59.0878245314187	6.158363430674925	15.041	-0.9017261145525816	-0.21411228861983256	-0.3755608368771724	-0.63480098436519	-0.15641382869762518	0.7566785476284734	2.8015	1.0642	0.0	0.0	0.0
2021-10-01T23:32:12.000000	-1.861	-0.59482	0.34134	56.552	12.927	14.876	-1.9198603677827326	-0.36230926101488137	0.34134	57.70981625125377	5.900266201327346	14.876	-1.9198603677827326	-0.36230926101488137	0.5373399999999999	57.70981625125377	5.900266201327346	14.876	-0.9017261145525816	-0.21411228861983256	-0.3755608368771724	-0.63480098436519	-0.15641382869762518	0.7566785476284734	2.8015	1.0642	0.0	0.0	0.0
2021-10-01T23:32:12.000000	-1.8969	-0.60297	0.33184	55.242	12.518	14.734	-1.9564884745909257	-0.36599901597254625	0.33184	56.35957253831284	5.654862624206924	14.734	-1.9564884745909257	-0.36599901597254625	0.5278400000000001	56.35957253831284	5.654862624206924	14.734	-0.9017261145525816	-0.21411228861983256	-0.3755608368771724	-0.63480098436519	-0.15641382869762518	0.7566785476284734	2.8015	1.0642	0.0	0.0	0.0
2021-10-01T23:32:12.000000	-1.9327	-0.61106	0.32221	53.954	12.123	14.61	-1.9930099831100558	-0.3696414760597822	0.32221	55.032878473101086	5.4206578904121425	14.61	-1.9930099831100558	-0.3696414760597822	0.5182100000000001	55.032878473101086	5.4206578904121425	14.61	-0.9017261145525816	-0.21411228861983256	-0.3755608368771724	-0.63480098436519	-0.15641382869762518	0.7566785476284734	2.8015	1.0642	0.0	0.0	0.0
2021-10-01T23:32:12.000000	-1.9685	-0.61907	0.31244	52.682	11.739	14.498	-2.029521689215651	-0.3732045389638886	0.31244	53.72341167637622	5.195409786590748	14.498	-2.029521689215651	-0.3732045389638886	0.50844	53.72341167637622	5.195409786590748	14.498	-0.9017261145525816	-0.21411228861983256	-0.3755608368771724	-0.63480098436519	-0.15641382869762518	0.7566785476284734	2.8015	1.0642	0.0	0.0	0.0
2021-10-01T23:32:12.000000	-2.0043	-0.62701	0.30251	51.423	11.367	14.396	-2.0660248182094043	-0.3766981293327567	0.30251	52.42831728394009	4.980478368039402	14.396	-2.0660248182094043	-0.3766981293327567	0.49851	52.42831728394009	4.980478368039402	14.396	-0.9017261145525816	-0.21411228861983256	-0.3755608368771724	-0.63480098436519	-0.15641382869762518	0.7566785476284734	2.8015	1.0642	0.0	0.0	0.0
2021-10-01T23:32:12.000000	-2.04	-0.63488	0.29241	50.172	11.004	14.302	-2.102420123612402	-0.38013450018330497	0.29241	51.14226538133955	4.773498891236662	14.302	-2.102420123612402	-0.38013450018330497	0.48841	51.14226538133955	4.773498891236662	14.302	-0.9017261145525816	-0.21411228861983256	-0.3755608368771724	-0.63480098436519	-0.15641382869762518	0.7566785476284734	2.8015	1.0642	0.0	0.0	0.0
2021-10-01T23:32:12.000000	-2.0757	-0.64268	0.28214	48.923	10.648	14.212	-2.1388068519035577	-0.38350139849861475	0.28214	49.85905611950153	4.57322160761939	14.212	-2.1388068519035577	-0.38350139849861475	0.47814	49.85905611950153	4.57322160761939	14.212	-0.9017261145525816	-0.21411228861983256	-0.3755608368771724	-0.63480098436519	-0.15641382869762518	0.7566785476284734	2.8015	1.0642	0.0	0.0	0.0
2021-10-01T23:32:12.000000	-2.1114	-0.65042	0.27167	47.671	10.299	14.125	-2.175186228384562	-0.38680874892657735	0.27167	48.57372717448043	4.380259168033493	14.125	-2.175186228384562	-0.38680874892657735	0.46767000000000003	48.57372717448043	4.380259168033493	14.125	-0.9017261145525816	-0.21411228861983256	-0.3755608368771724	-0.63480098436519	-0.15641382869762518	0.7566785476284734	2.8015	1.0642	0.0	0.0	0.0
2021-10-01T23:32:12.000000	-2.147	-0.65809	0.26101	46.41	9.9536	14.039	-2.2114577812748117	-0.39005887983622006	0.26101	47.27990715496631	4.191972373211065	14.039	-2.2114577812748117	-0.39005887983622006	0.45701	47.27990715496631	4.191972373211065	14.039	-0.9017261145525816	-0.21411228861983256	-0.3755608368771724	-0.63480098436519	-0.15641382869762518	0.7566785476284734	2.8015	1.0642	0.0	0.0	0.0
2021-10-01T23:32:12.000000	-2.1826	-0.66569	0.25013	45.132	9.6115	13.953	-2.2477207570532185	-0.39323953821062446	0.25013	45.96961958359549	4.009043725068832	13.953	-2.2477207570532185	-0.39323953821062446	0.44613	45.96961958359549	4.009043725068832	13.953	-0.9017261145525816	-0.21411228861983256	-0.3755608368771724	-0.63480098436519	-0.15641382869762518	0.7566785476284734	2.8015	1.0642	0.0	0.0	0.0
2021-10-01T23:32:12.000000	-2.2181	-0.67323	0.23903	43.831	9.2706	13.863	-2.2838771345425632	-0.39637290171459993	0.23903	44.63665235827796	3.8301242285647366	13.863	-2.2838771345425632	-0.39637290171459993	0.43503000000000003	44.63665235827796	3.8301242285647366	13.863	-0.9017261145525816	-0.21411228861983256	-0.3755608368771724	-0.63480098436519	-0.15641382869762518	0.7566785476284734	2.8015	1.0642	0.0	0.0	0.0
2021-10-01T23:32:12.000000	-2.2536	-0.6807	0.22768	42.498	8.9292	13.768	-2.320024934920064	-0.39943679268333715	0.22768	43.27186499462404	3.654629465079922	13.768	-2.320024934920064	-0.39943679268333715	0.42368	43.27186499462404	3.654629465079922	13.768	-0.9017261145525816	-0.21411228861983256	-0.3755608368771724	-0.63480098436519	-0.15641382869762518	0.7566785476284734	2.8015	1.0642	0.0	0.0	0.0
2021-10-01T23:32:12.000000	-2.289	-0.68811	0.21607	41.123	8.5854	13.665	-2.356066137008503	-0.4024533887816455	0.21607	41.86510003742111	3.481899053206889	13.665	-2.356066137008503	-0.4024533887816455	0.41207000000000005	41.86510003742111	3.481899053206889	13.665	-0.9017261145525816	-0.21411228861983256	-0.3755608368771724	-0.63480098436519	-0.15641382869762518	0.7566785476284734	2.8015	1.0642	0.0	0.0	0.0
2021-10-01T23:32:12.000000	-2.3243	-0.69546	0.20418	39.695	8.2369	13.553	-2.3920007408078785	-0.40542269000952486	0.20418	40.40515855459974	3.31099815579167	13.553	-2.3920007408078785	-0.40542269000952486	0.40018	40.40515855459974	3.31099815579167	13.553	-0.9017261145525816	-0.21411228861983256	-0.3755608368771724	-0.63480098436519	-0.15641382869762518	0.7566785476284734	2.8015	1.0642	0.0	0.0	0.0
2021-10-01T23:32:12.000000	-2.3595	-0.70274	0.19198	38.201	7.8813	13.43	-2.4278275210165	-0.4083347717190844	0.19198	38.87884443149534	3.1411377495397534	13.43	-2.4278275210165	-0.4083347717190844	0.38798	38.87884443149534	3.1411377495397534	13.43	-0.9017261145525816	-0.21411228861983256	-0.3755608368771724	-0.63480098436519	-0.15641382869762518	0.7566785476284734	2.8015	1.0642	0.0	0.0	0.0
2021-10-01T23:32:12.000000	-2.3946	-0.70997	0.17945	36.624	7.5154	13.292	-2.46354892823775	-0.41120948320610606	0.17945	37.26889367015153	2.9712249600020604	13.292	-2.46354892823775	-0.41120948320610606	0.37545	37.26889367015153	2.9712249600020604	13.292	-0.9017261145525816	-0.21411228861983256	-0.3755608368771724	-0.63480098436519	-0.15641382869762518	0.7566785476284734	2.8015	1.0642	0.0	0.0	0.0
2021-10-01T23:32:12.000000	-2.4296	-0.71712	0.16653	34.942	7.1352	13.141	-2.499161286566554	-0.4140170505269165	0.16653	35.55298192453096	2.799985591744136	13.141	-2.499161286566554	-0.4140170505269165	0.36253	35.55298192453096	2.799985591744136	13.141	-0.9017261145525816	-0.21411228861983256	-0.3755608368771724	-0.63480098436519	-0.15641382869762518	0.7566785476284734	2.8015	1.0642	0.0	0.0	0.0
2021-10-01T23:32:12.000000	-2.4644	-0.72422	0.15317	33.126	6.7349	12.974	-2.5345690254290747	-0.41679950064210763	0.15317	33.70161704076794	2.625216723895381	12.974	-2.5345690254290747	-0.41679950064210763	0.34917	33.70161704076794	2.625216723895381	12.974	-0.9017261145525816	-0.21411228861983256	-0.3755608368771724	-0.63480098436519	-0.15641382869762518	0.7566785476284734	2.8015	1.0642	0.0	0.0	0.0
2021-10-01T23:32:12.000000	-2.499	-0.73125	0.13929	31.134	6.3069	12.792	-2.5697696942219292	-0.41953698425589697	0.13929	31.6721842684337	2.44452189116416	12.792	-2.5697696942219292	-0.41953698425589697	0.33529	31.6721842684337	2.44452189116416	12.792	-0.9017261145525816	-0.21411228861983256	-0.3755608368771724	-0.63480098436519	-0.15641382869762518	0.7566785476284734	2.8015	1.0642	0.0	0.0	0.0
2021-10-01T23:32:12.000000	-2.5334	-0.7382	0.12475	28.91	5.8395	12.596	-2.6047620676434247	-0.42221957672039323	0.12475	29.407671976358166	2.253150944992007	12.596	-2.6047620676434247	-0.42221957672039323	0.32075	29.407671976358166	2.253150944992007	12.596	-0.9017261145525816	-0.21411228861983256	-0.3755608368771724	-0.63480098436519	-0.15641382869762518	0.7566785476284734	2.8015	1.0642	0.0	0.0	0.0
2021-10-01T23:32:12.000000	-2.5674	-0.74507	0.10938	26.365	5.3151	12.386	-2.639347652735739	-0.42487178406943304	0.10938	26.817594267332183	2.0445416901476747	12.386	-2.639347652735739	-0.42487178406943304	0.30538	26.817594267332183	2.0445416901476747	12.386	-0.9017261145525816	-0.21411228861983256	-0.3755608368771724	-0.63480098436519	-0.15641382869762518	0.7566785476284734	2.8015	1.0642	0.0	0.0	0.0
2021-10-01T23:32:12.000000	-2.6009	-0.75182	0.092853	23.361	4.7053	12.166	-2.673422301813192	-0.42746616072836985	0.092853	23.761511143652605	1.8074172899673808	12.166	-2.673422301813192	-0.42746616072836985	0.288853	23.761511143652605	1.8074172899673808	12.166	-0.9017261145525816	-0.21411228861983256	-0.3755608368771724	-0.63480098436519	-0.15641382869762518	0.7566785476284734	2.8015	1.0642	0.0	0.0	0.0
2021-10-01T23:32:12.000000	-2.6228	-0.75623	0.080928	20.99	4.2282	12.015	-2.6956976387409832	-0.4291595197432862	0.080928	21.34991798493558	1.624431370210603	12.015	-2.6956976387409832	-0.4291595197432862	0.276928	21.34991798493558	1.624431370210603	12.015	-0.9017261145525816	-0.21411228861983256	-0.3755608368771724	-0.63480098436519	-0.15641382869762518	0.7566785476284734	2.8015	1.0642	0.0	0.0	0.0
2021-10-01T23:32:12.000000	-2.6441	-0.76052	0.067958	18.195	3.6676	11.863	-2.717362793175001	-0.4308073010850177	0.067958	18.50728848650555	1.410527432295801	11.863	-2.717362793175001	-0.4308073010850177	0.263958	18.50728848650555	1.410527432295801	11.863	-0.9017261145525816	-0.21411228861983256	-0.3755608368771724	-0.63480098436519	-0.15641382869762518	0.7566785476284734	2.8015	1.0642	0.0	0.0	0.0
2021-10-01T23:32:12.000000	-2.6578	-0.76328	0.058501	16.006	3.2287	11.763	-2.7312977440528683	-0.43186784058518474	0.058501	16.281004571870874	1.2431531766921384	11.763	-2.7312977440528683	-0.43186784058518474	0.254501	16.281004571870874	1.2431531766921384	11.763	-0.9017261145525816	-0.21411228861983256	-0.3755608368771724	-0.63480098436519	-0.15641382869762518	0.7566785476284734	2.8015	1.0642	0.0	0.0	0.0
2021-10-01T23:32:12.000000	-2.6709	-0.76592	0.048135	13.457	2.7172	11.666	-2.744622512436963	-0.43288280241216726	0.048135	13.688537642870868	1.0478368383041654	11.666	-2.744622512436963	-0.43288280241216726	0.244135	13.688537642870868	1.0478368383041654	11.666	-0.9017261145525816	-0.21411228861983256	-0.3755608368771724	-0.63480098436519	-0.15641382869762518	0.7566785476284734	2.8015	1.0642	0.0	0.0	0.0
2021-10-01T23:32:12.000000	-2.6828	-0.76833	0.036501	10.418	2.1059	11.575	-2.7567281411352034	-0.4338165335406712	0.036501	10.597534456318364	0.8135122968615809	11.575	-2.7567281411352034	-0.4338165335406712	0.232501	10.597534456318364	0.8135122968615809	11.575	-0.9017261145525816	-0.21411228861983256	-0.3755608368771724	-0.63480098436519	-0.15641382869762518	0.7566785476284734	2.8015	1.0642	0.0	0.0	0.0
2021-10-01T23:32:12.000000	-2.6928	-0.77035	0.023081	6.7068	1.3572	11.498	-2.7669002999681376	-0.4345960107228658	0.023081	6.822560793274706	0.5251878731185767	11.498	-2.7669002999681376	-0.4345960107228658	0.219081	6.822560793274706	0.5251878731185767	11.498	-0.9017261145525816	-0.21411228861983256	-0.3755608368771724	-0.63480098436519	-0.15641382869762518	0.7566785476284734	2.8015	1.0642	0.0	0.0	0.0
2021-10-01T23:32:12.000000	-2.6989	-0.77158	0.007474	2.1964	0.44481	11.451	-2.7731050472898553	-0.4350693083814685	0.007474	2.234352307374027	0.17233299925540269	11.451	-2.7731050472898553	-0.4350693083814685	0.20347400000000002	2.234352307374027	0.17233299925540269	11.451	-0.9017261145525816	-0.21411228861983256	-0.3755608368771724	-0.63480098436519	-0.15641382869762518	0.7566785476284734	2.8015	1.0642	0.0	0.0	0.0
2021-10-01T23:32:12.000000	-2.6985	-0.7715	-0.0092661	-2.721	-0.55104	11.454	-2.772698258960673	-0.4350389232660119	-0.0092661	-2.768015715617869	-0.2134832070503323	11.454	-2.772698258960673	-0.4350389232660119	0.1867339	-2.768015715617869	-0.2134832070503323	11.454	-0.9017261145525816	-0.21411228861983256	-0.3755608368771724	-0.63480098436519	-0.15641382869762518	0.7566785476284734	2.8015	1.0642	0.0	0.0	0.0
2021-10-01T23:32:12.000000	-2.6919	-0.77016	-0.024644	-7.1486	-1.4465	11.506	-2.765983800925786	-0.4345177195651975	-0.024644	-7.2719736812152735	-0.5596811500420394	11.506	-2.765983800925786	-0.4345177195651975	0.171356	-7.2719736812152735	-0.5596811500420394	11.506	-0.9017261145525816	-0.21411228861983256	-0.3755608368771724	-0.63480098436519	-0.15641382869762518	0.7566785476284734	2.8015	1.0642	0.0	0.0	0.0
2021-10-01T23:32:12.000000	-2.6816	-0.76809	-0.037842	-10.777	-2.1782	11.584	-2.7555077761476574	-0.43372537819430185	-0.037842	-10.962688246843815	-0.8412791703783384	11.584	-2.7555077761476574	-0.43372537819430185	0.15815800000000002	-10.962688246843815	-0.8412791703783384	11.584	-0.9017261145525816	-0.21411228861983256	-0.3755608368771724	-0.63480098436519	-0.15641382869762518	0.7566785476284734	2.8015	1.0642	0.0	0.0	0.0
2021-10-01T23:32:12.000000	-2.6564	-0.76299	-0.059567	-16.259	-3.2795	11.774	-2.72987275959904	-0.4317515680331959	-0.059567	-16.538322696112335	-1.2625702551761913	11.774	-2.72987275959904	-0.4317515680331959	0.136433	-16.538322696112335	-1.2625702551761913	11.774	-0.9017261145525816	-0.21411228861983256	-0.3755608368771724	-0.63480098436519	-0.15641382869762518	0.7566785476284734	2.8015	1.0642	0.0	0.0	0.0
2021-10-01T23:32:12.000000	-2.6284	-0.75736	-0.07766	-20.308	-4.0912	11.975	-2.701393900651223	-0.4295948360075682	-0.07766	-20.656270365578735	-1.5720292694838185	11.975	-2.701393900651223	-0.4295948360075682	0.11834	-20.656270365578735	-1.5720292694838185	11.975	-0.9017261145525816	-0.21411228861983256	-0.3755608368771724	-0.63480098436519	-0.15641382869762518	0.7566785476284734	2.8015	1.0642	0.0	0.0	0.0
2021-10-01T23:32:12.000000	-2.5993	-0.7515	-0.093685	-23.519	-4.7373	12.177	-2.671795148496464	-0.4273446202665439	-0.093685	-23.922241545747173	-1.8198163964883416	12.177	-2.671795148496464	-0.4273446202665439	0.102315	-23.922241545747173	-1.8198163964883416	12.177	-0.9017261145525816	-0.21411228861983256	-0.3755608368771724	-0.63480098436519	-0.15641382869762518	0.7566785476284734	2.8015	1.0642	0.0	0.0	0.0
2021-10-01T23:32:12.000000	-2.5696	-0.7455	-0.10838	-26.192	-5.2797	12.373	-2.6415837632445487	-0.42502897755655267	-0.10838	-26.641560290825616	-2.0306061558814483	12.373	-2.6415837632445487	-0.42502897755655267	0.08762	-26.641560290825616	-2.0306061558814483	12.373	-0.9017261145525816	-0.21411228861983256	-0.3755608368771724	-0.63480098436519	-0.15641382869762518	0.7566785476284734	2.8015	1.0642	0.0	0.0	0.0
2021-10-01T23:32:12.000000	-2.5393	-0.7394	-0.12215	-28.494	-5.753	12.56	-2.610764646102244	-0.4226876064691588	-0.12215	-28.98420776445057	-2.2182752911131685	12.56	-2.610764646102244	-0.4226876064691588	0.07385000000000001	-28.98420776445057	-2.2182752911131685	12.56	-0.9017261145525816	-0.21411228861983256	-0.3755608368771724	-0.63480098436519	-0.15641382869762518	0.7566785476284734	2.8015	1.0642	0.0	0.0	0.0
2021-10-01T23:32:12.000000	-2.5088	-0.73324	-0.13522	-30.527	-6.1783	12.738	-2.579739684191964	-0.42031119352825447	-0.13522	-31.054000761681877	-2.391266731977286	12.738	-2.579739684191964	-0.42031119352825447	0.06078	-31.054000761681877	-2.391266731977286	12.738	-0.9017261145525816	-0.21411228861983256	-0.3755608368771724	-0.63480098436519	-0.15641382869762518	0.7566785476284734	2.8015	1.0642	0.0	0.0	0.0
2021-10-01T23:32:12.000000	-2.4781	-0.72701	-0.14774	-32.36	-6.5692	12.904	-2.5485076522120176	-0.41788981408594833	-0.14774	-32.9210857632696	-2.5546234179322247	12.904	-2.5485076522120176	-0.41788981408594833	0.04826	-32.9210857632696	-2.5546234179322247	12.904	-0.9017261145525816	-0.21411228861983256	-0.3755608368771724	-0.63480098436519	-0.15641382869762518	0.7566785476284734	2.8015	1.0642	0.0	0.0	0.0
2021-10-01T23:32:12.000000	-2.4472	-0.72073	-0.15981	-34.039	-6.9351	13.058	-2.517071000765789	-0.4154433174380227	-0.15981	-34.632267933103506	-2.712038130213302	13.058	-2.517071000765789	-0.4154433174380227	0.03619	-34.632267933103506	-2.712038130213302	13.058	-0.9017261145525816	-0.21411228861983256	-0.3755608368771724	-0.63480098436519	-0.15641382869762518	0.7566785476284734	2.8015	1.0642	0.0	0.0	0.0
2021-10-01T23:32:12.000000	-2.4162	-0.7144	-0.17151	-35.598	-7.2823	13.2	-2.485528976332189	-0.4129594505675596	-0.17151	-36.22206301407947	-2.8655973712397618	13.2	-2.485528976332189	-0.4129594505675596	0.024490000000000012	-36.22206301407947	-2.8655973712397618	13.2	-0.9017261145525816	-0.21411228861983256	-0.3755608368771724	-0.63480098436519	-0.15641382869762518	0.7566785476284734	2.8015	1.0642	0.0	0.0	0.0
2021-10-01T23:32:12.000000	-2.3851	-0.70802	-0.18287	-37.06	-7.6156	13.331	-2.4538815789112176	-0.41043821347455856	-0.18287	-37.7138858411593	-3.0172467781081744	13.331	-2.4538815789112176	-0.41043821347455856	0.013130000000000003	-37.7138858411593	-3.0172467781081744	13.331	-0.9017261145525816	-0.21411228861983256	-0.3755608368771724	-0.63480098436519	-0.15641382869762518	0.7566785476284734	2.8015	1.0642	0.0	0.0	0.0
2021-10-01T23:32:12.000000	-2.3539	-0.70159	-0.19395	-38.444	-7.9386	13.45	-2.4221288085028756	-0.40787960615902	-0.19395	-39.127034353945305	-3.1682311508449006	13.45	-2.4221288085028756	-0.40787960615902	0.0020499999999999963	-39.127034353945305	-3.1682311508449006	13.45	-0.9017261145525816	-0.21411228861983256	-0.3755608368771724	-0.63480098436519	-0.15641382869762518	0.7566785476284734	2.8015	1.0642	0.0	0.0	0.0
2021-10-01T23:32:12.000000	-2.3226	-0.6951	-0.20476	-39.766	-8.2538	13.559	-2.3902694398054716	-0.4052737039730525	-0.20476	-40.47769431448633	-3.3190711687158165	13.559	-2.3902694398054716	-0.4052737039730525	-0.00875999999999999	-40.47769431448633	-3.3190711687158165	13.559	-0.9017261145525816	-0.21411228861983256	-0.3755608368771724	-0.63480098436519	-0.15641382869762518	0.7566785476284734	2.8015	1.0642	0.0	0.0	0.0
2021-10-01T23:32:12.000000	-2.2912	-0.68857	-0.21533	-41.035	-8.5636	13.659	-2.358305923422387	-0.40264035621243854	-0.21533	-41.77509197829049	-3.4710459756921628	13.659	-2.358305923422387	-0.40264035621243854	-0.019329999999999986	-41.77509197829049	-3.4710459756921628	13.659	-0.9017261145525816	-0.21411228861983256	-0.3755608368771724	-0.63480098436519	-0.15641382869762518	0.7566785476284734	2.8015	1.0642	0.0	0.0	0.0
2021-10-01T23:32:12.000000	-2.2597	-0.68199	-0.22568	-42.262	-8.8696	13.751	-2.3262370340519327	-0.39996963822928694	-0.22568	-43.03034050630879	-3.6243956835755258	13.751	-2.3262370340519327	-0.39996963822928694	-0.029679999999999984	-43.03034050630879	-3.6243956835755258	13.751	-0.9017261145525816	-0.21411228861983256	-0.3755608368771724	-0.63480098436519	-0.15641382869762518	0.7566785476284734	2.8015	1.0642	0.0	0.0	0.0
2021-10-01T23:32:12.000000	-2.2282	-0.67536	-0.23582	-43.455	-9.1734	13.836	-2.2941620181730187	-0.39724929700667927	-0.23582	-44.25157566512485	-3.7797279946750315	13.836	-2.2941620181730187	-0.39724929700667927	-0.039819999999999994	-44.25157566512485	-3.7797279946750315	13.836	-0.9017261145525816	-0.21411228861983256	-0.3755608368771724	-0.63480098436519	-0.15641382869762518	0.7566785476284734	2.8015	1.0642	0.0	0.0	0.0
2021-10-01T23:32:12.000000	-2.1967	-0.66868	-0.24576	-44.62	-9.4764	13.917	-2.2620808757856454	-0.39447933254461587	-0.24576	-45.44492378571024	-3.9376971786803496	13.917	-2.2620808757856454	-0.39447933254461587	-0.04976	-45.44492378571024	-3.9376971786803496	13.917	-0.9017261145525816	-0.21411228861983256	-0.3755608368771724	-0.63480098436519	-0.15641382869762518	0.7566785476284734	2.8015	1.0642	0.0	0.0	0.0
2021-10-01T23:32:12.000000	-2.1651	-0.66195	-0.25552	-45.764	-9.7798	13.995	-2.2298943604109014	-0.3916719978600147	-0.25552	-46.61747915779182	-4.0986364821541486	13.995	-2.2298943604109014	-0.3916719978600147	-0.05952000000000002	-46.61747915779182	-4.0986364821541486	13.995	-0.9017261145525816	-0.21411228861983256	-0.3755608368771724	-0.63480098436519	-0.15641382869762518	0.7566785476284734	2.8015	1.0642	0.0	0.0	0.0
2021-10-01T23:32:12.000000	-2.1334	-0.65517	-0.2651	-46.892	-10.085	14.072	-2.1976024720487866	-0.38882729295287577	-0.2651	-47.774375647552034	-4.263322704955284	14.072	-2.1976024720487866	-0.38882729295287577	-0.0691	-47.774375647552034	-4.263322704955284	14.072	-0.9017261145525816	-0.21411228861983256	-0.3755608368771724	-0.63480098436519	-0.15641382869762518	0.7566785476284734	2.8015	1.0642	0.0	0.0	0.0
2021-10-01T23:32:12.000000	-2.1018	-0.64833	-0.27452	-48.01	-10.393	14.148	-2.1654024783554324	-0.38591078714147153	-0.27452	-48.921690573894764	-4.432013130857774	14.148	-2.1654024783554324	-0.38591078714147153	-0.07851999999999998	-48.921690573894764	-4.432013130857774	14.148	-0.9017261145525816	-0.21411228861983256	-0.3755608368771724	-0.63480098436519	-0.15641382869762518	0.7566785476284734	2.8015	1.0642	0.0	0.0	0.0
2021-10-01T23:32:12.000000	-2.0701	-0.64144	-0.28379	-49.122	-10.704	14.226	-2.1330971116747075	-0.3829569111075297	-0.28379	-50.06341830201034	-4.604416132142712	14.226	-2.1330971116747075	-0.3829569111075297	-0.08778999999999998	-50.06341830201034	-4.604416132142712	14.226	-0.9017261145525816	-0.21411228861983256	-0.3755608368771724	-0.63480098436519	-0.15641382869762518	0.7566785476284734	2.8015	1.0642	0.0	0.0	0.0
2021-10-01T23:32:12.000000	-2.0383	-0.6345	-0.29291	-50.232	-11.021	14.306	-2.1006863720066113	-0.37996566485105	-0.29291	-51.20389628156276	-4.78301898250073	14.306	-2.1006863720066113	-0.37996566485105	-0.09691	-51.20389628156276	-4.78301898250073	14.306	-0.9017261145525816	-0.21411228861983256	-0.3755608368771724	-0.63480098436519	-0.15641382869762518	0.7566785476284734	2.8015	1.0642	0.0	0.0	0.0
2021-10-01T23:32:12.000000	-2.0065	-0.62751	-0.30188	-51.344	-11.344	14.39	-2.068269505830056	-0.3769247953551146	-0.30188	-52.34709437170853	-4.967331561255091	14.39	-2.068269505830056	-0.3769247953551146	-0.10587999999999997	-52.34709437170853	-4.967331561255091	14.39	-0.9017261145525816	-0.21411228861983256	-0.3755608368771724	-0.63480098436519	-0.15641382869762518	0.7566785476284734	2.8015	1.0642	0.0	0.0	0.0
2021-10-01T23:32:12.000000	-1.9747	-0.62046	-0.31073	-52.462	-11.674	14.48	-2.0358452878433497	-0.37382437797183204	-0.31073	-53.49710496177329	-5.157856212518189	14.48	-2.0358452878433497	-0.37382437797183204	-0.11473	-53.49710496177329	-5.157856212518189	14.48	-0.9017261145525816	-0.21411228861983256	-0.3755608368771724	-0.63480098436519	-0.15641382869762518	0.7566785476284734	2.8015	1.0642	0.0	0.0	0.0
2021-10-01T23:32:12.000000	-1.9429	-0.61335	-0.31944	-53.59	-12.012	14.577	-2.003413718046493	-0.3706644127012022	-0.31944	-54.658020441082684	-5.355095280402411	14.577	-2.003413718046493	-0.3706644127012022	-0.12344	-54.658020441082684	-5.355095280402411	14.577	-0.9017261145525816	-0.21411228861983256	-0.3755608368771724	-0.63480098436519	-0.15641382869762518	0.7566785476284734	2.8015	1.0642	0.0	0.0	0.0
2021-10-01T23:32:12.000000	-1.9111	-0.60619	-0.32804	-54.73	-12.36	14.683	-1.9709760217411767	-0.3674548241911166	-0.32804	-55.832070799553314	-5.5607886341476265	14.683	-1.9709760217411767	-0.3674548241911166	-0.13204	-55.832070799553314	-5.5607886341476265	14.683	-0.9017261145525816	-0.21411228861983256	-0.3755608368771724	-0.63480098436519	-0.15641382869762518	0.7566785476284734	2.8015	1.0642	0.0	0.0	0.0
2021-10-01T23:32:12.000000	-1.8792	-0.59897	-0.33654	-55.885	-12.718	14.802	-1.9384317271467977	-0.3641979408106021	-0.33654	-57.02223343155256	-5.774568683246291	14.802	-1.9384317271467977	-0.3641979408106021	-0.14054	-57.02223343155256	-5.774568683246291	14.802	-0.9017261145525816	-0.21411228861983256	-0.3755608368771724	-0.63480098436519	-0.15641382869762518	0.7566785476284734	2.8015	1.0642	0.0	0.0	0.0
2021-10-01T23:32:12.000000	-1.8474	-0.59168	-0.34493	-57.059	-13.087	14.936	-1.9059781019194877	-0.36085933187793107	-0.34493	-58.23260072640606	-5.996937771810794	14.936	-1.9059781019194877	-0.36085933187793107	-0.14893	-58.23260072640606	-5.996937771810794	14.936	-0.9017261145525816	-0.21411228861983256	-0.3755608368771724	-0.63480098436519	-0.15641382869762518	0.7566785476284734	2.8015	1.0642	0.0	0.0	0.0
2021-10-01T23:32:12.000000	-1.8155	-0.58434	-0.35323	-58.254	-13.47	15.091	-1.8734191037048067	-0.35748335272272225	-0.35323	-59.46552520419962	-6.230628233870122	15.091	-1.8734191037048067	-0.35748335272272225	-0.15722999999999998	-59.46552520419962	-6.230628233870122	15.091	-0.9017261145525816	-0.21411228861983256	-0.3755608368771724	-0.63480098436519	-0.15641382869762518	0.7566785476284734	2.8015	1.0642	0.0	0.0	0.0
2021-10-01T23:32:12.000000	-1.7836	-0.57694	-0.36145	-59.476	-13.867	15.272	-1.8408527536799748	-0.3540478256801664	-0.36145	-60.72696165366792	-6.474904888409184	15.272	-1.8408527536799748	-0.3540478256801664	-0.16544999999999999	-60.72696165366792	-6.474904888409184	15.272	-0.9017261145525816	-0.21411228861983256	-0.3755608368771724	-0.63480098436519	-0.15641382869762518	0.7566785476284734	2.8015	1.0642	0.0	0.0	0.0
2021-10-01T23:32:12.000000	-1.7517	-0.56947	-0.36961	-60.729	-14.28	15.487	-1.8082778265433002	-0.35054282610237236	-0.36961	-62.02112499430582	-6.731262544329482	15.487	-1.8082778265433002	-0.35054282610237236	-0.17361	-62.02112499430582	-6.731262544329482	15.487	-0.9017261145525816	-0.21411228861983256	-0.3755608368771724	-0.63480098436519	-0.15641382869762518	0.7566785476284734	2.8015	1.0642	0.0	0.0	0.0
2021-10-01T23:32:12.000000	-1.7198	-0.56194	-0.37772	-62.02	-14.713	15.743	-1.7756955475964746	-0.346978278637231	-0.37772	-63.35545260031388	-7.002813349603219	15.743	-1.7756955475964746	-0.346978278637231	-0.18172	-63.35545260031388	-7.002813349603219	15.743	-0.9017261145525816	-0.21411228861983256	-0.3755608368771724	-0.63480098436519	-0.15641382869762518	0.7566785476284734	2.8015	1.0642	0.0	0.0	0.0
2021-10-01T23:32:12.000000	-1.6879	-0.55435	-0.3858	-63.356	-15.168	16.05	-1.743105916839498	-0.34335418328474265	-0.3858	-64.73713678555428	-7.290684522624352	16.05	-1.743105916839498	-0.34335418328474265	-0.18979999999999997	-64.73713678555428	-7.290684522624352	16.05	-0.9017261145525816	-0.21411228861983256	-0.3755608368771724	-0.63480098436519	-0.15641382869762518	0.7566785476284734	2.8015	1.0642	0.0	0.0	0.0
2021-10-01T23:32:12.000000	-1.6561	-0.54668	-0.39387	-64.749	-15.649	16.416	-1.7106057301478987	-0.3396384377322066	-0.39387	-66.17857724817318	-7.597375560519167	16.416	-1.7106057301478987	-0.3396384377322066	-0.19787	-66.17857724817318	-7.597375560519167	16.416	-0.9017261145525816	-0.21411228861983256	-0.3755608368771724	-0.63480098436519	-0.15641382869762518	0.7566785476284734	2.8015	1.0642	0.0	0.0	0.0
2021-10-01T23:32:12.000000	-1.6242	-0.53895	-0.40196	-66.212	-16.161	16.854	-1.6779989451672368	-0.3358753973092416	-0.40196	-67.69328868127505	-7.926255895033883	16.854	-1.6779989451672368	-0.3358753973092416	-0.20595999999999998	-67.69328868127505	-7.926255895033883	16.854	-0.9017261145525816	-0.21411228861983256	-0.3755608368771724	-0.63480098436519	-0.15641382869762518	0.7566785476284734	2.8015	1.0642	0.0	0.0	0.0
2021-10-01T23:32:12.000000	-1.5924	-0.53115	-0.41008	-67.762	-16.709	17.372	-1.6454828295536437	-0.33203063133412003	-0.41008	-69.29875563712079	-8.280204837237985	17.372	-1.6454828295536437	-0.33203063133412003	-0.21408	-69.29875563712079	-8.280204837237985	17.372	-0.9017261145525816	-0.21411228861983256	-0.3755608368771724	-0.63480098436519	-0.15641382869762518	0.7566785476284734	2.8015	1.0642	0.0	0.0	0.0
2021-10-01T23:32:12.000000	-1.5606	-0.52327	-0.41827	-69.42	-17.302	17.981	-1.6129569115265159	-0.3281064681758691	-0.41827	-71.01692264780455	-8.665581436680714	17.981	-1.6129569115265159	-0.3281064681758691	-0.22226999999999997	-71.01692264780455	-8.665581436680714	17.981	-0.9017261145525816	-0.21411228861983256	-0.3755608368771724	-0.63480098436519	-0.15641382869762518	0.7566785476284734	2.8015	1.0642	0.0	0.0	0.0
2021-10-01T23:32:12.000000	-1.5289	-0.51531	-0.42654	-71.209	-17.947	18.687	-1.5805204375647655	-0.3240906548175704	-0.42654	-72.87147411466032	-9.086514752994706	18.687	-1.5805204375647655	-0.3240906548175704	-0.23053999999999997	-72.87147411466032	-9.086514752994706	18.687	-0.9017261145525816	-0.21411228861983256	-0.3755608368771724	-0.63480098436519	-0.15641382869762518	0.7566785476284734	2.8015	1.0642	0.0	0.0	0.0
2021-10-01T23:32:12.000000	-1.4972	-0.50728	-0.43492	-73.16	-18.655	19.494	-1.5480753864911727	-0.3200053689240332	-0.43492	-74.89452427801179	-9.550123463615602	19.494	-1.5480753864911727	-0.3200053689240332	-0.23891999999999997	-74.89452427801179	-9.550123463615602	19.494	-0.9017261145525816	-0.21411228861983256	-0.3755608368771724	-0.63480098436519	-0.15641382869762518	0.7566785476284734	2.8015	1.0642	0.0	0.0	0.0
2021-10-01T23:32:12.000000	-1.4656	-0.49916	-0.44342	-75.303	-19.437	20.403	-1.5157185541812648	-0.3158185081825573	-0.44342	-77.11719491339353	-10.06364877614823	20.403	-1.5157185541812648	-0.3158185081825573	-0.24741999999999997	-77.11719491339353	-10.06364877614823	20.403	-0.9017261145525816	-0.21411228861983256	-0.3755608368771724	-0.63480098436519	-0.15641382869762518	0.7566785476284734	2.8015	1.0642	0.0	0.0	0.0
2021-10-01T23:32:12.000000	-1.434	-0.49096	-0.45205	-77.675	-20.305	21.409	-1.4833519194578226	-0.3115522502579519	-0.45205	-79.57767758003311	-10.634466651802262	21.409	-1.4833519194578226	-0.3115522502579519	-0.25605	-79.57767758003311	-10.634466651802262	21.409	-0.9017261145525816	-0.21411228861983256	-0.3755608368771724	-0.63480098436519	-0.15641382869762518	0.7566785476284734	2.8015	1.0642	0.0	0.0	0.0
2021-10-01T23:32:12.000000	-1.4025	-0.48267	-0.46081	-80.316	-21.274	22.502	-1.4510735034980655	-0.3071844174854075	-0.46081	-82.31750882203302	-11.272562855647179	22.502	-1.4510735034980655	-0.3071844174854075	-0.26481	-82.31750882203302	-11.272562855647179	22.502	-0.9017261145525816	-0.21411228861983256	-0.3755608368771724	-0.63480098436519	-0.15641382869762518	0.7566785476284734	2.8015	1.0642	0.0	0.0	0.0
2021-10-01T23:32:12.000000	-1.371	-0.47428	-0.46969	-83.265	-22.358	23.665	-1.4187828345213904	-0.3027173382339513	-0.46969	-85.37711018853742	-11.98705321813252	23.665	-1.4187828345213904	-0.3027173382339513	-0.27369	-85.37711018853742	-11.98705321813252	23.665	-0.9017261145525816	-0.21411228861983256	-0.3755608368771724	-0.63480098436519	-0.15641382869762518	0.7566785476284734	2.8015	1.0642	0.0	0.0	0.0
2021-10-01T23:32:12.000000	-1.3396	-0.46578	-0.47867	-86.566	-23.573	24.875	-1.386577933705017	-0.29812883483877384	-0.47867	-88.80211061297445	-12.788425848440157	24.875	-1.386577933705017	-0.29812883483877384	-0.28267	-88.80211061297445	-12.788425848440157	24.875	-0.9017261145525816	-0.21411228861983256	-0.3755608368771724	-0.63480098436519	-0.15641382869762518	0.7566785476284734	2.8015	1.0642	0.0	0.0	0.0
2021-10-01T23:32:12.000000	-1.3083	-0.45718	-0.48772	-90.261	-24.934	26.103	-1.3544600263506374	-0.29342883194776626	-0.48772	-92.63603156902481	-13.6864214513012	26.103	-1.3544600263506374	-0.29342883194776626	-0.29172	-92.63603156902481	-13.6864214513012	26.103	-0.9017261145525816	-0.21411228861983256	-0.3755608368771724	-0.63480098436519	-0.15641382869762518	0.7566785476284734	2.8015	1.0642	0.0	0.0	0.0
2021-10-01T23:32:12.000000	-1.2769	-0.44847	-0.49678	-94.393	-26.459	27.316	-1.3222293941987358	-0.2886319109468739	-0.49678	-96.92375458566592	-14.693635595644938	27.316	-1.3222293941987358	-0.2886319109468739	-0.30078	-96.92375458566592	-14.693635595644938	27.316	-0.9017261145525816	-0.21411228861983256	-0.3755608368771724	-0.63480098436519	-0.15641382869762518	0.7566785476284734	2.8015	1.0642	0.0	0.0	0.0
2021-10-01T23:32:12.000000	-1.2456	-0.43963	-0.50581	-99.007	-28.164	28.475	-1.2900820796037522	-0.28369371650647784	-0.50581	-101.71190106111501	-15.820433860484053	28.475	-1.2900820796037522	-0.28369371650647784	-0.30981	-101.71190106111501	-15.820433860484053	28.475	-0.9017261145525816	-0.21411228861983256	-0.3755608368771724	-0.63480098436519	-0.15641382869762518	0.7566785476284734	2.8015	1.0642	0.0	0.0	0.0
2021-10-01T23:32:12.000000	-1.2144	-0.43067	-0.51476	-104.15	-30.068	29.539	-1.2580193078673785	-0.2786241732744693	-0.51476	-107.04944491367513	-17.079914158860223	29.539	-1.2580193078673785	-0.2786241732744693	-0.31876	-107.04944491367513	-17.079914158860223	29.539	-0.9017261145525816	-0.21411228861983256	-0.3755608368771724	-0.63480098436519	-0.15641382869762518	0.7566785476284734	2.8015	1.0642	0.0	0.0	0.0
2021-10-01T23:32:12.000000	-1.1831	-0.42156	-0.52354	-109.86	-32.188	30.462	-1.2258389101267158	-0.27341801334101123	-0.52354	-112.97618281820887	-18.48429224575953	30.462	-1.2258389101267158	-0.27341801334101123	-0.32754	-112.97618281820887	-18.48429224575953	30.462	-0.9017261145525816	-0.21411228861983256	-0.3755608368771724	-0.63480098436519	-0.15641382869762518	0.7566785476284734	2.8015	1.0642	0.0	0.0	0.0
2021-10-01T23:32:12.000000	-1.1518	-0.41232	-0.53209	-116.19	-34.547	31.197	-1.1936425834640594	-0.2680828329849678	-0.53209	-119.54753360243072	-20.049900712365016	31.197	-1.1936425834640594	-0.2680828329849678	-0.33608999999999994	-119.54753360243072	-20.049900712365016	31.197	-0.9017261145525816	-0.21411228861983256	-0.3755608368771724	-0.63480098436519	-0.15641382869762518	0.7566785476284734	2.8015	1.0642	0.0	0.0	0.0
2021-10-01T23:32:12.000000	-1.1204	-0.40293	-0.54034	-123.2	-37.165	31.69	-1.1613286307971136	-0.2626110359274748	-0.54034	-126.82549575707145	-21.789237044308123	31.69	-1.1613286307971136	-0.2626110359274748	-0.34434000000000003	-126.82549575707145	-21.789237044308123	31.69	-0.9017261145525816	-0.21411228861983256	-0.3755608368771724	-0.63480098436519	-0.15641382869762518	0.7566785476284734	2.8015	1.0642	0.0	0.0	0.0
2021-10-01T23:32:12.000000	-1.089	-0.39339	-0.5482	-130.95	-40.068	31.885	-1.1289962986047903	-0.25699036915161405	-0.5482	-134.8728029538769	-23.72075351595497	31.885	-1.1289962986047903	-0.25699036915161405	-0.3522	-134.8728029538769	-23.72075351595497	31.885	-0.9017261145525816	-0.21411228861983256	-0.3755608368771724	-0.63480098436519	-0.15641382869762518	0.7566785476284734	2.8015	1.0642	0.0	0.0	0.0
2021-10-01T23:32:12.000000	-1.068	-0.38695	-0.5532	-136.56	-42.176	31.819	-1.1073654437437659	-0.2531720294625229	-0.5532	-140.6988240174686	-25.125475042303098	31.819	-1.1073654437437659	-0.2531720294625229	-0.3572	-140.6988240174686	-25.125475042303098	31.819	-0.9017261145525816	-0.21411228861983256	-0.3755608368771724	-0.63480098436519	-0.15641382869762518	0.7566785476284734	2.8015	1.0642	0.0	0.0	0.0
2021-10-01T23:32:12.000000	-1.054	-0.38261	-0.55641	-140.5	-43.662	31.676	-1.0929391557618544	-0.25058015464630323	-0.55641	-144.79121511800085	-26.117508852354252	31.676	-1.0929391557618544	-0.25058015464630323	-0.36040999999999995	-144.79121511800085	-26.117508852354252	31.676	-0.9017261145525816	-0.21411228861983256	-0.3755608368771724	-0.63480098436519	-0.15641382869762518	0.7566785476284734	2.8015	1.0642	0.0	0.0	0.0
2021-10-01T23:32:12.000000	-1.0447	-0.3797	-0.55849	-143.23	-44.691	31.533	-1.0833526704307306	-0.2488316126833654	-0.55849	-147.6267275363832	-26.804247758489044	31.533	-1.0833526704307306	-0.2488316126833654	-0.36249000000000003	-147.6267275363832	-26.804247758489044	31.533	-0.9017261145525816	-0.21411228861983256	-0.3755608368771724	-0.63480098436519	-0.15641382869762518	0.7566785476284734	2.8015	1.0642	0.0	0.0	1.0
2021-10-01T23:32:12.000000	-1.0092	-0.36853	-0.56593	-154.34	-48.891	30.606	-1.046751508427254	-0.24209560199488964	-0.56593	-159.16763805405668	-29.611289693169475	30.606	-1.046751508427254	-0.24209560199488964	-0.36993000000000004	-159.16763805405668	-29.611289693169475	30.606	-0.9017261145525816	-0.21411228861983256	-0.3755608368771724	-0.63480098436519	-0.15641382869762518	0.7566785476284734	2.8015	1.0642	0.0	0.0	0.0
2021-10-01T23:32:12.000000	-0.97356	-0.35717	-0.57256	-166.74	-53.6	28.978	-1.0099881206211563	-0.23518817722016683	-0.57256	-172.05119600580693	-32.76543228726584	28.978	-1.0099881206211563	-0.23518817722016683	-0.37655999999999995	-172.05119600580693	-32.76543228726584	28.978	-0.9017261145525816	-0.21411228861983256	-0.3755608368771724	-0.63480098436519	-0.15641382869762518	0.7566785476284734	2.8015	1.0642	0.0	0.0	0.0
2021-10-01T23:32:12.000000	-0.93785	-0.34561	-0.5783	-180.59	-58.882	26.51	-0.9731307542459835	-0.2280908365994631	-0.5783	-186.44403768872064	-36.31058846021252	26.51	-0.9731307542459835	-0.2280908365994631	-0.38230000000000003	-186.44403768872064	-36.31058846021252	26.51	-0.9017261145525816	-0.21411228861983256	-0.3755608368771724	-0.63480098436519	-0.15641382869762518	0.7566785476284734	2.8015	1.0642	0.0	0.0	0.0
2021-10-01T23:32:12.000000	-0.90206	-0.33386	-0.58303	-196.08	-64.812	23.038	-0.9361707099555368	-0.22081473008236147	-0.58303	-202.543921175419	-40.297912339048736	23.038	-0.9361707099555368	-0.22081473008236147	-0.38703000000000004	-202.543921175419	-40.297912339048736	23.038	-0.9017261145525816	-0.21411228861983256	-0.3755608368771724	-0.63480098436519	-0.15641382869762518	0.7566785476284734	2.8015	1.0642	0.0	0.0	0.0
2021-10-01T23:32:12.000000	-0.8662	-0.32193	-0.58669	-213.44	-71.483	18.363	-0.8991191376993988	-0.2133685570150613	-0.58669	-220.59050867313323	-44.791521210250544	18.363	-0.8991191376993988	-0.2133685570150613	-0.39069000000000004	-220.59050867313323	-44.791521210250544	18.363	-0.9017261145525816	-0.21411228861983256	-0.3755608368771724	-0.63480098436519	-0.15641382869762518	0.7566785476284734	2.8015	1.0642	0.0	0.0	0.0
2021-10-01T23:32:12.000000	-0.8303	-0.30983	-0.58918	-232.94	-79.002	12.243	-0.8620070367229351	-0.20575856614037824	-0.58918	-240.86487640302792	-49.86452566057436	12.243	-0.8620070367229351	-0.20575856614037824	-0.39318000000000003	-240.86487640302792	-49.86452566057436	12.243	-0.9017261145525816	-0.21411228861983256	-0.3755608368771724	-0.63480098436519	-0.15641382869762518	0.7566785476284734	2.8015	1.0642	0.0	0.0	0.0
2021-10-01T23:32:12.000000	-0.79439	-0.29757	-0.59044	-254.9	-87.498	4.3845	-0.8248654062715111	-0.19799100620112808	-0.59044	-263.7004194894455	-55.60574399367806	4.3845	-0.8248654062715111	-0.19799100620112808	-0.39443999999999996	-263.7004194894455	-55.60574399367806	4.3845	-0.9017261145525816	-0.21411228861983256	-0.3755608368771724	-0.63480098436519	-0.15641382869762518	0.7566785476284734	2.8015	1.0642	0.0	0.0	0.0
2021-10-01T23:32:12.000000	-0.7585	-0.28518	-0.59039	-279.73	-97.13	-5.5798	-0.7877276961938754	-0.19009197523590882	-0.59039	-289.5235307928246	-62.122740741666675	-5.5798	-0.7877276961938754	-0.19009197523590882	-0.39438999999999996	-289.5235307928246	-62.122740741666675	-5.5798	-0.9017261145525816	-0.21411228861983256	-0.3755608368771724	-0.63480098436519	-0.15641382869762518	0.7566785476284734	2.8015	1.0642	0.0	0.0	0.0
2021-10-01T23:32:12.000000	-0.72268	-0.27268	-0.58899	-307.89	-108.09	-18.106	-0.7506459803328682	-0.18207519603204375	-0.58899	-318.8142699086428	-69.54970526622705	-18.106	-0.7506459803328682	-0.18207519603204375	-0.39299	-318.8142699086428	-69.54970526622705	-18.106	-0.9017261145525816	-0.21411228861983256	-0.3755608368771724	-0.63480098436519	-0.15641382869762518	0.7566785476284734	2.8015	1.0642	0.0	0.0	0.0
