# Supplementary material for: Direct evidence of substorm-related impulsive injections of electrons at Mercury
Source: Nat Commun. 2023 Jul 18;14:4019. doi: 10.1038/s41467-023-39565-4 (PMC10354196; doi:10.1038/s41467-023-39565-4)
Supplement: Supplementary file 3 — SourceDatafile [file 41467_2023_39565_MOESM3_ESM.zip › SourceDataFile/FieldLinetracing/Final_KT17tracing_001026.txt]

2021-10-01T23:32:06.000000	-0.58628	-0.21371	0.56817	468.89	163.22	-105.66	-0.6080481790204079	-0.14026266249421465	0.56817	485.3561891837585	104.53693185195172	-105.66	-0.6080481790204079	-0.14026266249421465	0.76417	485.3561891837585	104.53693185195172	-105.66	-0.9054746315242352	-0.20075301222339417	-0.3739169958015874	-0.6381923096203312	-0.14693772147409148	0.755724739537796	2.8103	1.0188	0.0	0.0	0.0
2021-10-01T23:32:06.000000	-0.62151	-0.22592	0.57531	419.79	144.87	-75.698	-0.6445088069067723	-0.14806391970905303	0.57531	434.3777394335395	92.34143427848664	-75.698	-0.6445088069067723	-0.14806391970905303	0.7713099999999999	434.3777394335395	92.34143427848664	-75.698	-0.9054746315242352	-0.20075301222339417	-0.3739169958015874	-0.6381923096203312	-0.14693772147409148	0.755724739537796	2.8103	1.0188	0.0	0.0	0.0
2021-10-01T23:32:06.000000	-0.65702	-0.23812	0.58093	377.38	129.04	-51.666	-0.681246099632398	-0.1558209438286291	0.58093	390.34765514886334	81.82722114176941	-51.666	-0.681246099632398	-0.1558209438286291	0.7769299999999999	390.34765514886334	81.82722114176941	-51.666	-0.9054746315242352	-0.20075301222339417	-0.3739169958015874	-0.6381923096203312	-0.14693772147409148	0.755724739537796	2.8103	1.0188	0.0	0.0	0.0
2021-10-01T23:32:06.000000	-0.69275	-0.25028	0.58507	340.54	115.31	-32.38	-0.7181968334048625	-0.16351131271942027	0.58507	352.10291309486075	72.71469101985468	-32.38	-0.7181968334048625	-0.16351131271942027	0.7810699999999999	352.10291309486075	72.71469101985468	-32.38	-0.9054746315242352	-0.20075301222339417	-0.3739169958015874	-0.6381923096203312	-0.14693772147409148	0.755724739537796	2.8103	1.0188	0.0	0.0	0.0
2021-10-01T23:32:06.000000	-0.72864	-0.26237	0.58776	308.36	103.34	-16.921	-0.7552977844317432	-0.17111260424790398	0.58776	318.6987100559117	64.77790833839819	-16.921	-0.7552977844317432	-0.17111260424790398	0.78376	318.6987100559117	64.77790833839819	-16.921	-0.9054746315242352	-0.20075301222339417	-0.3739169958015874	-0.6381923096203312	-0.14693772147409148	0.755724739537796	2.8103	1.0188	0.0	0.0	0.0
2021-10-01T23:32:06.000000	-0.76464	-0.27437	0.58903	280.12	92.861	-4.5688	-0.7924968788702007	-0.17861109562675692	0.58903	289.3875107683408	57.83812179093846	-4.5688	-0.7924968788702007	-0.17861109562675692	0.7850300000000001	289.3875107683408	57.83812179093846	-4.5688	-0.9054746315242352	-0.20075301222339417	-0.3739169958015874	-0.6381923096203312	-0.14693772147409148	0.755724739537796	2.8103	1.0188	0.0	0.0	0.0
2021-10-01T23:32:06.000000	-0.8007	-0.28625	0.58895	255.23	83.648	5.2452	-0.8297408175757032	-0.18598313942076466	0.58895	263.556191718502	51.744319599741445	5.2452	-0.8297408175757032	-0.18598313942076466	0.78495	263.556191718502	51.744319599741445	5.2452	-0.9054746315242352	-0.20075301222339417	-0.3739169958015874	-0.6381923096203312	-0.14693772147409148	0.755724739537796	2.8103	1.0188	0.0	0.0	0.0
2021-10-01T23:32:06.000000	-0.83677	-0.29801	0.58757	233.21	75.52	12.973	-0.8669799773087951	-0.19323486213838637	0.58757	240.70619184699652	46.37568011918432	12.973	-0.8669799773087951	-0.19323486213838637	0.7835700000000001	240.70619184699652	46.37568011918432	12.973	-0.9054746315242352	-0.20075301222339417	-0.3739169958015874	-0.6381923096203312	-0.14693772147409148	0.755724739537796	2.8103	1.0188	0.0	0.0	0.0
2021-10-01T23:32:06.000000	-0.87283	-0.30961	0.58496	213.66	68.328	18.976	-0.9041896075669265	-0.20032901579144097	0.58496	220.42226824296856	41.6333381633614	18.976	-0.9041896075669265	-0.20032901579144097	0.7809600000000001	220.42226824296856	41.6333381633614	18.976	-0.9054746315242352	-0.20075301222339417	-0.3739169958015874	-0.6381923096203312	-0.14693772147409148	0.755724739537796	2.8103	1.0188	0.0	0.0	0.0
2021-10-01T23:32:06.000000	-0.90884	-0.32105	0.5812	196.26	61.947	23.549	-0.9413300097585329	-0.2072705015866957	0.5812	202.3715159027525	37.43244528777128	23.549	-0.9413300097585329	-0.2072705015866957	0.7772000000000001	202.3715159027525	37.43244528777128	23.549	-0.9054746315242352	-0.20075301222339417	-0.3739169958015874	-0.6381923096203312	-0.14693772147409148	0.755724739537796	2.8103	1.0188	0.0	0.0	0.0
2021-10-01T23:32:06.000000	-0.94477	-0.33232	0.57636	180.72	56.274	26.929	-0.9783701846382487	-0.21405307078133493	0.57636	186.2534994300781	33.706311368197646	26.929	-0.9783701846382487	-0.21405307078133493	0.7723599999999999	186.2534994300781	33.706311368197646	26.929	-0.9054746315242352	-0.20075301222339417	-0.3739169958015874	-0.6381923096203312	-0.14693772147409148	0.755724739537796	2.8103	1.0188	0.0	0.0	0.0
2021-10-01T23:32:06.000000	-0.98061	-0.3434	0.57053	166.84	51.222	29.314	-1.0152977569547992	-0.22065809938126796	0.57053	171.85906574240283	30.393098001823702	29.314	-1.0152977569547992	-0.22065809938126796	0.7665299999999999	171.85906574240283	30.393098001823702	29.314	-0.9054746315242352	-0.20075301222339417	-0.3739169958015874	-0.6381923096203312	-0.14693772147409148	0.755724739537796	2.8103	1.0188	0.0	0.0	0.0
2021-10-01T23:32:06.000000	-1.0164	-0.3543	0.56381	154.41	46.719	30.868	-1.0521536506014408	-0.22709061082761883	0.56381	158.97097506183061	27.447079059361233	30.868	-1.0521536506014408	-0.22709061082761883	0.7598100000000001	158.97097506183061	27.447079059361233	30.868	-0.9054746315242352	-0.20075301222339417	-0.3739169958015874	-0.6381923096203312	-0.14693772147409148	0.755724739537796	2.8103	1.0188	0.0	0.0	0.0
2021-10-01T23:32:06.000000	-1.052	-0.365	0.55629	143.28	42.703	31.727	-1.0887964699043136	-0.23334791004829067	0.55629	147.43276079950436	24.825101249262257	31.727	-1.0887964699043136	-0.23334791004829067	0.7522899999999999	147.43276079950436	24.825101249262257	31.727	-0.9054746315242352	-0.20075301222339417	-0.3739169958015874	-0.6381923096203312	-0.14693772147409148	0.755724739537796	2.8103	1.0188	0.0	0.0	0.0
2021-10-01T23:32:06.000000	-1.0875	-0.37551	0.54808	133.31	39.121	32.01	-1.1253167619961295	-0.23942889397594827	0.54808	137.09898378598086	22.491718161389045	32.01	-1.1253167619961295	-0.23942889397594827	0.7440800000000001	137.09898378598086	22.491718161389045	32.01	-0.9054746315242352	-0.20075301222339417	-0.3739169958015874	-0.6381923096203312	-0.14693772147409148	0.755724739537796	2.8103	1.0188	0.0	0.0	0.0
2021-10-01T23:32:06.000000	-1.123	-0.38584	0.53928	124.39	35.928	31.82	-1.161814998657493	-0.2453312342415645	0.53928	127.85495903684378	20.415747198841323	31.82	-1.161814998657493	-0.2453312342415645	0.7352799999999999	127.85495903684378	20.415747198841323	31.82	-0.9054746315242352	-0.20075301222339417	-0.3739169958015874	-0.6381923096203312	-0.14693772147409148	0.755724739537796	2.8103	1.0188	0.0	0.0	0.0
2021-10-01T23:32:06.000000	-1.1584	-0.39598	0.52999	116.42	33.086	31.246	-1.1981907081077998	-0.25105725921416644	0.52999	119.59678392675238	18.571727716550857	31.246	-1.1981907081077998	-0.25105725921416644	0.7259899999999999	119.59678392675238	18.571727716550857	31.246	-0.9054746315242352	-0.20075301222339417	-0.3739169958015874	-0.6381923096203312	-0.14693772147409148	0.755724739537796	2.8103	1.0188	0.0	0.0	0.0
2021-10-01T23:32:06.000000	-1.1937	-0.40594	0.52033	109.31	30.56	30.37	-1.234445115648742	-0.2566168935416453	0.52033	112.23084806876459	16.93595116212491	30.37	-1.234445115648742	-0.2566168935416453	0.7163299999999999	112.23084806876459	16.93595116212491	30.37	-0.9054746315242352	-0.20075301222339417	-0.3739169958015874	-0.6381923096203312	-0.14693772147409148	0.755724739537796	2.8103	1.0188	0.0	0.0	0.0
2021-10-01T23:32:06.000000	-1.2291	-0.41573	0.5104	102.99	28.321	29.266	-1.2707779395398349	-0.2619955558380557	0.5104	105.68412555273581	15.488213168521817	29.266	-1.2707779395398349	-0.2619955558380557	0.7063999999999999	105.68412555273581	15.488213168521817	29.266	-0.9054746315242352	-0.20075301222339417	-0.3739169958015874	-0.6381923096203312	-0.14693772147409148	0.755724739537796	2.8103	1.0188	0.0	0.0	0.0
2021-10-01T23:32:06.000000	-1.2644	-0.42536	0.5003	97.388	26.339	28.003	-1.3069919121249467	-0.2672276767851255	0.5003	99.88148300877405	14.20756196424916	28.003	-1.3069919121249467	-0.2672276767851255	0.6962999999999999	99.88148300877405	14.20756196424916	28.003	-0.9054746315242352	-0.20075301222339417	-0.3739169958015874	-0.6381923096203312	-0.14693772147409148	0.755724739537796	2.8103	1.0188	0.0	0.0	0.0
2021-10-01T23:32:06.000000	-1.2997	-0.43484	0.49012	92.431	24.591	26.643	-1.3431875051846813	-0.27231092801382745	0.49012	94.74765231338245	13.080115561507546	26.643	-1.3431875051846813	-0.27231092801382745	0.6861200000000001	94.74765231338245	13.080115561507546	26.643	-0.9054746315242352	-0.20075301222339417	-0.3739169958015874	-0.6381923096203312	-0.14693772147409148	0.755724739537796	2.8103	1.0188	0.0	0.0	0.0
2021-10-01T23:32:06.000000	-1.3351	-0.44417	0.47995	88.059	23.052	25.245	-1.3794639651979501	-0.2772330565072434	0.47995	90.22002232498434	12.088414150719943	25.245	-1.3794639651979501	-0.2772330565072434	0.67595	90.22002232498434	12.088414150719943	25.245	-0.9054746315242352	-0.20075301222339417	-0.3739169958015874	-0.6381923096203312	-0.14693772147409148	0.755724739537796	2.8103	1.0188	0.0	0.0	0.0
2021-10-01T23:32:06.000000	-1.3705	-0.45337	0.46985	84.21	21.698	23.859	-1.4157244962892255	-0.2820261645780739	0.46985	86.23411950259398	11.216235447436835	23.859	-1.4157244962892255	-0.2820261645780739	0.66585	86.23411950259398	11.216235447436835	23.859	-0.9054746315242352	-0.20075301222339417	-0.3739169958015874	-0.6381923096203312	-0.14693772147409148	0.755724739537796	2.8103	1.0188	0.0	0.0	0.0
2021-10-01T23:32:06.000000	-1.406	-0.46245	0.45987	80.82	20.508	22.529	-1.4520695702391107	-0.286687923857292	0.45987	82.72385296615496	10.4505796219144	22.529	-1.4520695702391107	-0.286687923857292	0.65587	82.72385296615496	10.4505796219144	22.529	-0.9054746315242352	-0.20075301222339417	-0.3739169958015874	-0.6381923096203312	-0.14693772147409148	0.755724739537796	2.8103	1.0188	0.0	0.0	0.0
2021-10-01T23:32:06.000000	-1.4416	-0.4714	0.45005	77.829	19.459	21.287	-1.488497961745914	-0.29120840969700634	0.45005	79.62685663442898	9.775971794153874	21.287	-1.488497961745914	-0.29120840969700634	0.64605	79.62685663442898	9.775971794153874	21.287	-0.9054746315242352	-0.20075301222339417	-0.3739169958015874	-0.6381923096203312	-0.14693772147409148	0.755724739537796	2.8103	1.0188	0.0	0.0	0.0
2021-10-01T23:32:06.000000	-1.4772	-0.48025	0.4404	75.178	18.532	20.157	-1.5249141002357993	-0.29562964905780886	0.4404	76.88224701164357	9.180784413143758	20.157	-1.5249141002357993	-0.29562964905780886	0.6364000000000001	76.88224701164357	9.180784413143758	20.157	-0.9054746315242352	-0.20075301222339417	-0.3739169958015874	-0.6381923096203312	-0.14693772147409148	0.755724739537796	2.8103	1.0188	0.0	0.0	0.0
2021-10-01T23:32:06.000000	-1.5129	-0.48899	0.43091	72.811	17.708	19.154	-1.561416006885986	-0.2999294642748901	0.43091	74.43211799639361	8.653022337365027	19.154	-1.561416006885986	-0.2999294642748901	0.6269100000000001	74.43211799639361	8.653022337365027	19.154	-0.9054746315242352	-0.20075301222339417	-0.3739169958015874	-0.6381923096203312	-0.14693772147409148	0.755724739537796	2.8103	1.0188	0.0	0.0	0.0
2021-10-01T23:32:06.000000	-1.5487	-0.49764	0.42158	70.678	16.969	18.283	-1.5980061322998582	-0.3041277046440325	0.42158	72.22464080617789	8.180947709072674	18.283	-1.5980061322998582	-0.3041277046440325	0.61758	72.22464080617789	8.180947709072674	18.283	-0.9054746315242352	-0.20075301222339417	-0.3739169958015874	-0.6381923096203312	-0.14693772147409148	0.755724739537796	2.8103	1.0188	0.0	0.0	0.0
2021-10-01T23:32:06.000000	-1.5845	-0.50619	0.41238	68.732	16.301	17.539	-1.634584004696812	-0.3082266985342629	0.41238	70.21145417353931	7.756424939170605	17.539	-1.634584004696812	-0.3082266985342629	0.60838	70.21145417353931	7.756424939170605	17.539	-0.9054746315242352	-0.20075301222339417	-0.3739169958015874	-0.6381923096203312	-0.14693772147409148	0.755724739537796	2.8103	1.0188	0.0	0.0	0.0
2021-10-01T23:32:06.000000	-1.6204	-0.51465	0.40327	66.937	15.691	16.915	-1.6712500958574519	-0.31222411757655455	0.40327	68.35523647387022	7.3709630714908645	16.915	-1.6712500958574519	-0.31222411757655455	0.59927	68.35523647387022	7.3709630714908645	16.915	-0.9054746315242352	-0.20075301222339417	-0.3739169958015874	-0.6381923096203312	-0.14693772147409148	0.755724739537796	2.8103	1.0188	0.0	0.0	0.0
2021-10-01T23:32:06.000000	-1.6563	-0.52302	0.39423	65.26	15.128	16.397	-1.707905159302865	-0.3161322147878254	0.39423	66.62188853726869	7.017688488936155	16.397	-1.707905159302865	-0.3161322147878254	0.59023	66.62188853726869	7.017688488936155	16.397	-0.9054746315242352	-0.20075301222339417	-0.3739169958015874	-0.6381923096203312	-0.14693772147409148	0.755724739537796	2.8103	1.0188	0.0	0.0	0.0
2021-10-01T23:32:06.000000	-1.6922	-0.5313	0.38521	63.676	14.604	15.973	-1.7445491950330514	-0.3199509901680756	0.38521	64.9856185026533	6.691724727423099	15.973	-1.7445491950330514	-0.3199509901680756	0.58121	64.9856185026533	6.691724727423099	15.973	-0.9054746315242352	-0.20075301222339417	-0.3739169958015874	-0.6381923096203312	-0.14693772147409148	0.755724739537796	2.8103	1.0188	0.0	0.0	0.0
2021-10-01T23:32:06.000000	-1.7282	-0.53951	0.37618	62.166	14.112	15.626	-1.7812839001303071	-0.3236880399961693	0.37618	63.42671182784651	6.388452606642334	15.626	-1.7812839001303071	-0.3236880399961693	0.57218	63.42671182784651	6.388452606642334	15.626	-0.9054746315242352	-0.20075301222339417	-0.3739169958015874	-0.6381923096203312	-0.14693772147409148	0.755724739537796	2.8103	1.0188	0.0	0.0	0.0
2021-10-01T23:32:06.000000	-1.7642	-0.54763	0.36712	60.713	13.647	15.342	-1.8180075775123365	-0.32733576799324215	0.36712	61.927683960587416	6.1049928155243665	15.342	-1.8180075775123365	-0.32733576799324215	0.5631200000000001	61.927683960587416	6.1049928155243665	15.342	-0.9054746315242352	-0.20075301222339417	-0.3739169958015874	-0.6381923096203312	-0.14693772147409148	0.755724739537796	2.8103	1.0188	0.0	0.0	0.0
2021-10-01T23:32:06.000000	-1.8001	-0.55568	0.358	59.308	13.204	15.109	-1.8546234313036112	-0.33092627647199513	0.358	60.47899006692802	5.837485801646248	15.109	-1.8546234313036112	-0.33092627647199513	0.554	60.47899006692802	5.837485801646248	15.109	-0.9054746315242352	-0.20075301222339417	-0.3739169958015874	-0.6381923096203312	-0.14693772147409148	0.755724739537796	2.8103	1.0188	0.0	0.0	0.0
2021-10-01T23:32:06.000000	-1.8361	-0.56365	0.34879	57.939	12.781	14.915	-1.8913287291602632	-0.3344251347507004	0.34879	59.06847550906055	5.585416997459931	14.915	-1.8913287291602632	-0.3344251347507004	0.54479	59.06847550906055	5.585416997459931	14.915	-0.9054746315242352	-0.20075301222339417	-0.3739169958015874	-0.6381923096203312	-0.14693772147409148	0.755724739537796	2.8103	1.0188	0.0	0.0	0.0
2021-10-01T23:32:06.000000	-1.872	-0.57154	0.33948	56.603	12.375	14.751	-1.9279249781244687	-0.3378568488631945	0.33948	57.692795302110085	5.346176599105605	14.751	-1.9279249781244687	-0.3378568488631945	0.53548	57.692795302110085	5.346176599105605	14.751	-0.9054746315242352	-0.20075301222339417	-0.3739169958015874	-0.6381923096203312	-0.14693772147409148	0.755724739537796	2.8103	1.0188	0.0	0.0	0.0
2021-10-01T23:32:06.000000	-1.908	-0.57937	0.33005	55.292	11.983	14.61	-1.9646131217574347	-0.34121676207142304	0.33005	56.34364213725614	5.117767453569379	14.61	-1.9646131217574347	-0.34121676207142304	0.52605	56.34364213725614	5.117767453569379	14.61	-0.9054746315242352	-0.20075301222339417	-0.3739169958015874	-0.6381923096203312	-0.14693772147409148	0.755724739537796	2.8103	1.0188	0.0	0.0	0.0
2021-10-01T23:32:06.000000	-1.9439	-0.58712	0.32048	54.002	11.605	14.486	-2.0011922164979548	-0.3445095311134404	0.32048	55.01704615534224	4.90067968152798	14.486	-2.0011922164979548	-0.3445095311134404	0.51648	55.01704615534224	4.90067968152798	14.486	-0.9054746315242352	-0.20075301222339417	-0.3739169958015874	-0.6381923096203312	-0.14693772147409148	0.755724739537796	2.8103	1.0188	0.0	0.0	0.0
2021-10-01T23:32:06.000000	-1.9798	-0.5948	0.31078	52.73	11.238	14.374	-2.037762734126632	-0.3477328276202195	0.31078	53.70966237149348	4.692303479121598	14.374	-2.037762734126632	-0.3477328276202195	0.50678	53.70966237149348	4.692303479121598	14.374	-0.9054746315242352	-0.20075301222339417	-0.3739169958015874	-0.6381923096203312	-0.14693772147409148	0.755724739537796	2.8103	1.0188	0.0	0.0	0.0
2021-10-01T23:32:06.000000	-2.0157	-0.60241	0.30092	51.47	10.882	14.271	-2.0743246746434663	-0.35088665159176036	0.30092	52.41553599697515	4.4933740273653315	14.271	-2.0743246746434663	-0.35088665159176036	0.49692000000000003	52.41553599697515	4.4933740273653315	14.271	-0.9054746315242352	-0.20075301222339417	-0.3739169958015874	-0.6381923096203312	-0.14693772147409148	0.755724739537796	2.8103	1.0188	0.0	0.0	0.0
2021-10-01T23:32:06.000000	-2.0515	-0.60996	0.29089	50.218	10.534	14.176	-2.1107800168712374	-0.3539931806928723	0.29089	51.13032958212324	4.301404052568555	14.176	-2.1107800168712374	-0.3539931806928723	0.48689	51.13032958212324	4.301404052568555	14.176	-0.9054746315242352	-0.20075301222339417	-0.3739169958015874	-0.6381923096203312	-0.14693772147409148	0.755724739537796	2.8103	1.0188	0.0	0.0	0.0
2021-10-01T23:32:06.000000	-2.0873	-0.61744	0.28069	48.969	10.194	14.085	-2.1472267819871664	-0.3570302372587459	0.28069	49.849080802992134	4.1170062055771774	14.085	-2.1472267819871664	-0.3570302372587459	0.47669	49.849080802992134	4.1170062055771774	14.085	-0.9054746315242352	-0.20075301222339417	-0.3739169958015874	-0.6381923096203312	-0.14693772147409148	0.755724739537796	2.8103	1.0188	0.0	0.0	0.0
2021-10-01T23:32:06.000000	-2.1231	-0.62485	0.27031	47.718	9.8589	13.997	-2.183664969991253	-0.3599978212893813	0.27031	48.566447492111784	3.9377164963908466	13.997	-2.183664969991253	-0.3599978212893813	0.46631	48.566447492111784	3.9377164963908466	13.997	-0.9054746315242352	-0.20075301222339417	-0.3739169958015874	-0.6381923096203312	-0.14693772147409148	0.755724739537796	2.8103	1.0188	0.0	0.0	0.0
2021-10-01T23:32:06.000000	-2.1588	-0.63221	0.25972	46.457	9.5286	13.91	-2.2199977850079673	-0.36292803509747895	0.25972	47.27447767815233	3.764415919884109	13.91	-2.2199977850079673	-0.36292803509747895	0.45572	47.27447767815233	3.764415919884109	13.91	-0.9054746315242352	-0.20075301222339417	-0.3739169958015874	-0.6381923096203312	-0.14693772147409148	0.755724739537796	2.8103	1.0188	0.0	0.0	0.0
2021-10-01T23:32:06.000000	-2.1944	-0.6395	0.24893	45.18	9.2012	13.822	-2.256222776433928	-0.36580102938725645	0.24893	45.966983765057606	3.595953973972734	13.822	-2.256222776433928	-0.36580102938725645	0.44493000000000005	45.966983765057606	3.595953973972734	13.822	-0.9054746315242352	-0.20075301222339417	-0.3739169958015874	-0.6381923096203312	-0.14693772147409148	0.755724739537796	2.8103	1.0188	0.0	0.0	0.0
2021-10-01T23:32:06.000000	-2.23	-0.64672	0.23791	43.88	8.8749	13.731	-2.2924391907480457	-0.3686045511417958	0.23791	44.63679794499926	3.431401933220589	13.731	-2.2924391907480457	-0.3686045511417958	0.43391	44.63679794499926	3.431401933220589	13.731	-0.9054746315242352	-0.20075301222339417	-0.3739169958015874	-0.6381923096203312	-0.14693772147409148	0.755724739537796	2.8103	1.0188	0.0	0.0	0.0
2021-10-01T23:32:06.000000	-2.2656	-0.65389	0.22666	42.549	8.5483	13.634	-2.3286494785537046	-0.37135844965687914	0.22666	43.27580895742747	3.2703505882763633	13.634	-2.3286494785537046	-0.37135844965687914	0.42266000000000004	43.27580895742747	3.2703505882763633	13.634	-0.9054746315242352	-0.20075301222339417	-0.3739169958015874	-0.6381923096203312	-0.14693772147409148	0.755724739537796	2.8103	1.0188	0.0	0.0	0.0
2021-10-01T23:32:06.000000	-2.3011	-0.66099	0.21515	41.177	8.2194	13.529	-2.364751942768608	-0.3740551286536425	0.21515	41.87384709411272	3.112040311253649	13.529	-2.364751942768608	-0.3740551286536425	0.41115	41.87384709411272	3.112040311253649	13.529	-0.9054746315242352	-0.20075301222339417	-0.3739169958015874	-0.6381923096203312	-0.14693772147409148	0.755724739537796	2.8103	1.0188	0.0	0.0	0.0
2021-10-01T23:32:06.000000	-2.3365	-0.66804	0.20336	39.753	7.8864	13.414	-2.400749033996141	-0.37671443742786814	0.20336	40.41977468807015	2.9560324973930365	13.414	-2.400749033996141	-0.37671443742786814	0.39936000000000005	40.41977468807015	2.9560324973930365	13.414	-0.9054746315242352	-0.20075301222339417	-0.3739169958015874	-0.6381923096203312	-0.14693772147409148	0.755724739537796	2.8103	1.0188	0.0	0.0	0.0
2021-10-01T23:32:06.000000	-2.3718	-0.67502	0.19128	38.264	7.5468	13.288	-2.436638301632919	-0.37931652668377375	0.19128	38.90038337161827	2.801438876921104	13.288	-2.436638301632919	-0.37931652668377375	0.38728	38.90038337161827	2.801438876921104	13.288	-0.9054746315242352	-0.20075301222339417	-0.3739169958015874	-0.6381923096203312	-0.14693772147409148	0.755724739537796	2.8103	1.0188	0.0	0.0	0.0
2021-10-01T23:32:06.000000	-2.407	-0.68195	0.17886	36.694	7.1978	13.148	-2.4724221962823263	-0.38188124571714166	0.17886	37.29945062365747	2.647441031135238	13.148	-2.4724221962823263	-0.38188124571714166	0.37485999999999997	37.29945062365747	2.647441031135238	13.148	-0.9054746315242352	-0.20075301222339417	-0.3739169958015874	-0.6381923096203312	-0.14693772147409148	0.755724739537796	2.8103	1.0188	0.0	0.0	0.0
2021-10-01T23:32:06.000000	-2.4421	-0.68881	0.16607	35.022	6.8355	12.994	-2.508098267340979	-0.3843887452321896	0.16607	35.595656815956445	2.49274148091071	12.994	-2.508098267340979	-0.3843887452321896	0.36207	35.595656815956445	2.49274148091071	12.994	-0.9054746315242352	-0.20075301222339417	-0.3739169958015874	-0.6381923096203312	-0.14693772147409148	0.755724739537796	2.8103	1.0188	0.0	0.0	0.0
2021-10-01T23:32:06.000000	-2.477	-0.69561	0.15286	33.219	6.4548	12.824	-2.543568493631657	-0.38686120289372683	0.15286	33.75959556576795	2.335832030729306	12.824	-2.543568493631657	-0.38686120289372683	0.34886	33.75959556576795	2.335832030729306	12.824	-0.9054746315242352	-0.20075301222339417	-0.3739169958015874	-0.6381923096203312	-0.14693772147409148	0.755724739537796	2.8103	1.0188	0.0	0.0	0.0
2021-10-01T23:32:06.000000	-2.5118	-0.70235	0.13913	31.245	6.0484	12.64	-2.578932121633273	-0.3892863656848353	0.13913	31.750673811292184	2.1743688943977615	12.64	-2.578932121633273	-0.3892863656848353	0.33513000000000004	31.750673811292184	2.1743688943977615	12.64	-0.9054746315242352	-0.20075301222339417	-0.3739169958015874	-0.6381923096203312	-0.14693772147409148	0.755724739537796	2.8103	1.0188	0.0	0.0	0.0
2021-10-01T23:32:06.000000	-2.5463	-0.70902	0.12478	29.045	5.6057	12.441	-2.613989433086309	-0.39167881499146007	0.12478	29.51300716933431	2.0045711044564554	12.441	-2.613989433086309	-0.39167881499146007	0.32078	29.51300716933431	2.0045711044564554	12.441	-0.9054746315242352	-0.20075301222339417	-0.3739169958015874	-0.6381923096203312	-0.14693772147409148	0.755724739537796	2.8103	1.0188	0.0	0.0	0.0
2021-10-01T23:32:06.000000	-2.5804	-0.71561	0.10962	26.533	5.1104	12.229	-2.648639956210164	-0.3940408791826284	0.10962	26.959246426272443	1.820799079392451	12.229	-2.648639956210164	-0.3940408791826284	0.30562	26.959246426272443	1.820799079392451	12.229	-0.9054746315242352	-0.20075301222339417	-0.3739169958015874	-0.6381923096203312	-0.14693772147409148	0.755724739537796	2.8103	1.0188	0.0	0.0	0.0
2021-10-01T23:32:06.000000	-2.6141	-0.7221	0.09334	23.576	4.5364	12.006	-2.6828812404014535	-0.3963527089625579	0.09334	23.95419572773817	1.6134460007110243	12.006	-2.6828812404014535	-0.3963527089625579	0.28934000000000004	23.95419572773817	1.6134460007110243	12.006	-0.9054746315242352	-0.20075301222339417	-0.3739169958015874	-0.6381923096203312	-0.14693772147409148	0.755724739537796	2.8103	1.0188	0.0	0.0	0.0
2021-10-01T23:32:06.000000	-2.6362	-0.72634	0.081621	21.251	4.089	11.854	-2.705334240158307	-0.3978528429294876	0.081621	21.591895095345315	1.454299897408673	11.854	-2.705334240158307	-0.3978528429294876	0.277621	21.591895095345315	1.454299897408673	11.854	-0.9054746315242352	-0.20075301222339417	-0.3739169958015874	-0.6381923096203312	-0.14693772147409148	0.755724739537796	2.8103	1.0188	0.0	0.0	0.0
2021-10-01T23:32:06.000000	-2.6577	-0.73047	0.068905	18.518	3.5651	11.7	-2.727178282723079	-0.3993173238711236	0.068905	18.815295271049635	1.269222546765207	11.7	-2.727178282723079	-0.3993173238711236	0.264905	18.815295271049635	1.269222546765207	11.7	-0.9054746315242352	-0.20075301222339417	-0.3739169958015874	-0.6381923096203312	-0.14693772147409148	0.755724739537796	2.8103	1.0188	0.0	0.0	0.0
2021-10-01T23:32:06.000000	-2.6715	-0.73314	0.059659	16.383	3.1564	11.599	-2.741201452364632	-0.4002762885233519	0.059659	16.646304866136667	1.1252040986570702	11.599	-2.741201452364632	-0.4002762885233519	0.255659	16.646304866136667	1.1252040986570702	11.599	-0.9054746315242352	-0.20075301222339417	-0.3739169958015874	-0.6381923096203312	-0.14693772147409148	0.755724739537796	2.8103	1.0188	0.0	0.0	0.0
2021-10-01T23:32:06.000000	-2.6848	-0.7357	0.049552	13.906	2.6816	11.5	-2.7547149112930165	-0.40118734713336823	0.049552	14.129792259162196	0.9574890458486083	11.5	-2.7547149112930165	-0.40118734713336823	0.245552	14.129792259162196	0.9574890458486083	11.5	-0.9054746315242352	-0.20075301222339417	-0.3739169958015874	-0.6381923096203312	-0.14693772147409148	0.755724739537796	2.8103	1.0188	0.0	0.0	0.0
2021-10-01T23:32:06.000000	-2.6971	-0.73807	0.038245	10.961	2.116	11.407	-2.7672126247001367	-0.4020323676026346	0.038245	11.137680391518476	0.7570023093655873	11.407	-2.7672126247001367	-0.4020323676026346	0.234245	11.137680391518476	0.7570023093655873	11.407	-0.9054746315242352	-0.20075301222339417	-0.3739169958015874	-0.6381923096203312	-0.14693772147409148	0.755724739537796	2.8103	1.0188	0.0	0.0	0.0
2021-10-01T23:32:06.000000	-2.7076	-0.7401	0.025233	7.3683	1.424	11.326	-2.777882241229322	-0.40276050434812916	0.025233	7.487261266578011	0.5104308141174798	11.326	-2.777882241229322	-0.40276050434812916	0.221233	7.487261266578011	0.5104308141174798	11.326	-0.9054746315242352	-0.20075301222339417	-0.3739169958015874	-0.6381923096203312	-0.14693772147409148	0.755724739537796	2.8103	1.0188	0.0	0.0	0.0
2021-10-01T23:32:06.000000	-2.7146	-0.74145	0.010009	2.9605	0.57266	11.272	-2.7849949104815477	-0.4032426206291619	0.010009	3.0083601348694855	0.20559432027186947	11.272	-2.7849949104815477	-0.4032426206291619	0.206009	3.0083601348694855	0.20559432027186947	11.272	-0.9054746315242352	-0.20075301222339417	-0.3739169958015874	-0.6381923096203312	-0.14693772147409148	0.755724739537796	2.8103	1.0188	0.0	0.0	0.0
2021-10-01T23:32:06.000000	-2.7153	-0.74159	-0.0067145	-1.9887	-0.38471	11.267	-2.7857067900576165	-0.4032957945812105	-0.0067145	-2.020853307506238	-0.13813538156858102	11.267	-2.7857067900576165	-0.4032957945812105	0.1892855	-2.020853307506238	-0.13813538156858102	11.267	-0.9054746315242352	-0.20075301222339417	-0.3739169958015874	-0.6381923096203312	-0.14693772147409148	0.755724739537796	2.8103	1.0188	0.0	0.0	0.0
2021-10-01T23:32:06.000000	-2.7093	-0.74044	-0.022371	-6.5536	-1.2668	11.313	-2.7796110916283454	-0.40288964108881925	-0.022371	-6.659438460287649	-0.45424067810101765	11.313	-2.7796110916283454	-0.40288964108881925	0.173629	-6.659438460287649	-0.45424067810101765	11.313	-0.9054746315242352	-0.20075301222339417	-0.3739169958015874	-0.6381923096203312	-0.14693772147409148	0.755724739537796	2.8103	1.0188	0.0	0.0	0.0
2021-10-01T23:32:06.000000	-2.6993	-0.73851	-0.035797	-10.3	-1.9889	11.39	-2.769449960510638	-0.40219948573764536	-0.035797	-10.466087581408026	-0.7118524764982448	11.39	-2.769449960510638	-0.40219948573764536	0.160203	-10.466087581408026	-0.7118524764982448	11.39	-0.9054746315242352	-0.20075301222339417	-0.3739169958015874	-0.6381923096203312	-0.14693772147409148	0.755724739537796	2.8103	1.0188	0.0	0.0	0.0
2021-10-01T23:32:06.000000	-2.6873	-0.73619	-0.047399	-13.359	-2.5766	11.481	-2.7572561130487117	-0.4013673294570802	-0.047399	-13.574048351750193	-0.9203042455339823	11.481	-2.7572561130487117	-0.4013673294570802	0.148601	-13.574048351750193	-0.9203042455339823	11.481	-0.9054746315242352	-0.20075301222339417	-0.3739169958015874	-0.6381923096203312	-0.14693772147409148	0.755724739537796	2.8103	1.0188	0.0	0.0	0.0
2021-10-01T23:32:06.000000	-2.6742	-0.73366	-0.057714	-15.918	-3.0673	11.579	-2.7439448229832273	-0.40046153875690077	-0.057714	-16.173891301122385	-1.0937520146164648	11.579	-2.7439448229832273	-0.40046153875690077	0.13828600000000002	-16.173891301122385	-1.0937520146164648	11.579	-0.9054746315242352	-0.20075301222339417	-0.3739169958015874	-0.6381923096203312	-0.14693772147409148	0.755724739537796	2.8103	1.0188	0.0	0.0	0.0
2021-10-01T23:32:06.000000	-2.6463	-0.72828	-0.075832	-20.035	-3.8557	11.782	-2.7155958430566183	-0.3985406699116345	-0.075832	-20.356471623306895	-1.3717545478332216	11.782	-2.7155958430566183	-0.3985406699116345	0.12016800000000001	-20.356471623306895	-1.3717545478332216	11.782	-0.9054746315242352	-0.20075301222339417	-0.3739169958015874	-0.6381923096203312	-0.14693772147409148	0.755724739537796	2.8103	1.0188	0.0	0.0	0.0
2021-10-01T23:32:06.000000	-2.6171	-0.72267	-0.091823	-23.285	-4.4802	11.986	-2.685928476965243	-0.3965508233848081	-0.091823	-23.658502278596618	-1.5933257587946663	11.986	-2.685928476965243	-0.3965508233848081	0.104177	-23.658502278596618	-1.5933257587946663	11.986	-0.9054746315242352	-0.20075301222339417	-0.3739169958015874	-0.6381923096203312	-0.14693772147409148	0.755724739537796	2.8103	1.0188	0.0	0.0	0.0
2021-10-01T23:32:06.000000	-2.5872	-0.71692	-0.10646	-25.983	-5.003	12.185	-2.6555492312977993	-0.3945078029059328	-0.10646	-26.400231052087047	-1.7815999540914884	12.185	-2.6555492312977993	-0.3945078029059328	0.08954000000000001	-26.400231052087047	-1.7815999540914884	12.185	-0.9054746315242352	-0.20075301222339417	-0.3739169958015874	-0.6381923096203312	-0.14693772147409148	0.755724739537796	2.8103	1.0188	0.0	0.0	0.0
2021-10-01T23:32:06.000000	-2.5569	-0.71108	-0.12016	-28.301	-5.4582	12.376	-2.624761971999482	-0.39242447266370994	-0.12016	-28.756540166275695	-1.9493449939332415	12.376	-2.624761971999482	-0.39242447266370994	0.07584	-28.756540166275695	-1.9493449939332415	12.376	-0.9054746315242352	-0.20075301222339417	-0.3739169958015874	-0.6381923096203312	-0.14693772147409148	0.755724739537796	2.8103	1.0188	0.0	0.0	0.0
2021-10-01T23:32:06.000000	-2.5264	-0.70518	-0.13315	-30.347	-5.8667	12.557	-2.5937688679331896	-0.3903061005679765	-0.13315	-30.837176698923276	-2.104070134140796	12.557	-2.5937688679331896	-0.3903061005679765	0.06285000000000002	-30.837176698923276	-2.104070134140796	12.557	-0.9054746315242352	-0.20075301222339417	-0.3739169958015874	-0.6381923096203312	-0.14693772147409148	0.755724739537796	2.8103	1.0188	0.0	0.0	0.0
2021-10-01T23:32:06.000000	-2.4956	-0.69922	-0.1456	-32.19	-6.2418	12.728	-2.562470672620011	-0.3881649396356505	-0.1456	-32.7122503717291	-2.250520574735837	12.728	-2.562470672620011	-0.3881649396356505	0.0504	-32.7122503717291	-2.250520574735837	12.728	-0.9054746315242352	-0.20075301222339417	-0.3739169958015874	-0.6381923096203312	-0.14693772147409148	0.755724739537796	2.8103	1.0188	0.0	0.0	0.0
2021-10-01T23:32:06.000000	-2.4646	-0.6932	-0.15761	-33.877	-6.5927	12.886	-2.5309666325388576	-0.38598873684981405	-0.15761	-34.429534307338216	-2.3920680738266755	12.886	-2.5309666325388576	-0.38598873684981405	0.03839000000000001	-34.429534307338216	-2.3920680738266755	12.886	-0.9054746315242352	-0.20075301222339417	-0.3739169958015874	-0.6381923096203312	-0.14693772147409148	0.755724739537796	2.8103	1.0188	0.0	0.0	0.0
2021-10-01T23:32:06.000000	-2.4335	-0.68714	-0.16924	-35.441	-6.9255	13.033	-2.499358444772025	-0.38378508848933096	-0.16924	-36.02252727782355	-2.530723171043917	13.033	-2.499358444772025	-0.38378508848933096	0.026760000000000006	-36.02252727782355	-2.530723171043917	13.033	-0.9054746315242352	-0.20075301222339417	-0.3739169958015874	-0.6381923096203312	-0.14693772147409148	0.755724739537796	2.8103	1.0188	0.0	0.0	0.0
2021-10-01T23:32:06.000000	-2.4023	-0.68103	-0.18054	-36.909	-7.245	13.168	-2.467644884017821	-0.3815440699063104	-0.18054	-37.51861397730337	-2.667941382807399	13.168	-2.467644884017821	-0.3815440699063104	0.015460000000000002	-37.51861397730337	-2.667941382807399	13.168	-0.9054746315242352	-0.20075301222339417	-0.3739169958015874	-0.6381923096203312	-0.14693772147409148	0.755724739537796	2.8103	1.0188	0.0	0.0	0.0
2021-10-01T23:32:06.000000	-2.371	-0.67487	-0.19155	-38.298	-7.5544	13.291	-2.435825950276247	-0.37926568110075193	-0.19155	-38.93505840373409	-2.8048155835662003	13.291	-2.435825950276247	-0.37926568110075193	0.0044500000000000095	-38.93505840373409	-2.8048155835662003	13.291	-0.9054746315242352	-0.20075301222339417	-0.3739169958015874	-0.6381923096203312	-0.14693772147409148	0.755724739537796	2.8103	1.0188	0.0	0.0	0.0
2021-10-01T23:32:06.000000	-2.3396	-0.66866	-0.2023	-39.623	-7.8565	13.404	-2.4039016435473015	-0.37694992207265604	-0.2023	-40.28709061342617	-2.942286722192115	13.404	-2.4039016435473015	-0.37694992207265604	-0.0063	-40.28709061342617	-2.942286722192115	13.404	-0.9054746315242352	-0.20075301222339417	-0.3739169958015874	-0.6381923096203312	-0.14693772147409148	0.755724739537796	2.8103	1.0188	0.0	0.0	0.0
2021-10-01T23:32:06.000000	-2.3082	-0.66241	-0.21281	-40.896	-8.1532	13.507	-2.3719724356115885	-0.3745944644529952	-0.21281	-41.586852991170524	-3.0807701197542796	13.507	-2.3719724356115885	-0.3745944644529952	-0.01680999999999999	-41.586852991170524	-3.0807701197542796	13.507	-0.9054746315242352	-0.20075301222339417	-0.3739169958015874	-0.6381923096203312	-0.14693772147409148	0.755724739537796	2.8103	1.0188	0.0	0.0	0.0
2021-10-01T23:32:06.000000	-2.2766	-0.65611	-0.2231	-42.127	-8.4463	13.602	-2.339838608209593	-0.37221388962771496	-0.2231	-42.84449073916284	-3.220826911181283	13.602	-2.339838608209593	-0.37221388962771496	-0.027099999999999985	-42.84449073916284	-3.220826911181283	13.602	-0.9054746315242352	-0.20075301222339417	-0.3739169958015874	-0.6381923096203312	-0.14693772147409148	0.755724739537796	2.8103	1.0188	0.0	0.0	0.0
2021-10-01T23:32:06.000000	-2.2451	-0.64976	-0.23319	-43.322	-8.7371	13.69	-2.3077979007780502	-0.36977143854606065	-0.23319	-44.06611793535777	-3.36301211968388	13.69	-2.3077979007780502	-0.36977143854606065	-0.03719	-44.06611793535777	-3.36301211968388	13.69	-0.9054746315242352	-0.20075301222339417	-0.3739169958015874	-0.6381923096203312	-0.14693772147409148	0.755724739537796	2.8103	1.0188	0.0	0.0	0.0
2021-10-01T23:32:06.000000	-2.2134	-0.64336	-0.24308	-44.49	-9.0271	13.774	-2.275552573880225	-0.3673038702587868	-0.24308	-45.260850558111144	-3.507711670923114	13.774	-2.275552573880225	-0.3673038702587868	-0.04707999999999998	-45.260850558111144	-3.507711670923114	13.774	-0.9054746315242352	-0.20075301222339417	-0.3739169958015874	-0.6381923096203312	-0.14693772147409148	0.755724739537796	2.8103	1.0188	0.0	0.0	0.0
2021-10-01T23:32:06.000000	-2.1818	-0.63691	-0.25279	-45.636	-9.3174	13.854	-2.2434003669528515	-0.3647744257151388	-0.25279	-46.433785714554666	-3.6554046253210943	13.854	-2.2434003669528515	-0.3647744257151388	-0.05679000000000001	-46.433785714554666	-3.6554046253210943	13.854	-0.9054746315242352	-0.20075301222339417	-0.3739169958015874	-0.6381923096203312	-0.14693772147409148	0.755724739537796	2.8103	1.0188	0.0	0.0	0.0
2021-10-01T23:32:06.000000	-2.15	-0.63042	-0.26233	-46.766	-9.609	13.931	-2.211044765860888	-0.36222978861376254	-0.26233	-47.59100072359223	-3.8063482666518498	13.931	-2.211044765860888	-0.36222978861376254	-0.06633	-47.59100072359223	-3.8063482666518498	13.931	-0.9054746315242352	-0.20075301222339417	-0.3739169958015874	-0.6381923096203312	-0.14693772147409148	0.755724739537796	2.8103	1.0188	0.0	0.0	0.0
2021-10-01T23:32:06.000000	-2.1183	-0.62387	-0.2717	-47.885	-9.9032	14.009	-2.1787810594376853	-0.35961335060812105	-0.2717	-48.737617198389366	-3.9612201482953227	14.009	-2.1787810594376853	-0.35961335060812105	-0.07569999999999999	-48.737617198389366	-3.9612201482953227	14.009	-0.9054746315242352	-0.20075301222339417	-0.3739169958015874	-0.6381923096203312	-0.14693772147409148	0.755724739537796	2.8103	1.0188	0.0	0.0	0.0
2021-10-01T23:32:06.000000	-2.0865	-0.61727	-0.28092	-48.997	-10.201	14.087	-2.1464119800271106	-0.3569595423799417	-0.28092	-49.87772752827173	-4.120522614363898	14.087	-2.1464119800271106	-0.3569595423799417	-0.08492	-49.87772752827173	-4.120522614363898	14.087	-0.9054746315242352	-0.20075301222339417	-0.3739169958015874	-0.6381923096203312	-0.14693772147409148	0.755724739537796	2.8103	1.0188	0.0	0.0	0.0
2021-10-01T23:32:06.000000	-2.0547	-0.61063	-0.28999	-50.107	-10.503	14.168	-2.1140379994097698	-0.35426603556019776	-0.28999	-51.01636755528642	-4.2842384928851365	14.168	-2.1140379994097698	-0.35426603556019776	-0.09399000000000002	-51.01636755528642	-4.2842384928851365	14.168	-0.9054746315242352	-0.20075301222339417	-0.3739169958015874	-0.6381923096203312	-0.14693772147409148	0.755724739537796	2.8103	1.0188	0.0	0.0	0.0
2021-10-01T23:32:06.000000	-2.0228	-0.60393	-0.29893	-51.219	-10.811	14.252	-2.0815574205033656	-0.35152523387002477	-0.29893	-52.15772769289445	-4.453664099802721	14.252	-2.0815574205033656	-0.35152523387002477	-0.10292999999999997	-52.15772769289445	-4.453664099802721	14.252	-0.9054746315242352	-0.20075301222339417	-0.3739169958015874	-0.6381923096203312	-0.14693772147409148	0.755724739537796	2.8103	1.0188	0.0	0.0	0.0
2021-10-01T23:32:06.000000	-1.991	-0.59717	-0.30773	-52.337	-11.126	14.341	-2.049168736265722	-0.34871263127558655	-0.30773	-53.30590033042146	-4.629301779229039	14.341	-2.049168736265722	-0.34871263127558655	-0.11173	-53.30590033042146	-4.629301779229039	14.341	-0.9054746315242352	-0.20075301222339417	-0.3739169958015874	-0.6381923096203312	-0.14693772147409148	0.755724739537796	2.8103	1.0188	0.0	0.0	0.0
2021-10-01T23:32:06.000000	-1.9591	-0.59037	-0.3164	-53.463	-11.449	14.437	-2.0166759043424	-0.3458725831065019	-0.3164	-54.462992927614884	-4.811898935614848	14.437	-2.0166759043424	-0.3458725831065019	-0.12040000000000001	-54.462992927614884	-4.811898935614848	14.437	-0.9054746315242352	-0.20075301222339417	-0.3739169958015874	-0.6381923096203312	-0.14693772147409148	0.755724739537796	2.8103	1.0188	0.0	0.0	0.0
2021-10-01T23:32:06.000000	-1.9271	-0.58351	-0.32496	-54.601	-11.78	14.542	-1.9840764741300145	-0.3429852400669883	-0.32496	-55.63297534363118	-5.000965448283414	14.542	-1.9840764741300145	-0.3429852400669883	-0.12896000000000002	-55.63297534363118	-5.000965448283414	14.542	-0.9054746315242352	-0.20075301222339417	-0.3739169958015874	-0.6381923096203312	-0.14693772147409148	0.755724739537796	2.8103	1.0188	0.0	0.0	0.0
2021-10-01T23:32:06.000000	-1.8952	-0.57659	-0.33341	-55.755	-12.121	14.658	-1.9515689385863901	-0.34002609612320944	-0.33341	-56.82006249796521	-5.197996126136245	14.658	-1.9515689385863901	-0.34002609612320944	-0.13740999999999998	-56.82006249796521	-5.197996126136245	14.658	-0.9054746315242352	-0.20075301222339417	-0.3739169958015874	-0.6381923096203312	-0.14693772147409148	0.755724739537796	2.8103	1.0188	0.0	0.0	0.0
2021-10-01T23:32:06.000000	-1.8633	-0.56962	-0.34176	-56.927	-12.472	14.789	-1.9190552765343067	-0.33701732893997444	-0.34176	-58.02623932019519	-5.402745908834978	14.789	-1.9190552765343067	-0.33701732893997444	-0.14576	-58.02623932019519	-5.402745908834978	14.789	-0.9054746315242352	-0.20075301222339417	-0.3739169958015874	-0.6381923096203312	-0.14693772147409148	0.755724739537796	2.8103	1.0188	0.0	0.0	0.0
2021-10-01T23:32:06.000000	-1.8313	-0.56259	-0.35002	-58.12	-12.836	14.939	-1.8864350161931605	-0.3339612668863108	-0.35002	-59.254850795196035	-5.61782460023942	14.939	-1.8864350161931605	-0.3339612668863108	-0.15402	-59.254850795196035	-5.61782460023942	14.939	-0.9054746315242352	-0.20075301222339417	-0.3739169958015874	-0.6381923096203312	-0.14693772147409148	0.755724739537796	2.8103	1.0188	0.0	0.0	0.0
2021-10-01T23:32:06.000000	-1.7993	-0.5555	-0.3582	-59.338	-13.214	15.114	-1.8538074040418635	-0.3308456569452999	-0.3582	-60.509989312293406	-5.843734544461959	15.114	-1.8538074040418635	-0.3308456569452999	-0.1622	-60.509989312293406	-5.843734544461959	15.114	-0.9054746315242352	-0.20075301222339417	-0.3739169958015874	-0.6381923096203312	-0.14693772147409148	0.755724739537796	2.8103	1.0188	0.0	0.0	0.0
2021-10-01T23:32:06.000000	-1.7674	-0.54835	-0.36631	-60.587	-13.607	15.319	-1.8212716865593273	-0.3276582461000237	-0.36631	-61.79773219039118	-6.080733025276617	15.319	-1.8212716865593273	-0.3276582461000237	-0.17031000000000002	-61.79773219039118	-6.080733025276617	15.319	-0.9054746315242352	-0.20075301222339417	-0.3739169958015874	-0.6381923096203312	-0.14693772147409148	0.755724739537796	2.8103	1.0188	0.0	0.0	0.0
2021-10-01T23:32:06.000000	-1.7354	-0.54114	-0.37437	-61.871	-14.017	15.564	-1.788629370787728	-0.32442354038431853	-0.37437	-63.122294348984205	-6.330314851584905	15.564	-1.788629370787728	-0.32442354038431853	-0.17836999999999997	-63.122294348984205	-6.330314851584905	15.564	-0.9054746315242352	-0.20075301222339417	-0.3739169958015874	-0.6381923096203312	-0.14693772147409148	0.755724739537796	2.8103	1.0188	0.0	0.0	0.0
2021-10-01T23:32:06.000000	-1.7034	-0.53387	-0.3824	-63.199	-14.448	15.857	-1.7559797032059783	-0.32112928678126634	-0.3824	-64.49309809185128	-6.595347111020655	15.857	-1.7559797032059783	-0.32112928678126634	-0.1864	-64.49309809185128	-6.595347111020655	15.857	-0.9054746315242352	-0.20075301222339417	-0.3739169958015874	-0.6381923096203312	-0.14693772147409148	0.755724739537796	2.8103	1.0188	0.0	0.0	0.0
2021-10-01T23:32:06.000000	-1.6715	-0.52653	-0.39042	-64.581	-14.902	16.208	-1.7234207049912973	-0.31775330762605764	-0.39042	-65.92031312722196	-6.876589431470273	16.208	-1.7234207049912973	-0.31775330762605764	-0.19441999999999998	-65.92031312722196	-6.876589431470273	16.208	-0.9054746315242352	-0.20075301222339417	-0.3739169958015874	-0.6381923096203312	-0.14693772147409148	0.755724739537796	2.8103	1.0188	0.0	0.0	0.0
2021-10-01T23:32:06.000000	-1.6395	-0.51912	-0.39844	-66.029	-15.385	16.626	-1.6907538831858615	-0.31432010895252893	-0.39844	-67.41658421358073	-7.178526239638288	16.626	-1.6907538831858615	-0.31432010895252893	-0.20244	-67.41658421358073	-7.178526239638288	16.626	-0.9054746315242352	-0.20075301222339417	-0.3739169958015874	-0.6381923096203312	-0.14693772147409148	0.755724739537796	2.8103	1.0188	0.0	0.0	0.0
2021-10-01T23:32:06.000000	-1.6076	-0.51165	-0.4065	-67.56	-15.902	17.124	-1.6581789560491869	-0.3108151093747348	-0.4065	-68.99939590318857	-7.504036846594184	17.124	-1.6581789560491869	-0.3108151093747348	-0.21049999999999996	-68.99939590318857	-7.504036846594184	17.124	-0.9054746315242352	-0.20075301222339417	-0.3739169958015874	-0.6381923096203312	-0.14693772147409148	0.755724739537796	2.8103	1.0188	0.0	0.0	0.0
2021-10-01T23:32:06.000000	-1.5757	-0.50411	-0.41462	-69.192	-16.458	17.709	-1.6255954518006697	-0.3072406372617022	-0.41462	-70.68722521309549	-7.855878033238273	17.709	-1.6255954518006697	-0.3072406372617022	-0.21861999999999998	-70.68722521309549	-7.855878033238273	17.709	-0.9054746315242352	-0.20075301222339417	-0.3739169958015874	-0.6381923096203312	-0.14693772147409148	0.755724739537796	2.8103	1.0188	0.0	0.0	0.0
2021-10-01T23:32:06.000000	-1.5439	-0.49649	-0.42282	-70.95	-17.063	18.391	-1.5931013916175294	-0.30357451494862203	-0.42282	-72.5061090647213	-8.240911193232176	18.391	-1.5931013916175294	-0.30357451494862203	-0.22681999999999997	-72.5061090647213	-8.240911193232176	18.391	-0.9054746315242352	-0.20075301222339417	-0.3739169958015874	-0.6381923096203312	-0.14693772147409148	0.755724739537796	2.8103	1.0188	0.0	0.0	0.0
2021-10-01T23:32:06.000000	-1.5121	-0.4888	-0.43112	-72.861	-17.725	19.175	-1.5605987543225464	-0.2998389201003036	-0.43112	-74.48382424872564	-8.663767730320918	19.175	-1.5605987543225464	-0.2998389201003036	-0.23512	-74.48382424872564	-8.663767730320918	19.175	-0.9054746315242352	-0.20075301222339417	-0.3739169958015874	-0.6381923096203312	-0.14693772147409148	0.755724739537796	2.8103	1.0188	0.0	0.0	0.0
2021-10-01T23:32:06.000000	-1.4804	-0.48103	-0.43955	-74.957	-18.455	20.063	-1.5281855610929407	-0.2960116750519374	-0.43955	-76.6534774702213	-9.131443791770957	20.063	-1.5281855610929407	-0.2960116750519374	-0.24355	-76.6534774702213	-9.131443791770957	20.063	-0.9054746315242352	-0.20075301222339417	-0.3739169958015874	-0.6381923096203312	-0.14693772147409148	0.755724739537796	2.8103	1.0188	0.0	0.0	0.0
2021-10-01T23:32:06.000000	-1.4487	-0.47318	-0.4481	-77.274	-19.264	21.051	-1.4957625654498006	-0.29210503282044165	-0.4481	-79.05214529347761	-9.650445404172034	21.051	-1.4957625654498006	-0.29210503282044165	-0.2521	-79.05214529347761	-9.650445404172034	21.051	-0.9054746315242352	-0.20075301222339417	-0.3739169958015874	-0.6381923096203312	-0.14693772147409148	0.755724739537796	2.8103	1.0188	0.0	0.0	0.0
2021-10-01T23:32:06.000000	-1.417	-0.46525	-0.4568	-79.849	-20.167	22.131	-1.4633297673931256	-0.2881189934058165	-0.4568	-81.71838686822964	-10.231125923101176	22.131	-1.4633297673931256	-0.2881189934058165	-0.2608	-81.71838686822964	-10.231125923101176	22.131	-0.9054746315242352	-0.20075301222339417	-0.3739169958015874	-0.6381923096203312	-0.14693772147409148	0.755724739537796	2.8103	1.0188	0.0	0.0	0.0
2021-10-01T23:32:06.000000	-1.3855	-0.45722	-0.46562	-82.726	-21.177	23.288	-1.431083209277356	-0.284009201478443	-0.46562	-84.697463537398	-10.880996063372885	23.288	-1.431083209277356	-0.284009201478443	-0.26961999999999997	-84.697463537398	-10.880996063372885	23.288	-0.9054746315242352	-0.20075301222339417	-0.3739169958015874	-0.6381923096203312	-0.14693772147409148	0.755724739537796	2.8103	1.0188	0.0	0.0	0.0
2021-10-01T23:32:06.000000	-1.354	-0.44909	-0.47455	-85.945	-22.308	24.502	-1.3988243981446684	-0.27980016307215755	-0.47455	-88.03078931491596	-11.609049125267529	24.502	-1.3988243981446684	-0.27980016307215755	-0.27855	-88.03078931491596	-11.609049125267529	24.502	-0.9054746315242352	-0.20075301222339417	-0.3739169958015874	-0.6381923096203312	-0.14693772147409148	0.755724739537796	2.8103	1.0188	0.0	0.0	0.0
2021-10-01T23:32:06.000000	-1.3225	-0.44087	-0.48356	-89.55	-23.576	25.743	-1.3665545592967543	-0.27550180283485154	-0.48356	-91.7639931342117	-12.425773217966972	25.743	-1.3665545592967543	-0.27550180283485154	-0.28756	-91.7639931342117	-12.425773217966972	25.743	-0.9054746315242352	-0.20075301222339417	-0.3739169958015874	-0.6381923096203312	-0.14693772147409148	0.755724739537796	2.8103	1.0188	0.0	0.0	0.0
2021-10-01T23:32:06.000000	-1.2911	-0.43253	-0.49261	-93.586	-24.998	26.981	-1.3343692633074502	-0.271072093805933	-0.49261	-95.94381892367163	-13.342526385273018	26.981	-1.3343692633074502	-0.271072093805933	-0.29661	-95.94381892367163	-13.342526385273018	26.981	-0.9054746315242352	-0.20075301222339417	-0.3739169958015874	-0.6381923096203312	-0.14693772147409148	0.755724739537796	2.8103	1.0188	0.0	0.0	0.0
2021-10-01T23:32:06.000000	-1.2597	-0.42409	-0.50165	-98.096	-26.589	28.178	-1.302171714301228	-0.26654313829810267	-0.50165	-100.6147806217656	-14.368926801747596	28.178	-1.302171714301228	-0.26654313829810267	-0.30565000000000003	-100.6147806217656	-14.368926801747596	28.178	-0.9054746315242352	-0.20075301222339417	-0.3739169958015874	-0.6381923096203312	-0.14693772147409148	0.755724739537796	2.8103	1.0188	0.0	0.0	0.0
2021-10-01T23:32:06.000000	-1.2283	-0.41552	-0.51062	-103.13	-28.367	29.292	-1.2699582363730118	-0.26188516236768683	-0.51062	-105.82870701099479	-15.516712325135725	29.292	-1.2699582363730118	-0.26188516236768683	-0.31461999999999996	-105.82870701099479	-15.516712325135725	29.292	-0.9054746315242352	-0.20075301222339417	-0.3739169958015874	-0.6381923096203312	-0.14693772147409148	0.755724739537796	2.8103	1.0188	0.0	0.0	0.0
2021-10-01T23:32:06.000000	-1.1969	-0.40682	-0.51946	-108.72	-30.35	30.28	-1.2377288295228017	-0.25709816601468566	-0.51946	-111.61956250765633	-16.799826356227683	30.28	-1.2377288295228017	-0.25709816601468566	-0.32346	-111.61956250765633	-16.799826356227683	30.28	-0.9054746315242352	-0.20075301222339417	-0.3739169958015874	-0.6381923096203312	-0.14693772147409148	0.755724739537796	2.8103	1.0188	0.0	0.0	0.0
2021-10-01T23:32:06.000000	-1.1655	-0.39798	-0.52809	-114.93	-32.556	31.092	-1.2054822684489064	-0.25217222459120786	-0.52809	-118.05307040129904	-18.228291330399937	31.092	-1.2054822684489064	-0.25217222459120786	-0.33208999999999994	-118.05307040129904	-18.228291330399937	31.092	-0.9054746315242352	-0.20075301222339417	-0.3739169958015874	-0.6381923096203312	-0.14693772147409148	0.755724739537796	2.8103	1.0188	0.0	0.0	0.0
2021-10-01T23:32:06.000000	-1.134	-0.38901	-0.53644	-121.81	-35.008	31.678	-1.1731205319741054	-0.24712951576206293	-0.53644	-125.18167212527007	-19.81880742934309	31.678	-1.1731205319741054	-0.24712951576206293	-0.34044	-125.18167212527007	-19.81880742934309	31.678	-0.9054746315242352	-0.20075301222339417	-0.3739169958015874	-0.6381923096203312	-0.14693772147409148	0.755724739537796	2.8103	1.0188	0.0	0.0	0.0
2021-10-01T23:32:06.000000	-1.1025	-0.3799	-0.54443	-129.42	-37.727	31.982	-1.140741641275619	-0.24194786186244135	-0.54443	-133.0674887004693	-21.584864603477666	31.982	-1.140741641275619	-0.24194786186244135	-0.34842999999999996	-133.0674887004693	-21.584864603477666	31.982	-0.9054746315242352	-0.20075301222339417	-0.3739169958015874	-0.6381923096203312	-0.14693772147409148	0.755724739537796	2.8103	1.0188	0.0	0.0	0.0
2021-10-01T23:32:06.000000	-1.0815	-0.37374	-0.54953	-134.93	-39.702	31.998	-1.1191450948619655	-0.2384074123143034	-0.54953	-138.77796677264791	-22.869841329791278	31.998	-1.1191450948619655	-0.2384074123143034	-0.35352999999999996	-138.77796677264791	-22.869841329791278	31.998	-0.9054746315242352	-0.20075301222339417	-0.3739169958015874	-0.6381923096203312	-0.14693772147409148	0.755724739537796	2.8103	1.0188	0.0	0.0	0.0
2021-10-01T23:32:06.000000	-1.0675	-0.36959	-0.5528	-138.81	-41.095	31.915	-1.1047420876121985	-0.23600410580801623	-0.5528	-142.79941468009906	-23.776927724605358	31.915	-1.1047420876121985	-0.23600410580801623	-0.35679999999999995	-142.79941468009906	-23.776927724605358	31.915	-0.9054746315242352	-0.20075301222339417	-0.3739169958015874	-0.6381923096203312	-0.14693772147409148	0.755724739537796	2.8103	1.0188	0.0	0.0	0.0
2021-10-01T23:32:06.000000	-1.0581	-0.36681	-0.55493	-141.49	-42.06	31.813	-1.095072284724157	-0.2343968372845821	-0.55493	-145.57746192819786	-24.406275392695687	31.813	-1.095072284724157	-0.2343968372845821	-0.35893	-145.57746192819786	-24.406275392695687	31.813	-0.9054746315242352	-0.20075301222339417	-0.3739169958015874	-0.6381923096203312	-0.14693772147409148	0.755724739537796	2.8103	1.0188	0.0	0.0	1.0
2021-10-01T23:32:06.000000	-1.0225	-0.35614	-0.56258	-152.41	-45.998	31.061	-1.0584331413263597	-0.22816931200758378	-0.56258	-156.89770123161296	-26.97657228477173	31.061	-1.0584331413263597	-0.22816931200758378	-0.36657999999999996	-156.89770123161296	-26.97657228477173	31.061	-0.9054746315242352	-0.20075301222339417	-0.3739169958015874	-0.6381923096203312	-0.14693772147409148	0.755724739537796	2.8103	1.0188	0.0	0.0	0.0
2021-10-01T23:32:06.000000	-0.98674	-0.34528	-0.56944	-164.61	-50.414	29.635	-1.0216119228301588	-0.22177282324772218	-0.56944	-169.54686488596903	-29.864428729492868	29.635	-1.0216119228301588	-0.22177282324772218	-0.37343999999999994	-169.54686488596903	-29.864428729492868	29.635	-0.9054746315242352	-0.20075301222339417	-0.3739169958015874	-0.6381923096203312	-0.14693772147409148	0.755724739537796	2.8103	1.0188	0.0	0.0	0.0
2021-10-01T23:32:06.000000	-0.95092	-0.33423	-0.57543	-178.23	-55.367	27.403	-0.9847078757144663	-0.21519511798807905	-0.57543	-183.6711272417244	-33.111245925731524	27.403	-0.9847078757144663	-0.21519511798807905	-0.37943	-183.6711272417244	-33.111245925731524	27.403	-0.9054746315242352	-0.20075301222339417	-0.3739169958015874	-0.6381923096203312	-0.14693772147409148	0.755724739537796	2.8103	1.0188	0.0	0.0	0.0
2021-10-01T23:32:06.000000	-0.915	-0.32299	-0.58044	-193.47	-60.927	24.206	-0.9476813013877171	-0.20844109743542155	-0.58044	-199.47755836854563	-36.76199037488951	24.206	-0.9476813013877171	-0.20844109743542155	-0.38443999999999995	-199.47755836854563	-36.76199037488951	24.206	-0.9054746315242352	-0.20075301222339417	-0.3739169958015874	-0.6381923096203312	-0.14693772147409148	0.755724739537796	2.8103	1.0188	0.0	0.0	0.0
2021-10-01T23:32:06.000000	-0.879	-0.31158	-0.5844	-210.54	-67.18	19.854	-0.9105544997490774	-0.20152816028214857	-0.5844	-217.1851134666972	-40.876282713302686	19.854	-0.9105544997490774	-0.20152816028214857	-0.3884	-217.1851134666972	-40.876282713302686	19.854	-0.9054746315242352	-0.20075301222339417	-0.3739169958015874	-0.6381923096203312	-0.14693772147409148	0.755724739537796	2.8103	1.0188	0.0	0.0	0.0
2021-10-01T23:32:06.000000	-0.84295	-0.30001	-0.58721	-229.7	-74.226	14.114	-0.8733584700439125	-0.1944625552710757	-0.58721	-237.06408639826827	-45.52151157589547	14.114	-0.8733584700439125	-0.1944625552710757	-0.39121	-237.06408639826827	-45.52151157589547	14.114	-0.9054746315242352	-0.20075301222339417	-0.3739169958015874	-0.6381923096203312	-0.14693772147409148	0.755724739537796	2.8103	1.0188	0.0	0.0	0.0
2021-10-01T23:32:06.000000	-0.80688	-0.28828	-0.58881	-251.27	-82.183	6.7058	-0.8361229862158963	-0.18724060649712754	-0.58881	-259.4465244557403	-50.77557815364544	6.7058	-0.8361229862158963	-0.18724060649712754	-0.39280999999999994	-259.4465244557403	-50.77557815364544	6.7058	-0.9054746315242352	-0.20075301222339417	-0.3739169958015874	-0.6381923096203312	-0.14693772147409148	0.755724739537796	2.8103	1.0188	0.0	0.0	0.0
2021-10-01T23:32:06.000000	-0.77081	-0.27641	-0.58911	-275.64	-91.199	-2.7216	-0.7988703481641943	-0.1798797126527028	-0.58911	-284.7376233719084	-56.73758046936098	-2.7216	-0.7988703481641943	-0.1798797126527028	-0.39311	-284.7376233719084	-56.73758046936098	-2.7216	-0.9054746315242352	-0.20075301222339417	-0.3739169958015874	-0.6381923096203312	-0.14693772147409148	0.755724739537796	2.8103	1.0188	0.0	0.0	0.0
2021-10-01T23:32:06.000000	-0.7348	-0.26443	-0.58808	-303.26	-101.45	-14.603	-0.7616637796812294	-0.17240229587132402	-0.58808	-313.40555761165217	-63.527053749794845	-14.603	-0.7616637796812294	-0.17240229587132402	-0.39208000000000004	-313.40555761165217	-63.527053749794845	-14.603	-0.9054746315242352	-0.20075301222339417	-0.3739169958015874	-0.6381923096203312	-0.14693772147409148	0.755724739537796	2.8103	1.0188	0.0	0.0	0.0
