# Supplementary material for: Direct evidence of substorm-related impulsive injections of electrons at Mercury
Source: Nat Commun. 2023 Jul 18;14:4019. doi: 10.1038/s41467-023-39565-4 (PMC10354196; doi:10.1038/s41467-023-39565-4)
Supplement: Supplementary file 3 — SourceDatafile [file 41467_2023_39565_MOESM3_ESM.zip › SourceDataFile/FieldLinetracing/Final_KT17tracing_000338.txt]

2021-10-01T23:20:38.000000	-0.50332	0.31706	0.59003	435.71	-260.48	-146.0	-0.4606779622181447	0.37634277079085443	0.59003	400.5101747981853	-311.90484828409933	-146.0	-0.4606779622181447	0.37634277079085443	0.78603	400.5101747981853	-311.90484828409933	-146.0	-0.7128624527497887	0.5647677713597459	-0.4157697534608559	-0.4853990437867338	0.39585568067213983	0.7795422043549158	2.7969	22.382	0.0	0.0	0.0
2021-10-01T23:20:38.000000	-0.53485	0.33582	0.59979	391.11	-231.49	-111.13	-0.489671711045189	0.39882478646904207	0.59979	359.7983948080987	-277.66844850201386	-111.13	-0.489671711045189	0.39882478646904207	0.79579	359.7983948080987	-277.66844850201386	-111.13	-0.7128624527497887	0.5647677713597459	-0.4157697534608559	-0.4853990437867338	0.39585568067213983	0.7795422043549158	2.7969	22.382	0.0	0.0	0.0
2021-10-01T23:20:38.000000	-0.56678	0.35462	0.60807	352.65	-206.52	-82.9	-0.5190575445811131	0.4213955128064674	0.60807	324.6877773430863	-248.17409241096544	-82.9	-0.5190575445811131	0.4213955128064674	0.8040700000000001	324.6877773430863	-248.17409241096544	-82.9	-0.7128624527497887	0.5647677713597459	-0.4157697534608559	-0.4853990437867338	0.39585568067213983	0.7795422043549158	2.7969	22.382	0.0	0.0	0.0
2021-10-01T23:20:38.000000	-0.59906	0.37341	0.61489	319.27	-184.88	-59.989	-0.5487919660949208	0.44399920005521554	0.61489	294.2108555434184	-222.6070973271287	-59.989	-0.5487919660949208	0.44399920005521554	0.8108900000000001	294.2108555434184	-222.6070973271287	-59.989	-0.7128624527497887	0.5647677713597459	-0.4157697534608559	-0.4853990437867338	0.39585568067213983	0.7795422043549158	2.7969	22.382	0.0	0.0	0.0
2021-10-01T23:20:38.000000	-0.63163	0.39216	0.62027	290.15	-166.03	-41.365	-0.57881910360434	0.46659872246146183	0.62027	267.61997457337634	-200.33105752565018	-41.365	-0.57881910360434	0.46659872246146183	0.81627	267.61997457337634	-200.33105752565018	-41.365	-0.7128624527497887	0.5647677713597459	-0.4157697534608559	-0.4853990437867338	0.39585568067213983	0.7795422043549158	2.7969	22.382	0.0	0.0	0.0
2021-10-01T23:20:38.000000	-0.66445	0.41083	0.62423	264.61	-149.54	-26.222	-0.6091041597245734	0.4891494802268742	0.62423	244.29294634910804	-180.8358926321647	-26.222	-0.6091041597245734	0.4891494802268742	0.82023	244.29294634910804	-180.8358926321647	-26.222	-0.7128624527497887	0.5647677713597459	-0.4157697534608559	-0.4853990437867338	0.39585568067213983	0.7795422043549158	2.7969	22.382	0.0	0.0	0.0
2021-10-01T23:20:38.000000	-0.69748	0.42938	0.62681	242.1	-135.04	-13.927	-0.6396123370708238	0.5116068735531207	0.62681	223.72925139919576	-163.68699908164808	-13.927	-0.6396123370708238	0.5116068735531207	0.82281	223.72925139919576	-163.68699908164808	-13.927	-0.7128624527497887	0.5647677713597459	-0.4157697534608559	-0.4853990437867338	0.39585568067213983	0.7795422043549158	2.7969	22.382	0.0	0.0	0.0
2021-10-01T23:20:38.000000	-0.73067	0.44776	0.62805	222.18	-122.25	-3.9745	-0.6703001389120941	0.5339151526922863	0.62805	205.52651366379843	-148.55257345870677	-3.9745	-0.6703001389120941	0.5339151526922863	0.82405	205.52651366379843	-148.55257345870677	-3.9745	-0.7128624527497887	0.5647677713597459	-0.4157697534608559	-0.4853990437867338	0.39585568067213983	0.7795422043549158	2.7969	22.382	0.0	0.0	0.0
2021-10-01T23:20:38.000000	-0.76399	0.46597	0.62802	204.48	-110.92	4.0403	-0.7011377913047107	0.5560706417392954	0.62802	189.34815371323782	-135.13916340346367	4.0403	-0.7011377913047107	0.5560706417392954	0.82402	189.34815371323782	-135.13916340346367	4.0403	-0.7128624527497887	0.5647677713597459	-0.4157697534608559	-0.4853990437867338	0.39585568067213983	0.7795422043549158	2.7969	22.382	0.0	0.0	0.0
2021-10-01T23:20:38.000000	-0.7974	0.48396	0.62675	188.7	-100.86	10.444	-0.7320917221655683	0.578018816247925	0.62675	174.91971284292305	-123.2214415552315	10.444	-0.7320917221655683	0.578018816247925	0.8227500000000001	174.91971284292305	-123.2214415552315	10.444	-0.7128624527497887	0.5647677713597459	-0.4157697534608559	-0.4853990437867338	0.39585568067213983	0.7795422043549158	2.7969	22.382	0.0	0.0	0.0
2021-10-01T23:20:38.000000	-0.83087	0.50171	0.62434	174.59	-91.905	15.501	-0.7631346081543766	0.5997361510173169	0.62434	162.01329233348963	-112.60501868151006	15.501	-0.7631346081543766	0.5997361510173169	0.8203400000000001	162.01329233348963	-112.60501868151006	15.501	-0.7128624527497887	0.5647677713597459	-0.4157697534608559	-0.4853990437867338	0.39585568067213983	0.7795422043549158	2.7969	22.382	0.0	0.0	0.0
2021-10-01T23:20:38.000000	-0.86438	0.51922	0.62083	161.94	-83.912	19.431	-0.7942465999753536	0.6212201954440877	0.62083	150.4379963934157	-103.12224098192709	19.431	-0.7942465999753536	0.6212201954440877	0.81683	150.4379963934157	-103.12224098192709	19.431	-0.7128624527497887	0.5647677713597459	-0.4157697534608559	-0.4853990437867338	0.39585568067213983	0.7795422043549158	2.7969	22.382	0.0	0.0	0.0
2021-10-01T23:20:38.000000	-0.89791	0.53645	0.61632	150.58	-76.767	22.412	-0.8254127495394841	0.6424288003332889	0.61632	140.03907444783798	-94.63913734176205	22.412	-0.8254127495394841	0.6424288003332889	0.8123199999999999	140.03907444783798	-94.63913734176205	22.412	-0.7128624527497887	0.5647677713597459	-0.4157697534608559	-0.4853990437867338	0.39585568067213983	0.7795422043549158	2.7969	22.382	0.0	0.0	0.0
2021-10-01T23:20:38.000000	-0.93145	0.5534	0.61088	140.36	-70.372	24.596	-0.8566231321988768	0.6633607403832289	0.61088	130.67966473496847	-87.04006668630396	24.596	-0.8566231321988768	0.6633607403832289	0.80688	130.67966473496847	-87.04006668630396	24.596	-0.7128624527497887	0.5647677713597459	-0.4157697534608559	-0.4853990437867338	0.39585568067213983	0.7795422043549158	2.7969	22.382	0.0	0.0	0.0
2021-10-01T23:20:38.000000	-0.96498	0.57007	0.6046	131.15	-64.642	26.11	-0.8878578986577493	0.6840135649905237	0.6046	122.24116189660236	-80.22474058648399	26.11	-0.8878578986577493	0.6840135649905237	0.8006	122.24116189660236	-80.22474058648399	26.11	-0.7128624527497887	0.5647677713597459	-0.4157697534608559	-0.4853990437867338	0.39585568067213983	0.7795422043549158	2.7969	22.382	0.0	0.0	0.0
2021-10-01T23:20:38.000000	-0.9985	0.58645	0.59756	122.86	-59.506	27.062	-0.9191182742177939	0.7043773495072825	0.59756	114.64294374373088	-74.11166632704835	27.062	-0.9191182742177939	0.7043773495072825	0.79356	114.64294374373088	-74.11166632704835	27.062	-0.7128624527497887	0.5647677713597459	-0.4157697534608559	-0.4853990437867338	0.39585568067213983	0.7795422043549158	2.7969	22.382	0.0	0.0	0.0
2021-10-01T23:20:38.000000	-1.032	0.60254	0.58986	115.39	-54.904	27.545	-0.9503943342311186	0.7244508686318131	0.58986	107.7931156075932	-68.62904300373165	27.545	-0.9503943342311186	0.7244508686318131	0.78586	107.7931156075932	-68.62904300373165	27.545	-0.7128624527497887	0.5647677713597459	-0.4157697534608559	-0.4853990437867338	0.39585568067213983	0.7795422043549158	2.7969	22.382	0.0	0.0	0.0
2021-10-01T23:20:38.000000	-1.0655	0.61835	0.58159	108.66	-50.781	27.641	-0.9817047026918146	0.7442464976153905	0.58159	101.6190194643648	-63.71248263959775	27.641	-0.9817047026918146	0.7442464976153905	0.77759	101.6190194643648	-63.71248263959775	27.641	-0.7128624527497887	0.5647677713597459	-0.4157697534608559	-0.4853990437867338	0.39585568067213983	0.7795422043549158	2.7969	22.382	0.0	0.0	0.0
2021-10-01T23:20:38.000000	-1.0991	0.63388	0.57284	102.6	-47.092	27.423	-1.0131486260787936	0.763776489474933	0.57284	96.05669663642064	-59.30874720729358	27.423	-1.0131486260787936	0.763776489474933	0.76884	96.05669663642064	-59.30874720729358	27.423	-0.7128624527497887	0.5647677713597459	-0.4157697534608559	-0.4853990437867338	0.39585568067213983	0.7795422043549158	2.7969	22.382	0.0	0.0	0.0
2021-10-01T23:20:38.000000	-1.1326	0.64913	0.56369	97.169	-43.794	26.958	-1.044527611434232	0.7830163381766042	0.56369	91.07072486468168	-55.37013698395053	26.958	-1.044527611434232	0.7830163381766042	0.75969	91.07072486468168	-55.37013698395053	26.958	-0.7128624527497887	0.5647677713597459	-0.4157697534608559	-0.4853990437867338	0.39585568067213983	0.7795422043549158	2.7969	22.382	0.0	0.0	0.0
2021-10-01T23:20:38.000000	-1.1662	0.66413	0.55424	92.296	-40.85	26.303	-1.0760364758108774	0.802020323697914	0.55424	86.5951727653803	-51.851231130359295	26.303	-1.0760364758108774	0.802020323697914	0.75024	86.5951727653803	-51.851231130359295	26.303	-0.7128624527497887	0.5647677713597459	-0.4157697534608559	-0.4853990437867338	0.39585568067213983	0.7795422043549158	2.7969	22.382	0.0	0.0	0.0
2021-10-01T23:20:38.000000	-1.1998	0.67888	0.54457	87.934	-38.227	25.513	-1.107575972729819	0.820776193021944	0.54457	82.58743798901087	-48.71351939052734	25.513	-1.107575972729819	0.820776193021944	0.74057	82.58743798901087	-48.71351939052734	25.513	-0.7128624527497887	0.5647677713597459	-0.4157697534608559	-0.4853990437867338	0.39585568067213983	0.7795422043549158	2.7969	22.382	0.0	0.0	0.0
2021-10-01T23:20:38.000000	-1.2335	0.69339	0.53474	84.036	-35.892	24.636	-1.139244123368276	0.8393061238135039	0.53474	79.0049181860679	-45.91849150846222	24.636	-1.139244123368276	0.8393061238135039	0.73074	79.0049181860679	-45.91849150846222	24.636	-0.7128624527497887	0.5647677713597459	-0.4157697534608559	-0.4853990437867338	0.39585568067213983	0.7795422043549158	2.7969	22.382	0.0	0.0	0.0
2021-10-01T23:20:38.000000	-1.2672	0.70768	0.52482	80.557	-33.816	23.717	-1.1709392306439528	0.8576177123514577	0.52482	75.80650581594733	-43.43185214766625	23.717	-1.1709392306439528	0.8576177123514577	0.72082	75.80650581594733	-43.43185214766625	23.717	-0.7128624527497887	0.5647677713597459	-0.4157697534608559	-0.4853990437867338	0.39585568067213983	0.7795422043549158	2.7969	22.382	0.0	0.0	0.0
2021-10-01T23:20:38.000000	-1.3011	0.72176	0.51486	77.452	-31.971	22.793	-1.202858562212982	0.875745389317533	0.51486	72.95097080787596	-41.220298436430916	22.793	-1.202858562212982	0.875745389317533	0.71086	72.95097080787596	-41.220298436430916	22.793	-0.7128624527497887	0.5647677713597459	-0.4157697534608559	-0.4853990437867338	0.39585568067213983	0.7795422043549158	2.7969	22.382	0.0	0.0	0.0
2021-10-01T23:20:38.000000	-1.335	0.73564	0.5049	74.676	-30.329	21.894	-1.2348023998158475	0.8936745733257846	0.5049	70.39708309108055	-39.250527503047685	21.894	-1.2348023998158475	0.8936745733257846	0.7009000000000001	70.39708309108055	-39.250527503047685	21.894	-0.7128624527497887	0.5647677713597459	-0.4157697534608559	-0.4853990437867338	0.39585568067213983	0.7795422043549158	2.7969	22.382	0.0	0.0	0.0
2021-10-01T23:20:38.000000	-1.369	0.74934	0.49496	72.189	-28.865	21.047	-1.266867539328078	0.9114373666889133	0.49496	68.10820732822587	-37.49282652102129	21.047	-1.266867539328078	0.9114373666889133	0.69096	68.10820732822587	-37.49282652102129	21.047	-0.7128624527497887	0.5647677713597459	-0.4157697534608559	-0.4853990437867338	0.39585568067213983	0.7795422043549158	2.7969	22.382	0.0	0.0	0.0
2021-10-01T23:20:38.000000	-1.403	0.76286	0.48506	69.95	-27.554	20.268	-1.298954734270761	0.9290215163900005	0.48506	66.04671571718771	-35.917360133687296	20.268	-1.298954734270761	0.9290215163900005	0.68106	66.04671571718771	-35.917360133687296	20.268	-0.7128624527497887	0.5647677713597459	-0.4157697534608559	-0.4853990437867338	0.39585568067213983	0.7795422043549158	2.7969	22.382	0.0	0.0	0.0
2021-10-01T23:20:38.000000	-1.4372	0.77621	0.47519	67.92	-26.376	19.568	-1.331261252300029	0.9464614531107741	0.47519	64.17635273457404	-34.49950036866521	19.568	-1.331261252300029	0.9464614531107741	0.67119	64.17635273457404	-34.49950036866521	19.568	-0.7128624527497887	0.5647677713597459	-0.4157697534608559	-0.4853990437867338	0.39585568067213983	0.7795422043549158	2.7969	22.382	0.0	0.0	0.0
2021-10-01T23:20:38.000000	-1.4714	0.78941	0.46536	66.066	-25.309	18.953	-1.3635861498546742	0.9637525201131799	0.46536	62.46706270606598	-33.213369505011386	18.953	-1.3635861498546742	0.9637525201131799	0.66136	62.46706270606598	-33.213369505011386	18.953	-0.7128624527497887	0.5647677713597459	-0.4157697534608559	-0.4853990437867338	0.39585568067213983	0.7795422043549158	2.7969	22.382	0.0	0.0	0.0
2021-10-01T23:20:38.000000	-1.5057	0.80246	0.45554	64.356	-24.337	18.423	-1.3960286734136087	0.9809069704141362	0.45554	60.88904724111864	-32.03916714068611	18.423	-1.3960286734136087	0.9809069704141362	0.65154	60.88904724111864	-32.03916714068611	18.423	-0.7128624527497887	0.5647677713597459	-0.4157697534608559	-0.4853990437867338	0.39585568067213983	0.7795422043549158	2.7969	22.382	0.0	0.0	0.0
2021-10-01T23:20:38.000000	-1.54	0.81536	0.44571	62.764	-23.444	17.974	-1.4284895764979209	0.9979125509967247	0.44571	59.4184627379219	-30.957828054664734	17.974	-1.4284895764979209	0.9979125509967247	0.64171	59.4184627379219	-30.957828054664734	17.974	-0.7128624527497887	0.5647677713597459	-0.4157697534608559	-0.4853990437867338	0.39585568067213983	0.7795422043549158	2.7969	22.382	0.0	0.0	0.0
2021-10-01T23:20:38.000000	-1.5744	0.82812	0.43585	61.266	-22.617	17.598	-1.46106688028483	1.014791439525755	0.43585	58.03308293373624	-29.953509480628334	17.598	-1.46106688028483	1.014791439525755	0.63185	58.03308293373624	-29.953509480628334	17.598	-0.7128624527497887	0.5647677713597459	-0.4157697534608559	-0.4853990437867338	0.39585568067213983	0.7795422043549158	2.7969	22.382	0.0	0.0	0.0
2021-10-01T23:20:38.000000	-1.6088	0.84075	0.42594	59.845	-21.845	17.288	-1.493660112993733	1.0315413076321998	0.42594	56.71738375900767	-29.013211293020504	17.288	-1.493660112993733	1.0315413076321998	0.6219399999999999	56.71738375900767	-29.013211293020504	17.288	-0.7128624527497887	0.5647677713597459	-0.4157697534608559	-0.4853990437867338	0.39585568067213983	0.7795422043549158	2.7969	22.382	0.0	0.0	0.0
2021-10-01T23:20:38.000000	-1.6432	0.85326	0.41596	58.485	-21.12	17.033	-1.526268049322938	1.0481720799639502	0.41596	55.45646601846375	-28.127033290821384	17.033	-1.526268049322938	1.0481720799639502	0.6119600000000001	55.45646601846375	-28.127033290821384	17.033	-0.7128624527497887	0.5647677713597459	-0.4157697534608559	-0.4853990437867338	0.39585568067213983	0.7795422043549158	2.7969	22.382	0.0	0.0	0.0
2021-10-01T23:20:38.000000	-1.6777	0.86563	0.40587	57.172	-20.434	16.825	-1.5589923863547404	1.0646761602421424	0.40587	54.237415446410296	-27.285320333349453	16.825	-1.5589923863547404	1.0646761602421424	0.60187	54.237415446410296	-27.285320333349453	16.825	-0.7128624527497887	0.5647677713597459	-0.4157697534608559	-0.4853990437867338	0.39585568067213983	0.7795422043549158	2.7969	22.382	0.0	0.0	0.0
2021-10-01T23:20:38.000000	-1.7121	0.87789	0.39567	55.899	-19.781	16.655	-1.5916309552262407	1.0810588163766133	0.39567	53.05401997033856	-26.48125992068574	16.655	-1.5916309552262407	1.0810588163766133	0.59167	53.05401997033856	-26.48125992068574	16.655	-0.7128624527497887	0.5647677713597459	-0.4157697534608559	-0.4853990437867338	0.39585568067213983	0.7795422043549158	2.7969	22.382	0.0	0.0	0.0
2021-10-01T23:20:38.000000	-1.7466	0.89002	0.38533	54.656	-19.157	16.515	-1.6243846994986468	1.0973247051054171	0.38533	51.89684506303408	-25.70965689198194	16.515	-1.6243846994986468	1.0973247051054171	0.58133	51.89684506303408	-25.70965689198194	16.515	-0.7128624527497887	0.5647677713597459	-0.4157697534608559	-0.4853990437867338	0.39585568067213983	0.7795422043549158	2.7969	22.382	0.0	0.0	0.0
2021-10-01T23:20:38.000000	-1.781	0.90204	0.37484	53.438	-18.558	16.398	-1.657052675610751	1.1134691696904995	0.37484	50.761418521228016	-24.965928737235664	16.398	-1.657052675610751	1.1134691696904995	0.57084	50.761418521228016	-24.965928737235664	16.398	-0.7128624527497887	0.5647677713597459	-0.4157697534608559	-0.4853990437867338	0.39585568067213983	0.7795422043549158	2.7969	22.382	0.0	0.0	0.0
2021-10-01T23:20:38.000000	-1.8155	0.91395	0.36419	52.239	-17.98	16.299	-1.6898333765203775	1.1295167161656972	0.36419	49.642275676862354	-24.245370416275343	16.299	-1.6898333765203775	1.1295167161656972	0.56019	49.642275676862354	-24.245370416275343	16.299	-0.7128624527497887	0.5647677713597459	-0.4157697534608559	-0.4853990437867338	0.39585568067213983	0.7795422043549158	2.7969	22.382	0.0	0.0	0.0
2021-10-01T23:20:38.000000	-1.8499	0.92575	0.35335	51.055	-17.421	16.213	-1.722528309269702	1.1454428384971733	0.35335	48.535691731119016	-23.545506878846012	16.213	-1.722528309269702	1.1454428384971733	0.54935	48.535691731119016	-23.545506878846012	16.213	-0.7128624527497887	0.5647677713597459	-0.4157697534608559	-0.4853990437867338	0.39585568067213983	0.7795422043549158	2.7969	22.382	0.0	0.0	0.0
2021-10-01T23:20:38.000000	-1.8843	0.93743	0.34233	49.881	-16.879	16.136	-1.7552379456393283	1.1612498650539556	0.34233	47.436949420390754	-22.863740544523523	16.136	-1.7552379456393283	1.1612498650539556	0.53833	47.436949420390754	-22.863740544523523	16.136	-0.7128624527497887	0.5647677713597459	-0.4157697534608559	-0.4853990437867338	0.39585568067213983	0.7795422043549158	2.7969	22.382	0.0	0.0	0.0
2021-10-01T23:20:38.000000	-1.9187	0.94902	0.3311	48.712	-16.351	16.066	-1.787958609724181	1.176967569779717	0.3311	46.341454011239534	-22.196481368094606	16.066	-1.787958609724181	1.176967569779717	0.5271	46.341454011239534	-22.196481368094606	16.066	-0.7128624527497887	0.5647677713597459	-0.4157697534608559	-0.4853990437867338	0.39585568067213983	0.7795422043549158	2.7969	22.382	0.0	0.0	0.0
2021-10-01T23:20:38.000000	-1.953	0.9605	0.31966	47.544	-15.835	16.0	-1.8205935056487321	1.1925638503617573	0.31966	45.24548070484724	-21.541254299304292	16.0	-1.8205935056487321	1.1925638503617573	0.51566	45.24548070484724	-21.541254299304292	16.0	-0.7128624527497887	0.5647677713597459	-0.4157697534608559	-0.4853990437867338	0.39585568067213983	0.7795422043549158	2.7969	22.382	0.0	0.0	0.0
2021-10-01T23:20:38.000000	-1.9873	0.97188	0.308	46.372	-15.328	15.936	-1.8532406545902014	1.2080608844648855	0.308	44.14443476777583	-20.894469292939316	15.936	-1.8532406545902014	1.2080608844648855	0.504	44.14443476777583	-20.894469292939316	15.936	-0.7128624527497887	0.5647677713597459	-0.4157697534608559	-0.4853990437867338	0.39585568067213983	0.7795422043549158	2.7969	22.382	0.0	0.0	0.0
2021-10-01T23:20:38.000000	-2.0215	0.98316	0.2961	45.19	-14.829	15.872	-1.8858008100696773	1.2234464190721839	0.2961	43.03248394145977	-20.254398703195463	15.872	-1.8858008100696773	1.2234464190721839	0.4921	43.03248394145977	-20.254398703195463	15.872	-0.7128624527497887	0.5647677713597459	-0.4157697534608559	-0.4853990437867338	0.39585568067213983	0.7795422043549158	2.7969	22.382	0.0	0.0	0.0
2021-10-01T23:20:38.000000	-2.0557	0.99434	0.28395	43.992	-14.335	15.807	-1.918373218566071	1.2387327072005703	0.28395	41.904041027671916	-19.617329954690284	15.807	-1.918373218566071	1.2387327072005703	0.47995	41.904041027671916	-19.617329954690284	15.807	-0.7128624527497887	0.5647677713597459	-0.4157697534608559	-0.4853990437867338	0.39585568067213983	0.7795422043549158	2.7969	22.382	0.0	0.0	0.0
2021-10-01T23:20:38.000000	-2.0899	1.0054	0.27155	42.77	-13.843	15.739	-1.950960330682767	1.2538998995542625	0.27155	40.751533898606844	-18.97930541170296	15.739	-1.950960330682767	1.2538998995542625	0.46755	40.751533898606844	-18.97930541170296	15.739	-0.7128624527497887	0.5647677713597459	-0.4157697534608559	-0.4853990437867338	0.39585568067213983	0.7795422043549158	2.7969	22.382	0.0	0.0	0.0
2021-10-01T23:20:38.000000	-2.1239	1.0164	0.25886	41.518	-13.351	15.665	-1.9833563016517894	1.268983037986771	0.25886	39.56925282586821	-18.337604963640167	15.665	-1.9833563016517894	1.268983037986771	0.45486	39.56925282586821	-18.337604963640167	15.665	-0.7128624527497887	0.5647677713597459	-0.4157697534608559	-0.4853990437867338	0.39585568067213983	0.7795422043549158	2.7969	22.382	0.0	0.0	0.0
2021-10-01T23:20:38.000000	-2.1579	1.0273	0.24587	40.225	-12.856	15.585	-2.015764525637731	1.2839669299403675	0.24587	38.346648287283266	-17.687903384273532	15.585	-2.015764525637731	1.2839669299403675	0.44187	38.346648287283266	-17.687903384273532	15.585	-0.7128624527497887	0.5647677713597459	-0.4157697534608559	-0.4853990437867338	0.39585568067213983	0.7795422043549158	2.7969	22.382	0.0	0.0	0.0
2021-10-01T23:20:38.000000	-2.1918	1.0381	0.23256	38.88	-12.354	15.496	-2.048085756161679	1.298839322398134	0.23256	37.07329329084845	-17.024882982585577	15.496	-2.048085756161679	1.298839322398134	0.42856	37.07329329084845	-17.024882982585577	15.496	-0.7128624527497887	0.5647677713597459	-0.4157697534608559	-0.4853990437867338	0.39585568067213983	0.7795422043549158	2.7969	22.382	0.0	0.0	0.0
2021-10-01T23:20:38.000000	-2.2256	1.0488	0.21889	37.472	-11.842	15.397	-2.0803199932236325	1.3136002153600705	0.21889	35.73863831439097	-16.34421853234794	15.397	-2.0803199932236325	1.3136002153600705	0.41489	35.73863831439097	-16.34421853234794	15.397	-0.7128624527497887	0.5647677713597459	-0.4157697534608559	-0.4853990437867338	0.39585568067213983	0.7795422043549158	2.7969	22.382	0.0	0.0	0.0
2021-10-01T23:20:38.000000	-2.2592	1.0594	0.20484	35.982	-11.314	15.285	-2.1123679903446813	1.3282373558092586	0.20484	34.32456170793269	-15.637627171611445	15.285	-2.1123679903446813	1.3282373558092586	0.40084	34.32456170793269	-15.637627171611445	15.285	-0.7128624527497887	0.5647677713597459	-0.4157697534608559	-0.4853990437867338	0.39585568067213983	0.7795422043549158	2.7969	22.382	0.0	0.0	0.0
2021-10-01T23:20:38.000000	-2.2927	1.0699	0.19035	34.39	-10.766	15.16	-2.1443289940037364	1.3427629967626167	0.19035	32.81170429636798	-14.898688437835965	15.16	-2.1443289940037364	1.3427629967626167	0.38634999999999997	32.81170429636798	-14.898688437835965	15.16	-0.7128624527497887	0.5647677713597459	-0.4157697534608559	-0.4853990437867338	0.39585568067213983	0.7795422043549158	2.7969	22.382	0.0	0.0	0.0
2021-10-01T23:20:38.000000	-2.326	1.0803	0.17537	32.667	-10.187	15.021	-2.176103757721886	1.3571648852032263	0.17537	31.172632432673396	-14.112931843434902	15.021	-2.176103757721886	1.3571648852032263	0.37137	31.172632432673396	-14.112931843434902	15.021	-0.7128624527497887	0.5647677713597459	-0.4157697534608559	-0.4853990437867338	0.39585568067213983	0.7795422043549158	2.7969	22.382	0.0	0.0	0.0
2021-10-01T23:20:38.000000	-2.359	1.0906	0.1598	30.776	-9.5668	14.867	-2.2075930350202184	1.3714307681141695	0.1598	29.371874727377207	-13.265700631299499	14.867	-2.2075930350202184	1.3714307681141695	0.3558	29.371874727377207	-13.265700631299499	14.867	-0.7128624527497887	0.5647677713597459	-0.4157697534608559	-0.4853990437867338	0.39585568067213983	0.7795422043549158	2.7969	22.382	0.0	0.0	0.0
2021-10-01T23:20:38.000000	-2.3918	1.1008	0.14351	28.662	-8.8888	14.699	-2.2388960723776448	1.385572898512364	0.14351	27.35687961788634	-12.33378072662535	14.699	-2.2388960723776448	1.385572898512364	0.33951	27.35687961788634	-12.33378072662535	14.699	-0.7128624527497887	0.5647677713597459	-0.4157697534608559	-0.4853990437867338	0.39585568067213983	0.7795422043549158	2.7969	22.382	0.0	0.0	0.0
2021-10-01T23:20:38.000000	-2.4241	1.1108	0.12631	26.245	-8.128	14.517	-2.269727383374349	1.399455270868144	0.12631	25.05131317530086	-11.282558096149891	14.517	-2.269727383374349	1.399455270868144	0.32231	25.05131317530086	-11.282558096149891	14.517	-0.7128624527497887	0.5647677713597459	-0.4157697534608559	-0.4853990437867338	0.39585568067213983	0.7795422043549158	2.7969	22.382	0.0	0.0	0.0
2021-10-01T23:20:38.000000	-2.4558	1.1206	0.10791	23.401	-7.2453	14.324	-2.2999877215314184	1.4130656321645905	0.10791	22.33690069538511	-10.058033625639961	14.324	-2.2999877215314184	1.4130656321645905	0.30391	22.33690069538511	-10.058033625639961	14.324	-0.7128624527497887	0.5647677713597459	-0.4157697534608559	-0.4853990437867338	0.39585568067213983	0.7795422043549158	2.7969	22.382	0.0	0.0	0.0
2021-10-01T23:20:38.000000	-2.4765	1.127	0.094713	21.173	-6.5585	14.19	-2.3197475495834046	1.4219537813170267	0.094713	20.209842865423532	-9.103411591534764	14.19	-2.3197475495834046	1.4219537813170267	0.290713	20.209842865423532	-9.103411591534764	14.19	-0.7128624527497887	0.5647677713597459	-0.4157697534608559	-0.4853990437867338	0.39585568067213983	0.7795422043549158	2.7969	22.382	0.0	0.0	0.0
2021-10-01T23:20:38.000000	-2.4965	1.1332	0.080508	18.573	-5.7593	14.055	-2.338837158316844	1.4305576663932114	0.080508	17.72736052492597	-7.991655292196757	14.055	-2.338837158316844	1.4305576663932114	0.276508	17.72736052492597	-7.991655292196757	14.055	-0.7128624527497887	0.5647677713597459	-0.4157697534608559	-0.4853990437867338	0.39585568067213983	0.7795422043549158	2.7969	22.382	0.0	0.0	0.0
2021-10-01T23:20:38.000000	-2.5155	1.1391	0.064893	15.459	-4.8012	13.922	-2.3569710613119192	1.4387412818634782	0.064893	14.754221326704572	-6.659215830908017	13.922	-2.3569710613119192	1.4387412818634782	0.26089300000000004	14.754221326704572	-6.659215830908017	13.922	-0.7128624527497887	0.5647677713597459	-0.4157697534608559	-0.4853990437867338	0.39585568067213983	0.7795422043549158	2.7969	22.382	0.0	0.0	0.0
2021-10-01T23:20:38.000000	-2.5273	1.1428	0.053399	12.991	-4.04	13.837	-2.3682287841975427	1.4438592575795701	0.053399	12.39808819194172	-5.601347175888604	13.837	-2.3682287841975427	1.4438592575795701	0.249399	12.39808819194172	-5.601347175888604	13.837	-0.7128624527497887	0.5647677713597459	-0.4157697534608559	-0.4853990437867338	0.39585568067213983	0.7795422043549158	2.7969	22.382	0.0	0.0	0.0
2021-10-01T23:20:38.000000	-2.5379	1.1461	0.040723	10.106	-3.1469	13.759	-2.3783445614038974	1.4484332111769955	0.040723	9.64425896943161	-4.3614773346353575	13.759	-2.3783445614038974	1.4484332111769955	0.23672300000000002	9.64425896943161	-4.3614773346353575	13.759	-0.7128624527497887	0.5647677713597459	-0.4157697534608559	-0.4853990437867338	0.39585568067213983	0.7795422043549158	2.7969	22.382	0.0	0.0	0.0
2021-10-01T23:20:38.000000	-2.5466	1.1488	0.026544	6.6985	-2.0887	13.694	-2.386648173612436	1.4521788785795033	0.026544	6.392096625539088	-2.89372954330079	13.694	-2.386648173612436	1.4521788785795033	0.22254400000000002	6.392096625539088	-2.89372954330079	13.694	-0.7128624527497887	0.5647677713597459	-0.4157697534608559	-0.4853990437867338	0.39585568067213983	0.7795422043549158	2.7969	22.382	0.0	0.0	0.0
2021-10-01T23:20:38.000000	-2.5521	1.1505	0.010725	2.7361	-0.85391	13.652	-2.391898428664977	1.4545399846515086	0.010725	2.6108531727406232	-1.182730403976418	13.652	-2.391898428664977	1.4545399846515086	0.20672500000000002	2.6108531727406232	-1.182730403976418	13.652	-0.7128624527497887	0.5647677713597459	-0.4157697534608559	-0.4853990437867338	0.39585568067213983	0.7795422043549158	2.7969	22.382	0.0	0.0	0.0
2021-10-01T23:20:38.000000	-2.5528	1.1507	-0.0060584	-1.5479	0.48314	13.647	-2.392568647983524	1.4548242487277598	-0.0060584	-1.4770370211377633	0.6691638870923047	13.647	-2.392568647983524	1.4548242487277598	0.18994160000000002	-1.4770370211377633	0.6691638870923047	13.647	-0.7128624527497887	0.5647677713597459	-0.4157697534608559	-0.4853990437867338	0.39585568067213983	0.7795422043549158	2.7969	22.382	0.0	0.0	0.0
2021-10-01T23:20:38.000000	-2.5485	1.1494	-0.022267	-5.6407	1.7594	13.679	-2.3884603386102516	1.453007164774421	-0.022267	-5.382616556321287	2.4372984752828195	13.679	-2.3884603386102516	1.453007164774421	0.173733	-5.382616556321287	2.4372984752828195	13.679	-0.7128624527497887	0.5647677713597459	-0.4157697534608559	-0.4853990437867338	0.39585568067213983	0.7795422043549158	2.7969	22.382	0.0	0.0	0.0
2021-10-01T23:20:38.000000	-2.5406	1.1469	-0.036913	-9.207	2.8682	13.739	-2.3809261921991713	1.449558014465083	-0.036913	-8.786182282165202	3.974722775812964	13.739	-2.3809261921991713	1.449558014465083	0.159087	-8.786182282165202	3.974722775812964	13.739	-0.7128624527497887	0.5647677713597459	-0.4157697534608559	-0.4853990437867338	0.39585568067213983	0.7795422043549158	2.7969	22.382	0.0	0.0	0.0
2021-10-01T23:20:38.000000	-2.5304	1.1437	-0.049978	-12.229	3.8044	13.814	-2.3711951478915463	1.4451323194142423	-0.049978	-11.670698130492786	5.274154482655219	13.814	-2.3711951478915463	1.4451323194142423	0.146022	-11.670698130492786	5.274154482655219	13.814	-0.7128624527497887	0.5647677713597459	-0.4157697534608559	-0.4853990437867338	0.39585568067213983	0.7795422043549158	2.7969	22.382	0.0	0.0	0.0
2021-10-01T23:20:38.000000	-2.5065	1.1363	-0.072593	-17.029	5.2845	13.985	-2.3483819626835634	1.434859608931304	-0.072593	-16.253172214854786	7.331246429105514	13.985	-2.3483819626835634	1.434859608931304	0.123407	-16.253172214854786	7.331246429105514	13.985	-0.7128624527497887	0.5647677713597459	-0.4157697534608559	-0.4853990437867338	0.39585568067213983	0.7795422043549158	2.7969	22.382	0.0	0.0	0.0
2021-10-01T23:20:38.000000	-2.4803	1.1282	-0.092145	-20.719	6.4188	14.165	-2.323371879579036	1.4236103537068625	-0.092145	-19.77638131579851	8.909135563686053	14.165	-2.323371879579036	1.4236103537068625	0.103855	-19.77638131579851	8.909135563686053	14.165	-0.7128624527497887	0.5647677713597459	-0.4157697534608559	-0.4853990437867338	0.39585568067213983	0.7795422043549158	2.7969	22.382	0.0	0.0	0.0
2021-10-01T23:20:38.000000	-2.462	1.1225	-0.10406	-22.77	7.0503	14.284	-2.3059081959025067	1.4157110023128472	-0.10406	-21.734548796441896	9.787186455007694	14.284	-2.3059081959025067	1.4157110023128472	0.09194000000000001	-21.734548796441896	9.787186455007694	14.284	-0.7128624527497887	0.5647677713597459	-0.4157697534608559	-0.4853990437867338	0.39585568067213983	0.7795422043549158	2.7969	22.382	0.0	0.0	0.0
2021-10-01T23:20:38.000000	-2.4497	1.1187	-0.11164	-24.002	7.4308	14.362	-2.294166493639242	1.4104325150332522	-0.11164	-22.910642687262	10.315776475700122	14.362	-2.294166493639242	1.4104325150332522	0.08436	-22.910642687262	10.315776475700122	14.362	-0.7128624527497887	0.5647677713597459	-0.4157697534608559	-0.4853990437867338	0.39585568067213983	0.7795422043549158	2.7969	22.382	0.0	0.0	0.0
2021-10-01T23:20:38.000000	-2.4414	1.1161	-0.11655	-24.772	7.6696	14.414	-2.2862476143294326	1.4068351061773292	-0.11655	-23.6455803704825	10.647125297612147	14.414	-2.2862476143294326	1.4068351061773292	0.07945	-23.6455803704825	10.647125297612147	14.414	-0.7128624527497887	0.5647677713597459	-0.4157697534608559	-0.4853990437867338	0.39585568067213983	0.7795422043549158	2.7969	22.382	0.0	0.0	1.0
2021-10-01T23:20:38.000000	-2.4093	1.1062	-0.13435	-27.401	8.4901	14.602	-2.255602543273634	1.393076486334298	-0.13435	-26.154234297260913	11.78357447186467	14.602	-2.255602543273634	1.393076486334298	0.06165000000000001	-26.154234297260913	11.78357447186467	14.602	-0.7128624527497887	0.5647677713597459	-0.4157697534608559	-0.4853990437867338	0.39585568067213983	0.7795422043549158	2.7969	22.382	0.0	0.0	0.0
2021-10-01T23:20:38.000000	-2.3768	1.0961	-0.1511	-29.666	9.209	14.778	-2.2245849923360246	1.3790703614657698	-0.1511	-28.31408010598912	12.774588241960323	14.778	-2.2245849923360246	1.3790703614657698	0.044899999999999995	-28.31408010598912	12.774588241960323	14.778	-0.7128624527497887	0.5647677713597459	-0.4157697534608559	-0.4853990437867338	0.39585568067213983	0.7795422043549158	2.7969	22.382	0.0	0.0	0.0
2021-10-01T23:20:38.000000	-2.3439	1.0859	-0.16704	-31.67	9.8579	14.94	-2.193182708499686	1.3649159780506568	-0.16704	-30.223469716600164	13.664149102661051	14.94	-2.193182708499686	1.3649159780506568	0.028960000000000014	-30.223469716600164	13.664149102661051	14.94	-0.7128624527497887	0.5647677713597459	-0.4157697534608559	-0.4853990437867338	0.39585568067213983	0.7795422043549158	2.7969	22.382	0.0	0.0	0.0
2021-10-01T23:20:38.000000	-2.3107	1.0755	-0.18233	-33.478	10.457	15.087	-2.1615071912604487	1.3505263426269654	-0.18233	-31.94443823096926	14.480269303703906	15.087	-2.1615071912604487	1.3505263426269654	0.013670000000000015	-31.94443823096926	14.480269303703906	15.087	-0.7128624527497887	0.5647677713597459	-0.4157697534608559	-0.4853990437867338	0.39585568067213983	0.7795422043549158	2.7969	22.382	0.0	0.0	0.0
2021-10-01T23:20:38.000000	-2.2773	1.0651	-0.19707	-35.136	11.021	15.219	-2.1296331810633866	1.3361122011694373	-0.19707	-33.52083783590888	15.24317446527133	15.219	-2.1296331810633866	1.3361122011694373	-0.0010699999999999876	-33.52083783590888	15.24317446527133	15.219	-0.7128624527497887	0.5647677713597459	-0.4157697534608559	-0.4853990437867338	0.39585568067213983	0.7795422043549158	2.7969	22.382	0.0	0.0	0.0
2021-10-01T23:20:38.000000	-2.2437	1.0545	-0.21135	-36.678	11.559	15.338	-2.097585183942338	1.3214750607202492	-0.21135	-34.98529730970948	15.966062042696498	15.338	-2.097585183942338	1.3214750607202492	-0.015350000000000003	-34.98529730970948	15.966062042696498	15.338	-0.7128624527497887	0.5647677713597459	-0.4157697534608559	-0.4853990437867338	0.39585568067213983	0.7795422043549158	2.7969	22.382	0.0	0.0	0.0
2021-10-01T23:20:38.000000	-2.21	1.0439	-0.22522	-38.128	12.079	15.444	-2.0654379403423775	1.306825667254143	-0.22522	-36.36065556595648	16.659812478352748	15.444	-2.0654379403423775	1.306825667254143	-0.029219999999999996	-36.36065556595648	16.659812478352748	15.444	-0.7128624527497887	0.5647677713597459	-0.4157697534608559	-0.4853990437867338	0.39585568067213983	0.7795422043549158	2.7969	22.382	0.0	0.0	0.0
2021-10-01T23:20:38.000000	-2.1762	1.0331	-0.23872	-39.506	12.586	15.538	-2.033215956297342	1.2919655278132947	-0.23872	-37.666149249586304	17.331838699569317	15.538	-2.033215956297342	1.2919655278132947	-0.04271999999999998	-37.666149249586304	17.331838699569317	15.538	-0.7128624527497887	0.5647677713597459	-0.4157697534608559	-0.4853990437867338	0.39585568067213983	0.7795422043549158	2.7969	22.382	0.0	0.0	0.0
2021-10-01T23:20:38.000000	-2.1423	1.0223	-0.25188	-40.825	13.084	15.623	-2.0008947257733944	1.277093135355528	-0.25188	-38.91419028218079	17.98770345770205	15.623	-2.0008947257733944	1.277093135355528	-0.055879999999999985	-38.91419028218079	17.98770345770205	15.623	-0.7128624527497887	0.5647677713597459	-0.4157697534608559	-0.4853990437867338	0.39585568067213983	0.7795422043549158	2.7969	22.382	0.0	0.0	0.0
2021-10-01T23:20:38.000000	-2.1083	1.0114	-0.26473	-42.098	13.577	15.7	-1.9684865017874529	1.2621092434019314	-0.26473	-40.11719058532172	18.632969504106796	15.7	-1.9684865017874529	1.2621092434019314	-0.06873000000000001	-40.11719058532172	18.632969504106796	15.7	-0.7128624527497887	0.5647677713597459	-0.4157697534608559	-0.4853990437867338	0.39585568067213983	0.7795422043549158	2.7969	22.382	0.0	0.0	0.0
2021-10-01T23:20:38.000000	-2.0742	1.0003	-0.27728	-43.335	14.069	15.771	-1.9360035373564362	1.2469146054735927	-0.27728	-41.284584686223575	19.27283199963186	15.771	-1.9360035373564362	1.2469146054735927	-0.08128000000000002	-41.284584686223575	19.27283199963186	15.771	-0.7128624527497887	0.5647677713597459	-0.4157697534608559	-0.4853990437867338	0.39585568067213983	0.7795422043549158	2.7969	22.382	0.0	0.0	0.0
2021-10-01T23:20:38.000000	-2.04	0.98921	-0.28957	-44.545	14.562	15.837	-1.903420101144816	1.231717639176227	-0.28957	-42.42505970765004	19.91037864537811	15.837	-1.903420101144816	1.231717639176227	-0.09356999999999999	-42.42505970765004	19.91037864537811	15.837	-0.7128624527497887	0.5647677713597459	-0.4157697534608559	-0.4853990437867338	0.39585568067213983	0.7795422043549158	2.7969	22.382	0.0	0.0	0.0
2021-10-01T23:20:38.000000	-2.0058	0.97798	-0.3016	-45.735	15.058	15.902	-1.8708538191568809	1.2163817278083846	-0.3016	-43.54531784278659	20.548452082108064	15.902	-1.8708538191568809	1.2163817278083846	-0.10559999999999997	-43.54531784278659	20.548452082108064	15.902	-0.7128624527497887	0.5647677713597459	-0.4157697534608559	-0.4853990437867338	0.39585568067213983	0.7795422043549158	2.7969	22.382	0.0	0.0	0.0
2021-10-01T23:20:38.000000	-1.9715	0.96666	-0.31339	-46.912	15.56	15.965	-1.838199318405261	1.2009442415926035	-0.31339	-44.65193875464951	21.19088741537336	15.965	-1.838199318405261	1.2009442415926035	-0.11739	-44.65193875464951	21.19088741537336	15.965	-0.7128624527497887	0.5647677713597459	-0.4157697534608559	-0.4853990437867338	0.39585568067213983	0.7795422043549158	2.7969	22.382	0.0	0.0	0.0
2021-10-01T23:20:38.000000	-1.9372	0.95523	-0.32495	-48.081	16.071	16.03	-1.805558295972251	1.1853975842500193	-0.32495	-45.74951717667683	21.841274690387266	16.03	-1.805558295972251	1.1853975842500193	-0.12895	-45.74951717667683	21.841274690387266	16.03	-0.7128624527497887	0.5647677713597459	-0.4157697534608559	-0.4853990437867338	0.39585568067213983	0.7795422043549158	2.7969	22.382	0.0	0.0	0.0
2021-10-01T23:20:38.000000	-1.9029	0.94371	-0.33629	-49.249	16.592	16.098	-1.7729283012544672	1.1697616050764144	-0.33629	-46.84487783222322	22.501464083123167	16.098	-1.7729283012544672	1.1697616050764144	-0.14028999999999997	-46.84487783222322	22.501464083123167	16.098	-0.7128624527497887	0.5647677713597459	-0.4157697534608559	-0.4853990437867338	0.39585568067213983	0.7795422043549158	2.7969	22.382	0.0	0.0	0.0
2021-10-01T23:20:38.000000	-1.8685	0.93207	-0.34742	-50.42	17.126	16.171	-1.7402137636780735	1.1539942771111968	-0.34742	-47.94162298993758	23.174923108625165	16.171	-1.7402137636780735	1.1539942771111968	-0.15142	-47.94162298993758	23.174923108625165	16.171	-0.7128624527497887	0.5647677713597459	-0.4157697534608559	-0.4853990437867338	0.39585568067213983	0.7795422043549158	2.7969	22.382	0.0	0.0	0.0
2021-10-01T23:20:38.000000	-1.8341	0.92034	-0.35836	-51.598	17.676	16.251	-1.7075102538169062	1.1381376273149588	-0.35836	-49.04335491846885	23.865119281937332	16.251	-1.7075102538169062	1.1381376273149588	-0.16236	-49.04335491846885	23.865119281937332	16.251	-0.7128624527497887	0.5647677713597459	-0.4157697534608559	-0.4853990437867338	0.39585568067213983	0.7795422043549158	2.7969	22.382	0.0	0.0	0.0
2021-10-01T23:20:38.000000	-1.7996	0.90849	-0.36911	-52.788	18.243	16.343	-1.674722201097129	1.1221496287271084	-0.36911	-50.154913411593434	24.573657718694704	16.343	-1.674722201097129	1.1221496287271084	-0.17310999999999999	-50.154913411593434	24.573657718694704	16.343	-0.7128624527497887	0.5647677713597459	-0.4157697534608559	-0.4853990437867338	0.39585568067213983	0.7795422043549158	2.7969	22.382	0.0	0.0	0.0
2021-10-01T23:20:38.000000	-1.7652	0.89653	-0.37969	-53.996	18.83	16.45	-1.6420468731748739	1.106064712029373	-0.37969	-51.281885667538525	25.30425099427973	16.45	-1.6420468731748739	1.106064712029373	-0.18369000000000002	-51.281885667538525	25.30425099427973	16.45	-0.7128624527497887	0.5647677713597459	-0.4157697534608559	-0.4853990437867338	0.39585568067213983	0.7795422043549158	2.7969	22.382	0.0	0.0	0.0
2021-10-01T23:20:38.000000	-1.7307	0.88446	-0.3901	-55.224	19.44	16.576	-1.6092857770923166	1.0898583711879164	-0.3901	-52.42588902537477	26.06012156339814	16.576	-1.6092857770923166	1.0898583711879164	-0.1941	-52.42588902537477	26.06012156339814	16.576	-0.7128624527497887	0.5647677713597459	-0.4157697534608559	-0.4853990437867338	0.39585568067213983	0.7795422043549158	2.7969	22.382	0.0	0.0	0.0
2021-10-01T23:20:38.000000	-1.6963	0.87227	-0.40038	-56.48	20.077	16.729	-1.5766386311089733	1.0735451875886837	-0.40038	-53.59437308273841	26.846219526559857	16.729	-1.5766386311089733	1.0735451875886837	-0.20438	-53.59437308273841	26.846219526559857	16.729	-0.7128624527497887	0.5647677713597459	-0.4157697534608559	-0.4853990437867338	0.39585568067213983	0.7795422043549158	2.7969	22.382	0.0	0.0	0.0
2021-10-01T23:20:38.000000	-1.6618	0.85996	-0.41052	-57.77	20.745	16.915	-1.54390694226702	1.0571006551978386	-0.41052	-54.79280250768744	27.667249923936453	16.915	-1.54390694226702	1.0571006551978386	-0.21452	-54.79280250768744	27.667249923936453	16.915	-0.7128624527497887	0.5647677713597459	-0.4157697534608559	-0.4853990437867338	0.39585568067213983	0.7795422043549158	2.7969	22.382	0.0	0.0	0.0
2021-10-01T23:20:38.000000	-1.6274	0.84752	-0.42056	-59.103	21.448	17.144	-1.5112904288259725	1.0405393554013265	-0.42056	-56.02961936264716	28.528285386207042	17.144	-1.5112904288259725	1.0405393554013265	-0.22455999999999998	-56.02961936264716	28.528285386207042	17.144	-0.7128624527497887	0.5647677713597459	-0.4157697534608559	-0.4853990437867338	0.39585568067213983	0.7795422043549158	2.7969	22.382	0.0	0.0	0.0
2021-10-01T23:20:38.000000	-1.593	0.83496	-0.43051	-60.49	22.194	17.423	-1.4786886190052266	1.02385895983012	-0.43051	-57.314760518944446	29.438613463545583	17.423	-1.4786886190052266	1.02385895983012	-0.23451	-57.314760518944446	29.438613463545583	17.423	-0.7128624527497887	0.5647677713597459	-0.4157697534608559	-0.4853990437867338	0.39585568067213983	0.7795422043549158	2.7969	22.382	0.0	0.0	0.0
2021-10-01T23:20:38.000000	-1.5586	0.82227	-0.44039	-61.944	22.99	17.762	-1.4461027381064746	1.007049543836328	-0.44039	-58.66027030765355	30.406774301675277	17.762	-1.4461027381064746	1.007049543836328	-0.24439	-58.66027030765355	30.406774301675277	17.762	-0.7128624527497887	0.5647677713597459	-0.4157697534608559	-0.4853990437867338	0.39585568067213983	0.7795422043549158	2.7969	22.382	0.0	0.0	0.0
2021-10-01T23:20:38.000000	-1.5242	0.80945	-0.45023	-63.483	23.846	18.171	-1.4135327861297162	0.9901111074199509	-0.45023	-60.08278779328676	31.444898091532597	18.171	-1.4135327861297162	0.9901111074199509	-0.25423	-60.08278779328676	31.444898091532597	18.171	-0.7128624527497887	0.5647677713597459	-0.4157697534608559	-0.4853990437867338	0.39585568067213983	0.7795422043549158	2.7969	22.382	0.0	0.0	0.0
2021-10-01T23:20:38.000000	-1.4899	0.79648	-0.46005	-65.126	24.774	18.657	-1.381080460157247	0.973036054302124	-0.46005	-61.599699444807186	32.56722248380143	18.657	-1.381080460157247	0.973036054302124	-0.26405	-61.599699444807186	32.56722248380143	18.657	-0.7128624527497887	0.5647677713597459	-0.4157697534608559	-0.4853990437867338	0.39585568067213983	0.7795422043549158	2.7969	22.382	0.0	0.0	0.0
2021-10-01T23:20:38.000000	-1.4556	0.78336	-0.46988	-66.898	25.787	19.225	-1.3486465137101553	0.9558121314659295	-0.46988	-63.23422398974338	33.78971277496988	19.225	-1.3486465137101553	0.9558121314659295	-0.27388	-63.23422398974338	33.78971277496988	19.225	-0.7128624527497887	0.5647677713597459	-0.4157697534608559	-0.4853990437867338	0.39585568067213983	0.7795422043549158	2.7969	22.382	0.0	0.0	0.0
2021-10-01T23:20:38.000000	-1.4215	0.77009	-0.47972	-68.829	26.903	19.879	-1.3164294397462646	0.9384638449452036	-0.47972	-65.0139298287236	35.13390923631756	19.879	-1.3164294397462646	0.9384638449452036	-0.28371999999999997	-65.0139298287236	35.13390923631756	19.879	-0.7128624527497887	0.5647677713597459	-0.4157697534608559	-0.4853990437867338	0.39585568067213983	0.7795422043549158	2.7969	22.382	0.0	0.0	0.0
2021-10-01T23:20:38.000000	-1.3874	0.75667	-0.48961	-70.951	28.139	20.616	-1.2842307453077513	0.92096668870611	-0.48961	-66.96849282212361	36.620604734673314	20.616	-1.2842307453077513	0.92096668870611	-0.29361	-66.96849282212361	36.620604734673314	20.616	-0.7128624527497887	0.5647677713597459	-0.4157697534608559	-0.4853990437867338	0.39585568067213983	0.7795422043549158	2.7969	22.382	0.0	0.0	0.0
2021-10-01T23:20:38.000000	-1.3533	0.74307	-0.49953	-73.299	29.517	21.429	-1.252054106299691	0.9032908888049751	-0.49953	-69.12995357384048	38.27592205131914	21.429	-1.252054106299691	0.9032908888049751	-0.30352999999999997	-69.12995357384048	38.27592205131914	21.429	-0.7128624527497887	0.5647677713597459	-0.4157697534608559	-0.4853990437867338	0.39585568067213983	0.7795422043549158	2.7969	22.382	0.0	0.0	0.0
2021-10-01T23:20:38.000000	-1.3194	0.72928	-0.50948	-75.914	31.06	22.302	-1.220099240981599	0.885451026627744	-0.50948	-71.53618494633689	40.127711613341255	22.302	-1.220099240981599	0.885451026627744	-0.31348000000000004	-71.53618494633689	40.127711613341255	22.302	-0.7128624527497887	0.5647677713597459	-0.4157697534608559	-0.4853990437867338	0.39585568067213983	0.7795422043549158	2.7969	22.382	0.0	0.0	0.0
2021-10-01T23:20:38.000000	-1.2855	0.71531	-0.51944	-78.836	32.792	23.216	-1.18816643109396	0.8674325207884717	-0.51944	-74.22394480711719	42.2046937824458	23.216	-1.18816643109396	0.8674325207884717	-0.32344	-74.22394480711719	42.2046937824458	23.216	-0.7128624527497887	0.5647677713597459	-0.4157697534608559	-0.4853990437867338	0.39585568067213983	0.7795422043549158	2.7969	22.382	0.0	0.0	0.0
2021-10-01T23:20:38.000000	-1.2517	0.70114	-0.52939	-82.107	34.74	24.143	-1.156357373719069	0.8492277750082938	-0.52939	-77.23160836275646	44.53881137504464	24.143	-1.156357373719069	0.8492277750082938	-0.33339	-77.23160836275646	44.53881137504464	24.143	-0.7128624527497887	0.5647677713597459	-0.4157697534608559	-0.4853990437867338	0.39585568067213983	0.7795422043549158	2.7969	22.382	0.0	0.0	0.0
2021-10-01T23:20:38.000000	-1.218	0.68675	-0.53927	-85.773	36.932	25.047	-1.12467451946031	0.8308169399914281	-0.53927	-80.60139814881703	47.16348979301548	25.047	-1.12467451946031	0.8308169399914281	-0.34327	-80.60139814881703	47.16348979301548	25.047	-0.7128624527497887	0.5647677713597459	-0.4157697534608559	-0.4853990437867338	0.39585568067213983	0.7795422043549158	2.7969	22.382	0.0	0.0	0.0
2021-10-01T23:20:38.000000	-1.1843	0.67213	-0.54904	-89.879	39.395	25.889	-1.093019847140463	0.8121778380730652	-0.54904	-84.37466676624129	50.11103944327774	25.889	-1.093019847140463	0.8121778380730652	-0.35303999999999996	-84.37466676624129	50.11103944327774	25.889	-0.7128624527497887	0.5647677713597459	-0.4157697534608559	-0.4853990437867338	0.39585568067213983	0.7795422043549158	2.7969	22.382	0.0	0.0	0.0
2021-10-01T23:20:38.000000	-1.1507	0.65727	-0.55862	-94.47	42.162	26.624	-1.061493828540132	0.7933127976222322	-0.55862	-88.59203163495657	53.419725521485546	26.624	-1.061493828540132	0.7933127976222322	-0.36262	-88.59203163495657	53.419725521485546	26.624	-0.7128624527497887	0.5647677713597459	-0.4157697534608559	-0.4853990437867338	0.39585568067213983	0.7795422043549158	2.7969	22.382	0.0	0.0	0.0
2021-10-01T23:20:38.000000	-1.1172	0.64215	-0.56794	-99.595	45.264	27.199	-1.0300989142627002	0.7742019693431464	-0.56794	-93.298325094385	57.12631841439151	27.199	-1.0300989142627002	0.7742019693431464	-0.37194	-93.298325094385	57.12631841439151	27.199	-0.7128624527497887	0.5647677713597459	-0.4157697534608559	-0.4853990437867338	0.39585568067213983	0.7795422043549158	2.7969	22.382	0.0	0.0	0.0
2021-10-01T23:20:38.000000	-1.0836	0.62677	-0.57691	-105.31	48.737	27.558	-0.9986366113503437	0.7548208472019717	-0.57691	-98.5447140866267	61.27340854387812	27.558	-0.9986366113503437	0.7548208472019717	-0.38091	-98.5447140866267	61.27340854387812	27.558	-0.7128624527497887	0.5647677713597459	-0.4157697534608559	-0.4853990437867338	0.39585568067213983	0.7795422043549158	2.7969	22.382	0.0	0.0	0.0
2021-10-01T23:20:38.000000	-1.0501	0.61112	-0.58546	-111.66	52.62	27.64	-0.9673066380625784	0.7351840125846533	-0.58546	-104.37108085059383	65.9052158943342	27.64	-0.9673066380625784	0.7351840125846533	-0.38946	-104.37108085059383	65.9052158943342	27.64	-0.7128624527497887	0.5647677713597459	-0.4157697534608559	-0.4853990437867338	0.39585568067213983	0.7795422043549158	2.7969	22.382	0.0	0.0	0.0
2021-10-01T23:20:38.000000	-1.0166	0.59518	-0.59348	-118.72	56.957	27.375	-0.9360121985238762	0.7152593631784905	-0.59348	-110.84646891802629	71.0745986791697	27.375	-0.9360121985238762	0.7152593631784905	-0.39748	-110.84646891802629	71.0745986791697	27.375	-0.7128624527497887	0.5647677713597459	-0.4157697534608559	-0.4853990437867338	0.39585568067213983	0.7795422043549158	2.7969	22.382	0.0	0.0	0.0
2021-10-01T23:20:38.000000	-0.98309	0.57896	-0.60088	-126.56	61.797	26.688	-0.9047421427846538	0.6950555983296824	-0.60088	-118.03434684587242	76.83876478489412	26.688	-0.9047421427846538	0.6950555983296824	-0.40487999999999996	-118.03434684587242	76.83876478489412	26.688	-0.7128624527497887	0.5647677713597459	-0.4157697534608559	-0.4853990437867338	0.39585568067213983	0.7795422043549158	2.7969	22.382	0.0	0.0	0.0
2021-10-01T23:20:38.000000	-0.94956	0.56245	-0.60758	-135.27	67.198	25.49	-0.8734877714987119	0.6745615680886465	-0.60758	-126.01692971534031	83.26630488450283	25.49	-0.8734877714987119	0.6745615680886465	-0.41158	-126.01692971534031	83.26630488450283	25.49	-0.7128624527497887	0.5647677713597459	-0.4157697534608559	-0.4853990437867338	0.39585568067213983	0.7795422043549158	2.7969	22.382	0.0	0.0	0.0
2021-10-01T23:20:38.000000	-0.91603	0.54564	-0.61349	-144.93	73.224	23.683	-0.8422701592635249	0.6537697984108751	-0.61349	-134.86577277873175	90.43053913803399	23.683	-0.8422701592635249	0.6537697984108751	-0.41748999999999997	-134.86577277873175	90.43053913803399	23.683	-0.7128624527497887	0.5647677713597459	-0.4157697534608559	-0.4853990437867338	0.39585568067213983	0.7795422043549158	2.7969	22.382	0.0	0.0	0.0
2021-10-01T23:20:38.000000	-0.8825	0.52856	-0.61851	-155.66	79.953	21.149	-0.811085630174017	0.6327100632400415	-0.61851	-144.69041445754473	98.42358341934076	21.149	-0.811085630174017	0.6327100632400415	-0.42251	-144.69041445754473	98.42358341934076	21.149	-0.7128624527497887	0.5647677713597459	-0.4157697534608559	-0.4853990437867338	0.39585568067213983	0.7795422043549158	2.7969	22.382	0.0	0.0	0.0
2021-10-01T23:20:38.000000	-0.84898	0.5112	-0.62257	-167.59	87.475	17.752	-0.7799453341797716	0.6113736632299467	-0.62257	-155.60884745913825	107.35068848143749	17.752	-0.7799453341797716	0.6113736632299467	-0.42656999999999995	-155.60884745913825	107.35068848143749	17.752	-0.7128624527497887	0.5647677713597459	-0.4157697534608559	-0.4853990437867338	0.39585568067213983	0.7795422043549158	2.7969	22.382	0.0	0.0	0.0
2021-10-01T23:20:38.000000	-0.81548	0.49358	-0.62559	-180.89	95.895	13.328	-0.7488567453252959	0.5897816729780647	-0.62559	-167.77692512989827	117.3368932559427	13.328	-0.7488567453252959	0.5897816729780647	-0.42958999999999997	-167.77692512989827	117.3368932559427	13.328	-0.7128624527497887	0.5647677713597459	-0.4157697534608559	-0.4853990437867338	0.39585568067213983	0.7795422043549158	2.7969	22.382	0.0	0.0	0.0
2021-10-01T23:20:38.000000	-0.78203	0.47572	-0.62748	-195.74	105.34	7.6817	-0.7178471869508799	0.5679576176852532	-0.62748	-181.35772980038007	128.53029620152728	7.6817	-0.7178471869508799	0.5679576176852532	-0.43148000000000003	-181.35772980038007	128.53029620152728	7.6817	-0.7128624527497887	0.5647677713597459	-0.4157697534608559	-0.4853990437867338	0.39585568067213983	0.7795422043549158	2.7969	22.382	0.0	0.0	0.0
2021-10-01T23:20:38.000000	-0.74866	0.45762	-0.62819	-212.37	115.96	0.57384	-0.6869464330001972	0.5459051732565882	-0.62819	-196.5611488467034	141.10794897547095	0.57384	-0.6869464330001972	0.5459051732565882	-0.43219	-196.5611488467034	141.10794897547095	0.57384	-0.7128624527497887	0.5647677713597459	-0.4157697534608559	-0.4853990437867338	0.39585568067213983	0.7795422043549158	2.7969	22.382	0.0	0.0	0.0
2021-10-01T23:20:38.000000	-0.7154	0.43933	-0.62764	-231.05	127.93	-8.2871	-0.6561781309084623	0.5236776388366005	-0.62764	-213.63370498232337	155.27661606154876	-8.2871	-0.6561781309084623	0.5236776388366005	-0.43163999999999997	-213.63370498232337	155.27661606154876	-8.2871	-0.7128624527497887	0.5647677713597459	-0.4157697534608559	-0.4853990437867338	0.39585568067213983	0.7795422043549158	2.7969	22.382	0.0	0.0	0.0
2021-10-01T23:20:38.000000	-0.68227	0.42087	-0.62579	-252.11	141.48	-19.261	-0.6255596793680738	0.5012973143244563	-0.62579	-232.87472964873714	171.30499931708817	-19.261	-0.6255596793680738	0.5012973143244563	-0.42978999999999995	-232.87472964873714	171.30499931708817	-19.261	-0.7128624527497887	0.5647677713597459	-0.4157697534608559	-0.4853990437867338	0.39585568067213983	0.7795422043549158	2.7969	22.382	0.0	0.0	0.0
2021-10-01T23:20:38.000000	-0.64933	0.40226	-0.62258	-275.95	156.85	-32.795	-0.5951481756629949	0.4787914008260891	-0.62258	-254.65180152098833	189.48030235915067	-32.795	-0.5951481756629949	0.4787914008260891	-0.42658	-254.65180152098833	189.48030235915067	-32.795	-0.7128624527497887	0.5647677713597459	-0.4157697534608559	-0.4853990437867338	0.39585568067213983	0.7795422043549158	2.7969	22.382	0.0	0.0	0.0
